# Supplementary material for: Genome-wide transcriptional profiling data from skin of chronic cutaneous lupus erythematosus (CCLE) patients
Source: Data Brief. 2015 Apr 18;4:47–9. doi: 10.1016/j.dib.2015.02.024 (PMC4510375; doi:10.1016/j.dib.2015.02.024)
Supplement: Supplementary file 1 — Supplementary data [file mmc1.zip]

Archive with 10 entries (10 files):
- CCLE Skin-CEL files- DIB- Dey-Rao/LE1001D.CEL
- CCLE Skin-CEL files- DIB- Dey-Rao/LE1001N.CEL
- CCLE Skin-CEL files- DIB- Dey-Rao/LE1003D.CEL
- CCLE Skin-CEL files- DIB- Dey-Rao/LE1003N.CEL
- CCLE Skin-CEL files- DIB- Dey-Rao/LE1006D.CEL
- CCLE Skin-CEL files- DIB- Dey-Rao/LE1008D.CEL
- CCLE Skin-CEL files- DIB- Dey-Rao/LE1009D.CEL
- CCLE Skin-CEL files- DIB- Dey-Rao/LE1009N.CEL
- CCLE Skin-CEL files- DIB- Dey-Rao/LE1010D.CEL
- CCLE Skin-CEL files- DIB- Dey-Rao/LE1010N.CEL
