# Supplementary material for: Genome-wide transcriptional profiling data from skin of chronic cutaneous lupus erythematosus (CCLE) patients
Source: Data Brief. 2015 Apr 18;4:47–9. doi: 10.1016/j.dib.2015.02.024 (PMC4510375; doi:10.1016/j.dib.2015.02.024)
Supplement: Supplementary file 1 — Supplementary data [file mmc1.zip › CCLE Skin-CEL files- DIB- Dey-Rao/LE1001D.CEL]

[CEL]
Version=3

[HEADER]
Cols=640
Rows=640
TotalX=640
TotalY=640
OffsetX=0
OffsetY=0
GridCornerUL=230 237
GridCornerUR=4492 277
GridCornerLR=4451 4543
GridCornerLL=189 4502
Axis-invertX=0
AxisInvertY=0
swapXY=0
DatHeader=[0..25198]  le1001d1rep:CLS=4733 RWS=4733 XIN=3  YIN=3  VE=17        2.0 03/15/02 13:53:57       HG_U95Av2.1sq                  6
Algorithm=Percentile
AlgorithmParameters=Percentile:75;CellMargin:2;OutlierHigh:1.500;OutlierLow:1.004

[INTENSITY]
NumberCells=409600
CellHeader=X	Y	MEAN	STDV	NPIXELS
  0	  0	108.0	35.6	 25
  1	  0	6355.5	1622.7	 20
  2	  0	117.0	24.6	 25
  3	  0	6248.0	1468.6	 25
  4	  0	53.0	10.8	 20
  5	  0	88.0	15.2	 25
  6	  0	6304.0	1207.9	 25
  7	  0	92.0	12.3	 20
  8	  0	5907.3	1082.2	 20
  9	  0	103.5	14.8	 20
 10	  0	6061.8	833.7	 16
 11	  0	87.5	12.0	 20
 12	  0	5749.0	873.7	 20
 13	  0	93.5	13.3	 20
 14	  0	5771.0	1728.0	 25
 15	  0	82.0	14.6	 25
 16	  0	5916.3	1553.3	 20
 17	  0	85.0	12.3	 25
 18	  0	5808.0	1388.6	 25
 19	  0	90.3	11.1	 20
 20	  0	5765.0	1255.1	 25
 21	  0	89.0	16.1	 25
 22	  0	5916.3	1066.5	 20
 23	  0	95.0	13.0	 25
 24	  0	5807.0	878.9	 16
 25	  0	91.8	19.3	 20
 26	  0	5745.3	870.0	 20
 27	  0	85.3	17.7	 16
 28	  0	5603.8	1072.4	 20
 29	  0	102.0	16.5	 25
 30	  0	5713.8	1550.7	 20
 31	  0	99.0	22.6	 25
 32	  0	5529.0	1452.8	 25
 33	  0	102.8	15.8	 20
 34	  0	5610.0	1458.3	 25
 35	  0	115.0	17.4	 25
 36	  0	5699.5	1102.3	 20
 37	  0	114.0	20.5	 25
 38	  0	5741.0	971.3	 25
 39	  0	124.0	23.1	 20
 40	  0	5611.5	1218.6	 20
 41	  0	95.8	15.2	 20
 42	  0	5675.3	764.1	 16
 43	  0	98.0	28.6	 20
 44	  0	5660.8	742.6	 20
 45	  0	87.5	23.2	 20
 46	  0	5508.0	1713.9	 25
 47	  0	81.0	12.5	 25
 48	  0	5631.8	1388.5	 20
 49	  0	86.0	22.8	 25
 50	  0	5700.0	1270.9	 25
 51	  0	171.5	47.6	 20
 52	  0	5494.0	1318.0	 25
 53	  0	90.0	17.7	 25
 54	  0	5629.3	894.7	 20
 55	  0	106.0	21.7	 25
 56	  0	5449.0	838.9	 20
 57	  0	75.3	14.2	 16
 58	  0	5523.5	1091.6	 20
 59	  0	83.3	8.9	 20
 60	  0	5620.0	588.7	 16
 61	  0	86.0	20.9	 25
 62	  0	5483.0	1489.9	 25
 63	  0	119.0	23.2	 20
 64	  0	5526.0	752.6	 25
 65	  0	131.0	23.7	 25
 66	  0	5578.8	1185.1	 20
 67	  0	104.0	17.8	 25
 68	  0	5422.0	1064.8	 25
 69	  0	80.3	11.4	 20
 70	  0	5245.0	979.5	 25
 71	  0	85.0	13.6	 25
 72	  0	5444.5	885.9	 16
 73	  0	82.0	16.9	 20
 74	  0	5427.3	793.1	 20
 75	  0	88.0	14.7	 16
 76	  0	5419.0	679.2	 20
 77	  0	79.0	10.6	 25
 78	  0	5487.0	1377.1	 20
 79	  0	89.0	15.7	 25
 80	  0	5423.0	1197.4	 25
 81	  0	90.5	14.3	 20
 82	  0	5334.0	1133.5	 25
 83	  0	86.3	15.7	 20
 84	  0	5483.0	1411.9	 25
 85	  0	94.0	17.0	 25
 86	  0	5499.3	867.8	 20
 87	  0	126.0	33.8	 25
 88	  0	5594.3	875.8	 20
 89	  0	106.0	15.1	 16
 90	  0	5382.0	1334.8	 20
 91	  0	104.8	12.6	 20
 92	  0	5429.8	512.8	 16
 93	  0	98.0	30.2	 25
 94	  0	5328.0	1418.8	 25
 95	  0	82.5	9.3	 20
 96	  0	5219.0	1367.1	 25
 97	  0	81.0	11.4	 25
 98	  0	5388.5	1063.8	 20
 99	  0	88.0	18.1	 25
100	  0	5110.0	899.3	 25
101	  0	78.0	11.6	 20
102	  0	5096.0	930.5	 25
103	  0	90.0	14.5	 25
104	  0	5435.5	672.2	 16
105	  0	88.3	13.6	 20
106	  0	5483.5	717.6	 20
107	  0	83.0	13.5	 16
108	  0	5493.0	683.5	 20
109	  0	107.0	21.6	 25
110	  0	5774.0	1385.1	 20
111	  0	348.0	39.4	 25
112	  0	5750.0	1354.2	 25
113	  0	578.3	69.7	 20
114	  0	5951.0	1160.1	 25
115	  0	863.0	44.1	 25
116	  0	6565.5	214.2	 20
117	  0	852.0	89.3	 25
118	  0	6638.0	1075.7	 25
119	  0	1135.5	98.1	 20
120	  0	7025.3	631.4	 20
121	  0	1458.3	146.7	 20
122	  0	6600.8	532.0	 16
123	  0	229.8	45.5	 20
124	  0	5712.3	972.8	 20
125	  0	123.5	26.3	 20
126	  0	5418.0	1107.4	 25
127	  0	94.0	14.1	 25
128	  0	5504.8	1042.6	 20
129	  0	90.0	12.1	 25
130	  0	5432.0	1191.4	 25
131	  0	108.3	17.3	 20
132	  0	5481.0	822.1	 25
133	  0	107.0	14.7	 25
134	  0	5522.3	208.7	 20
135	  0	124.0	16.3	 25
136	  0	5273.3	927.2	 20
137	  0	97.8	13.1	 16
138	  0	5416.8	517.5	 20
139	  0	102.5	14.2	 16
140	  0	5451.0	587.9	 20
141	  0	129.0	26.5	 25
142	  0	5745.0	203.7	 20
143	  0	123.0	17.0	 25
144	  0	5408.0	985.4	 25
145	  0	104.3	10.0	 20
146	  0	5689.0	624.9	 25
147	  0	128.0	16.9	 25
148	  0	5819.5	291.0	 20
149	  0	120.0	18.5	 25
150	  0	5755.0	605.0	 25
151	  0	97.0	15.9	 20
152	  0	5574.0	680.8	 20
153	  0	102.8	11.2	 20
154	  0	5815.3	175.8	 16
155	  0	105.5	15.9	 20
156	  0	5707.8	575.2	 20
157	  0	101.0	18.6	 20
158	  0	5750.0	1330.2	 25
159	  0	106.0	14.9	 25
160	  0	5706.0	992.6	 20
161	  0	95.0	16.0	 25
162	  0	5780.0	960.7	 25
163	  0	96.3	12.0	 20
164	  0	5715.0	829.3	 25
165	  0	86.0	14.5	 25
166	  0	5669.5	553.8	 20
167	  0	92.0	16.0	 25
168	  0	5726.3	696.7	 20
169	  0	83.3	10.1	 16
170	  0	5778.0	628.8	 20
171	  0	91.3	13.3	 20
172	  0	5745.3	302.7	 16
173	  0	80.0	14.6	 25
174	  0	5724.0	1286.2	 25
175	  0	86.8	19.2	 20
176	  0	5782.0	1225.4	 25
177	  0	89.0	11.4	 25
178	  0	5788.8	974.0	 20
179	  0	91.0	13.9	 25
180	  0	5773.0	833.8	 25
181	  0	93.0	15.2	 20
182	  0	5863.0	897.9	 25
183	  0	89.0	15.7	 25
184	  0	6049.8	636.8	 16
185	  0	79.3	11.7	 20
186	  0	6134.8	666.0	 20
187	  0	88.3	11.6	 16
188	  0	5955.5	727.6	 20
189	  0	95.0	17.5	 25
190	  0	5937.0	1257.6	 20
191	  0	86.0	15.5	 25
192	  0	5887.0	1214.9	 25
193	  0	88.3	12.7	 20
194	  0	5984.0	992.8	 25
195	  0	93.0	15.7	 25
196	  0	5939.0	624.2	 20
197	  0	96.0	14.7	 25
198	  0	5998.5	689.7	 20
199	  0	91.0	16.3	 25
200	  0	6017.5	706.4	 20
201	  0	85.0	14.8	 16
202	  0	6097.3	979.1	 20
203	  0	88.0	10.2	 20
204	  0	6218.5	371.6	 16
205	  0	85.0	8.8	 25
206	  0	6178.0	1288.1	 25
207	  0	82.5	12.6	 20
208	  0	6159.0	1262.5	 25
209	  0	95.0	16.9	 25
210	  0	6251.5	919.2	 20
211	  0	48.0	7.2	 25
212	  0	2380.0	378.7	 25
213	  0	52.5	9.8	 20
214	  0	72.0	14.0	 25
215	  0	54.0	10.4	 25
216	  0	6326.0	331.1	 16
217	  0	79.5	10.7	 20
218	  0	6461.5	723.5	 20
219	  0	88.3	18.9	 16
220	  0	6271.8	712.6	 20
221	  0	92.0	10.9	 25
222	  0	6136.8	1235.1	 20
223	  0	92.0	14.4	 25
224	  0	6151.0	1167.8	 25
225	  0	92.5	11.3	 20
226	  0	6031.0	975.3	 25
227	  0	92.0	14.2	 25
228	  0	6070.0	631.6	 20
229	  0	96.0	14.5	 25
230	  0	6023.0	784.2	 25
231	  0	95.3	11.0	 20
232	  0	6272.5	754.3	 20
233	  0	98.0	17.5	 20
234	  0	6359.0	351.6	 16
235	  0	94.3	14.6	 20
236	  0	6200.8	688.9	 20
237	  0	88.5	15.2	 20
238	  0	6299.0	1305.5	 25
239	  0	91.0	13.8	 25
240	  0	6259.5	1018.5	 20
241	  0	87.0	13.2	 25
242	  0	6246.0	973.1	 25
243	  0	94.5	13.3	 20
244	  0	6303.0	877.1	 25
245	  0	96.0	11.5	 25
246	  0	6868.5	613.9	 20
247	  0	104.0	17.7	 25
248	  0	6928.5	817.2	 20
249	  0	88.3	14.1	 16
250	  0	6599.8	772.2	 20
251	  0	103.3	19.8	 20
252	  0	6528.3	306.1	 16
253	  0	91.0	14.3	 25
254	  0	6412.0	1342.3	 25
255	  0	85.3	12.0	 20
256	  0	6386.0	1281.7	 25
257	  0	87.0	7.8	 20
258	  0	6369.0	1425.0	 25
259	  0	86.0	14.4	 25
260	  0	6352.3	877.8	 20
261	  0	100.0	25.5	 25
262	  0	6459.0	964.4	 25
263	  0	97.3	19.2	 20
264	  0	6502.3	1357.5	 20
265	  0	99.3	16.6	 20
266	  0	6591.5	522.8	 16
267	  0	99.3	21.9	 20
268	  0	6566.8	740.5	 20
269	  0	82.5	12.6	 20
270	  0	6431.0	1752.6	 25
271	  0	88.0	9.8	 25
272	  0	6616.3	1415.6	 20
273	  0	96.0	17.3	 25
274	  0	6488.0	1298.9	 25
275	  0	94.0	12.7	 20
276	  0	6547.0	1237.8	 25
277	  0	93.0	56.9	 25
278	  0	6770.8	974.1	 20
279	  0	95.0	13.5	 25
280	  0	6671.8	1009.8	 20
281	  0	83.8	15.1	 16
282	  0	6682.5	848.3	 20
283	  0	91.8	9.5	 20
284	  0	6712.0	505.0	 16
285	  0	98.0	16.3	 25
286	  0	6716.0	1427.0	 25
287	  0	88.3	10.6	 20
288	  0	6842.0	1314.6	 25
289	  0	97.0	14.7	 25
290	  0	6633.5	1011.8	 20
291	  0	90.0	15.7	 25
292	  0	6798.0	1120.7	 25
293	  0	189.5	49.8	 20
294	  0	6841.0	1002.0	 25
295	  0	204.0	37.4	 25
296	  0	6717.8	678.4	 16
297	  0	97.0	16.8	 20
298	  0	6827.3	921.9	 20
299	  0	84.8	13.0	 16
300	  0	6853.5	790.5	 20
301	  0	94.0	15.1	 25
302	  0	6741.8	1286.7	 20
303	  0	104.0	16.2	 25
304	  0	6799.0	1261.2	 25
305	  0	93.0	12.8	 20
306	  0	6365.0	1052.5	 25
307	  0	96.0	11.9	 25
308	  0	6859.8	771.2	 20
309	  0	98.0	16.5	 25
310	  0	6387.0	939.1	 25
311	  0	87.0	11.3	 20
312	  0	6880.0	810.4	 20
313	  0	100.3	17.2	 20
314	  0	6805.0	476.2	 16
315	  0	127.5	20.2	 20
316	  0	6962.8	639.2	 16
317	  0	103.0	17.4	 25
318	  0	6643.0	1303.8	 25
319	  0	90.0	10.4	 20
320	  0	6513.0	1241.4	 25
321	  0	98.0	15.7	 25
322	  0	6708.5	821.2	 20
323	  0	95.0	14.4	 25
324	  0	6685.0	887.1	 25
325	  0	92.3	18.4	 20
326	  0	6659.0	1024.3	 25
327	  0	99.0	14.5	 25
328	  0	6525.3	543.3	 16
329	  0	88.3	15.0	 20
330	  0	6683.8	831.7	 20
331	  0	98.0	13.7	 16
332	  0	6457.3	911.4	 20
333	  0	101.0	18.8	 25
334	  0	6602.3	1053.3	 20
335	  0	98.0	17.7	 25
336	  0	6616.0	1000.5	 25
337	  0	93.3	15.4	 20
338	  0	6578.0	1068.6	 25
339	  0	98.0	13.8	 25
340	  0	6522.8	486.5	 20
341	  0	93.0	18.6	 25
342	  0	6628.0	713.7	 25
343	  0	99.3	13.6	 20
344	  0	6721.0	927.4	 20
345	  0	95.8	14.9	 20
346	  0	6754.0	334.1	 16
347	  0	97.0	12.4	 20
348	  0	6726.0	695.3	 20
349	  0	122.0	13.4	 20
350	  0	6446.0	1247.5	 25
351	  0	118.0	14.4	 25
352	  0	6702.3	838.5	 20
353	  0	186.0	31.9	 25
354	  0	6719.0	798.1	 25
355	  0	248.3	46.8	 20
356	  0	6885.0	1046.6	 25
357	  0	110.0	13.7	 25
358	  0	6738.8	737.7	 20
359	  0	100.0	13.3	 25
360	  0	6833.5	740.9	 20
361	  0	86.3	11.6	 16
362	  0	6787.3	965.2	 20
363	  0	158.0	38.0	 20
364	  0	6776.3	374.3	 16
365	  0	117.0	19.2	 25
366	  0	6581.0	1233.0	 25
367	  0	97.3	12.3	 20
368	  0	6787.0	1235.1	 25
369	  0	97.0	17.8	 25
370	  0	6760.5	669.6	 20
371	  0	112.0	17.1	 25
372	  0	6881.3	807.2	 20
373	  0	105.0	27.2	 25
374	  0	6687.0	1020.3	 25
375	  0	118.0	17.1	 20
376	  0	6840.3	1429.4	 20
377	  0	118.3	18.7	 20
378	  0	6934.5	536.3	 16
379	  0	115.5	20.3	 20
380	  0	6810.8	822.9	 20
381	  0	89.3	13.3	 20
382	  0	6719.0	1630.8	 25
383	  0	95.0	18.9	 25
384	  0	7059.3	1002.8	 20
385	  0	120.0	24.4	 25
386	  0	7142.0	1023.3	 25
387	  0	134.8	40.0	 20
388	  0	6919.0	1263.5	 25
389	  0	99.0	14.3	 25
390	  0	7052.3	818.5	 20
391	  0	101.0	12.0	 25
392	  0	7052.3	813.0	 20
393	  0	89.3	11.3	 16
394	  0	6878.8	1088.6	 20
395	  0	103.3	15.0	 20
396	  0	6929.0	325.7	 16
397	  0	99.0	16.9	 25
398	  0	6744.0	1342.9	 25
399	  0	101.8	15.3	 20
400	  0	6852.0	1178.8	 25
401	  0	101.0	13.6	 25
402	  0	6753.3	912.1	 20
403	  0	97.0	11.0	 25
404	  0	6840.0	1060.7	 25
405	  0	94.0	14.4	 20
406	  0	6816.0	1031.5	 25
407	  0	109.0	21.1	 25
408	  0	6903.3	492.2	 16
409	  0	101.3	17.1	 20
410	  0	6949.5	1022.0	 20
411	  0	95.3	11.9	 16
412	  0	6880.5	722.1	 20
413	  0	130.0	30.1	 25
414	  0	6904.8	1134.6	 20
415	  0	99.0	21.1	 25
416	  0	6535.0	1345.5	 25
417	  0	99.0	14.3	 20
418	  0	6600.0	1031.3	 25
419	  0	103.0	34.0	 25
420	  0	6880.3	898.3	 20
421	  0	100.0	23.5	 25
422	  0	6825.0	1525.9	 25
423	  0	90.8	11.5	 20
424	  0	60.5	10.0	 20
425	  0	2684.3	613.6	 20
426	  0	47.3	9.0	 16
427	  0	77.3	13.9	 20
428	  0	53.5	9.4	 20
429	  0	97.3	14.8	 20
430	  0	6613.0	1447.0	 25
431	  0	94.3	18.5	 20
432	  0	6554.0	1077.3	 25
433	  0	102.0	22.1	 25
434	  0	6660.3	775.5	 20
435	  0	130.0	15.8	 25
436	  0	6496.0	1098.0	 25
437	  0	95.0	15.9	 20
438	  0	6687.0	931.4	 25
439	  0	97.0	21.1	 25
440	  0	6772.5	593.3	 16
441	  0	100.0	18.1	 20
442	  0	6631.5	1058.2	 20
443	  0	98.5	14.9	 16
444	  0	6762.0	684.3	 20
445	  0	143.0	51.6	 25
446	  0	6678.3	1075.8	 20
447	  0	130.0	22.3	 25
448	  0	6603.0	1161.5	 25
449	  0	165.3	25.5	 20
450	  0	6537.0	715.4	 25
451	  0	139.0	27.1	 25
452	  0	6528.3	621.5	 20
453	  0	94.0	18.1	 25
454	  0	6783.0	978.5	 25
455	  0	84.8	10.8	 20
456	  0	6772.5	706.6	 20
457	  0	102.3	22.4	 20
458	  0	6888.5	388.8	 16
459	  0	100.5	16.0	 20
460	  0	6600.0	707.4	 20
461	  0	88.0	14.3	 20
462	  0	6593.0	1186.5	 25
463	  0	123.0	23.4	 25
464	  0	6547.5	969.2	 20
465	  0	111.0	17.1	 25
466	  0	6818.0	947.1	 25
467	  0	115.5	21.2	 20
468	  0	6659.0	849.5	 25
469	  0	99.0	17.9	 25
470	  0	6748.3	760.8	 20
471	  0	87.0	12.2	 25
472	  0	6676.3	786.0	 20
473	  0	91.0	10.7	 16
474	  0	6668.5	643.3	 20
475	  0	96.8	18.6	 20
476	  0	6667.8	285.1	 16
477	  0	99.0	16.2	 25
478	  0	6628.0	1236.5	 25
479	  0	116.3	17.1	 20
480	  0	6949.0	1052.5	 25
481	  0	99.0	22.6	 25
482	  0	6898.5	809.6	 20
483	  0	116.0	19.9	 25
484	  0	6548.0	963.9	 25
485	  0	93.8	13.7	 20
486	  0	6666.0	1027.4	 25
487	  0	99.0	19.0	 25
488	  0	6719.0	471.1	 16
489	  0	110.0	18.5	 20
490	  0	6738.5	477.7	 16
491	  0	95.8	19.6	 20
492	  0	6679.0	628.6	 20
493	  0	86.3	14.2	 20
494	  0	6727.0	1411.2	 25
495	  0	107.0	16.3	 25
496	  0	6735.0	892.9	 20
497	  0	100.0	14.2	 25
498	  0	6747.0	755.1	 25
499	  0	100.3	13.5	 20
500	  0	6790.0	1154.9	 25
501	  0	101.0	15.2	 25
502	  0	6764.3	635.6	 20
503	  0	103.0	14.7	 25
504	  0	6571.3	626.6	 20
505	  0	107.0	12.3	 16
506	  0	6577.0	921.6	 20
507	  0	109.3	17.6	 20
508	  0	6794.5	357.5	 16
509	  0	92.0	15.9	 25
510	  0	6687.0	1050.0	 25
511	  0	100.0	16.1	 20
512	  0	6514.0	1053.7	 25
513	  0	112.0	23.5	 25
514	  0	6653.5	758.9	 20
515	  0	98.0	20.3	 25
516	  0	6744.0	954.9	 25
517	  0	95.3	15.3	 20
518	  0	6548.0	910.2	 25
519	  0	114.0	26.2	 25
520	  0	6774.3	446.4	 16
521	  0	117.3	14.0	 20
522	  0	6732.5	799.7	 20
523	  0	179.8	22.9	 16
524	  0	6790.3	607.5	 20
525	  0	144.0	29.3	 25
526	  0	6519.0	938.6	 20
527	  0	102.0	17.9	 25
528	  0	6628.0	1204.1	 25
529	  0	92.5	16.9	 20
530	  0	6511.0	868.8	 25
531	  0	107.0	22.4	 25
532	  0	6566.3	582.0	 20
533	  0	103.0	16.7	 25
534	  0	6536.0	1069.8	 25
535	  0	100.5	13.5	 20
536	  0	6782.8	673.5	 20
537	  0	108.8	20.5	 20
538	  0	6749.3	396.1	 16
539	  0	110.0	22.2	 20
540	  0	6778.5	928.1	 20
541	  0	92.3	20.6	 20
542	  0	6642.0	970.8	 25
543	  0	97.0	27.1	 25
544	  0	6470.8	762.8	 20
545	  0	110.0	18.2	 25
546	  0	6368.0	913.7	 25
547	  0	136.5	24.9	 20
548	  0	6522.0	736.9	 25
549	  0	95.5	13.6	 20
550	  0	6394.0	1065.8	 25
551	  0	91.0	10.0	 25
552	  0	6700.3	328.3	 16
553	  0	101.8	17.7	 20
554	  0	6380.8	516.2	 20
555	  0	96.0	9.5	 16
556	  0	6417.5	917.1	 20
557	  0	95.0	20.4	 25
558	  0	6582.8	830.9	 20
559	  0	94.0	15.9	 25
560	  0	6465.0	766.8	 25
561	  0	92.0	16.5	 20
562	  0	6402.0	863.1	 25
563	  0	115.0	20.8	 25
564	  0	6503.0	561.1	 20
565	  0	94.0	16.2	 25
566	  0	6593.0	888.3	 25
567	  0	97.0	12.0	 20
568	  0	6590.5	719.2	 20
569	  0	94.5	17.7	 20
570	  0	6457.3	232.0	 16
571	  0	110.3	19.3	 20
572	  0	6383.0	618.6	 20
573	  0	103.3	18.0	 20
574	  0	6482.0	924.3	 25
575	  0	95.0	24.6	 25
576	  0	6406.5	632.9	 20
577	  0	115.0	15.2	 25
578	  0	6378.0	943.6	 25
579	  0	93.8	15.7	 20
580	  0	6323.0	743.0	 25
581	  0	111.0	27.6	 25
582	  0	6437.0	737.3	 20
583	  0	101.0	16.4	 25
584	  0	6474.5	1014.4	 20
585	  0	111.5	19.7	 16
586	  0	6391.5	640.2	 20
587	  0	141.3	32.2	 20
588	  0	6590.0	338.6	 16
589	  0	109.0	15.4	 25
590	  0	6206.0	1325.8	 25
591	  0	105.8	17.8	 20
592	  0	6195.0	912.1	 25
593	  0	127.0	27.9	 25
594	  0	6504.3	826.3	 20
595	  0	140.0	25.2	 25
596	  0	6584.0	1193.6	 25
597	  0	122.5	18.0	 20
598	  0	6351.0	922.2	 25
599	  0	98.0	22.6	 25
600	  0	6403.8	436.3	 16
601	  0	121.3	83.9	 20
602	  0	5768.5	871.5	 20
603	  0	79.3	13.5	 16
604	  0	6267.3	575.2	 20
605	  0	77.5	10.8	 20
606	  0	6468.0	978.5	 25
607	  0	91.0	27.7	 25
608	  0	6528.0	728.1	 20
609	  0	105.0	13.4	 25
610	  0	6479.0	867.1	 25
611	  0	96.3	15.3	 20
612	  0	6339.0	801.6	 25
613	  0	99.0	16.1	 25
614	  0	6503.8	710.3	 20
615	  0	101.0	14.7	 25
616	  0	6584.5	878.5	 20
617	  0	118.0	35.0	 16
618	  0	6567.8	572.6	 20
619	  0	116.3	25.5	 20
620	  0	6705.8	361.5	 16
621	  0	116.0	19.0	 25
622	  0	6614.0	1165.3	 25
623	  0	113.8	17.7	 20
624	  0	6424.0	778.1	 25
625	  0	136.0	22.7	 25
626	  0	6516.8	741.6	 20
627	  0	107.0	19.8	 25
628	  0	6505.0	1219.5	 25
629	  0	99.8	14.3	 20
630	  0	6408.0	919.7	 25
631	  0	111.0	26.4	 25
632	  0	6600.3	431.4	 16
633	  0	112.5	13.3	 20
634	  0	6667.5	1330.2	 20
635	  0	64.0	9.5	 16
636	  0	108.0	22.3	 20
637	  0	6475.0	1537.8	 25
638	  0	105.3	14.8	 20
639	  0	6568.0	1049.6	 25
  0	  1	6019.0	1114.8	 20
  1	  1	109.0	15.9	 16
  2	  1	6015.5	808.1	 20
  3	  1	122.0	46.4	 25
  4	  1	61.8	11.1	 20
  5	  1	400.0	45.2	 25
  6	  1	309.0	42.2	 25
  7	  1	281.0	38.0	 20
  8	  1	80.0	16.8	 25
  9	  1	169.0	29.1	 25
 10	  1	79.5	13.9	 20
 11	  1	69.0	15.2	 25
 12	  1	92.3	13.8	 20
 13	  1	132.3	24.6	 20
 14	  1	240.3	28.1	 20
 15	  1	59.3	9.8	 16
 16	  1	66.0	9.0	 20
 17	  1	90.3	20.1	 20
 18	  1	781.3	49.4	 16
 19	  1	131.0	20.8	 25
 20	  1	86.0	74.0	 25
 21	  1	73.3	10.4	 20
 22	  1	58.0	9.3	 25
 23	  1	61.0	10.2	 25
 24	  1	285.3	47.3	 20
 25	  1	99.0	14.6	 25
 26	  1	198.0	31.6	 25
 27	  1	107.5	17.1	 20
 28	  1	177.0	22.4	 25
 29	  1	212.5	27.5	 20
 30	  1	112.0	22.5	 16
 31	  1	274.3	35.5	 20
 32	  1	1933.5	93.9	 20
 33	  1	224.3	32.3	 16
 34	  1	65.5	10.9	 20
 35	  1	298.0	44.8	 25
 36	  1	85.8	11.2	 20
 37	  1	419.0	62.5	 25
 38	  1	122.0	18.2	 25
 39	  1	6557.5	662.5	 20
 40	  1	141.0	34.3	 25
 41	  1	67.0	10.0	 25
 42	  1	382.3	32.9	 20
 43	  1	60.0	12.9	 25
 44	  1	55.0	7.0	 25
 45	  1	61.3	7.9	 16
 46	  1	57.0	10.9	 20
 47	  1	63.5	11.9	 20
 48	  1	54.3	10.6	 16
 49	  1	61.3	11.4	 20
 50	  1	76.0	13.0	 20
 51	  1	64.5	8.8	 20
 52	  1	66.0	11.8	 25
 53	  1	293.0	45.3	 25
 54	  1	220.5	35.6	 20
 55	  1	234.0	30.8	 25
 56	  1	78.0	12.5	 25
 57	  1	67.0	8.6	 20
 58	  1	59.0	8.4	 25
 59	  1	57.0	10.8	 25
 60	  1	365.3	29.1	 20
 61	  1	61.5	8.2	 20
 62	  1	100.5	13.5	 20
 63	  1	5245.0	425.7	 16
 64	  1	5305.8	403.6	 20
 65	  1	5417.8	575.8	 20
 66	  1	97.0	13.2	 16
 67	  1	62.0	10.5	 25
 68	  1	87.0	10.8	 25
 69	  1	77.3	15.7	 20
 70	  1	81.0	18.2	 25
 71	  1	79.0	12.7	 20
 72	  1	80.0	13.1	 25
 73	  1	50.0	6.7	 25
 74	  1	77.8	12.7	 20
 75	  1	78.0	11.0	 25
 76	  1	75.0	15.1	 25
 77	  1	78.5	15.7	 16
 78	  1	80.5	11.9	 20
 79	  1	51.3	9.2	 20
 80	  1	72.0	13.9	 16
 81	  1	80.3	10.6	 20
 82	  1	76.3	12.0	 20
 83	  1	78.3	11.6	 20
 84	  1	84.0	12.7	 25
 85	  1	60.0	9.0	 25
 86	  1	98.0	17.4	 20
 87	  1	5027.0	1344.6	 25
 88	  1	5373.0	938.6	 25
 89	  1	5291.8	905.2	 20
 90	  1	123.0	26.4	 25
 91	  1	73.0	9.1	 25
 92	  1	5213.8	379.1	 20
 93	  1	101.5	30.3	 20
 94	  1	82.0	13.0	 20
 95	  1	72.0	10.2	 16
 96	  1	76.3	8.5	 20
 97	  1	54.5	10.4	 20
 98	  1	70.3	12.8	 16
 99	  1	70.0	11.1	 25
100	  1	76.0	10.3	 25
101	  1	73.5	13.0	 20
102	  1	72.0	14.0	 25
103	  1	57.0	11.2	 25
104	  1	79.3	11.9	 20
105	  1	76.0	10.3	 25
106	  1	79.0	15.7	 25
107	  1	76.8	11.5	 20
108	  1	74.0	11.3	 25
109	  1	56.0	6.2	 20
110	  1	99.3	15.5	 16
111	  1	353.3	39.1	 20
112	  1	1414.8	143.6	 20
113	  1	567.5	33.2	 16
114	  1	761.8	83.0	 20
115	  1	904.0	42.6	 25
116	  1	6325.8	209.2	 20
117	  1	880.0	63.7	 25
118	  1	796.0	61.7	 25
119	  1	1058.8	147.7	 20
120	  1	5935.0	473.9	 25
121	  1	1024.0	208.6	 25
122	  1	389.8	69.2	 20
123	  1	5396.0	704.6	 25
124	  1	5594.0	602.5	 25
125	  1	5478.8	649.8	 16
126	  1	98.0	19.0	 20
127	  1	57.8	8.9	 20
128	  1	64.8	79.2	 16
129	  1	118.5	21.9	 20
130	  1	760.0	40.6	 16
131	  1	1282.0	131.8	 25
132	  1	394.0	60.8	 25
133	  1	75.5	11.6	 20
134	  1	5218.0	507.9	 25
135	  1	105.0	15.3	 25
136	  1	92.0	13.5	 20
137	  1	105.0	15.6	 25
138	  1	5321.0	573.9	 25
139	  1	79.0	12.1	 20
140	  1	109.0	14.8	 25
141	  1	5424.3	460.2	 20
142	  1	5579.0	460.8	 16
143	  1	5594.8	440.6	 20
144	  1	107.8	18.6	 20
145	  1	82.5	8.9	 16
146	  1	5665.0	606.4	 20
147	  1	5693.0	1330.2	 25
148	  1	5592.0	1246.1	 20
149	  1	5531.0	1154.3	 25
150	  1	5694.0	1185.0	 25
151	  1	76.5	11.5	 20
152	  1	113.0	15.8	 25
153	  1	127.0	19.1	 25
154	  1	5498.5	188.6	 20
155	  1	115.0	20.4	 25
156	  1	103.0	15.5	 25
157	  1	68.3	9.6	 16
158	  1	70.0	11.3	 20
159	  1	84.3	10.6	 20
160	  1	91.3	15.1	 16
161	  1	312.0	35.0	 20
162	  1	498.8	42.9	 20
163	  1	149.3	25.1	 20
164	  1	154.0	20.8	 25
165	  1	136.0	19.3	 25
166	  1	215.5	22.5	 20
167	  1	128.0	17.1	 25
168	  1	86.0	17.9	 25
169	  1	76.3	10.9	 20
170	  1	62.0	9.4	 25
171	  1	67.0	11.8	 25
172	  1	70.0	11.3	 20
173	  1	95.3	15.0	 20
174	  1	73.5	14.3	 20
175	  1	835.3	53.6	 16
176	  1	208.0	28.2	 20
177	  1	819.0	60.0	 20
178	  1	233.3	20.8	 16
179	  1	86.0	14.0	 25
180	  1	67.0	9.7	 25
181	  1	63.3	9.1	 20
182	  1	85.0	13.8	 25
183	  1	122.0	16.3	 25
184	  1	87.0	13.5	 20
185	  1	63.0	9.7	 25
186	  1	75.5	12.6	 20
187	  1	275.0	28.0	 25
188	  1	710.0	75.6	 25
189	  1	570.8	51.2	 16
190	  1	93.0	19.5	 20
191	  1	343.0	31.4	 20
192	  1	201.0	25.2	 16
193	  1	578.3	59.8	 20
194	  1	585.0	43.8	 20
195	  1	782.0	104.8	 20
196	  1	196.0	21.4	 25
197	  1	577.0	46.2	 25
198	  1	117.3	12.7	 20
199	  1	267.0	25.8	 25
200	  1	307.0	38.6	 25
201	  1	231.8	32.8	 20
202	  1	71.0	10.8	 25
203	  1	74.0	14.4	 25
204	  1	229.5	36.2	 20
205	  1	152.0	18.5	 20
206	  1	94.8	21.8	 20
207	  1	148.0	16.6	 16
208	  1	166.8	20.4	 20
209	  1	2024.3	144.7	 20
210	  1	787.0	39.8	 16
211	  1	56.0	8.3	 25
212	  1	367.0	48.0	 25
213	  1	43.0	6.2	 20
214	  1	71.0	15.7	 25
215	  1	50.0	10.1	 25
216	  1	162.8	20.6	 20
217	  1	260.0	43.7	 25
218	  1	262.0	27.5	 25
219	  1	181.3	17.9	 20
220	  1	288.0	30.9	 25
221	  1	158.8	17.6	 20
222	  1	574.5	34.7	 16
223	  1	155.0	16.7	 20
224	  1	598.8	57.5	 20
225	  1	83.0	11.4	 16
226	  1	88.3	15.0	 20
227	  1	100.0	14.7	 25
228	  1	95.3	17.6	 20
229	  1	79.0	9.4	 25
230	  1	137.0	18.2	 25
231	  1	202.8	23.3	 20
232	  1	2999.0	351.5	 25
233	  1	673.0	78.3	 25
234	  1	71.3	11.4	 20
235	  1	59.0	9.9	 25
236	  1	84.0	14.0	 25
237	  1	198.5	26.4	 16
238	  1	83.5	19.1	 20
239	  1	76.8	13.9	 20
240	  1	143.8	17.8	 16
241	  1	67.5	10.3	 20
242	  1	265.5	30.9	 20
243	  1	226.5	28.9	 20
244	  1	326.0	33.5	 25
245	  1	276.5	31.7	 20
246	  1	89.0	11.7	 25
247	  1	109.0	16.8	 25
248	  1	77.5	14.0	 20
249	  1	130.0	18.3	 25
250	  1	58.0	9.6	 25
251	  1	70.3	13.4	 20
252	  1	67.0	12.2	 25
253	  1	64.3	13.4	 20
254	  1	55.8	8.2	 16
255	  1	62.0	11.9	 20
256	  1	74.8	12.1	 20
257	  1	67.8	10.3	 16
258	  1	60.0	7.1	 20
259	  1	62.0	8.9	 25
260	  1	200.3	28.2	 20
261	  1	89.0	14.7	 25
262	  1	106.0	14.3	 25
263	  1	274.8	20.4	 20
264	  1	276.0	62.3	 25
265	  1	1439.0	97.7	 25
266	  1	96.8	17.1	 20
267	  1	75.0	15.6	 25
268	  1	335.0	49.3	 25
269	  1	328.5	36.9	 16
270	  1	260.0	40.9	 20
271	  1	88.0	15.6	 20
272	  1	121.5	11.9	 16
273	  1	198.5	21.8	 20
274	  1	140.3	18.6	 20
275	  1	170.0	14.9	 20
276	  1	71.0	12.4	 25
277	  1	64.0	8.4	 25
278	  1	104.5	14.5	 20
279	  1	121.0	17.1	 25
280	  1	70.0	14.4	 25
281	  1	66.5	12.0	 20
282	  1	82.0	18.7	 25
283	  1	264.0	31.0	 25
284	  1	139.0	20.6	 20
285	  1	832.3	51.6	 20
286	  1	232.3	34.9	 20
287	  1	73.0	13.3	 16
288	  1	299.3	32.7	 20
289	  1	133.8	21.2	 20
290	  1	102.8	17.3	 16
291	  1	64.0	9.5	 25
292	  1	88.0	10.5	 25
293	  1	66.0	16.7	 20
294	  1	183.0	24.7	 25
295	  1	156.0	18.7	 25
296	  1	471.3	39.4	 20
297	  1	112.0	16.2	 25
298	  1	157.0	21.7	 25
299	  1	111.0	15.6	 20
300	  1	129.0	22.5	 25
301	  1	938.5	57.5	 20
302	  1	271.3	27.2	 16
303	  1	96.5	16.9	 20
304	  1	3657.5	278.3	 16
305	  1	71.5	15.7	 20
306	  1	86.5	10.9	 20
307	  1	97.5	16.5	 20
308	  1	207.0	30.9	 25
309	  1	99.0	14.5	 25
310	  1	103.5	15.2	 20
311	  1	102.0	14.7	 25
312	  1	157.0	25.8	 25
313	  1	141.3	19.2	 20
314	  1	191.0	21.7	 25
315	  1	263.0	27.1	 25
316	  1	221.5	28.9	 20
317	  1	69.0	8.8	 20
318	  1	72.5	11.3	 20
319	  1	84.3	17.2	 16
320	  1	99.8	16.3	 20
321	  1	466.8	53.3	 20
322	  1	120.0	18.2	 16
323	  1	195.0	29.5	 25
324	  1	86.0	9.9	 25
325	  1	142.3	22.6	 20
326	  1	76.0	12.4	 25
327	  1	233.0	36.5	 25
328	  1	70.5	9.9	 20
329	  1	79.0	11.0	 25
330	  1	76.0	11.8	 25
331	  1	66.0	10.5	 20
332	  1	107.0	17.4	 25
333	  1	93.8	18.0	 20
334	  1	138.0	19.7	 16
335	  1	840.8	96.5	 20
336	  1	87.0	12.4	 20
337	  1	94.5	11.3	 16
338	  1	300.8	41.2	 20
339	  1	139.0	73.4	 25
340	  1	70.3	13.5	 20
341	  1	76.0	10.8	 25
342	  1	78.0	11.4	 25
343	  1	187.5	20.2	 20
344	  1	69.0	9.7	 25
345	  1	111.0	17.6	 25
346	  1	498.5	35.3	 20
347	  1	77.0	12.9	 25
348	  1	142.0	20.3	 25
349	  1	89.5	14.1	 16
350	  1	163.3	31.5	 20
351	  1	98.3	16.4	 20
352	  1	134.5	43.6	 16
353	  1	185.0	22.5	 20
354	  1	124.5	29.3	 20
355	  1	287.0	21.1	 20
356	  1	208.0	24.4	 25
357	  1	225.0	34.5	 25
358	  1	137.0	16.8	 20
359	  1	120.0	16.0	 25
360	  1	695.0	64.0	 25
361	  1	119.0	21.1	 20
362	  1	76.0	12.6	 25
363	  1	158.3	19.0	 20
364	  1	314.0	43.8	 25
365	  1	70.5	11.1	 20
366	  1	494.0	46.5	 16
367	  1	286.3	32.4	 20
368	  1	184.3	26.3	 20
369	  1	103.5	24.4	 16
370	  1	92.3	19.2	 20
371	  1	74.0	11.7	 25
372	  1	144.0	13.1	 20
373	  1	148.0	25.8	 25
374	  1	291.0	38.6	 25
375	  1	248.8	32.0	 20
376	  1	174.0	16.8	 25
377	  1	172.0	25.6	 25
378	  1	209.8	194.9	 20
379	  1	821.0	153.6	 25
380	  1	332.0	33.5	 25
381	  1	389.3	24.0	 16
382	  1	212.0	22.8	 20
383	  1	499.8	51.9	 20
384	  1	2139.0	167.4	 16
385	  1	2502.0	80.8	 20
386	  1	400.3	44.7	 20
387	  1	634.8	91.0	 20
388	  1	644.0	69.8	 25
389	  1	71.0	10.6	 25
390	  1	69.5	10.4	 20
391	  1	66.0	11.2	 25
392	  1	69.0	9.2	 25
393	  1	63.3	9.1	 20
394	  1	62.0	9.7	 25
395	  1	82.0	12.6	 25
396	  1	62.5	8.6	 20
397	  1	67.5	9.0	 20
398	  1	83.3	15.2	 20
399	  1	1705.5	120.7	 16
400	  1	646.3	59.1	 20
401	  1	2228.5	98.7	 20
402	  1	5211.5	185.7	 16
403	  1	327.0	27.2	 25
404	  1	257.0	28.7	 25
405	  1	150.3	14.1	 20
406	  1	121.0	18.1	 25
407	  1	73.0	10.5	 25
408	  1	75.3	8.5	 20
409	  1	64.0	9.1	 25
410	  1	74.0	12.4	 25
411	  1	180.0	31.2	 20
412	  1	165.0	26.0	 25
413	  1	80.8	14.5	 20
414	  1	88.8	12.7	 16
415	  1	91.0	13.4	 20
416	  1	118.5	16.8	 20
417	  1	110.3	15.9	 16
418	  1	97.3	15.0	 20
419	  1	69.0	12.8	 20
420	  1	254.0	33.5	 25
421	  1	88.0	18.7	 25
422	  1	1567.5	116.6	 20
423	  1	74.0	16.8	 25
424	  1	46.0	8.9	 25
425	  1	375.5	41.8	 20
426	  1	46.0	7.2	 25
427	  1	63.0	9.6	 25
428	  1	54.0	8.1	 20
429	  1	107.0	16.0	 20
430	  1	84.5	11.4	 20
431	  1	70.8	11.9	 16
432	  1	74.3	8.2	 20
433	  1	104.3	11.6	 20
434	  1	72.5	10.3	 16
435	  1	84.0	14.1	 25
436	  1	135.0	19.6	 25
437	  1	80.0	10.0	 20
438	  1	66.0	9.1	 25
439	  1	90.0	13.7	 25
440	  1	178.0	25.5	 20
441	  1	368.0	42.0	 25
442	  1	409.0	57.8	 25
443	  1	144.5	24.7	 20
444	  1	140.0	40.8	 25
445	  1	13477.3	1698.2	 20
446	  1	405.8	32.1	 16
447	  1	7133.8	649.1	 20
448	  1	124.3	17.5	 20
449	  1	321.5	34.6	 16
450	  1	89.5	14.8	 20
451	  1	107.0	16.4	 25
452	  1	77.3	9.7	 20
453	  1	121.0	16.5	 25
454	  1	192.0	24.6	 25
455	  1	290.5	31.9	 20
456	  1	1146.0	153.2	 25
457	  1	81.0	10.1	 25
458	  1	119.3	18.4	 20
459	  1	60.0	12.3	 25
460	  1	126.0	20.3	 25
461	  1	151.5	15.7	 16
462	  1	277.3	29.4	 20
463	  1	1884.3	169.4	 20
464	  1	555.3	43.6	 16
465	  1	964.3	85.2	 20
466	  1	11914.5	1065.8	 20
467	  1	142.3	15.1	 20
468	  1	90.0	15.7	 25
469	  1	80.0	15.4	 25
470	  1	82.0	12.2	 20
471	  1	621.0	66.0	 25
472	  1	77.0	9.7	 25
473	  1	146.3	21.5	 20
474	  1	378.0	29.6	 25
475	  1	153.0	16.5	 25
476	  1	110.3	19.1	 20
477	  1	111.8	19.5	 20
478	  1	1711.5	109.0	 16
479	  1	78.0	11.2	 20
480	  1	150.3	20.4	 20
481	  1	194.3	19.6	 16
482	  1	121.0	19.4	 20
483	  1	267.0	37.9	 25
484	  1	568.3	45.2	 20
485	  1	207.0	23.1	 25
486	  1	322.0	29.2	 25
487	  1	618.5	67.8	 20
488	  1	218.0	28.3	 25
489	  1	78.0	11.2	 25
490	  1	121.5	15.1	 20
491	  1	225.0	28.3	 25
492	  1	558.0	94.7	 25
493	  1	73.5	18.5	 16
494	  1	65.3	11.5	 20
495	  1	88.5	15.6	 20
496	  1	171.8	20.8	 16
497	  1	122.3	23.3	 20
498	  1	67.3	10.2	 20
499	  1	315.8	37.0	 20
500	  1	1211.0	137.8	 25
501	  1	98.0	14.6	 25
502	  1	89.3	13.2	 20
503	  1	97.0	18.0	 25
504	  1	1929.0	211.9	 25
505	  1	470.3	49.3	 20
506	  1	2863.0	407.6	 25
507	  1	73.0	10.7	 25
508	  1	111.8	19.2	 20
509	  1	61.5	9.9	 20
510	  1	82.0	14.6	 20
511	  1	67.3	13.4	 16
512	  1	413.3	58.1	 20
513	  1	74.3	11.0	 20
514	  1	97.5	27.0	 16
515	  1	82.0	12.4	 25
516	  1	89.0	13.5	 25
517	  1	74.0	12.0	 20
518	  1	72.0	11.0	 25
519	  1	97.0	14.4	 25
520	  1	81.0	13.6	 20
521	  1	164.0	23.4	 25
522	  1	401.0	48.0	 25
523	  1	110.8	17.8	 20
524	  1	84.0	17.2	 25
525	  1	67.5	13.5	 20
526	  1	72.0	9.3	 16
527	  1	246.3	26.2	 20
528	  1	79.8	11.3	 20
529	  1	69.8	8.1	 16
530	  1	61.5	9.2	 20
531	  1	71.0	10.7	 25
532	  1	58.8	8.0	 20
533	  1	64.0	9.4	 25
534	  1	65.0	10.2	 25
535	  1	74.5	11.4	 20
536	  1	86.0	16.3	 25
537	  1	193.0	21.1	 20
538	  1	262.0	41.9	 25
539	  1	92.0	10.3	 25
540	  1	135.5	17.7	 20
541	  1	80.0	14.8	 20
542	  1	86.0	15.3	 20
543	  1	91.0	9.6	 16
544	  1	95.3	14.2	 20
545	  1	97.8	14.0	 20
546	  1	305.5	31.7	 16
547	  1	7856.0	860.1	 25
548	  1	8214.0	234.9	 25
549	  1	1537.3	83.2	 20
550	  1	128.0	12.8	 25
551	  1	143.0	18.9	 25
552	  1	196.3	31.3	 20
553	  1	88.0	11.6	 25
554	  1	98.0	17.8	 25
555	  1	96.3	16.3	 20
556	  1	77.0	11.0	 25
557	  1	58.0	10.7	 20
558	  1	70.8	11.2	 16
559	  1	109.3	18.0	 20
560	  1	180.0	26.5	 20
561	  1	75.5	8.7	 16
562	  1	414.5	40.2	 20
563	  1	102.0	12.2	 25
564	  1	136.3	15.9	 20
565	  1	154.0	21.6	 25
566	  1	549.0	42.5	 25
567	  1	703.5	51.2	 20
568	  1	134.0	19.5	 25
569	  1	610.0	67.1	 25
570	  1	1399.3	90.2	 20
571	  1	7860.0	1024.2	 25
572	  1	97.0	11.6	 25
573	  1	242.8	27.5	 16
574	  1	99.3	16.4	 20
575	  1	112.5	12.8	 20
576	  1	87.0	14.1	 16
577	  1	122.3	19.7	 20
578	  1	146.8	21.6	 20
579	  1	672.0	45.6	 20
580	  1	651.0	40.9	 25
581	  1	155.0	28.3	 25
582	  1	495.5	45.8	 20
583	  1	356.0	36.5	 25
584	  1	133.0	18.7	 25
585	  1	507.0	37.4	 20
586	  1	663.0	54.2	 25
587	  1	323.0	41.9	 25
588	  1	91.0	12.3	 20
589	  1	83.5	11.4	 20
590	  1	246.5	37.9	 20
591	  1	124.3	13.6	 16
592	  1	597.5	45.7	 20
593	  1	272.0	26.1	 20
594	  1	191.5	16.3	 16
595	  1	218.0	22.3	 25
596	  1	104.5	14.9	 20
597	  1	622.0	54.5	 25
598	  1	103.0	14.7	 25
599	  1	265.5	63.6	 20
600	  1	112.0	14.7	 25
601	  1	95.0	12.3	 25
602	  1	152.8	27.0	 20
603	  1	132.0	23.8	 25
604	  1	79.0	11.7	 25
605	  1	65.8	11.9	 16
606	  1	537.8	56.7	 20
607	  1	880.3	141.1	 20
608	  1	192.5	22.2	 16
609	  1	156.3	15.6	 20
610	  1	229.5	29.6	 20
611	  1	67.0	10.6	 20
612	  1	77.0	14.6	 25
613	  1	98.0	20.5	 25
614	  1	67.5	14.3	 20
615	  1	69.0	13.3	 25
616	  1	132.0	13.6	 25
617	  1	179.0	23.7	 20
618	  1	428.0	36.0	 25
619	  1	536.0	72.9	 25
620	  1	4480.0	336.8	 20
621	  1	386.0	37.5	 20
622	  1	414.5	46.2	 20
623	  1	317.5	32.5	 16
624	  1	2995.5	112.2	 20
625	  1	10487.3	1210.5	 20
626	  1	169.8	20.6	 16
627	  1	84.0	16.6	 25
628	  1	76.0	11.4	 25
629	  1	239.5	26.1	 20
630	  1	246.0	29.3	 25
631	  1	91.0	16.1	 25
632	  1	77.0	14.5	 20
633	  1	92.0	16.5	 25
634	  1	301.0	54.4	 25
635	  1	73.3	10.3	 20
636	  1	5946.0	961.3	 25
637	  1	125.8	32.4	 20
638	  1	6191.3	472.9	 16
639	  1	107.5	17.0	 20
  0	  2	112.0	21.6	 25
  1	  2	5988.5	1008.0	 20
  2	  2	108.0	16.7	 25
  3	  2	5974.0	925.7	 16
  4	  2	63.3	13.4	 20
  5	  2	541.5	66.2	 20
  6	  2	383.0	72.9	 16
  7	  2	784.3	65.9	 20
  8	  2	109.0	22.3	 25
  9	  2	252.8	27.7	 20
 10	  2	70.0	16.6	 25
 11	  2	66.0	18.2	 25
 12	  2	60.3	13.9	 20
 13	  2	88.0	17.7	 25
 14	  2	246.0	30.2	 25
 15	  2	54.8	7.0	 20
 16	  2	59.0	8.9	 25
 17	  2	105.0	21.6	 25
 18	  2	297.3	33.0	 20
 19	  2	81.0	11.4	 20
 20	  2	59.3	10.0	 20
 21	  2	97.3	13.4	 16
 22	  2	48.3	9.9	 20
 23	  2	51.3	10.2	 20
 24	  2	81.5	15.7	 20
 25	  2	82.0	15.5	 25
 26	  2	75.0	12.0	 25
 27	  2	206.3	47.9	 20
 28	  2	268.0	45.5	 25
 29	  2	110.0	17.0	 25
 30	  2	87.0	15.0	 20
 31	  2	136.0	20.3	 25
 32	  2	1837.0	123.0	 25
 33	  2	251.5	46.2	 20
 34	  2	60.0	9.5	 25
 35	  2	89.5	11.9	 20
 36	  2	113.3	14.3	 16
 37	  2	481.5	55.3	 20
 38	  2	84.8	9.8	 20
 39	  2	2134.3	224.9	 16
 40	  2	82.0	15.2	 25
 41	  2	54.0	8.9	 25
 42	  2	70.3	17.1	 20
 43	  2	59.0	12.2	 25
 44	  2	58.0	10.2	 25
 45	  2	64.3	10.7	 20
 46	  2	53.0	9.2	 25
 47	  2	57.0	11.3	 25
 48	  2	59.5	11.1	 20
 49	  2	55.0	10.6	 25
 50	  2	53.0	8.6	 25
 51	  2	55.8	11.5	 16
 52	  2	53.0	10.9	 20
 53	  2	129.3	18.4	 20
 54	  2	122.5	15.6	 16
 55	  2	179.8	28.2	 20
 56	  2	86.0	17.7	 25
 57	  2	55.3	7.7	 20
 58	  2	56.0	9.7	 25
 59	  2	61.0	10.6	 20
 60	  2	131.0	22.4	 25
 61	  2	53.0	10.3	 25
 62	  2	5170.8	510.8	 20
 63	  2	109.0	24.3	 25
 64	  2	89.0	14.5	 25
 65	  2	92.5	14.1	 20
 66	  2	4890.0	1113.7	 25
 67	  2	67.5	21.0	 20
 68	  2	85.3	10.3	 16
 69	  2	96.0	14.5	 20
 70	  2	89.8	12.0	 20
 71	  2	81.0	8.9	 16
 72	  2	90.0	11.3	 25
 73	  2	54.0	6.0	 25
 74	  2	105.0	20.8	 20
 75	  2	85.0	13.1	 25
 76	  2	108.0	26.4	 25
 77	  2	88.0	12.4	 20
 78	  2	74.0	10.0	 25
 79	  2	48.0	10.2	 25
 80	  2	71.3	10.4	 20
 81	  2	91.0	17.8	 25
 82	  2	100.0	17.9	 25
 83	  2	90.3	11.0	 16
 84	  2	85.5	12.9	 20
 85	  2	67.5	18.0	 20
 86	  2	4977.0	372.3	 16
 87	  2	106.8	24.5	 20
 88	  2	91.0	15.0	 25
 89	  2	94.5	14.4	 20
 90	  2	4884.0	1420.0	 25
 91	  2	71.0	14.0	 25
 92	  2	5176.3	344.6	 20
 93	  2	116.0	17.8	 25
 94	  2	100.0	15.4	 25
 95	  2	102.3	20.7	 20
 96	  2	73.0	13.4	 25
 97	  2	53.0	9.0	 25
 98	  2	72.5	12.3	 20
 99	  2	78.0	12.6	 20
100	  2	79.3	12.4	 20
101	  2	79.0	9.0	 16
102	  2	71.0	10.7	 20
103	  2	55.8	8.4	 20
104	  2	119.8	34.6	 20
105	  2	113.0	25.7	 25
106	  2	104.0	21.5	 25
107	  2	86.8	17.5	 20
108	  2	79.0	9.6	 25
109	  2	56.0	8.6	 25
110	  2	89.0	13.8	 20
111	  2	229.0	39.6	 25
112	  2	390.0	32.3	 25
113	  2	648.0	73.9	 20
114	  2	932.0	88.9	 25
115	  2	1075.8	98.2	 20
116	  2	6071.5	359.5	 16
117	  2	773.5	53.5	 20
118	  2	613.5	35.1	 16
119	  2	827.5	106.7	 20
120	  2	5229.0	479.2	 25
121	  2	555.5	110.6	 20
122	  2	5448.0	591.4	 25
123	  2	112.0	14.4	 25
124	  2	100.5	13.0	 20
125	  2	96.0	13.1	 25
126	  2	5008.0	947.1	 25
127	  2	58.0	12.6	 20
128	  2	57.0	9.1	 25
129	  2	101.0	17.9	 25
130	  2	673.3	46.0	 20
131	  2	589.3	52.4	 20
132	  2	399.5	49.5	 20
133	  2	72.5	11.8	 16
134	  2	4794.3	454.0	 20
135	  2	90.5	11.2	 20
136	  2	87.5	14.8	 20
137	  2	91.0	16.7	 25
138	  2	4627.0	521.8	 25
139	  2	78.3	10.0	 20
140	  2	5304.0	490.8	 25
141	  2	97.0	13.0	 25
142	  2	109.5	41.6	 20
143	  2	112.0	13.8	 25
144	  2	5155.0	647.4	 25
145	  2	79.8	9.2	 20
146	  2	5545.0	518.1	 25
147	  2	119.0	15.6	 20
148	  2	107.0	13.7	 16
149	  2	118.0	19.7	 20
150	  2	103.8	12.5	 20
151	  2	81.5	12.0	 16
152	  2	128.0	19.1	 25
153	  2	5134.0	289.5	 25
154	  2	5422.0	140.6	 20
155	  2	5471.0	396.4	 25
156	  2	117.0	14.5	 25
157	  2	66.5	10.4	 20
158	  2	56.0	10.9	 25
159	  2	64.0	8.3	 25
160	  2	92.3	13.2	 20
161	  2	299.0	39.7	 25
162	  2	649.0	62.7	 25
163	  2	104.5	17.6	 16
164	  2	132.3	17.2	 20
165	  2	100.5	16.2	 20
166	  2	123.8	16.7	 16
167	  2	100.5	14.9	 20
168	  2	71.0	10.0	 25
169	  2	61.3	11.0	 20
170	  2	64.0	10.9	 25
171	  2	60.0	9.7	 25
172	  2	56.8	10.5	 20
173	  2	65.0	12.6	 25
174	  2	65.0	12.0	 25
175	  2	218.0	18.4	 20
176	  2	85.0	12.1	 25
177	  2	197.8	24.4	 20
178	  2	131.0	22.2	 25
179	  2	78.3	13.5	 20
180	  2	68.3	10.6	 16
181	  2	57.5	10.8	 20
182	  2	65.8	13.8	 20
183	  2	84.3	13.8	 16
184	  2	56.0	9.5	 25
185	  2	56.0	7.0	 25
186	  2	66.0	6.6	 20
187	  2	204.0	24.0	 25
188	  2	322.0	52.9	 25
189	  2	738.8	81.7	 20
190	  2	116.0	26.2	 25
191	  2	268.0	31.5	 25
192	  2	121.5	17.5	 20
193	  2	409.0	35.6	 25
194	  2	1015.0	95.5	 25
195	  2	298.5	34.5	 16
196	  2	292.3	27.8	 20
197	  2	695.8	76.9	 20
198	  2	98.3	19.7	 16
199	  2	157.8	18.8	 20
200	  2	115.0	22.6	 25
201	  2	159.8	34.2	 20
202	  2	78.0	12.6	 25
203	  2	78.0	11.1	 25
204	  2	123.0	14.2	 20
205	  2	82.0	14.3	 25
206	  2	83.0	10.2	 25
207	  2	106.3	19.3	 20
208	  2	149.0	24.1	 25
209	  2	518.0	46.7	 25
210	  2	1152.5	89.8	 20
211	  2	53.3	8.3	 20
212	  2	150.5	21.7	 20
213	  2	42.5	9.1	 16
214	  2	62.0	10.9	 20
215	  2	42.5	7.1	 20
216	  2	172.0	27.4	 20
217	  2	211.0	32.6	 25
218	  2	301.0	37.2	 25
219	  2	117.5	18.9	 20
220	  2	153.0	19.7	 25
221	  2	163.0	53.4	 25
222	  2	492.3	55.7	 20
223	  2	117.0	20.1	 25
224	  2	469.0	68.4	 25
225	  2	93.0	10.7	 20
226	  2	69.0	13.1	 25
227	  2	79.5	16.8	 20
228	  2	59.0	9.8	 16
229	  2	60.5	8.8	 20
230	  2	64.8	10.6	 20
231	  2	93.3	11.4	 16
232	  2	631.0	152.2	 25
233	  2	404.3	74.2	 20
234	  2	60.0	12.9	 25
235	  2	54.0	11.2	 25
236	  2	129.5	21.9	 20
237	  2	68.0	12.2	 25
238	  2	93.0	13.3	 25
239	  2	56.3	9.4	 20
240	  2	59.0	11.5	 25
241	  2	63.0	14.2	 25
242	  2	117.0	15.3	 20
243	  2	100.8	17.6	 20
244	  2	119.5	17.7	 20
245	  2	164.3	19.6	 16
246	  2	90.0	16.3	 20
247	  2	65.3	7.2	 20
248	  2	69.0	18.0	 20
249	  2	85.0	13.7	 25
250	  2	57.0	10.1	 25
251	  2	56.3	10.8	 20
252	  2	52.0	8.2	 25
253	  2	56.0	9.2	 25
254	  2	61.5	10.7	 20
255	  2	57.0	8.8	 25
256	  2	60.0	10.2	 25
257	  2	58.5	8.1	 20
258	  2	54.0	8.9	 25
259	  2	62.3	11.9	 20
260	  2	75.5	14.6	 16
261	  2	56.3	8.8	 20
262	  2	83.5	13.4	 20
263	  2	344.3	37.3	 16
264	  2	326.0	92.4	 25
265	  2	630.0	96.2	 25
266	  2	56.3	12.9	 20
267	  2	59.0	10.8	 25
268	  2	146.0	22.8	 25
269	  2	65.8	11.0	 20
270	  2	73.0	15.0	 25
271	  2	74.0	12.7	 25
272	  2	59.5	14.6	 20
273	  2	95.0	11.5	 25
274	  2	213.0	29.5	 25
275	  2	182.3	19.5	 16
276	  2	65.5	12.2	 20
277	  2	64.3	11.0	 20
278	  2	108.0	17.3	 16
279	  2	149.8	23.5	 20
280	  2	62.0	10.4	 25
281	  2	58.5	8.4	 20
282	  2	85.0	15.5	 25
283	  2	588.0	90.4	 25
284	  2	167.0	23.0	 20
285	  2	338.0	33.9	 25
286	  2	336.0	37.5	 25
287	  2	78.3	12.8	 20
288	  2	119.0	14.5	 25
289	  2	75.0	16.6	 25
290	  2	108.3	16.4	 20
291	  2	64.0	11.7	 20
292	  2	78.3	12.8	 16
293	  2	50.3	8.7	 20
294	  2	97.3	17.3	 20
295	  2	196.3	30.2	 16
296	  2	1025.0	224.5	 25
297	  2	135.0	20.9	 25
298	  2	97.5	13.7	 20
299	  2	92.0	13.0	 25
300	  2	123.0	18.2	 25
301	  2	374.3	31.5	 20
302	  2	297.0	36.0	 25
303	  2	66.0	13.1	 25
304	  2	274.3	30.3	 20
305	  2	60.0	10.5	 25
306	  2	70.0	13.5	 25
307	  2	75.0	12.6	 16
308	  2	79.5	11.8	 20
309	  2	80.8	11.0	 20
310	  2	89.0	13.9	 16
311	  2	77.3	11.4	 20
312	  2	92.0	15.7	 25
313	  2	119.0	17.5	 20
314	  2	124.0	19.4	 25
315	  2	123.0	12.3	 25
316	  2	141.3	21.1	 20
317	  2	63.0	11.9	 25
318	  2	58.0	11.2	 25
319	  2	85.0	11.9	 20
320	  2	97.0	17.0	 25
321	  2	245.0	29.7	 25
322	  2	108.3	13.4	 20
323	  2	254.0	27.2	 20
324	  2	126.0	20.4	 20
325	  2	214.3	20.3	 16
326	  2	140.3	23.2	 20
327	  2	83.3	14.3	 20
328	  2	69.0	15.3	 20
329	  2	81.0	12.5	 25
330	  2	60.0	7.3	 25
331	  2	54.8	11.5	 20
332	  2	65.0	8.0	 25
333	  2	95.0	13.7	 25
334	  2	73.3	15.1	 20
335	  2	96.0	13.9	 25
336	  2	83.0	16.6	 25
337	  2	64.0	8.8	 20
338	  2	81.0	16.3	 25
339	  2	71.0	19.8	 20
340	  2	61.0	9.1	 16
341	  2	91.0	16.6	 20
342	  2	72.0	15.4	 20
343	  2	95.8	14.3	 16
344	  2	63.0	11.2	 25
345	  2	84.0	15.6	 25
346	  2	187.3	34.6	 20
347	  2	75.0	16.6	 25
348	  2	95.0	15.7	 25
349	  2	76.8	12.9	 20
350	  2	98.0	19.3	 25
351	  2	99.8	23.1	 20
352	  2	97.0	15.7	 25
353	  2	109.0	19.7	 25
354	  2	103.3	17.9	 20
355	  2	258.3	34.2	 20
356	  2	240.0	65.8	 20
357	  2	146.0	21.4	 16
358	  2	106.5	14.0	 20
359	  2	137.0	19.1	 20
360	  2	231.0	25.1	 20
361	  2	78.0	16.1	 25
362	  2	68.0	30.7	 25
363	  2	100.0	12.1	 20
364	  2	171.0	22.0	 25
365	  2	68.0	10.9	 25
366	  2	345.3	34.6	 20
367	  2	105.0	20.1	 25
368	  2	152.0	19.7	 25
369	  2	80.5	15.0	 20
370	  2	71.0	11.6	 25
371	  2	66.8	13.1	 20
372	  2	85.3	9.0	 16
373	  2	239.5	25.5	 20
374	  2	372.3	42.8	 20
375	  2	214.5	22.2	 16
376	  2	100.0	14.9	 25
377	  2	129.0	17.9	 25
378	  2	107.8	17.1	 20
379	  2	270.0	59.9	 25
380	  2	582.0	69.4	 25
381	  2	478.8	66.9	 20
382	  2	218.0	33.2	 25
383	  2	199.0	18.2	 25
384	  2	920.3	118.2	 20
385	  2	439.0	58.5	 25
386	  2	73.0	14.4	 25
387	  2	66.3	11.4	 16
388	  2	78.5	12.0	 20
389	  2	70.5	10.0	 20
390	  2	60.0	8.5	 16
391	  2	65.5	9.2	 20
392	  2	56.0	10.3	 25
393	  2	60.3	12.0	 20
394	  2	59.0	9.2	 25
395	  2	65.0	11.0	 25
396	  2	59.3	9.2	 20
397	  2	56.0	5.7	 25
398	  2	77.0	14.0	 25
399	  2	652.0	82.1	 20
400	  2	1135.0	129.4	 25
401	  2	2502.0	193.3	 25
402	  2	425.8	94.4	 20
403	  2	186.0	18.6	 20
404	  2	170.3	20.3	 20
405	  2	87.0	11.9	 16
406	  2	139.0	16.7	 20
407	  2	78.8	15.1	 20
408	  2	94.5	18.2	 20
409	  2	54.0	10.4	 25
410	  2	57.0	6.9	 20
411	  2	97.0	15.1	 25
412	  2	82.0	14.7	 25
413	  2	111.8	20.1	 20
414	  2	76.0	11.3	 25
415	  2	65.0	10.7	 25
416	  2	147.3	22.2	 20
417	  2	100.0	14.1	 25
418	  2	82.0	16.8	 25
419	  2	66.0	9.4	 16
420	  2	108.5	15.7	 20
421	  2	76.3	12.0	 20
422	  2	162.0	17.6	 16
423	  2	66.3	11.8	 20
424	  2	50.0	7.7	 25
425	  2	147.3	29.2	 20
426	  2	50.0	6.7	 25
427	  2	63.0	10.0	 25
428	  2	46.0	7.3	 20
429	  2	115.0	16.7	 25
430	  2	92.0	16.5	 25
431	  2	60.5	10.1	 20
432	  2	66.0	9.5	 25
433	  2	70.0	11.3	 25
434	  2	62.0	11.2	 20
435	  2	58.0	9.0	 20
436	  2	72.3	11.0	 20
437	  2	63.3	13.4	 16
438	  2	65.8	9.4	 20
439	  2	69.8	10.3	 20
440	  2	134.5	17.3	 20
441	  2	151.0	21.3	 25
442	  2	163.0	24.4	 25
443	  2	83.0	9.8	 20
444	  2	110.0	21.4	 25
445	  2	3860.0	711.5	 25
446	  2	122.3	19.1	 20
447	  2	873.0	103.4	 25
448	  2	139.0	21.1	 25
449	  2	168.3	21.8	 20
450	  2	84.0	12.8	 25
451	  2	70.3	14.0	 20
452	  2	60.3	8.3	 16
453	  2	88.8	12.2	 20
454	  2	160.5	36.9	 20
455	  2	267.3	22.4	 16
456	  2	96.0	17.9	 25
457	  2	71.0	10.0	 25
458	  2	60.0	10.6	 20
459	  2	66.0	11.8	 25
460	  2	103.0	13.9	 25
461	  2	62.3	8.4	 20
462	  2	334.0	40.4	 25
463	  2	199.0	31.4	 25
464	  2	182.5	20.8	 20
465	  2	533.0	72.4	 25
466	  2	3392.8	310.7	 20
467	  2	107.3	16.8	 20
468	  2	88.8	20.2	 20
469	  2	70.0	11.1	 16
470	  2	100.3	13.7	 20
471	  2	208.3	20.3	 20
472	  2	72.3	15.6	 20
473	  2	64.0	11.4	 25
474	  2	140.0	17.3	 25
475	  2	94.0	10.3	 20
476	  2	67.0	10.5	 25
477	  2	58.0	8.2	 25
478	  2	181.8	29.8	 20
479	  2	59.0	9.5	 25
480	  2	78.0	12.8	 25
481	  2	90.3	13.5	 20
482	  2	85.0	10.8	 25
483	  2	82.0	11.9	 20
484	  2	180.5	24.6	 16
485	  2	145.3	18.8	 20
486	  2	504.5	41.0	 20
487	  2	609.5	61.8	 16
488	  2	186.0	29.7	 25
489	  2	94.0	14.2	 25
490	  2	75.3	12.8	 20
491	  2	78.0	13.3	 25
492	  2	134.0	22.9	 25
493	  2	65.0	10.2	 20
494	  2	56.0	6.8	 25
495	  2	106.0	16.9	 25
496	  2	72.3	14.2	 20
497	  2	95.0	16.6	 25
498	  2	67.0	11.9	 25
499	  2	151.3	13.5	 16
500	  2	169.5	22.4	 20
501	  2	98.5	18.1	 20
502	  2	85.3	14.7	 16
503	  2	100.3	13.2	 20
504	  2	225.0	30.6	 25
505	  2	137.8	20.1	 20
506	  2	624.0	98.4	 25
507	  2	79.0	13.6	 25
508	  2	64.0	8.7	 20
509	  2	64.0	11.3	 25
510	  2	75.0	14.1	 25
511	  2	68.3	13.0	 20
512	  2	103.0	18.0	 25
513	  2	71.0	11.2	 25
514	  2	75.3	12.6	 20
515	  2	67.3	10.5	 20
516	  2	61.5	9.0	 20
517	  2	67.5	11.6	 16
518	  2	64.0	10.6	 20
519	  2	70.5	11.8	 20
520	  2	63.3	12.7	 20
521	  2	80.0	12.1	 25
522	  2	108.0	19.2	 25
523	  2	64.8	12.3	 20
524	  2	70.0	12.0	 25
525	  2	69.3	12.6	 20
526	  2	62.0	12.0	 25
527	  2	235.0	26.4	 25
528	  2	62.3	12.2	 20
529	  2	68.0	11.0	 25
530	  2	60.0	12.5	 25
531	  2	61.3	13.6	 16
532	  2	51.3	10.4	 20
533	  2	48.8	7.3	 20
534	  2	52.8	7.5	 16
535	  2	66.5	12.3	 20
536	  2	66.0	15.1	 25
537	  2	215.8	26.1	 20
538	  2	109.0	17.9	 25
539	  2	80.0	13.8	 25
540	  2	75.5	9.9	 20
541	  2	136.0	20.4	 25
542	  2	99.0	13.2	 25
543	  2	105.5	12.6	 20
544	  2	98.0	15.5	 25
545	  2	125.0	17.9	 25
546	  2	121.5	22.8	 20
547	  2	1875.3	263.4	 20
548	  2	4963.5	303.0	 20
549	  2	756.8	46.0	 16
550	  2	112.8	13.8	 20
551	  2	87.8	12.0	 20
552	  2	78.5	11.2	 20
553	  2	69.0	9.9	 25
554	  2	82.0	13.9	 25
555	  2	58.5	8.8	 20
556	  2	69.0	26.0	 25
557	  2	64.0	10.1	 25
558	  2	59.5	11.3	 20
559	  2	76.0	11.0	 25
560	  2	278.0	28.5	 25
561	  2	59.8	11.6	 20
562	  2	90.0	20.0	 25
563	  2	93.0	14.0	 20
564	  2	377.5	32.9	 16
565	  2	186.5	23.5	 20
566	  2	205.0	21.2	 20
567	  2	288.0	24.0	 16
568	  2	286.0	33.2	 25
569	  2	188.0	21.9	 25
570	  2	548.5	36.3	 20
571	  2	2885.0	345.1	 25
572	  2	73.0	11.6	 25
573	  2	100.0	16.0	 20
574	  2	86.0	12.7	 25
575	  2	95.0	13.9	 25
576	  2	98.3	17.7	 20
577	  2	83.0	14.0	 25
578	  2	222.0	35.3	 25
579	  2	273.5	38.4	 16
580	  2	271.5	30.8	 20
581	  2	115.0	17.9	 20
582	  2	133.5	21.2	 16
583	  2	315.5	37.5	 20
584	  2	130.5	16.7	 20
585	  2	1368.0	114.3	 25
586	  2	300.0	45.5	 25
587	  2	141.0	15.7	 20
588	  2	64.0	13.5	 25
589	  2	68.0	10.1	 25
590	  2	72.5	11.8	 20
591	  2	181.0	26.8	 25
592	  2	433.0	42.3	 25
593	  2	280.5	33.6	 20
594	  2	324.0	28.0	 25
595	  2	322.0	34.5	 20
596	  2	98.3	13.7	 16
597	  2	279.0	27.3	 20
598	  2	118.0	15.2	 20
599	  2	249.3	27.3	 16
600	  2	265.0	47.3	 25
601	  2	68.0	14.4	 25
602	  2	82.5	18.2	 20
603	  2	86.0	15.2	 25
604	  2	65.0	10.1	 25
605	  2	50.0	8.0	 20
606	  2	192.0	22.9	 25
607	  2	152.0	23.7	 25
608	  2	64.3	8.7	 20
609	  2	79.0	15.8	 25
610	  2	64.0	13.8	 25
611	  2	53.5	9.0	 16
612	  2	53.0	9.5	 20
613	  2	63.8	9.8	 20
614	  2	62.3	7.4	 16
615	  2	66.3	13.5	 20
616	  2	127.0	20.5	 25
617	  2	136.5	19.7	 20
618	  2	175.0	26.6	 25
619	  2	270.0	137.3	 25
620	  2	3081.8	295.6	 20
621	  2	595.0	53.2	 25
622	  2	382.0	32.0	 25
623	  2	530.0	45.3	 20
624	  2	645.0	65.6	 25
625	  2	2531.0	445.7	 25
626	  2	112.3	15.8	 20
627	  2	60.3	14.2	 20
628	  2	57.3	10.9	 20
629	  2	98.8	12.4	 16
630	  2	167.3	25.0	 20
631	  2	83.3	12.7	 20
632	  2	58.5	9.3	 20
633	  2	126.0	19.3	 25
634	  2	110.0	17.7	 25
635	  2	72.0	7.8	 20
636	  2	106.0	22.2	 25
637	  2	5815.0	1420.1	 25
638	  2	121.0	15.2	 20
639	  2	6048.0	1106.4	 25
  0	  3	6069.5	1783.2	 20
  1	  3	99.0	16.2	 25
  2	  3	5461.0	1483.0	 25
  3	  3	82.3	13.8	 20
  4	  3	53.0	10.1	 25
  5	  3	472.0	70.6	 25
  6	  3	133.3	15.0	 20
  7	  3	94.0	15.4	 25
  8	  3	193.5	20.9	 20
  9	  3	263.8	19.5	 16
 10	  3	276.8	18.7	 20
 11	  3	1096.5	74.4	 20
 12	  3	361.0	30.7	 16
 13	  3	496.0	50.7	 25
 14	  3	213.0	24.4	 25
 15	  3	101.3	13.4	 20
 16	  3	51.0	8.3	 25
 17	  3	88.0	13.6	 25
 18	  3	103.0	14.0	 20
 19	  3	104.0	18.1	 25
 20	  3	95.0	17.3	 25
 21	  3	73.8	15.8	 20
 22	  3	67.0	13.3	 25
 23	  3	75.0	12.8	 25
 24	  3	57.5	7.7	 16
 25	  3	51.3	10.4	 20
 26	  3	61.0	13.4	 20
 27	  3	94.0	16.4	 16
 28	  3	61.3	8.6	 20
 29	  3	118.0	12.6	 25
 30	  3	244.3	32.0	 20
 31	  3	193.0	29.7	 25
 32	  3	644.0	56.4	 25
 33	  3	106.0	11.7	 20
 34	  3	166.0	21.3	 25
 35	  3	87.0	16.4	 25
 36	  3	134.5	30.7	 20
 37	  3	441.0	58.3	 25
 38	  3	314.0	32.7	 25
 39	  3	324.3	38.5	 20
 40	  3	72.3	13.1	 20
 41	  3	153.3	22.6	 20
 42	  3	75.0	14.5	 16
 43	  3	93.3	17.2	 20
 44	  3	71.0	14.7	 20
 45	  3	542.8	103.4	 20
 46	  3	227.0	28.4	 25
 47	  3	77.0	17.2	 25
 48	  3	107.3	18.3	 20
 49	  3	53.0	9.1	 25
 50	  3	62.3	11.4	 20
 51	  3	52.0	9.3	 25
 52	  3	70.0	12.4	 25
 53	  3	49.3	6.1	 20
 54	  3	52.0	8.6	 25
 55	  3	200.0	29.6	 25
 56	  3	215.5	29.2	 16
 57	  3	62.3	11.2	 20
 58	  3	73.3	12.9	 20
 59	  3	148.0	16.0	 16
 60	  3	211.5	32.7	 20
 61	  3	62.0	9.4	 25
 62	  3	4902.0	362.7	 20
 63	  3	112.0	21.5	 25
 64	  3	84.0	11.9	 25
 65	  3	104.0	23.0	 20
 66	  3	104.0	25.7	 25
 67	  3	69.0	10.4	 25
 68	  3	96.3	15.2	 20
 69	  3	4236.0	866.7	 25
 70	  3	4106.0	653.5	 25
 71	  3	3941.0	546.3	 20
 72	  3	105.5	19.0	 20
 73	  3	75.3	14.2	 20
 74	  3	4752.8	307.7	 16
 75	  3	111.5	14.2	 20
 76	  3	4111.8	436.9	 20
 77	  3	3955.0	1127.9	 20
 78	  3	98.0	35.7	 25
 79	  3	64.0	13.3	 25
 80	  3	110.3	27.9	 20
 81	  3	4119.0	1071.3	 25
 82	  3	4127.0	914.7	 25
 83	  3	4008.5	856.7	 20
 84	  3	109.0	16.9	 25
 85	  3	71.0	8.3	 25
 86	  3	5078.8	352.3	 20
 87	  3	103.0	24.8	 25
 88	  3	86.3	12.9	 20
 89	  3	79.5	11.8	 16
 90	  3	87.3	17.0	 20
 91	  3	74.8	9.5	 20
 92	  3	5295.5	376.1	 16
 93	  3	144.0	38.0	 25
 94	  3	4290.0	1139.4	 25
 95	  3	4038.5	988.9	 20
 96	  3	100.0	20.0	 25
 97	  3	54.0	7.9	 25
 98	  3	75.3	12.0	 20
 99	  3	72.0	13.0	 25
100	  3	3359.0	673.1	 25
101	  3	71.8	9.3	 20
102	  3	77.0	10.0	 25
103	  3	60.0	11.6	 25
104	  3	4764.5	186.6	 16
105	  3	4624.5	493.5	 20
106	  3	4376.8	436.8	 16
107	  3	91.0	9.9	 20
108	  3	76.0	14.0	 20
109	  3	50.0	9.5	 20
110	  3	67.0	12.5	 25
111	  3	247.0	115.3	 25
112	  3	802.3	70.1	 20
113	  3	876.0	79.3	 25
114	  3	2648.0	127.8	 25
115	  3	1274.0	71.0	 20
116	  3	6199.0	719.1	 25
117	  3	696.0	49.7	 25
118	  3	607.5	42.4	 20
119	  3	822.0	99.0	 25
120	  3	5019.5	513.0	 20
121	  3	242.3	48.2	 16
122	  3	5471.8	531.0	 20
123	  3	105.8	13.3	 20
124	  3	92.3	9.9	 16
125	  3	109.0	30.9	 25
126	  3	115.0	28.0	 25
127	  3	58.3	12.1	 20
128	  3	53.0	9.5	 25
129	  3	346.0	40.4	 25
130	  3	275.5	33.6	 20
131	  3	6658.0	526.1	 25
132	  3	212.0	30.3	 25
133	  3	72.5	10.2	 20
134	  3	4901.0	451.3	 25
135	  3	95.0	14.3	 25
136	  3	91.3	13.7	 16
137	  3	88.3	15.8	 20
138	  3	4581.3	634.2	 20
139	  3	78.5	11.8	 16
140	  3	5420.0	569.6	 20
141	  3	111.0	41.0	 25
142	  3	122.0	28.6	 20
143	  3	107.0	19.3	 25
144	  3	4839.0	1184.5	 25
145	  3	76.5	11.2	 20
146	  3	5423.0	1034.8	 25
147	  3	116.0	23.3	 25
148	  3	102.3	19.4	 20
149	  3	106.0	11.3	 25
150	  3	110.0	12.6	 25
151	  3	103.3	17.1	 20
152	  3	190.0	27.4	 20
153	  3	5361.5	269.8	 20
154	  3	5691.0	156.3	 16
155	  3	5806.8	421.2	 20
156	  3	112.3	12.3	 20
157	  3	68.3	10.4	 20
158	  3	62.0	11.8	 25
159	  3	62.0	16.0	 25
160	  3	70.3	11.2	 20
161	  3	465.0	50.9	 25
162	  3	445.0	44.0	 25
163	  3	92.0	15.1	 20
164	  3	87.0	14.2	 25
165	  3	73.3	13.6	 20
166	  3	77.0	12.7	 25
167	  3	537.0	68.0	 25
168	  3	67.0	9.6	 16
169	  3	68.3	12.7	 20
170	  3	79.5	16.9	 20
171	  3	239.8	21.6	 16
172	  3	60.3	9.9	 20
173	  3	62.0	11.7	 25
174	  3	62.0	8.4	 20
175	  3	98.0	16.8	 25
176	  3	103.0	13.9	 25
177	  3	259.8	21.0	 20
178	  3	2330.0	262.3	 25
179	  3	2611.0	122.8	 25
180	  3	281.5	30.8	 20
181	  3	148.0	27.1	 25
182	  3	51.0	6.0	 25
183	  3	58.3	8.9	 20
184	  3	85.8	18.1	 20
185	  3	60.0	12.2	 20
186	  3	62.8	9.7	 16
187	  3	309.8	33.1	 20
188	  3	332.3	38.9	 20
189	  3	625.3	46.6	 20
190	  3	193.0	19.2	 25
191	  3	82.0	11.8	 25
192	  3	160.3	23.7	 20
193	  3	2007.0	231.2	 25
194	  3	5995.0	409.2	 25
195	  3	7105.0	398.3	 20
196	  3	353.0	37.7	 25
197	  3	162.0	24.3	 25
198	  3	76.0	10.0	 20
199	  3	254.0	39.0	 25
200	  3	76.0	11.2	 20
201	  3	111.8	16.3	 16
202	  3	210.0	24.2	 20
203	  3	271.0	27.5	 20
204	  3	70.5	10.4	 16
205	  3	57.0	10.4	 25
206	  3	96.0	14.5	 25
207	  3	180.0	26.5	 20
208	  3	267.0	20.9	 25
209	  3	426.0	36.7	 25
210	  3	514.3	44.3	 20
211	  3	54.0	9.2	 25
212	  3	44.0	9.1	 25
213	  3	41.3	7.5	 20
214	  3	44.0	7.3	 25
215	  3	46.0	9.4	 25
216	  3	561.3	37.1	 16
217	  3	168.5	108.6	 20
218	  3	88.0	11.8	 20
219	  3	135.0	21.2	 16
220	  3	523.8	55.9	 20
221	  3	1831.0	334.7	 25
222	  3	1185.5	113.9	 20
223	  3	335.0	41.4	 25
224	  3	104.5	15.4	 20
225	  3	138.0	23.3	 25
226	  3	62.0	9.9	 25
227	  3	194.3	28.5	 20
228	  3	107.0	17.5	 25
229	  3	93.0	17.8	 25
230	  3	65.3	11.7	 20
231	  3	182.0	27.0	 25
232	  3	175.3	15.8	 20
233	  3	86.0	10.7	 16
234	  3	102.5	14.1	 20
235	  3	58.5	11.2	 20
236	  3	68.0	12.5	 16
237	  3	66.0	10.9	 25
238	  3	71.0	12.4	 25
239	  3	100.5	15.5	 20
240	  3	117.0	12.9	 25
241	  3	121.0	17.9	 25
242	  3	86.8	13.5	 20
243	  3	115.0	17.0	 25
244	  3	170.0	32.3	 25
245	  3	716.0	43.1	 20
246	  3	238.0	34.0	 25
247	  3	257.0	31.7	 25
248	  3	118.8	17.9	 16
249	  3	98.8	20.6	 20
250	  3	63.0	9.2	 20
251	  3	89.5	14.9	 16
252	  3	70.0	12.4	 20
253	  3	64.0	12.3	 25
254	  3	95.5	12.4	 20
255	  3	59.0	11.3	 25
256	  3	84.0	14.1	 25
257	  3	66.8	12.2	 20
258	  3	159.0	23.9	 25
259	  3	639.0	60.9	 25
260	  3	264.5	17.1	 20
261	  3	60.0	9.2	 25
262	  3	63.0	10.4	 25
263	  3	56.8	11.4	 20
264	  3	57.5	8.2	 20
265	  3	85.8	14.0	 20
266	  3	69.5	13.3	 16
267	  3	53.3	6.8	 20
268	  3	57.5	13.0	 20
269	  3	99.0	21.7	 20
270	  3	69.0	11.9	 25
271	  3	80.0	10.4	 25
272	  3	207.5	29.3	 20
273	  3	124.0	20.7	 25
274	  3	84.0	17.7	 25
275	  3	97.0	16.1	 20
276	  3	66.0	14.1	 25
277	  3	104.0	16.6	 25
278	  3	52.8	10.0	 20
279	  3	73.0	14.4	 25
280	  3	70.3	10.3	 16
281	  3	91.5	15.3	 20
282	  3	82.3	12.4	 20
283	  3	67.3	12.7	 16
284	  3	80.5	10.0	 20
285	  3	97.0	17.7	 25
286	  3	141.3	21.6	 20
287	  3	296.0	62.1	 25
288	  3	386.0	52.2	 25
289	  3	200.5	28.4	 20
290	  3	206.0	32.3	 25
291	  3	73.0	11.0	 25
292	  3	63.8	10.7	 20
293	  3	100.0	17.8	 25
294	  3	69.0	9.9	 25
295	  3	63.3	15.0	 20
296	  3	48.3	10.2	 20
297	  3	58.3	7.7	 20
298	  3	59.3	9.8	 16
299	  3	61.5	12.4	 20
300	  3	62.0	8.9	 20
301	  3	110.8	27.6	 20
302	  3	63.0	9.8	 25
303	  3	199.0	30.3	 25
304	  3	107.3	15.9	 20
305	  3	138.0	19.7	 25
306	  3	111.0	13.7	 25
307	  3	80.3	15.0	 20
308	  3	97.0	11.2	 25
309	  3	137.0	19.9	 25
310	  3	133.3	19.0	 20
311	  3	5154.0	652.1	 25
312	  3	1022.3	82.5	 20
313	  3	105.3	11.7	 16
314	  3	73.5	11.5	 20
315	  3	104.3	14.9	 20
316	  3	119.8	18.5	 16
317	  3	294.0	36.4	 25
318	  3	365.0	32.2	 25
319	  3	156.5	17.0	 20
320	  3	248.0	26.6	 25
321	  3	1073.0	117.0	 25
322	  3	132.3	22.4	 20
323	  3	2326.0	186.1	 25
324	  3	2831.0	202.4	 25
325	  3	257.8	31.5	 20
326	  3	93.0	13.8	 25
327	  3	85.0	13.4	 25
328	  3	338.8	26.5	 16
329	  3	95.5	15.3	 20
330	  3	61.3	10.5	 20
331	  3	66.3	12.8	 16
332	  3	93.5	18.3	 20
333	  3	77.0	15.3	 25
334	  3	70.3	10.9	 20
335	  3	59.0	15.8	 25
336	  3	60.0	10.8	 25
337	  3	72.5	10.6	 20
338	  3	148.0	22.9	 25
339	  3	69.5	13.1	 20
340	  3	125.0	19.1	 25
341	  3	129.0	22.6	 25
342	  3	58.8	11.2	 20
343	  3	59.0	9.6	 25
344	  3	305.3	28.5	 20
345	  3	164.5	20.4	 16
346	  3	68.0	9.0	 20
347	  3	69.8	11.8	 20
348	  3	91.0	19.8	 16
349	  3	132.0	25.5	 25
350	  3	514.0	73.6	 25
351	  3	540.8	77.2	 20
352	  3	245.0	51.4	 25
353	  3	318.0	44.9	 25
354	  3	274.3	51.2	 20
355	  3	315.0	26.7	 25
356	  3	298.0	28.4	 25
357	  3	193.0	29.4	 20
358	  3	92.0	16.3	 25
359	  3	95.0	19.6	 25
360	  3	54.3	11.4	 16
361	  3	62.0	9.6	 20
362	  3	174.3	17.6	 20
363	  3	436.0	39.9	 16
364	  3	305.3	37.3	 20
365	  3	673.0	69.2	 25
366	  3	539.3	40.5	 20
367	  3	261.0	30.8	 25
368	  3	243.0	32.8	 25
369	  3	92.3	12.3	 20
370	  3	72.0	13.1	 25
371	  3	69.0	8.8	 25
372	  3	63.3	8.3	 20
373	  3	150.0	20.6	 25
374	  3	106.0	15.5	 25
375	  3	512.3	46.4	 20
376	  3	448.5	52.5	 20
377	  3	196.3	19.7	 20
378	  3	203.8	29.8	 16
379	  3	398.8	36.5	 20
380	  3	126.0	14.1	 20
381	  3	64.3	11.3	 20
382	  3	65.0	10.8	 25
383	  3	86.0	14.5	 25
384	  3	113.5	15.0	 20
385	  3	69.0	13.4	 25
386	  3	102.0	17.0	 25
387	  3	115.0	21.4	 20
388	  3	121.0	20.7	 25
389	  3	68.0	11.6	 25
390	  3	54.3	11.1	 20
391	  3	399.0	71.9	 25
392	  3	68.8	12.5	 20
393	  3	65.3	12.6	 16
394	  3	589.0	79.1	 20
395	  3	716.5	62.6	 20
396	  3	62.8	7.0	 16
397	  3	60.0	9.5	 25
398	  3	58.3	11.1	 20
399	  3	64.0	9.5	 25
400	  3	239.0	25.0	 25
401	  3	1418.8	96.6	 20
402	  3	663.0	52.0	 25
403	  3	356.0	26.5	 25
404	  3	4385.5	306.4	 20
405	  3	312.0	42.8	 25
406	  3	143.0	21.6	 25
407	  3	110.5	13.1	 20
408	  3	72.0	11.8	 20
409	  3	64.3	10.4	 20
410	  3	66.3	10.4	 16
411	  3	95.8	15.5	 20
412	  3	65.5	10.7	 20
413	  3	66.8	11.5	 20
414	  3	63.0	11.6	 25
415	  3	54.0	9.8	 25
416	  3	65.0	14.6	 20
417	  3	70.0	14.2	 25
418	  3	65.0	11.0	 25
419	  3	293.3	27.7	 20
420	  3	373.0	44.9	 25
421	  3	274.0	52.8	 25
422	  3	91.5	14.8	 20
423	  3	349.0	61.0	 25
424	  3	47.3	9.2	 20
425	  3	45.3	7.6	 16
426	  3	51.8	11.3	 20
427	  3	53.0	17.3	 20
428	  3	73.8	53.7	 16
429	  3	1031.0	976.5	 25
430	  3	240.0	95.0	 25
431	  3	75.3	14.2	 20
432	  3	66.0	14.0	 25
433	  3	77.0	10.7	 25
434	  3	68.0	9.7	 20
435	  3	80.0	11.9	 25
436	  3	84.0	15.7	 25
437	  3	1282.5	155.6	 20
438	  3	876.0	152.6	 25
439	  3	924.0	216.1	 25
440	  3	187.3	18.7	 16
441	  3	136.3	19.1	 20
442	  3	137.8	23.0	 20
443	  3	68.5	11.6	 16
444	  3	59.8	10.3	 20
445	  3	241.0	35.3	 25
446	  3	139.5	42.0	 20
447	  3	208.0	26.8	 25
448	  3	92.0	15.4	 25
449	  3	88.5	17.4	 20
450	  3	226.0	30.5	 25
451	  3	239.0	34.3	 25
452	  3	56.8	8.0	 20
453	  3	137.0	19.9	 25
454	  3	87.0	20.0	 25
455	  3	58.0	7.5	 20
456	  3	62.3	12.7	 20
457	  3	63.3	10.3	 16
458	  3	67.3	9.2	 20
459	  3	228.8	38.3	 20
460	  3	661.0	42.3	 16
461	  3	378.0	50.8	 25
462	  3	908.0	72.8	 25
463	  3	344.3	36.6	 20
464	  3	5347.0	821.4	 25
465	  3	97.0	14.9	 25
466	  3	116.3	16.6	 20
467	  3	78.0	14.9	 25
468	  3	146.0	18.3	 25
469	  3	80.8	15.1	 20
470	  3	230.0	50.6	 25
471	  3	62.0	11.4	 25
472	  3	66.0	13.2	 16
473	  3	48.3	11.2	 20
474	  3	56.8	13.7	 20
475	  3	863.8	99.3	 16
476	  3	57.8	11.1	 20
477	  3	63.0	8.7	 25
478	  3	89.5	14.3	 20
479	  3	69.0	11.8	 25
480	  3	55.0	9.7	 25
481	  3	68.8	11.6	 20
482	  3	89.0	10.7	 25
483	  3	411.0	47.5	 25
484	  3	524.3	35.4	 20
485	  3	65.0	10.9	 25
486	  3	57.0	10.4	 25
487	  3	81.0	13.5	 20
488	  3	75.3	10.2	 20
489	  3	172.5	33.0	 20
490	  3	97.5	10.9	 16
491	  3	55.3	9.8	 20
492	  3	143.3	19.0	 20
493	  3	65.5	11.9	 20
494	  3	87.0	16.6	 25
495	  3	54.0	9.1	 25
496	  3	57.5	10.4	 20
497	  3	242.0	17.1	 25
498	  3	294.0	32.4	 25
499	  3	865.5	54.1	 20
500	  3	601.0	46.2	 25
501	  3	143.0	22.9	 25
502	  3	1834.8	263.9	 20
503	  3	106.0	17.3	 25
504	  3	116.3	39.0	 20
505	  3	731.8	67.6	 16
506	  3	3077.0	139.2	 20
507	  3	742.3	50.3	 20
508	  3	574.3	44.0	 16
509	  3	622.0	53.5	 25
510	  3	2427.0	203.7	 25
511	  3	113.0	16.0	 20
512	  3	130.0	19.0	 25
513	  3	131.3	15.9	 20
514	  3	68.0	7.8	 25
515	  3	60.0	11.1	 25
516	  3	70.3	13.1	 20
517	  3	102.0	58.3	 25
518	  3	423.0	64.5	 25
519	  3	996.8	121.5	 20
520	  3	635.8	60.6	 20
521	  3	300.8	23.0	 20
522	  3	602.8	37.0	 16
523	  3	142.8	24.6	 20
524	  3	157.3	28.5	 20
525	  3	89.3	12.7	 20
526	  3	139.0	24.0	 25
527	  3	366.0	37.7	 25
528	  3	594.8	61.3	 20
529	  3	92.0	12.8	 25
530	  3	60.0	9.7	 25
531	  3	95.0	15.6	 20
532	  3	77.0	11.0	 25
533	  3	58.0	10.4	 25
534	  3	93.3	19.1	 20
535	  3	57.0	10.9	 25
536	  3	53.3	6.5	 20
537	  3	191.8	24.4	 16
538	  3	124.0	16.1	 20
539	  3	82.5	13.0	 20
540	  3	65.3	9.9	 16
541	  3	181.0	18.8	 25
542	  3	76.0	12.0	 25
543	  3	120.8	19.3	 20
544	  3	101.0	18.4	 25
545	  3	95.0	14.8	 25
546	  3	109.3	14.6	 20
547	  3	145.0	15.4	 25
548	  3	132.0	19.7	 25
549	  3	234.0	20.6	 20
550	  3	393.0	36.5	 25
551	  3	3506.0	445.8	 25
552	  3	53.5	9.8	 16
553	  3	84.8	13.0	 20
554	  3	104.5	11.4	 20
555	  3	54.3	9.5	 16
556	  3	70.3	11.2	 20
557	  3	69.0	9.3	 25
558	  3	53.3	7.5	 20
559	  3	77.0	11.0	 25
560	  3	243.0	26.5	 25
561	  3	77.3	14.0	 20
562	  3	286.0	26.0	 25
563	  3	104.0	13.7	 25
564	  3	62.5	10.2	 20
565	  3	56.0	9.5	 25
566	  3	63.0	8.2	 25
567	  3	82.0	21.7	 20
568	  3	967.3	62.8	 20
569	  3	434.8	49.9	 20
570	  3	179.3	16.8	 16
571	  3	65.3	10.1	 20
572	  3	59.3	11.3	 16
573	  3	1099.0	148.7	 25
574	  3	205.0	29.9	 25
575	  3	102.5	13.5	 20
576	  3	122.0	16.4	 25
577	  3	85.0	10.5	 25
578	  3	143.5	16.2	 20
579	  3	81.0	11.1	 25
580	  3	162.0	24.8	 25
581	  3	506.0	41.8	 20
582	  3	1333.0	224.5	 25
583	  3	225.0	21.5	 25
584	  3	342.3	33.6	 16
585	  3	155.8	16.5	 20
586	  3	118.0	12.2	 20
587	  3	306.3	27.4	 16
588	  3	67.3	10.1	 20
589	  3	84.0	14.0	 25
590	  3	65.8	10.3	 20
591	  3	119.0	24.4	 25
592	  3	72.0	11.8	 25
593	  3	72.8	12.4	 20
594	  3	113.0	19.0	 25
595	  3	1672.0	110.8	 25
596	  3	283.3	29.6	 20
597	  3	303.0	46.4	 25
598	  3	295.0	40.9	 25
599	  3	487.3	36.7	 20
600	  3	160.5	27.5	 20
601	  3	179.3	21.8	 20
602	  3	109.3	16.9	 16
603	  3	106.0	18.6	 20
604	  3	79.3	15.4	 20
605	  3	71.3	13.6	 20
606	  3	714.0	111.5	 25
607	  3	489.0	42.3	 25
608	  3	125.3	17.5	 20
609	  3	101.0	17.3	 25
610	  3	174.0	20.5	 25
611	  3	57.3	13.2	 20
612	  3	51.0	9.0	 25
613	  3	187.0	25.7	 25
614	  3	145.5	26.8	 20
615	  3	139.0	14.6	 25
616	  3	115.3	13.3	 20
617	  3	136.3	17.1	 16
618	  3	76.3	15.5	 20
619	  3	75.3	12.5	 20
620	  3	103.5	21.9	 16
621	  3	522.0	50.2	 25
622	  3	642.0	90.1	 25
623	  3	104.5	14.9	 20
624	  3	283.0	43.8	 25
625	  3	204.0	26.7	 25
626	  3	522.8	54.8	 20
627	  3	111.0	22.5	 25
628	  3	141.0	24.6	 25
629	  3	74.0	6.9	 20
630	  3	526.0	63.2	 25
631	  3	419.5	80.6	 20
632	  3	74.5	10.9	 20
633	  3	65.0	10.4	 20
634	  3	80.5	13.3	 16
635	  3	69.3	13.0	 20
636	  3	5657.0	904.4	 20
637	  3	99.8	14.0	 20
638	  3	6011.0	864.1	 25
639	  3	77.0	11.6	 25
  0	  4	56.3	7.4	 16
  1	  4	47.3	6.6	 20
  2	  4	48.0	7.7	 20
  3	  4	53.8	7.0	 20
  4	  4	52.0	20.4	 25
  5	  4	169.0	30.9	 25
  6	  4	78.8	16.1	 20
  7	  4	69.0	11.4	 25
  8	  4	171.0	34.3	 25
  9	  4	125.3	25.7	 20
 10	  4	122.0	17.8	 25
 11	  4	236.0	22.3	 25
 12	  4	556.0	77.3	 20
 13	  4	514.0	86.0	 20
 14	  4	248.0	37.6	 20
 15	  4	188.5	17.1	 16
 16	  4	53.5	11.5	 20
 17	  4	103.0	19.1	 20
 18	  4	65.3	13.3	 16
 19	  4	76.0	13.0	 25
 20	  4	94.0	11.7	 25
 21	  4	72.3	10.8	 20
 22	  4	59.0	9.5	 25
 23	  4	74.0	13.2	 25
 24	  4	53.5	10.2	 20
 25	  4	49.0	8.2	 25
 26	  4	57.0	9.3	 25
 27	  4	112.8	17.8	 20
 28	  4	113.0	35.1	 25
 29	  4	151.0	15.8	 20
 30	  4	316.3	46.4	 16
 31	  4	163.3	18.7	 20
 32	  4	416.3	24.3	 20
 33	  4	99.5	13.6	 16
 34	  4	126.3	20.7	 20
 35	  4	121.0	99.5	 25
 36	  4	152.3	30.3	 20
 37	  4	498.0	109.8	 25
 38	  4	163.5	22.0	 20
 39	  4	80.0	15.6	 25
 40	  4	63.0	9.2	 25
 41	  4	71.3	9.6	 20
 42	  4	75.0	12.4	 25
 43	  4	113.0	13.1	 25
 44	  4	120.5	16.3	 20
 45	  4	101.3	18.0	 20
 46	  4	246.5	25.1	 20
 47	  4	75.3	13.8	 16
 48	  4	77.3	8.6	 20
 49	  4	56.5	9.8	 20
 50	  4	59.0	14.1	 16
 51	  4	53.0	11.0	 25
 52	  4	53.0	12.2	 25
 53	  4	44.3	6.0	 20
 54	  4	55.0	7.0	 25
 55	  4	96.0	22.5	 25
 56	  4	103.0	17.5	 20
 57	  4	66.0	12.8	 25
 58	  4	81.0	15.3	 25
 59	  4	122.0	21.4	 20
 60	  4	137.0	16.9	 25
 61	  4	60.3	10.1	 20
 62	  4	4898.0	383.4	 16
 63	  4	112.0	19.8	 20
 64	  4	87.3	11.7	 20
 65	  4	3936.8	462.5	 16
 66	  4	4632.0	192.8	 20
 67	  4	87.0	11.0	 25
 68	  4	5080.3	238.5	 20
 69	  4	123.0	32.1	 25
 70	  4	127.0	24.6	 25
 71	  4	118.3	20.5	 20
 72	  4	4396.0	1017.5	 25
 73	  4	79.0	13.8	 25
 74	  4	5054.3	138.5	 20
 75	  4	4886.0	785.4	 25
 76	  4	99.0	13.3	 25
 77	  4	88.5	10.9	 16
 78	  4	4625.8	643.8	 20
 79	  4	82.0	12.8	 20
 80	  4	4971.0	251.8	 16
 81	  4	124.0	14.3	 20
 82	  4	115.5	15.6	 20
 83	  4	118.0	32.9	 20
 84	  4	4525.0	1297.3	 25
 85	  4	82.0	13.0	 25
 86	  4	5073.0	242.1	 20
 87	  4	110.0	19.1	 25
 88	  4	84.0	14.8	 25
 89	  4	90.8	14.7	 20
 90	  4	102.0	14.7	 25
 91	  4	97.0	16.1	 25
 92	  4	5243.3	376.8	 20
 93	  4	5223.3	850.1	 20
 94	  4	116.0	14.2	 20
 95	  4	104.3	12.4	 16
 96	  4	4473.5	562.3	 20
 97	  4	68.5	12.4	 16
 98	  4	85.0	12.5	 20
 99	  4	83.0	14.0	 25
100	  4	90.8	20.0	 20
101	  4	78.0	11.6	 25
102	  4	80.0	10.6	 25
103	  4	69.3	29.9	 20
104	  4	4961.0	850.1	 25
105	  4	120.0	15.3	 25
106	  4	107.8	20.8	 20
107	  4	4396.0	777.5	 25
108	  4	80.0	14.3	 25
109	  4	49.5	7.9	 16
110	  4	57.0	9.5	 20
111	  4	267.5	93.8	 20
112	  4	749.5	44.8	 16
113	  4	655.3	65.1	 20
114	  4	1662.8	110.4	 20
115	  4	1137.8	111.6	 20
116	  4	5980.0	688.4	 25
117	  4	5619.0	1115.8	 25
118	  4	5232.8	917.1	 20
119	  4	5201.0	838.6	 25
120	  4	5226.0	630.5	 25
121	  4	127.8	20.4	 20
122	  4	5565.0	498.6	 25
123	  4	105.0	15.6	 25
124	  4	89.8	8.9	 20
125	  4	4138.3	535.3	 20
126	  4	4781.8	699.5	 20
127	  4	63.5	8.9	 16
128	  4	46.5	5.8	 20
129	  4	144.5	20.1	 20
130	  4	181.0	24.2	 16
131	  4	1370.0	291.7	 25
132	  4	319.0	63.0	 25
133	  4	71.3	8.6	 20
134	  4	4852.0	458.5	 25
135	  4	88.0	13.1	 25
136	  4	85.3	12.7	 20
137	  4	96.0	14.0	 25
138	  4	4467.0	621.0	 25
139	  4	71.5	15.1	 20
140	  4	95.0	17.2	 25
141	  4	5038.3	581.7	 20
142	  4	4634.5	376.6	 16
143	  4	4566.8	369.9	 20
144	  4	98.0	14.6	 20
145	  4	70.8	11.1	 16
146	  4	103.5	16.2	 20
147	  4	5049.0	1127.8	 25
148	  4	4748.8	1035.0	 20
149	  4	4324.0	898.2	 25
150	  4	168.0	27.2	 25
151	  4	155.5	20.8	 20
152	  4	340.0	71.1	 25
153	  4	5276.5	686.8	 20
154	  4	5513.0	608.8	 25
155	  4	5772.0	689.9	 25
156	  4	112.8	16.8	 20
157	  4	79.0	11.9	 20
158	  4	55.3	9.5	 20
159	  4	79.0	14.3	 16
160	  4	62.3	8.3	 20
161	  4	238.3	22.6	 20
162	  4	256.5	27.4	 16
163	  4	113.0	19.3	 25
164	  4	89.0	13.3	 25
165	  4	68.8	10.4	 20
166	  4	76.0	10.2	 25
167	  4	196.0	32.7	 25
168	  4	75.0	8.9	 20
169	  4	77.0	12.2	 25
170	  4	126.0	16.6	 25
171	  4	161.5	23.5	 20
172	  4	59.0	13.3	 25
173	  4	59.3	10.0	 20
174	  4	58.3	9.1	 16
175	  4	99.5	15.4	 20
176	  4	86.5	15.5	 20
177	  4	200.0	30.6	 16
178	  4	2643.3	244.6	 20
179	  4	2084.0	277.3	 25
180	  4	386.8	38.6	 20
181	  4	95.0	14.6	 25
182	  4	59.0	11.5	 25
183	  4	57.5	11.1	 20
184	  4	62.0	10.5	 25
185	  4	78.0	14.4	 25
186	  4	77.8	9.0	 20
187	  4	586.0	57.6	 25
188	  4	458.0	58.2	 25
189	  4	330.8	31.7	 16
190	  4	131.0	24.2	 20
191	  4	90.8	13.8	 20
192	  4	131.3	19.2	 16
193	  4	975.3	94.4	 20
194	  4	4733.8	224.9	 20
195	  4	4729.8	907.9	 20
196	  4	327.0	26.6	 25
197	  4	184.0	22.0	 25
198	  4	77.5	13.7	 20
199	  4	76.0	13.2	 25
200	  4	67.0	10.1	 25
201	  4	167.0	16.3	 20
202	  4	134.0	19.7	 25
203	  4	122.0	17.3	 25
204	  4	63.5	11.3	 20
205	  4	56.3	9.6	 20
206	  4	113.3	18.8	 20
207	  4	179.5	22.7	 16
208	  4	274.8	25.6	 20
209	  4	244.0	16.3	 20
210	  4	333.0	29.1	 16
211	  4	42.0	7.8	 25
212	  4	50.0	12.1	 20
213	  4	45.0	7.8	 25
214	  4	47.0	12.1	 25
215	  4	45.3	6.7	 20
216	  4	311.0	39.1	 25
217	  4	165.0	15.6	 25
218	  4	81.5	14.0	 20
219	  4	92.0	13.8	 25
220	  4	1086.0	103.1	 25
221	  4	1243.3	63.7	 16
222	  4	286.8	190.5	 20
223	  4	183.0	27.2	 20
224	  4	202.5	17.3	 16
225	  4	82.5	18.7	 20
226	  4	65.0	10.3	 20
227	  4	123.8	13.3	 20
228	  4	80.0	12.8	 25
229	  4	119.0	21.6	 25
230	  4	76.3	12.1	 20
231	  4	202.0	29.2	 25
232	  4	205.0	24.8	 25
233	  4	95.3	15.5	 20
234	  4	102.0	14.6	 25
235	  4	59.0	10.1	 25
236	  4	53.5	9.3	 20
237	  4	70.0	10.0	 20
238	  4	66.8	10.9	 20
239	  4	69.0	13.5	 16
240	  4	191.3	27.8	 20
241	  4	165.0	23.0	 20
242	  4	83.0	14.1	 16
243	  4	80.0	12.6	 25
244	  4	139.0	19.3	 25
245	  4	423.5	55.0	 20
246	  4	158.0	13.5	 25
247	  4	364.0	34.1	 25
248	  4	96.3	21.3	 20
249	  4	67.0	11.4	 25
250	  4	56.0	9.1	 25
251	  4	126.3	15.8	 20
252	  4	60.0	13.6	 25
253	  4	66.5	10.0	 20
254	  4	64.3	8.3	 16
255	  4	58.0	9.4	 20
256	  4	58.3	13.1	 20
257	  4	58.5	11.8	 16
258	  4	64.5	10.5	 20
259	  4	122.0	19.2	 25
260	  4	245.5	41.9	 20
261	  4	75.0	13.9	 25
262	  4	53.0	8.4	 25
263	  4	65.8	10.7	 20
264	  4	61.0	11.9	 25
265	  4	59.0	40.9	 25
266	  4	61.5	9.5	 20
267	  4	67.0	13.0	 25
268	  4	60.0	10.6	 25
269	  4	67.3	15.8	 16
270	  4	72.8	11.5	 20
271	  4	98.8	14.6	 16
272	  4	130.0	19.8	 20
273	  4	72.0	14.1	 20
274	  4	72.5	12.0	 16
275	  4	187.0	49.2	 25
276	  4	51.0	11.1	 25
277	  4	61.0	9.9	 20
278	  4	53.0	11.1	 25
279	  4	72.0	13.9	 25
280	  4	50.3	8.9	 20
281	  4	65.0	13.1	 25
282	  4	64.0	10.2	 25
283	  4	55.3	6.8	 20
284	  4	66.0	10.6	 25
285	  4	139.8	24.3	 20
286	  4	165.0	26.1	 16
287	  4	416.8	59.3	 20
288	  4	113.0	16.4	 20
289	  4	441.0	33.3	 16
290	  4	145.3	37.5	 20
291	  4	57.0	11.3	 25
292	  4	66.5	14.1	 20
293	  4	114.0	18.6	 25
294	  4	106.0	22.1	 25
295	  4	61.5	9.7	 20
296	  4	52.0	9.5	 25
297	  4	56.0	10.4	 25
298	  4	55.0	8.8	 20
299	  4	66.0	13.5	 25
300	  4	67.0	13.0	 25
301	  4	123.8	16.7	 16
302	  4	77.0	13.5	 20
303	  4	170.5	19.5	 20
304	  4	79.3	11.9	 16
305	  4	97.3	14.6	 20
306	  4	96.5	16.7	 20
307	  4	65.8	10.6	 20
308	  4	74.0	10.4	 25
309	  4	164.0	31.7	 25
310	  4	105.3	15.4	 20
311	  4	1544.0	225.5	 25
312	  4	199.0	23.1	 25
313	  4	96.0	15.4	 20
314	  4	107.0	17.6	 25
315	  4	188.0	25.8	 25
316	  4	128.8	19.8	 20
317	  4	507.8	40.6	 20
318	  4	642.0	49.9	 20
319	  4	85.3	17.2	 16
320	  4	116.0	20.6	 20
321	  4	308.0	34.8	 20
322	  4	182.8	18.2	 16
323	  4	814.0	84.3	 25
324	  4	860.0	58.2	 25
325	  4	167.5	30.3	 20
326	  4	80.0	11.5	 25
327	  4	66.3	11.8	 20
328	  4	85.0	13.0	 25
329	  4	83.0	9.3	 25
330	  4	58.5	11.3	 20
331	  4	66.0	12.2	 25
332	  4	176.0	20.5	 25
333	  4	66.3	13.0	 16
334	  4	63.3	13.0	 20
335	  4	56.0	8.9	 20
336	  4	55.0	8.0	 16
337	  4	55.5	10.8	 20
338	  4	163.5	22.1	 20
339	  4	77.8	11.9	 20
340	  4	180.0	26.5	 25
341	  4	168.0	18.9	 25
342	  4	105.3	16.4	 20
343	  4	55.0	10.6	 25
344	  4	80.0	12.4	 25
345	  4	102.0	17.4	 20
346	  4	76.0	12.6	 25
347	  4	73.0	13.4	 25
348	  4	63.3	11.3	 20
349	  4	113.0	17.6	 20
350	  4	253.5	40.8	 20
351	  4	338.5	30.4	 16
352	  4	420.8	31.6	 20
353	  4	442.5	45.4	 20
354	  4	416.5	34.8	 16
355	  4	385.0	35.2	 25
356	  4	275.0	40.6	 25
357	  4	146.5	25.0	 20
358	  4	74.0	14.2	 25
359	  4	59.0	10.3	 25
360	  4	58.3	11.0	 20
361	  4	61.0	13.1	 25
362	  4	82.0	13.3	 25
363	  4	636.8	53.3	 20
364	  4	368.0	37.4	 25
365	  4	865.8	64.1	 20
366	  4	605.0	55.7	 16
367	  4	181.0	33.0	 20
368	  4	88.0	17.0	 20
369	  4	74.0	13.3	 16
370	  4	56.5	9.6	 20
371	  4	70.0	10.1	 25
372	  4	65.0	9.6	 20
373	  4	119.0	18.3	 25
374	  4	86.0	11.8	 25
375	  4	188.0	27.0	 20
376	  4	1057.0	158.4	 25
377	  4	124.0	19.5	 25
378	  4	109.8	20.3	 20
379	  4	294.0	30.2	 25
380	  4	179.0	18.4	 25
381	  4	62.5	7.9	 16
382	  4	63.0	15.1	 20
383	  4	65.5	13.0	 20
384	  4	80.3	21.7	 16
385	  4	65.3	11.9	 20
386	  4	143.0	16.2	 16
387	  4	85.0	17.3	 25
388	  4	77.0	11.8	 25
389	  4	62.0	11.9	 20
390	  4	51.0	8.7	 25
391	  4	63.0	9.5	 25
392	  4	71.0	10.4	 20
393	  4	63.0	10.6	 25
394	  4	132.0	16.7	 25
395	  4	131.8	15.0	 20
396	  4	56.0	8.5	 25
397	  4	59.0	6.2	 20
398	  4	56.5	8.3	 16
399	  4	53.3	9.5	 20
400	  4	90.3	13.5	 20
401	  4	649.5	82.2	 16
402	  4	312.5	30.8	 20
403	  4	191.0	23.4	 25
404	  4	606.5	103.9	 20
405	  4	87.0	13.0	 25
406	  4	82.0	12.6	 25
407	  4	61.3	9.8	 20
408	  4	67.0	12.2	 25
409	  4	62.0	9.8	 25
410	  4	58.5	23.2	 20
411	  4	55.0	10.4	 25
412	  4	69.0	14.3	 25
413	  4	72.3	10.1	 16
414	  4	71.5	13.5	 20
415	  4	52.0	5.2	 20
416	  4	61.5	11.5	 16
417	  4	95.3	12.1	 20
418	  4	67.5	11.3	 20
419	  4	119.8	81.2	 20
420	  4	177.0	21.5	 25
421	  4	146.0	25.7	 25
422	  4	61.3	8.8	 20
423	  4	123.0	21.6	 25
424	  4	48.0	5.6	 25
425	  4	49.5	9.2	 20
426	  4	188.0	116.1	 25
427	  4	366.0	566.0	 25
428	  4	314.8	128.5	 20
429	  4	364.8	138.1	 20
430	  4	359.5	113.9	 20
431	  4	234.8	62.9	 16
432	  4	60.8	9.4	 20
433	  4	61.5	9.5	 20
434	  4	71.8	12.1	 16
435	  4	55.0	8.3	 25
436	  4	66.0	11.0	 25
437	  4	393.5	56.7	 20
438	  4	164.0	29.4	 25
439	  4	114.0	19.4	 25
440	  4	175.5	17.1	 20
441	  4	133.0	18.1	 25
442	  4	94.0	11.7	 25
443	  4	58.0	10.3	 20
444	  4	60.0	9.5	 25
445	  4	95.3	18.8	 16
446	  4	63.0	14.5	 20
447	  4	113.8	15.6	 20
448	  4	58.8	8.4	 16
449	  4	93.5	15.4	 20
450	  4	124.3	22.7	 20
451	  4	74.3	10.2	 20
452	  4	56.0	10.0	 25
453	  4	63.0	10.4	 25
454	  4	60.5	11.2	 20
455	  4	56.0	9.6	 25
456	  4	53.0	9.4	 25
457	  4	69.0	8.5	 20
458	  4	65.0	12.3	 25
459	  4	123.0	30.3	 25
460	  4	1211.5	69.0	 20
461	  4	67.5	8.7	 20
462	  4	298.3	35.2	 20
463	  4	111.8	15.4	 16
464	  4	1740.8	218.1	 20
465	  4	87.3	14.6	 20
466	  4	59.3	11.5	 16
467	  4	62.0	8.8	 25
468	  4	71.0	12.9	 25
469	  4	56.3	15.7	 20
470	  4	70.0	11.2	 25
471	  4	52.0	8.8	 25
472	  4	52.0	7.8	 20
473	  4	52.0	6.6	 25
474	  4	61.0	11.6	 25
475	  4	96.3	17.3	 20
476	  4	57.0	8.8	 25
477	  4	61.0	11.4	 20
478	  4	73.0	10.9	 16
479	  4	63.3	9.2	 20
480	  4	43.0	4.6	 20
481	  4	95.8	13.7	 16
482	  4	228.0	26.7	 20
483	  4	119.0	12.3	 25
484	  4	145.0	18.7	 20
485	  4	60.0	11.7	 25
486	  4	54.0	9.2	 25
487	  4	53.3	10.3	 20
488	  4	80.0	10.2	 25
489	  4	80.0	14.6	 25
490	  4	77.5	9.7	 20
491	  4	60.0	11.7	 25
492	  4	93.0	16.2	 25
493	  4	54.0	9.3	 16
494	  4	57.3	9.1	 20
495	  4	54.3	8.4	 20
496	  4	56.0	13.1	 16
497	  4	257.5	36.0	 20
498	  4	221.0	41.2	 20
499	  4	482.3	47.1	 20
500	  4	393.0	48.6	 25
501	  4	60.0	9.0	 25
502	  4	209.5	32.7	 20
503	  4	91.0	13.9	 25
504	  4	120.3	16.1	 20
505	  4	832.0	83.4	 25
506	  4	3856.0	192.1	 25
507	  4	347.5	37.3	 20
508	  4	390.0	72.6	 25
509	  4	1088.0	58.8	 20
510	  4	3447.3	111.1	 16
511	  4	131.3	39.8	 20
512	  4	103.8	18.7	 20
513	  4	91.3	11.2	 16
514	  4	58.8	8.7	 20
515	  4	56.0	10.4	 25
516	  4	61.0	9.3	 20
517	  4	101.0	13.2	 25
518	  4	131.0	16.6	 25
519	  4	428.3	52.8	 20
520	  4	456.0	41.2	 25
521	  4	108.0	16.5	 25
522	  4	217.3	28.2	 20
523	  4	64.0	11.8	 25
524	  4	64.0	10.2	 25
525	  4	58.3	8.3	 16
526	  4	81.0	11.1	 20
527	  4	142.0	19.7	 20
528	  4	225.3	22.3	 16
529	  4	61.3	11.7	 20
530	  4	69.0	13.2	 20
531	  4	115.3	12.0	 20
532	  4	74.0	15.2	 25
533	  4	65.0	11.0	 25
534	  4	67.3	13.8	 20
535	  4	54.0	9.9	 25
536	  4	56.0	10.5	 25
537	  4	176.5	24.6	 20
538	  4	77.0	12.0	 25
539	  4	95.0	17.4	 25
540	  4	58.3	9.8	 20
541	  4	162.0	21.6	 20
542	  4	70.3	11.2	 20
543	  4	98.5	12.5	 16
544	  4	60.5	12.6	 20
545	  4	79.5	15.9	 20
546	  4	140.0	17.9	 16
547	  4	129.0	20.2	 25
548	  4	292.0	30.5	 25
549	  4	234.0	26.9	 20
550	  4	208.0	32.6	 25
551	  4	654.0	62.8	 25
552	  4	73.0	8.2	 20
553	  4	77.0	13.9	 25
554	  4	62.0	8.0	 25
555	  4	102.3	14.7	 20
556	  4	85.0	14.9	 25
557	  4	76.3	11.9	 20
558	  4	82.5	16.9	 16
559	  4	95.5	16.8	 20
560	  4	328.5	46.7	 16
561	  4	82.0	12.7	 20
562	  4	221.3	33.6	 20
563	  4	82.5	15.7	 20
564	  4	57.0	9.0	 25
565	  4	52.0	8.7	 25
566	  4	66.5	9.1	 20
567	  4	59.0	7.0	 25
568	  4	1124.0	108.4	 25
569	  4	1374.5	64.5	 20
570	  4	216.0	26.6	 25
571	  4	59.0	10.5	 25
572	  4	58.0	9.6	 20
573	  4	202.5	37.7	 20
574	  4	101.8	14.4	 20
575	  4	168.3	16.8	 16
576	  4	102.0	12.3	 20
577	  4	71.5	11.6	 20
578	  4	99.8	22.4	 16
579	  4	64.0	11.0	 25
580	  4	249.0	28.2	 25
581	  4	511.0	35.6	 20
582	  4	244.0	37.0	 25
583	  4	97.0	18.2	 25
584	  4	740.0	59.9	 20
585	  4	759.0	83.9	 25
586	  4	120.0	20.3	 25
587	  4	422.8	28.0	 20
588	  4	77.0	14.5	 25
589	  4	55.5	11.7	 20
590	  4	51.8	9.1	 16
591	  4	57.0	8.5	 20
592	  4	59.3	9.6	 20
593	  4	73.8	15.4	 16
594	  4	115.5	15.7	 20
595	  4	491.0	42.9	 25
596	  4	154.3	23.4	 20
597	  4	327.0	36.4	 25
598	  4	332.0	43.3	 25
599	  4	296.5	32.4	 20
600	  4	222.0	28.8	 25
601	  4	172.0	28.9	 25
602	  4	70.3	14.2	 20
603	  4	55.0	9.2	 25
604	  4	58.0	9.7	 25
605	  4	47.3	7.6	 16
606	  4	403.0	44.4	 20
607	  4	1079.8	99.0	 20
608	  4	314.8	30.1	 16
609	  4	81.5	11.7	 20
610	  4	70.0	12.6	 20
611	  4	61.8	12.5	 20
612	  4	68.0	10.6	 25
613	  4	85.0	13.4	 25
614	  4	163.3	15.4	 20
615	  4	106.0	17.3	 25
616	  4	86.0	11.7	 25
617	  4	72.5	13.4	 20
618	  4	80.0	11.5	 25
619	  4	82.5	14.1	 20
620	  4	103.0	22.1	 25
621	  4	777.0	54.0	 20
622	  4	861.5	43.9	 16
623	  4	89.3	14.5	 20
624	  4	101.5	16.5	 20
625	  4	107.3	16.6	 16
626	  4	352.3	25.6	 20
627	  4	74.0	13.3	 25
628	  4	62.0	11.8	 20
629	  4	66.0	11.0	 25
630	  4	93.0	12.8	 25
631	  4	75.3	16.3	 20
632	  4	84.0	14.4	 25
633	  4	56.0	8.1	 25
634	  4	63.3	8.0	 20
635	  4	57.0	10.4	 25
636	  4	63.0	12.3	 25
637	  4	53.5	6.2	 16
638	  4	63.8	10.0	 20
639	  4	52.3	9.5	 20
  0	  5	93.5	19.5	 20
  1	  5	114.0	18.2	 25
  2	  5	71.0	14.5	 25
  3	  5	254.5	21.4	 16
  4	  5	1232.5	112.2	 20
  5	  5	62.8	7.7	 20
  6	  5	109.0	13.8	 16
  7	  5	78.0	12.5	 20
  8	  5	56.0	9.3	 25
  9	  5	46.3	6.3	 20
 10	  5	138.0	21.9	 25
 11	  5	97.0	16.4	 25
 12	  5	70.0	11.3	 20
 13	  5	56.0	8.9	 25
 14	  5	280.0	32.2	 25
 15	  5	118.5	16.0	 20
 16	  5	54.0	8.2	 25
 17	  5	65.0	12.5	 25
 18	  5	58.8	13.9	 20
 19	  5	91.0	11.2	 20
 20	  5	78.3	13.6	 20
 21	  5	101.0	17.5	 16
 22	  5	240.3	27.5	 20
 23	  5	326.8	38.0	 20
 24	  5	197.0	24.1	 20
 25	  5	151.0	24.0	 25
 26	  5	508.3	44.1	 20
 27	  5	141.0	18.5	 25
 28	  5	1941.0	217.0	 25
 29	  5	158.8	20.0	 20
 30	  5	89.0	16.9	 25
 31	  5	329.0	51.1	 25
 32	  5	773.5	85.7	 20
 33	  5	542.0	86.5	 25
 34	  5	101.0	16.5	 25
 35	  5	5224.0	511.4	 16
 36	  5	166.0	62.8	 20
 37	  5	550.5	83.9	 20
 38	  5	849.3	95.1	 16
 39	  5	94.0	14.8	 20
 40	  5	208.0	18.1	 25
 41	  5	106.8	17.4	 20
 42	  5	342.0	65.0	 25
 43	  5	320.0	37.6	 25
 44	  5	76.3	17.6	 20
 45	  5	335.0	57.1	 25
 46	  5	76.0	16.6	 25
 47	  5	75.0	12.7	 20
 48	  5	74.0	13.5	 25
 49	  5	78.0	13.9	 25
 50	  5	60.8	10.8	 20
 51	  5	75.3	11.0	 20
 52	  5	67.0	15.4	 20
 53	  5	45.0	8.1	 16
 54	  5	92.5	18.5	 20
 55	  5	86.3	16.8	 20
 56	  5	102.5	18.5	 20
 57	  5	67.0	13.1	 25
 58	  5	149.0	24.2	 25
 59	  5	107.5	22.1	 20
 60	  5	87.0	16.2	 25
 61	  5	67.0	14.9	 25
 62	  5	4884.3	287.4	 20
 63	  5	92.0	15.9	 25
 64	  5	82.0	12.2	 25
 65	  5	93.0	31.4	 20
 66	  5	4589.0	686.0	 25
 67	  5	86.3	14.6	 20
 68	  5	5474.5	222.1	 16
 69	  5	5292.3	610.2	 20
 70	  5	5025.3	564.9	 20
 71	  5	4806.8	496.6	 16
 72	  5	98.0	14.4	 25
 73	  5	71.0	7.9	 25
 74	  5	5390.0	191.8	 20
 75	  5	104.0	13.0	 25
 76	  5	91.0	14.0	 25
 77	  5	97.0	13.1	 20
 78	  5	4598.0	595.0	 25
 79	  5	93.0	13.9	 25
 80	  5	5315.0	226.2	 20
 81	  5	5177.0	748.6	 25
 82	  5	4991.0	661.2	 25
 83	  5	4867.8	687.4	 16
 84	  5	107.3	20.1	 20
 85	  5	72.3	11.0	 16
 86	  5	5330.0	1370.4	 20
 87	  5	104.0	14.6	 20
 88	  5	105.0	13.4	 20
 89	  5	124.0	20.4	 25
 90	  5	146.0	28.7	 25
 91	  5	111.0	13.5	 20
 92	  5	5172.0	1300.5	 25
 93	  5	148.0	24.8	 25
 94	  5	100.5	11.1	 20
 95	  5	105.0	10.6	 25
 96	  5	4562.0	555.3	 25
 97	  5	66.3	12.2	 20
 98	  5	77.0	10.1	 25
 99	  5	85.0	13.7	 20
100	  5	3914.8	208.6	 16
101	  5	85.3	14.8	 20
102	  5	81.8	10.8	 20
103	  5	62.5	10.2	 16
104	  5	5125.0	809.0	 25
105	  5	5416.0	1291.4	 25
106	  5	5096.8	1179.3	 20
107	  5	98.0	15.5	 25
108	  5	82.0	13.4	 25
109	  5	52.3	9.5	 20
110	  5	55.0	11.2	 25
111	  5	540.0	76.5	 25
112	  5	1192.8	67.9	 20
113	  5	829.0	59.7	 25
114	  5	649.0	74.3	 25
115	  5	639.5	88.1	 16
116	  5	5271.3	575.5	 20
117	  5	167.0	21.2	 20
118	  5	167.5	27.1	 16
119	  5	245.5	64.0	 20
120	  5	5332.0	832.9	 25
121	  5	91.8	12.1	 20
122	  5	5698.0	577.7	 25
123	  5	96.0	17.0	 25
124	  5	93.0	10.3	 20
125	  5	106.0	14.7	 25
126	  5	4885.0	707.4	 25
127	  5	60.3	10.3	 20
128	  5	52.0	9.9	 25
129	  5	143.0	23.6	 25
130	  5	79.8	13.6	 20
131	  5	353.5	35.2	 20
132	  5	859.3	170.8	 20
133	  5	81.0	17.7	 16
134	  5	4962.5	532.0	 20
135	  5	87.8	9.4	 20
136	  5	91.5	17.0	 20
137	  5	89.0	15.0	 25
138	  5	4391.0	716.6	 25
139	  5	57.5	6.8	 20
140	  5	84.0	9.9	 25
141	  5	103.0	16.6	 25
142	  5	109.3	13.1	 20
143	  5	4727.0	837.6	 25
144	  5	86.3	10.2	 20
145	  5	65.0	11.7	 25
146	  5	94.0	13.8	 25
147	  5	93.5	13.3	 16
148	  5	115.3	17.9	 20
149	  5	122.0	13.2	 20
150	  5	4707.3	217.7	 16
151	  5	178.8	31.0	 20
152	  5	5514.0	504.4	 25
153	  5	143.0	23.0	 20
154	  5	108.0	15.4	 25
155	  5	108.0	13.0	 25
156	  5	5580.3	300.2	 20
157	  5	71.0	13.8	 25
158	  5	60.0	9.8	 25
159	  5	59.3	13.8	 20
160	  5	113.0	21.4	 25
161	  5	237.0	28.5	 25
162	  5	1486.0	96.9	 20
163	  5	142.3	23.6	 20
164	  5	285.0	36.8	 20
165	  5	910.8	87.5	 16
166	  5	780.5	64.2	 20
167	  5	418.3	37.8	 20
168	  5	328.3	51.6	 20
169	  5	251.0	55.1	 25
170	  5	276.0	33.3	 25
171	  5	235.0	30.5	 20
172	  5	291.0	25.6	 25
173	  5	119.0	20.4	 25
174	  5	422.5	33.0	 20
175	  5	128.0	21.9	 25
176	  5	232.0	26.6	 25
177	  5	328.0	49.9	 20
178	  5	387.0	38.8	 25
179	  5	207.3	20.9	 20
180	  5	153.3	16.3	 16
181	  5	123.3	20.7	 20
182	  5	61.3	11.7	 20
183	  5	75.3	13.8	 16
184	  5	100.0	16.4	 25
185	  5	59.0	10.5	 25
186	  5	58.0	12.3	 20
187	  5	71.0	10.0	 25
188	  5	65.0	8.4	 25
189	  5	264.3	35.4	 20
190	  5	65.0	11.5	 25
191	  5	88.0	17.1	 25
192	  5	83.3	13.0	 20
193	  5	1623.0	135.0	 25
194	  5	4588.0	251.2	 25
195	  5	573.8	53.3	 16
196	  5	420.3	43.4	 20
197	  5	265.0	26.6	 20
198	  5	573.0	37.0	 16
199	  5	2471.0	191.1	 20
200	  5	123.8	18.3	 20
201	  5	110.0	19.2	 25
202	  5	631.0	65.9	 25
203	  5	210.5	24.0	 20
204	  5	305.0	31.1	 25
205	  5	93.0	14.2	 25
206	  5	170.3	29.6	 20
207	  5	245.0	26.7	 25
208	  5	114.0	18.7	 25
209	  5	63.8	8.5	 20
210	  5	64.0	10.6	 25
211	  5	118.8	17.1	 20
212	  5	72.0	11.7	 16
213	  5	61.5	10.1	 20
214	  5	193.8	25.8	 20
215	  5	111.3	11.5	 16
216	  5	171.0	20.3	 25
217	  5	8757.0	876.7	 25
218	  5	316.0	46.2	 20
219	  5	197.0	27.6	 25
220	  5	3748.0	267.9	 25
221	  5	1570.3	159.1	 20
222	  5	896.0	54.3	 25
223	  5	1061.0	80.2	 25
224	  5	1773.3	106.4	 20
225	  5	1274.0	124.0	 25
226	  5	425.0	72.5	 25
227	  5	132.8	16.5	 16
228	  5	145.3	18.9	 20
229	  5	96.3	12.1	 20
230	  5	249.5	23.3	 16
231	  5	58.8	10.8	 20
232	  5	60.0	10.4	 25
233	  5	64.0	11.1	 20
234	  5	79.0	12.1	 25
235	  5	115.0	22.8	 25
236	  5	144.5	16.8	 20
237	  5	101.0	13.6	 25
238	  5	109.0	18.8	 25
239	  5	110.0	20.3	 20
240	  5	152.0	25.9	 25
241	  5	78.0	12.8	 25
242	  5	94.5	18.0	 20
243	  5	544.0	85.7	 20
244	  5	170.5	23.8	 20
245	  5	173.0	26.1	 16
246	  5	260.5	30.0	 20
247	  5	366.3	41.5	 20
248	  5	104.5	15.1	 20
249	  5	140.0	27.8	 25
250	  5	430.0	55.3	 25
251	  5	289.5	34.7	 20
252	  5	63.0	11.5	 25
253	  5	106.0	13.6	 25
254	  5	105.0	14.3	 20
255	  5	256.0	33.4	 25
256	  5	256.0	26.2	 25
257	  5	74.5	13.5	 20
258	  5	63.0	9.3	 25
259	  5	90.3	11.7	 16
260	  5	72.8	13.3	 20
261	  5	548.0	71.8	 20
262	  5	80.5	12.6	 16
263	  5	281.0	49.7	 20
264	  5	67.0	12.6	 25
265	  5	106.0	24.6	 20
266	  5	82.0	13.4	 25
267	  5	141.0	25.2	 25
268	  5	92.0	10.9	 20
269	  5	146.0	20.0	 25
270	  5	251.0	36.5	 25
271	  5	289.8	27.8	 20
272	  5	290.0	27.9	 25
273	  5	287.0	32.5	 25
274	  5	321.0	22.0	 20
275	  5	376.0	89.2	 20
276	  5	131.0	22.7	 20
277	  5	171.5	17.2	 16
278	  5	643.5	57.1	 20
279	  5	75.8	13.6	 20
280	  5	59.8	8.3	 20
281	  5	63.0	10.9	 25
282	  5	50.0	7.8	 25
283	  5	54.5	9.9	 20
284	  5	82.0	12.2	 25
285	  5	787.0	66.6	 25
286	  5	881.8	61.0	 20
287	  5	715.0	63.5	 25
288	  5	779.0	76.1	 25
289	  5	100.5	16.1	 20
290	  5	219.0	25.8	 25
291	  5	95.5	14.1	 20
292	  5	212.8	21.7	 16
293	  5	242.3	33.5	 20
294	  5	220.5	21.2	 20
295	  5	134.3	18.4	 16
296	  5	71.0	13.9	 25
297	  5	54.0	9.9	 25
298	  5	59.0	13.3	 20
299	  5	56.0	9.2	 25
300	  5	544.0	81.7	 25
301	  5	246.0	31.0	 20
302	  5	67.0	15.8	 25
303	  5	2246.0	290.3	 25
304	  5	63.3	12.9	 20
305	  5	131.0	16.1	 25
306	  5	100.0	16.3	 25
307	  5	191.3	20.7	 16
308	  5	163.8	29.8	 20
309	  5	55.0	6.7	 20
310	  5	149.5	22.6	 16
311	  5	81.0	12.7	 20
312	  5	151.0	32.9	 25
313	  5	350.0	62.5	 20
314	  5	156.0	25.2	 25
315	  5	126.0	24.2	 25
316	  5	77.3	13.6	 20
317	  5	89.0	17.3	 25
318	  5	75.8	15.1	 20
319	  5	162.0	25.8	 25
320	  5	112.0	15.7	 25
321	  5	597.3	55.0	 20
322	  5	564.0	62.6	 25
323	  5	1316.3	66.2	 20
324	  5	376.0	35.9	 16
325	  5	5963.0	863.5	 20
326	  5	88.5	13.0	 20
327	  5	128.5	21.1	 16
328	  5	65.0	10.5	 25
329	  5	131.0	26.6	 25
330	  5	51.3	8.4	 20
331	  5	58.0	9.5	 25
332	  5	58.0	8.6	 25
333	  5	107.5	14.7	 20
334	  5	71.0	10.4	 25
335	  5	57.0	8.5	 25
336	  5	111.3	16.7	 20
337	  5	62.0	11.5	 25
338	  5	63.0	11.1	 25
339	  5	65.5	10.3	 16
340	  5	117.0	19.6	 20
341	  5	78.8	16.4	 20
342	  5	76.0	14.5	 16
343	  5	70.0	16.1	 20
344	  5	66.0	9.6	 25
345	  5	74.0	13.2	 20
346	  5	56.0	7.9	 25
347	  5	64.0	9.8	 25
348	  5	96.3	11.9	 20
349	  5	68.0	16.5	 25
350	  5	549.0	63.7	 25
351	  5	272.3	50.9	 20
352	  5	419.0	49.8	 25
353	  5	491.0	33.3	 25
354	  5	530.3	25.8	 20
355	  5	443.8	53.4	 20
356	  5	217.5	33.9	 20
357	  5	101.0	16.5	 16
358	  5	88.5	15.5	 20
359	  5	54.3	9.2	 20
360	  5	57.3	10.6	 20
361	  5	235.0	39.3	 25
362	  5	295.0	42.7	 25
363	  5	62.3	11.4	 20
364	  5	67.0	9.4	 25
365	  5	78.0	10.9	 25
366	  5	94.5	18.4	 20
367	  5	122.0	17.4	 25
368	  5	997.0	91.9	 25
369	  5	158.8	16.0	 20
370	  5	250.0	47.2	 25
371	  5	417.5	46.7	 20
372	  5	721.8	55.2	 16
373	  5	252.0	42.9	 20
374	  5	185.8	19.3	 16
375	  5	124.3	14.3	 20
376	  5	95.0	16.8	 25
377	  5	76.5	10.6	 20
378	  5	84.0	12.9	 25
379	  5	75.0	12.6	 25
380	  5	207.3	27.4	 20
381	  5	169.0	28.2	 25
382	  5	236.0	28.7	 25
383	  5	257.8	37.7	 20
384	  5	129.0	30.6	 25
385	  5	59.0	14.6	 25
386	  5	77.3	11.6	 20
387	  5	65.0	8.6	 20
388	  5	102.0	9.6	 20
389	  5	126.5	20.4	 16
390	  5	107.8	19.3	 20
391	  5	194.3	20.2	 20
392	  5	460.8	31.6	 20
393	  5	290.0	30.2	 25
394	  5	149.0	20.3	 25
395	  5	1209.5	86.4	 20
396	  5	110.0	24.9	 25
397	  5	113.0	19.6	 25
398	  5	66.3	15.0	 20
399	  5	62.0	8.1	 25
400	  5	97.0	19.1	 25
401	  5	111.3	18.6	 20
402	  5	233.0	42.9	 25
403	  5	1371.8	87.1	 20
404	  5	223.0	19.7	 16
405	  5	324.3	35.2	 20
406	  5	67.0	11.3	 20
407	  5	61.5	11.3	 16
408	  5	102.0	11.7	 25
409	  5	61.0	9.7	 25
410	  5	174.3	26.1	 20
411	  5	228.0	39.6	 25
412	  5	252.0	31.5	 25
413	  5	75.3	11.0	 20
414	  5	4702.0	669.8	 25
415	  5	357.0	75.6	 25
416	  5	752.5	68.8	 20
417	  5	570.0	61.2	 25
418	  5	1921.0	194.1	 25
419	  5	1903.8	111.9	 16
420	  5	243.0	28.6	 20
421	  5	377.5	60.5	 20
422	  5	89.8	20.6	 16
423	  5	301.0	26.5	 20
424	  5	285.0	33.9	 25
425	  5	215.5	35.1	 20
426	  5	475.0	101.1	 25
427	  5	583.0	194.3	 25
428	  5	1774.0	136.8	 20
429	  5	724.0	111.6	 25
430	  5	664.0	486.8	 25
431	  5	433.0	517.3	 20
432	  5	464.0	290.7	 25
433	  5	110.3	37.5	 20
434	  5	209.0	75.1	 25
435	  5	67.5	11.2	 20
436	  5	67.0	13.5	 16
437	  5	53.5	10.1	 20
438	  5	62.0	9.4	 20
439	  5	58.3	8.7	 16
440	  5	56.0	8.4	 25
441	  5	82.0	12.5	 25
442	  5	398.3	29.8	 20
443	  5	249.0	21.8	 25
444	  5	235.0	23.6	 25
445	  5	168.0	23.5	 20
446	  5	166.0	18.5	 25
447	  5	218.0	26.9	 25
448	  5	490.8	51.1	 20
449	  5	4947.0	798.5	 25
450	  5	382.0	25.8	 25
451	  5	105.0	15.2	 16
452	  5	269.8	26.3	 20
453	  5	138.8	20.4	 20
454	  5	213.8	36.7	 16
455	  5	78.5	10.6	 20
456	  5	53.0	8.8	 25
457	  5	153.0	14.9	 20
458	  5	78.0	12.4	 25
459	  5	73.0	11.7	 25
460	  5	73.5	12.0	 20
461	  5	68.0	9.1	 25
462	  5	76.0	13.0	 25
463	  5	125.3	23.5	 20
464	  5	132.0	23.7	 25
465	  5	697.0	103.7	 25
466	  5	187.3	37.6	 20
467	  5	305.5	45.1	 20
468	  5	114.8	15.5	 20
469	  5	57.0	7.4	 16
470	  5	140.0	22.1	 20
471	  5	51.5	10.9	 20
472	  5	53.0	10.3	 20
473	  5	68.0	11.5	 25
474	  5	56.0	11.9	 25
475	  5	176.3	32.6	 20
476	  5	2025.0	309.9	 25
477	  5	54.0	8.7	 25
478	  5	77.3	9.4	 20
479	  5	146.0	16.3	 25
480	  5	95.0	16.6	 25
481	  5	71.3	11.6	 20
482	  5	250.0	47.9	 25
483	  5	262.8	23.7	 20
484	  5	341.5	39.9	 16
485	  5	101.5	19.4	 20
486	  5	67.5	10.7	 20
487	  5	1164.0	82.6	 16
488	  5	460.0	71.4	 25
489	  5	513.0	31.4	 25
490	  5	192.8	18.3	 20
491	  5	728.0	76.1	 25
492	  5	94.8	16.2	 20
493	  5	378.0	63.4	 25
494	  5	473.0	72.6	 25
495	  5	65.3	14.6	 20
496	  5	212.0	41.4	 25
497	  5	120.0	16.6	 25
498	  5	132.0	19.1	 20
499	  5	387.5	68.4	 20
500	  5	352.3	30.5	 20
501	  5	132.5	21.5	 16
502	  5	600.0	63.6	 20
503	  5	377.3	42.1	 20
504	  5	415.8	34.6	 20
505	  5	1038.0	129.8	 25
506	  5	1211.0	137.1	 25
507	  5	431.8	31.2	 20
508	  5	266.0	89.6	 25
509	  5	157.0	28.8	 25
510	  5	405.3	57.1	 20
511	  5	92.0	11.7	 25
512	  5	148.0	20.9	 25
513	  5	67.3	13.6	 20
514	  5	58.0	10.1	 25
515	  5	58.3	8.7	 20
516	  5	164.0	16.0	 16
517	  5	79.8	12.4	 20
518	  5	190.8	24.8	 20
519	  5	155.5	22.4	 16
520	  5	333.0	31.9	 25
521	  5	141.0	19.8	 25
522	  5	104.8	15.0	 20
523	  5	309.0	35.4	 25
524	  5	164.0	16.2	 25
525	  5	61.3	10.8	 20
526	  5	316.0	41.6	 25
527	  5	67.0	11.9	 25
528	  5	70.3	12.3	 20
529	  5	103.0	16.1	 25
530	  5	152.0	21.7	 25
531	  5	63.0	11.0	 16
532	  5	55.8	8.2	 20
533	  5	79.5	11.6	 20
534	  5	1013.8	84.3	 16
535	  5	281.5	26.4	 20
536	  5	82.0	13.1	 25
537	  5	95.0	13.5	 20
538	  5	58.0	11.4	 25
539	  5	55.0	10.1	 25
540	  5	56.3	9.1	 20
541	  5	230.0	27.6	 25
542	  5	205.0	21.0	 25
543	  5	230.3	37.8	 20
544	  5	137.0	22.2	 25
545	  5	67.0	11.2	 25
546	  5	432.5	78.1	 20
547	  5	56.3	7.1	 20
548	  5	480.5	46.3	 20
549	  5	1865.0	137.8	 16
550	  5	474.8	41.4	 20
551	  5	1029.3	61.8	 16
552	  5	201.0	20.3	 25
553	  5	178.0	24.3	 25
554	  5	212.5	23.5	 20
555	  5	121.0	16.9	 25
556	  5	3960.0	399.3	 25
557	  5	222.3	32.7	 20
558	  5	611.0	63.3	 25
559	  5	1374.0	190.6	 25
560	  5	176.8	29.7	 20
561	  5	461.0	65.8	 25
562	  5	150.0	19.5	 25
563	  5	55.3	9.3	 16
564	  5	96.5	13.6	 20
565	  5	231.8	28.1	 20
566	  5	415.3	58.7	 16
567	  5	122.5	22.2	 20
568	  5	177.0	30.4	 25
569	  5	890.8	61.9	 20
570	  5	501.0	48.5	 25
571	  5	440.0	54.6	 25
572	  5	1177.8	98.2	 20
573	  5	232.0	51.9	 25
574	  5	126.0	25.0	 25
575	  5	219.3	42.2	 20
576	  5	67.0	13.4	 25
577	  5	63.0	8.1	 25
578	  5	56.8	9.1	 20
579	  5	56.3	11.7	 20
580	  5	62.8	10.7	 20
581	  5	185.0	18.4	 16
582	  5	382.3	50.9	 20
583	  5	149.5	21.7	 20
584	  5	381.0	37.5	 20
585	  5	191.0	22.0	 25
586	  5	138.0	19.6	 25
587	  5	125.8	16.7	 20
588	  5	158.0	23.1	 25
589	  5	75.0	13.6	 25
590	  5	68.0	13.6	 20
591	  5	1331.0	236.6	 25
592	  5	133.0	20.5	 25
593	  5	125.3	20.7	 20
594	  5	95.0	14.5	 25
595	  5	105.0	16.8	 20
596	  5	115.8	13.7	 16
597	  5	220.5	27.7	 20
598	  5	79.3	12.7	 20
599	  5	120.8	16.5	 16
600	  5	238.0	38.0	 25
601	  5	195.0	32.3	 25
602	  5	84.0	11.3	 20
603	  5	73.0	10.0	 25
604	  5	157.0	20.7	 25
605	  5	128.0	17.6	 20
606	  5	93.0	17.9	 25
607	  5	2283.0	334.6	 20
608	  5	457.0	98.3	 25
609	  5	148.0	23.6	 25
610	  5	205.3	26.6	 20
611	  5	2754.5	138.6	 20
612	  5	312.0	40.5	 20
613	  5	1993.5	94.4	 16
614	  5	81.5	12.9	 20
615	  5	257.0	26.9	 20
616	  5	99.3	14.2	 20
617	  5	627.0	80.9	 25
618	  5	59.0	10.1	 25
619	  5	134.8	19.8	 20
620	  5	74.0	10.7	 25
621	  5	399.0	54.7	 25
622	  5	103.8	23.6	 20
623	  5	60.0	10.4	 25
624	  5	67.0	11.6	 25
625	  5	593.5	38.1	 20
626	  5	646.0	138.9	 25
627	  5	107.5	13.7	 20
628	  5	142.0	14.3	 16
629	  5	93.5	16.4	 20
630	  5	289.3	33.6	 20
631	  5	130.8	22.6	 16
632	  5	62.0	8.3	 25
633	  5	110.0	26.9	 25
634	  5	210.8	21.9	 20
635	  5	272.0	23.8	 25
636	  5	1978.0	382.7	 25
637	  5	167.0	24.3	 20
638	  5	697.0	64.8	 25
639	  5	89.0	19.3	 25
  0	  6	6177.0	1686.2	 20
  1	  6	94.0	19.5	 25
  2	  6	91.0	13.0	 25
  3	  6	92.5	14.3	 20
  4	  6	470.0	97.6	 25
  5	  6	64.0	12.4	 25
  6	  6	87.3	12.9	 20
  7	  6	84.0	17.0	 25
  8	  6	69.8	14.8	 20
  9	  6	41.3	5.7	 16
 10	  6	83.0	9.8	 20
 11	  6	110.0	16.0	 20
 12	  6	69.3	8.6	 16
 13	  6	57.0	10.6	 25
 14	  6	180.5	45.3	 20
 15	  6	104.0	17.7	 25
 16	  6	53.0	10.8	 25
 17	  6	51.0	8.4	 20
 18	  6	77.0	34.3	 25
 19	  6	68.0	13.0	 25
 20	  6	110.5	29.4	 20
 21	  6	77.0	15.1	 25
 22	  6	82.0	16.4	 25
 23	  6	167.5	28.1	 20
 24	  6	129.3	18.7	 20
 25	  6	368.0	41.5	 20
 26	  6	138.8	25.3	 16
 27	  6	121.8	15.7	 20
 28	  6	1310.8	156.2	 20
 29	  6	151.0	82.0	 20
 30	  6	92.0	61.6	 25
 31	  6	262.0	74.0	 25
 32	  6	952.3	187.6	 20
 33	  6	855.0	135.8	 25
 34	  6	117.0	24.9	 25
 35	  6	1284.3	279.3	 20
 36	  6	143.0	18.9	 25
 37	  6	95.0	15.0	 25
 38	  6	149.8	29.0	 20
 39	  6	66.0	12.3	 25
 40	  6	110.5	19.8	 20
 41	  6	70.0	11.8	 16
 42	  6	176.0	18.0	 20
 43	  6	272.0	35.9	 20
 44	  6	59.3	12.7	 16
 45	  6	99.0	19.3	 25
 46	  6	71.0	11.9	 25
 47	  6	81.3	15.7	 20
 48	  6	54.0	9.7	 25
 49	  6	51.0	14.0	 25
 50	  6	60.0	12.2	 20
 51	  6	72.0	13.0	 25
 52	  6	87.0	17.3	 25
 53	  6	128.3	20.3	 20
 54	  6	161.0	33.3	 25
 55	  6	81.0	14.1	 25
 56	  6	130.5	24.7	 16
 57	  6	55.8	12.2	 20
 58	  6	204.5	43.9	 20
 59	  6	75.3	12.6	 16
 60	  6	70.5	9.1	 20
 61	  6	59.0	8.8	 25
 62	  6	4762.0	1346.7	 20
 63	  6	124.0	29.2	 25
 64	  6	111.0	21.8	 25
 65	  6	98.0	21.7	 20
 66	  6	4452.0	1088.7	 25
 67	  6	70.0	11.5	 25
 68	  6	5492.5	1093.8	 20
 69	  6	117.0	18.0	 25
 70	  6	116.0	17.5	 25
 71	  6	96.8	12.9	 20
 72	  6	100.0	13.5	 20
 73	  6	66.5	9.2	 16
 74	  6	5337.5	1002.7	 20
 75	  6	106.5	26.3	 20
 76	  6	79.3	10.4	 16
 77	  6	99.0	15.4	 25
 78	  6	4449.0	548.1	 25
 79	  6	71.0	11.8	 20
 80	  6	5383.0	1458.0	 25
 81	  6	123.0	16.5	 25
 82	  6	127.8	19.2	 20
 83	  6	110.0	14.6	 25
 84	  6	92.0	11.4	 25
 85	  6	68.8	11.7	 20
 86	  6	5103.0	1305.2	 25
 87	  6	106.0	12.6	 25
 88	  6	135.5	11.4	 16
 89	  6	149.5	15.6	 20
 90	  6	3847.5	662.6	 20
 91	  6	103.8	13.6	 16
 92	  6	5107.5	1249.4	 20
 93	  6	111.0	12.7	 25
 94	  6	109.5	16.1	 20
 95	  6	119.0	17.1	 25
 96	  6	4435.0	551.2	 25
 97	  6	73.0	13.5	 20
 98	  6	80.0	11.2	 25
 99	  6	85.0	11.4	 25
100	  6	3982.5	200.0	 20
101	  6	87.0	14.1	 25
102	  6	81.0	12.3	 25
103	  6	61.0	9.7	 20
104	  6	5083.0	676.3	 20
105	  6	96.3	16.1	 20
106	  6	85.5	7.0	 16
107	  6	77.5	10.6	 20
108	  6	66.0	12.4	 20
109	  6	51.5	8.6	 20
110	  6	48.0	8.6	 25
111	  6	319.0	58.2	 25
112	  6	619.0	60.9	 20
113	  6	532.0	41.5	 25
114	  6	354.0	56.8	 25
115	  6	279.0	55.1	 20
116	  6	5095.0	509.2	 25
117	  6	94.0	14.4	 25
118	  6	90.0	13.9	 20
119	  6	112.0	15.8	 25
120	  6	4907.0	819.3	 20
121	  6	77.5	14.4	 16
122	  6	5620.5	704.2	 20
123	  6	111.5	15.2	 20
124	  6	106.8	13.1	 16
125	  6	108.0	34.2	 25
126	  6	4745.0	1373.8	 25
127	  6	62.0	26.4	 20
128	  6	54.0	8.0	 25
129	  6	94.0	18.2	 25
130	  6	75.3	13.2	 20
131	  6	680.0	131.4	 25
132	  6	1355.3	198.2	 20
133	  6	68.0	11.6	 25
134	  6	4826.0	731.5	 25
135	  6	92.8	12.2	 20
136	  6	93.0	11.1	 20
137	  6	102.3	14.4	 20
138	  6	4437.8	466.4	 16
139	  6	60.8	9.5	 20
140	  6	95.3	24.0	 20
141	  6	101.3	29.0	 20
142	  6	4437.0	1167.3	 25
143	  6	99.0	275.2	 25
144	  6	87.3	15.4	 20
145	  6	58.0	8.5	 25
146	  6	4966.0	1004.1	 25
147	  6	106.5	16.6	 20
148	  6	115.0	15.6	 25
149	  6	129.0	15.8	 25
150	  6	5013.0	595.0	 20
151	  6	97.0	17.0	 25
152	  6	5748.3	671.1	 20
153	  6	102.0	14.2	 16
154	  6	98.8	15.5	 20
155	  6	113.5	15.2	 20
156	  6	5340.5	208.7	 16
157	  6	65.0	12.4	 25
158	  6	57.0	10.2	 25
159	  6	57.0	9.4	 20
160	  6	75.0	10.5	 25
161	  6	116.0	20.1	 25
162	  6	948.5	157.5	 20
163	  6	100.0	18.1	 25
164	  6	209.0	26.9	 25
165	  6	481.0	60.9	 20
166	  6	180.0	24.1	 25
167	  6	224.0	22.8	 25
168	  6	160.0	20.6	 16
169	  6	151.0	15.9	 20
170	  6	261.8	50.4	 20
171	  6	248.8	32.0	 16
172	  6	193.3	33.1	 20
173	  6	94.0	17.3	 25
174	  6	266.5	39.0	 20
175	  6	87.0	18.0	 25
176	  6	375.0	35.2	 25
177	  6	496.3	37.0	 20
178	  6	450.0	40.2	 25
179	  6	224.0	61.7	 25
180	  6	161.0	30.8	 20
181	  6	141.0	18.9	 25
182	  6	66.0	8.9	 25
183	  6	68.8	14.3	 20
184	  6	204.5	34.9	 20
185	  6	65.0	14.1	 20
186	  6	63.3	9.4	 16
187	  6	74.3	15.7	 20
188	  6	70.8	13.9	 20
189	  6	64.3	10.8	 20
190	  6	51.0	6.6	 25
191	  6	73.0	15.7	 20
192	  6	68.0	12.1	 25
193	  6	1025.0	126.6	 25
194	  6	1995.8	129.8	 20
195	  6	1036.0	115.2	 25
196	  6	873.0	85.6	 25
197	  6	1398.8	65.0	 20
198	  6	722.0	61.7	 25
199	  6	1274.0	114.0	 25
200	  6	126.3	18.9	 16
201	  6	116.3	15.4	 20
202	  6	705.8	55.6	 20
203	  6	145.8	18.7	 16
204	  6	554.8	76.9	 20
205	  6	70.0	15.3	 25
206	  6	103.5	15.3	 20
207	  6	189.0	29.2	 25
208	  6	75.0	10.9	 25
209	  6	59.8	11.7	 20
210	  6	75.0	11.6	 25
211	  6	116.0	24.9	 25
212	  6	61.3	14.4	 20
213	  6	84.0	12.9	 25
214	  6	121.0	16.0	 25
215	  6	96.0	13.6	 20
216	  6	162.8	23.8	 20
217	  6	3087.8	387.1	 20
218	  6	513.5	39.2	 16
219	  6	136.0	25.4	 20
220	  6	2263.8	149.6	 20
221	  6	1978.5	363.6	 20
222	  6	1128.0	154.2	 25
223	  6	1221.0	146.1	 25
224	  6	2033.8	102.1	 20
225	  6	1343.0	136.4	 25
226	  6	897.0	87.0	 25
227	  6	263.3	21.4	 20
228	  6	383.0	48.6	 25
229	  6	90.0	12.3	 25
230	  6	80.0	11.9	 20
231	  6	53.0	10.1	 25
232	  6	46.5	12.4	 20
233	  6	59.8	9.9	 16
234	  6	70.3	13.4	 20
235	  6	112.5	15.5	 20
236	  6	62.0	11.3	 16
237	  6	83.0	14.5	 25
238	  6	90.0	16.7	 25
239	  6	95.0	15.9	 20
240	  6	80.0	11.6	 25
241	  6	83.0	13.7	 25
242	  6	112.3	16.5	 20
243	  6	731.0	91.6	 25
244	  6	135.0	17.5	 25
245	  6	371.5	47.2	 20
246	  6	132.0	17.4	 25
247	  6	145.3	21.1	 20
248	  6	103.3	15.6	 20
249	  6	379.8	41.0	 20
250	  6	160.0	11.9	 16
251	  6	77.0	12.1	 20
252	  6	57.0	9.8	 20
253	  6	107.8	24.4	 20
254	  6	94.0	14.3	 25
255	  6	91.0	17.5	 25
256	  6	95.3	15.1	 20
257	  6	126.0	28.9	 25
258	  6	54.0	7.3	 25
259	  6	66.3	11.6	 20
260	  6	95.0	12.5	 25
261	  6	153.0	25.4	 25
262	  6	162.8	20.4	 20
263	  6	57.0	9.6	 25
264	  6	59.3	10.1	 20
265	  6	63.3	12.2	 16
266	  6	56.0	11.0	 20
267	  6	66.5	10.9	 20
268	  6	122.5	22.8	 16
269	  6	114.0	20.7	 25
270	  6	185.0	33.2	 25
271	  6	379.3	100.9	 20
272	  6	385.0	27.6	 25
273	  6	357.0	51.8	 25
274	  6	124.8	25.4	 20
275	  6	282.0	24.4	 25
276	  6	126.0	17.1	 25
277	  6	185.5	27.0	 20
278	  6	499.0	69.3	 25
279	  6	93.0	14.4	 25
280	  6	64.0	13.5	 16
281	  6	77.3	12.7	 20
282	  6	66.3	12.1	 20
283	  6	69.5	10.4	 16
284	  6	62.8	12.2	 20
285	  6	272.0	45.6	 25
286	  6	284.3	43.1	 20
287	  6	433.0	55.3	 25
288	  6	268.0	42.6	 25
289	  6	110.3	12.6	 20
290	  6	219.0	92.3	 25
291	  6	146.0	15.4	 25
292	  6	278.0	33.8	 20
293	  6	346.0	49.8	 25
294	  6	116.0	17.9	 25
295	  6	65.0	11.4	 20
296	  6	62.3	11.1	 20
297	  6	50.3	7.8	 20
298	  6	53.3	15.4	 16
299	  6	50.8	8.7	 20
300	  6	69.0	11.4	 20
301	  6	101.8	12.6	 20
302	  6	53.0	8.4	 25
303	  6	473.0	81.2	 25
304	  6	66.3	11.5	 20
305	  6	79.0	12.4	 25
306	  6	78.8	15.5	 20
307	  6	197.0	25.8	 25
308	  6	90.0	12.7	 25
309	  6	61.5	10.8	 20
310	  6	64.0	8.1	 25
311	  6	73.0	11.8	 25
312	  6	222.5	22.6	 16
313	  6	818.3	75.3	 20
314	  6	221.5	24.4	 20
315	  6	114.0	23.0	 16
316	  6	94.5	15.3	 20
317	  6	199.0	27.2	 25
318	  6	80.8	13.8	 20
319	  6	147.0	25.1	 25
320	  6	95.0	14.9	 25
321	  6	1210.3	87.1	 20
322	  6	579.0	95.7	 25
323	  6	781.0	59.4	 25
324	  6	238.8	30.5	 20
325	  6	546.0	114.5	 25
326	  6	87.0	16.1	 25
327	  6	68.5	10.4	 20
328	  6	54.5	10.4	 20
329	  6	69.5	11.0	 20
330	  6	67.5	14.0	 16
331	  6	50.0	9.9	 20
332	  6	53.5	10.7	 20
333	  6	60.5	9.2	 20
334	  6	55.0	8.6	 25
335	  6	56.0	10.4	 25
336	  6	72.8	13.0	 20
337	  6	50.0	8.6	 25
338	  6	56.0	10.1	 25
339	  6	53.8	8.8	 20
340	  6	137.0	18.3	 25
341	  6	210.0	23.3	 25
342	  6	101.0	11.3	 20
343	  6	63.0	7.4	 25
344	  6	56.0	7.0	 20
345	  6	51.0	7.8	 16
346	  6	49.3	9.2	 20
347	  6	70.0	14.8	 20
348	  6	52.3	9.8	 16
349	  6	67.0	12.1	 25
350	  6	79.0	16.9	 25
351	  6	112.3	23.2	 20
352	  6	215.0	53.8	 25
353	  6	374.0	66.8	 25
354	  6	533.5	32.6	 20
355	  6	515.0	64.8	 25
356	  6	206.0	46.4	 25
357	  6	106.0	16.3	 20
358	  6	84.0	13.6	 25
359	  6	67.0	12.7	 25
360	  6	60.0	11.3	 16
361	  6	75.3	11.6	 20
362	  6	75.3	11.3	 20
363	  6	60.5	11.9	 16
364	  6	64.5	10.2	 20
365	  6	103.0	18.3	 20
366	  6	70.0	10.3	 25
367	  6	87.0	14.8	 25
368	  6	477.3	41.9	 20
369	  6	101.0	12.4	 25
370	  6	146.0	25.1	 25
371	  6	174.5	16.3	 20
372	  6	589.0	52.3	 25
373	  6	119.0	17.5	 25
374	  6	85.5	16.0	 20
375	  6	99.0	14.5	 25
376	  6	75.5	12.0	 20
377	  6	84.3	16.1	 16
378	  6	72.0	14.0	 20
379	  6	84.8	10.5	 20
380	  6	74.3	12.6	 16
381	  6	186.0	25.7	 25
382	  6	203.0	22.3	 25
383	  6	204.3	29.0	 20
384	  6	263.0	34.2	 25
385	  6	82.0	21.1	 25
386	  6	172.5	23.0	 20
387	  6	95.0	17.0	 25
388	  6	147.0	20.8	 25
389	  6	90.3	15.1	 20
390	  6	145.0	22.7	 25
391	  6	261.0	31.4	 25
392	  6	217.0	21.4	 16
393	  6	215.5	20.6	 20
394	  6	404.5	44.1	 20
395	  6	323.8	35.3	 16
396	  6	83.5	12.4	 20
397	  6	94.0	17.8	 25
398	  6	49.3	6.0	 20
399	  6	51.0	8.3	 25
400	  6	54.0	9.7	 25
401	  6	57.5	8.2	 20
402	  6	177.0	28.8	 25
403	  6	2485.0	199.7	 25
404	  6	435.5	42.6	 20
405	  6	98.0	17.4	 25
406	  6	53.0	8.8	 25
407	  6	55.3	9.9	 20
408	  6	64.0	14.5	 20
409	  6	55.0	9.4	 20
410	  6	108.8	17.7	 16
411	  6	231.3	29.0	 20
412	  6	71.5	14.0	 20
413	  6	98.3	14.7	 20
414	  6	298.0	50.3	 25
415	  6	111.0	20.7	 25
416	  6	236.5	32.4	 20
417	  6	140.0	18.0	 25
418	  6	619.0	296.9	 25
419	  6	4171.0	218.0	 20
420	  6	431.0	47.9	 25
421	  6	241.8	33.1	 20
422	  6	125.0	16.6	 25
423	  6	707.0	57.5	 25
424	  6	553.0	34.3	 16
425	  6	384.8	59.0	 20
426	  6	170.0	110.6	 20
427	  6	972.5	573.0	 16
428	  6	2717.8	1145.3	 20
429	  6	689.0	119.6	 25
430	  6	678.0	133.1	 20
431	  6	1440.0	527.8	 25
432	  6	545.0	111.5	 25
433	  6	460.8	157.3	 20
434	  6	126.0	84.5	 25
435	  6	63.0	8.4	 25
436	  6	61.3	10.6	 20
437	  6	52.0	8.8	 25
438	  6	60.0	9.2	 25
439	  6	55.0	10.6	 20
440	  6	68.3	10.3	 20
441	  6	78.0	11.8	 20
442	  6	440.5	34.9	 16
443	  6	264.0	31.6	 20
444	  6	104.3	12.8	 20
445	  6	116.3	21.0	 20
446	  6	95.0	14.9	 25
447	  6	303.0	34.9	 25
448	  6	295.0	37.1	 20
449	  6	555.0	95.0	 25
450	  6	235.0	36.3	 25
451	  6	108.8	16.8	 20
452	  6	152.0	25.2	 25
453	  6	85.0	13.0	 25
454	  6	135.0	17.8	 20
455	  6	75.0	12.4	 25
456	  6	71.8	13.8	 20
457	  6	154.5	22.1	 16
458	  6	84.3	19.7	 20
459	  6	61.8	12.3	 20
460	  6	59.3	10.5	 16
461	  6	66.0	11.2	 25
462	  6	64.0	7.9	 25
463	  6	180.3	20.8	 20
464	  6	141.0	26.1	 25
465	  6	177.0	26.4	 25
466	  6	314.8	31.2	 20
467	  6	482.0	48.8	 25
468	  6	310.0	49.2	 25
469	  6	59.0	10.0	 20
470	  6	84.0	13.7	 25
471	  6	60.0	10.0	 25
472	  6	59.8	9.5	 16
473	  6	65.0	11.7	 20
474	  6	61.3	9.4	 20
475	  6	68.5	11.7	 16
476	  6	123.0	21.1	 20
477	  6	58.0	11.0	 25
478	  6	59.5	7.7	 20
479	  6	232.0	28.5	 25
480	  6	93.5	18.4	 20
481	  6	78.0	10.1	 25
482	  6	185.0	21.8	 25
483	  6	319.8	27.0	 20
484	  6	377.0	27.5	 25
485	  6	129.0	23.5	 25
486	  6	72.5	13.4	 20
487	  6	287.0	46.7	 25
488	  6	94.3	15.2	 20
489	  6	621.5	40.4	 16
490	  6	142.5	23.3	 20
491	  6	314.5	26.3	 20
492	  6	73.0	13.1	 16
493	  6	240.0	33.6	 25
494	  6	986.0	75.1	 25
495	  6	56.8	10.7	 20
496	  6	119.0	23.9	 25
497	  6	143.0	17.4	 25
498	  6	98.3	15.1	 20
499	  6	150.0	21.2	 25
500	  6	202.0	27.6	 25
501	  6	93.3	10.6	 20
502	  6	205.0	24.9	 25
503	  6	498.0	41.9	 25
504	  6	354.5	32.1	 16
505	  6	301.0	35.5	 20
506	  6	537.0	35.2	 20
507	  6	1111.8	58.7	 16
508	  6	170.8	45.9	 20
509	  6	132.0	18.2	 25
510	  6	213.3	16.9	 20
511	  6	86.0	13.2	 25
512	  6	67.0	13.1	 25
513	  6	58.3	10.7	 20
514	  6	51.0	8.1	 25
515	  6	55.0	11.2	 25
516	  6	73.5	12.7	 20
517	  6	64.0	10.6	 25
518	  6	204.0	24.8	 25
519	  6	103.3	16.4	 20
520	  6	185.3	27.6	 20
521	  6	101.3	13.8	 20
522	  6	76.0	9.2	 16
523	  6	135.5	26.9	 20
524	  6	114.8	15.1	 20
525	  6	69.3	12.2	 20
526	  6	144.0	18.8	 25
527	  6	64.0	11.8	 25
528	  6	55.0	8.1	 20
529	  6	61.0	11.2	 25
530	  6	88.0	13.6	 25
531	  6	59.0	10.0	 20
532	  6	59.0	9.7	 25
533	  6	58.0	7.7	 25
534	  6	228.3	21.9	 20
535	  6	177.0	32.5	 25
536	  6	64.0	10.1	 20
537	  6	63.3	11.7	 16
538	  6	51.5	10.5	 20
539	  6	60.8	10.5	 16
540	  6	62.0	12.9	 20
541	  6	71.0	12.2	 25
542	  6	206.0	24.4	 20
543	  6	131.0	17.5	 25
544	  6	74.0	15.3	 25
545	  6	73.0	7.8	 20
546	  6	157.0	26.6	 25
547	  6	57.0	8.4	 25
548	  6	196.3	32.1	 20
549	  6	690.0	95.0	 25
550	  6	257.0	29.3	 25
551	  6	411.3	33.3	 20
552	  6	124.8	20.7	 20
553	  6	118.0	16.1	 20
554	  6	194.0	18.6	 16
555	  6	122.5	18.4	 20
556	  6	1609.3	111.4	 20
557	  6	169.8	15.2	 20
558	  6	459.0	46.5	 25
559	  6	546.0	39.7	 25
560	  6	106.5	14.9	 20
561	  6	531.0	58.2	 25
562	  6	72.0	11.0	 25
563	  6	56.3	11.2	 20
564	  6	72.0	14.0	 25
565	  6	86.0	14.4	 25
566	  6	96.3	17.7	 20
567	  6	131.0	17.9	 25
568	  6	257.5	30.3	 20
569	  6	276.8	22.9	 16
570	  6	1006.0	74.6	 20
571	  6	643.0	75.8	 20
572	  6	480.5	63.9	 16
573	  6	155.0	32.3	 25
574	  6	88.0	11.6	 25
575	  6	91.3	17.4	 20
576	  6	56.0	10.4	 25
577	  6	56.0	9.0	 25
578	  6	52.5	8.7	 20
579	  6	53.0	7.5	 25
580	  6	53.0	10.1	 25
581	  6	83.0	15.7	 20
582	  6	115.0	16.4	 25
583	  6	87.0	20.7	 25
584	  6	188.8	24.0	 16
585	  6	113.8	15.7	 20
586	  6	78.8	13.1	 20
587	  6	125.8	16.6	 16
588	  6	119.5	15.8	 20
589	  6	65.0	10.8	 25
590	  6	77.0	10.3	 20
591	  6	524.0	83.1	 25
592	  6	158.0	42.0	 25
593	  6	114.0	26.6	 20
594	  6	75.0	13.4	 25
595	  6	68.0	11.1	 25
596	  6	95.3	11.4	 20
597	  6	100.0	13.9	 25
598	  6	69.0	14.9	 20
599	  6	99.0	16.9	 25
600	  6	468.3	28.1	 20
601	  6	128.5	26.0	 16
602	  6	138.8	18.4	 20
603	  6	65.0	11.3	 20
604	  6	60.8	11.3	 16
605	  6	54.0	8.1	 25
606	  6	58.0	11.3	 25
607	  6	408.5	59.9	 20
608	  6	1207.0	102.9	 25
609	  6	165.0	20.1	 25
610	  6	253.5	21.1	 20
611	  6	3479.0	190.4	 25
612	  6	362.0	35.7	 25
613	  6	769.3	47.7	 20
614	  6	110.0	15.5	 25
615	  6	141.0	16.9	 25
616	  6	68.5	9.1	 16
617	  6	198.5	35.5	 20
618	  6	62.0	12.3	 20
619	  6	65.5	12.4	 16
620	  6	76.0	13.9	 20
621	  6	154.0	25.5	 25
622	  6	108.5	19.9	 20
623	  6	57.0	9.5	 25
624	  6	56.0	9.1	 25
625	  6	274.8	32.1	 20
626	  6	368.0	37.3	 25
627	  6	143.0	38.9	 25
628	  6	819.0	78.1	 20
629	  6	117.0	19.9	 25
630	  6	106.0	24.5	 25
631	  6	110.0	21.3	 20
632	  6	63.0	10.4	 20
633	  6	100.5	24.7	 20
634	  6	231.5	28.2	 16
635	  6	245.8	25.1	 20
636	  6	599.0	123.4	 20
637	  6	242.5	36.4	 20
638	  6	475.0	54.6	 25
639	  6	4938.0	1283.4	 25
  0	  7	89.8	16.7	 16
  1	  7	164.8	19.1	 20
  2	  7	90.0	15.4	 20
  3	  7	51.5	8.2	 20
  4	  7	63.0	10.3	 25
  5	  7	68.3	19.5	 20
  6	  7	53.0	8.4	 25
  7	  7	78.0	14.1	 25
  8	  7	75.5	23.8	 20
  9	  7	45.0	7.9	 25
 10	  7	83.0	16.0	 25
 11	  7	69.3	13.9	 20
 12	  7	53.0	10.4	 25
 13	  7	74.3	10.8	 20
 14	  7	51.3	8.2	 16
 15	  7	81.8	15.8	 20
 16	  7	44.0	8.9	 20
 17	  7	52.0	8.1	 16
 18	  7	3449.0	469.5	 20
 19	  7	75.0	13.8	 25
 20	  7	4921.5	915.3	 20
 21	  7	97.0	19.0	 25
 22	  7	74.0	15.8	 25
 23	  7	87.5	16.8	 20
 24	  7	211.0	28.1	 25
 25	  7	82.0	11.1	 25
 26	  7	65.3	12.0	 20
 27	  7	386.0	41.7	 25
 28	  7	123.0	20.0	 25
 29	  7	1373.8	96.0	 16
 30	  7	1225.0	123.7	 20
 31	  7	1119.8	58.3	 20
 32	  7	141.8	21.0	 16
 33	  7	375.5	46.7	 20
 34	  7	239.8	38.2	 20
 35	  7	213.0	23.2	 20
 36	  7	65.0	10.9	 25
 37	  7	163.0	27.1	 25
 38	  7	368.5	50.2	 20
 39	  7	81.0	15.4	 25
 40	  7	160.0	43.2	 25
 41	  7	398.5	50.0	 20
 42	  7	254.0	30.3	 25
 43	  7	145.0	21.5	 25
 44	  7	85.0	18.1	 20
 45	  7	81.0	19.1	 20
 46	  7	124.8	31.7	 20
 47	  7	60.3	15.0	 16
 48	  7	48.3	6.9	 20
 49	  7	132.5	15.6	 20
 50	  7	53.8	9.7	 16
 51	  7	49.0	8.3	 25
 52	  7	56.0	11.0	 25
 53	  7	52.5	7.9	 20
 54	  7	56.0	10.9	 25
 55	  7	61.0	13.3	 25
 56	  7	66.5	10.5	 20
 57	  7	109.0	21.9	 25
 58	  7	103.0	17.9	 25
 59	  7	102.5	12.5	 20
 60	  7	112.0	24.2	 25
 61	  7	48.3	6.2	 16
 62	  7	83.0	17.8	 20
 63	  7	5057.3	1006.0	 20
 64	  7	4602.0	685.0	 16
 65	  7	4581.0	565.8	 20
 66	  7	80.5	15.6	 20
 67	  7	53.3	8.8	 20
 68	  7	88.0	16.1	 25
 69	  7	5391.0	1594.4	 25
 70	  7	5342.3	1511.2	 20
 71	  7	4912.0	1317.6	 25
 72	  7	92.0	13.9	 25
 73	  7	61.0	9.5	 20
 74	  7	5164.0	1344.1	 25
 75	  7	87.0	18.7	 25
 76	  7	67.3	9.2	 20
 77	  7	77.0	14.4	 20
 78	  7	4430.0	838.9	 20
 79	  7	56.8	6.2	 16
 80	  7	85.8	11.4	 20
 81	  7	5467.0	707.0	 20
 82	  7	5279.5	567.5	 16
 83	  7	4968.0	1459.9	 25
 84	  7	91.0	13.2	 25
 85	  7	57.5	8.7	 20
 86	  7	81.0	15.4	 25
 87	  7	4906.0	1213.0	 25
 88	  7	4656.3	1001.7	 20
 89	  7	4353.0	878.6	 25
 90	  7	123.0	20.5	 25
 91	  7	68.3	10.5	 20
 92	  7	5387.0	1393.2	 25
 93	  7	94.0	16.0	 20
 94	  7	88.8	13.1	 16
 95	  7	108.0	21.8	 20
 96	  7	4512.3	731.4	 20
 97	  7	64.0	14.5	 16
 98	  7	79.3	19.6	 20
 99	  7	78.0	13.7	 25
100	  7	4342.5	1223.5	 20
101	  7	74.0	15.7	 25
102	  7	73.0	13.1	 25
103	  7	56.5	9.5	 20
104	  7	5171.0	1224.6	 25
105	  7	78.0	10.1	 25
106	  7	85.3	14.2	 20
107	  7	75.0	9.8	 25
108	  7	75.0	13.3	 25
109	  7	38.5	7.9	 16
110	  7	50.0	10.8	 20
111	  7	231.0	21.3	 20
112	  7	172.3	16.7	 16
113	  7	202.5	26.9	 20
114	  7	321.3	38.5	 20
115	  7	76.5	17.5	 20
116	  7	4715.0	1207.5	 25
117	  7	77.0	11.7	 25
118	  7	76.0	14.1	 20
119	  7	81.0	15.0	 25
120	  7	4764.8	921.9	 20
121	  7	65.0	9.5	 25
122	  7	92.0	13.9	 25
123	  7	5160.0	700.4	 20
124	  7	4639.0	509.7	 25
125	  7	4640.8	711.4	 20
126	  7	83.3	15.2	 16
127	  7	52.0	18.5	 20
128	  7	46.3	8.9	 20
129	  7	64.8	10.7	 16
130	  7	108.3	19.5	 20
131	  7	75.0	14.1	 25
132	  7	87.3	13.3	 20
133	  7	61.0	10.2	 25
134	  7	89.0	14.1	 25
135	  7	4902.0	796.4	 20
136	  7	4580.0	673.9	 25
137	  7	4267.0	681.7	 25
138	  7	76.0	10.1	 20
139	  7	53.0	8.5	 25
140	  7	88.0	13.5	 25
141	  7	4469.5	346.2	 16
142	  7	78.8	10.4	 20
143	  7	76.3	12.1	 20
144	  7	68.3	10.0	 16
145	  7	57.5	10.4	 20
146	  7	88.3	14.3	 20
147	  7	4738.0	1068.0	 20
148	  7	4667.0	971.2	 25
149	  7	4635.0	981.9	 25
150	  7	87.8	14.2	 20
151	  7	68.0	10.9	 25
152	  7	5621.0	991.6	 25
153	  7	73.3	9.9	 20
154	  7	80.0	11.7	 25
155	  7	84.0	13.4	 25
156	  7	4881.3	484.4	 20
157	  7	58.3	7.3	 20
158	  7	47.3	6.3	 20
159	  7	52.3	11.9	 16
160	  7	57.3	11.3	 20
161	  7	59.0	35.6	 20
162	  7	58.0	12.2	 16
163	  7	59.0	11.1	 25
164	  7	67.0	11.2	 25
165	  7	65.5	11.9	 20
166	  7	87.0	19.5	 25
167	  7	3671.0	285.2	 25
168	  7	3249.0	248.5	 20
169	  7	96.0	14.5	 25
170	  7	71.0	14.2	 25
171	  7	51.0	9.8	 20
172	  7	61.0	10.5	 25
173	  7	146.8	17.0	 20
174	  7	165.5	21.0	 16
175	  7	149.3	22.6	 20
176	  7	289.8	25.8	 20
177	  7	300.5	36.8	 16
178	  7	329.0	28.7	 20
179	  7	227.5	23.0	 20
180	  7	152.0	32.9	 25
181	  7	219.0	29.8	 25
182	  7	74.3	16.3	 20
183	  7	1036.0	151.1	 25
184	  7	1189.0	104.1	 25
185	  7	197.8	21.5	 20
186	  7	95.0	16.3	 25
187	  7	535.0	77.8	 25
188	  7	59.3	11.2	 20
189	  7	52.8	6.8	 20
190	  7	64.8	12.5	 20
191	  7	68.5	11.1	 16
192	  7	152.3	25.6	 20
193	  7	239.5	26.8	 20
194	  7	482.8	31.9	 16
195	  7	131.0	28.1	 25
196	  7	403.0	38.6	 25
197	  7	1210.5	62.9	 20
198	  7	856.0	70.3	 25
199	  7	864.0	78.6	 25
200	  7	112.8	17.9	 20
201	  7	110.0	25.2	 25
202	  7	790.0	86.8	 25
203	  7	81.5	10.5	 20
204	  7	55.0	6.8	 25
205	  7	67.3	10.6	 20
206	  7	170.8	25.1	 16
207	  7	96.0	18.6	 20
208	  7	71.3	10.4	 20
209	  7	72.5	15.3	 16
210	  7	69.3	10.2	 20
211	  7	61.0	9.7	 25
212	  7	66.3	13.1	 20
213	  7	79.0	13.3	 25
214	  7	259.0	35.3	 25
215	  7	423.3	42.6	 20
216	  7	216.0	26.1	 25
217	  7	285.0	25.3	 25
218	  7	320.3	29.1	 20
219	  7	357.0	35.4	 25
220	  7	120.0	17.8	 25
221	  7	164.3	19.2	 16
222	  7	535.0	46.8	 20
223	  7	1389.3	271.6	 20
224	  7	2079.8	92.6	 16
225	  7	519.5	56.8	 20
226	  7	207.3	26.7	 20
227	  7	3170.8	206.9	 20
228	  7	661.0	47.3	 25
229	  7	119.0	14.9	 25
230	  7	68.8	12.5	 20
231	  7	143.0	19.9	 25
232	  7	132.0	19.9	 25
233	  7	195.0	20.8	 20
234	  7	68.0	12.3	 25
235	  7	267.0	26.0	 25
236	  7	85.5	13.2	 20
237	  7	205.3	22.9	 20
238	  7	61.8	11.7	 16
239	  7	61.0	10.6	 20
240	  7	62.8	14.0	 20
241	  7	56.0	13.7	 16
242	  7	63.3	10.0	 20
243	  7	80.0	11.4	 25
244	  7	311.0	27.3	 20
245	  7	569.0	53.7	 25
246	  7	539.0	56.7	 25
247	  7	484.3	43.6	 20
248	  7	1406.0	179.6	 25
249	  7	534.0	48.9	 25
250	  7	830.5	64.7	 20
251	  7	467.0	56.6	 25
252	  7	74.0	11.8	 25
253	  7	273.3	24.9	 16
254	  7	122.5	20.3	 20
255	  7	151.3	16.8	 20
256	  7	214.3	23.2	 16
257	  7	152.0	19.1	 20
258	  7	81.0	22.1	 20
259	  7	75.5	14.3	 20
260	  7	209.0	36.3	 25
261	  7	79.0	15.6	 25
262	  7	81.5	11.4	 20
263	  7	411.0	68.2	 25
264	  7	55.0	7.4	 25
265	  7	73.0	14.2	 20
266	  7	57.0	10.3	 25
267	  7	60.0	12.5	 25
268	  7	1016.8	186.6	 20
269	  7	2068.0	311.7	 20
270	  7	296.8	52.4	 20
271	  7	344.5	33.9	 16
272	  7	2392.3	272.0	 20
273	  7	479.0	48.8	 20
274	  7	510.0	37.9	 16
275	  7	445.0	50.1	 25
276	  7	1984.0	266.6	 25
277	  7	234.3	25.9	 20
278	  7	3088.0	233.8	 25
279	  7	2539.0	140.9	 25
280	  7	6880.0	529.9	 20
281	  7	415.0	45.5	 25
282	  7	320.0	30.3	 25
283	  7	137.3	16.3	 20
284	  7	56.0	10.5	 25
285	  7	103.0	19.6	 20
286	  7	70.8	13.1	 16
287	  7	95.0	14.7	 20
288	  7	224.5	31.9	 20
289	  7	4711.3	438.9	 16
290	  7	2848.5	165.7	 20
291	  7	209.0	32.3	 25
292	  7	71.3	13.5	 20
293	  7	61.0	10.4	 25
294	  7	64.3	8.7	 20
295	  7	773.0	130.4	 25
296	  7	620.0	53.4	 25
297	  7	303.8	33.5	 20
298	  7	336.0	28.5	 25
299	  7	127.0	18.1	 25
300	  7	315.8	57.6	 20
301	  7	54.3	9.1	 20
302	  7	71.8	15.7	 20
303	  7	63.0	14.4	 16
304	  7	106.0	20.4	 20
305	  7	249.5	28.7	 20
306	  7	76.0	13.0	 16
307	  7	223.0	33.5	 25
308	  7	251.0	25.3	 25
309	  7	82.3	13.5	 20
310	  7	108.0	17.4	 25
311	  7	66.0	13.9	 25
312	  7	75.3	12.8	 20
313	  7	127.0	20.8	 25
314	  7	367.0	40.9	 25
315	  7	467.0	31.6	 20
316	  7	86.0	14.8	 25
317	  7	95.5	124.7	 20
318	  7	52.5	10.9	 16
319	  7	62.3	8.0	 20
320	  7	55.5	10.0	 20
321	  7	672.0	68.2	 16
322	  7	68.3	14.3	 20
323	  7	102.0	16.9	 25
324	  7	190.8	27.4	 20
325	  7	91.0	13.8	 25
326	  7	488.0	66.7	 25
327	  7	77.3	12.3	 20
328	  7	102.0	14.7	 25
329	  7	81.0	15.8	 25
330	  7	88.5	15.9	 20
331	  7	76.0	14.0	 25
332	  7	61.0	11.8	 25
333	  7	76.3	11.6	 16
334	  7	100.5	16.1	 20
335	  7	64.3	9.2	 20
336	  7	67.8	8.6	 16
337	  7	138.8	23.0	 20
338	  7	279.8	34.0	 20
339	  7	167.8	21.4	 20
340	  7	144.0	19.1	 25
341	  7	56.0	9.2	 25
342	  7	54.8	8.8	 20
343	  7	76.0	12.3	 25
344	  7	58.0	8.6	 25
345	  7	62.5	11.9	 20
346	  7	56.0	9.9	 25
347	  7	64.0	9.8	 25
348	  7	467.8	56.4	 20
349	  7	310.8	34.0	 20
350	  7	780.5	70.2	 20
351	  7	152.3	14.1	 16
352	  7	178.0	24.3	 20
353	  7	201.8	32.8	 16
354	  7	551.3	67.7	 20
355	  7	481.0	51.7	 25
356	  7	193.3	40.7	 20
357	  7	77.0	15.1	 25
358	  7	74.0	16.1	 25
359	  7	133.0	22.7	 20
360	  7	113.0	20.3	 25
361	  7	57.0	10.5	 25
362	  7	58.5	8.6	 20
363	  7	58.0	11.2	 25
364	  7	156.0	37.4	 25
365	  7	267.5	30.7	 16
366	  7	119.0	18.7	 20
367	  7	97.3	11.5	 20
368	  7	154.8	21.9	 16
369	  7	969.3	83.7	 20
370	  7	2234.8	153.4	 20
371	  7	1130.0	82.1	 20
372	  7	215.0	30.4	 25
373	  7	389.0	53.0	 25
374	  7	108.3	16.7	 20
375	  7	142.0	25.2	 25
376	  7	78.0	12.8	 25
377	  7	62.0	11.4	 20
378	  7	66.0	11.4	 25
379	  7	260.0	42.0	 25
380	  7	73.3	8.3	 20
381	  7	129.8	22.2	 20
382	  7	75.3	14.6	 20
383	  7	76.3	11.9	 16
384	  7	94.5	18.5	 20
385	  7	309.5	38.5	 20
386	  7	75.3	11.3	 16
387	  7	74.0	12.9	 25
388	  7	69.0	10.5	 25
389	  7	63.5	14.7	 20
390	  7	113.0	22.3	 25
391	  7	90.0	13.7	 25
392	  7	77.0	11.9	 20
393	  7	90.0	11.7	 25
394	  7	58.0	9.7	 25
395	  7	60.3	11.3	 20
396	  7	59.0	6.6	 25
397	  7	854.5	77.2	 20
398	  7	53.3	6.1	 16
399	  7	63.5	10.4	 20
400	  7	103.8	14.8	 20
401	  7	291.0	37.7	 16
402	  7	310.5	27.6	 20
403	  7	801.0	83.7	 25
404	  7	284.3	33.3	 20
405	  7	368.0	42.6	 25
406	  7	79.0	13.4	 25
407	  7	60.3	10.1	 20
408	  7	63.0	9.8	 25
409	  7	84.0	14.3	 25
410	  7	79.3	16.6	 20
411	  7	206.0	29.7	 25
412	  7	129.5	23.3	 20
413	  7	720.5	69.7	 20
414	  7	299.3	31.7	 20
415	  7	158.3	26.7	 16
416	  7	108.8	18.8	 20
417	  7	177.5	28.0	 20
418	  7	711.3	44.0	 16
419	  7	4148.0	392.7	 25
420	  7	668.0	37.9	 25
421	  7	310.3	32.4	 20
422	  7	88.0	13.4	 25
423	  7	148.0	22.2	 25
424	  7	183.8	22.2	 20
425	  7	413.0	44.6	 25
426	  7	125.0	25.5	 25
427	  7	520.3	157.7	 20
428	  7	820.0	159.5	 25
429	  7	1171.8	634.8	 20
430	  7	762.5	188.7	 16
431	  7	848.8	120.8	 20
432	  7	818.8	291.6	 20
433	  7	329.5	62.9	 16
434	  7	350.8	102.6	 20
435	  7	284.0	91.7	 25
436	  7	108.8	13.6	 20
437	  7	63.0	12.1	 25
438	  7	54.0	8.4	 25
439	  7	72.3	10.8	 20
440	  7	88.0	15.6	 25
441	  7	72.0	12.0	 25
442	  7	58.5	6.8	 20
443	  7	232.0	52.9	 25
444	  7	63.0	12.3	 25
445	  7	56.0	8.1	 16
446	  7	89.3	15.4	 20
447	  7	68.0	13.6	 20
448	  7	240.0	29.3	 16
449	  7	577.8	41.0	 20
450	  7	761.5	50.1	 20
451	  7	1139.0	64.4	 20
452	  7	494.0	44.6	 25
453	  7	99.0	13.9	 25
454	  7	68.3	11.4	 20
455	  7	83.0	15.3	 25
456	  7	375.0	60.9	 25
457	  7	148.8	22.4	 20
458	  7	60.0	11.0	 25
459	  7	54.0	9.2	 25
460	  7	52.8	8.3	 20
461	  7	90.0	17.7	 20
462	  7	66.3	8.7	 20
463	  7	866.3	86.2	 16
464	  7	779.5	124.1	 20
465	  7	127.0	31.9	 20
466	  7	1572.5	94.3	 16
467	  7	1653.0	109.0	 25
468	  7	612.0	64.0	 20
469	  7	110.0	18.7	 25
470	  7	54.0	7.7	 25
471	  7	82.0	18.8	 20
472	  7	56.0	12.2	 25
473	  7	102.0	13.3	 25
474	  7	2853.0	516.4	 20
475	  7	102.0	12.0	 25
476	  7	223.0	31.9	 25
477	  7	105.5	15.0	 16
478	  7	145.0	20.7	 20
479	  7	71.0	9.3	 20
480	  7	53.3	10.9	 16
481	  7	56.5	11.4	 20
482	  7	306.8	33.5	 20
483	  7	407.3	42.5	 20
484	  7	192.0	32.5	 25
485	  7	176.0	16.1	 25
486	  7	88.3	11.3	 20
487	  7	2277.0	359.5	 25
488	  7	201.0	29.4	 25
489	  7	552.8	46.7	 20
490	  7	172.0	34.0	 25
491	  7	347.0	56.5	 25
492	  7	314.3	42.4	 20
493	  7	1745.8	270.5	 20
494	  7	625.5	50.6	 20
495	  7	202.0	15.4	 16
496	  7	303.8	25.9	 20
497	  7	299.5	28.3	 20
498	  7	3893.0	339.8	 16
499	  7	201.0	25.7	 25
500	  7	192.0	25.1	 25
501	  7	873.5	74.6	 20
502	  7	767.0	56.2	 25
503	  7	203.0	25.2	 25
504	  7	126.3	23.2	 20
505	  7	144.0	21.5	 25
506	  7	363.0	41.1	 25
507	  7	720.3	69.2	 20
508	  7	196.0	44.0	 25
509	  7	439.3	36.2	 20
510	  7	445.3	37.6	 16
511	  7	87.5	13.8	 20
512	  7	70.5	8.5	 20
513	  7	90.3	14.7	 16
514	  7	455.0	61.3	 20
515	  7	81.0	10.7	 25
516	  7	193.3	21.7	 20
517	  7	54.0	9.9	 25
518	  7	668.0	94.3	 25
519	  7	99.3	19.9	 20
520	  7	195.0	29.1	 25
521	  7	542.0	64.7	 25
522	  7	166.0	20.8	 20
523	  7	2268.0	271.0	 25
524	  7	4985.0	780.8	 25
525	  7	136.3	18.7	 16
526	  7	112.0	16.6	 20
527	  7	317.3	31.8	 16
528	  7	1464.0	158.5	 20
529	  7	90.3	10.2	 20
530	  7	61.0	13.2	 16
531	  7	62.0	10.0	 25
532	  7	371.0	32.9	 25
533	  7	851.0	75.3	 20
534	  7	338.0	32.1	 25
535	  7	154.0	21.2	 25
536	  7	84.3	11.6	 20
537	  7	71.0	13.5	 25
538	  7	513.0	57.5	 25
539	  7	60.5	8.6	 20
540	  7	100.0	16.6	 25
541	  7	218.5	28.3	 20
542	  7	461.3	30.1	 16
543	  7	398.3	38.9	 20
544	  7	448.3	46.3	 20
545	  7	222.0	22.9	 16
546	  7	63.8	10.3	 20
547	  7	62.0	12.6	 25
548	  7	251.0	22.3	 20
549	  7	96.0	13.6	 25
550	  7	1407.0	116.6	 25
551	  7	88.3	10.7	 20
552	  7	298.0	38.3	 25
553	  7	79.0	13.0	 25
554	  7	1095.3	85.0	 20
555	  7	130.0	21.2	 25
556	  7	127.0	27.3	 25
557	  7	263.5	29.7	 16
558	  7	12606.0	985.5	 20
559	  7	260.5	22.1	 20
560	  7	182.8	25.0	 16
561	  7	539.8	47.2	 20
562	  7	110.0	18.3	 20
563	  7	401.8	49.1	 20
564	  7	65.0	10.8	 25
565	  7	67.0	10.3	 25
566	  7	155.3	21.1	 20
567	  7	159.0	27.6	 25
568	  7	103.0	11.4	 25
569	  7	445.8	88.6	 20
570	  7	276.0	93.0	 25
571	  7	354.0	66.1	 25
572	  7	287.3	83.5	 20
573	  7	88.0	19.7	 20
574	  7	96.0	13.4	 20
575	  7	96.3	14.1	 16
576	  7	64.3	10.7	 20
577	  7	55.5	9.6	 20
578	  7	54.0	14.5	 16
579	  7	57.0	10.7	 25
580	  7	56.0	10.6	 25
581	  7	60.8	7.8	 20
582	  7	163.0	19.0	 25
583	  7	64.0	12.5	 25
584	  7	96.3	15.6	 20
585	  7	70.0	9.8	 25
586	  7	169.3	19.3	 20
587	  7	134.0	30.0	 25
588	  7	116.0	19.2	 25
589	  7	141.0	20.4	 16
590	  7	206.0	25.1	 20
591	  7	110.0	22.1	 20
592	  7	818.5	52.9	 16
593	  7	1857.0	166.7	 20
594	  7	234.0	30.7	 20
595	  7	87.5	14.1	 20
596	  7	116.0	16.0	 25
597	  7	791.0	62.9	 25
598	  7	112.0	18.8	 20
599	  7	79.0	12.8	 25
600	  7	54.0	9.2	 25
601	  7	209.5	26.4	 20
602	  7	100.0	15.7	 25
603	  7	94.0	18.0	 25
604	  7	60.3	8.8	 20
605	  7	91.8	18.2	 20
606	  7	138.3	18.5	 20
607	  7	107.3	13.6	 16
608	  7	214.3	24.6	 20
609	  7	428.0	39.4	 20
610	  7	756.0	50.8	 16
611	  7	1946.0	127.5	 25
612	  7	1947.0	73.7	 25
613	  7	251.8	17.8	 20
614	  7	91.0	15.8	 25
615	  7	965.0	82.9	 25
616	  7	278.3	28.6	 20
617	  7	84.0	17.6	 25
618	  7	67.0	14.4	 25
619	  7	133.3	18.6	 20
620	  7	789.0	96.1	 25
621	  7	66.0	10.1	 20
622	  7	349.3	27.7	 16
623	  7	192.3	18.5	 20
624	  7	638.3	109.3	 20
625	  7	215.3	16.1	 16
626	  7	71.3	10.8	 20
627	  7	68.0	13.6	 25
628	  7	115.0	23.8	 20
629	  7	154.0	19.0	 25
630	  7	315.0	27.6	 25
631	  7	317.3	48.2	 20
632	  7	75.0	15.0	 25
633	  7	63.0	9.1	 25
634	  7	69.8	10.4	 20
635	  7	57.0	7.4	 25
636	  7	59.0	10.9	 25
637	  7	85.0	11.3	 16
638	  7	96.5	14.0	 20
639	  7	91.3	16.2	 20
  0	  8	6195.0	1383.7	 25
  1	  8	87.0	15.2	 25
  2	  8	71.3	17.2	 20
  3	  8	62.5	19.6	 20
  4	  8	54.0	11.6	 20
  5	  8	57.0	9.9	 16
  6	  8	55.8	10.4	 20
  7	  8	63.5	12.2	 20
  8	  8	62.5	10.2	 20
  9	  8	44.0	8.3	 25
 10	  8	46.0	7.1	 25
 11	  8	55.0	8.5	 20
 12	  8	51.0	9.5	 25
 13	  8	65.0	12.6	 25
 14	  8	56.3	10.5	 20
 15	  8	85.0	16.2	 25
 16	  8	45.0	7.2	 25
 17	  8	45.5	9.6	 20
 18	  8	113.0	26.0	 25
 19	  8	52.8	10.6	 20
 20	  8	937.0	140.6	 16
 21	  8	100.0	14.2	 20
 22	  8	48.3	8.2	 20
 23	  8	52.3	9.3	 16
 24	  8	94.0	20.5	 25
 25	  8	55.0	12.7	 25
 26	  8	45.5	9.3	 20
 27	  8	115.0	27.9	 25
 28	  8	67.0	8.2	 25
 29	  8	944.8	143.6	 20
 30	  8	362.0	37.6	 25
 31	  8	941.0	63.1	 25
 32	  8	95.3	16.7	 20
 33	  8	163.0	24.5	 25
 34	  8	139.0	15.1	 25
 35	  8	177.3	15.6	 16
 36	  8	60.3	13.8	 20
 37	  8	113.5	18.2	 20
 38	  8	105.5	21.9	 16
 39	  8	119.3	16.0	 20
 40	  8	608.0	129.6	 25
 41	  8	343.8	68.6	 20
 42	  8	228.0	48.4	 25
 43	  8	155.0	32.4	 25
 44	  8	79.3	10.8	 20
 45	  8	52.0	10.7	 25
 46	  8	59.0	10.1	 25
 47	  8	55.0	8.5	 20
 48	  8	51.0	9.5	 25
 49	  8	48.0	8.8	 25
 50	  8	54.3	13.8	 20
 51	  8	47.3	7.6	 20
 52	  8	48.3	8.7	 16
 53	  8	54.3	8.3	 20
 54	  8	57.3	10.7	 20
 55	  8	53.3	8.5	 16
 56	  8	64.0	10.2	 25
 57	  8	67.0	12.3	 25
 58	  8	88.5	23.7	 20
 59	  8	187.0	24.1	 25
 60	  8	143.0	18.3	 25
 61	  8	47.3	8.2	 20
 62	  8	44.0	6.9	 25
 63	  8	52.0	11.3	 25
 64	  8	52.5	8.4	 20
 65	  8	59.0	10.3	 25
 66	  8	54.0	9.4	 25
 67	  8	44.8	7.7	 16
 68	  8	53.5	9.8	 20
 69	  8	52.0	8.8	 20
 70	  8	48.8	6.2	 16
 71	  8	56.0	8.4	 20
 72	  8	47.0	8.0	 25
 73	  8	47.5	9.8	 20
 74	  8	48.0	8.9	 25
 75	  8	46.0	9.3	 25
 76	  8	48.0	9.2	 20
 77	  8	46.0	5.9	 25
 78	  8	50.0	11.1	 25
 79	  8	47.3	8.8	 20
 80	  8	53.0	8.8	 25
 81	  8	56.0	49.5	 25
 82	  8	57.3	9.9	 20
 83	  8	58.0	12.7	 20
 84	  8	60.8	11.4	 20
 85	  8	65.3	10.8	 16
 86	  8	56.0	10.4	 20
 87	  8	58.8	8.2	 20
 88	  8	56.3	8.2	 20
 89	  8	63.0	11.0	 25
 90	  8	53.0	9.3	 25
 91	  8	48.0	7.3	 20
 92	  8	47.0	8.2	 25
 93	  8	52.0	8.7	 25
 94	  8	54.3	8.4	 20
 95	  8	53.0	8.7	 25
 96	  8	50.0	8.1	 25
 97	  8	51.5	8.3	 20
 98	  8	47.0	13.9	 25
 99	  8	44.3	5.5	 20
100	  8	41.0	6.7	 16
101	  8	48.0	7.1	 20
102	  8	49.5	7.5	 20
103	  8	50.0	7.8	 16
104	  8	64.0	14.1	 25
105	  8	49.0	12.8	 25
106	  8	42.0	9.3	 20
107	  8	41.0	7.9	 25
108	  8	45.3	8.2	 20
109	  8	49.0	9.8	 25
110	  8	50.0	8.9	 25
111	  8	167.8	24.2	 20
112	  8	125.0	14.2	 25
113	  8	280.0	41.1	 25
114	  8	1267.5	123.7	 20
115	  8	49.3	10.7	 20
116	  8	50.5	9.7	 20
117	  8	45.3	8.6	 16
118	  8	48.8	9.9	 20
119	  8	49.3	7.0	 20
120	  8	47.0	7.8	 20
121	  8	51.0	13.7	 25
122	  8	57.0	10.0	 25
123	  8	54.8	9.9	 20
124	  8	62.0	9.6	 25
125	  8	60.0	10.2	 25
126	  8	52.3	8.5	 20
127	  8	46.0	7.6	 25
128	  8	47.0	11.4	 25
129	  8	66.5	11.6	 20
130	  8	69.0	13.2	 25
131	  8	65.0	10.1	 20
132	  8	72.8	17.4	 16
133	  8	52.3	10.7	 20
134	  8	51.3	9.4	 20
135	  8	57.3	10.3	 16
136	  8	60.0	12.2	 25
137	  8	59.0	11.3	 25
138	  8	53.5	8.3	 20
139	  8	49.0	7.0	 25
140	  8	53.0	11.2	 25
141	  8	52.5	11.0	 20
142	  8	50.0	8.4	 25
143	  8	47.0	7.4	 25
144	  8	51.0	10.1	 20
145	  8	55.0	9.6	 25
146	  8	54.0	9.6	 25
147	  8	47.0	6.3	 16
148	  8	55.3	7.7	 20
149	  8	56.8	10.1	 20
150	  8	49.5	8.9	 16
151	  8	48.3	8.2	 20
152	  8	50.0	8.7	 25
153	  8	47.5	6.4	 20
154	  8	49.0	10.5	 25
155	  8	52.0	8.4	 25
156	  8	54.5	11.4	 20
157	  8	49.0	10.0	 25
158	  8	44.0	6.6	 25
159	  8	53.3	10.4	 20
160	  8	65.0	12.7	 25
161	  8	63.0	9.4	 25
162	  8	58.0	12.2	 20
163	  8	55.0	7.2	 20
164	  8	52.3	10.4	 20
165	  8	61.0	8.8	 16
166	  8	171.3	24.7	 20
167	  8	1095.3	93.8	 16
168	  8	444.0	84.4	 25
169	  8	99.0	16.6	 25
170	  8	70.0	16.7	 20
171	  8	54.0	10.7	 25
172	  8	57.0	7.6	 25
173	  8	118.5	15.9	 20
174	  8	142.0	21.8	 25
175	  8	209.0	27.4	 25
176	  8	172.8	22.7	 20
177	  8	205.0	33.9	 25
178	  8	158.0	22.4	 25
179	  8	94.0	11.6	 16
180	  8	92.8	16.8	 20
181	  8	122.0	19.0	 20
182	  8	87.3	23.5	 16
183	  8	547.8	92.4	 20
184	  8	486.0	75.5	 25
185	  8	137.0	18.5	 20
186	  8	92.0	29.5	 25
187	  8	118.0	23.2	 25
188	  8	54.3	8.6	 20
189	  8	53.0	10.3	 25
190	  8	50.0	10.0	 25
191	  8	58.5	9.3	 20
192	  8	66.0	8.3	 25
193	  8	152.0	22.8	 25
194	  8	280.3	40.6	 20
195	  8	98.5	16.5	 20
196	  8	537.5	44.2	 20
197	  8	788.3	51.8	 16
198	  8	185.5	14.1	 20
199	  8	205.3	25.7	 20
200	  8	62.3	9.2	 20
201	  8	52.0	15.4	 25
202	  8	339.0	39.3	 25
203	  8	95.3	13.1	 20
204	  8	52.0	7.0	 25
205	  8	46.0	7.8	 25
206	  8	98.5	15.4	 20
207	  8	99.0	17.7	 25
208	  8	61.0	9.3	 25
209	  8	58.3	9.6	 20
210	  8	56.0	15.6	 25
211	  8	51.5	10.4	 20
212	  8	58.8	9.5	 16
213	  8	94.8	20.1	 20
214	  8	367.5	39.8	 20
215	  8	312.5	25.1	 16
216	  8	141.0	24.8	 25
217	  8	536.0	76.6	 25
218	  8	531.0	45.5	 20
219	  8	342.0	44.7	 25
220	  8	159.0	18.6	 25
221	  8	148.0	16.3	 20
222	  8	1124.0	96.6	 25
223	  8	3310.0	251.7	 25
224	  8	1693.5	95.8	 20
225	  8	234.0	35.0	 25
226	  8	137.8	15.6	 20
227	  8	797.3	82.5	 20
228	  8	280.8	27.7	 20
229	  8	79.0	14.4	 16
230	  8	89.5	19.1	 20
231	  8	103.3	11.2	 20
232	  8	75.0	12.5	 20
233	  8	73.0	8.9	 25
234	  8	54.0	7.5	 25
235	  8	105.5	15.3	 20
236	  8	76.0	11.6	 25
237	  8	204.0	21.7	 25
238	  8	84.3	13.7	 20
239	  8	68.0	11.5	 25
240	  8	73.0	12.2	 25
241	  8	59.3	9.6	 20
242	  8	87.0	12.8	 25
243	  8	74.8	15.9	 20
244	  8	229.5	25.4	 16
245	  8	226.3	21.2	 20
246	  8	216.3	30.5	 20
247	  8	179.0	40.9	 16
248	  8	450.0	97.6	 25
249	  8	224.0	26.6	 25
250	  8	558.5	59.8	 20
251	  8	214.0	34.7	 25
252	  8	70.0	13.6	 25
253	  8	220.8	25.3	 20
254	  8	174.0	33.3	 25
255	  8	101.0	14.1	 25
256	  8	244.3	33.0	 20
257	  8	141.0	19.2	 25
258	  8	60.0	12.5	 25
259	  8	76.0	14.1	 16
260	  8	147.5	25.7	 20
261	  8	73.3	9.4	 20
262	  8	70.3	11.3	 16
263	  8	63.3	7.2	 20
264	  8	52.0	10.8	 25
265	  8	54.3	11.3	 20
266	  8	54.0	9.8	 25
267	  8	57.0	10.9	 25
268	  8	186.3	35.2	 20
269	  8	334.0	57.7	 25
270	  8	374.0	49.0	 25
271	  8	198.8	26.9	 20
272	  8	417.0	44.0	 25
273	  8	226.0	33.8	 25
274	  8	721.3	45.9	 20
275	  8	382.0	35.5	 20
276	  8	288.3	29.3	 20
277	  8	288.3	28.9	 16
278	  8	1352.3	97.2	 20
279	  8	674.5	127.7	 20
280	  8	2019.5	287.3	 20
281	  8	360.0	29.7	 25
282	  8	269.0	43.6	 25
283	  8	132.3	19.5	 20
284	  8	54.0	6.8	 25
285	  8	54.5	9.4	 20
286	  8	74.0	11.8	 25
287	  8	74.0	15.2	 25
288	  8	178.8	20.3	 20
289	  8	947.0	151.7	 25
290	  8	1320.0	148.9	 25
291	  8	103.8	14.7	 16
292	  8	81.5	13.0	 20
293	  8	56.3	10.1	 20
294	  8	100.3	17.5	 16
295	  8	1173.8	95.4	 20
296	  8	692.0	82.0	 25
297	  8	70.5	11.1	 20
298	  8	254.0	31.6	 25
299	  8	80.0	17.2	 25
300	  8	58.5	9.6	 20
301	  8	51.0	9.8	 25
302	  8	57.0	8.3	 25
303	  8	57.3	7.2	 20
304	  8	56.0	9.2	 25
305	  8	236.0	30.0	 25
306	  8	82.0	15.7	 20
307	  8	89.0	11.5	 20
308	  8	143.0	21.6	 20
309	  8	73.3	7.9	 16
310	  8	105.0	18.5	 20
311	  8	61.3	11.0	 20
312	  8	110.3	19.0	 20
313	  8	73.0	9.9	 25
314	  8	187.0	35.5	 25
315	  8	160.8	28.6	 20
316	  8	73.0	10.9	 25
317	  8	57.0	10.6	 25
318	  8	59.0	9.5	 20
319	  8	53.0	8.2	 25
320	  8	57.0	10.9	 25
321	  8	295.8	33.9	 20
322	  8	86.0	14.6	 25
323	  8	77.5	14.0	 20
324	  8	71.3	9.7	 16
325	  8	125.0	19.8	 20
326	  8	189.5	28.8	 20
327	  8	70.0	12.7	 16
328	  8	129.0	21.4	 25
329	  8	66.0	10.7	 25
330	  8	82.8	16.5	 20
331	  8	66.0	12.7	 25
332	  8	58.0	11.5	 25
333	  8	55.5	10.3	 20
334	  8	126.0	25.0	 25
335	  8	65.0	8.6	 25
336	  8	50.3	6.8	 20
337	  8	58.0	13.7	 25
338	  8	70.0	13.3	 25
339	  8	72.5	14.8	 16
340	  8	59.3	10.9	 20
341	  8	49.0	7.6	 16
342	  8	53.5	8.2	 20
343	  8	71.5	18.3	 20
344	  8	60.3	9.6	 20
345	  8	56.0	8.8	 25
346	  8	56.0	9.6	 25
347	  8	55.3	8.5	 20
348	  8	249.0	20.8	 25
349	  8	211.0	28.3	 25
350	  8	256.0	37.3	 20
351	  8	98.0	21.4	 25
352	  8	216.0	24.8	 25
353	  8	167.3	20.2	 20
354	  8	646.0	84.4	 25
355	  8	204.8	37.9	 20
356	  8	102.0	20.8	 16
357	  8	58.5	12.3	 20
358	  8	57.5	10.8	 20
359	  8	177.3	22.5	 16
360	  8	155.0	17.7	 25
361	  8	51.0	9.7	 25
362	  8	59.0	9.2	 20
363	  8	62.0	10.3	 25
364	  8	65.0	12.3	 25
365	  8	117.3	19.1	 20
366	  8	103.0	16.3	 25
367	  8	182.0	18.4	 25
368	  8	126.3	20.4	 20
369	  8	730.0	59.2	 25
370	  8	1194.0	79.3	 25
371	  8	1366.5	85.3	 16
372	  8	199.3	35.0	 20
373	  8	199.8	27.5	 20
374	  8	147.0	19.1	 16
375	  8	95.5	10.7	 20
376	  8	64.0	10.7	 25
377	  8	59.0	11.9	 20
378	  8	61.0	11.6	 25
379	  8	197.0	26.0	 25
380	  8	60.0	10.2	 20
381	  8	148.0	26.1	 25
382	  8	68.0	14.0	 25
383	  8	62.8	10.4	 20
384	  8	130.0	18.3	 25
385	  8	157.0	26.9	 25
386	  8	62.0	9.8	 20
387	  8	56.3	7.0	 20
388	  8	108.3	21.1	 20
389	  8	66.5	9.7	 16
390	  8	94.3	18.8	 20
391	  8	98.0	15.5	 20
392	  8	66.3	11.1	 20
393	  8	50.0	8.5	 25
394	  8	50.0	7.5	 25
395	  8	63.0	9.9	 20
396	  8	73.0	12.9	 25
397	  8	2276.0	248.5	 25
398	  8	72.0	9.9	 20
399	  8	59.0	9.8	 25
400	  8	77.0	13.3	 20
401	  8	166.0	19.1	 25
402	  8	212.0	21.6	 25
403	  8	167.8	27.3	 16
404	  8	154.3	24.0	 20
405	  8	162.5	25.1	 20
406	  8	67.0	11.0	 16
407	  8	67.0	9.3	 20
408	  8	64.0	10.2	 25
409	  8	72.3	15.3	 20
410	  8	83.0	12.1	 25
411	  8	224.0	32.8	 25
412	  8	347.5	25.3	 20
413	  8	977.0	80.8	 25
414	  8	451.0	42.0	 25
415	  8	95.0	12.8	 20
416	  8	126.0	18.1	 25
417	  8	352.0	32.0	 25
418	  8	364.8	30.7	 20
419	  8	2961.0	298.8	 20
420	  8	361.0	40.4	 20
421	  8	192.8	25.7	 16
422	  8	82.5	16.8	 20
423	  8	252.5	38.2	 20
424	  8	238.8	16.3	 20
425	  8	505.0	55.6	 25
426	  8	115.0	16.4	 25
427	  8	161.8	95.3	 20
428	  8	330.0	48.3	 25
429	  8	569.0	199.9	 25
430	  8	1257.3	686.4	 20
431	  8	866.0	852.9	 25
432	  8	850.0	185.2	 25
433	  8	497.8	182.3	 20
434	  8	346.0	75.6	 25
435	  8	403.0	102.7	 20
436	  8	181.0	66.5	 16
437	  8	68.0	11.7	 20
438	  8	53.3	8.7	 20
439	  8	69.0	37.4	 16
440	  8	68.0	10.3	 25
441	  8	75.0	17.0	 25
442	  8	54.5	9.7	 20
443	  8	124.0	18.9	 25
444	  8	62.0	11.1	 25
445	  8	55.3	8.7	 20
446	  8	55.0	11.9	 25
447	  8	58.0	9.7	 25
448	  8	75.5	12.6	 20
449	  8	280.0	33.7	 25
450	  8	405.0	54.1	 25
451	  8	509.8	32.2	 16
452	  8	254.5	16.6	 20
453	  8	87.0	15.9	 20
454	  8	70.8	11.2	 16
455	  8	84.5	16.5	 20
456	  8	97.0	16.6	 25
457	  8	108.5	39.9	 20
458	  8	57.0	9.3	 25
459	  8	59.3	11.2	 20
460	  8	55.0	8.0	 25
461	  8	76.0	6.4	 25
462	  8	60.0	9.0	 20
463	  8	103.0	13.6	 25
464	  8	120.0	17.7	 25
465	  8	137.5	38.9	 20
466	  8	705.0	75.5	 25
467	  8	824.8	55.7	 20
468	  8	751.0	63.7	 16
469	  8	189.5	18.6	 20
470	  8	63.0	12.2	 20
471	  8	49.3	9.9	 16
472	  8	57.0	9.3	 25
473	  8	85.0	12.9	 25
474	  8	301.0	49.7	 20
475	  8	98.0	17.5	 25
476	  8	139.0	19.2	 25
477	  8	129.3	18.7	 20
478	  8	68.0	13.9	 25
479	  8	56.0	10.0	 25
480	  8	51.3	9.6	 20
481	  8	51.0	9.5	 25
482	  8	75.0	13.5	 25
483	  8	114.0	17.0	 16
484	  8	98.8	17.1	 20
485	  8	94.3	13.3	 20
486	  8	87.5	14.1	 16
487	  8	533.3	52.9	 20
488	  8	319.0	29.8	 25
489	  8	161.8	30.9	 20
490	  8	193.0	24.8	 25
491	  8	401.0	112.8	 25
492	  8	101.8	15.3	 20
493	  8	492.0	68.1	 25
494	  8	554.0	48.2	 25
495	  8	300.0	27.0	 20
496	  8	381.0	51.4	 25
497	  8	757.0	76.0	 25
498	  8	912.8	123.5	 20
499	  8	204.0	32.8	 20
500	  8	80.3	13.9	 20
501	  8	761.8	36.0	 16
502	  8	296.3	33.2	 20
503	  8	155.5	23.6	 20
504	  8	104.3	15.9	 20
505	  8	87.0	19.1	 25
506	  8	198.0	28.0	 25
507	  8	234.5	29.5	 20
508	  8	197.0	25.4	 25
509	  8	277.0	33.3	 25
510	  8	307.5	32.7	 20
511	  8	75.0	10.6	 25
512	  8	56.0	9.2	 25
513	  8	63.0	12.4	 20
514	  8	88.0	18.2	 25
515	  8	94.3	12.1	 16
516	  8	123.3	23.4	 20
517	  8	64.3	12.2	 20
518	  8	236.3	21.7	 16
519	  8	117.3	13.4	 20
520	  8	284.0	37.5	 25
521	  8	451.3	41.8	 20
522	  8	264.0	28.4	 25
523	  8	1215.0	95.4	 25
524	  8	1877.0	171.6	 20
525	  8	249.0	30.6	 25
526	  8	123.0	12.4	 25
527	  8	136.0	19.1	 20
528	  8	367.0	43.1	 25
529	  8	64.0	6.9	 25
530	  8	69.3	11.7	 20
531	  8	68.8	14.3	 20
532	  8	245.8	24.9	 20
533	  8	353.0	34.0	 16
534	  8	490.8	27.4	 20
535	  8	103.0	15.3	 20
536	  8	109.0	18.7	 20
537	  8	64.0	10.4	 25
538	  8	196.0	30.0	 25
539	  8	59.5	9.6	 20
540	  8	112.0	18.6	 25
541	  8	93.0	14.6	 25
542	  8	276.3	42.5	 20
543	  8	139.0	20.5	 25
544	  8	83.0	13.0	 25
545	  8	78.0	13.9	 20
546	  8	72.0	12.5	 25
547	  8	56.5	10.4	 20
548	  8	386.0	36.4	 16
549	  8	103.3	18.1	 20
550	  8	620.3	51.5	 20
551	  8	80.5	12.8	 16
552	  8	324.0	40.4	 25
553	  8	119.0	19.2	 25
554	  8	918.0	58.2	 20
555	  8	82.0	14.7	 25
556	  8	94.0	15.7	 25
557	  8	150.0	17.7	 20
558	  8	5469.0	549.9	 25
559	  8	271.0	35.7	 25
560	  8	113.3	17.4	 20
561	  8	705.0	50.4	 25
562	  8	123.0	22.5	 25
563	  8	151.5	21.8	 16
564	  8	78.3	11.8	 20
565	  8	70.5	18.0	 20
566	  8	80.0	11.7	 16
567	  8	90.5	11.7	 20
568	  8	78.0	12.1	 25
569	  8	113.3	16.7	 20
570	  8	187.0	146.7	 25
571	  8	301.0	60.7	 25
572	  8	85.8	169.7	 20
573	  8	60.0	11.1	 25
574	  8	62.8	12.0	 20
575	  8	59.0	7.9	 25
576	  8	75.0	13.4	 25
577	  8	55.0	11.4	 20
578	  8	53.0	8.4	 25
579	  8	51.8	14.5	 20
580	  8	48.5	8.1	 16
581	  8	65.8	14.2	 20
582	  8	68.0	13.1	 20
583	  8	62.0	11.2	 16
584	  8	78.0	16.0	 25
585	  8	72.0	12.9	 25
586	  8	73.0	10.0	 20
587	  8	67.0	11.9	 25
588	  8	65.0	11.2	 25
589	  8	131.0	16.0	 20
590	  8	120.0	18.2	 25
591	  8	185.0	43.7	 25
592	  8	569.3	44.8	 20
593	  8	904.0	71.3	 25
594	  8	142.0	19.3	 25
595	  8	78.8	23.6	 16
596	  8	82.5	14.0	 20
597	  8	343.5	37.0	 20
598	  8	116.5	10.5	 16
599	  8	86.0	15.9	 20
600	  8	59.0	9.4	 25
601	  8	202.0	28.9	 20
602	  8	201.0	23.6	 25
603	  8	69.0	13.2	 25
604	  8	73.0	19.4	 20
605	  8	72.0	11.9	 25
606	  8	82.0	13.5	 25
607	  8	139.8	17.9	 20
608	  8	79.0	9.3	 25
609	  8	175.0	27.9	 25
610	  8	176.0	22.1	 20
611	  8	1243.0	92.4	 20
612	  8	1690.0	110.8	 20
613	  8	131.5	26.8	 16
614	  8	72.8	13.5	 20
615	  8	272.5	30.1	 20
616	  8	320.3	29.9	 20
617	  8	90.0	15.8	 25
618	  8	76.0	15.4	 25
619	  8	130.3	22.3	 20
620	  8	440.0	52.3	 25
621	  8	56.0	9.8	 25
622	  8	86.8	14.8	 20
623	  8	70.0	11.0	 25
624	  8	208.0	39.1	 25
625	  8	112.8	18.3	 20
626	  8	66.0	14.4	 25
627	  8	62.0	12.4	 20
628	  8	73.8	11.9	 16
629	  8	135.3	21.6	 20
630	  8	332.8	47.4	 20
631	  8	410.5	34.7	 16
632	  8	62.0	9.4	 25
633	  8	54.5	7.2	 20
634	  8	55.0	8.2	 25
635	  8	59.0	11.2	 25
636	  8	55.3	10.0	 20
637	  8	79.0	12.3	 25
638	  8	77.0	20.5	 25
639	  8	4605.8	493.5	 20
  0	  9	105.0	37.9	 25
  1	  9	190.0	35.0	 25
  2	  9	52.0	7.0	 20
  3	  9	77.0	14.1	 25
  4	  9	85.0	10.6	 25
  5	  9	327.3	30.7	 20
  6	  9	81.0	10.5	 25
  7	  9	71.0	10.4	 25
  8	  9	67.0	11.1	 16
  9	  9	56.8	11.3	 20
 10	  9	68.3	12.4	 20
 11	  9	64.3	12.5	 16
 12	  9	49.3	7.8	 20
 13	  9	57.0	8.9	 25
 14	  9	59.5	10.9	 20
 15	  9	61.0	11.5	 25
 16	  9	126.0	20.3	 25
 17	  9	52.8	9.1	 20
 18	  9	50.0	9.2	 25
 19	  9	46.0	9.2	 25
 20	  9	94.5	16.0	 20
 21	  9	82.0	14.8	 25
 22	  9	55.0	7.2	 25
 23	  9	61.0	14.3	 20
 24	  9	61.3	10.1	 20
 25	  9	45.0	7.5	 20
 26	  9	59.8	13.6	 16
 27	  9	98.8	14.7	 20
 28	  9	78.3	14.5	 20
 29	  9	2951.5	409.0	 20
 30	  9	247.0	37.9	 25
 31	  9	262.0	27.8	 25
 32	  9	71.3	12.4	 20
 33	  9	75.0	13.4	 25
 34	  9	59.0	9.8	 25
 35	  9	71.0	11.5	 20
 36	  9	53.0	9.6	 25
 37	  9	232.0	36.6	 25
 38	  9	393.5	38.0	 20
 39	  9	67.0	10.7	 25
 40	  9	292.0	28.5	 16
 41	  9	75.5	14.7	 20
 42	  9	58.0	7.9	 20
 43	  9	67.3	14.3	 16
 44	  9	64.5	13.6	 20
 45	  9	65.0	12.5	 25
 46	  9	99.0	14.8	 20
 47	  9	73.0	13.5	 25
 48	  9	55.0	10.5	 25
 49	  9	50.3	27.2	 20
 50	  9	50.0	10.1	 25
 51	  9	53.0	9.1	 25
 52	  9	175.0	23.9	 20
 53	  9	520.0	67.6	 25
 54	  9	173.0	28.9	 25
 55	  9	325.0	31.1	 20
 56	  9	83.0	20.9	 20
 57	  9	1351.3	212.9	 20
 58	  9	1355.3	70.1	 16
 59	  9	1381.5	213.7	 20
 60	  9	97.3	12.7	 20
 61	  9	109.0	22.8	 20
 62	  9	65.0	11.6	 25
 63	  9	291.0	40.5	 25
 64	  9	54.3	7.5	 20
 65	  9	64.0	10.4	 25
 66	  9	55.0	10.2	 25
 67	  9	229.0	34.7	 20
 68	  9	78.0	10.8	 25
 69	  9	147.0	22.1	 25
 70	  9	75.3	13.1	 20
 71	  9	357.0	40.6	 25
 72	  9	72.8	15.0	 20
 73	  9	65.5	13.2	 16
 74	  9	211.0	32.1	 20
 75	  9	70.0	15.2	 20
 76	  9	63.3	9.6	 16
 77	  9	57.0	11.1	 25
 78	  9	79.0	11.9	 25
 79	  9	97.3	15.0	 20
 80	  9	106.0	15.2	 25
 81	  9	104.0	17.7	 25
 82	  9	386.8	31.6	 20
 83	  9	1234.0	172.5	 25
 84	  9	120.0	18.2	 25
 85	  9	6075.5	444.4	 20
 86	  9	1029.0	68.8	 25
 87	  9	428.0	60.3	 25
 88	  9	157.3	21.1	 16
 89	  9	92.8	19.2	 20
 90	  9	71.5	13.3	 20
 91	  9	85.0	21.8	 16
 92	  9	61.3	13.8	 20
 93	  9	54.0	10.0	 25
 94	  9	50.5	5.8	 20
 95	  9	63.0	23.9	 25
 96	  9	147.0	20.8	 25
 97	  9	90.5	14.2	 20
 98	  9	215.0	31.0	 25
 99	  9	94.3	11.2	 20
100	  9	156.0	37.2	 25
101	  9	149.0	21.7	 25
102	  9	99.8	17.1	 20
103	  9	390.0	49.5	 25
104	  9	1697.8	112.2	 20
105	  9	490.5	44.7	 16
106	  9	80.3	15.0	 20
107	  9	60.3	10.3	 20
108	  9	48.0	9.4	 16
109	  9	280.0	45.1	 25
110	  9	136.0	16.3	 25
111	  9	332.8	55.7	 20
112	  9	56.0	8.7	 25
113	  9	58.0	9.8	 25
114	  9	59.5	9.4	 20
115	  9	129.0	27.5	 25
116	  9	175.0	28.5	 25
117	  9	182.3	25.6	 20
118	  9	294.0	34.3	 25
119	  9	622.0	92.5	 25
120	  9	113.8	14.8	 16
121	  9	207.5	29.5	 20
122	  9	909.0	72.3	 20
123	  9	313.5	26.4	 16
124	  9	81.5	12.5	 20
125	  9	121.0	18.2	 25
126	  9	272.3	24.8	 20
127	  9	158.0	19.4	 25
128	  9	461.0	57.0	 25
129	  9	169.5	21.2	 20
130	  9	72.0	14.2	 25
131	  9	63.0	10.1	 25
132	  9	106.0	16.2	 20
133	  9	82.0	12.9	 25
134	  9	63.0	13.0	 25
135	  9	75.3	10.8	 20
136	  9	52.0	8.4	 20
137	  9	62.3	7.6	 20
138	  9	92.8	9.4	 16
139	  9	70.8	10.2	 20
140	  9	4038.0	561.5	 20
141	  9	65.5	12.3	 20
142	  9	73.0	10.9	 25
143	  9	59.0	10.3	 25
144	  9	1147.8	88.2	 20
145	  9	93.0	15.9	 25
146	  9	67.0	13.1	 25
147	  9	65.3	11.2	 20
148	  9	72.0	11.8	 25
149	  9	55.0	10.9	 25
150	  9	68.3	16.7	 20
151	  9	154.0	25.9	 25
152	  9	74.5	13.6	 20
153	  9	70.5	11.7	 16
154	  9	46.0	5.5	 20
155	  9	76.0	16.5	 16
156	  9	63.5	8.9	 20
157	  9	62.0	10.5	 25
158	  9	49.3	10.9	 20
159	  9	364.0	46.4	 25
160	  9	784.0	143.5	 25
161	  9	2417.3	366.0	 20
162	  9	436.0	67.8	 25
163	  9	92.0	14.5	 25
164	  9	101.3	14.4	 20
165	  9	112.0	20.2	 25
166	  9	67.0	10.8	 25
167	  9	88.0	12.2	 20
168	  9	63.0	9.2	 20
169	  9	84.0	13.8	 20
170	  9	111.3	20.0	 16
171	  9	518.3	57.5	 20
172	  9	507.3	44.0	 20
173	  9	546.5	64.0	 20
174	  9	513.0	54.8	 25
175	  9	134.0	25.1	 25
176	  9	861.0	86.5	 20
177	  9	207.0	25.4	 25
178	  9	3853.0	440.6	 25
179	  9	101.8	19.4	 20
180	  9	216.0	23.0	 25
181	  9	441.0	41.9	 25
182	  9	176.3	24.2	 20
183	  9	946.0	87.5	 25
184	  9	1532.8	125.0	 20
185	  9	459.5	38.4	 16
186	  9	224.5	31.7	 20
187	  9	339.8	29.9	 20
188	  9	125.3	15.4	 16
189	  9	58.0	9.4	 25
190	  9	54.0	10.2	 25
191	  9	56.8	12.1	 20
192	  9	66.0	11.5	 25
193	  9	147.0	17.5	 25
194	  9	56.3	8.7	 20
195	  9	57.0	12.1	 25
196	  9	58.0	7.8	 25
197	  9	74.3	12.5	 20
198	  9	539.0	71.0	 25
199	  9	325.0	46.0	 25
200	  9	89.5	14.0	 16
201	  9	74.3	9.2	 20
202	  9	88.3	15.3	 20
203	  9	308.3	18.1	 16
204	  9	82.8	14.1	 20
205	  9	265.0	44.5	 25
206	  9	82.5	12.6	 20
207	  9	62.0	11.7	 25
208	  9	59.0	9.9	 25
209	  9	45.3	10.1	 20
210	  9	58.0	10.1	 25
211	  9	63.0	13.2	 25
212	  9	315.5	38.3	 20
213	  9	71.0	12.6	 25
214	  9	204.0	25.4	 20
215	  9	74.0	12.8	 25
216	  9	287.8	28.8	 20
217	  9	165.0	18.4	 16
218	  9	1033.3	87.7	 20
219	  9	314.8	30.6	 20
220	  9	264.3	29.0	 16
221	  9	81.0	12.6	 25
222	  9	74.0	12.0	 25
223	  9	428.8	44.4	 20
224	  9	552.0	70.7	 25
225	  9	958.0	64.8	 25
226	  9	444.8	47.9	 20
227	  9	147.0	24.1	 25
228	  9	125.0	16.5	 25
229	  9	138.0	20.8	 20
230	  9	232.0	22.2	 25
231	  9	85.0	12.7	 25
232	  9	72.5	10.5	 16
233	  9	133.3	18.5	 20
234	  9	67.8	14.1	 20
235	  9	74.8	17.2	 16
236	  9	76.3	14.8	 20
237	  9	95.0	17.4	 25
238	  9	94.0	15.7	 20
239	  9	85.0	11.8	 25
240	  9	82.0	17.0	 25
241	  9	111.0	15.7	 20
242	  9	88.0	13.6	 25
243	  9	61.0	11.2	 25
244	  9	44.3	8.3	 20
245	  9	54.0	9.9	 25
246	  9	86.0	15.5	 25
247	  9	67.3	11.7	 20
248	  9	244.3	21.1	 20
249	  9	99.0	16.7	 20
250	  9	83.0	11.9	 16
251	  9	68.0	9.9	 20
252	  9	61.3	14.0	 20
253	  9	66.8	8.1	 20
254	  9	134.0	29.6	 25
255	  9	79.0	10.9	 25
256	  9	53.0	6.4	 20
257	  9	89.0	16.0	 25
258	  9	71.0	11.7	 25
259	  9	245.0	33.8	 20
260	  9	86.0	15.2	 25
261	  9	94.0	13.1	 25
262	  9	117.8	22.2	 20
263	  9	218.0	29.0	 25
264	  9	103.0	16.4	 20
265	  9	48.8	8.6	 16
266	  9	57.3	8.6	 20
267	  9	49.0	7.1	 20
268	  9	60.0	10.9	 16
269	  9	90.0	14.6	 25
270	  9	80.0	11.9	 25
271	  9	133.0	37.1	 20
272	  9	164.0	18.5	 25
273	  9	259.8	32.9	 20
274	  9	522.0	41.2	 25
275	  9	107.0	12.8	 25
276	  9	293.5	37.1	 20
277	  9	319.0	46.4	 25
278	  9	323.0	38.7	 25
279	  9	234.0	54.2	 20
280	  9	138.3	19.3	 20
281	  9	82.0	11.2	 20
282	  9	90.0	13.9	 16
283	  9	95.3	14.1	 20
284	  9	336.5	35.5	 20
285	  9	191.8	31.3	 20
286	  9	67.0	12.0	 25
287	  9	91.0	16.1	 25
288	  9	170.5	53.2	 20
289	  9	60.0	11.1	 25
290	  9	70.0	12.9	 25
291	  9	171.3	21.8	 20
292	  9	105.0	14.9	 25
293	  9	79.0	15.6	 25
294	  9	82.5	17.2	 20
295	  9	306.0	36.7	 25
296	  9	114.5	17.6	 20
297	  9	697.0	49.5	 16
298	  9	1176.8	147.8	 20
299	  9	56.5	13.5	 20
300	  9	105.0	16.1	 16
301	  9	58.0	9.9	 25
302	  9	68.0	13.5	 25
303	  9	61.0	9.0	 20
304	  9	292.0	46.4	 25
305	  9	153.0	22.0	 25
306	  9	144.3	17.7	 20
307	  9	97.0	10.5	 25
308	  9	254.0	21.2	 25
309	  9	636.8	45.4	 20
310	  9	123.0	18.7	 25
311	  9	171.0	39.3	 25
312	  9	120.5	15.1	 16
313	  9	86.0	12.6	 20
314	  9	75.3	11.1	 20
315	  9	63.3	11.5	 16
316	  9	133.8	23.1	 20
317	  9	64.0	12.2	 25
318	  9	86.0	19.1	 20
319	  9	361.0	40.4	 25
320	  9	60.0	9.2	 25
321	  9	167.3	22.3	 20
322	  9	700.0	84.1	 25
323	  9	61.0	10.4	 25
324	  9	176.0	21.2	 20
325	  9	261.0	39.9	 25
326	  9	165.0	19.0	 25
327	  9	156.3	21.8	 20
328	  9	57.0	8.4	 20
329	  9	71.8	13.6	 20
330	  9	51.5	8.5	 16
331	  9	80.0	12.3	 20
332	  9	62.5	9.3	 16
333	  9	89.0	18.3	 25
334	  9	60.0	6.7	 25
335	  9	63.0	11.7	 20
336	  9	89.0	22.0	 25
337	  9	48.0	8.8	 25
338	  9	54.3	9.6	 20
339	  9	51.0	10.2	 25
340	  9	53.0	11.7	 25
341	  9	50.3	9.0	 20
342	  9	53.0	7.9	 25
343	  9	59.0	8.9	 25
344	  9	61.3	16.7	 16
345	  9	142.3	25.4	 20
346	  9	65.0	10.7	 20
347	  9	137.5	17.3	 16
348	  9	769.3	101.4	 20
349	  9	265.0	21.6	 25
350	  9	689.5	85.0	 20
351	  9	74.0	22.1	 25
352	  9	405.0	39.1	 25
353	  9	227.8	24.4	 20
354	  9	407.0	42.2	 25
355	  9	100.0	16.8	 25
356	  9	204.8	25.1	 20
357	  9	63.0	12.1	 25
358	  9	61.0	12.4	 25
359	  9	62.8	13.9	 20
360	  9	52.3	7.5	 20
361	  9	58.5	11.1	 20
362	  9	89.0	11.4	 16
363	  9	58.8	8.9	 20
364	  9	51.0	8.3	 20
365	  9	68.8	15.7	 20
366	  9	90.0	12.1	 25
367	  9	75.0	14.2	 25
368	  9	84.5	15.1	 20
369	  9	68.0	11.2	 25
370	  9	455.0	74.6	 25
371	  9	66.0	10.4	 20
372	  9	93.0	20.5	 25
373	  9	309.0	44.3	 25
374	  9	64.0	11.2	 20
375	  9	125.0	22.9	 25
376	  9	164.3	20.2	 20
377	  9	979.3	59.7	 16
378	  9	76.3	13.8	 20
379	  9	164.3	22.1	 20
380	  9	76.3	16.5	 16
381	  9	221.0	25.0	 25
382	  9	113.0	18.1	 25
383	  9	117.0	20.1	 20
384	  9	256.0	37.2	 25
385	  9	62.0	10.4	 25
386	  9	405.0	61.2	 20
387	  9	88.0	17.4	 25
388	  9	83.3	17.7	 20
389	  9	190.0	35.7	 25
390	  9	62.0	11.6	 25
391	  9	86.8	15.4	 20
392	  9	59.8	11.6	 20
393	  9	53.3	6.5	 20
394	  9	201.5	25.4	 16
395	  9	344.8	59.9	 20
396	  9	67.3	14.3	 20
397	  9	254.8	30.8	 20
398	  9	61.0	11.8	 25
399	  9	60.0	14.6	 25
400	  9	85.3	13.8	 20
401	  9	49.0	9.0	 25
402	  9	75.0	21.5	 25
403	  9	58.0	9.5	 20
404	  9	75.0	14.0	 25
405	  9	369.0	52.0	 25
406	  9	241.8	26.6	 20
407	  9	233.0	41.7	 25
408	  9	103.5	13.6	 20
409	  9	177.8	15.7	 16
410	  9	107.5	33.6	 20
411	  9	63.0	8.2	 20
412	  9	351.8	31.4	 16
413	  9	281.0	33.8	 25
414	  9	125.0	21.2	 25
415	  9	70.5	13.5	 20
416	  9	145.0	22.3	 25
417	  9	240.0	33.3	 25
418	  9	264.0	27.4	 20
419	  9	708.0	42.3	 25
420	  9	454.0	88.5	 25
421	  9	229.3	27.5	 20
422	  9	159.0	18.2	 25
423	  9	137.0	26.6	 25
424	  9	182.5	26.7	 16
425	  9	651.5	60.1	 20
426	  9	209.8	20.2	 20
427	  9	144.0	20.9	 16
428	  9	127.0	44.3	 20
429	  9	156.0	64.9	 25
430	  9	548.8	168.9	 20
431	  9	1259.0	486.5	 25
432	  9	702.0	152.0	 25
433	  9	1003.5	873.8	 20
434	  9	569.0	165.5	 25
435	  9	439.0	164.1	 25
436	  9	856.0	534.9	 20
437	  9	1900.0	358.2	 25
438	  9	110.0	22.5	 25
439	  9	66.0	10.8	 20
440	  9	58.3	10.3	 20
441	  9	95.8	17.0	 20
442	  9	65.8	106.6	 16
443	  9	62.3	14.1	 20
444	  9	59.3	11.3	 20
445	  9	60.0	7.7	 20
446	  9	78.0	13.6	 25
447	  9	61.5	8.6	 20
448	  9	57.0	11.2	 25
449	  9	127.0	18.1	 25
450	  9	1368.8	79.6	 20
451	  9	75.0	10.2	 25
452	  9	150.0	21.9	 25
453	  9	679.8	53.1	 20
454	  9	1207.0	96.3	 25
455	  9	1320.0	103.3	 25
456	  9	170.0	25.3	 16
457	  9	367.8	48.9	 20
458	  9	57.0	24.1	 20
459	  9	61.3	7.5	 16
460	  9	60.8	7.3	 20
461	  9	54.0	7.2	 25
462	  9	58.0	10.3	 20
463	  9	108.0	15.1	 25
464	  9	94.0	15.7	 25
465	  9	359.0	41.6	 20
466	  9	621.0	66.7	 25
467	  9	501.0	82.8	 25
468	  9	293.3	20.1	 20
469	  9	1291.0	227.8	 25
470	  9	74.0	12.2	 25
471	  9	85.8	16.8	 20
472	  9	82.8	16.9	 20
473	  9	123.3	18.1	 20
474	  9	137.8	14.4	 16
475	  9	142.0	19.7	 20
476	  9	130.8	19.7	 20
477	  9	105.8	11.4	 20
478	  9	141.0	24.6	 25
479	  9	77.0	14.9	 25
480	  9	54.5	10.2	 20
481	  9	68.0	11.9	 25
482	  9	73.0	12.1	 25
483	  9	97.3	18.3	 20
484	  9	64.0	10.8	 25
485	  9	119.0	19.5	 25
486	  9	95.0	44.1	 20
487	  9	115.0	15.8	 25
488	  9	79.3	14.0	 20
489	  9	677.3	39.2	 16
490	  9	893.5	117.5	 20
491	  9	422.3	45.9	 20
492	  9	101.0	20.2	 16
493	  9	245.0	28.3	 25
494	  9	912.0	77.2	 25
495	  9	625.0	50.6	 20
496	  9	112.0	14.6	 25
497	  9	2173.0	183.0	 25
498	  9	922.0	175.6	 20
499	  9	137.0	32.4	 25
500	  9	143.0	24.5	 25
501	  9	188.5	22.2	 20
502	  9	117.0	15.6	 25
503	  9	119.0	16.2	 25
504	  9	244.5	20.4	 16
505	  9	200.3	19.0	 20
506	  9	659.3	77.5	 16
507	  9	993.8	79.2	 20
508	  9	768.3	51.6	 20
509	  9	2929.3	207.7	 20
510	  9	279.0	51.5	 25
511	  9	1098.0	130.8	 25
512	  9	211.3	32.5	 20
513	  9	62.0	11.4	 25
514	  9	86.0	13.0	 25
515	  9	673.3	83.8	 20
516	  9	439.0	61.8	 25
517	  9	80.0	12.6	 25
518	  9	73.5	13.6	 20
519	  9	415.0	78.3	 25
520	  9	66.3	11.4	 20
521	  9	702.0	39.0	 16
522	  9	732.8	57.5	 20
523	  9	1316.5	101.5	 20
524	  9	334.3	34.7	 16
525	  9	499.0	36.1	 25
526	  9	448.0	53.3	 25
527	  9	77.3	9.4	 20
528	  9	112.0	15.1	 25
529	  9	273.0	36.0	 25
530	  9	656.5	66.5	 20
531	  9	1198.0	147.0	 25
532	  9	807.0	102.1	 25
533	  9	135.8	17.3	 20
534	  9	87.0	12.7	 25
535	  9	211.0	38.4	 25
536	  9	60.8	8.7	 16
537	  9	45.3	7.4	 20
538	  9	52.3	10.8	 20
539	  9	133.8	18.6	 16
540	  9	55.0	10.6	 20
541	  9	60.0	9.1	 25
542	  9	131.0	17.3	 20
543	  9	440.0	44.6	 25
544	  9	226.0	13.6	 25
545	  9	385.3	42.4	 20
546	  9	761.0	51.8	 25
547	  9	290.0	36.6	 25
548	  9	91.5	14.8	 20
549	  9	87.0	14.7	 25
550	  9	269.0	34.5	 25
551	  9	96.0	10.8	 20
552	  9	214.0	25.9	 20
553	  9	190.5	19.3	 20
554	  9	80.5	12.7	 16
555	  9	64.5	11.2	 20
556	  9	2732.0	197.7	 20
557	  9	1959.5	109.2	 20
558	  9	974.0	57.5	 25
559	  9	811.0	66.8	 25
560	  9	1276.5	57.7	 20
561	  9	234.0	32.2	 25
562	  9	465.3	34.8	 20
563	  9	129.0	21.3	 25
564	  9	78.0	17.8	 25
565	  9	1100.5	64.1	 20
566	  9	212.0	30.9	 25
567	  9	70.0	10.1	 25
568	  9	162.3	20.3	 16
569	  9	132.3	27.1	 20
570	  9	559.8	67.3	 20
571	  9	86.3	11.6	 16
572	  9	147.3	21.6	 20
573	  9	168.0	18.3	 25
574	  9	360.5	28.1	 20
575	  9	381.0	68.4	 25
576	  9	55.0	12.0	 25
577	  9	60.3	8.7	 20
578	  9	46.0	8.1	 25
579	  9	53.0	12.9	 25
580	  9	54.3	9.5	 20
581	  9	132.0	25.6	 25
582	  9	61.0	10.4	 25
583	  9	78.5	15.4	 20
584	  9	7532.5	726.0	 20
585	  9	365.3	29.5	 20
586	  9	1068.0	86.2	 16
587	  9	545.8	57.8	 20
588	  9	144.0	29.3	 20
589	  9	89.5	9.9	 20
590	  9	85.0	13.6	 25
591	  9	489.0	65.3	 25
592	  9	719.8	58.3	 20
593	  9	1560.0	92.8	 25
594	  9	406.0	48.8	 25
595	  9	70.8	12.3	 20
596	  9	101.0	17.0	 25
597	  9	206.0	25.8	 25
598	  9	554.0	48.9	 20
599	  9	560.0	70.6	 25
600	  9	236.3	31.5	 20
601	  9	251.5	21.4	 16
602	  9	320.3	32.2	 20
603	  9	56.3	12.0	 20
604	  9	73.0	13.7	 16
605	  9	598.0	63.8	 25
606	  9	157.0	18.1	 25
607	  9	71.0	9.7	 20
608	  9	69.0	12.6	 25
609	  9	81.0	13.7	 25
610	  9	87.0	11.4	 20
611	  9	103.0	23.0	 25
612	  9	141.0	69.9	 25
613	  9	91.5	15.1	 20
614	  9	116.0	20.1	 25
615	  9	141.0	27.3	 25
616	  9	95.0	15.6	 16
617	  9	115.3	18.1	 20
618	  9	559.3	66.3	 20
619	  9	1194.8	57.8	 16
620	  9	178.5	18.8	 20
621	  9	94.3	15.0	 20
622	  9	74.0	9.7	 25
623	  9	99.0	17.0	 25
624	  9	68.5	8.7	 20
625	  9	114.0	19.3	 25
626	  9	58.0	8.4	 25
627	  9	308.5	43.0	 20
628	  9	132.0	20.6	 25
629	  9	70.0	12.9	 25
630	  9	234.3	47.4	 20
631	  9	287.0	31.9	 25
632	  9	597.3	89.1	 20
633	  9	85.8	11.6	 16
634	  9	82.0	15.0	 20
635	  9	88.0	19.6	 20
636	  9	62.0	7.9	 16
637	  9	49.0	6.7	 25
638	  9	60.0	9.4	 25
639	  9	89.8	13.6	 20
  0	 10	6083.8	774.4	 20
  1	 10	58.5	9.9	 20
  2	 10	61.0	7.4	 16
  3	 10	76.0	16.4	 25
  4	 10	79.0	12.8	 25
  5	 10	113.3	15.3	 20
  6	 10	108.0	16.2	 25
  7	 10	87.0	19.1	 25
  8	 10	52.5	11.6	 20
  9	 10	47.0	8.9	 25
 10	 10	54.0	18.6	 25
 11	 10	59.3	11.2	 20
 12	 10	44.0	6.4	 25
 13	 10	58.8	10.4	 20
 14	 10	51.5	10.0	 16
 15	 10	51.3	7.8	 20
 16	 10	132.5	25.0	 20
 17	 10	57.8	11.7	 16
 18	 10	47.5	9.1	 20
 19	 10	52.0	11.3	 25
 20	 10	60.5	11.2	 20
 21	 10	65.0	15.6	 25
 22	 10	49.0	8.7	 25
 23	 10	56.3	11.8	 20
 24	 10	48.0	9.1	 25
 25	 10	52.0	7.9	 25
 26	 10	71.0	13.3	 20
 27	 10	71.0	11.4	 25
 28	 10	71.3	13.4	 20
 29	 10	379.8	84.3	 20
 30	 10	115.8	21.2	 20
 31	 10	131.5	17.3	 16
 32	 10	87.3	19.4	 20
 33	 10	79.3	15.0	 20
 34	 10	60.5	10.2	 16
 35	 10	60.0	10.8	 25
 36	 10	55.0	13.0	 25
 37	 10	122.5	27.4	 20
 38	 10	148.0	26.7	 25
 39	 10	55.0	11.6	 25
 40	 10	80.5	16.4	 20
 41	 10	64.0	13.1	 25
 42	 10	53.0	9.8	 25
 43	 10	58.3	11.7	 20
 44	 10	62.0	10.9	 25
 45	 10	59.8	12.2	 20
 46	 10	48.0	10.7	 16
 47	 10	58.3	10.1	 20
 48	 10	54.0	7.4	 20
 49	 10	48.3	8.0	 16
 50	 10	48.8	9.0	 20
 51	 10	50.0	8.1	 25
 52	 10	103.3	20.5	 20
 53	 10	94.0	20.6	 25
 54	 10	193.0	38.7	 25
 55	 10	173.8	35.8	 20
 56	 10	115.0	21.3	 25
 57	 10	160.0	30.8	 25
 58	 10	184.3	31.9	 20
 59	 10	664.0	128.7	 25
 60	 10	66.0	11.3	 25
 61	 10	227.0	42.3	 16
 62	 10	102.3	14.1	 20
 63	 10	73.3	15.2	 20
 64	 10	55.8	10.7	 16
 65	 10	47.0	9.2	 20
 66	 10	54.3	11.1	 20
 67	 10	75.3	14.1	 20
 68	 10	77.0	12.5	 25
 69	 10	58.0	8.3	 25
 70	 10	48.3	7.3	 20
 71	 10	100.0	21.0	 25
 72	 10	51.0	8.3	 25
 73	 10	55.3	9.9	 20
 74	 10	75.0	9.8	 25
 75	 10	71.0	13.8	 25
 76	 10	58.3	10.9	 20
 77	 10	59.3	10.4	 20
 78	 10	66.0	9.3	 20
 79	 10	82.0	17.8	 16
 80	 10	91.5	16.5	 20
 81	 10	72.3	18.0	 20
 82	 10	198.0	21.6	 16
 83	 10	839.0	212.8	 25
 84	 10	113.0	25.2	 25
 85	 10	2184.0	523.2	 20
 86	 10	454.0	99.1	 25
 87	 10	173.0	40.4	 20
 88	 10	84.0	16.6	 25
 89	 10	101.0	18.3	 25
 90	 10	54.5	9.5	 20
 91	 10	69.0	12.4	 25
 92	 10	55.0	10.1	 25
 93	 10	47.8	9.4	 16
 94	 10	59.3	11.8	 20
 95	 10	60.5	10.8	 20
 96	 10	100.3	13.4	 16
 97	 10	204.0	34.4	 20
 98	 10	560.3	63.1	 20
 99	 10	341.8	81.4	 20
100	 10	195.0	55.0	 25
101	 10	131.0	23.5	 25
102	 10	103.0	17.7	 20
103	 10	138.0	24.4	 25
104	 10	912.0	154.9	 25
105	 10	136.3	23.5	 20
106	 10	51.0	8.7	 25
107	 10	50.0	8.9	 25
108	 10	60.3	10.5	 20
109	 10	114.5	23.6	 20
110	 10	119.5	15.7	 20
111	 10	60.3	9.9	 16
112	 10	47.3	5.8	 20
113	 10	61.8	12.1	 20
114	 10	58.3	10.0	 16
115	 10	57.0	11.0	 25
116	 10	91.0	20.1	 25
117	 10	75.5	16.4	 20
118	 10	100.0	17.9	 25
119	 10	314.0	45.7	 25
120	 10	112.0	15.9	 20
121	 10	118.0	24.2	 25
122	 10	520.0	73.1	 25
123	 10	232.3	22.7	 20
124	 10	92.0	13.8	 25
125	 10	187.8	32.0	 20
126	 10	114.0	14.6	 16
127	 10	209.5	17.5	 20
128	 10	892.0	77.6	 20
129	 10	113.8	14.5	 16
130	 10	59.5	8.8	 20
131	 10	60.0	9.4	 25
132	 10	102.5	19.0	 20
133	 10	73.0	9.0	 25
134	 10	61.0	9.9	 25
135	 10	74.3	12.8	 20
136	 10	49.0	7.7	 25
137	 10	70.0	15.1	 25
138	 10	65.5	10.0	 20
139	 10	75.0	24.1	 25
140	 10	1012.0	156.5	 25
141	 10	61.0	6.8	 16
142	 10	72.8	9.9	 20
143	 10	63.0	11.6	 20
144	 10	181.3	23.1	 16
145	 10	140.0	20.3	 20
146	 10	90.0	16.5	 16
147	 10	69.0	10.1	 25
148	 10	72.0	12.8	 25
149	 10	59.3	12.1	 20
150	 10	80.0	17.7	 25
151	 10	102.0	14.5	 25
152	 10	66.3	11.6	 20
153	 10	71.0	14.0	 25
154	 10	53.0	6.4	 25
155	 10	61.0	7.8	 20
156	 10	57.0	9.7	 25
157	 10	68.0	8.9	 20
158	 10	59.3	10.3	 16
159	 10	110.5	17.2	 20
160	 10	1270.8	123.1	 20
161	 10	3245.5	157.0	 16
162	 10	1112.3	103.4	 20
163	 10	172.0	35.1	 25
164	 10	85.0	17.3	 20
165	 10	130.0	20.0	 25
166	 10	82.0	13.8	 25
167	 10	87.3	12.4	 20
168	 10	77.0	13.8	 25
169	 10	75.0	13.0	 25
170	 10	80.0	15.8	 20
171	 10	230.0	32.4	 25
172	 10	359.0	46.4	 25
173	 10	406.8	58.1	 16
174	 10	1130.8	125.8	 20
175	 10	81.0	15.0	 20
176	 10	347.3	39.5	 16
177	 10	112.0	17.0	 20
178	 10	716.3	69.8	 20
179	 10	111.0	20.3	 20
180	 10	241.0	36.4	 25
181	 10	1098.0	203.1	 25
182	 10	648.5	101.9	 20
183	 10	333.0	42.9	 25
184	 10	462.0	68.7	 25
185	 10	248.3	27.6	 20
186	 10	178.0	31.2	 25
187	 10	257.0	35.4	 25
188	 10	66.3	8.9	 20
189	 10	60.5	10.5	 20
190	 10	60.5	14.0	 20
191	 10	53.0	8.8	 16
192	 10	63.5	13.3	 20
193	 10	85.8	12.1	 20
194	 10	51.3	10.8	 16
195	 10	61.0	12.1	 25
196	 10	56.0	10.1	 25
197	 10	59.3	13.0	 20
198	 10	145.0	28.8	 25
199	 10	124.0	24.6	 25
200	 10	60.0	9.1	 20
201	 10	63.0	13.0	 25
202	 10	81.3	14.1	 20
203	 10	391.0	57.3	 25
204	 10	68.0	15.2	 25
205	 10	53.3	8.8	 16
206	 10	56.3	7.5	 20
207	 10	57.0	8.5	 20
208	 10	55.3	9.8	 16
209	 10	53.8	9.5	 20
210	 10	53.3	13.3	 20
211	 10	62.0	11.3	 20
212	 10	119.0	17.9	 25
213	 10	142.0	28.2	 25
214	 10	147.0	27.1	 20
215	 10	63.0	11.3	 25
216	 10	160.0	26.9	 25
217	 10	148.0	20.2	 20
218	 10	408.0	50.2	 25
219	 10	701.0	62.3	 25
220	 10	140.3	20.7	 20
221	 10	100.5	20.2	 20
222	 10	76.3	15.9	 20
223	 10	1012.5	55.9	 16
224	 10	306.0	85.7	 20
225	 10	292.0	30.8	 20
226	 10	163.0	20.4	 16
227	 10	185.0	30.9	 25
228	 10	179.0	35.5	 25
229	 10	187.8	25.2	 20
230	 10	170.0	26.2	 25
231	 10	66.0	8.9	 25
232	 10	84.3	16.3	 20
233	 10	169.0	21.1	 25
234	 10	72.0	15.9	 25
235	 10	66.3	10.6	 20
236	 10	79.0	13.1	 25
237	 10	74.8	12.1	 20
238	 10	65.0	12.8	 16
239	 10	70.0	12.4	 20
240	 10	74.3	7.6	 20
241	 10	112.0	17.3	 16
242	 10	85.3	11.3	 20
243	 10	50.0	6.0	 25
244	 10	53.0	11.2	 20
245	 10	53.0	8.6	 25
246	 10	57.0	12.5	 25
247	 10	64.0	10.7	 20
248	 10	139.0	22.7	 25
249	 10	97.0	15.2	 25
250	 10	75.0	13.6	 20
251	 10	67.0	12.6	 25
252	 10	57.0	11.5	 25
253	 10	65.5	11.9	 16
254	 10	56.0	8.2	 20
255	 10	59.0	10.5	 20
256	 10	61.0	9.3	 16
257	 10	69.0	14.6	 20
258	 10	71.3	11.9	 20
259	 10	117.3	18.2	 20
260	 10	122.0	27.6	 25
261	 10	104.5	14.0	 20
262	 10	137.0	20.4	 25
263	 10	152.0	22.0	 25
264	 10	67.8	11.2	 20
265	 10	57.0	10.5	 25
266	 10	56.0	8.7	 25
267	 10	45.5	8.9	 20
268	 10	52.0	9.3	 25
269	 10	62.5	7.9	 20
270	 10	72.3	10.0	 16
271	 10	155.8	28.2	 20
272	 10	122.0	19.7	 20
273	 10	727.0	59.8	 16
274	 10	1154.5	74.2	 20
275	 10	132.0	28.6	 25
276	 10	70.0	10.3	 20
277	 10	103.0	19.6	 25
278	 10	100.0	14.8	 25
279	 10	124.8	16.9	 20
280	 10	107.0	16.5	 25
281	 10	81.0	14.6	 25
282	 10	79.3	14.5	 20
283	 10	92.0	11.5	 25
284	 10	217.0	26.9	 25
285	 10	105.8	21.0	 16
286	 10	65.3	9.1	 20
287	 10	63.3	12.8	 20
288	 10	101.8	22.0	 16
289	 10	54.0	9.0	 20
290	 10	64.3	7.6	 20
291	 10	61.0	9.3	 20
292	 10	71.0	9.9	 25
293	 10	59.0	9.9	 25
294	 10	62.3	10.9	 20
295	 10	114.0	24.6	 25
296	 10	198.0	43.5	 25
297	 10	1072.8	103.3	 20
298	 10	321.0	34.5	 25
299	 10	76.0	9.9	 25
300	 10	67.0	9.4	 20
301	 10	50.8	10.7	 20
302	 10	80.3	11.3	 20
303	 10	63.3	9.3	 16
304	 10	241.8	28.5	 20
305	 10	87.0	13.7	 20
306	 10	93.3	18.5	 16
307	 10	83.0	14.5	 25
308	 10	199.0	29.1	 25
309	 10	417.5	54.2	 20
310	 10	132.0	14.8	 25
311	 10	83.0	13.4	 25
312	 10	144.5	28.5	 20
313	 10	105.0	14.6	 25
314	 10	78.0	11.7	 25
315	 10	50.0	6.4	 20
316	 10	73.0	10.5	 25
317	 10	55.5	10.2	 20
318	 10	64.0	9.2	 16
319	 10	299.0	51.0	 20
320	 10	46.0	10.3	 16
321	 10	65.5	10.0	 20
322	 10	205.8	36.0	 20
323	 10	72.0	12.7	 20
324	 10	93.0	17.5	 25
325	 10	61.0	13.1	 25
326	 10	99.0	22.1	 20
327	 10	91.0	16.4	 25
328	 10	59.0	10.4	 25
329	 10	74.0	9.1	 20
330	 10	48.0	8.2	 25
331	 10	88.0	14.1	 25
332	 10	58.0	11.1	 20
333	 10	129.0	22.6	 20
334	 10	61.0	8.2	 20
335	 10	67.5	9.0	 16
336	 10	88.5	14.2	 20
337	 10	59.3	10.3	 20
338	 10	60.0	13.5	 16
339	 10	48.0	9.7	 25
340	 10	54.0	9.2	 25
341	 10	55.0	9.6	 20
342	 10	53.0	8.2	 25
343	 10	62.0	15.0	 25
344	 10	51.3	8.8	 20
345	 10	76.0	13.9	 25
346	 10	52.0	10.9	 25
347	 10	122.3	14.6	 20
348	 10	550.0	65.4	 25
349	 10	118.5	23.2	 20
350	 10	322.3	37.1	 16
351	 10	75.3	12.5	 20
352	 10	292.3	23.6	 20
353	 10	84.5	13.7	 16
354	 10	311.3	43.5	 20
355	 10	69.0	10.8	 25
356	 10	108.3	17.3	 20
357	 10	56.0	7.8	 25
358	 10	67.0	12.1	 25
359	 10	63.0	11.9	 20
360	 10	51.0	10.1	 25
361	 10	63.0	12.2	 25
362	 10	66.0	10.6	 20
363	 10	53.0	10.1	 25
364	 10	51.0	6.9	 25
365	 10	55.3	8.6	 16
366	 10	172.5	29.5	 20
367	 10	57.3	10.8	 20
368	 10	57.8	9.0	 16
369	 10	63.5	11.3	 20
370	 10	89.3	13.9	 20
371	 10	71.0	12.5	 20
372	 10	59.0	11.1	 25
373	 10	120.0	20.0	 25
374	 10	64.0	9.3	 20
375	 10	149.0	24.9	 25
376	 10	125.0	21.3	 25
377	 10	89.3	15.6	 20
378	 10	88.0	11.8	 25
379	 10	96.3	18.6	 20
380	 10	84.0	12.6	 25
381	 10	146.3	19.9	 20
382	 10	86.8	18.0	 16
383	 10	131.8	20.2	 20
384	 10	86.0	18.5	 20
385	 10	63.0	10.7	 16
386	 10	82.8	14.0	 20
387	 10	92.0	12.7	 25
388	 10	67.0	10.6	 20
389	 10	77.0	11.9	 25
390	 10	75.0	14.1	 25
391	 10	92.5	15.7	 20
392	 10	58.0	9.0	 25
393	 10	49.0	6.4	 25
394	 10	66.0	9.3	 20
395	 10	73.0	10.6	 25
396	 10	73.0	13.1	 25
397	 10	88.8	15.4	 16
398	 10	56.3	8.2	 20
399	 10	64.3	10.8	 20
400	 10	72.8	11.6	 16
401	 10	54.3	10.1	 20
402	 10	59.8	9.9	 20
403	 10	60.3	12.5	 20
404	 10	87.0	13.8	 25
405	 10	155.0	19.6	 25
406	 10	281.8	27.2	 20
407	 10	234.0	29.8	 25
408	 10	85.0	12.3	 25
409	 10	199.0	26.2	 20
410	 10	76.0	10.7	 25
411	 10	69.0	12.3	 25
412	 10	738.8	69.9	 20
413	 10	813.3	48.3	 20
414	 10	181.8	22.8	 20
415	 10	66.3	9.4	 16
416	 10	69.3	6.7	 20
417	 10	99.3	16.3	 20
418	 10	206.0	21.1	 16
419	 10	304.0	46.1	 25
420	 10	606.0	83.2	 25
421	 10	123.8	18.9	 20
422	 10	153.0	24.3	 25
423	 10	103.0	37.2	 25
424	 10	175.8	20.1	 20
425	 10	338.0	39.5	 25
426	 10	154.0	21.2	 25
427	 10	235.0	25.9	 20
428	 10	114.0	17.0	 25
429	 10	65.0	11.2	 20
430	 10	92.0	17.8	 16
431	 10	328.3	107.3	 20
432	 10	249.5	67.3	 20
433	 10	206.5	58.2	 16
434	 10	335.8	136.4	 20
435	 10	105.5	55.0	 20
436	 10	60.0	9.5	 25
437	 10	845.0	145.6	 25
438	 10	89.3	12.7	 20
439	 10	62.0	9.8	 25
440	 10	85.0	14.5	 25
441	 10	78.8	15.2	 20
442	 10	83.0	16.9	 25
443	 10	54.0	8.1	 25
444	 10	52.8	10.3	 20
445	 10	59.3	12.3	 20
446	 10	55.8	9.2	 20
447	 10	59.3	11.9	 16
448	 10	65.0	7.6	 20
449	 10	72.0	10.4	 20
450	 10	162.5	26.6	 16
451	 10	61.0	9.5	 25
452	 10	121.0	14.7	 25
453	 10	298.5	39.8	 20
454	 10	376.0	39.6	 25
455	 10	952.0	67.1	 25
456	 10	167.5	17.9	 20
457	 10	80.0	15.4	 25
458	 10	53.0	26.3	 25
459	 10	60.0	10.7	 20
460	 10	71.0	11.7	 25
461	 10	51.3	7.1	 20
462	 10	47.5	8.5	 16
463	 10	187.3	22.0	 20
464	 10	152.3	20.5	 20
465	 10	529.3	36.0	 16
466	 10	2526.3	200.7	 20
467	 10	784.0	79.9	 25
468	 10	281.5	27.9	 20
469	 10	231.0	33.4	 25
470	 10	58.0	9.8	 25
471	 10	84.5	14.3	 20
472	 10	66.0	12.5	 25
473	 10	112.0	24.6	 25
474	 10	126.3	14.2	 20
475	 10	77.0	13.8	 25
476	 10	139.0	14.4	 25
477	 10	83.0	15.1	 16
478	 10	72.0	13.5	 20
479	 10	61.0	19.8	 20
480	 10	51.0	8.1	 16
481	 10	53.0	10.0	 20
482	 10	117.5	19.2	 20
483	 10	61.3	11.1	 20
484	 10	51.0	8.7	 25
485	 10	87.0	21.1	 25
486	 10	64.5	12.7	 20
487	 10	110.0	18.2	 25
488	 10	97.0	20.1	 25
489	 10	991.0	65.9	 20
490	 10	749.0	68.1	 25
491	 10	186.0	27.9	 25
492	 10	79.8	15.7	 20
493	 10	143.0	21.0	 20
494	 10	324.3	26.8	 16
495	 10	98.3	14.4	 20
496	 10	100.3	15.1	 20
497	 10	891.0	93.3	 16
498	 10	1860.3	184.7	 20
499	 10	172.0	40.8	 25
500	 10	176.3	21.2	 20
501	 10	102.0	16.6	 25
502	 10	73.0	11.0	 25
503	 10	179.3	19.2	 20
504	 10	86.0	12.4	 25
505	 10	101.0	13.4	 25
506	 10	953.5	81.9	 20
507	 10	1358.0	102.1	 25
508	 10	504.0	67.4	 25
509	 10	2148.3	106.4	 16
510	 10	146.5	46.7	 20
511	 10	607.8	30.4	 20
512	 10	82.0	15.9	 16
513	 10	68.5	11.2	 20
514	 10	67.8	12.7	 20
515	 10	329.3	35.6	 20
516	 10	157.0	18.2	 25
517	 10	61.0	10.3	 25
518	 10	58.3	9.1	 20
519	 10	98.0	13.5	 25
520	 10	65.0	10.1	 25
521	 10	815.8	60.6	 20
522	 10	302.0	36.7	 25
523	 10	715.0	77.6	 25
524	 10	148.5	20.7	 20
525	 10	254.0	30.1	 20
526	 10	106.0	16.0	 20
527	 10	52.0	6.4	 16
528	 10	77.5	11.8	 20
529	 10	115.0	17.3	 20
530	 10	71.0	13.1	 16
531	 10	247.0	48.5	 25
532	 10	461.0	48.2	 25
533	 10	130.8	19.3	 20
534	 10	83.0	12.5	 25
535	 10	106.0	16.5	 25
536	 10	53.3	9.3	 20
537	 10	52.0	9.0	 25
538	 10	44.0	5.7	 25
539	 10	60.0	11.0	 20
540	 10	54.0	9.9	 25
541	 10	58.0	11.6	 20
542	 10	124.5	20.2	 16
543	 10	137.5	20.1	 20
544	 10	148.3	24.3	 20
545	 10	170.5	24.3	 16
546	 10	468.8	39.4	 20
547	 10	145.0	20.7	 25
548	 10	61.3	14.3	 20
549	 10	115.0	23.8	 25
550	 10	297.0	29.1	 25
551	 10	81.0	13.6	 20
552	 10	163.0	22.4	 25
553	 10	231.8	27.3	 20
554	 10	80.0	12.0	 25
555	 10	76.0	13.1	 25
556	 10	1175.0	90.0	 20
557	 10	625.8	34.7	 20
558	 10	385.3	34.8	 20
559	 10	673.5	56.1	 16
560	 10	731.8	45.2	 20
561	 10	399.8	35.6	 20
562	 10	223.3	14.6	 16
563	 10	83.0	17.8	 25
564	 10	76.0	12.2	 25
565	 10	473.0	36.9	 20
566	 10	192.0	21.3	 25
567	 10	107.0	16.4	 25
568	 10	346.3	30.4	 20
569	 10	80.0	14.5	 25
570	 10	164.0	25.2	 25
571	 10	72.3	13.7	 20
572	 10	208.0	34.6	 25
573	 10	100.5	16.7	 20
574	 10	248.8	28.0	 16
575	 10	429.0	71.6	 20
576	 10	66.3	10.6	 20
577	 10	55.0	9.0	 16
578	 10	49.3	6.7	 20
579	 10	49.0	8.7	 25
580	 10	68.3	13.3	 20
581	 10	85.0	14.0	 25
582	 10	58.0	9.4	 25
583	 10	72.0	9.7	 20
584	 10	904.0	164.6	 25
585	 10	126.0	16.7	 25
586	 10	769.0	65.8	 20
587	 10	234.0	21.2	 25
588	 10	66.0	15.0	 25
589	 10	103.8	17.1	 16
590	 10	78.3	9.5	 20
591	 10	496.0	45.8	 20
592	 10	1322.0	67.5	 16
593	 10	2445.3	101.2	 20
594	 10	125.8	16.5	 20
595	 10	76.0	11.6	 20
596	 10	95.0	13.7	 25
597	 10	191.0	26.6	 25
598	 10	300.3	33.8	 20
599	 10	460.0	64.7	 25
600	 10	149.0	26.0	 25
601	 10	474.8	45.7	 20
602	 10	163.0	17.7	 25
603	 10	55.0	11.4	 25
604	 10	51.8	11.5	 20
605	 10	149.5	22.8	 20
606	 10	169.3	24.9	 20
607	 10	60.3	8.6	 16
608	 10	85.3	15.4	 20
609	 10	68.0	9.6	 16
610	 10	75.0	14.5	 20
611	 10	89.0	15.4	 25
612	 10	107.5	17.1	 20
613	 10	72.0	11.3	 25
614	 10	63.0	11.0	 25
615	 10	85.3	12.9	 20
616	 10	76.0	17.3	 25
617	 10	139.0	22.7	 25
618	 10	180.3	16.6	 20
619	 10	263.0	51.0	 25
620	 10	106.0	15.3	 25
621	 10	66.5	12.1	 16
622	 10	75.5	25.2	 20
623	 10	85.5	15.3	 20
624	 10	76.0	10.7	 16
625	 10	74.8	12.5	 20
626	 10	55.0	9.2	 20
627	 10	101.3	18.8	 20
628	 10	80.0	11.0	 25
629	 10	73.0	10.4	 25
630	 10	81.5	13.7	 20
631	 10	132.0	20.0	 25
632	 10	156.0	24.3	 25
633	 10	106.3	16.5	 20
634	 10	81.0	13.2	 25
635	 10	79.0	14.0	 25
636	 10	63.5	10.6	 20
637	 10	57.5	10.7	 20
638	 10	62.3	16.9	 20
639	 10	4992.3	374.4	 16
  0	 11	87.0	17.9	 25
  1	 11	57.0	7.7	 25
  2	 11	48.0	7.4	 20
  3	 11	47.0	8.3	 20
  4	 11	49.5	11.2	 20
  5	 11	43.5	8.7	 16
  6	 11	46.3	12.0	 20
  7	 11	48.0	7.8	 20
  8	 11	56.0	11.3	 20
  9	 11	41.0	12.5	 25
 10	 11	48.0	10.2	 25
 11	 11	44.0	10.0	 20
 12	 11	38.0	6.6	 25
 13	 11	36.0	8.4	 25
 14	 11	40.3	6.6	 20
 15	 11	40.0	8.9	 25
 16	 11	40.3	6.4	 20
 17	 11	39.0	8.6	 25
 18	 11	50.0	9.1	 25
 19	 11	43.8	8.3	 16
 20	 11	42.5	8.4	 20
 21	 11	44.5	11.0	 20
 22	 11	41.8	8.1	 16
 23	 11	42.0	9.5	 20
 24	 11	48.0	17.9	 25
 25	 11	42.3	10.7	 20
 26	 11	47.0	9.2	 25
 27	 11	44.0	24.3	 25
 28	 11	42.3	6.7	 20
 29	 11	41.0	10.0	 25
 30	 11	45.0	9.9	 25
 31	 11	39.0	6.4	 20
 32	 11	42.0	7.7	 25
 33	 11	44.0	9.6	 25
 34	 11	36.5	12.1	 20
 35	 11	38.3	6.3	 20
 36	 11	44.3	8.1	 20
 37	 11	42.3	8.2	 16
 38	 11	44.0	10.8	 20
 39	 11	40.0	6.2	 20
 40	 11	42.0	9.9	 20
 41	 11	46.0	9.2	 25
 42	 11	47.0	8.6	 25
 43	 11	47.3	11.5	 20
 44	 11	47.0	11.4	 25
 45	 11	45.0	9.6	 25
 46	 11	42.3	7.2	 20
 47	 11	41.0	7.9	 25
 48	 11	42.0	9.7	 25
 49	 11	41.3	6.9	 20
 50	 11	40.0	6.8	 25
 51	 11	33.3	5.4	 20
 52	 11	45.3	11.1	 16
 53	 11	44.5	8.0	 20
 54	 11	41.5	9.9	 20
 55	 11	42.0	8.6	 16
 56	 11	44.0	8.2	 25
 57	 11	55.0	12.6	 25
 58	 11	57.3	12.8	 20
 59	 11	47.0	13.7	 25
 60	 11	45.0	9.0	 25
 61	 11	60.5	12.9	 20
 62	 11	47.0	12.9	 25
 63	 11	44.0	8.4	 25
 64	 11	49.5	9.1	 20
 65	 11	43.0	12.5	 25
 66	 11	42.0	7.8	 25
 67	 11	46.3	8.8	 16
 68	 11	45.8	8.9	 20
 69	 11	44.3	10.2	 20
 70	 11	48.5	7.5	 16
 71	 11	49.3	8.7	 20
 72	 11	45.0	9.8	 25
 73	 11	43.0	6.8	 20
 74	 11	38.0	6.1	 25
 75	 11	44.8	8.2	 20
 76	 11	52.0	9.1	 25
 77	 11	45.0	9.2	 25
 78	 11	39.5	10.9	 20
 79	 11	44.0	8.4	 25
 80	 11	40.0	6.4	 25
 81	 11	50.5	12.5	 20
 82	 11	54.0	11.6	 25
 83	 11	50.3	8.5	 20
 84	 11	46.8	7.7	 16
 85	 11	49.5	9.8	 20
 86	 11	43.3	8.0	 20
 87	 11	48.0	7.0	 16
 88	 11	52.0	12.3	 25
 89	 11	53.0	10.4	 25
 90	 11	47.0	8.3	 20
 91	 11	57.0	9.9	 25
 92	 11	48.0	6.9	 25
 93	 11	50.8	10.9	 20
 94	 11	42.0	6.7	 25
 95	 11	53.0	9.6	 25
 96	 11	52.0	9.0	 20
 97	 11	46.0	11.8	 25
 98	 11	43.0	6.3	 25
 99	 11	47.0	10.2	 16
100	 11	42.5	5.2	 20
101	 11	45.0	8.4	 20
102	 11	44.0	6.1	 16
103	 11	46.0	7.4	 20
104	 11	51.0	11.1	 25
105	 11	44.0	9.9	 20
106	 11	47.0	8.0	 25
107	 11	42.0	9.2	 25
108	 11	40.0	8.1	 20
109	 11	42.0	7.0	 25
110	 11	48.0	8.9	 25
111	 11	43.8	7.1	 20
112	 11	49.0	9.2	 25
113	 11	54.0	10.9	 25
114	 11	48.8	9.2	 20
115	 11	43.3	7.7	 20
116	 11	50.3	5.8	 20
117	 11	37.8	5.8	 16
118	 11	46.3	9.8	 20
119	 11	40.3	7.9	 20
120	 11	51.0	13.1	 20
121	 11	58.0	13.2	 25
122	 11	54.0	11.8	 25
123	 11	55.3	10.1	 20
124	 11	53.0	9.6	 25
125	 11	47.0	7.8	 25
126	 11	46.8	8.0	 20
127	 11	57.0	12.9	 25
128	 11	61.0	9.0	 25
129	 11	61.0	8.3	 20
130	 11	73.0	14.3	 25
131	 11	73.3	15.2	 20
132	 11	67.5	9.6	 16
133	 11	66.5	8.4	 20
134	 11	59.0	10.6	 16
135	 11	57.0	7.7	 20
136	 11	74.0	14.5	 25
137	 11	70.5	17.0	 20
138	 11	58.0	15.5	 25
139	 11	67.0	13.7	 25
140	 11	80.3	13.8	 20
141	 11	92.0	26.8	 25
142	 11	81.0	18.2	 25
143	 11	70.3	12.2	 20
144	 11	73.0	13.6	 25
145	 11	79.0	18.7	 25
146	 11	77.3	14.1	 20
147	 11	80.3	16.4	 20
148	 11	65.5	11.0	 20
149	 11	71.3	12.1	 16
150	 11	73.5	15.7	 20
151	 11	67.5	13.4	 20
152	 11	78.3	22.1	 20
153	 11	70.0	11.0	 25
154	 11	81.0	17.4	 25
155	 11	72.3	16.7	 20
156	 11	69.0	13.6	 25
157	 11	61.0	12.1	 25
158	 11	60.0	9.1	 20
159	 11	54.0	10.7	 25
160	 11	68.0	15.8	 25
161	 11	74.0	10.0	 20
162	 11	79.0	12.4	 25
163	 11	94.0	15.9	 20
164	 11	102.5	15.7	 16
165	 11	107.0	20.2	 20
166	 11	98.0	14.3	 20
167	 11	104.0	17.2	 16
168	 11	93.0	32.4	 25
169	 11	75.0	21.9	 25
170	 11	60.0	12.0	 20
171	 11	78.0	14.8	 25
172	 11	83.0	27.3	 25
173	 11	92.8	25.3	 20
174	 11	85.0	16.5	 25
175	 11	74.0	15.9	 25
176	 11	83.8	18.7	 20
177	 11	71.0	12.5	 25
178	 11	64.0	9.2	 25
179	 11	65.5	7.9	 16
180	 11	57.3	10.1	 20
181	 11	66.0	17.1	 20
182	 11	60.8	12.8	 16
183	 11	56.0	7.4	 20
184	 11	56.0	11.9	 25
185	 11	51.3	10.4	 20
186	 11	46.0	6.7	 25
187	 11	48.0	9.8	 25
188	 11	48.0	7.7	 20
189	 11	48.0	10.6	 25
190	 11	46.0	6.8	 25
191	 11	50.3	9.1	 20
192	 11	42.0	9.7	 25
193	 11	46.3	8.7	 20
194	 11	46.0	8.0	 25
195	 11	38.0	7.7	 20
196	 11	41.8	8.2	 16
197	 11	40.5	6.0	 20
198	 11	43.0	9.0	 20
199	 11	45.0	8.3	 16
200	 11	51.0	10.5	 25
201	 11	50.0	7.6	 25
202	 11	45.0	7.0	 20
203	 11	43.0	8.4	 25
204	 11	48.0	8.4	 25
205	 11	52.0	11.7	 20
206	 11	47.0	10.1	 25
207	 11	46.0	7.0	 25
208	 11	44.0	6.9	 20
209	 11	42.0	8.8	 25
210	 11	44.0	7.8	 25
211	 11	44.5	8.4	 16
212	 11	39.5	6.9	 20
213	 11	42.3	8.5	 20
214	 11	34.5	5.6	 16
215	 11	39.3	5.8	 20
216	 11	39.0	7.8	 25
217	 11	44.5	6.5	 20
218	 11	47.0	8.9	 25
219	 11	47.0	10.7	 25
220	 11	48.8	9.1	 20
221	 11	53.0	8.9	 25
222	 11	55.0	11.6	 25
223	 11	60.8	46.3	 20
224	 11	46.0	7.8	 25
225	 11	49.0	7.3	 25
226	 11	51.3	9.3	 20
227	 11	47.3	10.5	 20
228	 11	50.0	13.0	 20
229	 11	50.8	11.7	 16
230	 11	51.3	10.7	 20
231	 11	43.3	6.1	 20
232	 11	46.5	7.8	 20
233	 11	47.0	8.4	 25
234	 11	54.0	13.1	 25
235	 11	47.5	10.1	 20
236	 11	49.0	9.3	 25
237	 11	49.0	8.1	 25
238	 11	46.5	7.5	 20
239	 11	47.0	9.0	 25
240	 11	51.0	9.7	 25
241	 11	48.0	7.7	 20
242	 11	46.0	7.2	 25
243	 11	50.0	8.6	 20
244	 11	43.8	7.5	 16
245	 11	41.3	7.7	 20
246	 11	35.0	9.3	 20
247	 11	48.3	9.3	 16
248	 11	50.0	10.3	 25
249	 11	51.5	9.3	 20
250	 11	50.0	11.6	 25
251	 11	51.0	11.2	 25
252	 11	50.0	8.8	 20
253	 11	43.0	7.7	 25
254	 11	43.0	7.8	 25
255	 11	34.5	5.6	 20
256	 11	41.0	6.2	 25
257	 11	42.0	7.3	 25
258	 11	47.0	7.2	 20
259	 11	51.3	9.0	 20
260	 11	53.0	7.2	 20
261	 11	52.5	7.8	 16
262	 11	47.8	13.1	 20
263	 11	45.3	8.5	 20
264	 11	49.5	10.6	 20
265	 11	41.0	7.5	 25
266	 11	44.0	9.8	 25
267	 11	43.3	8.1	 20
268	 11	42.0	8.6	 25
269	 11	45.0	9.3	 25
270	 11	43.0	8.5	 20
271	 11	56.0	17.8	 25
272	 11	47.0	9.4	 25
273	 11	54.3	6.9	 20
274	 11	52.0	7.8	 25
275	 11	44.3	6.4	 20
276	 11	43.0	5.9	 16
277	 11	50.5	10.4	 20
278	 11	44.3	7.8	 20
279	 11	47.0	7.4	 16
280	 11	54.0	10.7	 25
281	 11	48.0	10.8	 25
282	 11	49.3	10.6	 20
283	 11	55.0	15.2	 25
284	 11	55.0	7.1	 25
285	 11	51.3	10.8	 20
286	 11	43.0	8.3	 25
287	 11	49.0	9.3	 25
288	 11	46.0	7.7	 20
289	 11	50.0	8.6	 25
290	 11	45.0	7.5	 25
291	 11	43.0	7.5	 16
292	 11	43.3	8.7	 20
293	 11	41.8	8.2	 20
294	 11	43.0	7.2	 16
295	 11	49.0	9.8	 20
296	 11	55.0	20.9	 25
297	 11	48.0	9.1	 20
298	 11	49.0	9.3	 25
299	 11	46.0	9.2	 25
300	 11	37.0	6.3	 20
301	 11	48.0	9.5	 25
302	 11	48.0	8.8	 25
303	 11	40.0	7.4	 20
304	 11	44.0	9.1	 25
305	 11	44.0	9.5	 25
306	 11	43.3	7.6	 20
307	 11	40.3	5.6	 20
308	 11	46.3	7.4	 16
309	 11	49.5	10.1	 20
310	 11	54.3	9.8	 20
311	 11	52.8	8.6	 16
312	 11	55.0	10.1	 25
313	 11	46.0	9.2	 25
314	 11	41.8	7.4	 20
315	 11	43.0	7.8	 25
316	 11	42.0	6.6	 25
317	 11	38.0	6.3	 20
318	 11	43.0	11.7	 25
319	 11	47.0	8.8	 25
320	 11	42.5	7.8	 20
321	 11	45.0	8.6	 25
322	 11	43.0	8.2	 25
323	 11	52.8	14.5	 16
324	 11	56.0	18.1	 20
325	 11	52.5	12.9	 20
326	 11	44.0	8.1	 16
327	 11	43.0	7.0	 20
328	 11	48.0	11.6	 25
329	 11	46.3	9.0	 20
330	 11	45.0	10.4	 25
331	 11	47.0	9.9	 25
332	 11	39.0	7.7	 20
333	 11	43.0	8.1	 25
334	 11	52.0	13.8	 25
335	 11	47.8	10.3	 20
336	 11	44.0	7.0	 25
337	 11	40.0	9.5	 25
338	 11	45.0	7.1	 20
339	 11	36.0	6.2	 20
340	 11	44.3	9.1	 20
341	 11	46.5	10.6	 16
342	 11	47.3	9.8	 20
343	 11	48.3	7.9	 20
344	 11	43.5	6.0	 20
345	 11	42.0	7.3	 25
346	 11	41.0	7.0	 25
347	 11	42.8	8.6	 20
348	 11	48.0	11.2	 25
349	 11	59.0	15.3	 25
350	 11	51.5	11.3	 20
351	 11	49.0	8.6	 25
352	 11	53.0	9.5	 25
353	 11	50.3	7.6	 20
354	 11	43.0	9.2	 25
355	 11	45.3	6.9	 20
356	 11	46.0	8.7	 16
357	 11	52.0	11.6	 20
358	 11	44.5	7.0	 20
359	 11	49.3	13.0	 16
360	 11	46.0	6.8	 25
361	 11	46.0	8.5	 25
362	 11	44.3	7.4	 20
363	 11	45.0	6.6	 25
364	 11	44.0	7.9	 25
365	 11	44.3	6.7	 20
366	 11	50.0	9.8	 25
367	 11	42.0	10.3	 20
368	 11	43.0	7.4	 25
369	 11	42.0	8.3	 25
370	 11	42.0	7.5	 20
371	 11	41.5	8.1	 20
372	 11	42.0	6.9	 20
373	 11	48.0	7.7	 16
374	 11	48.0	8.8	 20
375	 11	50.3	9.8	 20
376	 11	51.0	9.7	 20
377	 11	51.0	8.5	 25
378	 11	46.0	8.5	 25
379	 11	46.3	10.0	 20
380	 11	51.0	7.7	 25
381	 11	65.0	14.8	 25
382	 11	63.0	10.4	 20
383	 11	65.0	11.3	 25
384	 11	60.0	13.3	 25
385	 11	52.0	10.0	 20
386	 11	48.0	9.2	 25
387	 11	37.3	7.1	 20
388	 11	42.5	6.9	 16
389	 11	41.0	7.7	 20
390	 11	42.0	7.9	 20
391	 11	40.0	5.1	 16
392	 11	39.0	5.0	 25
393	 11	43.0	8.6	 25
394	 11	54.3	25.8	 20
395	 11	46.0	9.7	 25
396	 11	47.0	9.1	 25
397	 11	49.0	12.0	 20
398	 11	48.0	8.2	 25
399	 11	42.0	9.5	 25
400	 11	42.8	7.1	 20
401	 11	47.0	8.3	 25
402	 11	45.0	9.1	 25
403	 11	47.3	7.6	 16
404	 11	46.3	7.5	 20
405	 11	45.5	7.8	 20
406	 11	44.5	8.2	 16
407	 11	40.3	8.7	 20
408	 11	44.0	12.8	 25
409	 11	42.3	8.2	 20
410	 11	49.0	10.0	 25
411	 11	44.0	5.7	 25
412	 11	44.3	9.6	 20
413	 11	50.0	9.3	 25
414	 11	54.0	11.2	 25
415	 11	48.5	7.1	 20
416	 11	46.0	8.0	 25
417	 11	49.0	11.0	 25
418	 11	53.0	11.9	 20
419	 11	57.3	10.3	 20
420	 11	51.3	8.9	 20
421	 11	47.3	7.9	 16
422	 11	46.3	8.2	 20
423	 11	56.0	11.3	 20
424	 11	44.5	11.3	 20
425	 11	46.0	5.8	 25
426	 11	44.0	8.3	 20
427	 11	43.0	8.7	 25
428	 11	44.0	6.4	 25
429	 11	49.3	10.2	 20
430	 11	53.0	12.6	 25
431	 11	43.0	7.2	 25
432	 11	43.0	7.6	 20
433	 11	47.0	9.2	 25
434	 11	48.0	6.8	 25
435	 11	51.0	22.6	 16
436	 11	47.0	7.4	 20
437	 11	45.0	10.0	 20
438	 11	48.0	15.4	 16
439	 11	45.0	7.5	 20
440	 11	44.0	8.8	 25
441	 11	38.5	10.6	 20
442	 11	44.0	8.9	 25
443	 11	46.0	7.6	 25
444	 11	43.0	7.3	 20
445	 11	41.0	6.2	 25
446	 11	44.0	7.3	 25
447	 11	41.3	6.6	 20
448	 11	37.0	6.8	 25
449	 11	43.0	7.4	 25
450	 11	47.3	9.7	 20
451	 11	46.0	7.8	 20
452	 11	54.0	11.7	 20
453	 11	50.3	8.0	 16
454	 11	51.3	10.6	 20
455	 11	49.3	7.4	 20
456	 11	44.3	8.1	 20
457	 11	51.0	8.7	 25
458	 11	45.0	8.6	 25
459	 11	49.0	12.8	 20
460	 11	45.0	10.3	 25
461	 11	48.0	12.3	 25
462	 11	40.3	6.9	 20
463	 11	49.0	8.2	 25
464	 11	47.0	8.2	 25
465	 11	48.0	8.4	 20
466	 11	48.0	13.5	 25
467	 11	46.3	7.5	 20
468	 11	52.0	10.1	 16
469	 11	54.3	10.3	 20
470	 11	45.5	8.0	 20
471	 11	53.0	8.1	 16
472	 11	40.0	7.5	 25
473	 11	49.0	7.6	 25
474	 11	55.3	12.1	 20
475	 11	62.0	9.7	 25
476	 11	59.0	10.2	 25
477	 11	55.0	8.7	 20
478	 11	54.0	11.3	 25
479	 11	43.0	6.0	 25
480	 11	37.0	6.1	 20
481	 11	48.0	9.1	 25
482	 11	44.8	6.6	 20
483	 11	44.5	7.0	 20
484	 11	44.0	8.8	 20
485	 11	37.8	6.4	 16
486	 11	55.3	11.4	 20
487	 11	45.0	7.2	 20
488	 11	50.0	10.6	 20
489	 11	46.0	8.3	 25
490	 11	49.0	8.3	 25
491	 11	43.0	9.0	 20
492	 11	46.0	9.2	 25
493	 11	52.0	9.5	 25
494	 11	54.0	11.9	 20
495	 11	49.0	8.0	 25
496	 11	51.0	10.7	 25
497	 11	49.3	9.6	 20
498	 11	54.0	8.7	 25
499	 11	47.5	8.2	 20
500	 11	43.5	8.4	 16
501	 11	40.3	6.0	 20
502	 11	46.0	8.5	 20
503	 11	47.3	8.9	 16
504	 11	52.0	9.4	 25
505	 11	65.0	14.8	 25
506	 11	69.3	14.9	 20
507	 11	57.0	13.7	 25
508	 11	52.0	10.8	 25
509	 11	52.3	10.5	 20
510	 11	52.0	9.2	 25
511	 11	50.0	8.0	 25
512	 11	49.5	9.8	 20
513	 11	49.0	8.2	 25
514	 11	49.0	9.2	 25
515	 11	48.0	6.9	 16
516	 11	50.0	9.4	 20
517	 11	49.3	9.4	 20
518	 11	46.8	9.6	 16
519	 11	45.5	8.5	 20
520	 11	44.0	7.6	 25
521	 11	50.3	9.8	 20
522	 11	47.0	7.2	 25
523	 11	55.0	18.0	 25
524	 11	53.0	11.6	 20
525	 11	52.0	7.8	 25
526	 11	46.0	7.2	 25
527	 11	46.8	8.6	 20
528	 11	47.0	8.6	 25
529	 11	42.0	7.9	 25
530	 11	45.0	6.3	 20
531	 11	49.3	10.6	 20
532	 11	49.3	9.2	 20
533	 11	49.5	8.9	 16
534	 11	42.0	7.6	 20
535	 11	50.0	7.1	 20
536	 11	45.5	8.5	 20
537	 11	42.0	8.6	 25
538	 11	47.0	10.7	 25
539	 11	46.3	7.2	 20
540	 11	44.0	7.3	 25
541	 11	42.0	6.6	 20
542	 11	46.0	7.5	 25
543	 11	43.0	7.3	 25
544	 11	41.0	7.6	 20
545	 11	53.0	10.1	 25
546	 11	43.0	6.6	 25
547	 11	43.0	8.9	 16
548	 11	45.3	9.0	 20
549	 11	46.8	7.9	 20
550	 11	42.3	9.4	 16
551	 11	38.8	7.9	 20
552	 11	42.0	5.5	 25
553	 11	49.0	8.2	 20
554	 11	39.0	5.6	 25
555	 11	46.0	10.6	 25
556	 11	45.3	10.1	 20
557	 11	48.0	11.5	 25
558	 11	41.0	7.3	 25
559	 11	46.3	13.0	 20
560	 11	50.0	8.9	 25
561	 11	46.0	7.8	 25
562	 11	53.0	11.5	 20
563	 11	47.3	9.6	 20
564	 11	40.5	6.3	 20
565	 11	48.8	9.6	 16
566	 11	45.3	8.2	 20
567	 11	54.0	10.3	 20
568	 11	53.3	10.2	 20
569	 11	52.0	8.8	 25
570	 11	56.0	11.2	 25
571	 11	44.5	6.5	 20
572	 11	49.0	11.6	 25
573	 11	43.0	7.3	 25
574	 11	38.8	9.4	 20
575	 11	49.0	8.9	 25
576	 11	44.0	8.1	 25
577	 11	45.8	9.1	 20
578	 11	49.0	9.0	 25
579	 11	39.8	6.3	 20
580	 11	44.5	7.8	 16
581	 11	47.3	8.2	 20
582	 11	43.8	8.9	 20
583	 11	45.8	11.4	 16
584	 11	47.0	7.2	 25
585	 11	46.0	8.3	 25
586	 11	47.8	10.4	 20
587	 11	49.0	10.4	 25
588	 11	46.0	8.5	 25
589	 11	37.3	7.0	 20
590	 11	48.0	8.9	 25
591	 11	47.0	8.0	 25
592	 11	48.3	8.6	 20
593	 11	52.0	9.3	 25
594	 11	48.0	10.5	 25
595	 11	43.5	7.5	 16
596	 11	41.0	9.0	 20
597	 11	44.3	7.8	 20
598	 11	37.8	6.2	 16
599	 11	41.8	8.6	 20
600	 11	54.5	11.8	 20
601	 11	54.0	10.2	 25
602	 11	51.0	10.2	 25
603	 11	54.0	12.7	 20
604	 11	44.0	8.7	 25
605	 11	50.0	12.7	 25
606	 11	45.5	10.4	 20
607	 11	53.0	12.0	 25
608	 11	61.0	12.0	 25
609	 11	54.5	12.0	 20
610	 11	53.0	9.1	 25
611	 11	46.3	9.4	 20
612	 11	51.3	12.3	 16
613	 11	46.0	5.9	 20
614	 11	42.0	6.7	 20
615	 11	46.5	9.4	 16
616	 11	48.0	9.1	 25
617	 11	47.0	10.8	 25
618	 11	51.0	10.0	 20
619	 11	45.0	9.1	 25
620	 11	43.0	5.6	 25
621	 11	47.0	8.1	 20
622	 11	48.0	10.8	 25
623	 11	43.0	7.8	 25
624	 11	47.3	7.4	 20
625	 11	46.0	9.4	 25
626	 11	49.0	9.0	 25
627	 11	49.0	12.2	 16
628	 11	46.3	10.7	 20
629	 11	51.5	10.3	 20
630	 11	49.3	10.5	 16
631	 11	50.3	8.5	 20
632	 11	46.0	7.4	 25
633	 11	49.5	9.1	 20
634	 11	49.0	11.2	 25
635	 11	41.0	8.9	 25
636	 11	46.3	7.9	 20
637	 11	48.0	9.4	 25
638	 11	51.0	8.2	 25
639	 11	94.5	18.3	 20
  0	 12	6011.0	1634.3	 25
  1	 12	262.0	50.1	 25
  2	 12	166.8	27.5	 20
  3	 12	401.0	69.1	 25
  4	 12	70.0	9.3	 25
  5	 12	208.8	27.4	 20
  6	 12	283.0	35.0	 25
  7	 12	804.5	58.0	 20
  8	 12	669.5	110.9	 20
  9	 12	694.8	74.8	 20
 10	 12	221.0	27.7	 16
 11	 12	170.3	28.0	 20
 12	 12	72.8	10.2	 20
 13	 12	82.5	9.4	 16
 14	 12	61.0	15.3	 25
 15	 12	246.0	45.8	 25
 16	 12	141.8	34.5	 20
 17	 12	132.0	37.6	 25
 18	 12	51.0	13.2	 25
 19	 12	66.8	13.4	 20
 20	 12	222.0	33.1	 25
 21	 12	75.0	10.1	 25
 22	 12	240.8	29.2	 20
 23	 12	841.0	120.5	 25
 24	 12	598.0	59.0	 20
 25	 12	579.0	56.8	 16
 26	 12	58.0	9.0	 20
 27	 12	74.8	14.6	 20
 28	 12	128.8	18.1	 16
 29	 12	481.0	82.5	 20
 30	 12	391.0	65.7	 25
 31	 12	327.8	43.9	 20
 32	 12	278.0	51.7	 25
 33	 12	211.0	31.8	 25
 34	 12	164.0	27.3	 20
 35	 12	205.0	36.2	 25
 36	 12	78.0	14.9	 25
 37	 12	98.5	15.7	 20
 38	 12	666.0	123.4	 25
 39	 12	410.0	56.9	 25
 40	 12	598.5	61.9	 16
 41	 12	207.0	34.0	 20
 42	 12	559.5	64.1	 20
 43	 12	749.5	60.3	 16
 44	 12	289.5	30.8	 20
 45	 12	57.5	10.8	 20
 46	 12	66.5	14.1	 20
 47	 12	85.0	13.5	 25
 48	 12	123.0	22.6	 25
 49	 12	151.3	28.8	 20
 50	 12	151.0	29.5	 25
 51	 12	183.0	186.7	 25
 52	 12	168.8	27.6	 20
 53	 12	460.0	84.9	 25
 54	 12	1243.0	151.2	 25
 55	 12	249.0	32.9	 20
 56	 12	73.0	11.8	 20
 57	 12	78.0	15.6	 20
 58	 12	79.5	11.1	 16
 59	 12	281.3	27.9	 20
 60	 12	63.5	13.8	 20
 61	 12	192.5	24.6	 16
 62	 12	563.0	104.8	 25
 63	 12	499.0	93.7	 20
 64	 12	396.0	75.0	 25
 65	 12	107.0	19.3	 25
 66	 12	197.3	25.0	 20
 67	 12	799.0	142.1	 25
 68	 12	535.0	70.0	 25
 69	 12	137.5	19.7	 20
 70	 12	180.0	29.1	 25
 71	 12	2620.0	217.6	 25
 72	 12	1037.8	69.3	 16
 73	 12	250.5	48.2	 20
 74	 12	327.0	52.8	 20
 75	 12	166.5	20.7	 16
 76	 12	436.0	66.7	 20
 77	 12	793.0	111.6	 20
 78	 12	115.3	13.7	 20
 79	 12	110.0	18.9	 25
 80	 12	876.0	155.8	 25
 81	 12	61.3	7.4	 20
 82	 12	252.0	38.9	 25
 83	 12	1390.0	186.7	 25
 84	 12	376.5	51.5	 20
 85	 12	233.0	49.9	 25
 86	 12	418.0	73.8	 25
 87	 12	1253.3	138.6	 20
 88	 12	760.3	168.0	 20
 89	 12	212.8	29.7	 20
 90	 12	573.5	56.4	 16
 91	 12	868.5	191.3	 20
 92	 12	1128.5	158.7	 20
 93	 12	247.3	29.8	 16
 94	 12	277.0	49.9	 25
 95	 12	777.0	88.0	 25
 96	 12	165.3	17.0	 20
 97	 12	94.0	14.6	 25
 98	 12	171.0	21.4	 25
 99	 12	186.5	26.4	 20
100	 12	75.0	16.1	 25
101	 12	1123.0	142.0	 25
102	 12	2223.0	197.6	 20
103	 12	202.0	28.7	 25
104	 12	172.8	21.1	 20
105	 12	329.0	34.5	 16
106	 12	228.8	33.4	 20
107	 12	227.8	45.8	 20
108	 12	146.3	23.4	 16
109	 12	79.0	17.8	 25
110	 12	632.0	115.7	 25
111	 12	460.3	59.6	 20
112	 12	779.0	87.2	 25
113	 12	1271.0	220.7	 25
114	 12	316.8	30.6	 20
115	 12	298.0	46.3	 25
116	 12	1221.0	244.6	 25
117	 12	245.0	36.3	 20
118	 12	602.0	77.5	 25
119	 12	388.0	72.0	 25
120	 12	152.5	21.9	 16
121	 12	814.3	118.7	 20
122	 12	2649.3	120.3	 16
123	 12	2320.0	295.9	 20
124	 12	1276.3	197.0	 20
125	 12	354.8	70.0	 20
126	 12	1065.0	159.3	 25
127	 12	3390.0	468.9	 25
128	 12	3134.3	272.9	 20
129	 12	4622.0	520.8	 25
130	 12	6154.0	397.8	 25
131	 12	4941.0	193.0	 20
132	 12	2786.0	243.6	 25
133	 12	1950.0	187.6	 25
134	 12	1280.0	83.9	 20
135	 12	1388.0	123.9	 25
136	 12	1377.5	132.6	 20
137	 12	2193.3	116.2	 16
138	 12	2338.8	251.4	 20
139	 12	2555.5	291.7	 20
140	 12	2057.8	134.8	 16
141	 12	13504.0	1516.4	 25
142	 12	5519.0	881.7	 25
143	 12	762.3	125.8	 20
144	 12	1704.0	272.4	 25
145	 12	10022.0	1380.7	 25
146	 12	7739.5	658.2	 20
147	 12	4515.0	574.8	 25
148	 12	1285.0	197.9	 25
149	 12	2932.0	212.7	 20
150	 12	4785.0	598.1	 25
151	 12	10486.0	1500.0	 25
152	 12	3944.0	185.0	 16
153	 12	501.3	74.7	 20
154	 12	7198.8	901.2	 20
155	 12	6919.0	275.4	 16
156	 12	7683.0	870.4	 20
157	 12	556.0	76.5	 25
158	 12	2474.5	395.4	 20
159	 12	1816.0	251.9	 25
160	 12	2153.0	367.3	 25
161	 12	5093.5	528.9	 20
162	 12	800.0	129.7	 25
163	 12	9975.0	1349.3	 25
164	 12	14299.3	849.8	 20
165	 12	16420.0	1839.2	 25
166	 12	5583.0	984.2	 25
167	 12	13697.8	866.8	 20
168	 12	6290.8	732.7	 20
169	 12	3090.5	433.5	 20
170	 12	1660.8	82.0	 16
171	 12	3156.3	362.1	 20
172	 12	8912.3	1037.7	 20
173	 12	7298.8	652.5	 20
174	 12	2461.0	404.3	 25
175	 12	6648.0	1217.5	 25
176	 12	10190.8	821.8	 20
177	 12	4426.0	792.5	 25
178	 12	181.0	32.6	 25
179	 12	5474.3	548.1	 20
180	 12	463.0	75.0	 25
181	 12	98.3	78.5	 20
182	 12	135.0	17.1	 25
183	 12	137.0	21.9	 25
184	 12	61.5	11.0	 16
185	 12	62.8	11.6	 20
186	 12	92.3	12.9	 20
187	 12	93.0	14.2	 16
188	 12	50.0	9.7	 20
189	 12	174.0	24.0	 25
190	 12	455.5	60.8	 20
191	 12	76.0	19.6	 25
192	 12	65.0	9.2	 25
193	 12	64.8	11.8	 20
194	 12	59.0	10.9	 25
195	 12	53.0	10.4	 25
196	 12	47.0	9.5	 20
197	 12	54.0	11.0	 25
198	 12	49.0	7.7	 25
199	 12	58.5	11.7	 20
200	 12	79.0	13.7	 20
201	 12	59.0	10.5	 20
202	 12	59.5	11.3	 16
203	 12	51.8	9.8	 20
204	 12	50.3	8.5	 20
205	 12	95.3	14.1	 20
206	 12	54.0	9.0	 25
207	 12	69.0	10.8	 25
208	 12	68.3	13.5	 20
209	 12	502.0	203.0	 25
210	 12	172.0	22.4	 25
211	 12	322.5	84.2	 20
212	 12	80.0	20.9	 25
213	 12	59.0	11.1	 25
214	 12	254.8	29.0	 20
215	 12	73.0	14.8	 25
216	 12	58.3	11.4	 20
217	 12	65.0	5.6	 16
218	 12	76.5	13.1	 20
219	 12	108.0	22.8	 20
220	 12	60.5	8.2	 16
221	 12	106.0	17.7	 25
222	 12	114.0	20.9	 25
223	 12	86.3	14.1	 20
224	 12	59.0	11.2	 25
225	 12	71.0	9.6	 25
226	 12	58.0	12.4	 20
227	 12	53.0	7.8	 25
228	 12	78.0	15.5	 25
229	 12	71.3	9.7	 20
230	 12	66.0	10.8	 25
231	 12	46.0	6.4	 25
232	 12	74.0	15.0	 16
233	 12	59.0	11.0	 20
234	 12	136.0	20.4	 20
235	 12	140.5	18.3	 16
236	 12	57.3	8.6	 20
237	 12	50.0	6.9	 25
238	 12	51.0	10.8	 20
239	 12	87.0	16.4	 25
240	 12	56.5	10.2	 20
241	 12	56.0	11.1	 25
242	 12	121.0	16.2	 25
243	 12	152.0	23.5	 20
244	 12	63.0	11.8	 25
245	 12	72.0	9.1	 25
246	 12	60.0	11.6	 20
247	 12	57.0	11.7	 25
248	 12	49.0	9.5	 20
249	 12	77.5	13.0	 16
250	 12	59.3	11.1	 20
251	 12	97.3	18.0	 20
252	 12	57.3	8.2	 16
253	 12	57.0	10.2	 25
254	 12	66.0	12.5	 25
255	 12	59.8	12.1	 20
256	 12	52.0	8.7	 25
257	 12	50.0	9.3	 25
258	 12	58.5	12.4	 20
259	 12	64.0	12.3	 25
260	 12	58.0	10.1	 25
261	 12	86.5	15.4	 20
262	 12	124.0	22.3	 25
263	 12	112.0	19.4	 25
264	 12	151.8	17.9	 16
265	 12	56.0	11.1	 20
266	 12	65.0	14.7	 20
267	 12	62.5	13.6	 16
268	 12	73.3	15.3	 20
269	 12	140.0	22.4	 25
270	 12	96.5	13.6	 20
271	 12	81.0	13.8	 25
272	 12	53.0	12.0	 25
273	 12	59.3	8.1	 20
274	 12	63.0	11.6	 25
275	 12	54.0	10.6	 25
276	 12	61.5	8.8	 20
277	 12	63.0	11.8	 25
278	 12	111.0	17.4	 25
279	 12	213.0	20.5	 20
280	 12	417.3	40.3	 20
281	 12	52.8	9.9	 20
282	 12	55.5	9.9	 16
283	 12	53.5	7.0	 20
284	 12	59.0	11.8	 20
285	 12	69.0	12.6	 20
286	 12	70.0	12.1	 25
287	 12	61.0	13.6	 25
288	 12	142.3	22.3	 20
289	 12	209.0	29.9	 25
290	 12	222.0	28.4	 25
291	 12	171.3	22.1	 20
292	 12	175.0	29.4	 25
293	 12	100.0	19.8	 25
294	 12	56.8	9.9	 20
295	 12	56.0	11.4	 25
296	 12	63.8	11.6	 16
297	 12	58.0	8.3	 20
298	 12	51.5	7.3	 20
299	 12	67.0	12.9	 16
300	 12	63.8	14.1	 20
301	 12	73.0	11.6	 25
302	 12	57.3	9.0	 20
303	 12	66.0	12.7	 25
304	 12	64.0	12.1	 25
305	 12	59.5	12.6	 20
306	 12	56.0	7.8	 25
307	 12	98.0	16.5	 25
308	 12	109.8	15.5	 20
309	 12	101.0	15.8	 25
310	 12	122.0	21.2	 25
311	 12	83.0	11.4	 20
312	 12	67.3	14.3	 20
313	 12	62.0	10.5	 20
314	 12	56.3	8.0	 16
315	 12	144.0	24.0	 20
316	 12	263.3	28.6	 20
317	 12	64.5	9.8	 20
318	 12	55.0	7.0	 25
319	 12	58.0	11.8	 25
320	 12	55.5	13.7	 20
321	 12	64.0	11.1	 25
322	 12	93.0	13.0	 25
323	 12	126.0	15.7	 20
324	 12	55.0	8.8	 25
325	 12	56.0	11.6	 25
326	 12	55.3	8.1	 20
327	 12	115.0	19.1	 25
328	 12	85.3	8.6	 20
329	 12	75.8	17.2	 16
330	 12	72.5	13.5	 20
331	 12	58.0	12.3	 20
332	 12	123.3	13.5	 16
333	 12	90.0	12.8	 25
334	 12	176.0	36.2	 25
335	 12	947.0	57.5	 20
336	 12	57.0	10.3	 25
337	 12	72.0	11.8	 25
338	 12	61.3	10.9	 20
339	 12	54.0	12.0	 25
340	 12	56.0	11.1	 25
341	 12	197.5	23.2	 20
342	 12	326.0	46.6	 25
343	 12	137.0	17.4	 25
344	 12	228.8	23.3	 16
345	 12	192.3	31.1	 20
346	 12	56.3	9.9	 20
347	 12	71.5	10.2	 16
348	 12	168.5	26.4	 20
349	 12	56.0	9.1	 25
350	 12	94.0	13.8	 20
351	 12	67.0	10.9	 25
352	 12	225.0	24.5	 25
353	 12	234.8	21.3	 20
354	 12	111.0	14.7	 25
355	 12	177.5	25.1	 20
356	 12	123.0	15.5	 25
357	 12	200.0	29.6	 25
358	 12	329.3	42.7	 20
359	 12	166.0	20.2	 25
360	 12	80.5	13.1	 20
361	 12	63.3	9.9	 16
362	 12	388.3	55.5	 20
363	 12	57.3	9.2	 20
364	 12	49.5	6.1	 16
365	 12	52.0	8.8	 25
366	 12	53.0	8.1	 25
367	 12	99.3	13.8	 20
368	 12	113.0	18.2	 25
369	 12	94.0	14.1	 25
370	 12	77.5	13.3	 20
371	 12	149.0	21.9	 25
372	 12	62.0	11.9	 25
373	 12	216.0	38.7	 20
374	 12	98.0	17.3	 25
375	 12	233.0	32.5	 25
376	 12	207.5	20.2	 16
377	 12	73.5	12.5	 20
378	 12	67.3	16.8	 20
379	 12	68.3	10.6	 16
380	 12	61.5	10.6	 20
381	 12	72.0	11.5	 25
382	 12	61.8	13.5	 20
383	 12	71.0	11.6	 25
384	 12	146.0	26.9	 25
385	 12	75.8	17.8	 20
386	 12	72.0	12.7	 25
387	 12	73.0	12.7	 25
388	 12	69.5	9.5	 20
389	 12	48.0	7.9	 25
390	 12	70.0	12.0	 25
391	 12	104.0	17.0	 20
392	 12	56.0	9.4	 20
393	 12	93.3	19.5	 20
394	 12	627.8	40.3	 16
395	 12	55.3	10.0	 20
396	 12	64.0	10.5	 20
397	 12	75.5	12.3	 20
398	 12	53.0	11.1	 25
399	 12	59.0	8.7	 25
400	 12	102.5	15.3	 20
401	 12	83.0	13.3	 25
402	 12	142.0	17.7	 25
403	 12	98.3	12.8	 20
404	 12	79.0	12.0	 25
405	 12	425.0	58.6	 25
406	 12	59.3	10.7	 20
407	 12	58.0	10.3	 25
408	 12	56.5	10.3	 20
409	 12	77.3	11.6	 16
410	 12	69.0	13.9	 20
411	 12	58.3	10.1	 20
412	 12	60.5	10.7	 16
413	 12	81.0	15.8	 25
414	 12	94.3	16.9	 20
415	 12	128.0	18.1	 25
416	 12	213.0	23.9	 25
417	 12	97.3	20.9	 20
418	 12	66.0	12.1	 25
419	 12	127.0	15.8	 25
420	 12	670.0	51.5	 20
421	 12	54.0	8.7	 25
422	 12	57.0	8.0	 25
423	 12	61.5	12.3	 20
424	 12	125.3	17.7	 20
425	 12	117.3	21.8	 20
426	 12	136.3	14.1	 16
427	 12	52.3	7.9	 20
428	 12	50.0	7.4	 20
429	 12	65.5	11.4	 20
430	 12	79.0	34.6	 25
431	 12	66.0	13.4	 25
432	 12	79.3	14.2	 20
433	 12	128.0	21.5	 25
434	 12	68.0	11.2	 25
435	 12	71.3	10.0	 20
436	 12	97.0	12.2	 25
437	 12	87.0	14.0	 25
438	 12	158.0	20.8	 20
439	 12	67.0	10.2	 25
440	 12	262.5	31.5	 20
441	 12	62.3	12.4	 16
442	 12	53.0	8.7	 20
443	 12	66.0	11.8	 20
444	 12	74.0	14.2	 16
445	 12	87.0	12.6	 25
446	 12	94.0	16.9	 25
447	 12	80.0	12.4	 20
448	 12	91.0	13.0	 25
449	 12	66.0	20.3	 25
450	 12	69.0	16.1	 20
451	 12	87.0	15.3	 25
452	 12	54.0	7.9	 25
453	 12	56.5	11.5	 20
454	 12	69.0	11.6	 25
455	 12	68.0	10.6	 25
456	 12	94.5	13.6	 16
457	 12	121.8	20.0	 20
458	 12	46.3	10.1	 20
459	 12	59.5	14.2	 16
460	 12	73.3	14.9	 20
461	 12	89.0	15.7	 25
462	 12	56.5	11.8	 20
463	 12	59.0	9.9	 25
464	 12	54.0	8.0	 25
465	 12	45.3	6.3	 20
466	 12	79.0	11.7	 25
467	 12	83.0	11.5	 25
468	 12	54.8	11.7	 20
469	 12	67.0	13.4	 25
470	 12	52.0	8.4	 25
471	 12	50.5	9.0	 20
472	 12	83.5	15.8	 20
473	 12	51.3	9.6	 16
474	 12	1046.0	135.9	 20
475	 12	63.8	13.8	 20
476	 12	111.0	17.7	 16
477	 12	80.0	33.1	 25
478	 12	59.0	11.8	 25
479	 12	89.0	9.1	 20
480	 12	66.0	9.8	 25
481	 12	303.0	55.1	 25
482	 12	143.8	19.3	 20
483	 12	103.0	19.7	 25
484	 12	260.0	33.4	 25
485	 12	184.3	25.3	 20
486	 12	410.0	62.6	 25
487	 12	80.0	16.2	 25
488	 12	91.5	12.9	 16
489	 12	176.0	27.3	 20
490	 12	156.3	19.2	 20
491	 12	57.0	10.8	 16
492	 12	62.0	10.1	 20
493	 12	67.0	15.5	 25
494	 12	86.8	17.9	 20
495	 12	65.0	9.3	 25
496	 12	62.0	9.7	 25
497	 12	98.0	17.3	 20
498	 12	98.0	15.1	 25
499	 12	58.0	9.6	 25
500	 12	107.5	16.6	 20
501	 12	129.0	14.9	 25
502	 12	67.0	10.9	 25
503	 12	289.5	43.5	 20
504	 12	158.8	19.1	 20
505	 12	159.3	24.2	 20
506	 12	80.0	14.6	 16
507	 12	222.0	38.6	 20
508	 12	69.0	10.5	 20
509	 12	88.8	11.6	 20
510	 12	69.0	17.9	 25
511	 12	63.0	12.7	 25
512	 12	92.8	13.5	 20
513	 12	108.0	34.9	 25
514	 12	77.0	13.7	 25
515	 12	77.0	13.2	 20
516	 12	88.0	13.6	 25
517	 12	115.0	16.6	 25
518	 12	65.8	13.1	 20
519	 12	57.0	8.1	 25
520	 12	60.8	15.5	 20
521	 12	62.0	26.3	 16
522	 12	59.8	12.1	 20
523	 12	53.3	9.0	 20
524	 12	57.5	8.9	 16
525	 12	61.0	9.1	 25
526	 12	75.0	12.7	 25
527	 12	251.0	25.1	 20
528	 12	73.0	13.3	 25
529	 12	70.3	8.4	 20
530	 12	105.0	15.7	 25
531	 12	67.0	18.7	 25
532	 12	64.8	8.7	 20
533	 12	67.0	11.5	 25
534	 12	62.0	11.0	 25
535	 12	58.0	11.9	 20
536	 12	64.3	8.7	 20
537	 12	109.0	19.1	 20
538	 12	72.0	8.6	 16
539	 12	60.0	12.6	 20
540	 12	63.3	13.6	 20
541	 12	56.3	10.3	 20
542	 12	430.0	53.0	 25
543	 12	84.0	15.6	 25
544	 12	1499.3	147.6	 20
545	 12	60.0	10.0	 25
546	 12	78.0	11.6	 25
547	 12	349.3	32.8	 20
548	 12	190.0	27.5	 25
549	 12	64.0	11.6	 25
550	 12	67.0	10.0	 20
551	 12	73.0	11.2	 25
552	 12	77.5	13.7	 20
553	 12	147.8	23.5	 16
554	 12	54.5	10.2	 20
555	 12	83.0	13.3	 20
556	 12	57.0	9.9	 16
557	 12	91.0	12.9	 25
558	 12	45.0	16.6	 25
559	 12	59.0	11.4	 20
560	 12	54.0	10.2	 25
561	 12	57.0	11.1	 25
562	 12	61.5	9.8	 20
563	 12	70.0	11.5	 25
564	 12	77.0	12.1	 25
565	 12	60.3	176.6	 20
566	 12	68.0	9.8	 25
567	 12	65.0	10.5	 25
568	 12	123.3	17.6	 16
569	 12	60.3	9.0	 20
570	 12	55.0	11.6	 20
571	 12	61.3	12.7	 16
572	 12	51.0	9.2	 20
573	 12	47.0	7.3	 25
574	 12	99.5	12.2	 20
575	 12	56.0	10.3	 25
576	 12	180.0	27.9	 25
577	 12	55.8	8.8	 20
578	 12	82.0	13.0	 25
579	 12	91.0	13.5	 25
580	 12	88.8	15.3	 20
581	 12	57.0	11.7	 25
582	 12	53.0	9.6	 25
583	 12	69.0	11.5	 20
584	 12	62.3	13.9	 20
585	 12	70.5	14.1	 20
586	 12	54.5	7.4	 16
587	 12	68.3	9.5	 20
588	 12	68.5	11.3	 16
589	 12	61.0	10.5	 25
590	 12	49.0	8.5	 25
591	 12	87.5	14.5	 20
592	 12	97.0	14.9	 25
593	 12	93.0	17.0	 25
594	 12	59.5	10.6	 20
595	 12	78.0	11.8	 25
596	 12	59.0	10.2	 25
597	 12	53.0	7.2	 20
598	 12	53.0	11.7	 25
599	 12	72.0	10.3	 25
600	 12	81.0	9.5	 16
601	 12	123.5	13.2	 20
602	 12	71.3	16.3	 20
603	 12	52.3	6.3	 16
604	 12	54.0	9.7	 20
605	 12	63.0	8.8	 25
606	 12	80.5	17.5	 20
607	 12	134.0	17.3	 25
608	 12	211.0	32.2	 25
609	 12	60.3	8.6	 20
610	 12	62.0	12.0	 25
611	 12	79.0	14.0	 25
612	 12	92.8	17.4	 20
613	 12	66.0	10.6	 25
614	 12	70.0	9.6	 25
615	 12	76.3	16.6	 20
616	 12	62.3	10.9	 20
617	 12	469.3	58.8	 20
618	 12	342.3	43.2	 16
619	 12	47.3	8.2	 20
620	 12	69.3	13.9	 20
621	 12	322.3	30.2	 20
622	 12	396.0	33.9	 25
623	 12	296.0	48.0	 25
624	 12	56.3	8.7	 20
625	 12	54.0	9.2	 25
626	 12	49.0	10.3	 25
627	 12	51.3	7.7	 20
628	 12	93.0	14.8	 25
629	 12	56.0	11.2	 25
630	 12	60.0	12.4	 20
631	 12	54.0	12.6	 25
632	 12	63.8	13.0	 20
633	 12	297.3	38.9	 16
634	 12	45.5	8.5	 20
635	 12	64.0	13.4	 20
636	 12	68.0	8.7	 16
637	 12	63.0	10.9	 25
638	 12	104.0	19.7	 25
639	 12	5349.3	774.6	 20
  0	 13	92.0	13.6	 20
  1	 13	69.3	8.8	 16
  2	 13	52.3	8.5	 20
  3	 13	224.0	41.7	 25
  4	 13	49.0	10.4	 20
  5	 13	149.0	34.7	 25
  6	 13	100.0	17.0	 25
  7	 13	380.8	58.7	 20
  8	 13	167.0	39.0	 25
  9	 13	179.0	36.6	 25
 10	 13	69.3	12.1	 20
 11	 13	122.0	18.5	 25
 12	 13	69.0	15.1	 25
 13	 13	60.0	8.8	 20
 14	 13	57.0	10.0	 20
 15	 13	65.5	11.7	 20
 16	 13	750.5	58.8	 16
 17	 13	71.3	12.3	 20
 18	 13	67.5	15.1	 20
 19	 13	57.8	37.4	 20
 20	 13	198.0	26.3	 25
 21	 13	65.0	9.7	 25
 22	 13	84.3	17.4	 20
 23	 13	194.0	45.3	 25
 24	 13	245.0	45.0	 25
 25	 13	211.3	42.3	 20
 26	 13	67.0	24.0	 25
 27	 13	73.0	12.8	 25
 28	 13	191.3	26.6	 20
 29	 13	121.0	20.2	 25
 30	 13	145.3	24.4	 20
 31	 13	158.3	28.8	 16
 32	 13	82.5	16.9	 20
 33	 13	105.5	13.6	 20
 34	 13	55.3	7.6	 16
 35	 13	68.0	12.2	 25
 36	 13	62.0	11.2	 25
 37	 13	102.3	21.5	 20
 38	 13	576.0	98.9	 25
 39	 13	132.0	22.3	 25
 40	 13	194.5	45.3	 20
 41	 13	101.0	17.1	 25
 42	 13	99.0	17.6	 25
 43	 13	487.3	78.4	 20
 44	 13	120.0	24.2	 25
 45	 13	73.0	13.0	 25
 46	 13	79.5	12.3	 16
 47	 13	79.3	15.5	 20
 48	 13	233.0	35.9	 20
 49	 13	90.5	12.1	 16
 50	 13	158.8	23.4	 20
 51	 13	95.0	14.4	 25
 52	 13	68.5	11.4	 20
 53	 13	106.0	18.0	 25
 54	 13	402.0	114.5	 20
 55	 13	78.0	14.2	 25
 56	 13	77.0	12.8	 25
 57	 13	49.0	8.9	 20
 58	 13	75.0	15.1	 25
 59	 13	293.0	40.5	 25
 60	 13	70.8	15.5	 20
 61	 13	87.0	16.4	 25
 62	 13	159.5	29.0	 20
 63	 13	104.0	24.1	 16
 64	 13	133.8	27.0	 20
 65	 13	97.0	14.6	 20
 66	 13	70.3	8.2	 16
 67	 13	128.0	19.4	 25
 68	 13	121.0	21.2	 25
 69	 13	177.0	31.0	 20
 70	 13	168.0	26.1	 25
 71	 13	1160.0	206.0	 25
 72	 13	308.3	64.3	 20
 73	 13	110.0	21.2	 25
 74	 13	77.0	13.1	 25
 75	 13	103.3	18.5	 20
 76	 13	162.0	30.5	 25
 77	 13	96.0	23.2	 25
 78	 13	66.5	14.2	 16
 79	 13	86.5	15.8	 20
 80	 13	174.5	32.2	 20
 81	 13	75.0	15.7	 16
 82	 13	120.8	20.7	 20
 83	 13	469.0	99.1	 25
 84	 13	94.8	12.6	 20
 85	 13	44.0	7.0	 25
 86	 13	143.0	27.7	 25
 87	 13	506.3	82.0	 20
 88	 13	106.0	12.8	 25
 89	 13	69.0	12.8	 25
 90	 13	229.5	28.4	 20
 91	 13	300.0	57.5	 25
 92	 13	358.0	63.0	 25
 93	 13	100.0	18.6	 20
 94	 13	170.3	25.3	 20
 95	 13	577.3	70.4	 20
 96	 13	100.3	15.1	 16
 97	 13	79.3	12.4	 20
 98	 13	113.0	17.7	 20
 99	 13	89.0	32.6	 20
100	 13	57.0	8.8	 25
101	 13	247.0	43.6	 25
102	 13	501.5	123.1	 20
103	 13	56.0	10.3	 25
104	 13	80.0	12.7	 25
105	 13	107.8	19.7	 20
106	 13	77.0	13.0	 25
107	 13	125.0	21.4	 25
108	 13	153.3	20.3	 20
109	 13	52.0	9.3	 20
110	 13	263.0	38.9	 16
111	 13	261.8	38.1	 20
112	 13	685.5	95.0	 20
113	 13	154.0	23.1	 16
114	 13	149.3	18.7	 20
115	 13	140.0	21.1	 25
116	 13	198.5	29.7	 20
117	 13	59.0	9.6	 25
118	 13	129.0	28.7	 25
119	 13	107.5	18.3	 20
120	 13	62.0	12.0	 25
121	 13	173.0	28.7	 25
122	 13	385.8	67.9	 20
123	 13	264.0	45.1	 25
124	 13	65.0	9.7	 25
125	 13	63.5	12.3	 16
126	 13	124.3	16.6	 20
127	 13	1246.8	226.8	 20
128	 13	701.3	74.6	 16
129	 13	613.8	88.3	 20
130	 13	2524.8	199.2	 20
131	 13	970.0	203.2	 20
132	 13	3608.0	692.8	 25
133	 13	2527.0	452.5	 25
134	 13	539.3	77.6	 20
135	 13	752.0	120.4	 25
136	 13	1034.0	143.7	 25
137	 13	535.0	53.2	 20
138	 13	502.0	90.0	 25
139	 13	592.0	89.5	 25
140	 13	1278.0	121.3	 20
141	 13	5802.0	658.9	 20
142	 13	498.5	89.5	 20
143	 13	86.3	12.0	 16
144	 13	127.8	16.9	 20
145	 13	930.0	177.3	 20
146	 13	1071.5	84.2	 16
147	 13	509.0	111.0	 25
148	 13	155.0	30.1	 25
149	 13	260.8	50.4	 20
150	 13	369.0	52.3	 25
151	 13	1491.0	344.7	 25
152	 13	1005.8	93.9	 20
153	 13	106.0	19.4	 25
154	 13	782.0	147.8	 25
155	 13	273.0	48.3	 20
156	 13	269.0	49.2	 25
157	 13	369.8	62.4	 20
158	 13	82.0	16.0	 16
159	 13	377.0	53.6	 20
160	 13	302.8	51.0	 20
161	 13	432.0	47.4	 16
162	 13	138.8	25.6	 20
163	 13	1113.0	267.7	 25
164	 13	3121.5	705.0	 20
165	 13	4542.0	972.9	 25
166	 13	349.0	72.1	 25
167	 13	5689.3	966.9	 20
168	 13	1243.0	249.9	 25
169	 13	131.0	24.4	 20
170	 13	99.0	16.9	 25
171	 13	418.0	76.4	 25
172	 13	2643.0	373.1	 20
173	 13	2333.3	386.4	 20
174	 13	242.0	28.6	 20
175	 13	780.0	123.8	 16
176	 13	3310.3	559.6	 20
177	 13	258.3	29.0	 20
178	 13	73.0	11.3	 16
179	 13	954.0	265.3	 25
180	 13	68.0	10.8	 25
181	 13	70.0	10.3	 20
182	 13	83.0	23.9	 25
183	 13	137.0	28.0	 25
184	 13	48.3	11.4	 20
185	 13	51.0	9.0	 25
186	 13	63.0	11.1	 25
187	 13	77.3	13.4	 20
188	 13	57.0	13.3	 25
189	 13	55.0	7.6	 20
190	 13	119.0	17.8	 16
191	 13	87.0	26.8	 20
192	 13	121.5	18.7	 20
193	 13	55.0	9.9	 16
194	 13	57.8	12.7	 20
195	 13	51.0	7.6	 25
196	 13	57.8	13.4	 20
197	 13	56.0	11.1	 25
198	 13	62.0	11.0	 25
199	 13	77.3	10.8	 20
200	 13	58.0	12.8	 25
201	 13	60.0	10.7	 25
202	 13	62.0	11.6	 20
203	 13	55.0	13.3	 25
204	 13	56.0	11.9	 25
205	 13	69.3	13.6	 16
206	 13	56.5	10.2	 20
207	 13	70.5	16.1	 20
208	 13	74.3	11.6	 16
209	 13	492.0	50.1	 20
210	 13	72.3	12.9	 20
211	 13	2534.0	434.1	 20
212	 13	71.0	23.6	 25
213	 13	56.0	7.9	 25
214	 13	119.5	15.3	 20
215	 13	60.0	10.7	 25
216	 13	167.0	24.6	 25
217	 13	56.5	10.9	 20
218	 13	67.0	14.2	 25
219	 13	67.0	10.3	 25
220	 13	48.3	8.1	 20
221	 13	286.5	30.7	 20
222	 13	213.3	32.6	 20
223	 13	57.0	10.0	 16
224	 13	61.3	10.9	 20
225	 13	64.3	10.8	 20
226	 13	46.3	6.7	 16
227	 13	50.0	6.0	 25
228	 13	82.0	11.7	 20
229	 13	71.0	13.3	 25
230	 13	75.0	12.9	 25
231	 13	49.0	9.8	 20
232	 13	60.0	9.0	 25
233	 13	68.0	11.9	 25
234	 13	206.5	22.4	 20
235	 13	174.0	20.6	 25
236	 13	53.0	10.7	 25
237	 13	50.5	6.7	 16
238	 13	52.0	8.7	 20
239	 13	65.5	10.6	 20
240	 13	44.3	8.0	 16
241	 13	56.3	9.4	 20
242	 13	102.3	13.0	 20
243	 13	75.5	16.6	 20
244	 13	71.0	13.9	 25
245	 13	64.0	10.7	 25
246	 13	58.8	10.5	 20
247	 13	62.0	11.6	 25
248	 13	49.0	8.5	 25
249	 13	66.8	11.9	 20
250	 13	49.0	8.4	 25
251	 13	107.0	12.6	 25
252	 13	55.8	8.9	 20
253	 13	52.3	9.3	 20
254	 13	54.3	8.4	 20
255	 13	56.3	11.6	 16
256	 13	53.3	8.0	 20
257	 13	73.8	13.5	 20
258	 13	63.3	10.8	 16
259	 13	60.0	9.9	 25
260	 13	59.0	8.5	 25
261	 13	148.3	20.8	 20
262	 13	593.0	97.6	 25
263	 13	122.0	23.9	 25
264	 13	126.0	18.2	 20
265	 13	56.0	10.3	 25
266	 13	66.0	11.3	 25
267	 13	213.5	31.0	 20
268	 13	62.0	11.1	 25
269	 13	201.0	19.9	 20
270	 13	65.3	15.4	 16
271	 13	88.3	13.3	 20
272	 13	50.0	7.3	 20
273	 13	49.3	6.6	 16
274	 13	70.0	14.6	 20
275	 13	48.0	7.6	 25
276	 13	51.3	10.0	 20
277	 13	71.0	11.5	 25
278	 13	82.0	11.4	 25
279	 13	239.5	40.5	 20
280	 13	241.0	28.0	 25
281	 13	70.0	12.4	 25
282	 13	53.0	9.5	 20
283	 13	50.0	8.7	 25
284	 13	65.0	9.1	 25
285	 13	68.0	14.5	 16
286	 13	62.5	13.4	 20
287	 13	45.8	6.4	 16
288	 13	61.0	10.5	 20
289	 13	158.5	24.5	 20
290	 13	125.5	19.2	 16
291	 13	66.0	11.0	 25
292	 13	198.0	41.3	 25
293	 13	93.0	16.8	 20
294	 13	58.0	10.6	 25
295	 13	63.0	10.9	 25
296	 13	74.5	13.9	 20
297	 13	48.0	8.5	 25
298	 13	66.0	8.5	 25
299	 13	67.5	10.2	 20
300	 13	103.0	22.5	 25
301	 13	61.0	8.2	 20
302	 13	69.3	9.1	 16
303	 13	61.3	9.8	 20
304	 13	94.0	13.7	 20
305	 13	59.5	15.1	 16
306	 13	64.3	10.5	 20
307	 13	101.0	13.6	 25
308	 13	123.3	17.3	 20
309	 13	177.0	34.4	 25
310	 13	90.0	18.0	 25
311	 13	105.3	13.6	 20
312	 13	94.0	19.6	 25
313	 13	69.0	13.6	 25
314	 13	71.0	12.3	 20
315	 13	82.0	11.0	 25
316	 13	82.0	11.7	 25
317	 13	75.8	13.4	 16
318	 13	60.0	9.1	 20
319	 13	53.3	8.4	 20
320	 13	65.5	9.5	 16
321	 13	64.5	10.0	 20
322	 13	112.3	15.4	 20
323	 13	114.5	16.5	 20
324	 13	53.0	8.4	 25
325	 13	72.0	12.9	 25
326	 13	65.3	8.6	 20
327	 13	98.0	12.9	 25
328	 13	258.0	37.5	 25
329	 13	94.3	13.6	 20
330	 13	92.0	12.6	 25
331	 13	60.0	11.0	 25
332	 13	93.3	14.0	 20
333	 13	108.0	11.6	 20
334	 13	107.3	25.2	 20
335	 13	213.3	20.0	 16
336	 13	67.0	9.8	 20
337	 13	63.0	9.8	 20
338	 13	81.5	14.3	 16
339	 13	103.0	14.3	 25
340	 13	55.0	11.9	 25
341	 13	350.3	58.0	 20
342	 13	111.0	22.4	 25
343	 13	145.3	21.6	 20
344	 13	84.0	18.4	 25
345	 13	176.0	19.1	 25
346	 13	109.3	18.0	 20
347	 13	77.0	15.8	 25
348	 13	231.0	35.3	 25
349	 13	55.5	9.8	 16
350	 13	143.8	29.0	 20
351	 13	108.5	13.0	 20
352	 13	283.5	31.4	 16
353	 13	226.0	21.2	 20
354	 13	119.3	23.5	 20
355	 13	98.3	14.7	 20
356	 13	121.0	18.3	 25
357	 13	90.0	13.1	 25
358	 13	267.0	31.1	 20
359	 13	174.0	23.6	 25
360	 13	76.0	14.0	 25
361	 13	59.3	10.9	 20
362	 13	229.0	29.4	 25
363	 13	57.0	12.2	 25
364	 13	58.5	10.6	 20
365	 13	50.0	12.1	 20
366	 13	69.8	12.5	 20
367	 13	87.8	17.9	 16
368	 13	64.5	11.3	 20
369	 13	96.5	14.5	 20
370	 13	87.5	14.8	 16
371	 13	252.0	57.7	 25
372	 13	59.0	11.9	 25
373	 13	118.8	26.2	 20
374	 13	65.0	12.3	 25
375	 13	184.0	26.2	 25
376	 13	278.3	39.3	 20
377	 13	81.0	13.8	 25
378	 13	127.0	19.3	 25
379	 13	85.8	13.7	 20
380	 13	52.0	7.2	 25
381	 13	93.5	12.1	 20
382	 13	73.5	8.8	 16
383	 13	64.3	10.4	 20
384	 13	574.3	50.3	 20
385	 13	81.3	13.2	 16
386	 13	146.3	22.2	 20
387	 13	75.0	10.9	 25
388	 13	56.8	11.3	 20
389	 13	47.0	7.0	 25
390	 13	57.0	8.5	 25
391	 13	61.0	11.5	 20
392	 13	69.0	11.3	 25
393	 13	70.0	14.4	 25
394	 13	244.3	27.8	 20
395	 13	57.0	9.2	 25
396	 13	62.0	12.5	 25
397	 13	89.0	12.9	 16
398	 13	57.0	8.0	 20
399	 13	56.8	9.6	 20
400	 13	76.3	11.4	 16
401	 13	170.0	29.8	 20
402	 13	198.0	26.2	 16
403	 13	110.0	12.4	 25
404	 13	106.0	22.1	 25
405	 13	113.0	17.7	 20
406	 13	61.0	10.7	 25
407	 13	57.0	10.1	 25
408	 13	66.3	12.8	 20
409	 13	86.0	16.6	 25
410	 13	103.0	16.5	 25
411	 13	60.3	8.8	 20
412	 13	72.0	12.4	 25
413	 13	332.5	33.3	 20
414	 13	81.3	12.7	 16
415	 13	233.0	39.5	 20
416	 13	251.0	23.4	 20
417	 13	99.0	12.0	 16
418	 13	62.0	12.1	 20
419	 13	131.0	14.2	 25
420	 13	385.0	44.3	 20
421	 13	52.0	8.4	 25
422	 13	52.0	11.0	 25
423	 13	67.3	10.5	 20
424	 13	271.0	30.5	 25
425	 13	90.0	16.2	 25
426	 13	60.0	7.9	 20
427	 13	44.0	8.9	 25
428	 13	50.0	8.4	 25
429	 13	88.0	14.3	 16
430	 13	82.5	15.6	 20
431	 13	59.3	12.6	 20
432	 13	76.8	10.8	 16
433	 13	132.8	21.8	 20
434	 13	76.3	11.4	 20
435	 13	75.5	12.2	 20
436	 13	60.0	7.3	 25
437	 13	74.0	10.6	 25
438	 13	269.8	28.4	 20
439	 13	73.0	12.3	 25
440	 13	191.0	26.6	 25
441	 13	60.5	10.9	 20
442	 13	65.0	10.5	 25
443	 13	73.0	13.1	 25
444	 13	478.5	49.4	 20
445	 13	106.5	16.7	 20
446	 13	81.0	15.4	 20
447	 13	79.5	14.5	 16
448	 13	58.3	8.3	 20
449	 13	66.8	19.1	 20
450	 13	66.5	11.7	 16
451	 13	115.0	15.5	 25
452	 13	53.0	11.9	 25
453	 13	48.3	6.7	 20
454	 13	149.0	22.9	 25
455	 13	99.0	18.2	 25
456	 13	79.5	12.6	 20
457	 13	223.0	34.7	 25
458	 13	51.0	7.6	 25
459	 13	61.0	9.1	 20
460	 13	109.0	13.6	 25
461	 13	90.3	13.5	 16
462	 13	51.8	10.8	 20
463	 13	56.5	9.0	 20
464	 13	61.8	8.2	 16
465	 13	51.3	9.8	 20
466	 13	65.5	9.6	 20
467	 13	101.5	18.3	 20
468	 13	62.0	12.5	 25
469	 13	76.0	11.5	 25
470	 13	59.3	11.1	 20
471	 13	59.0	10.1	 25
472	 13	64.0	12.0	 25
473	 13	63.8	13.2	 20
474	 13	255.0	42.1	 25
475	 13	59.0	9.8	 25
476	 13	76.3	16.1	 20
477	 13	60.8	10.3	 20
478	 13	51.0	9.2	 20
479	 13	139.0	19.0	 16
480	 13	74.8	14.9	 20
481	 13	194.0	22.9	 20
482	 13	255.8	27.3	 16
483	 13	162.0	32.1	 25
484	 13	563.0	74.9	 25
485	 13	292.3	33.1	 20
486	 13	422.0	70.8	 25
487	 13	114.0	21.2	 25
488	 13	85.0	14.7	 20
489	 13	70.0	11.1	 25
490	 13	191.0	29.9	 25
491	 13	51.3	9.8	 20
492	 13	52.0	11.1	 25
493	 13	56.0	16.0	 20
494	 13	59.5	11.4	 16
495	 13	54.0	8.5	 20
496	 13	79.3	14.3	 20
497	 13	56.3	6.3	 16
498	 13	64.3	12.0	 20
499	 13	67.0	11.0	 25
500	 13	87.3	11.6	 20
501	 13	91.0	15.0	 25
502	 13	56.0	10.0	 25
503	 13	79.8	14.2	 20
504	 13	80.0	14.2	 25
505	 13	122.0	23.2	 25
506	 13	124.0	23.3	 20
507	 13	605.0	71.0	 25
508	 13	63.0	10.5	 25
509	 13	136.0	18.5	 16
510	 13	57.8	9.3	 20
511	 13	59.0	11.8	 20
512	 13	94.3	7.9	 16
513	 13	89.0	14.4	 20
514	 13	60.0	10.8	 20
515	 13	101.5	17.8	 20
516	 13	156.0	23.4	 25
517	 13	302.0	34.3	 25
518	 13	60.0	9.8	 20
519	 13	68.0	10.4	 25
520	 13	54.8	9.3	 20
521	 13	56.0	9.5	 25
522	 13	53.0	8.0	 25
523	 13	58.3	9.5	 20
524	 13	55.0	10.3	 25
525	 13	71.3	12.0	 20
526	 13	65.5	11.3	 16
527	 13	602.3	63.5	 20
528	 13	52.3	6.1	 20
529	 13	60.3	8.1	 16
530	 13	82.8	17.3	 20
531	 13	64.0	9.0	 25
532	 13	78.3	10.9	 20
533	 13	103.0	15.7	 25
534	 13	53.0	10.2	 25
535	 13	55.3	9.1	 20
536	 13	58.0	11.3	 25
537	 13	105.0	16.5	 25
538	 13	63.3	11.0	 20
539	 13	75.0	17.0	 25
540	 13	54.0	10.5	 25
541	 13	61.0	11.8	 16
542	 13	80.3	11.3	 20
543	 13	71.3	12.3	 20
544	 13	2886.0	136.8	 16
545	 13	65.3	10.6	 20
546	 13	96.0	17.5	 20
547	 13	191.8	24.3	 20
548	 13	447.0	87.1	 25
549	 13	69.0	9.9	 25
550	 13	60.0	9.7	 20
551	 13	54.0	10.0	 25
552	 13	65.0	12.7	 25
553	 13	94.5	16.2	 20
554	 13	60.0	12.1	 25
555	 13	69.0	14.7	 25
556	 13	47.5	9.5	 20
557	 13	101.3	21.9	 20
558	 13	51.3	8.8	 20
559	 13	56.3	11.7	 16
560	 13	58.0	9.2	 20
561	 13	55.8	9.4	 20
562	 13	58.0	8.9	 16
563	 13	59.0	8.9	 25
564	 13	100.0	17.4	 25
565	 13	60.3	10.1	 20
566	 13	140.0	27.8	 25
567	 13	71.0	13.7	 25
568	 13	58.5	10.3	 20
569	 13	70.0	7.8	 25
570	 13	59.0	10.9	 25
571	 13	60.5	10.4	 20
572	 13	57.0	10.7	 25
573	 13	50.3	7.9	 20
574	 13	84.3	13.6	 16
575	 13	59.3	12.3	 20
576	 13	102.5	10.4	 16
577	 13	57.0	9.5	 20
578	 13	57.3	9.3	 20
579	 13	117.8	14.3	 20
580	 13	65.0	10.9	 25
581	 13	56.0	10.0	 25
582	 13	61.8	10.3	 20
583	 13	64.0	14.9	 25
584	 13	56.0	12.2	 25
585	 13	133.3	16.6	 20
586	 13	56.0	9.9	 25
587	 13	165.0	24.2	 25
588	 13	73.0	13.0	 20
589	 13	62.5	9.7	 20
590	 13	52.8	8.3	 20
591	 13	68.3	8.8	 16
592	 13	67.3	14.4	 20
593	 13	63.5	10.6	 20
594	 13	140.8	21.5	 16
595	 13	77.0	13.7	 25
596	 13	57.0	9.4	 25
597	 13	73.3	21.8	 20
598	 13	63.0	11.8	 25
599	 13	77.0	12.6	 25
600	 13	85.3	12.7	 20
601	 13	107.0	12.3	 25
602	 13	71.0	13.4	 25
603	 13	55.3	9.0	 20
604	 13	84.0	11.9	 25
605	 13	70.3	11.8	 20
606	 13	77.0	7.9	 16
607	 13	149.5	15.7	 20
608	 13	108.8	19.8	 20
609	 13	60.0	9.9	 16
610	 13	59.8	13.7	 20
611	 13	69.0	11.3	 25
612	 13	115.3	19.4	 20
613	 13	63.0	8.5	 25
614	 13	75.0	14.2	 25
615	 13	67.5	12.4	 20
616	 13	67.0	9.5	 25
617	 13	264.0	89.8	 25
618	 13	77.8	13.4	 20
619	 13	68.0	12.3	 25
620	 13	59.0	11.0	 25
621	 13	209.3	18.8	 16
622	 13	220.5	28.2	 20
623	 13	146.5	19.0	 20
624	 13	69.3	10.9	 16
625	 13	65.3	12.2	 20
626	 13	54.0	10.6	 20
627	 13	45.3	6.1	 20
628	 13	86.0	11.2	 25
629	 13	56.0	11.1	 25
630	 13	70.5	17.3	 20
631	 13	50.0	8.0	 25
632	 13	58.0	8.3	 25
633	 13	75.8	9.8	 20
634	 13	59.0	10.4	 25
635	 13	55.3	11.2	 20
636	 13	80.0	13.2	 25
637	 13	59.5	10.1	 20
638	 13	95.5	12.8	 16
639	 13	74.3	13.3	 20
  0	 14	5851.0	1366.2	 25
  1	 14	120.3	14.9	 20
  2	 14	103.0	16.9	 25
  3	 14	54.5	9.0	 20
  4	 14	59.3	10.6	 16
  5	 14	67.5	10.2	 20
  6	 14	54.3	8.8	 20
  7	 14	205.0	22.7	 16
  8	 14	87.0	12.2	 25
  9	 14	62.0	10.4	 25
 10	 14	75.5	15.7	 20
 11	 14	341.0	61.0	 25
 12	 14	363.0	57.8	 25
 13	 14	64.0	8.9	 20
 14	 14	53.0	10.5	 25
 15	 14	82.0	12.5	 25
 16	 14	58.3	9.6	 20
 17	 14	75.0	13.9	 25
 18	 14	104.0	15.6	 25
 19	 14	776.0	61.4	 16
 20	 14	168.0	24.1	 20
 21	 14	554.8	175.1	 20
 22	 14	83.3	12.3	 16
 23	 14	54.3	10.7	 20
 24	 14	71.0	11.7	 25
 25	 14	116.8	11.9	 20
 26	 14	97.0	16.9	 25
 27	 14	56.0	7.8	 25
 28	 14	110.8	17.7	 20
 29	 14	252.0	61.5	 25
 30	 14	173.0	24.8	 25
 31	 14	76.5	15.5	 20
 32	 14	284.0	43.6	 25
 33	 14	58.0	11.7	 25
 34	 14	54.5	9.2	 20
 35	 14	69.0	13.2	 20
 36	 14	99.0	20.9	 20
 37	 14	56.0	9.4	 16
 38	 14	143.3	25.7	 20
 39	 14	713.3	56.4	 20
 40	 14	55.5	9.6	 20
 41	 14	59.0	9.9	 25
 42	 14	54.0	10.0	 20
 43	 14	72.0	13.0	 25
 44	 14	54.0	12.0	 25
 45	 14	56.5	10.9	 20
 46	 14	76.0	10.9	 25
 47	 14	182.0	22.2	 25
 48	 14	143.8	21.3	 20
 49	 14	205.0	32.0	 25
 50	 14	150.0	23.9	 25
 51	 14	136.8	24.2	 16
 52	 14	159.3	20.4	 20
 53	 14	156.8	19.8	 20
 54	 14	74.8	10.9	 16
 55	 14	89.3	11.3	 20
 56	 14	63.0	11.5	 25
 57	 14	65.5	11.3	 20
 58	 14	67.0	12.1	 25
 59	 14	70.0	10.7	 25
 60	 14	175.5	20.8	 20
 61	 14	241.0	41.0	 25
 62	 14	86.0	11.7	 25
 63	 14	267.3	27.1	 20
 64	 14	217.0	27.9	 25
 65	 14	71.0	18.5	 25
 66	 14	72.8	12.0	 20
 67	 14	85.3	15.3	 20
 68	 14	51.0	8.6	 20
 69	 14	55.5	8.1	 16
 70	 14	433.5	55.7	 20
 71	 14	139.8	19.1	 20
 72	 14	124.5	15.2	 20
 73	 14	77.0	14.0	 25
 74	 14	55.0	9.1	 25
 75	 14	265.8	31.9	 20
 76	 14	149.0	22.8	 25
 77	 14	83.0	15.0	 25
 78	 14	50.3	10.4	 20
 79	 14	50.0	10.2	 25
 80	 14	76.0	14.8	 25
 81	 14	4809.3	441.3	 20
 82	 14	113.0	14.4	 25
 83	 14	121.8	16.6	 20
 84	 14	86.0	13.4	 16
 85	 14	46.5	7.8	 20
 86	 14	57.3	13.0	 20
 87	 14	64.3	12.4	 16
 88	 14	83.0	11.8	 25
 89	 14	91.0	14.0	 25
 90	 14	76.5	12.5	 20
 91	 14	63.0	10.1	 25
 92	 14	81.0	13.9	 25
 93	 14	79.0	16.7	 20
 94	 14	72.0	10.3	 25
 95	 14	92.0	9.6	 25
 96	 14	179.5	29.9	 20
 97	 14	97.0	13.5	 25
 98	 14	87.0	11.9	 25
 99	 14	251.8	35.2	 16
100	 14	54.3	8.4	 20
101	 14	60.5	10.2	 16
102	 14	61.0	10.3	 20
103	 14	80.3	12.5	 20
104	 14	52.0	8.0	 20
105	 14	113.0	24.3	 25
106	 14	377.0	46.2	 25
107	 14	847.0	77.3	 20
108	 14	63.0	9.7	 25
109	 14	81.0	11.4	 25
110	 14	65.8	10.9	 20
111	 14	73.0	9.3	 25
112	 14	307.0	32.2	 25
113	 14	144.0	19.1	 20
114	 14	62.0	11.4	 25
115	 14	65.0	15.9	 20
116	 14	695.5	48.5	 16
117	 14	725.8	37.0	 20
118	 14	128.0	22.9	 20
119	 14	55.8	8.9	 16
120	 14	257.0	42.3	 25
121	 14	454.0	82.0	 25
122	 14	85.3	10.2	 20
123	 14	292.0	60.4	 25
124	 14	54.0	8.1	 25
125	 14	50.3	6.9	 20
126	 14	486.0	50.5	 25
127	 14	61.0	22.3	 25
128	 14	60.3	9.2	 20
129	 14	82.0	14.3	 25
130	 14	103.0	13.1	 25
131	 14	173.0	17.7	 16
132	 14	210.3	25.1	 20
133	 14	119.0	18.4	 20
134	 14	97.0	15.7	 16
135	 14	119.3	17.8	 20
136	 14	310.0	34.7	 25
137	 14	451.8	36.3	 20
138	 14	481.0	24.6	 25
139	 14	439.0	35.8	 25
140	 14	246.0	29.5	 20
141	 14	176.0	16.5	 25
142	 14	118.0	16.6	 25
143	 14	80.3	14.2	 20
144	 14	124.0	16.7	 25
145	 14	116.0	18.5	 25
146	 14	79.3	12.9	 20
147	 14	375.3	36.7	 20
148	 14	79.8	11.5	 20
149	 14	155.5	21.4	 16
150	 14	60.3	12.9	 20
151	 14	177.0	23.5	 20
152	 14	93.5	18.7	 20
153	 14	62.0	10.9	 25
154	 14	127.0	17.4	 25
155	 14	67.5	13.0	 20
156	 14	75.0	13.8	 25
157	 14	698.0	104.4	 20
158	 14	199.0	30.1	 25
159	 14	68.0	106.2	 25
160	 14	64.0	12.6	 20
161	 14	137.0	19.3	 25
162	 14	73.0	9.2	 25
163	 14	158.0	23.4	 16
164	 14	697.8	76.9	 20
165	 14	206.5	29.8	 20
166	 14	96.5	13.3	 16
167	 14	180.5	29.1	 20
168	 14	105.0	14.9	 25
169	 14	114.3	19.5	 20
170	 14	115.0	26.8	 25
171	 14	547.0	113.5	 25
172	 14	130.3	15.6	 20
173	 14	131.0	15.1	 25
174	 14	120.0	14.6	 25
175	 14	166.3	22.5	 20
176	 14	179.0	43.3	 25
177	 14	78.0	11.1	 25
178	 14	258.5	32.2	 20
179	 14	187.8	29.9	 20
180	 14	55.8	11.9	 20
181	 14	59.5	6.7	 16
182	 14	2211.3	341.3	 20
183	 14	47.5	7.2	 20
184	 14	54.5	11.4	 20
185	 14	54.0	10.8	 25
186	 14	41.0	7.3	 25
187	 14	40.3	5.3	 20
188	 14	45.0	9.5	 25
189	 14	44.0	9.0	 25
190	 14	41.3	7.2	 20
191	 14	49.0	8.0	 25
192	 14	44.0	7.5	 25
193	 14	47.3	10.0	 20
194	 14	45.0	7.7	 25
195	 14	40.0	11.0	 20
196	 14	47.0	6.8	 16
197	 14	45.0	10.1	 20
198	 14	41.3	9.6	 20
199	 14	43.0	9.4	 16
200	 14	44.0	7.6	 25
201	 14	41.0	69.4	 25
202	 14	44.8	10.1	 20
203	 14	51.0	10.2	 25
204	 14	48.0	10.1	 25
205	 14	45.3	7.6	 20
206	 14	43.0	7.7	 25
207	 14	40.0	9.4	 25
208	 14	45.0	7.9	 20
209	 14	48.0	9.8	 25
210	 14	43.0	8.4	 25
211	 14	49.5	10.4	 16
212	 14	40.3	7.3	 20
213	 14	41.3	9.1	 20
214	 14	36.3	7.4	 16
215	 14	41.0	7.4	 20
216	 14	41.0	5.4	 20
217	 14	44.0	7.9	 25
218	 14	45.0	7.3	 25
219	 14	40.5	9.8	 20
220	 14	43.0	6.3	 25
221	 14	53.0	10.9	 25
222	 14	46.0	9.5	 20
223	 14	45.0	10.2	 25
224	 14	49.0	8.6	 25
225	 14	45.3	6.5	 20
226	 14	41.0	8.9	 25
227	 14	48.3	10.2	 20
228	 14	47.3	9.8	 16
229	 14	47.5	7.7	 20
230	 14	41.3	7.2	 20
231	 14	44.0	6.0	 16
232	 14	48.0	9.8	 25
233	 14	55.0	10.8	 25
234	 14	55.5	13.6	 20
235	 14	50.0	11.1	 25
236	 14	46.0	9.8	 25
237	 14	45.3	9.0	 20
238	 14	47.0	9.1	 25
239	 14	43.0	8.9	 25
240	 14	49.3	12.9	 20
241	 14	46.0	8.4	 25
242	 14	50.0	9.1	 25
243	 14	49.3	9.6	 16
244	 14	46.3	9.6	 20
245	 14	41.5	9.1	 20
246	 14	47.8	9.0	 16
247	 14	40.5	7.8	 20
248	 14	42.0	6.8	 25
249	 14	44.3	9.4	 20
250	 14	44.0	8.0	 25
251	 14	48.0	10.3	 25
252	 14	39.0	10.4	 20
253	 14	47.0	8.8	 25
254	 14	40.0	6.8	 25
255	 14	43.0	8.1	 20
256	 14	39.0	6.6	 25
257	 14	47.0	10.4	 25
258	 14	45.0	9.3	 20
259	 14	48.3	8.5	 20
260	 14	48.5	10.9	 20
261	 14	54.3	8.3	 16
262	 14	54.3	15.0	 20
263	 14	48.3	9.1	 20
264	 14	41.3	8.3	 20
265	 14	48.0	8.3	 25
266	 14	51.0	8.6	 25
267	 14	50.0	13.7	 20
268	 14	42.0	7.4	 25
269	 14	47.0	28.4	 25
270	 14	50.3	8.1	 20
271	 14	46.0	8.3	 25
272	 14	50.0	11.6	 25
273	 14	46.3	9.8	 20
274	 14	43.0	19.5	 25
275	 14	44.3	7.4	 16
276	 14	52.0	10.6	 20
277	 14	46.5	9.0	 20
278	 14	47.0	9.2	 16
279	 14	45.3	6.5	 20
280	 14	45.0	6.7	 25
281	 14	44.3	7.4	 20
282	 14	47.0	9.8	 25
283	 14	52.0	37.2	 25
284	 14	43.0	12.9	 20
285	 14	43.0	7.8	 25
286	 14	52.0	9.0	 25
287	 14	43.3	6.1	 20
288	 14	55.0	9.7	 25
289	 14	47.0	9.5	 25
290	 14	44.8	7.5	 20
291	 14	46.3	8.4	 20
292	 14	44.3	7.1	 20
293	 14	40.3	7.2	 16
294	 14	47.0	8.4	 20
295	 14	43.3	8.5	 20
296	 14	41.8	8.7	 20
297	 14	44.0	8.4	 25
298	 14	50.0	8.2	 25
299	 14	46.5	12.4	 20
300	 14	49.0	10.9	 25
301	 14	47.0	9.0	 25
302	 14	51.5	11.6	 20
303	 14	48.0	10.6	 25
304	 14	47.0	9.5	 25
305	 14	47.5	9.3	 20
306	 14	53.0	12.3	 25
307	 14	46.8	7.0	 20
308	 14	51.0	7.8	 16
309	 14	60.3	10.7	 20
310	 14	48.3	8.3	 20
311	 14	48.0	8.4	 16
312	 14	50.0	13.3	 25
313	 14	50.0	8.3	 25
314	 14	52.3	11.1	 20
315	 14	50.0	10.3	 25
316	 14	42.0	9.1	 25
317	 14	44.5	7.5	 20
318	 14	43.0	7.7	 25
319	 14	45.0	10.5	 25
320	 14	54.0	12.1	 20
321	 14	48.0	9.4	 25
322	 14	51.0	9.9	 25
323	 14	44.3	7.9	 16
324	 14	49.0	6.7	 20
325	 14	48.0	6.9	 20
326	 14	47.0	8.2	 16
327	 14	46.3	8.5	 20
328	 14	43.0	7.0	 25
329	 14	53.0	8.3	 20
330	 14	52.0	8.4	 25
331	 14	52.0	9.5	 25
332	 14	61.0	37.9	 20
333	 14	50.0	8.2	 25
334	 14	50.5	10.8	 20
335	 14	46.0	6.5	 25
336	 14	53.0	11.2	 25
337	 14	43.0	8.1	 20
338	 14	48.0	7.1	 25
339	 14	43.5	8.6	 20
340	 14	41.8	7.3	 16
341	 14	43.0	6.1	 20
342	 14	48.5	10.0	 20
343	 14	46.3	6.9	 16
344	 14	53.0	8.5	 25
345	 14	52.0	11.2	 25
346	 14	57.5	17.2	 20
347	 14	50.0	9.5	 25
348	 14	54.0	9.1	 25
349	 14	54.3	8.7	 20
350	 14	50.0	11.6	 25
351	 14	52.0	7.7	 25
352	 14	68.3	14.1	 20
353	 14	61.0	10.0	 25
354	 14	66.0	11.9	 25
355	 14	60.8	7.3	 16
356	 14	50.3	9.4	 20
357	 14	44.3	8.1	 20
358	 14	52.3	7.8	 16
359	 14	54.5	13.2	 20
360	 14	44.0	9.1	 25
361	 14	46.8	9.8	 20
362	 14	48.0	7.0	 25
363	 14	47.0	8.5	 25
364	 14	51.3	7.4	 20
365	 14	51.0	10.6	 25
366	 14	44.0	6.8	 25
367	 14	48.5	9.6	 20
368	 14	54.0	8.9	 25
369	 14	39.0	8.6	 25
370	 14	47.0	10.0	 20
371	 14	47.5	8.2	 20
372	 14	45.3	6.9	 20
373	 14	45.3	11.9	 16
374	 14	49.3	11.6	 20
375	 14	42.3	7.1	 20
376	 14	52.3	10.0	 20
377	 14	42.0	7.5	 25
378	 14	44.0	9.4	 25
379	 14	44.3	10.3	 20
380	 14	52.0	11.0	 25
381	 14	46.0	6.4	 25
382	 14	46.3	8.7	 20
383	 14	48.0	9.3	 25
384	 14	48.0	8.5	 25
385	 14	46.3	6.2	 20
386	 14	47.0	7.9	 25
387	 14	65.0	16.6	 20
388	 14	51.5	7.5	 16
389	 14	59.3	11.6	 20
390	 14	49.0	8.3	 16
391	 14	43.3	9.0	 20
392	 14	49.0	8.4	 25
393	 14	49.3	10.3	 20
394	 14	41.0	7.5	 25
395	 14	56.0	12.7	 25
396	 14	55.5	10.9	 20
397	 14	47.0	9.0	 25
398	 14	47.0	8.1	 25
399	 14	40.0	6.7	 20
400	 14	52.0	11.3	 25
401	 14	48.0	7.0	 25
402	 14	57.3	9.5	 20
403	 14	57.0	9.4	 20
404	 14	49.3	9.2	 20
405	 14	48.8	9.3	 16
406	 14	50.5	11.5	 20
407	 14	51.0	9.8	 20
408	 14	52.3	10.4	 20
409	 14	62.0	14.5	 25
410	 14	57.0	9.5	 25
411	 14	52.5	11.3	 20
412	 14	49.0	7.6	 25
413	 14	52.0	8.5	 25
414	 14	47.5	7.6	 20
415	 14	48.0	8.5	 25
416	 14	46.0	7.0	 25
417	 14	56.5	10.6	 20
418	 14	56.0	11.6	 25
419	 14	46.5	7.1	 20
420	 14	48.0	8.0	 16
421	 14	44.5	9.0	 20
422	 14	46.0	8.7	 20
423	 14	42.5	7.3	 16
424	 14	45.0	9.2	 25
425	 14	47.0	12.2	 25
426	 14	51.0	9.9	 20
427	 14	49.0	10.2	 25
428	 14	41.0	5.8	 25
429	 14	40.3	7.7	 20
430	 14	41.0	11.4	 25
431	 14	46.0	10.0	 25
432	 14	46.3	7.5	 20
433	 14	48.0	7.8	 25
434	 14	44.0	9.1	 25
435	 14	45.0	7.6	 16
436	 14	43.3	7.0	 20
437	 14	56.3	11.2	 20
438	 14	50.3	11.4	 16
439	 14	44.5	6.0	 20
440	 14	48.0	10.6	 25
441	 14	43.8	8.1	 20
442	 14	52.0	17.6	 25
443	 14	50.0	8.1	 25
444	 14	44.0	40.4	 20
445	 14	48.0	8.5	 25
446	 14	46.0	8.6	 25
447	 14	44.5	8.9	 20
448	 14	49.0	10.5	 25
449	 14	49.0	7.4	 20
450	 14	61.0	9.1	 25
451	 14	54.3	9.9	 20
452	 14	56.5	10.4	 16
453	 14	55.3	16.3	 20
454	 14	48.3	9.5	 20
455	 14	53.5	10.3	 16
456	 14	46.0	8.4	 25
457	 14	52.0	8.5	 25
458	 14	50.3	8.1	 20
459	 14	48.0	10.4	 25
460	 14	57.0	9.7	 25
461	 14	53.3	10.2	 20
462	 14	46.0	9.0	 25
463	 14	50.0	8.0	 25
464	 14	49.5	9.8	 20
465	 14	47.0	8.7	 25
466	 14	49.0	9.1	 25
467	 14	49.8	10.5	 16
468	 14	48.5	9.6	 20
469	 14	44.8	10.4	 20
470	 14	51.3	7.8	 16
471	 14	58.0	10.6	 20
472	 14	48.0	12.6	 25
473	 14	52.5	7.3	 20
474	 14	54.0	12.3	 25
475	 14	46.0	9.2	 25
476	 14	50.8	8.8	 20
477	 14	44.0	8.9	 25
478	 14	49.0	11.1	 25
479	 14	54.8	10.3	 20
480	 14	57.0	13.0	 25
481	 14	56.0	11.4	 25
482	 14	54.3	9.0	 20
483	 14	55.5	10.4	 20
484	 14	47.8	6.5	 20
485	 14	57.5	9.5	 16
486	 14	48.3	6.7	 20
487	 14	52.0	9.3	 20
488	 14	44.0	5.0	 20
489	 14	48.0	7.7	 25
490	 14	50.0	8.6	 25
491	 14	49.0	10.5	 20
492	 14	44.0	6.0	 25
493	 14	53.0	10.4	 25
494	 14	48.3	8.4	 20
495	 14	53.0	30.9	 25
496	 14	41.0	8.6	 25
497	 14	43.8	7.5	 20
498	 14	47.0	8.0	 25
499	 14	42.3	6.8	 20
500	 14	46.0	10.2	 16
501	 14	43.3	8.1	 20
502	 14	46.0	6.4	 20
503	 14	59.3	11.3	 16
504	 14	57.0	9.7	 25
505	 14	61.0	13.1	 25
506	 14	66.5	12.9	 20
507	 14	55.0	9.2	 25
508	 14	52.3	6.9	 20
509	 14	48.0	9.7	 25
510	 14	54.0	8.0	 25
511	 14	49.0	5.5	 20
512	 14	58.0	10.1	 25
513	 14	60.0	11.1	 25
514	 14	57.3	11.0	 20
515	 14	58.3	10.7	 20
516	 14	62.3	12.5	 20
517	 14	78.3	17.1	 16
518	 14	59.3	15.9	 20
519	 14	56.0	8.2	 20
520	 14	65.3	22.0	 20
521	 14	57.0	8.2	 25
522	 14	50.0	7.7	 25
523	 14	58.5	11.5	 20
524	 14	50.0	11.2	 25
525	 14	49.0	8.6	 25
526	 14	54.3	11.9	 20
527	 14	59.0	12.7	 25
528	 14	47.0	9.5	 25
529	 14	53.5	10.6	 20
530	 14	48.0	7.0	 25
531	 14	46.0	6.6	 20
532	 14	47.5	10.9	 16
533	 14	46.3	9.4	 20
534	 14	39.5	7.2	 20
535	 14	46.0	7.6	 16
536	 14	43.0	16.1	 25
537	 14	52.0	10.1	 25
538	 14	42.3	7.8	 20
539	 14	40.0	8.8	 25
540	 14	44.0	9.6	 25
541	 14	45.5	8.7	 20
542	 14	46.0	10.8	 25
543	 14	47.0	10.0	 25
544	 14	47.3	8.3	 20
545	 14	47.0	8.9	 25
546	 14	47.0	8.0	 25
547	 14	46.0	9.1	 16
548	 14	43.0	8.5	 20
549	 14	41.3	8.6	 20
550	 14	48.0	8.0	 16
551	 14	51.0	9.4	 20
552	 14	45.0	6.7	 25
553	 14	45.3	6.9	 20
554	 14	50.0	7.8	 25
555	 14	39.0	8.7	 25
556	 14	41.3	6.4	 20
557	 14	48.0	7.7	 25
558	 14	47.0	16.4	 25
559	 14	47.8	11.8	 20
560	 14	49.0	11.2	 25
561	 14	40.0	5.4	 25
562	 14	41.0	7.3	 20
563	 14	46.0	8.2	 20
564	 14	48.3	13.7	 20
565	 14	44.3	6.5	 16
566	 14	53.3	10.8	 20
567	 14	53.8	7.5	 16
568	 14	52.0	8.8	 25
569	 14	54.0	9.9	 25
570	 14	48.3	10.7	 20
571	 14	49.0	7.4	 25
572	 14	48.0	9.4	 25
573	 14	37.8	10.1	 20
574	 14	45.0	7.2	 25
575	 14	43.0	8.0	 25
576	 14	49.3	9.8	 20
577	 14	46.0	6.8	 25
578	 14	50.0	9.4	 25
579	 14	51.0	13.5	 16
580	 14	49.3	8.6	 20
581	 14	55.0	11.8	 20
582	 14	46.5	8.4	 16
583	 14	40.0	7.8	 20
584	 14	41.0	8.4	 25
585	 14	50.0	10.0	 20
586	 14	46.0	9.1	 25
587	 14	49.0	8.4	 25
588	 14	42.3	7.5	 20
589	 14	54.0	10.3	 25
590	 14	52.0	9.3	 25
591	 14	49.8	10.1	 20
592	 14	45.0	9.0	 25
593	 14	46.0	7.0	 25
594	 14	48.5	9.3	 20
595	 14	48.8	12.3	 20
596	 14	53.5	9.2	 20
597	 14	63.3	10.8	 16
598	 14	61.5	12.8	 20
599	 14	63.0	9.7	 20
600	 14	86.0	39.9	 20
601	 14	68.0	10.8	 25
602	 14	53.0	6.9	 25
603	 14	46.0	8.0	 20
604	 14	39.0	8.4	 25
605	 14	43.0	9.1	 25
606	 14	45.0	8.4	 20
607	 14	44.0	8.7	 25
608	 14	40.0	7.1	 25
609	 14	41.5	8.2	 20
610	 14	42.0	6.9	 25
611	 14	43.0	9.4	 20
612	 14	42.0	6.5	 16
613	 14	40.0	6.4	 20
614	 14	40.3	5.9	 20
615	 14	50.0	9.3	 16
616	 14	43.0	7.3	 25
617	 14	46.0	7.1	 25
618	 14	41.3	5.0	 20
619	 14	51.0	8.8	 25
620	 14	54.0	8.6	 25
621	 14	55.0	11.5	 20
622	 14	51.0	52.7	 25
623	 14	44.5	8.7	 20
624	 14	45.0	8.1	 25
625	 14	48.0	9.3	 25
626	 14	43.3	8.8	 20
627	 14	46.0	7.6	 20
628	 14	45.3	9.1	 20
629	 14	48.0	9.0	 16
630	 14	49.0	9.0	 20
631	 14	44.0	7.2	 20
632	 14	47.0	9.1	 20
633	 14	45.0	6.7	 25
634	 14	44.0	8.1	 25
635	 14	49.3	8.1	 20
636	 14	49.0	8.1	 25
637	 14	52.0	8.3	 25
638	 14	61.0	14.2	 20
639	 14	4970.0	652.5	 25
  0	 15	95.0	51.8	 25
  1	 15	80.0	15.6	 20
  2	 15	100.0	17.2	 25
  3	 15	47.0	5.9	 25
  4	 15	51.0	9.1	 20
  5	 15	53.0	9.2	 25
  6	 15	60.0	10.0	 25
  7	 15	332.8	43.4	 20
  8	 15	170.3	40.1	 20
  9	 15	67.8	14.2	 20
 10	 15	135.3	24.1	 16
 11	 15	102.3	22.7	 20
 12	 15	90.0	16.1	 20
 13	 15	66.8	9.9	 16
 14	 15	44.0	8.2	 25
 15	 15	55.0	9.7	 25
 16	 15	47.3	8.1	 20
 17	 15	73.0	13.0	 25
 18	 15	308.0	42.0	 25
 19	 15	138.5	18.5	 20
 20	 15	442.0	70.2	 25
 21	 15	186.0	38.2	 25
 22	 15	94.8	12.6	 20
 23	 15	90.0	13.5	 25
 24	 15	71.0	10.9	 20
 25	 15	111.3	17.0	 16
 26	 15	73.5	14.2	 20
 27	 15	62.0	10.6	 20
 28	 15	74.0	11.5	 16
 29	 15	683.5	40.6	 20
 30	 15	363.3	92.8	 20
 31	 15	61.0	28.2	 25
 32	 15	57.0	9.1	 25
 33	 15	55.3	11.5	 20
 34	 15	67.0	11.9	 25
 35	 15	68.0	17.5	 25
 36	 15	153.3	21.5	 20
 37	 15	74.0	13.2	 25
 38	 15	218.0	40.6	 25
 39	 15	653.0	84.9	 20
 40	 15	59.8	9.8	 20
 41	 15	41.3	6.8	 20
 42	 15	52.8	11.1	 16
 43	 15	101.5	18.9	 20
 44	 15	51.0	8.8	 20
 45	 15	58.8	10.0	 16
 46	 15	169.0	37.4	 25
 47	 15	429.0	93.3	 25
 48	 15	364.3	87.8	 20
 49	 15	123.0	23.9	 25
 50	 15	348.0	71.2	 25
 51	 15	270.5	51.2	 20
 52	 15	101.0	17.1	 25
 53	 15	129.0	20.3	 25
 54	 15	77.5	14.8	 20
 55	 15	72.0	13.1	 25
 56	 15	52.0	12.9	 20
 57	 15	76.3	13.6	 16
 58	 15	174.0	32.4	 20
 59	 15	92.3	16.2	 20
 60	 15	93.3	12.1	 16
 61	 15	181.0	25.4	 20
 62	 15	67.0	12.6	 25
 63	 15	99.5	23.0	 20
 64	 15	401.0	85.0	 25
 65	 15	63.0	11.1	 25
 66	 15	101.8	20.2	 20
 67	 15	68.0	12.3	 25
 68	 15	57.0	8.6	 25
 69	 15	61.5	9.4	 20
 70	 15	1771.0	355.1	 25
 71	 15	83.0	10.3	 25
 72	 15	106.0	17.8	 16
 73	 15	84.3	15.9	 20
 74	 15	61.3	10.1	 20
 75	 15	673.8	86.5	 16
 76	 15	221.8	29.3	 20
 77	 15	96.5	14.0	 20
 78	 15	104.3	16.6	 20
 79	 15	57.0	12.1	 25
 80	 15	122.0	25.0	 25
 81	 15	298.8	68.7	 20
 82	 15	98.0	14.5	 25
 83	 15	90.0	18.4	 25
 84	 15	153.5	21.0	 20
 85	 15	46.0	8.9	 25
 86	 15	74.0	11.2	 25
 87	 15	70.3	13.3	 20
 88	 15	73.3	14.7	 20
 89	 15	233.5	24.8	 16
 90	 15	75.5	11.6	 20
 91	 15	67.3	10.8	 20
 92	 15	162.8	20.6	 16
 93	 15	75.0	10.0	 20
 94	 15	80.0	14.5	 25
 95	 15	77.3	13.2	 20
 96	 15	107.0	14.9	 25
 97	 15	66.0	11.1	 25
 98	 15	91.0	12.6	 20
 99	 15	94.0	14.5	 25
100	 15	64.0	11.8	 25
101	 15	52.0	8.8	 20
102	 15	81.0	11.9	 25
103	 15	154.0	22.1	 25
104	 15	49.0	9.3	 16
105	 15	296.8	47.4	 20
106	 15	185.3	17.5	 20
107	 15	211.8	28.3	 16
108	 15	71.0	24.0	 20
109	 15	82.8	14.4	 20
110	 15	355.0	85.4	 20
111	 15	92.0	17.4	 25
112	 15	121.0	22.2	 25
113	 15	128.0	17.4	 20
114	 15	94.0	14.8	 25
115	 15	67.0	9.2	 25
116	 15	428.5	71.9	 20
117	 15	623.0	92.5	 25
118	 15	81.0	18.1	 25
119	 15	57.3	12.9	 20
120	 15	81.8	13.3	 20
121	 15	216.8	31.8	 20
122	 15	65.5	11.7	 16
123	 15	389.8	57.3	 20
124	 15	48.3	9.0	 20
125	 15	45.8	6.1	 16
126	 15	126.0	30.3	 25
127	 15	60.0	8.9	 25
128	 15	54.3	8.4	 20
129	 15	59.0	11.4	 25
130	 15	79.0	14.6	 25
131	 15	106.0	15.4	 20
132	 15	134.0	24.0	 25
133	 15	76.0	12.3	 25
134	 15	161.5	26.2	 20
135	 15	169.0	23.2	 25
136	 15	152.3	26.7	 20
137	 15	247.3	27.1	 16
138	 15	337.5	36.8	 20
139	 15	619.5	67.7	 20
140	 15	266.5	36.1	 16
141	 15	174.0	24.7	 20
142	 15	109.0	20.2	 25
143	 15	65.0	9.4	 20
144	 15	111.0	23.6	 25
145	 15	110.0	16.7	 25
146	 15	80.3	10.3	 20
147	 15	113.0	17.0	 25
148	 15	69.3	11.5	 20
149	 15	84.0	16.5	 25
150	 15	56.0	8.5	 25
151	 15	60.3	13.0	 20
152	 15	338.5	55.4	 20
153	 15	59.3	8.3	 20
154	 15	177.8	18.7	 16
155	 15	76.0	8.4	 20
156	 15	81.8	12.6	 20
157	 15	141.8	24.0	 16
158	 15	57.0	11.3	 25
159	 15	52.0	9.4	 25
160	 15	52.5	7.1	 20
161	 15	91.0	17.0	 25
162	 15	71.0	10.8	 25
163	 15	146.3	23.3	 20
164	 15	355.0	54.6	 25
165	 15	66.0	12.6	 25
166	 15	88.3	14.0	 20
167	 15	69.0	12.4	 25
168	 15	68.0	13.5	 20
169	 15	123.5	22.0	 16
170	 15	65.3	8.0	 20
171	 15	90.3	13.5	 20
172	 15	126.0	15.5	 16
173	 15	215.0	53.1	 25
174	 15	231.0	49.3	 25
175	 15	86.3	13.7	 20
176	 15	216.0	48.4	 25
177	 15	144.0	43.2	 25
178	 15	190.0	33.7	 20
179	 15	327.0	53.8	 25
180	 15	49.0	7.4	 25
181	 15	59.0	12.3	 20
182	 15	299.0	48.1	 25
183	 15	956.0	92.1	 25
184	 15	169.8	26.6	 16
185	 15	115.0	20.5	 20
186	 15	63.3	8.3	 20
187	 15	58.3	8.6	 16
188	 15	91.3	17.5	 20
189	 15	109.0	18.2	 25
190	 15	118.0	32.4	 20
191	 15	312.0	47.8	 25
192	 15	97.0	15.9	 25
193	 15	152.0	22.2	 20
194	 15	97.0	17.0	 25
195	 15	69.0	10.5	 25
196	 15	60.0	12.1	 20
197	 15	68.0	13.7	 25
198	 15	57.0	9.0	 25
199	 15	50.5	7.4	 20
200	 15	50.3	9.2	 20
201	 15	54.3	9.4	 20
202	 15	51.5	8.9	 16
203	 15	268.0	30.3	 20
204	 15	48.3	4.4	 16
205	 15	58.0	11.4	 25
206	 15	69.0	11.0	 25
207	 15	76.0	9.2	 20
208	 15	141.0	23.6	 25
209	 15	73.0	12.9	 25
210	 15	173.8	20.6	 20
211	 15	64.0	12.9	 25
212	 15	67.0	11.8	 25
213	 15	173.8	19.7	 20
214	 15	53.0	8.5	 25
215	 15	94.0	13.6	 25
216	 15	46.0	7.6	 16
217	 15	54.8	7.7	 20
218	 15	67.5	10.8	 20
219	 15	49.5	7.7	 16
220	 15	61.5	14.5	 20
221	 15	72.0	12.1	 25
222	 15	121.5	22.0	 20
223	 15	135.0	21.0	 25
224	 15	256.0	27.7	 25
225	 15	951.3	68.9	 20
226	 15	113.0	23.5	 25
227	 15	140.0	23.0	 25
228	 15	981.5	79.1	 20
229	 15	153.0	25.5	 25
230	 15	92.0	16.8	 25
231	 15	84.0	11.2	 20
232	 15	91.5	15.7	 20
233	 15	85.3	13.2	 20
234	 15	99.5	18.0	 16
235	 15	236.3	23.9	 20
236	 15	270.3	26.9	 20
237	 15	263.3	35.2	 20
238	 15	127.0	21.4	 25
239	 15	271.0	32.0	 25
240	 15	150.3	19.2	 20
241	 15	382.0	40.2	 25
242	 15	83.0	12.4	 25
243	 15	52.5	9.2	 20
244	 15	141.0	24.9	 25
245	 15	60.0	7.8	 25
246	 15	291.3	34.0	 20
247	 15	75.0	16.3	 25
248	 15	88.3	17.7	 20
249	 15	54.3	10.4	 16
250	 15	54.3	11.6	 20
251	 15	56.3	8.5	 20
252	 15	50.3	9.5	 16
253	 15	52.0	10.5	 25
254	 15	61.0	10.8	 25
255	 15	145.0	19.0	 20
256	 15	83.0	20.7	 25
257	 15	68.0	13.5	 25
258	 15	67.5	12.8	 20
259	 15	88.0	12.3	 25
260	 15	304.0	30.0	 25
261	 15	76.5	12.7	 20
262	 15	304.0	49.9	 25
263	 15	70.5	14.4	 20
264	 15	47.3	8.4	 20
265	 15	61.0	10.8	 20
266	 15	60.3	8.6	 16
267	 15	2136.8	430.8	 20
268	 15	71.3	16.6	 20
269	 15	56.8	12.1	 20
270	 15	90.0	17.8	 25
271	 15	67.0	10.7	 25
272	 15	58.0	11.2	 20
273	 15	55.0	9.2	 25
274	 15	97.0	20.4	 25
275	 15	52.0	10.1	 20
276	 15	366.0	67.4	 25
277	 15	78.0	13.3	 25
278	 15	88.8	15.5	 20
279	 15	66.0	13.3	 25
280	 15	56.3	11.1	 20
281	 15	118.8	17.6	 16
282	 15	127.5	12.8	 20
283	 15	72.0	9.8	 20
284	 15	75.3	12.7	 16
285	 15	155.0	21.2	 25
286	 15	79.0	12.8	 25
287	 15	736.5	54.3	 20
288	 15	945.0	70.8	 25
289	 15	492.0	53.0	 25
290	 15	82.3	15.5	 20
291	 15	266.0	36.6	 25
292	 15	146.0	19.5	 25
293	 15	262.8	29.4	 20
294	 15	236.0	27.9	 25
295	 15	187.0	30.3	 25
296	 15	231.3	24.0	 16
297	 15	225.5	20.5	 20
298	 15	177.5	35.5	 20
299	 15	277.0	34.1	 16
300	 15	432.3	33.1	 20
301	 15	545.0	39.6	 25
302	 15	187.3	20.8	 20
303	 15	61.0	12.6	 25
304	 15	334.0	36.5	 25
305	 15	219.8	24.7	 20
306	 15	434.0	46.2	 25
307	 15	921.0	112.1	 25
308	 15	460.0	43.5	 20
309	 15	396.0	33.0	 25
310	 15	284.0	35.5	 25
311	 15	427.5	50.6	 20
312	 15	138.8	24.3	 20
313	 15	216.0	30.3	 20
314	 15	1718.0	97.3	 16
315	 15	1355.5	78.4	 20
316	 15	399.5	31.7	 20
317	 15	146.3	22.2	 20
318	 15	106.0	14.9	 25
319	 15	195.0	29.0	 25
320	 15	91.0	15.2	 20
321	 15	91.0	12.4	 25
322	 15	162.5	24.6	 20
323	 15	99.0	16.1	 25
324	 15	442.0	48.0	 25
325	 15	390.5	37.2	 20
326	 15	195.0	34.7	 25
327	 15	274.0	42.8	 25
328	 15	868.3	48.1	 16
329	 15	941.3	53.9	 20
330	 15	976.0	61.8	 20
331	 15	431.8	33.0	 16
332	 15	818.8	119.2	 20
333	 15	92.0	14.7	 25
334	 15	110.3	16.8	 20
335	 15	339.0	52.7	 25
336	 15	68.0	10.0	 25
337	 15	79.3	15.5	 20
338	 15	202.0	27.1	 25
339	 15	136.0	20.0	 25
340	 15	129.0	16.3	 20
341	 15	78.0	13.9	 25
342	 15	131.0	21.8	 25
343	 15	113.0	15.7	 20
344	 15	157.0	21.7	 20
345	 15	310.0	61.7	 20
346	 15	5685.5	161.8	 16
347	 15	498.0	46.7	 20
348	 15	378.0	34.7	 20
349	 15	1760.5	178.5	 20
350	 15	759.0	102.4	 25
351	 15	1442.0	161.7	 25
352	 15	3430.3	261.8	 20
353	 15	576.0	76.6	 25
354	 15	193.0	29.0	 25
355	 15	2812.5	195.4	 20
356	 15	302.0	33.4	 25
357	 15	111.0	16.9	 25
358	 15	67.3	11.1	 20
359	 15	66.0	10.7	 25
360	 15	116.3	18.9	 20
361	 15	69.8	13.7	 16
362	 15	117.5	19.9	 20
363	 15	191.8	30.8	 20
364	 15	241.5	30.0	 16
365	 15	844.0	131.3	 25
366	 15	199.0	29.6	 25
367	 15	393.3	43.2	 20
368	 15	603.0	64.1	 25
369	 15	77.0	9.6	 25
370	 15	62.3	12.8	 20
371	 15	67.0	16.4	 25
372	 15	66.0	11.3	 25
373	 15	59.3	7.6	 20
374	 15	80.0	16.3	 25
375	 15	69.0	12.6	 25
376	 15	54.0	7.0	 16
377	 15	87.5	14.3	 20
378	 15	85.3	17.9	 20
379	 15	70.8	14.9	 16
380	 15	54.0	8.2	 20
381	 15	79.5	13.1	 20
382	 15	77.0	10.4	 25
383	 15	56.0	12.4	 25
384	 15	62.3	8.6	 20
385	 15	288.0	33.8	 25
386	 15	520.0	52.2	 25
387	 15	1056.3	164.7	 20
388	 15	870.0	69.4	 25
389	 15	629.0	68.4	 25
390	 15	218.3	30.4	 20
391	 15	68.0	10.7	 25
392	 15	76.3	11.6	 20
393	 15	85.3	11.6	 16
394	 15	90.0	14.9	 20
395	 15	135.0	20.7	 20
396	 15	153.5	19.2	 16
397	 15	389.0	64.6	 25
398	 15	188.0	24.2	 25
399	 15	92.5	16.8	 20
400	 15	109.0	15.8	 25
401	 15	70.0	12.8	 25
402	 15	276.3	30.2	 20
403	 15	564.0	41.1	 25
404	 15	58.0	8.8	 25
405	 15	52.3	10.9	 20
406	 15	58.0	8.7	 25
407	 15	148.0	23.3	 25
408	 15	111.3	20.1	 16
409	 15	176.3	22.4	 20
410	 15	176.8	18.4	 20
411	 15	420.0	38.3	 16
412	 15	290.3	23.3	 20
413	 15	265.0	32.2	 25
414	 15	282.5	29.5	 20
415	 15	1543.0	166.6	 25
416	 15	151.0	24.0	 25
417	 15	82.3	14.8	 20
418	 15	61.0	10.9	 25
419	 15	69.0	18.9	 25
420	 15	386.5	41.7	 20
421	 15	364.0	56.8	 25
422	 15	58.0	10.3	 25
423	 15	52.0	9.5	 20
424	 15	49.0	9.5	 20
425	 15	52.3	7.0	 20
426	 15	116.5	15.3	 16
427	 15	267.3	31.3	 20
428	 15	58.3	9.3	 20
429	 15	184.3	28.0	 20
430	 15	67.0	11.9	 25
431	 15	74.0	14.1	 25
432	 15	90.0	18.1	 20
433	 15	90.0	14.8	 25
434	 15	49.0	8.2	 25
435	 15	75.0	11.2	 20
436	 15	461.0	43.6	 25
437	 15	109.3	17.4	 20
438	 15	201.0	21.2	 25
439	 15	87.0	17.0	 25
440	 15	50.5	6.4	 16
441	 15	54.5	8.4	 20
442	 15	92.8	22.7	 20
443	 15	113.3	17.1	 16
444	 15	96.0	15.2	 20
445	 15	167.0	51.2	 25
446	 15	435.3	52.8	 20
447	 15	227.0	26.0	 25
448	 15	1945.0	179.0	 25
449	 15	321.8	39.6	 20
450	 15	166.0	22.2	 25
451	 15	1354.0	122.6	 25
452	 15	1260.8	85.2	 20
453	 15	404.0	27.5	 25
454	 15	116.0	20.1	 25
455	 15	77.0	12.2	 20
456	 15	62.3	10.1	 20
457	 15	57.0	8.9	 20
458	 15	68.3	10.5	 16
459	 15	215.5	23.7	 20
460	 15	418.0	33.9	 20
461	 15	742.5	68.2	 20
462	 15	127.0	20.9	 25
463	 15	126.0	17.9	 25
464	 15	891.0	69.0	 20
465	 15	224.0	92.0	 25
466	 15	74.0	12.1	 25
467	 15	124.3	13.5	 20
468	 15	112.0	18.9	 25
469	 15	94.0	14.3	 25
470	 15	250.5	35.2	 20
471	 15	466.0	48.9	 25
472	 15	895.0	76.4	 20
473	 15	219.3	22.6	 16
474	 15	1583.8	87.3	 20
475	 15	166.8	23.7	 20
476	 15	278.8	30.1	 16
477	 15	104.0	17.8	 25
478	 15	165.0	35.1	 25
479	 15	803.0	85.3	 20
480	 15	2457.0	176.4	 25
481	 15	2069.0	171.5	 25
482	 15	393.0	561.6	 20
483	 15	1721.0	203.5	 25
484	 15	207.0	31.5	 25
485	 15	234.3	26.9	 20
486	 15	74.0	11.4	 25
487	 15	69.0	16.4	 25
488	 15	294.5	24.9	 16
489	 15	70.3	12.7	 20
490	 15	1418.5	159.5	 20
491	 15	105.0	14.4	 16
492	 15	356.5	60.2	 20
493	 15	64.0	10.4	 25
494	 15	52.3	7.4	 20
495	 15	92.0	17.9	 25
496	 15	70.5	12.8	 20
497	 15	63.0	14.0	 25
498	 15	67.0	10.0	 25
499	 15	72.5	10.8	 20
500	 15	78.0	12.8	 25
501	 15	126.0	19.8	 25
502	 15	212.0	22.1	 20
503	 15	355.0	58.7	 25
504	 15	497.3	53.6	 20
505	 15	1457.8	36.7	 16
506	 15	988.0	62.6	 20
507	 15	1376.8	77.5	 20
508	 15	686.0	51.4	 16
509	 15	195.0	19.1	 25
510	 15	244.0	31.3	 25
511	 15	140.0	22.8	 20
512	 15	459.0	76.0	 25
513	 15	1143.0	52.6	 25
514	 15	1316.0	85.2	 20
515	 15	147.0	26.5	 25
516	 15	380.0	44.6	 25
517	 15	176.8	22.7	 20
518	 15	151.0	17.8	 25
519	 15	1808.0	189.7	 25
520	 15	4535.5	147.7	 16
521	 15	2326.5	83.8	 20
522	 15	791.0	55.3	 20
523	 15	171.3	19.9	 16
524	 15	2788.5	202.1	 20
525	 15	334.0	29.8	 25
526	 15	623.3	46.6	 20
527	 15	573.0	37.0	 25
528	 15	307.0	38.0	 25
529	 15	191.0	28.7	 20
530	 15	58.0	12.1	 25
531	 15	64.0	10.9	 25
532	 15	148.8	22.1	 20
533	 15	83.0	11.6	 25
534	 15	52.0	8.2	 25
535	 15	57.3	7.8	 20
536	 15	91.0	20.6	 20
537	 15	140.0	19.3	 20
538	 15	97.3	13.3	 16
539	 15	84.8	13.0	 20
540	 15	62.0	11.2	 20
541	 15	74.3	10.1	 20
542	 15	89.0	13.7	 25
543	 15	54.0	9.5	 25
544	 15	108.3	11.6	 20
545	 15	63.0	14.4	 25
546	 15	58.0	8.7	 25
547	 15	62.8	10.3	 20
548	 15	128.0	29.5	 25
549	 15	128.0	22.7	 25
550	 15	56.3	10.0	 20
551	 15	63.0	11.0	 25
552	 15	55.3	8.4	 20
553	 15	60.5	13.9	 16
554	 15	178.5	23.5	 20
555	 15	240.5	24.1	 16
556	 15	318.5	36.0	 20
557	 15	362.0	46.8	 25
558	 15	78.3	10.1	 20
559	 15	84.0	13.7	 25
560	 15	62.0	11.5	 25
561	 15	76.3	14.4	 20
562	 15	73.0	12.7	 25
563	 15	57.0	12.0	 25
564	 15	72.3	11.4	 20
565	 15	739.0	95.8	 25
566	 15	299.0	34.4	 25
567	 15	841.0	119.8	 20
568	 15	187.3	23.8	 20
569	 15	778.3	66.0	 20
570	 15	454.5	27.0	 16
571	 15	1080.3	82.1	 20
572	 15	90.3	12.2	 20
573	 15	69.8	12.3	 20
574	 15	234.0	33.3	 25
575	 15	127.0	20.0	 25
576	 15	108.5	13.9	 20
577	 15	475.0	437.2	 25
578	 15	244.0	33.5	 25
579	 15	757.0	57.8	 20
580	 15	268.0	33.3	 25
581	 15	107.0	20.7	 25
582	 15	398.8	61.6	 20
583	 15	255.0	38.8	 25
584	 15	69.0	12.5	 20
585	 15	79.3	12.1	 16
586	 15	249.3	30.4	 20
587	 15	345.0	44.1	 20
588	 15	148.3	17.2	 16
589	 15	708.0	60.4	 25
590	 15	222.0	32.7	 25
591	 15	64.3	9.2	 20
592	 15	66.0	10.6	 25
593	 15	748.0	104.2	 25
594	 15	320.8	39.2	 20
595	 15	105.0	18.9	 25
596	 15	128.0	18.0	 25
597	 15	1613.5	215.8	 20
598	 15	3417.0	502.6	 25
599	 15	3075.0	537.6	 25
600	 15	403.3	20.7	 16
601	 15	223.5	24.9	 20
602	 15	87.3	14.9	 20
603	 15	150.5	22.5	 16
604	 15	67.0	11.5	 20
605	 15	59.0	15.0	 25
606	 15	62.5	12.4	 20
607	 15	62.0	13.6	 25
608	 15	55.0	9.6	 25
609	 15	59.3	8.4	 20
610	 15	54.0	6.9	 25
611	 15	72.0	16.6	 25
612	 15	186.3	24.6	 20
613	 15	128.0	25.1	 25
614	 15	111.0	22.8	 20
615	 15	72.0	11.4	 25
616	 15	113.3	12.7	 20
617	 15	246.0	23.0	 16
618	 15	302.0	28.8	 20
619	 15	325.8	39.8	 20
620	 15	2314.8	103.8	 16
621	 15	2285.0	150.0	 25
622	 15	326.0	31.0	 25
623	 15	65.0	7.7	 20
624	 15	202.0	25.2	 25
625	 15	71.0	11.4	 25
626	 15	264.0	32.9	 20
627	 15	429.0	46.0	 25
628	 15	232.0	30.2	 25
629	 15	85.0	12.8	 20
630	 15	134.0	31.3	 25
631	 15	51.0	8.2	 25
632	 15	52.0	7.7	 16
633	 15	74.3	13.2	 20
634	 15	233.0	24.0	 20
635	 15	142.3	22.8	 16
636	 15	466.0	37.4	 20
637	 15	1056.0	180.7	 25
638	 15	289.3	28.7	 20
639	 15	88.0	14.0	 25
  0	 16	5969.3	1048.7	 20
  1	 16	48.3	6.1	 16
  2	 16	46.8	9.9	 20
  3	 16	50.0	11.2	 25
  4	 16	54.3	25.0	 20
  5	 16	45.0	7.6	 25
  6	 16	43.0	7.2	 25
  7	 16	38.0	5.6	 20
  8	 16	46.0	10.3	 25
  9	 16	56.0	15.3	 25
 10	 16	50.8	10.8	 20
 11	 16	43.0	7.6	 25
 12	 16	41.0	8.8	 25
 13	 16	48.5	8.8	 20
 14	 16	41.3	10.8	 20
 15	 16	41.5	5.8	 20
 16	 16	40.3	5.9	 16
 17	 16	40.0	7.5	 20
 18	 16	42.5	11.0	 20
 19	 16	53.3	8.9	 20
 20	 16	57.0	9.4	 25
 21	 16	43.0	10.9	 20
 22	 16	42.0	7.2	 25
 23	 16	44.0	9.8	 25
 24	 16	44.0	8.7	 20
 25	 16	45.0	8.1	 25
 26	 16	58.0	34.2	 25
 27	 16	52.5	11.1	 20
 28	 16	48.0	8.3	 25
 29	 16	42.0	8.5	 25
 30	 16	46.0	10.0	 16
 31	 16	36.5	7.1	 20
 32	 16	37.5	6.2	 20
 33	 16	38.3	8.2	 16
 34	 16	95.8	236.3	 20
 35	 16	39.0	7.4	 25
 36	 16	41.8	9.7	 20
 37	 16	40.0	7.5	 25
 38	 16	45.0	9.7	 25
 39	 16	41.3	9.2	 20
 40	 16	39.0	8.2	 25
 41	 16	46.0	10.9	 25
 42	 16	39.5	10.6	 20
 43	 16	41.0	7.2	 25
 44	 16	40.0	6.3	 25
 45	 16	47.3	8.7	 20
 46	 16	45.5	9.1	 20
 47	 16	42.0	7.3	 20
 48	 16	36.3	6.6	 16
 49	 16	37.0	7.0	 20
 50	 16	40.8	10.6	 20
 51	 16	35.5	5.9	 20
 52	 16	40.0	6.2	 25
 53	 16	45.0	9.3	 25
 54	 16	45.3	10.4	 20
 55	 16	43.0	9.2	 25
 56	 16	48.0	8.4	 25
 57	 16	52.3	14.1	 20
 58	 16	45.0	10.7	 25
 59	 16	44.0	8.2	 25
 60	 16	44.0	9.8	 20
 61	 16	50.0	8.2	 25
 62	 16	50.0	10.3	 20
 63	 16	39.8	8.3	 16
 64	 16	42.3	9.8	 20
 65	 16	41.5	9.6	 20
 66	 16	43.0	6.6	 16
 67	 16	46.0	8.8	 25
 68	 16	47.0	10.2	 25
 69	 16	44.8	8.7	 20
 70	 16	43.0	9.7	 25
 71	 16	44.0	7.5	 25
 72	 16	37.0	7.4	 20
 73	 16	49.0	9.1	 25
 74	 16	52.0	12.6	 25
 75	 16	45.0	8.6	 20
 76	 16	43.0	7.4	 25
 77	 16	39.3	7.2	 20
 78	 16	46.3	9.0	 20
 79	 16	41.5	6.7	 20
 80	 16	40.3	7.4	 16
 81	 16	42.5	8.2	 20
 82	 16	46.0	10.8	 20
 83	 16	40.0	9.0	 20
 84	 16	43.0	9.5	 25
 85	 16	42.0	6.6	 25
 86	 16	38.3	6.2	 20
 87	 16	43.0	9.4	 25
 88	 16	45.0	9.4	 25
 89	 16	56.0	9.6	 20
 90	 16	52.0	7.6	 25
 91	 16	59.0	9.6	 25
 92	 16	72.0	11.8	 20
 93	 16	67.0	13.1	 25
 94	 16	63.3	7.8	 20
 95	 16	62.3	9.3	 16
 96	 16	51.3	9.9	 20
 97	 16	47.3	7.2	 20
 98	 16	45.0	9.4	 16
 99	 16	54.0	20.3	 25
100	 16	45.0	8.3	 25
101	 16	41.5	7.6	 20
102	 16	46.0	9.3	 25
103	 16	43.0	11.1	 25
104	 16	45.0	8.7	 20
105	 16	56.0	9.9	 25
106	 16	57.0	8.4	 25
107	 16	57.0	10.5	 20
108	 16	51.0	8.2	 25
109	 16	46.0	9.8	 25
110	 16	46.5	7.2	 16
111	 16	40.3	7.7	 20
112	 16	49.5	10.2	 20
113	 16	47.5	7.9	 16
114	 16	47.5	9.4	 20
115	 16	43.0	8.5	 25
116	 16	41.3	6.0	 20
117	 16	39.0	6.3	 25
118	 16	45.0	7.3	 25
119	 16	50.3	9.6	 20
120	 16	57.0	13.7	 25
121	 16	55.0	11.1	 25
122	 16	53.5	10.3	 20
123	 16	48.0	7.4	 25
124	 16	46.0	8.9	 25
125	 16	42.3	7.8	 20
126	 16	45.3	11.1	 20
127	 16	41.5	9.9	 20
128	 16	50.3	10.4	 16
129	 16	46.3	9.3	 20
130	 16	44.0	5.7	 20
131	 16	51.3	8.4	 20
132	 16	59.0	12.8	 25
133	 16	72.0	16.2	 25
134	 16	69.8	14.8	 20
135	 16	64.0	12.3	 25
136	 16	63.5	10.9	 20
137	 16	69.0	12.8	 25
138	 16	53.0	6.9	 25
139	 16	50.0	8.0	 20
140	 16	48.0	9.8	 25
141	 16	52.0	9.8	 25
142	 16	45.5	10.5	 16
143	 16	47.3	8.4	 20
144	 16	44.0	8.2	 20
145	 16	43.5	7.0	 16
146	 16	42.0	7.4	 20
147	 16	45.0	9.4	 25
148	 16	36.0	9.0	 20
149	 16	42.0	10.1	 25
150	 16	44.0	8.9	 25
151	 16	42.5	9.0	 20
152	 16	36.0	6.2	 25
153	 16	43.0	6.2	 25
154	 16	63.3	39.2	 20
155	 16	44.0	10.9	 25
156	 16	45.0	7.9	 25
157	 16	42.0	7.4	 20
158	 16	51.0	8.9	 20
159	 16	47.3	10.2	 20
160	 16	42.8	7.3	 16
161	 16	46.0	8.5	 20
162	 16	44.3	7.6	 20
163	 16	50.0	8.5	 20
164	 16	48.0	10.2	 25
165	 16	47.0	8.0	 25
166	 16	54.3	12.4	 20
167	 16	46.0	8.2	 25
168	 16	43.0	9.6	 25
169	 16	45.5	8.7	 20
170	 16	47.0	7.6	 25
171	 16	46.0	9.1	 25
172	 16	53.0	9.7	 20
173	 16	44.5	10.6	 20
174	 16	43.5	10.5	 20
175	 16	44.0	9.1	 16
176	 16	48.0	10.1	 20
177	 16	50.3	11.1	 20
178	 16	48.5	13.1	 16
179	 16	45.0	7.6	 25
180	 16	46.0	13.4	 25
181	 16	52.0	75.7	 20
182	 16	50.0	11.2	 25
183	 16	2620.0	432.9	 25
184	 16	307.3	39.0	 20
185	 16	257.0	55.5	 25
186	 16	134.0	23.8	 25
187	 16	120.5	15.8	 20
188	 16	85.0	14.1	 25
189	 16	107.5	19.5	 20
190	 16	136.3	13.3	 16
191	 16	540.3	54.3	 20
192	 16	63.0	6.9	 20
193	 16	104.0	19.3	 16
194	 16	68.0	13.3	 20
195	 16	58.0	10.9	 20
196	 16	93.0	17.7	 25
197	 16	85.0	18.7	 25
198	 16	48.0	6.1	 20
199	 16	53.0	12.0	 25
200	 16	44.0	7.3	 25
201	 16	51.0	7.8	 20
202	 16	53.0	9.4	 25
203	 16	149.0	20.0	 25
204	 16	58.8	10.0	 20
205	 16	55.5	8.4	 20
206	 16	54.5	10.1	 20
207	 16	73.5	19.2	 16
208	 16	72.8	13.5	 20
209	 16	86.5	14.9	 20
210	 16	168.5	16.0	 16
211	 16	59.0	8.2	 25
212	 16	54.0	8.9	 25
213	 16	66.5	13.2	 20
214	 16	53.0	10.1	 25
215	 16	66.0	11.8	 25
216	 16	49.5	9.6	 20
217	 16	45.0	9.4	 25
218	 16	91.0	13.9	 25
219	 16	47.3	6.5	 20
220	 16	53.0	10.2	 25
221	 16	60.3	11.7	 20
222	 16	93.0	17.9	 16
223	 16	234.5	37.3	 20
224	 16	317.0	35.5	 20
225	 16	748.3	51.3	 16
226	 16	135.0	18.2	 20
227	 16	220.0	35.0	 25
228	 16	549.3	110.1	 20
229	 16	101.0	11.1	 25
230	 16	91.0	15.1	 25
231	 16	114.0	20.4	 20
232	 16	97.0	16.0	 25
233	 16	74.0	12.2	 25
234	 16	93.8	17.4	 20
235	 16	191.0	20.7	 25
236	 16	180.0	23.8	 25
237	 16	254.3	33.4	 16
238	 16	502.8	46.0	 20
239	 16	554.5	43.5	 20
240	 16	357.5	30.5	 16
241	 16	415.0	53.1	 20
242	 16	93.0	15.6	 20
243	 16	52.3	7.6	 20
244	 16	81.0	16.3	 25
245	 16	62.0	12.4	 25
246	 16	125.3	14.5	 20
247	 16	67.0	11.6	 25
248	 16	69.0	11.2	 25
249	 16	57.0	9.3	 20
250	 16	54.0	9.9	 25
251	 16	54.3	10.3	 20
252	 16	53.0	10.4	 25
253	 16	47.5	9.0	 20
254	 16	54.3	11.1	 16
255	 16	201.0	32.5	 20
256	 16	75.0	12.6	 20
257	 16	68.3	8.4	 16
258	 16	67.0	10.4	 20
259	 16	63.0	14.9	 25
260	 16	112.3	17.3	 20
261	 16	67.0	14.5	 25
262	 16	68.0	13.7	 25
263	 16	51.5	9.3	 20
264	 16	56.0	9.1	 25
265	 16	55.0	9.3	 25
266	 16	57.0	10.7	 20
267	 16	259.0	55.1	 25
268	 16	60.0	10.7	 25
269	 16	60.0	7.9	 16
270	 16	55.0	10.0	 20
271	 16	58.5	13.5	 20
272	 16	69.8	13.6	 16
273	 16	53.5	6.8	 20
274	 16	65.3	11.7	 20
275	 16	50.3	8.9	 20
276	 16	69.0	11.6	 25
277	 16	60.0	9.6	 25
278	 16	65.0	11.8	 20
279	 16	54.0	8.3	 25
280	 16	66.0	11.6	 25
281	 16	224.3	27.3	 20
282	 16	111.0	20.9	 25
283	 16	61.0	12.2	 25
284	 16	84.5	15.4	 20
285	 16	122.5	16.0	 20
286	 16	120.3	21.7	 20
287	 16	389.3	38.3	 16
288	 16	506.5	35.0	 20
289	 16	209.5	24.2	 20
290	 16	145.5	21.0	 16
291	 16	152.0	33.6	 25
292	 16	347.0	68.5	 25
293	 16	351.0	34.2	 20
294	 16	190.0	28.2	 25
295	 16	177.0	18.5	 25
296	 16	231.3	35.4	 20
297	 16	199.0	22.5	 25
298	 16	402.0	78.9	 25
299	 16	237.8	23.8	 20
300	 16	272.0	32.6	 25
301	 16	338.8	31.2	 20
302	 16	193.0	56.6	 16
303	 16	100.5	12.8	 20
304	 16	303.5	28.0	 20
305	 16	294.3	37.1	 16
306	 16	568.3	69.4	 20
307	 16	4035.0	644.4	 25
308	 16	178.5	20.9	 20
309	 16	213.0	24.3	 25
310	 16	136.5	17.8	 20
311	 16	144.0	24.8	 25
312	 16	128.0	20.1	 25
313	 16	105.0	17.0	 20
314	 16	623.0	50.9	 25
315	 16	3338.0	232.8	 25
316	 16	282.8	34.0	 20
317	 16	175.5	12.7	 20
318	 16	84.3	14.0	 20
319	 16	166.3	24.8	 16
320	 16	73.8	12.6	 20
321	 16	115.0	20.5	 20
322	 16	161.5	16.3	 16
323	 16	124.0	28.6	 25
324	 16	572.0	45.5	 25
325	 16	168.8	22.5	 20
326	 16	296.0	37.1	 25
327	 16	113.0	13.7	 25
328	 16	173.3	18.9	 20
329	 16	172.0	24.6	 25
330	 16	182.0	28.4	 25
331	 16	135.0	24.3	 20
332	 16	174.0	25.7	 25
333	 16	94.5	13.4	 20
334	 16	174.0	19.1	 16
335	 16	180.3	22.2	 20
336	 16	69.5	11.0	 20
337	 16	81.3	11.0	 16
338	 16	109.3	14.2	 20
339	 16	207.0	75.1	 25
340	 16	115.0	38.8	 20
341	 16	136.0	48.3	 25
342	 16	207.0	21.7	 25
343	 16	86.3	13.0	 20
344	 16	111.0	19.5	 25
345	 16	178.0	36.1	 25
346	 16	784.5	75.4	 20
347	 16	125.0	19.3	 25
348	 16	140.0	19.4	 25
349	 16	69.5	21.0	 16
350	 16	864.0	117.1	 20
351	 16	1037.0	58.1	 20
352	 16	464.3	34.3	 16
353	 16	208.0	23.8	 20
354	 16	124.0	22.1	 20
355	 16	2610.0	495.4	 20
356	 16	290.0	52.6	 25
357	 16	88.0	13.4	 25
358	 16	69.5	11.9	 20
359	 16	64.0	11.8	 25
360	 16	72.0	12.2	 25
361	 16	72.3	13.4	 20
362	 16	78.0	11.4	 25
363	 16	74.0	13.7	 25
364	 16	105.8	15.6	 20
365	 16	1376.3	179.3	 20
366	 16	270.3	27.8	 20
367	 16	170.0	19.2	 16
368	 16	328.5	26.3	 20
369	 16	98.0	14.1	 16
370	 16	58.3	8.2	 20
371	 16	70.0	13.1	 25
372	 16	75.3	13.1	 20
373	 16	56.0	10.0	 25
374	 16	64.0	10.5	 25
375	 16	59.8	12.7	 20
376	 16	73.0	17.9	 25
377	 16	73.0	13.0	 25
378	 16	79.3	15.1	 20
379	 16	85.0	14.4	 25
380	 16	66.0	9.7	 25
381	 16	69.8	10.7	 16
382	 16	78.0	15.0	 20
383	 16	63.0	12.7	 20
384	 16	90.0	15.0	 16
385	 16	252.0	43.7	 20
386	 16	274.5	44.0	 20
387	 16	2495.8	179.0	 20
388	 16	1324.0	94.9	 25
389	 16	1340.0	70.0	 25
390	 16	175.0	20.0	 20
391	 16	84.0	11.9	 25
392	 16	99.0	17.2	 25
393	 16	104.8	17.2	 20
394	 16	102.0	18.0	 25
395	 16	150.0	22.9	 25
396	 16	153.0	15.3	 20
397	 16	174.5	21.1	 20
398	 16	133.3	22.2	 20
399	 16	77.3	10.4	 16
400	 16	77.3	14.3	 20
401	 16	62.0	10.3	 20
402	 16	92.0	13.4	 16
403	 16	164.0	23.6	 25
404	 16	54.0	8.4	 25
405	 16	59.5	10.5	 20
406	 16	54.0	8.8	 25
407	 16	129.0	22.0	 25
408	 16	80.3	12.7	 20
409	 16	169.0	21.0	 25
410	 16	143.0	16.7	 25
411	 16	1114.5	108.3	 20
412	 16	151.0	25.4	 25
413	 16	542.5	52.1	 20
414	 16	132.5	15.5	 16
415	 16	409.3	40.4	 20
416	 16	113.0	21.7	 20
417	 16	60.8	11.0	 16
418	 16	59.5	13.2	 20
419	 16	56.0	9.5	 25
420	 16	80.3	11.8	 20
421	 16	256.0	42.0	 25
422	 16	60.0	12.1	 25
423	 16	61.3	9.3	 20
424	 16	55.0	9.8	 25
425	 16	52.0	10.6	 25
426	 16	82.8	15.3	 20
427	 16	228.0	21.6	 25
428	 16	63.0	9.9	 20
429	 16	62.5	10.7	 20
430	 16	59.5	10.8	 20
431	 16	62.5	13.1	 16
432	 16	50.3	8.9	 20
433	 16	77.5	13.1	 20
434	 16	53.0	12.6	 16
435	 16	77.0	10.7	 25
436	 16	324.0	32.3	 25
437	 16	165.8	27.5	 20
438	 16	184.0	21.4	 25
439	 16	81.0	12.9	 25
440	 16	57.8	13.8	 20
441	 16	58.0	10.6	 25
442	 16	111.0	26.6	 25
443	 16	282.8	29.6	 20
444	 16	174.0	30.3	 25
445	 16	410.0	210.8	 20
446	 16	1095.3	85.0	 16
447	 16	193.3	25.9	 20
448	 16	1186.3	162.9	 20
449	 16	683.5	44.0	 16
450	 16	152.8	30.0	 20
451	 16	408.0	49.7	 25
452	 16	454.0	58.5	 20
453	 16	309.0	29.8	 25
454	 16	240.0	23.8	 25
455	 16	93.8	14.4	 20
456	 16	63.0	11.0	 25
457	 16	54.0	10.2	 25
458	 16	54.0	7.5	 20
459	 16	222.0	26.6	 25
460	 16	189.0	25.4	 25
461	 16	220.3	18.2	 16
462	 16	57.5	11.2	 20
463	 16	60.3	10.7	 20
464	 16	234.3	29.2	 16
465	 16	277.3	30.7	 20
466	 16	78.0	15.8	 20
467	 16	69.0	14.6	 20
468	 16	72.0	12.6	 25
469	 16	92.0	14.3	 25
470	 16	112.8	24.9	 20
471	 16	279.0	37.8	 25
472	 16	2168.0	100.5	 25
473	 16	207.3	23.4	 20
474	 16	1746.0	105.6	 25
475	 16	181.0	24.1	 25
476	 16	168.8	13.8	 20
477	 16	344.0	47.9	 20
478	 16	234.5	51.4	 20
479	 16	999.5	48.7	 16
480	 16	1998.5	89.4	 20
481	 16	821.0	47.8	 20
482	 16	372.5	27.8	 16
483	 16	361.0	45.6	 25
484	 16	77.3	13.3	 20
485	 16	105.0	17.8	 25
486	 16	51.0	7.3	 25
487	 16	58.3	7.1	 20
488	 16	103.0	18.5	 25
489	 16	67.0	9.9	 25
490	 16	248.0	32.7	 20
491	 16	67.0	9.3	 25
492	 16	148.0	24.0	 25
493	 16	62.3	12.8	 16
494	 16	51.8	8.6	 20
495	 16	75.0	12.0	 20
496	 16	64.0	10.3	 16
497	 16	85.8	14.6	 20
498	 16	62.0	12.1	 20
499	 16	61.5	11.1	 20
500	 16	94.0	14.9	 25
501	 16	138.0	18.0	 25
502	 16	102.0	14.9	 20
503	 16	530.0	54.9	 25
504	 16	463.0	51.2	 25
505	 16	1258.3	75.6	 20
506	 16	1037.0	54.4	 25
507	 16	2351.0	166.0	 25
508	 16	924.3	61.3	 20
509	 16	195.0	20.9	 20
510	 16	318.3	31.5	 20
511	 16	272.8	15.7	 16
512	 16	283.8	27.0	 20
513	 16	722.3	41.6	 20
514	 16	374.0	33.9	 16
515	 16	181.0	30.0	 25
516	 16	715.0	40.0	 25
517	 16	143.5	22.2	 20
518	 16	113.0	19.5	 25
519	 16	1411.0	84.7	 25
520	 16	2995.8	134.9	 20
521	 16	2301.0	146.3	 25
522	 16	532.0	43.8	 25
523	 16	125.5	19.7	 20
524	 16	992.0	82.1	 25
525	 16	307.8	20.1	 20
526	 16	364.5	28.2	 16
527	 16	361.8	39.0	 20
528	 16	267.3	38.5	 20
529	 16	94.3	16.1	 16
530	 16	53.0	8.5	 20
531	 16	68.0	11.5	 25
532	 16	54.0	7.0	 20
533	 16	59.0	10.7	 25
534	 16	67.0	10.8	 25
535	 16	71.3	12.3	 20
536	 16	72.0	11.3	 25
537	 16	64.0	7.9	 25
538	 16	77.0	14.2	 20
539	 16	88.0	15.1	 25
540	 16	52.0	9.2	 25
541	 16	71.3	12.5	 16
542	 16	74.3	13.3	 20
543	 16	55.3	9.2	 16
544	 16	241.5	38.9	 20
545	 16	58.0	10.6	 20
546	 16	64.3	9.6	 16
547	 16	63.0	10.0	 25
548	 16	60.0	8.9	 25
549	 16	55.8	9.3	 20
550	 16	57.0	10.6	 25
551	 16	54.0	12.8	 25
552	 16	54.5	7.9	 20
553	 16	58.0	6.6	 25
554	 16	183.0	15.4	 25
555	 16	314.5	32.9	 20
556	 16	281.0	31.8	 25
557	 16	362.0	40.7	 20
558	 16	160.5	27.0	 16
559	 16	56.5	11.5	 20
560	 16	64.3	18.8	 20
561	 16	59.3	6.7	 16
562	 16	58.3	6.5	 20
563	 16	61.0	11.9	 25
564	 16	65.3	13.1	 20
565	 16	243.0	34.7	 25
566	 16	284.0	28.0	 25
567	 16	448.0	53.2	 20
568	 16	137.0	15.6	 25
569	 16	367.0	37.9	 25
570	 16	170.3	20.1	 20
571	 16	461.0	34.2	 25
572	 16	79.0	12.7	 25
573	 16	97.3	10.2	 16
574	 16	222.8	25.1	 20
575	 16	291.8	52.6	 20
576	 16	261.3	31.6	 16
577	 16	271.0	21.3	 20
578	 16	147.0	17.9	 20
579	 16	280.5	35.3	 20
580	 16	279.0	32.1	 25
581	 16	102.0	17.1	 25
582	 16	549.5	45.3	 20
583	 16	192.0	23.1	 25
584	 16	68.0	12.3	 25
585	 16	117.3	21.7	 20
586	 16	370.0	37.5	 25
587	 16	260.0	33.2	 25
588	 16	115.3	17.7	 20
589	 16	526.8	51.4	 20
590	 16	162.3	25.3	 20
591	 16	71.0	13.8	 16
592	 16	81.3	29.4	 20
593	 16	426.5	39.0	 20
594	 16	456.3	31.5	 16
595	 16	70.0	16.5	 25
596	 16	98.0	16.9	 25
597	 16	485.0	50.0	 20
598	 16	2082.0	212.3	 25
599	 16	1073.0	147.5	 25
600	 16	254.3	26.8	 20
601	 16	207.0	24.3	 25
602	 16	168.3	20.0	 20
603	 16	99.0	15.2	 25
604	 16	65.0	8.7	 25
605	 16	57.3	6.4	 16
606	 16	62.3	12.0	 20
607	 16	57.3	10.8	 20
608	 16	52.8	5.8	 16
609	 16	55.3	6.7	 20
610	 16	52.3	10.8	 20
611	 16	71.5	13.3	 20
612	 16	200.0	33.8	 25
613	 16	96.0	18.4	 25
614	 16	86.3	13.3	 20
615	 16	68.0	9.9	 25
616	 16	102.0	16.8	 25
617	 16	279.3	30.8	 20
618	 16	183.0	22.6	 25
619	 16	162.0	31.1	 25
620	 16	686.5	56.0	 20
621	 16	1349.8	91.6	 20
622	 16	284.8	26.2	 20
623	 16	92.5	16.3	 16
624	 16	126.5	15.2	 20
625	 16	77.0	15.9	 20
626	 16	404.8	31.8	 16
627	 16	267.0	32.6	 25
628	 16	211.0	29.1	 25
629	 16	70.5	10.8	 20
630	 16	67.0	12.5	 25
631	 16	65.0	10.8	 25
632	 16	53.3	8.8	 20
633	 16	60.0	10.9	 25
634	 16	228.0	42.1	 25
635	 16	177.3	21.0	 20
636	 16	302.0	29.8	 25
637	 16	487.8	67.9	 20
638	 16	228.3	26.4	 16
639	 16	5047.5	713.3	 20
  0	 17	95.0	17.9	 25
  1	 17	76.8	15.7	 20
  2	 17	96.0	14.0	 25
  3	 17	189.8	26.3	 20
  4	 17	1676.5	132.3	 16
  5	 17	51.5	8.1	 20
  6	 17	47.3	8.3	 20
  7	 17	67.8	11.8	 16
  8	 17	56.0	9.9	 25
  9	 17	53.3	10.6	 20
 10	 17	370.0	76.1	 25
 11	 17	85.0	15.7	 25
 12	 17	59.0	10.9	 20
 13	 17	64.0	11.4	 25
 14	 17	68.0	12.3	 25
 15	 17	1972.0	213.4	 20
 16	 17	112.0	18.0	 25
 17	 17	138.0	21.4	 25
 18	 17	443.5	39.5	 20
 19	 17	97.0	15.8	 20
 20	 17	141.8	14.5	 20
 21	 17	361.8	28.9	 16
 22	 17	112.3	18.5	 20
 23	 17	101.0	16.8	 20
 24	 17	71.5	13.6	 20
 25	 17	111.0	13.5	 25
 26	 17	70.0	11.2	 25
 27	 17	99.0	13.8	 20
 28	 17	80.0	11.6	 25
 29	 17	94.0	18.2	 25
 30	 17	44.3	7.8	 20
 31	 17	57.0	10.3	 25
 32	 17	48.0	7.2	 25
 33	 17	91.5	15.6	 20
 34	 17	56.0	14.6	 25
 35	 17	76.5	13.6	 20
 36	 17	94.3	23.8	 16
 37	 17	53.3	9.4	 20
 38	 17	58.3	10.3	 20
 39	 17	59.3	11.1	 16
 40	 17	70.0	11.4	 25
 41	 17	67.0	13.0	 25
 42	 17	87.3	13.8	 20
 43	 17	60.0	9.3	 25
 44	 17	222.0	28.9	 25
 45	 17	45.0	9.9	 20
 46	 17	51.0	11.5	 25
 47	 17	78.0	13.9	 25
 48	 17	50.3	9.5	 20
 49	 17	72.0	11.5	 25
 50	 17	48.0	8.0	 25
 51	 17	76.5	12.5	 16
 52	 17	64.8	11.2	 20
 53	 17	208.5	32.9	 20
 54	 17	84.3	10.6	 16
 55	 17	73.3	9.6	 20
 56	 17	50.0	7.3	 25
 57	 17	48.0	10.5	 20
 58	 17	52.0	7.7	 25
 59	 17	91.0	14.4	 25
 60	 17	57.0	14.1	 20
 61	 17	136.0	20.2	 25
 62	 17	270.0	38.5	 25
 63	 17	181.0	20.8	 20
 64	 17	60.0	9.5	 25
 65	 17	82.0	19.4	 25
 66	 17	109.0	17.8	 20
 67	 17	89.3	15.5	 20
 68	 17	60.8	8.9	 16
 69	 17	54.3	10.2	 20
 70	 17	49.8	7.2	 20
 71	 17	47.0	8.7	 16
 72	 17	52.0	8.9	 25
 73	 17	67.0	11.0	 25
 74	 17	100.0	14.5	 20
 75	 17	106.0	17.7	 25
 76	 17	70.0	34.3	 25
 77	 17	173.3	15.8	 20
 78	 17	89.0	16.3	 25
 79	 17	56.0	8.3	 25
 80	 17	60.3	10.5	 20
 81	 17	63.0	13.5	 25
 82	 17	65.0	11.5	 25
 83	 17	152.3	24.6	 16
 84	 17	889.8	132.4	 20
 85	 17	138.0	13.1	 20
 86	 17	65.0	12.3	 16
 87	 17	59.3	10.1	 20
 88	 17	97.0	19.6	 25
 89	 17	773.8	94.0	 20
 90	 17	132.0	21.3	 25
 91	 17	187.0	21.4	 25
 92	 17	781.3	41.0	 20
 93	 17	417.0	89.8	 25
 94	 17	353.0	72.2	 25
 95	 17	131.3	16.2	 20
 96	 17	106.0	16.2	 25
 97	 17	83.0	17.4	 25
 98	 17	54.5	9.5	 20
 99	 17	76.0	14.1	 20
100	 17	65.0	10.2	 20
101	 17	57.3	13.4	 16
102	 17	143.3	24.1	 20
103	 17	177.0	21.4	 20
104	 17	220.3	32.2	 20
105	 17	949.0	139.6	 25
106	 17	253.0	25.9	 25
107	 17	250.0	44.7	 20
108	 17	462.0	61.2	 25
109	 17	322.0	27.0	 25
110	 17	382.0	36.6	 20
111	 17	77.0	14.7	 25
112	 17	83.0	12.2	 25
113	 17	67.0	10.8	 20
114	 17	80.0	14.8	 25
115	 17	48.3	10.2	 20
116	 17	71.5	7.6	 16
117	 17	83.0	16.4	 20
118	 17	119.5	22.5	 20
119	 17	342.0	31.3	 16
120	 17	4384.0	660.4	 25
121	 17	2902.0	630.3	 25
122	 17	242.3	20.6	 20
123	 17	68.0	7.1	 25
124	 17	84.3	13.9	 20
125	 17	147.0	20.6	 25
126	 17	130.0	19.7	 25
127	 17	522.8	61.7	 20
128	 17	880.0	100.4	 25
129	 17	495.0	64.3	 25
130	 17	559.0	44.5	 20
131	 17	67.3	11.7	 20
132	 17	273.5	37.6	 20
133	 17	87.8	19.7	 16
134	 17	64.3	9.1	 20
135	 17	350.5	46.8	 20
136	 17	135.5	18.5	 20
137	 17	110.0	21.0	 25
138	 17	158.0	29.4	 25
139	 17	69.3	13.0	 20
140	 17	452.0	61.6	 25
141	 17	1398.0	134.7	 25
142	 17	347.5	30.3	 20
143	 17	869.0	91.8	 25
144	 17	71.0	13.3	 25
145	 17	51.3	10.4	 20
146	 17	58.0	8.9	 25
147	 17	58.0	10.2	 20
148	 17	199.0	25.7	 16
149	 17	135.3	19.6	 20
150	 17	88.3	14.0	 20
151	 17	98.0	19.4	 16
152	 17	57.0	11.3	 25
153	 17	48.0	9.2	 25
154	 17	72.3	12.3	 20
155	 17	141.0	27.7	 25
156	 17	137.0	14.0	 25
157	 17	213.5	32.3	 20
158	 17	90.0	21.8	 25
159	 17	206.0	34.4	 25
160	 17	289.0	34.1	 20
161	 17	277.0	27.5	 25
162	 17	180.0	19.0	 25
163	 17	125.3	22.8	 16
164	 17	464.0	61.7	 20
165	 17	424.0	50.7	 20
166	 17	660.8	51.7	 16
167	 17	358.0	33.8	 20
168	 17	812.0	136.8	 25
169	 17	178.0	32.0	 20
170	 17	55.0	10.1	 25
171	 17	51.0	7.5	 25
172	 17	98.0	24.7	 20
173	 17	63.0	10.0	 25
174	 17	51.0	11.6	 25
175	 17	82.5	15.9	 20
176	 17	68.0	8.9	 25
177	 17	258.0	29.7	 25
178	 17	81.3	12.1	 20
179	 17	101.5	20.3	 20
180	 17	68.5	11.6	 20
181	 17	63.3	11.2	 16
182	 17	145.3	23.3	 20
183	 17	256.5	25.1	 16
184	 17	84.0	13.3	 25
185	 17	76.0	12.3	 25
186	 17	217.0	35.0	 20
187	 17	190.0	28.3	 25
188	 17	241.0	30.6	 25
189	 17	181.5	19.7	 20
190	 17	60.0	8.9	 25
191	 17	275.0	41.3	 25
192	 17	91.8	15.3	 20
193	 17	68.0	12.4	 25
194	 17	200.0	33.7	 25
195	 17	254.8	29.7	 16
196	 17	396.5	67.2	 20
197	 17	932.8	73.3	 20
198	 17	106.3	13.4	 16
199	 17	103.3	16.8	 20
200	 17	46.0	9.9	 25
201	 17	54.0	9.1	 20
202	 17	90.0	15.4	 25
203	 17	94.0	16.3	 25
204	 17	53.0	12.9	 20
205	 17	1061.0	165.7	 25
206	 17	48.0	9.7	 25
207	 17	60.3	7.6	 20
208	 17	61.0	13.8	 25
209	 17	50.0	9.3	 25
210	 17	262.3	25.4	 20
211	 17	97.0	15.9	 20
212	 17	46.3	12.4	 20
213	 17	61.3	10.7	 16
214	 17	54.3	7.3	 20
215	 17	53.5	12.4	 20
216	 17	47.0	13.7	 20
217	 17	59.0	12.6	 25
218	 17	51.0	9.6	 25
219	 17	196.8	22.4	 20
220	 17	56.0	8.1	 25
221	 17	60.0	12.8	 25
222	 17	69.0	15.2	 20
223	 17	46.0	10.3	 25
224	 17	316.0	50.3	 25
225	 17	99.0	15.7	 20
226	 17	102.0	28.8	 25
227	 17	97.5	12.8	 20
228	 17	132.5	21.1	 16
229	 17	162.0	18.9	 20
230	 17	187.3	26.8	 20
231	 17	81.8	13.7	 16
232	 17	62.0	9.3	 25
233	 17	113.0	15.2	 25
234	 17	79.8	12.2	 20
235	 17	57.0	10.7	 25
236	 17	73.0	10.0	 25
237	 17	324.3	33.5	 20
238	 17	184.0	25.1	 25
239	 17	273.0	27.2	 25
240	 17	222.0	26.8	 20
241	 17	160.0	25.2	 25
242	 17	168.8	20.8	 20
243	 17	970.8	138.8	 20
244	 17	211.0	33.2	 20
245	 17	69.0	11.6	 16
246	 17	217.3	27.2	 20
247	 17	91.3	16.6	 20
248	 17	604.0	96.9	 20
249	 17	76.0	13.4	 25
250	 17	49.0	7.7	 25
251	 17	58.8	10.1	 20
252	 17	51.0	8.8	 25
253	 17	57.0	10.0	 25
254	 17	61.8	11.2	 20
255	 17	66.0	9.8	 25
256	 17	58.0	8.4	 25
257	 17	79.0	9.5	 20
258	 17	97.0	13.3	 25
259	 17	85.3	12.5	 20
260	 17	252.3	42.2	 16
261	 17	107.3	17.6	 20
262	 17	467.8	48.8	 20
263	 17	58.5	11.9	 16
264	 17	86.0	15.7	 25
265	 17	64.0	8.8	 25
266	 17	168.3	19.6	 20
267	 17	63.0	11.4	 25
268	 17	80.0	13.2	 25
269	 17	56.3	8.4	 20
270	 17	65.0	21.4	 25
271	 17	75.0	14.0	 25
272	 17	70.8	12.3	 20
273	 17	52.0	7.8	 25
274	 17	171.0	31.8	 25
275	 17	65.3	9.6	 16
276	 17	65.8	13.0	 20
277	 17	61.5	13.1	 20
278	 17	57.3	8.9	 16
279	 17	75.5	11.8	 20
280	 17	54.0	8.2	 25
281	 17	86.5	12.5	 20
282	 17	63.0	10.2	 25
283	 17	77.0	14.2	 25
284	 17	158.3	22.9	 20
285	 17	154.0	24.0	 25
286	 17	79.0	16.2	 25
287	 17	71.3	10.8	 20
288	 17	78.0	9.5	 25
289	 17	768.0	90.2	 25
290	 17	259.3	29.5	 20
291	 17	111.8	20.4	 20
292	 17	77.8	17.4	 20
293	 17	98.5	18.9	 16
294	 17	388.5	28.5	 20
295	 17	279.0	32.9	 20
296	 17	1004.0	61.5	 20
297	 17	530.0	53.5	 25
298	 17	2245.8	96.6	 20
299	 17	364.0	43.7	 25
300	 17	611.0	62.2	 25
301	 17	371.5	36.7	 20
302	 17	5028.0	578.1	 25
303	 17	294.0	27.4	 25
304	 17	289.0	36.9	 20
305	 17	66.0	12.8	 25
306	 17	475.0	60.7	 25
307	 17	345.3	25.4	 16
308	 17	124.3	15.8	 20
309	 17	351.3	37.8	 20
310	 17	787.5	58.1	 16
311	 17	429.8	23.9	 20
312	 17	892.0	71.4	 25
313	 17	155.3	17.2	 20
314	 17	184.0	27.7	 25
315	 17	932.0	81.8	 25
316	 17	493.3	40.1	 20
317	 17	188.0	21.1	 25
318	 17	187.0	25.1	 25
319	 17	145.3	20.6	 20
320	 17	198.0	26.3	 25
321	 17	212.0	27.6	 25
322	 17	4801.0	427.0	 20
323	 17	138.8	27.2	 20
324	 17	301.0	26.0	 20
325	 17	292.8	28.5	 16
326	 17	323.8	33.4	 20
327	 17	273.0	36.2	 20
328	 17	729.3	54.5	 20
329	 17	1517.0	73.7	 25
330	 17	317.0	26.4	 25
331	 17	181.0	23.4	 20
332	 17	250.0	31.6	 25
333	 17	228.0	26.6	 25
334	 17	1245.0	103.2	 20
335	 17	390.0	32.7	 25
336	 17	118.0	21.9	 25
337	 17	69.0	11.5	 20
338	 17	439.0	50.8	 25
339	 17	12841.8	952.2	 20
340	 17	2313.0	92.1	 16
341	 17	595.3	45.2	 20
342	 17	2759.5	291.9	 20
343	 17	571.8	29.3	 16
344	 17	472.0	40.5	 25
345	 17	532.0	39.4	 25
346	 17	176.0	18.9	 20
347	 17	190.0	23.8	 25
348	 17	64.0	11.3	 25
349	 17	539.8	56.4	 20
350	 17	144.0	19.5	 25
351	 17	89.0	15.1	 25
352	 17	68.5	11.7	 20
353	 17	63.0	17.4	 25
354	 17	65.0	12.6	 25
355	 17	71.3	10.1	 16
356	 17	122.3	19.2	 20
357	 17	53.3	12.0	 16
358	 17	149.8	28.9	 20
359	 17	63.0	8.0	 20
360	 17	117.3	15.1	 20
361	 17	65.0	10.6	 25
362	 17	69.0	9.3	 25
363	 17	1908.8	257.2	 20
364	 17	67.0	10.9	 25
365	 17	664.0	81.6	 25
366	 17	89.5	16.8	 20
367	 17	54.0	13.0	 25
368	 17	85.0	12.1	 25
369	 17	66.3	12.4	 20
370	 17	66.0	7.5	 25
371	 17	3492.5	423.6	 20
372	 17	3600.5	167.2	 16
373	 17	69.0	16.3	 20
374	 17	187.8	24.7	 20
375	 17	330.0	41.8	 16
376	 17	79.0	15.2	 25
377	 17	65.0	11.7	 25
378	 17	97.0	16.7	 20
379	 17	80.0	13.5	 25
380	 17	155.0	28.0	 25
381	 17	65.3	15.5	 20
382	 17	53.0	8.2	 25
383	 17	74.0	12.5	 25
384	 17	141.0	21.5	 20
385	 17	157.0	20.4	 25
386	 17	213.0	22.4	 25
387	 17	203.5	28.1	 16
388	 17	956.0	69.1	 20
389	 17	265.8	41.9	 20
390	 17	179.8	29.4	 16
391	 17	478.3	50.6	 20
392	 17	761.0	63.6	 25
393	 17	65.5	10.4	 20
394	 17	86.0	12.1	 25
395	 17	74.0	14.8	 25
396	 17	46.5	6.6	 20
397	 17	64.0	12.7	 25
398	 17	116.0	16.8	 25
399	 17	310.3	41.4	 20
400	 17	205.0	25.2	 25
401	 17	98.0	13.2	 25
402	 17	70.3	9.6	 20
403	 17	63.3	7.1	 20
404	 17	141.0	23.8	 20
405	 17	494.3	46.6	 16
406	 17	514.5	47.6	 20
407	 17	288.3	37.8	 20
408	 17	306.3	34.5	 20
409	 17	598.0	45.0	 25
410	 17	126.0	19.8	 25
411	 17	823.3	100.5	 20
412	 17	312.0	35.4	 25
413	 17	73.0	12.0	 25
414	 17	72.0	12.7	 20
415	 17	50.0	8.5	 25
416	 17	335.8	41.2	 20
417	 17	283.0	42.0	 25
418	 17	68.0	11.7	 25
419	 17	47.5	5.5	 16
420	 17	45.8	10.7	 20
421	 17	51.0	7.3	 20
422	 17	81.5	12.4	 16
423	 17	55.5	10.1	 20
424	 17	91.0	14.5	 25
425	 17	292.0	30.3	 20
426	 17	84.0	31.8	 25
427	 17	58.0	9.8	 25
428	 17	183.5	16.6	 20
429	 17	54.0	9.7	 25
430	 17	62.0	12.9	 25
431	 17	90.0	14.2	 20
432	 17	56.0	10.5	 25
433	 17	59.0	11.3	 25
434	 17	120.8	25.8	 20
435	 17	80.3	12.3	 20
436	 17	113.8	19.2	 20
437	 17	71.0	10.1	 16
438	 17	206.0	27.7	 20
439	 17	274.3	44.7	 20
440	 17	60.8	10.0	 20
441	 17	75.0	16.2	 25
442	 17	67.0	11.4	 25
443	 17	67.0	10.1	 20
444	 17	174.0	27.0	 25
445	 17	303.0	29.1	 25
446	 17	284.8	78.9	 20
447	 17	136.0	16.5	 25
448	 17	100.0	16.8	 25
449	 17	76.8	12.7	 20
450	 17	2058.0	374.1	 25
451	 17	75.3	12.7	 20
452	 17	167.5	24.0	 16
453	 17	102.5	20.7	 20
454	 17	6863.5	1028.7	 20
455	 17	429.0	36.3	 16
456	 17	304.0	28.6	 25
457	 17	178.0	27.9	 25
458	 17	109.5	18.4	 20
459	 17	206.0	47.3	 25
460	 17	79.0	13.3	 25
461	 17	68.8	7.4	 20
462	 17	253.0	39.7	 25
463	 17	98.0	15.7	 25
464	 17	217.3	27.2	 20
465	 17	186.0	36.3	 25
466	 17	99.0	17.2	 25
467	 17	116.8	14.1	 16
468	 17	76.0	12.1	 20
469	 17	96.3	13.8	 20
470	 17	164.3	22.3	 16
471	 17	176.3	20.5	 20
472	 17	166.0	21.0	 25
473	 17	294.0	26.6	 20
474	 17	509.0	43.8	 25
475	 17	215.3	28.0	 20
476	 17	1652.0	277.4	 25
477	 17	604.0	60.8	 25
478	 17	116.0	14.0	 20
479	 17	252.0	36.8	 25
480	 17	520.0	62.7	 25
481	 17	252.3	34.0	 20
482	 17	371.0	38.0	 25
483	 17	801.5	56.8	 20
484	 17	82.3	14.3	 16
485	 17	58.3	10.0	 20
486	 17	63.0	13.8	 20
487	 17	56.5	9.3	 16
488	 17	96.0	19.2	 25
489	 17	68.0	15.5	 25
490	 17	52.5	8.7	 20
491	 17	80.0	13.3	 25
492	 17	76.0	11.2	 25
493	 17	83.0	16.6	 20
494	 17	92.0	15.0	 25
495	 17	177.0	26.4	 25
496	 17	341.0	47.0	 20
497	 17	399.0	47.1	 25
498	 17	340.0	34.5	 25
499	 17	189.3	24.0	 16
500	 17	227.3	23.9	 20
501	 17	103.5	16.1	 20
502	 17	272.5	25.6	 16
503	 17	118.0	17.2	 20
504	 17	670.0	50.4	 25
505	 17	1258.5	74.7	 20
506	 17	868.0	74.6	 25
507	 17	246.0	26.9	 25
508	 17	503.0	45.1	 20
509	 17	375.0	32.5	 25
510	 17	795.0	69.4	 25
511	 17	2973.8	280.2	 20
512	 17	826.0	75.1	 25
513	 17	86.0	50.6	 25
514	 17	284.5	62.2	 20
515	 17	428.8	37.1	 20
516	 17	202.5	35.1	 20
517	 17	224.5	24.7	 16
518	 17	347.5	31.4	 20
519	 17	486.5	50.6	 20
520	 17	3970.8	295.3	 20
521	 17	348.0	38.2	 25
522	 17	241.0	27.9	 25
523	 17	193.5	25.5	 20
524	 17	133.0	21.5	 25
525	 17	223.0	29.6	 25
526	 17	237.8	23.7	 20
527	 17	1081.0	152.8	 25
528	 17	289.0	34.4	 25
529	 17	278.5	25.2	 20
530	 17	94.0	15.9	 25
531	 17	124.8	12.9	 16
532	 17	145.5	17.5	 20
533	 17	74.5	9.7	 20
534	 17	56.5	9.5	 16
535	 17	71.5	11.0	 20
536	 17	59.0	12.6	 25
537	 17	58.8	13.4	 20
538	 17	65.0	12.3	 25
539	 17	56.0	10.5	 25
540	 17	90.5	14.3	 20
541	 17	155.0	26.1	 25
542	 17	62.0	8.5	 25
543	 17	79.0	11.8	 20
544	 17	1988.0	342.7	 25
545	 17	127.0	24.4	 25
546	 17	93.3	15.6	 20
547	 17	61.0	9.1	 20
548	 17	52.3	7.7	 20
549	 17	50.3	8.2	 16
550	 17	53.5	8.4	 20
551	 17	92.8	19.9	 20
552	 17	97.3	18.3	 20
553	 17	93.0	16.7	 25
554	 17	111.0	13.2	 25
555	 17	214.3	25.9	 20
556	 17	280.0	31.2	 25
557	 17	140.0	16.7	 25
558	 17	80.0	26.2	 20
559	 17	188.0	26.1	 25
560	 17	337.0	25.6	 25
561	 17	625.8	40.0	 20
562	 17	97.0	14.4	 25
563	 17	799.0	57.3	 20
564	 17	146.0	15.5	 16
565	 17	220.5	44.9	 20
566	 17	2309.0	170.5	 20
567	 17	124.3	12.2	 16
568	 17	204.0	25.3	 25
569	 17	63.0	12.7	 25
570	 17	1902.8	201.1	 20
571	 17	82.0	12.3	 25
572	 17	343.0	38.6	 25
573	 17	222.5	27.3	 20
574	 17	640.0	69.5	 25
575	 17	213.0	27.8	 25
576	 17	90.5	20.3	 20
577	 17	295.0	38.4	 25
578	 17	99.0	20.3	 25
579	 17	87.0	16.2	 16
580	 17	154.0	28.1	 20
581	 17	67.3	13.4	 20
582	 17	567.8	45.4	 16
583	 17	754.8	85.9	 20
584	 17	547.0	89.9	 25
585	 17	68.5	12.4	 20
586	 17	71.0	12.2	 25
587	 17	73.0	12.1	 25
588	 17	255.5	25.1	 20
589	 17	64.0	25.9	 25
590	 17	368.3	37.2	 20
591	 17	68.0	12.1	 25
592	 17	70.0	12.4	 25
593	 17	71.0	12.7	 20
594	 17	612.0	103.3	 25
595	 17	83.8	15.2	 20
596	 17	140.8	19.9	 16
597	 17	72.3	14.0	 20
598	 17	142.5	24.6	 20
599	 17	788.3	51.2	 16
600	 17	1619.0	118.3	 25
601	 17	435.0	56.4	 25
602	 17	58.8	14.8	 20
603	 17	58.0	7.1	 25
604	 17	52.0	9.8	 25
605	 17	892.5	100.5	 20
606	 17	215.0	25.7	 25
607	 17	124.0	23.7	 25
608	 17	83.0	15.2	 20
609	 17	279.0	44.5	 25
610	 17	110.0	16.2	 25
611	 17	253.3	32.2	 16
612	 17	1621.0	157.2	 20
613	 17	81.8	12.6	 20
614	 17	53.5	7.9	 16
615	 17	56.5	7.7	 20
616	 17	60.0	9.5	 25
617	 17	62.3	12.0	 20
618	 17	61.0	9.1	 25
619	 17	277.0	32.5	 25
620	 17	505.0	39.6	 20
621	 17	2822.0	126.3	 25
622	 17	3908.0	504.2	 25
623	 17	335.5	35.1	 20
624	 17	1154.0	129.0	 25
625	 17	113.0	20.4	 25
626	 17	95.3	16.0	 20
627	 17	228.5	28.5	 20
628	 17	123.8	19.9	 20
629	 17	108.0	14.4	 16
630	 17	91.5	13.8	 20
631	 17	531.0	107.0	 20
632	 17	61.3	12.9	 20
633	 17	57.0	10.3	 25
634	 17	67.0	11.8	 25
635	 17	79.5	12.4	 20
636	 17	3589.0	358.7	 25
637	 17	3495.0	824.5	 25
638	 17	126.3	17.7	 20
639	 17	87.0	12.1	 25
  0	 18	5932.3	1734.2	 20
  1	 18	71.0	13.6	 25
  2	 18	167.0	30.4	 25
  3	 18	107.5	21.1	 20
  4	 18	103.0	18.4	 25
  5	 18	44.0	7.2	 25
  6	 18	54.5	11.1	 20
  7	 18	72.0	11.1	 25
  8	 18	64.3	14.8	 20
  9	 18	53.3	9.7	 16
 10	 18	58.3	8.8	 20
 11	 18	55.3	10.6	 20
 12	 18	49.3	6.8	 16
 13	 18	57.3	11.8	 20
 14	 18	58.0	11.4	 25
 15	 18	236.0	68.7	 20
 16	 18	65.0	10.7	 25
 17	 18	78.0	9.9	 25
 18	 18	440.0	102.3	 20
 19	 18	184.0	38.6	 25
 20	 18	277.0	46.0	 25
 21	 18	319.8	46.1	 20
 22	 18	66.0	10.5	 25
 23	 18	203.0	20.6	 25
 24	 18	67.5	13.3	 16
 25	 18	55.5	10.4	 20
 26	 18	67.3	12.9	 20
 27	 18	83.3	15.9	 16
 28	 18	65.3	12.8	 20
 29	 18	98.5	16.8	 20
 30	 18	56.3	9.9	 20
 31	 18	56.0	8.9	 25
 32	 18	58.0	12.1	 25
 33	 18	70.3	12.5	 20
 34	 18	65.0	16.4	 25
 35	 18	79.0	14.6	 25
 36	 18	88.5	14.9	 20
 37	 18	51.0	12.3	 25
 38	 18	50.0	9.0	 25
 39	 18	50.3	8.9	 20
 40	 18	71.8	12.2	 20
 41	 18	69.3	14.0	 20
 42	 18	93.3	24.0	 16
 43	 18	70.5	11.0	 20
 44	 18	201.5	24.4	 20
 45	 18	43.5	5.4	 16
 46	 18	47.0	9.7	 25
 47	 18	50.0	9.4	 25
 48	 18	66.5	13.2	 20
 49	 18	67.0	12.6	 25
 50	 18	46.0	8.0	 25
 51	 18	57.5	14.2	 20
 52	 18	51.0	8.3	 25
 53	 18	71.0	10.5	 25
 54	 18	66.5	12.1	 20
 55	 18	69.0	16.5	 25
 56	 18	54.8	10.9	 16
 57	 18	48.3	6.4	 20
 58	 18	47.3	7.5	 20
 59	 18	52.0	8.6	 16
 60	 18	49.0	5.9	 20
 61	 18	68.3	13.3	 20
 62	 18	115.8	23.8	 20
 63	 18	53.0	8.9	 25
 64	 18	53.0	7.0	 25
 65	 18	71.5	15.3	 20
 66	 18	60.0	10.9	 25
 67	 18	98.0	16.3	 25
 68	 18	65.0	13.7	 20
 69	 18	57.0	8.4	 25
 70	 18	51.0	8.3	 25
 71	 18	48.8	9.6	 20
 72	 18	49.3	9.3	 20
 73	 18	52.5	9.6	 20
 74	 18	59.3	10.7	 16
 75	 18	67.3	12.5	 20
 76	 18	63.0	12.1	 20
 77	 18	129.3	19.9	 16
 78	 18	92.0	41.7	 25
 79	 18	71.0	18.6	 25
 80	 18	61.0	10.1	 20
 81	 18	59.0	10.6	 25
 82	 18	50.0	9.8	 25
 83	 18	83.5	13.6	 20
 84	 18	204.0	34.2	 25
 85	 18	61.0	9.8	 25
 86	 18	59.8	8.4	 20
 87	 18	64.0	12.2	 25
 88	 18	63.3	8.7	 20
 89	 18	198.3	29.6	 16
 90	 18	190.5	26.1	 20
 91	 18	298.0	48.4	 20
 92	 18	623.3	56.6	 16
 93	 18	423.8	68.8	 20
 94	 18	946.0	167.1	 25
 95	 18	227.5	159.4	 20
 96	 18	105.0	78.1	 25
 97	 18	93.0	21.9	 25
 98	 18	188.5	33.9	 20
 99	 18	60.0	7.0	 25
100	 18	64.0	11.1	 25
101	 18	49.3	9.0	 20
102	 18	91.0	15.9	 25
103	 18	222.0	31.8	 25
104	 18	134.8	20.8	 16
105	 18	234.5	31.5	 20
106	 18	122.3	15.3	 20
107	 18	289.3	27.7	 16
108	 18	326.3	40.0	 20
109	 18	181.5	20.6	 20
110	 18	170.8	34.9	 20
111	 18	90.0	14.4	 25
112	 18	74.0	10.3	 25
113	 18	72.0	9.6	 20
114	 18	62.0	11.6	 25
115	 18	54.0	10.6	 20
116	 18	58.0	12.7	 25
117	 18	58.0	9.6	 25
118	 18	123.5	20.7	 20
119	 18	245.0	32.3	 25
120	 18	1279.3	188.0	 20
121	 18	260.5	37.2	 16
122	 18	158.5	27.1	 20
123	 18	69.5	10.7	 20
124	 18	62.0	10.1	 16
125	 18	58.8	9.7	 20
126	 18	65.0	12.1	 25
127	 18	95.5	18.9	 20
128	 18	64.0	10.9	 25
129	 18	71.0	13.4	 25
130	 18	89.0	15.7	 20
131	 18	64.0	12.8	 25
132	 18	122.0	17.6	 25
133	 18	66.8	11.4	 20
134	 18	57.0	10.8	 25
135	 18	89.0	16.6	 25
136	 18	171.3	27.3	 16
137	 18	54.5	5.3	 20
138	 18	80.5	13.7	 20
139	 18	60.5	13.4	 16
140	 18	217.5	31.4	 20
141	 18	609.0	53.9	 20
142	 18	558.3	33.1	 20
143	 18	1921.0	237.0	 25
144	 18	77.0	23.2	 25
145	 18	78.5	29.1	 20
146	 18	55.0	8.4	 25
147	 18	60.0	11.3	 25
148	 18	66.0	59.2	 20
149	 18	60.0	9.4	 25
150	 18	57.0	9.3	 25
151	 18	54.3	8.9	 20
152	 18	54.8	8.4	 20
153	 18	53.3	7.9	 20
154	 18	57.8	8.2	 16
155	 18	68.0	15.3	 20
156	 18	133.3	18.2	 20
157	 18	143.5	17.5	 16
158	 18	180.0	19.1	 25
159	 18	303.0	56.3	 25
160	 18	397.5	45.4	 20
161	 18	459.0	42.1	 25
162	 18	106.0	26.2	 25
163	 18	200.5	27.8	 20
164	 18	283.0	47.1	 25
165	 18	427.0	49.3	 25
166	 18	312.0	31.4	 20
167	 18	160.0	46.6	 25
168	 18	187.3	25.8	 20
169	 18	106.3	19.9	 16
170	 18	48.0	10.8	 20
171	 18	54.5	15.2	 16
172	 18	70.3	12.0	 20
173	 18	53.0	8.0	 20
174	 18	51.3	8.3	 20
175	 18	81.0	14.7	 25
176	 18	66.0	10.6	 25
177	 18	124.5	17.8	 20
178	 18	57.0	8.8	 25
179	 18	57.0	7.8	 25
180	 18	57.5	9.0	 20
181	 18	69.0	53.7	 25
182	 18	77.0	14.8	 25
183	 18	71.8	10.6	 20
184	 18	109.3	23.5	 20
185	 18	64.3	10.7	 20
186	 18	90.0	15.0	 16
187	 18	339.5	34.7	 20
188	 18	414.3	41.5	 20
189	 18	154.3	16.8	 16
190	 18	56.0	9.3	 25
191	 18	140.0	27.9	 25
192	 18	63.3	16.2	 20
193	 18	95.0	15.3	 25
194	 18	120.0	15.5	 25
195	 18	105.8	21.6	 20
196	 18	141.0	27.4	 25
197	 18	383.0	40.3	 25
198	 18	111.5	20.6	 20
199	 18	68.0	10.5	 25
200	 18	46.3	8.2	 20
201	 18	51.5	9.5	 16
202	 18	82.3	15.2	 20
203	 18	70.8	14.7	 20
204	 18	56.5	56.3	 16
205	 18	83.0	18.0	 25
206	 18	45.0	8.3	 25
207	 18	57.0	10.8	 20
208	 18	53.0	8.8	 25
209	 18	57.0	9.2	 25
210	 18	394.5	58.2	 20
211	 18	71.0	10.5	 25
212	 18	52.0	7.2	 25
213	 18	68.8	14.5	 20
214	 18	75.0	14.5	 25
215	 18	50.0	11.0	 25
216	 18	55.3	9.9	 16
217	 18	68.8	14.2	 20
218	 18	50.0	9.8	 20
219	 18	80.3	15.0	 16
220	 18	58.8	11.7	 20
221	 18	60.0	12.4	 25
222	 18	54.3	11.3	 20
223	 18	50.0	8.2	 25
224	 18	101.0	14.8	 25
225	 18	75.8	10.0	 20
226	 18	80.0	15.2	 25
227	 18	65.0	12.3	 25
228	 18	76.8	10.9	 20
229	 18	145.0	20.8	 25
230	 18	196.0	31.1	 20
231	 18	110.0	12.8	 25
232	 18	57.3	10.5	 20
233	 18	69.0	7.3	 16
234	 18	93.8	17.0	 20
235	 18	60.3	11.3	 20
236	 18	104.5	17.9	 16
237	 18	122.0	21.4	 25
238	 18	106.0	18.1	 25
239	 18	90.3	18.1	 20
240	 18	113.0	15.8	 25
241	 18	243.0	31.2	 25
242	 18	353.8	58.4	 20
243	 18	226.0	34.0	 25
244	 18	121.0	18.1	 25
245	 18	51.5	10.4	 20
246	 18	91.0	16.2	 25
247	 18	69.0	11.8	 25
248	 18	92.0	14.2	 16
249	 18	89.3	9.7	 20
250	 18	53.0	7.9	 20
251	 18	64.8	11.7	 16
252	 18	55.5	8.8	 20
253	 18	64.0	10.3	 25
254	 18	55.5	10.3	 20
255	 18	68.0	10.0	 25
256	 18	61.0	12.2	 25
257	 18	77.0	7.1	 20
258	 18	103.0	19.2	 25
259	 18	106.0	18.4	 25
260	 18	115.8	14.7	 20
261	 18	169.0	29.4	 25
262	 18	466.0	43.6	 25
263	 18	58.3	7.1	 20
264	 18	69.5	11.7	 20
265	 18	108.3	19.2	 20
266	 18	238.3	24.6	 16
267	 18	67.3	10.3	 20
268	 18	61.0	10.8	 20
269	 18	60.5	9.9	 20
270	 18	58.0	14.0	 25
271	 18	83.0	13.4	 25
272	 18	69.5	10.0	 20
273	 18	50.0	9.2	 25
274	 18	81.0	12.7	 25
275	 18	60.3	13.4	 20
276	 18	51.0	9.0	 25
277	 18	54.0	10.3	 25
278	 18	57.5	9.0	 20
279	 18	79.0	15.6	 25
280	 18	53.3	7.4	 20
281	 18	57.3	9.3	 16
282	 18	62.0	8.3	 20
283	 18	58.0	12.9	 20
284	 18	66.5	10.9	 16
285	 18	79.0	18.5	 25
286	 18	64.0	11.3	 25
287	 18	74.3	10.9	 20
288	 18	73.0	15.3	 25
289	 18	221.0	26.4	 20
290	 18	89.0	17.1	 25
291	 18	72.0	15.4	 25
292	 18	81.0	15.4	 20
293	 18	105.0	13.8	 25
294	 18	268.0	32.4	 25
295	 18	233.3	31.5	 20
296	 18	1708.3	148.7	 20
297	 18	420.8	25.8	 20
298	 18	909.0	60.7	 16
299	 18	487.0	48.1	 20
300	 18	204.8	20.4	 20
301	 18	317.5	29.2	 20
302	 18	776.0	94.2	 25
303	 18	123.0	22.0	 25
304	 18	104.5	18.4	 20
305	 18	65.0	12.1	 25
306	 18	118.0	19.2	 25
307	 18	160.0	27.9	 20
308	 18	76.0	14.6	 25
309	 18	504.0	63.8	 25
310	 18	667.0	43.1	 20
311	 18	465.0	47.1	 25
312	 18	217.3	28.0	 20
313	 18	262.5	28.4	 16
314	 18	267.5	33.1	 20
315	 18	529.5	51.9	 20
316	 18	363.3	38.7	 16
317	 18	261.0	24.7	 25
318	 18	381.0	40.4	 25
319	 18	171.0	25.7	 20
320	 18	203.0	22.3	 25
321	 18	94.0	16.3	 25
322	 18	687.3	87.7	 20
323	 18	332.0	36.0	 25
324	 18	909.0	64.8	 25
325	 18	604.8	44.8	 20
326	 18	237.0	39.3	 25
327	 18	178.0	33.6	 25
328	 18	1189.3	65.6	 16
329	 18	2907.0	92.4	 20
330	 18	277.3	26.4	 20
331	 18	91.5	11.7	 16
332	 18	82.3	13.6	 20
333	 18	88.0	14.1	 25
334	 18	389.5	40.4	 20
335	 18	214.0	24.1	 25
336	 18	98.0	18.1	 25
337	 18	64.0	11.9	 20
338	 18	141.0	27.4	 25
339	 18	6640.0	676.9	 25
340	 18	1597.3	127.1	 20
341	 18	251.0	36.6	 25
342	 18	547.0	51.6	 25
343	 18	326.5	31.9	 20
344	 18	196.5	20.8	 20
345	 18	150.5	25.5	 16
346	 18	495.3	39.7	 20
347	 18	104.0	13.9	 20
348	 18	84.5	49.0	 16
349	 18	117.0	48.2	 25
350	 18	271.0	29.8	 25
351	 18	71.3	10.8	 20
352	 18	65.0	10.6	 25
353	 18	55.0	8.9	 25
354	 18	60.0	9.7	 20
355	 18	55.0	10.4	 25
356	 18	74.0	12.3	 25
357	 18	56.8	8.6	 20
358	 18	69.0	13.6	 25
359	 18	56.0	7.8	 25
360	 18	56.5	11.2	 16
361	 18	66.3	12.1	 20
362	 18	77.3	11.1	 20
363	 18	270.0	28.4	 16
364	 18	55.0	6.7	 20
365	 18	421.0	65.4	 25
366	 18	304.0	46.3	 20
367	 18	78.0	21.8	 25
368	 18	55.0	10.0	 25
369	 18	65.3	8.6	 20
370	 18	62.0	9.1	 25
371	 18	566.0	111.8	 25
372	 18	726.3	62.8	 20
373	 18	67.0	9.7	 25
374	 18	115.0	13.2	 25
375	 18	98.0	15.0	 20
376	 18	75.0	10.3	 20
377	 18	57.3	8.8	 20
378	 18	90.0	14.2	 16
379	 18	57.8	11.2	 20
380	 18	69.3	13.0	 20
381	 18	53.5	9.7	 20
382	 18	64.0	11.9	 25
383	 18	57.0	9.7	 25
384	 18	130.0	16.2	 20
385	 18	132.0	23.7	 25
386	 18	164.0	16.9	 25
387	 18	127.3	19.5	 20
388	 18	358.0	41.8	 25
389	 18	139.0	18.6	 25
390	 18	97.8	13.6	 20
391	 18	325.0	51.2	 25
392	 18	375.8	50.1	 20
393	 18	68.0	10.8	 16
394	 18	105.3	14.5	 20
395	 18	80.3	12.8	 20
396	 18	53.3	11.8	 16
397	 18	74.0	16.5	 25
398	 18	85.0	13.2	 25
399	 18	88.3	22.4	 20
400	 18	233.0	30.9	 25
401	 18	100.0	15.9	 25
402	 18	80.3	11.9	 20
403	 18	65.0	12.5	 25
404	 18	167.8	23.3	 20
405	 18	108.0	19.8	 25
406	 18	673.0	78.5	 25
407	 18	307.0	25.6	 20
408	 18	549.0	60.8	 20
409	 18	549.0	35.9	 20
410	 18	103.3	19.9	 16
411	 18	135.3	21.3	 20
412	 18	955.0	103.2	 20
413	 18	71.3	17.8	 20
414	 18	55.0	10.5	 25
415	 18	55.0	10.1	 25
416	 18	182.5	20.8	 20
417	 18	107.0	20.1	 25
418	 18	60.0	9.8	 25
419	 18	55.8	11.2	 20
420	 18	53.0	6.7	 25
421	 18	46.0	7.2	 25
422	 18	61.0	10.7	 20
423	 18	60.0	8.8	 25
424	 18	68.3	13.5	 20
425	 18	292.0	30.2	 16
426	 18	55.5	10.2	 20
427	 18	60.0	12.0	 20
428	 18	129.0	19.1	 16
429	 18	54.0	10.7	 25
430	 18	59.0	10.0	 25
431	 18	72.8	12.2	 20
432	 18	59.0	8.6	 25
433	 18	75.0	18.5	 25
434	 18	66.3	10.7	 20
435	 18	75.0	18.2	 25
436	 18	83.0	13.5	 25
437	 18	69.8	12.3	 20
438	 18	90.0	19.5	 25
439	 18	68.0	11.5	 25
440	 18	66.0	12.3	 16
441	 18	50.0	8.0	 20
442	 18	89.3	16.1	 20
443	 18	71.3	11.9	 16
444	 18	158.5	21.3	 20
445	 18	170.0	25.7	 25
446	 18	386.5	46.9	 20
447	 18	149.0	25.2	 25
448	 18	94.0	15.2	 25
449	 18	68.0	8.5	 20
450	 18	153.0	25.0	 25
451	 18	68.0	11.2	 25
452	 18	131.3	15.8	 20
453	 18	92.0	19.8	 25
454	 18	1115.0	178.2	 25
455	 18	246.0	18.6	 20
456	 18	152.8	23.7	 20
457	 18	143.3	23.7	 20
458	 18	141.0	21.6	 16
459	 18	308.8	34.7	 20
460	 18	81.3	13.7	 20
461	 18	79.0	17.2	 20
462	 18	317.0	38.5	 25
463	 18	96.3	14.6	 20
464	 18	183.0	25.3	 25
465	 18	261.0	31.6	 25
466	 18	88.3	17.3	 20
467	 18	114.0	16.5	 25
468	 18	67.0	10.9	 25
469	 18	194.8	25.6	 20
470	 18	172.0	17.2	 25
471	 18	96.0	12.0	 25
472	 18	86.8	14.8	 16
473	 18	133.5	15.8	 20
474	 18	360.0	41.3	 20
475	 18	111.3	21.4	 16
476	 18	352.5	52.5	 20
477	 18	154.0	15.4	 25
478	 18	113.5	14.2	 20
479	 18	130.0	29.3	 25
480	 18	165.0	23.4	 25
481	 18	152.5	18.0	 20
482	 18	230.0	30.2	 25
483	 18	2835.0	293.1	 25
484	 18	59.0	11.8	 20
485	 18	56.0	9.8	 25
486	 18	51.0	10.6	 25
487	 18	57.3	11.6	 20
488	 18	72.3	14.8	 20
489	 18	62.0	12.3	 20
490	 18	57.0	10.4	 16
491	 18	63.0	9.3	 20
492	 18	58.0	7.2	 20
493	 18	62.3	10.6	 20
494	 18	119.0	19.3	 25
495	 18	78.0	14.9	 25
496	 18	195.8	28.7	 20
497	 18	213.0	26.9	 25
498	 18	206.0	23.4	 25
499	 18	88.3	15.5	 20
500	 18	202.0	26.1	 25
501	 18	215.0	27.1	 25
502	 18	242.5	24.4	 20
503	 18	82.0	14.2	 25
504	 18	380.3	36.8	 20
505	 18	612.3	67.3	 16
506	 18	191.5	23.5	 20
507	 18	333.0	37.3	 20
508	 18	306.0	21.3	 16
509	 18	303.0	30.3	 25
510	 18	464.0	41.6	 25
511	 18	2422.8	225.3	 20
512	 18	298.0	31.3	 25
513	 18	65.0	11.5	 25
514	 18	120.0	20.4	 20
515	 18	305.0	37.2	 25
516	 18	200.0	28.3	 25
517	 18	155.0	15.7	 20
518	 18	127.0	18.9	 25
519	 18	286.0	50.6	 25
520	 18	744.8	40.2	 16
521	 18	189.8	21.2	 20
522	 18	109.8	18.0	 16
523	 18	171.3	23.7	 20
524	 18	149.0	25.6	 20
525	 18	197.3	27.7	 20
526	 18	158.0	16.6	 25
527	 18	274.0	29.7	 25
528	 18	103.5	17.8	 20
529	 18	114.0	17.6	 25
530	 18	118.0	18.9	 25
531	 18	201.0	20.6	 20
532	 18	60.0	10.7	 25
533	 18	60.0	10.2	 25
534	 18	52.3	8.4	 20
535	 18	70.0	9.5	 25
536	 18	48.3	5.5	 20
537	 18	59.0	7.2	 16
538	 18	64.0	8.6	 20
539	 18	56.0	12.7	 20
540	 18	82.0	12.8	 16
541	 18	200.0	20.9	 25
542	 18	90.0	16.0	 25
543	 18	66.5	9.0	 20
544	 18	205.0	32.6	 25
545	 18	74.0	11.5	 25
546	 18	59.0	8.9	 20
547	 18	59.0	10.5	 25
548	 18	51.0	9.6	 25
549	 18	51.5	10.4	 20
550	 18	50.0	8.9	 25
551	 18	72.0	21.5	 25
552	 18	83.3	16.0	 16
553	 18	70.3	9.8	 20
554	 18	111.8	15.1	 20
555	 18	268.5	23.5	 16
556	 18	414.5	39.0	 20
557	 18	101.0	17.6	 25
558	 18	64.3	12.4	 20
559	 18	108.0	16.9	 25
560	 18	214.0	29.3	 25
561	 18	1077.3	102.9	 20
562	 18	122.0	15.4	 25
563	 18	1562.0	89.4	 25
564	 18	239.3	24.7	 20
565	 18	215.0	34.3	 25
566	 18	1229.0	157.8	 25
567	 18	99.3	13.7	 20
568	 18	284.5	20.4	 20
569	 18	64.3	11.5	 20
570	 18	573.8	55.1	 16
571	 18	88.0	15.9	 20
572	 18	217.5	24.8	 20
573	 18	550.5	46.6	 20
574	 18	467.0	32.4	 25
575	 18	119.0	20.9	 25
576	 18	152.0	22.5	 20
577	 18	238.0	31.0	 25
578	 18	74.8	12.7	 20
579	 18	88.0	13.0	 25
580	 18	97.0	15.3	 25
581	 18	67.0	13.8	 20
582	 18	1094.0	92.3	 25
583	 18	825.0	76.9	 25
584	 18	436.3	45.3	 16
585	 18	59.3	9.3	 20
586	 18	72.3	10.1	 20
587	 18	80.0	25.3	 16
588	 18	138.3	26.2	 20
589	 18	66.0	10.3	 25
590	 18	302.3	35.2	 20
591	 18	65.0	9.5	 25
592	 18	64.0	92.2	 25
593	 18	67.3	10.1	 20
594	 18	133.0	19.4	 25
595	 18	80.0	16.8	 25
596	 18	109.8	15.8	 20
597	 18	53.0	8.5	 25
598	 18	162.0	32.8	 25
599	 18	311.5	46.9	 20
600	 18	549.8	53.2	 20
601	 18	229.0	36.7	 20
602	 18	56.3	8.7	 16
603	 18	50.5	7.2	 20
604	 18	58.0	12.5	 20
605	 18	106.8	22.0	 20
606	 18	142.0	20.2	 25
607	 18	75.0	14.1	 25
608	 18	57.3	10.6	 20
609	 18	81.0	14.6	 25
610	 18	104.0	11.8	 25
611	 18	222.8	14.1	 20
612	 18	352.0	43.3	 25
613	 18	76.0	13.8	 25
614	 18	54.3	8.7	 20
615	 18	56.0	9.9	 25
616	 18	57.0	9.2	 20
617	 18	65.3	14.1	 16
618	 18	64.5	10.0	 20
619	 18	116.8	23.0	 20
620	 18	725.3	54.8	 16
621	 18	2269.0	165.0	 25
622	 18	1338.0	164.2	 25
623	 18	146.0	20.2	 20
624	 18	624.0	72.5	 25
625	 18	79.0	14.2	 25
626	 18	73.0	10.2	 20
627	 18	281.0	37.6	 25
628	 18	95.0	21.1	 25
629	 18	117.3	13.6	 20
630	 18	65.0	9.9	 25
631	 18	112.0	20.0	 25
632	 18	56.3	8.9	 16
633	 18	57.0	9.2	 20
634	 18	63.8	11.5	 20
635	 18	59.3	8.7	 16
636	 18	240.3	29.0	 20
637	 18	134.5	24.8	 20
638	 18	67.0	9.9	 25
639	 18	4310.0	784.5	 25
  0	 19	79.3	11.3	 16
  1	 19	275.8	28.9	 20
  2	 19	68.0	13.0	 20
  3	 19	143.0	26.9	 20
  4	 19	152.0	17.3	 25
  5	 19	58.0	8.0	 25
  6	 19	59.3	13.8	 20
  7	 19	48.0	7.9	 25
  8	 19	53.0	9.2	 25
  9	 19	122.3	16.7	 20
 10	 19	59.0	10.7	 25
 11	 19	73.0	12.5	 25
 12	 19	88.8	21.8	 20
 13	 19	933.0	139.3	 25
 14	 19	58.5	11.0	 20
 15	 19	56.3	10.2	 16
 16	 19	85.8	18.5	 20
 17	 19	75.3	10.6	 20
 18	 19	452.3	66.6	 16
 19	 19	74.0	14.6	 25
 20	 19	81.0	12.4	 25
 21	 19	410.3	45.1	 20
 22	 19	341.0	33.8	 25
 23	 19	192.0	20.1	 25
 24	 19	101.0	16.8	 20
 25	 19	161.0	149.4	 25
 26	 19	753.0	96.8	 25
 27	 19	112.5	16.7	 20
 28	 19	107.0	17.3	 25
 29	 19	105.0	14.3	 25
 30	 19	95.8	15.9	 16
 31	 19	65.5	11.8	 20
 32	 19	56.8	13.4	 20
 33	 19	120.8	22.4	 16
 34	 19	469.0	55.4	 20
 35	 19	149.0	29.8	 25
 36	 19	52.0	10.6	 20
 37	 19	47.0	8.8	 25
 38	 19	73.0	17.3	 25
 39	 19	50.0	10.5	 20
 40	 19	55.0	8.3	 25
 41	 19	70.0	12.0	 25
 42	 19	53.0	8.7	 20
 43	 19	73.0	15.8	 25
 44	 19	68.3	11.4	 20
 45	 19	113.0	23.4	 25
 46	 19	48.0	9.0	 20
 47	 19	99.3	13.5	 16
 48	 19	91.0	19.6	 20
 49	 19	69.3	12.1	 20
 50	 19	58.3	8.6	 16
 51	 19	60.0	13.1	 25
 52	 19	366.0	55.7	 25
 53	 19	61.0	9.2	 20
 54	 19	64.0	13.8	 25
 55	 19	93.0	15.2	 25
 56	 19	102.3	14.0	 20
 57	 19	101.0	16.2	 25
 58	 19	52.0	10.1	 25
 59	 19	198.8	25.8	 20
 60	 19	64.0	12.1	 25
 61	 19	69.0	10.3	 25
 62	 19	92.0	14.4	 16
 63	 19	66.8	11.2	 20
 64	 19	49.0	7.4	 20
 65	 19	62.3	8.0	 16
 66	 19	48.3	8.6	 20
 67	 19	56.0	30.6	 25
 68	 19	235.3	25.0	 20
 69	 19	110.0	25.2	 25
 70	 19	69.0	11.2	 25
 71	 19	53.0	9.4	 20
 72	 19	73.0	11.2	 25
 73	 19	46.0	9.5	 25
 74	 19	60.0	9.8	 20
 75	 19	274.0	41.4	 25
 76	 19	64.0	14.7	 25
 77	 19	62.0	11.3	 20
 78	 19	505.5	40.9	 20
 79	 19	689.3	50.5	 20
 80	 19	538.5	54.7	 16
 81	 19	250.8	23.2	 20
 82	 19	63.0	13.4	 20
 83	 19	234.0	29.0	 20
 84	 19	417.0	62.8	 25
 85	 19	98.0	12.0	 25
 86	 19	146.3	20.6	 20
 87	 19	98.0	13.3	 25
 88	 19	141.0	23.9	 25
 89	 19	258.5	34.9	 20
 90	 19	639.0	71.0	 25
 91	 19	1145.0	107.8	 25
 92	 19	1726.0	99.3	 20
 93	 19	856.0	86.2	 25
 94	 19	1797.0	103.0	 20
 95	 19	1710.5	64.2	 16
 96	 19	543.3	91.1	 20
 97	 19	280.3	44.8	 20
 98	 19	66.0	9.1	 16
 99	 19	80.0	13.0	 25
100	 19	65.0	8.4	 25
101	 19	58.8	10.7	 20
102	 19	2151.0	329.3	 25
103	 19	82.8	17.1	 20
104	 19	83.0	14.2	 25
105	 19	83.0	16.0	 25
106	 19	73.5	11.1	 20
107	 19	67.0	8.8	 25
108	 19	55.0	10.4	 25
109	 19	52.0	9.1	 20
110	 19	69.5	10.2	 20
111	 19	132.0	18.5	 20
112	 19	186.8	18.8	 16
113	 19	101.3	18.1	 20
114	 19	147.3	19.0	 20
115	 19	68.8	11.6	 20
116	 19	122.0	24.2	 25
117	 19	301.0	31.4	 25
118	 19	1069.3	161.2	 20
119	 19	565.0	40.3	 25
120	 19	315.0	31.8	 25
121	 19	78.0	11.9	 20
122	 19	155.0	17.9	 25
123	 19	73.0	15.0	 25
124	 19	82.5	15.2	 20
125	 19	156.0	21.8	 25
126	 19	78.3	14.0	 20
127	 19	644.8	40.6	 16
128	 19	56.0	9.9	 20
129	 19	52.3	8.7	 20
130	 19	79.3	11.6	 16
131	 19	98.0	18.4	 25
132	 19	275.0	32.4	 25
133	 19	55.5	9.2	 20
134	 19	60.0	8.9	 25
135	 19	1499.0	209.6	 25
136	 19	304.3	43.4	 20
137	 19	57.0	9.9	 25
138	 19	58.0	10.2	 25
139	 19	56.5	13.2	 20
140	 19	211.0	27.8	 25
141	 19	805.0	49.9	 25
142	 19	387.3	40.4	 16
143	 19	3972.5	211.1	 20
144	 19	1407.8	80.2	 20
145	 19	1743.3	108.8	 16
146	 19	149.3	17.7	 20
147	 19	92.0	16.6	 25
148	 19	85.0	13.5	 20
149	 19	60.0	9.5	 25
150	 19	77.0	10.3	 25
151	 19	138.3	25.0	 20
152	 19	554.0	44.3	 25
153	 19	130.0	24.8	 25
154	 19	61.5	11.2	 20
155	 19	58.0	10.1	 25
156	 19	153.0	26.7	 25
157	 19	171.0	21.8	 20
158	 19	128.3	26.0	 20
159	 19	51.3	8.6	 20
160	 19	319.0	21.2	 16
161	 19	364.3	36.1	 20
162	 19	445.5	32.6	 16
163	 19	1010.0	66.3	 25
164	 19	1096.0	58.2	 25
165	 19	234.5	34.7	 20
166	 19	340.0	43.1	 25
167	 19	883.0	74.4	 25
168	 19	672.0	60.1	 20
169	 19	183.0	35.4	 25
170	 19	127.0	17.8	 25
171	 19	121.0	15.0	 20
172	 19	119.0	16.3	 25
173	 19	106.0	16.2	 25
174	 19	92.3	16.3	 16
175	 19	811.0	112.9	 20
176	 19	1116.5	98.5	 20
177	 19	138.0	23.9	 16
178	 19	65.0	10.4	 20
179	 19	61.0	11.6	 25
180	 19	114.5	19.5	 20
181	 19	94.0	13.0	 25
182	 19	58.0	10.7	 25
183	 19	149.8	19.3	 20
184	 19	255.0	30.9	 25
185	 19	138.0	13.8	 25
186	 19	128.0	16.9	 20
187	 19	100.0	16.7	 25
188	 19	108.0	16.0	 25
189	 19	63.8	8.8	 20
190	 19	81.8	14.9	 20
191	 19	75.3	13.2	 20
192	 19	414.3	54.1	 16
193	 19	3519.0	472.9	 20
194	 19	81.0	15.7	 20
195	 19	64.3	9.7	 20
196	 19	63.0	11.4	 25
197	 19	2169.0	213.1	 25
198	 19	167.5	30.3	 20
199	 19	83.0	11.8	 25
200	 19	58.0	8.7	 25
201	 19	51.3	7.5	 20
202	 19	54.0	13.1	 25
203	 19	52.0	8.5	 25
204	 19	64.0	13.6	 20
205	 19	68.8	11.6	 20
206	 19	50.0	8.6	 20
207	 19	52.3	8.4	 16
208	 19	64.5	11.1	 20
209	 19	61.0	12.9	 20
210	 19	66.8	12.5	 16
211	 19	49.0	9.3	 25
212	 19	68.0	9.6	 25
213	 19	72.5	13.2	 20
214	 19	64.0	10.9	 25
215	 19	1786.0	210.4	 25
216	 19	217.3	38.2	 20
217	 19	138.0	18.1	 25
218	 19	71.8	14.4	 20
219	 19	151.0	22.3	 25
220	 19	114.0	17.9	 25
221	 19	48.0	7.8	 16
222	 19	62.3	7.9	 20
223	 19	81.3	14.3	 20
224	 19	89.5	13.6	 16
225	 19	72.5	10.6	 20
226	 19	67.0	12.2	 20
227	 19	109.3	15.9	 20
228	 19	93.0	11.3	 25
229	 19	69.0	11.6	 25
230	 19	79.3	15.7	 20
231	 19	82.0	15.6	 25
232	 19	61.0	17.3	 25
233	 19	149.0	31.1	 20
234	 19	111.0	16.4	 25
235	 19	67.0	8.2	 25
236	 19	86.3	15.7	 20
237	 19	131.8	13.6	 20
238	 19	93.3	16.1	 20
239	 19	181.5	27.4	 16
240	 19	101.5	14.9	 20
241	 19	93.0	15.8	 20
242	 19	126.5	18.0	 16
243	 19	251.0	45.8	 25
244	 19	235.0	34.4	 25
245	 19	163.0	24.0	 20
246	 19	149.0	25.4	 25
247	 19	273.0	25.3	 25
248	 19	100.3	15.5	 20
249	 19	58.0	12.1	 25
250	 19	130.0	19.7	 25
251	 19	362.8	49.1	 20
252	 19	287.0	36.3	 25
253	 19	318.3	44.7	 20
254	 19	96.5	18.5	 16
255	 19	73.3	9.4	 20
256	 19	69.3	12.8	 20
257	 19	81.3	11.3	 16
258	 19	105.8	18.2	 20
259	 19	74.0	113.4	 25
260	 19	61.0	9.9	 20
261	 19	92.0	14.2	 25
262	 19	248.0	27.6	 25
263	 19	199.5	26.2	 20
264	 19	615.0	90.9	 25
265	 19	94.0	16.6	 25
266	 19	862.8	67.3	 20
267	 19	211.0	32.3	 25
268	 19	350.0	46.3	 25
269	 19	320.8	21.5	 16
270	 19	230.3	40.3	 20
271	 19	244.3	24.5	 20
272	 19	86.0	12.7	 16
273	 19	56.3	9.2	 20
274	 19	68.3	9.1	 20
275	 19	134.5	23.0	 20
276	 19	81.0	15.5	 25
277	 19	141.8	21.2	 20
278	 19	99.0	14.9	 25
279	 19	279.0	39.1	 25
280	 19	122.3	12.7	 20
281	 19	94.0	15.3	 25
282	 19	76.0	11.9	 25
283	 19	2337.5	275.8	 20
284	 19	162.0	27.7	 25
285	 19	98.0	16.7	 20
286	 19	272.8	38.1	 16
287	 19	65.3	11.3	 20
288	 19	109.5	18.7	 20
289	 19	226.0	23.4	 16
290	 19	1544.3	188.0	 20
291	 19	597.0	67.6	 25
292	 19	263.0	21.3	 20
293	 19	155.0	27.4	 25
294	 19	216.0	26.3	 25
295	 19	111.0	16.9	 20
296	 19	319.0	41.4	 25
297	 19	130.0	17.2	 25
298	 19	331.3	39.0	 20
299	 19	296.0	46.1	 25
300	 19	729.0	73.0	 25
301	 19	260.3	34.7	 16
302	 19	122.3	15.5	 20
303	 19	87.3	11.8	 20
304	 19	157.8	26.0	 16
305	 19	82.3	11.5	 20
306	 19	61.5	11.8	 20
307	 19	73.0	16.2	 20
308	 19	115.0	12.4	 25
309	 19	83.0	12.3	 25
310	 19	148.5	12.8	 20
311	 19	1292.0	122.3	 25
312	 19	198.0	31.2	 25
313	 19	80.3	15.6	 20
314	 19	142.0	25.1	 25
315	 19	161.0	23.7	 25
316	 19	99.3	13.8	 20
317	 19	325.3	36.2	 20
318	 19	270.3	44.3	 20
319	 19	68.3	8.6	 16
320	 19	59.5	8.2	 20
321	 19	57.3	8.0	 20
322	 19	52.3	9.9	 16
323	 19	302.0	27.7	 25
324	 19	424.0	51.0	 25
325	 19	957.3	133.8	 20
326	 19	86.0	16.4	 25
327	 19	75.0	13.4	 25
328	 19	3398.0	289.0	 20
329	 19	1040.0	113.0	 25
330	 19	505.0	46.0	 25
331	 19	191.0	24.8	 20
332	 19	68.0	12.1	 25
333	 19	215.5	35.5	 20
334	 19	449.3	41.6	 16
335	 19	141.8	24.1	 20
336	 19	353.3	33.2	 16
337	 19	121.5	15.2	 20
338	 19	102.0	13.7	 20
339	 19	71.3	12.5	 20
340	 19	130.0	18.4	 25
341	 19	61.0	10.3	 25
342	 19	61.5	9.8	 20
343	 19	93.0	14.0	 25
344	 19	63.0	10.9	 25
345	 19	1197.3	117.5	 20
346	 19	3757.0	141.7	 25
347	 19	728.0	37.0	 25
348	 19	167.0	24.6	 20
349	 19	104.3	18.5	 20
350	 19	159.5	23.1	 20
351	 19	58.0	9.1	 16
352	 19	63.5	9.6	 20
353	 19	174.3	26.0	 20
354	 19	62.5	11.1	 16
355	 19	181.0	32.4	 25
356	 19	54.0	8.4	 25
357	 19	54.3	9.8	 20
358	 19	73.0	15.4	 25
359	 19	93.0	18.6	 25
360	 19	57.5	7.5	 20
361	 19	50.0	8.7	 25
362	 19	75.0	15.8	 25
363	 19	99.8	10.7	 20
364	 19	84.0	10.2	 25
365	 19	53.3	6.2	 20
366	 19	51.3	11.0	 16
367	 19	48.3	6.4	 20
368	 19	56.3	8.1	 20
369	 19	71.3	7.7	 16
370	 19	63.3	11.1	 20
371	 19	65.0	13.0	 25
372	 19	277.0	28.5	 20
373	 19	122.0	14.7	 25
374	 19	94.0	14.5	 25
375	 19	1230.5	152.4	 20
376	 19	326.0	43.7	 25
377	 19	58.0	10.1	 25
378	 19	135.0	16.9	 20
379	 19	116.0	26.1	 25
380	 19	183.0	27.5	 25
381	 19	92.0	13.2	 16
382	 19	148.3	19.7	 20
383	 19	63.3	10.7	 20
384	 19	85.0	14.5	 16
385	 19	83.0	15.2	 20
386	 19	164.3	20.7	 20
387	 19	174.3	21.8	 20
388	 19	100.0	14.1	 25
389	 19	329.0	34.9	 25
390	 19	135.0	20.4	 20
391	 19	69.0	14.5	 25
392	 19	95.0	17.4	 20
393	 19	76.0	10.8	 25
394	 19	103.0	17.9	 25
395	 19	311.0	32.7	 20
396	 19	490.0	68.9	 25
397	 19	322.3	30.7	 20
398	 19	201.3	24.7	 16
399	 19	228.5	27.4	 20
400	 19	161.5	22.7	 20
401	 19	171.3	26.5	 16
402	 19	329.5	52.2	 20
403	 19	64.0	11.8	 25
404	 19	90.0	13.1	 20
405	 19	167.0	20.9	 25
406	 19	69.0	9.9	 25
407	 19	332.3	40.3	 20
408	 19	99.0	15.7	 25
409	 19	96.0	18.2	 25
410	 19	746.5	89.0	 20
411	 19	2528.0	375.8	 25
412	 19	558.0	46.1	 25
413	 19	980.3	53.9	 16
414	 19	142.5	30.0	 20
415	 19	63.5	13.7	 20
416	 19	61.8	13.3	 16
417	 19	143.5	14.0	 20
418	 19	189.3	28.2	 20
419	 19	132.0	24.3	 20
420	 19	56.0	7.7	 25
421	 19	52.0	10.7	 25
422	 19	58.5	10.0	 20
423	 19	55.0	9.9	 25
424	 19	69.0	10.5	 25
425	 19	103.5	18.8	 20
426	 19	383.0	52.9	 25
427	 19	72.0	13.0	 25
428	 19	77.3	15.7	 20
429	 19	122.0	17.1	 20
430	 19	63.3	11.0	 20
431	 19	332.5	20.5	 16
432	 19	239.3	29.5	 20
433	 19	822.3	122.6	 20
434	 19	82.3	9.5	 16
435	 19	64.0	10.1	 25
436	 19	94.0	15.3	 25
437	 19	54.0	8.0	 20
438	 19	95.0	14.0	 25
439	 19	52.0	8.4	 25
440	 19	115.5	15.3	 20
441	 19	54.0	8.2	 25
442	 19	55.0	11.0	 25
443	 19	90.0	14.8	 20
444	 19	86.0	15.9	 25
445	 19	172.5	31.1	 20
446	 19	742.5	74.9	 16
447	 19	147.3	21.1	 20
448	 19	168.0	22.2	 20
449	 19	222.5	30.1	 16
450	 19	207.8	22.5	 20
451	 19	77.5	13.0	 20
452	 19	62.0	10.5	 25
453	 19	64.0	10.7	 25
454	 19	62.3	9.6	 20
455	 19	77.0	11.5	 25
456	 19	85.0	16.7	 25
457	 19	82.0	17.8	 20
458	 19	56.0	7.8	 25
459	 19	61.0	10.4	 25
460	 19	55.8	8.9	 20
461	 19	590.5	65.3	 20
462	 19	177.0	19.1	 20
463	 19	4002.8	334.4	 16
464	 19	368.5	43.8	 20
465	 19	452.3	42.9	 20
466	 19	10137.3	683.3	 16
467	 19	234.0	25.0	 25
468	 19	171.0	22.9	 25
469	 19	156.0	23.3	 20
470	 19	817.0	108.0	 25
471	 19	390.0	34.3	 25
472	 19	134.5	18.2	 20
473	 19	679.0	121.6	 25
474	 19	90.0	14.6	 25
475	 19	74.0	14.2	 20
476	 19	151.0	25.5	 25
477	 19	88.8	13.6	 20
478	 19	107.8	16.5	 16
479	 19	146.5	24.2	 20
480	 19	821.0	112.3	 20
481	 19	70.3	12.3	 16
482	 19	129.5	20.9	 20
483	 19	85.0	14.4	 25
484	 19	92.5	27.5	 20
485	 19	63.0	16.2	 25
486	 19	52.0	9.8	 25
487	 19	49.3	11.2	 20
488	 19	59.0	10.3	 25
489	 19	64.0	11.7	 25
490	 19	96.3	17.0	 20
491	 19	68.0	12.5	 25
492	 19	55.0	10.4	 25
493	 19	54.3	8.3	 16
494	 19	86.3	14.7	 20
495	 19	98.3	15.1	 20
496	 19	62.3	10.5	 16
497	 19	84.0	11.5	 20
498	 19	328.0	26.0	 20
499	 19	82.5	11.6	 20
500	 19	98.0	18.7	 25
501	 19	95.0	13.4	 25
502	 19	90.5	14.1	 20
503	 19	194.0	19.5	 25
504	 19	85.0	11.4	 25
505	 19	316.0	32.3	 20
506	 19	202.0	24.9	 25
507	 19	237.0	30.3	 25
508	 19	97.8	23.3	 20
509	 19	408.0	25.9	 20
510	 19	599.0	42.2	 16
511	 19	132.5	18.9	 20
512	 19	156.3	18.0	 20
513	 19	147.5	23.5	 16
514	 19	402.5	43.8	 20
515	 19	78.0	11.8	 25
516	 19	181.0	20.2	 20
517	 19	260.0	33.8	 25
518	 19	166.0	23.4	 25
519	 19	296.3	20.4	 20
520	 19	185.0	24.8	 25
521	 19	855.0	65.9	 25
522	 19	648.8	38.0	 20
523	 19	227.0	35.4	 25
524	 19	263.0	27.9	 25
525	 19	325.8	32.2	 16
526	 19	131.0	18.2	 20
527	 19	236.0	28.8	 20
528	 19	240.0	31.2	 16
529	 19	110.8	20.7	 20
530	 19	108.3	13.0	 20
531	 19	65.3	11.9	 20
532	 19	133.0	24.3	 25
533	 19	85.0	12.5	 25
534	 19	69.0	13.4	 20
535	 19	65.0	13.9	 25
536	 19	155.0	19.6	 25
537	 19	97.0	13.9	 20
538	 19	1857.0	306.0	 25
539	 19	90.0	12.6	 25
540	 19	76.0	13.8	 20
541	 19	96.0	12.5	 20
542	 19	72.0	13.3	 20
543	 19	69.3	16.2	 16
544	 19	71.3	14.2	 20
545	 19	66.5	9.2	 20
546	 19	101.0	13.8	 16
547	 19	790.0	110.9	 25
548	 19	205.0	34.1	 25
549	 19	50.0	8.3	 20
550	 19	49.0	9.2	 25
551	 19	55.0	12.1	 25
552	 19	224.3	27.7	 20
553	 19	66.0	13.2	 25
554	 19	67.0	14.0	 25
555	 19	317.8	26.2	 20
556	 19	189.0	24.7	 25
557	 19	519.3	68.9	 20
558	 19	212.0	19.8	 16
559	 19	67.5	7.4	 20
560	 19	126.5	14.0	 20
561	 19	141.5	22.5	 16
562	 19	432.5	36.9	 20
563	 19	2480.0	192.4	 25
564	 19	480.5	24.9	 20
565	 19	124.0	15.1	 25
566	 19	223.0	35.5	 25
567	 19	222.3	17.6	 20
568	 19	208.0	19.6	 25
569	 19	301.5	24.1	 20
570	 19	140.0	21.0	 25
571	 19	191.0	37.9	 25
572	 19	534.0	105.3	 20
573	 19	1419.3	161.0	 20
574	 19	804.0	53.5	 20
575	 19	1003.0	43.2	 16
576	 19	480.5	67.4	 20
577	 19	548.8	51.5	 20
578	 19	1225.5	101.8	 16
579	 19	600.0	80.2	 25
580	 19	2037.0	139.7	 25
581	 19	312.5	30.0	 20
582	 19	91.0	16.4	 25
583	 19	69.0	8.2	 25
584	 19	49.3	7.1	 20
585	 19	57.0	11.6	 25
586	 19	122.0	20.7	 25
587	 19	70.8	11.4	 20
588	 19	782.0	138.2	 25
589	 19	747.8	78.1	 20
590	 19	168.5	22.6	 16
591	 19	79.3	13.2	 20
592	 19	152.0	23.9	 20
593	 19	383.5	47.0	 16
594	 19	701.3	136.5	 20
595	 19	60.0	9.1	 25
596	 19	51.3	7.7	 20
597	 19	148.0	19.9	 25
598	 19	333.0	49.3	 25
599	 19	104.3	18.4	 20
600	 19	88.0	16.2	 25
601	 19	75.0	12.5	 25
602	 19	497.8	96.6	 20
603	 19	1026.0	145.0	 25
604	 19	134.0	19.9	 25
605	 19	65.3	9.2	 16
606	 19	50.5	11.7	 20
607	 19	105.3	16.2	 20
608	 19	110.0	13.7	 16
609	 19	172.8	24.3	 20
610	 19	197.0	37.6	 20
611	 19	67.8	10.7	 20
612	 19	79.0	14.6	 25
613	 19	155.0	25.4	 25
614	 19	100.3	16.0	 20
615	 19	859.0	111.4	 25
616	 19	976.0	157.9	 25
617	 19	62.3	8.7	 20
618	 19	126.0	20.8	 25
619	 19	111.0	17.8	 25
620	 19	255.5	36.2	 20
621	 19	972.0	77.9	 20
622	 19	324.5	24.2	 20
623	 19	1023.3	72.3	 16
624	 19	835.3	74.1	 20
625	 19	230.0	25.5	 16
626	 19	63.5	8.9	 20
627	 19	67.0	12.5	 25
628	 19	49.3	6.7	 20
629	 19	101.0	14.2	 25
630	 19	253.0	30.6	 25
631	 19	340.5	41.7	 20
632	 19	189.0	27.5	 25
633	 19	88.0	16.6	 25
634	 19	245.8	39.4	 20
635	 19	99.0	17.7	 25
636	 19	55.0	11.0	 25
637	 19	61.3	12.4	 16
638	 19	107.8	22.5	 20
639	 19	89.5	14.8	 20
  0	 20	6044.5	1129.0	 20
  1	 20	174.0	22.9	 25
  2	 20	82.0	16.7	 25
  3	 20	148.3	24.7	 16
  4	 20	120.5	19.2	 20
  5	 20	55.5	8.8	 20
  6	 20	80.0	15.5	 16
  7	 20	44.3	7.4	 20
  8	 20	57.0	9.5	 25
  9	 20	63.3	12.6	 20
 10	 20	48.0	7.9	 25
 11	 20	61.0	8.3	 25
 12	 20	96.5	19.2	 20
 13	 20	91.0	20.1	 25
 14	 20	56.0	11.9	 25
 15	 20	55.3	38.2	 20
 16	 20	145.0	22.3	 25
 17	 20	67.0	12.5	 25
 18	 20	154.5	18.8	 20
 19	 20	61.3	8.0	 20
 20	 20	83.5	12.2	 20
 21	 20	120.0	14.7	 16
 22	 20	138.8	24.5	 20
 23	 20	161.3	21.7	 20
 24	 20	112.3	22.3	 20
 25	 20	2993.0	800.9	 25
 26	 20	1452.0	283.2	 25
 27	 20	87.0	10.1	 20
 28	 20	88.0	12.7	 25
 29	 20	91.0	17.7	 25
 30	 20	95.0	21.2	 20
 31	 20	56.0	11.3	 25
 32	 20	59.0	9.4	 20
 33	 20	47.0	10.3	 25
 34	 20	170.0	31.6	 25
 35	 20	58.0	8.1	 16
 36	 20	47.3	10.6	 20
 37	 20	50.5	8.1	 20
 38	 20	50.0	8.7	 16
 39	 20	46.3	8.3	 20
 40	 20	52.0	9.8	 25
 41	 20	48.3	9.1	 20
 42	 20	63.0	11.9	 25
 43	 20	85.0	15.1	 25
 44	 20	78.3	13.1	 20
 45	 20	96.0	14.0	 25
 46	 20	48.0	9.3	 25
 47	 20	92.5	16.9	 20
 48	 20	61.0	12.2	 25
 49	 20	64.0	9.1	 25
 50	 20	54.5	10.2	 20
 51	 20	46.3	7.5	 20
 52	 20	130.3	20.7	 20
 53	 20	56.8	12.7	 16
 54	 20	50.3	14.2	 20
 55	 20	69.3	13.1	 20
 56	 20	75.0	13.7	 20
 57	 20	88.0	20.4	 25
 58	 20	49.0	9.4	 25
 59	 20	90.3	11.9	 20
 60	 20	57.0	11.3	 25
 61	 20	41.0	6.8	 25
 62	 20	58.3	8.3	 20
 63	 20	56.0	11.9	 25
 64	 20	52.0	7.7	 25
 65	 20	50.3	8.7	 20
 66	 20	53.0	11.7	 25
 67	 20	52.0	8.2	 20
 68	 20	112.0	19.2	 16
 69	 20	76.3	13.7	 20
 70	 20	50.5	8.8	 20
 71	 20	57.3	10.5	 16
 72	 20	45.0	9.1	 25
 73	 20	48.0	9.6	 25
 74	 20	52.8	11.8	 20
 75	 20	68.0	9.2	 25
 76	 20	67.0	8.5	 25
 77	 20	53.3	8.3	 20
 78	 20	488.0	60.4	 25
 79	 20	353.0	28.6	 25
 80	 20	321.0	35.7	 20
 81	 20	118.0	18.5	 25
 82	 20	54.0	8.0	 25
 83	 20	240.3	25.1	 16
 84	 20	96.5	16.8	 20
 85	 20	131.3	19.1	 20
 86	 20	102.5	19.1	 16
 87	 20	97.3	13.0	 20
 88	 20	122.0	21.4	 25
 89	 20	111.3	19.9	 20
 90	 20	303.0	41.1	 25
 91	 20	454.8	38.6	 20
 92	 20	1432.0	168.9	 25
 93	 20	434.0	73.3	 25
 94	 20	598.0	42.6	 20
 95	 20	700.0	52.1	 25
 96	 20	383.0	65.4	 25
 97	 20	123.0	18.3	 20
 98	 20	121.0	15.8	 25
 99	 20	76.5	9.1	 20
100	 20	67.3	10.8	 16
101	 20	57.0	11.9	 20
102	 20	172.5	25.3	 20
103	 20	65.3	12.6	 16
104	 20	64.0	10.9	 25
105	 20	66.0	9.8	 25
106	 20	67.3	11.3	 20
107	 20	54.0	7.6	 25
108	 20	52.0	7.0	 25
109	 20	59.0	8.4	 20
110	 20	68.0	10.8	 25
111	 20	64.0	11.5	 25
112	 20	278.8	29.9	 20
113	 20	132.0	24.4	 25
114	 20	146.0	18.4	 25
115	 20	69.3	12.8	 16
116	 20	65.8	11.4	 20
117	 20	537.8	40.7	 20
118	 20	1589.8	93.7	 16
119	 20	332.3	29.0	 20
120	 20	239.0	26.2	 25
121	 20	71.3	13.2	 20
122	 20	81.0	15.9	 25
123	 20	54.0	9.0	 25
124	 20	74.5	13.2	 20
125	 20	125.0	18.3	 25
126	 20	62.0	12.9	 25
127	 20	95.0	14.9	 20
128	 20	57.0	11.4	 25
129	 20	52.0	7.4	 25
130	 20	80.0	14.6	 20
131	 20	59.3	11.3	 20
132	 20	151.0	22.6	 20
133	 20	43.8	8.7	 16
134	 20	63.3	9.5	 20
135	 20	113.5	15.2	 20
136	 20	75.3	12.9	 20
137	 20	68.0	16.4	 25
138	 20	57.0	8.9	 25
139	 20	66.3	10.6	 20
140	 20	295.0	30.3	 25
141	 20	422.0	39.1	 25
142	 20	323.5	28.5	 20
143	 20	1353.0	114.4	 25
144	 20	355.0	37.4	 25
145	 20	1090.5	54.4	 20
146	 20	100.0	14.3	 25
147	 20	83.3	16.3	 20
148	 20	88.0	13.9	 16
149	 20	76.0	9.4	 20
150	 20	107.3	21.6	 16
151	 20	189.8	24.2	 20
152	 20	268.0	38.1	 25
153	 20	71.5	9.2	 20
154	 20	49.0	6.1	 25
155	 20	53.0	9.1	 25
156	 20	78.0	11.7	 20
157	 20	107.0	18.2	 25
158	 20	74.0	11.3	 25
159	 20	59.0	10.7	 20
160	 20	190.0	25.7	 25
161	 20	593.0	62.2	 25
162	 20	393.0	42.2	 20
163	 20	1424.5	88.2	 20
164	 20	570.8	42.4	 20
165	 20	421.3	31.6	 16
166	 20	951.3	87.7	 20
167	 20	1199.0	69.5	 20
168	 20	954.8	338.6	 20
169	 20	404.0	45.9	 25
170	 20	145.0	20.5	 25
171	 20	76.8	17.3	 20
172	 20	109.0	36.0	 25
173	 20	199.0	48.9	 25
174	 20	188.3	40.6	 20
175	 20	383.0	48.8	 25
176	 20	236.0	33.1	 25
177	 20	98.3	15.7	 20
178	 20	79.0	11.3	 25
179	 20	68.5	13.4	 20
180	 20	68.0	10.5	 16
181	 20	70.3	13.3	 20
182	 20	49.3	10.9	 20
183	 20	111.0	17.7	 16
184	 20	148.0	24.5	 25
185	 20	139.0	28.2	 25
186	 20	120.3	20.1	 20
187	 20	88.0	26.9	 25
188	 20	132.0	27.4	 25
189	 20	59.0	15.5	 20
190	 20	63.0	11.7	 25
191	 20	88.0	11.8	 25
192	 20	102.5	14.2	 20
193	 20	168.0	24.5	 25
194	 20	76.0	12.6	 25
195	 20	69.5	11.4	 16
196	 20	55.3	7.5	 20
197	 20	1301.0	139.9	 20
198	 20	96.0	12.4	 16
199	 20	94.3	14.0	 20
200	 20	59.0	11.3	 25
201	 20	61.3	11.0	 20
202	 20	57.0	13.1	 25
203	 20	46.0	6.0	 25
204	 20	50.3	7.5	 20
205	 20	56.0	7.3	 25
206	 20	55.0	9.8	 25
207	 20	54.3	11.2	 20
208	 20	49.0	9.1	 25
209	 20	54.3	8.9	 20
210	 20	63.0	7.9	 25
211	 20	61.0	13.2	 20
212	 20	51.0	7.8	 16
213	 20	100.5	18.7	 20
214	 20	57.3	8.5	 20
215	 20	220.8	26.0	 16
216	 20	268.0	40.6	 25
217	 20	123.0	16.4	 25
218	 20	56.5	7.9	 20
219	 20	74.0	13.1	 25
220	 20	74.0	13.0	 25
221	 20	53.8	10.5	 20
222	 20	55.0	11.1	 25
223	 20	72.0	10.6	 25
224	 20	97.0	16.9	 20
225	 20	65.0	12.3	 25
226	 20	66.0	8.1	 25
227	 20	124.0	17.6	 16
228	 20	99.0	12.5	 20
229	 20	77.3	13.8	 20
230	 20	72.3	10.9	 16
231	 20	96.0	12.5	 20
232	 20	74.0	12.6	 25
233	 20	99.5	16.1	 20
234	 20	94.0	17.6	 25
235	 20	98.0	18.6	 25
236	 20	113.5	18.8	 20
237	 20	178.0	19.8	 25
238	 20	125.0	17.1	 25
239	 20	175.0	20.2	 20
240	 20	101.0	11.7	 25
241	 20	101.0	18.6	 25
242	 20	125.3	20.5	 20
243	 20	86.3	13.5	 20
244	 20	76.3	11.6	 20
245	 20	123.0	17.2	 16
246	 20	353.8	37.9	 20
247	 20	157.5	24.4	 20
248	 20	97.3	19.6	 20
249	 20	64.0	11.7	 25
250	 20	123.0	14.1	 25
251	 20	255.8	28.5	 20
252	 20	326.0	35.1	 25
253	 20	235.0	33.0	 25
254	 20	79.0	14.0	 20
255	 20	62.0	10.0	 25
256	 20	77.0	11.8	 25
257	 20	111.8	13.4	 20
258	 20	88.0	15.3	 25
259	 20	72.0	10.8	 20
260	 20	60.5	9.9	 16
261	 20	64.0	11.0	 20
262	 20	92.5	17.0	 20
263	 20	109.0	14.0	 16
264	 20	121.0	23.0	 25
265	 20	68.3	11.1	 20
266	 20	527.0	121.8	 25
267	 20	163.0	22.1	 25
268	 20	193.3	32.3	 20
269	 20	499.0	83.8	 25
270	 20	104.0	18.4	 25
271	 20	114.3	17.2	 20
272	 20	57.0	8.4	 25
273	 20	75.0	14.3	 25
274	 20	66.5	11.9	 20
275	 20	80.8	15.9	 20
276	 20	56.8	9.1	 20
277	 20	99.0	16.7	 16
278	 20	79.3	17.7	 20
279	 20	94.3	11.9	 20
280	 20	91.0	15.4	 20
281	 20	85.0	15.4	 25
282	 20	80.0	17.1	 25
283	 20	839.3	112.5	 20
284	 20	117.0	17.3	 25
285	 20	156.0	22.0	 25
286	 20	185.5	26.0	 20
287	 20	82.0	10.1	 25
288	 20	87.0	14.4	 25
289	 20	171.0	22.3	 20
290	 20	201.0	36.6	 25
291	 20	977.0	68.4	 20
292	 20	531.3	45.5	 16
293	 20	119.3	15.0	 20
294	 20	91.5	12.0	 20
295	 20	138.5	21.4	 16
296	 20	719.0	52.3	 25
297	 20	161.0	19.7	 25
298	 20	152.5	23.5	 20
299	 20	287.0	41.3	 25
300	 20	405.0	61.3	 25
301	 20	565.8	62.8	 20
302	 20	148.0	18.5	 25
303	 20	98.0	15.0	 25
304	 20	93.0	13.2	 20
305	 20	92.0	15.7	 25
306	 20	61.0	10.2	 25
307	 20	88.5	9.7	 16
308	 20	100.3	17.2	 20
309	 20	70.0	9.4	 20
310	 20	108.3	16.6	 16
311	 20	511.0	49.8	 20
312	 20	324.0	43.4	 25
313	 20	71.5	15.2	 20
314	 20	87.0	15.4	 25
315	 20	153.0	25.2	 25
316	 20	77.3	16.6	 20
317	 20	409.0	43.6	 25
318	 20	124.0	17.4	 25
319	 20	79.5	9.9	 20
320	 20	61.0	10.3	 25
321	 20	58.0	8.9	 25
322	 20	59.3	11.4	 20
323	 20	135.5	28.6	 20
324	 20	529.0	34.9	 16
325	 20	2266.8	261.3	 20
326	 20	71.5	15.5	 20
327	 20	63.8	8.1	 16
328	 20	550.0	109.3	 25
329	 20	566.0	73.6	 25
330	 20	323.8	31.6	 20
331	 20	153.0	22.2	 25
332	 20	59.0	10.6	 25
333	 20	91.0	14.4	 20
334	 20	185.0	30.4	 25
335	 20	92.0	16.4	 25
336	 20	154.5	24.5	 20
337	 20	85.0	15.1	 25
338	 20	72.0	10.1	 25
339	 20	50.5	9.2	 16
340	 20	62.5	10.7	 20
341	 20	62.5	14.9	 20
342	 20	59.5	10.0	 16
343	 20	72.8	9.9	 20
344	 20	65.0	9.3	 25
345	 20	627.5	72.8	 20
346	 20	2285.0	114.1	 25
347	 20	1177.0	96.7	 25
348	 20	273.5	19.4	 20
349	 20	154.0	31.6	 25
350	 20	103.0	20.8	 25
351	 20	61.8	9.8	 20
352	 20	53.0	10.0	 25
353	 20	105.0	16.6	 25
354	 20	54.0	9.4	 20
355	 20	75.3	15.1	 20
356	 20	49.0	10.0	 20
357	 20	58.5	10.9	 16
358	 20	59.5	10.3	 20
359	 20	46.5	6.7	 20
360	 20	61.0	8.5	 20
361	 20	61.0	12.4	 25
362	 20	81.0	11.9	 25
363	 20	112.5	18.9	 20
364	 20	100.0	17.3	 25
365	 20	53.0	9.9	 25
366	 20	51.8	6.3	 20
367	 20	56.0	11.0	 25
368	 20	51.0	12.7	 25
369	 20	66.3	11.8	 20
370	 20	52.0	9.2	 25
371	 20	51.3	10.2	 20
372	 20	105.3	16.8	 16
373	 20	71.0	15.5	 20
374	 20	74.8	12.6	 20
375	 20	884.5	61.4	 16
376	 20	158.0	21.1	 25
377	 20	73.0	13.3	 25
378	 20	67.0	11.7	 20
379	 20	96.0	17.9	 25
380	 20	103.0	16.4	 25
381	 20	49.8	9.8	 20
382	 20	63.0	12.0	 25
383	 20	55.8	7.4	 20
384	 20	73.0	11.6	 25
385	 20	89.0	11.6	 25
386	 20	86.5	11.7	 20
387	 20	151.8	16.9	 20
388	 20	71.0	13.8	 20
389	 20	180.8	22.2	 16
390	 20	90.8	16.3	 20
391	 20	79.5	17.9	 20
392	 20	87.3	18.0	 20
393	 20	68.0	10.3	 25
394	 20	84.0	12.9	 25
395	 20	299.8	52.6	 20
396	 20	294.0	41.6	 25
397	 20	135.0	16.5	 25
398	 20	108.3	17.6	 20
399	 20	175.0	15.6	 25
400	 20	164.0	36.0	 25
401	 20	93.0	14.9	 20
402	 20	169.0	23.4	 25
403	 20	70.5	13.2	 20
404	 20	222.3	33.6	 16
405	 20	97.0	15.1	 20
406	 20	57.5	8.1	 20
407	 20	107.0	14.1	 16
408	 20	77.0	13.0	 25
409	 20	64.0	9.5	 25
410	 20	145.0	19.7	 20
411	 20	915.0	92.4	 25
412	 20	267.0	32.9	 25
413	 20	386.0	40.6	 20
414	 20	98.0	28.3	 25
415	 20	87.0	13.0	 25
416	 20	82.5	17.5	 20
417	 20	99.0	17.6	 25
418	 20	139.0	25.2	 25
419	 20	166.3	17.8	 16
420	 20	55.0	7.1	 20
421	 20	62.3	10.9	 20
422	 20	60.0	10.1	 16
423	 20	53.0	9.8	 20
424	 20	76.0	12.7	 25
425	 20	69.5	10.6	 20
426	 20	375.0	43.1	 25
427	 20	56.0	8.5	 25
428	 20	54.3	15.8	 20
429	 20	71.0	13.9	 25
430	 20	72.0	15.6	 25
431	 20	292.0	24.3	 20
432	 20	202.0	31.1	 25
433	 20	364.0	47.4	 25
434	 20	213.8	27.5	 20
435	 20	98.5	17.7	 20
436	 20	65.3	10.5	 20
437	 20	65.3	10.2	 16
438	 20	69.8	13.7	 20
439	 20	53.5	9.1	 16
440	 20	56.0	6.1	 25
441	 20	58.0	8.2	 25
442	 20	53.3	8.8	 20
443	 20	55.0	8.9	 25
444	 20	64.0	9.4	 25
445	 20	89.0	16.7	 20
446	 20	217.0	37.1	 25
447	 20	197.0	34.6	 25
448	 20	164.3	23.8	 20
449	 20	149.0	17.0	 25
450	 20	267.0	36.5	 25
451	 20	72.0	11.0	 16
452	 20	62.5	13.8	 20
453	 20	61.5	9.7	 20
454	 20	63.5	11.0	 16
455	 20	64.0	12.7	 20
456	 20	59.0	10.7	 25
457	 20	66.3	10.4	 20
458	 20	55.0	8.9	 25
459	 20	57.0	8.7	 25
460	 20	55.5	9.1	 20
461	 20	266.0	36.9	 25
462	 20	202.0	30.8	 25
463	 20	611.0	71.4	 20
464	 20	358.0	36.0	 25
465	 20	211.0	22.7	 25
466	 20	3531.5	306.7	 20
467	 20	509.8	47.2	 20
468	 20	432.5	36.7	 20
469	 20	296.5	22.2	 16
470	 20	921.3	111.7	 20
471	 20	289.8	31.4	 20
472	 20	209.3	23.0	 20
473	 20	356.0	51.2	 25
474	 20	100.0	11.5	 25
475	 20	87.3	14.4	 20
476	 20	101.0	18.5	 25
477	 20	76.0	12.2	 25
478	 20	94.0	15.0	 20
479	 20	139.0	20.8	 25
480	 20	250.0	34.9	 25
481	 20	59.0	8.8	 20
482	 20	78.0	15.3	 25
483	 20	74.3	9.6	 20
484	 20	77.0	18.9	 16
485	 20	57.0	7.4	 20
486	 20	54.8	9.5	 20
487	 20	55.3	8.5	 16
488	 20	57.0	8.6	 25
489	 20	52.0	10.1	 25
490	 20	67.8	8.9	 20
491	 20	57.0	9.4	 25
492	 20	49.0	9.5	 25
493	 20	57.3	11.3	 20
494	 20	62.0	11.4	 25
495	 20	70.0	13.3	 25
496	 20	58.3	9.3	 20
497	 20	81.0	14.2	 25
498	 20	387.5	26.0	 20
499	 20	168.3	25.0	 20
500	 20	230.5	24.3	 20
501	 20	89.0	11.6	 16
502	 20	82.8	11.6	 20
503	 20	134.3	19.5	 20
504	 20	62.8	13.3	 20
505	 20	365.0	53.7	 25
506	 20	180.0	25.1	 25
507	 20	214.3	21.2	 20
508	 20	133.0	18.1	 25
509	 20	555.0	49.4	 25
510	 20	176.3	24.3	 20
511	 20	149.0	21.5	 25
512	 20	180.0	24.7	 25
513	 20	135.0	16.2	 20
514	 20	246.0	32.6	 25
515	 20	69.3	11.4	 20
516	 20	82.0	10.3	 16
517	 20	573.3	42.7	 20
518	 20	191.3	19.6	 20
519	 20	144.5	22.7	 16
520	 20	213.0	29.7	 25
521	 20	523.0	54.0	 25
522	 20	379.8	41.8	 20
523	 20	183.0	22.7	 25
524	 20	171.0	43.4	 25
525	 20	361.8	25.6	 20
526	 20	145.0	23.4	 25
527	 20	178.0	25.1	 25
528	 20	222.0	22.8	 20
529	 20	108.0	15.3	 25
530	 20	87.0	13.2	 25
531	 20	85.5	14.0	 16
532	 20	69.0	10.9	 20
533	 20	91.0	15.1	 20
534	 20	79.0	12.3	 16
535	 20	59.0	9.6	 20
536	 20	68.0	10.3	 25
537	 20	67.3	12.2	 20
538	 20	199.0	29.7	 25
539	 20	75.0	10.2	 25
540	 20	70.0	13.4	 20
541	 20	88.0	10.1	 25
542	 20	58.0	9.7	 25
543	 20	63.8	10.6	 20
544	 20	68.0	10.1	 25
545	 20	63.0	10.2	 25
546	 20	86.3	13.1	 20
547	 20	156.8	27.3	 20
548	 20	109.3	17.3	 20
549	 20	58.5	10.7	 16
550	 20	52.5	10.2	 20
551	 20	47.0	9.6	 20
552	 20	60.0	9.4	 20
553	 20	57.0	12.6	 25
554	 20	81.0	14.3	 25
555	 20	332.3	35.8	 20
556	 20	240.0	25.3	 25
557	 20	768.8	60.0	 20
558	 20	246.0	19.1	 25
559	 20	70.0	9.5	 25
560	 20	120.0	19.2	 20
561	 20	152.0	24.2	 25
562	 20	235.0	39.8	 25
563	 20	903.8	51.7	 16
564	 20	187.0	21.5	 20
565	 20	164.5	22.5	 20
566	 20	180.8	16.9	 16
567	 20	115.3	17.8	 20
568	 20	146.0	20.9	 25
569	 20	121.8	16.1	 20
570	 20	66.0	9.5	 25
571	 20	83.0	12.3	 25
572	 20	306.0	37.7	 20
573	 20	660.0	61.3	 25
574	 20	451.0	48.0	 25
575	 20	310.3	31.8	 20
576	 20	182.0	26.8	 25
577	 20	499.0	95.7	 25
578	 20	3452.5	203.1	 20
579	 20	900.3	73.2	 20
580	 20	667.0	75.5	 20
581	 20	167.5	26.3	 16
582	 20	105.5	15.5	 20
583	 20	83.5	9.8	 20
584	 20	52.3	12.0	 20
585	 20	54.0	7.4	 25
586	 20	59.0	11.0	 25
587	 20	63.3	8.1	 20
588	 20	314.0	38.8	 25
589	 20	495.0	55.7	 25
590	 20	93.5	13.3	 20
591	 20	73.0	15.6	 25
592	 20	90.0	12.6	 25
593	 20	67.3	13.0	 20
594	 20	76.0	18.0	 25
595	 20	51.5	9.3	 20
596	 20	52.8	9.9	 16
597	 20	70.0	11.8	 20
598	 20	111.8	23.1	 20
599	 20	99.5	16.0	 16
600	 20	86.0	12.8	 25
601	 20	77.0	15.1	 25
602	 20	1289.0	105.1	 20
603	 20	2846.0	225.1	 25
604	 20	77.0	16.5	 25
605	 20	56.0	7.6	 20
606	 20	52.0	10.5	 25
607	 20	56.0	10.4	 25
608	 20	50.3	7.8	 20
609	 20	60.0	14.3	 25
610	 20	67.0	14.3	 25
611	 20	58.3	12.0	 16
612	 20	65.0	10.1	 20
613	 20	111.8	11.6	 20
614	 20	87.8	16.3	 16
615	 20	371.3	40.6	 20
616	 20	642.5	56.4	 20
617	 20	84.0	12.8	 25
618	 20	76.0	8.5	 25
619	 20	86.5	16.8	 20
620	 20	255.0	34.8	 25
621	 20	493.0	64.1	 25
622	 20	245.8	24.6	 20
623	 20	371.0	48.2	 25
624	 20	350.0	39.3	 25
625	 20	197.3	35.6	 20
626	 20	58.0	11.0	 25
627	 20	48.5	10.7	 20
628	 20	53.0	10.1	 16
629	 20	122.5	18.7	 20
630	 20	118.3	15.9	 20
631	 20	171.5	15.1	 16
632	 20	106.0	19.7	 25
633	 20	108.0	17.8	 25
634	 20	271.0	29.0	 20
635	 20	85.0	13.7	 25
636	 20	52.0	10.1	 25
637	 20	55.3	9.6	 20
638	 20	106.0	15.0	 25
639	 20	4637.0	1035.8	 25
  0	 21	86.8	37.3	 20
  1	 21	366.0	56.5	 25
  2	 21	59.0	10.1	 25
  3	 21	66.5	13.4	 20
  4	 21	70.0	13.4	 25
  5	 21	281.0	35.1	 25
  6	 21	68.8	14.4	 20
  7	 21	46.0	6.7	 25
  8	 21	62.3	9.4	 20
  9	 21	53.5	7.9	 16
 10	 21	44.0	7.5	 20
 11	 21	56.3	11.0	 20
 12	 21	57.0	10.9	 16
 13	 21	63.0	20.9	 20
 14	 21	54.0	11.0	 25
 15	 21	164.3	20.2	 20
 16	 21	119.0	21.8	 25
 17	 21	263.0	33.8	 25
 18	 21	480.0	41.6	 20
 19	 21	68.0	8.7	 25
 20	 21	77.0	10.6	 25
 21	 21	56.0	9.0	 20
 22	 21	163.0	19.6	 25
 23	 21	88.3	14.0	 20
 24	 21	72.0	10.0	 20
 25	 21	115.0	18.8	 20
 26	 21	247.3	23.4	 16
 27	 21	79.3	14.2	 20
 28	 21	142.8	25.4	 20
 29	 21	166.0	20.0	 16
 30	 21	75.0	16.6	 25
 31	 21	191.0	34.1	 25
 32	 21	122.3	17.7	 20
 33	 21	51.0	10.2	 25
 34	 21	295.0	37.6	 25
 35	 21	57.0	19.2	 20
 36	 21	50.0	11.0	 25
 37	 21	52.0	9.5	 25
 38	 21	55.0	10.6	 20
 39	 21	52.0	11.0	 25
 40	 21	57.5	11.2	 20
 41	 21	43.0	7.4	 16
 42	 21	52.0	11.6	 20
 43	 21	49.3	5.8	 20
 44	 21	54.3	12.1	 16
 45	 21	56.3	11.7	 20
 46	 21	59.0	26.9	 25
 47	 21	44.3	6.3	 20
 48	 21	152.0	30.3	 25
 49	 21	86.0	14.7	 25
 50	 21	83.0	15.1	 20
 51	 21	75.0	15.7	 25
 52	 21	187.0	32.9	 25
 53	 21	241.0	19.4	 20
 54	 21	201.0	21.4	 25
 55	 21	227.0	37.7	 25
 56	 21	95.8	12.5	 16
 57	 21	251.5	35.4	 20
 58	 21	73.8	13.6	 20
 59	 21	477.3	54.3	 16
 60	 21	536.3	51.1	 20
 61	 21	58.3	8.2	 20
 62	 21	63.0	14.9	 20
 63	 21	51.0	9.7	 25
 64	 21	52.0	8.3	 25
 65	 21	47.0	8.6	 20
 66	 21	71.0	16.7	 25
 67	 21	65.0	10.7	 25
 68	 21	82.5	15.4	 20
 69	 21	76.0	13.8	 25
 70	 21	70.0	13.4	 25
 71	 21	69.3	12.5	 20
 72	 21	58.8	10.0	 20
 73	 21	74.0	10.7	 20
 74	 21	87.0	14.8	 16
 75	 21	72.5	14.7	 20
 76	 21	383.3	31.5	 20
 77	 21	49.8	7.4	 16
 78	 21	87.0	14.1	 25
 79	 21	110.3	18.7	 20
 80	 21	205.0	35.4	 25
 81	 21	53.0	8.1	 25
 82	 21	61.5	9.9	 20
 83	 21	114.0	19.2	 25
 84	 21	56.0	7.8	 25
 85	 21	50.3	7.9	 20
 86	 21	55.0	8.5	 25
 87	 21	72.0	12.7	 25
 88	 21	463.0	36.6	 16
 89	 21	657.3	81.9	 20
 90	 21	342.5	47.7	 20
 91	 21	1507.0	76.2	 16
 92	 21	883.0	62.7	 20
 93	 21	598.8	62.3	 20
 94	 21	420.3	51.3	 20
 95	 21	393.0	60.3	 25
 96	 21	108.0	14.6	 25
 97	 21	193.0	25.5	 20
 98	 21	107.0	11.9	 25
 99	 21	85.0	14.1	 25
100	 21	61.3	7.8	 20
101	 21	87.0	15.5	 25
102	 21	128.0	18.7	 25
103	 21	87.3	13.2	 20
104	 21	273.5	37.8	 20
105	 21	94.5	15.2	 20
106	 21	119.0	14.2	 16
107	 21	151.3	27.2	 20
108	 21	51.5	8.8	 20
109	 21	51.0	8.6	 16
110	 21	57.0	10.4	 25
111	 21	56.0	8.7	 25
112	 21	59.5	8.6	 20
113	 21	1051.0	127.3	 25
114	 21	69.0	12.1	 25
115	 21	109.8	17.4	 20
116	 21	60.0	12.5	 25
117	 21	143.0	18.7	 25
118	 21	201.8	28.1	 20
119	 21	81.0	14.6	 25
120	 21	57.8	9.1	 20
121	 21	100.3	14.6	 16
122	 21	123.0	19.8	 20
123	 21	70.0	11.2	 20
124	 21	73.8	9.1	 16
125	 21	86.8	13.7	 20
126	 21	79.0	10.2	 25
127	 21	64.3	12.4	 20
128	 21	62.0	10.9	 25
129	 21	53.0	8.3	 25
130	 21	58.0	9.9	 20
131	 21	54.0	6.5	 25
132	 21	257.0	32.5	 25
133	 21	84.5	15.5	 20
134	 21	77.0	13.3	 25
135	 21	100.0	16.5	 25
136	 21	167.8	23.2	 16
137	 21	128.5	24.6	 20
138	 21	78.0	16.3	 16
139	 21	57.3	10.8	 20
140	 21	208.5	21.7	 20
141	 21	376.0	36.2	 16
142	 21	1160.0	115.8	 25
143	 21	269.0	46.4	 25
144	 21	1037.0	93.1	 20
145	 21	715.0	55.4	 25
146	 21	119.0	15.0	 25
147	 21	108.3	12.2	 20
148	 21	7463.0	756.8	 25
149	 21	113.0	21.5	 25
150	 21	2798.5	243.4	 20
151	 21	61.0	9.3	 25
152	 21	79.5	15.1	 20
153	 21	939.5	75.0	 16
154	 21	67.5	21.7	 20
155	 21	147.3	19.7	 20
156	 21	81.0	12.5	 16
157	 21	113.5	16.9	 20
158	 21	78.0	11.2	 25
159	 21	60.0	7.6	 20
160	 21	354.0	42.8	 25
161	 21	364.0	40.7	 25
162	 21	1171.5	118.9	 20
163	 21	1315.0	83.6	 25
164	 21	155.0	21.6	 25
165	 21	365.5	42.1	 20
166	 21	319.0	32.5	 25
167	 21	2337.0	179.5	 25
168	 21	953.3	62.3	 16
169	 21	533.3	38.6	 20
170	 21	546.3	35.6	 20
171	 21	623.3	57.9	 16
172	 21	1470.5	121.8	 20
173	 21	467.5	45.3	 20
174	 21	505.5	23.7	 20
175	 21	526.0	45.4	 25
176	 21	176.0	27.4	 25
177	 21	101.5	15.7	 20
178	 21	54.0	13.5	 25
179	 21	67.0	11.4	 25
180	 21	274.0	31.2	 20
181	 21	255.0	34.9	 25
182	 21	129.0	22.5	 25
183	 21	85.5	11.5	 20
184	 21	61.5	15.1	 20
185	 21	108.5	19.1	 20
186	 21	337.8	29.1	 16
187	 21	634.5	62.5	 20
188	 21	506.3	50.6	 20
189	 21	434.0	29.7	 16
190	 21	95.0	17.1	 25
191	 21	191.0	26.0	 25
192	 21	1331.5	79.9	 20
193	 21	593.0	50.1	 25
194	 21	332.0	70.0	 25
195	 21	199.5	25.1	 20
196	 21	183.0	26.5	 25
197	 21	321.3	29.3	 20
198	 21	521.0	76.0	 25
199	 21	561.0	59.4	 25
200	 21	427.0	26.4	 16
201	 21	312.3	44.7	 20
202	 21	365.3	27.4	 20
203	 21	205.0	25.4	 16
204	 21	1013.8	160.9	 20
205	 21	187.0	27.0	 20
206	 21	95.5	17.6	 20
207	 21	88.0	15.0	 25
208	 21	49.0	7.0	 25
209	 21	59.0	10.8	 20
210	 21	80.0	12.4	 25
211	 21	63.0	14.0	 25
212	 21	80.8	15.8	 20
213	 21	68.0	12.2	 25
214	 21	59.0	11.6	 25
215	 21	57.3	14.0	 20
216	 21	111.0	12.7	 20
217	 21	62.3	12.7	 20
218	 21	62.0	9.2	 16
219	 21	56.3	9.1	 20
220	 21	58.3	9.6	 20
221	 21	113.3	14.5	 16
222	 21	105.0	15.2	 25
223	 21	87.0	14.5	 25
224	 21	53.5	7.6	 20
225	 21	194.0	26.3	 25
226	 21	215.0	30.4	 25
227	 21	438.8	35.8	 20
228	 21	62.0	15.1	 25
229	 21	64.0	10.0	 25
230	 21	274.3	32.2	 20
231	 21	57.0	7.9	 25
232	 21	102.5	11.0	 20
233	 21	95.3	13.4	 16
234	 21	236.8	26.6	 20
235	 21	331.3	29.3	 20
236	 21	6739.3	258.7	 16
237	 21	265.0	31.4	 25
238	 21	156.0	22.1	 25
239	 21	214.0	29.7	 20
240	 21	115.0	20.3	 25
241	 21	238.0	29.1	 25
242	 21	365.0	35.1	 20
243	 21	215.0	53.2	 25
244	 21	331.0	49.4	 25
245	 21	454.0	40.0	 20
246	 21	904.0	90.1	 25
247	 21	991.0	83.0	 25
248	 21	523.3	48.4	 16
249	 21	101.5	16.0	 20
250	 21	79.3	14.3	 20
251	 21	1382.3	152.9	 16
252	 21	71.3	13.6	 20
253	 21	79.0	13.3	 25
254	 21	120.5	21.5	 20
255	 21	117.0	18.2	 25
256	 21	581.3	74.6	 20
257	 21	1357.0	305.0	 25
258	 21	72.0	16.1	 25
259	 21	68.0	12.1	 20
260	 21	60.0	10.9	 25
261	 21	117.0	21.9	 25
262	 21	527.8	65.0	 20
263	 21	207.0	26.8	 25
264	 21	371.8	59.4	 20
265	 21	54.0	11.2	 16
266	 21	57.8	15.7	 20
267	 21	65.0	9.8	 20
268	 21	57.8	8.5	 16
269	 21	78.0	14.3	 25
270	 21	115.0	18.9	 25
271	 21	97.0	14.6	 20
272	 21	72.0	10.2	 25
273	 21	395.0	46.9	 25
274	 21	374.8	38.5	 20
275	 21	119.0	22.8	 25
276	 21	995.0	107.7	 25
277	 21	146.5	18.2	 20
278	 21	63.0	10.6	 25
279	 21	78.0	10.7	 25
280	 21	622.5	55.5	 16
281	 21	2872.0	300.6	 20
282	 21	1766.5	177.2	 20
283	 21	277.8	21.4	 16
284	 21	303.8	41.8	 20
285	 21	864.0	83.6	 25
286	 21	1577.5	60.4	 20
287	 21	128.0	22.1	 25
288	 21	99.0	15.1	 25
289	 21	72.8	14.4	 20
290	 21	93.0	14.2	 25
291	 21	83.0	15.8	 25
292	 21	60.3	12.6	 20
293	 21	63.0	8.1	 25
294	 21	722.0	78.8	 25
295	 21	263.5	30.2	 20
296	 21	1268.3	63.3	 20
297	 21	133.3	13.8	 20
298	 21	88.5	15.7	 16
299	 21	82.3	11.4	 20
300	 21	78.3	12.5	 20
301	 21	131.3	16.4	 20
302	 21	111.0	22.0	 25
303	 21	80.0	12.4	 25
304	 21	110.8	15.7	 20
305	 21	153.0	21.3	 25
306	 21	223.0	23.5	 25
307	 21	462.3	47.9	 20
308	 21	993.0	106.5	 25
309	 21	84.0	9.8	 25
310	 21	60.3	8.4	 20
311	 21	79.0	12.6	 25
312	 21	63.0	14.2	 16
313	 21	63.0	12.5	 20
314	 21	58.0	9.0	 20
315	 21	84.8	15.7	 16
316	 21	375.5	46.4	 20
317	 21	80.0	14.1	 25
318	 21	119.8	15.1	 20
319	 21	390.0	59.4	 25
320	 21	90.0	21.4	 25
321	 21	148.0	24.1	 20
322	 21	58.0	9.1	 25
323	 21	54.0	9.1	 25
324	 21	62.5	13.5	 20
325	 21	63.0	11.0	 25
326	 21	74.0	10.2	 25
327	 21	166.0	19.3	 20
328	 21	55.8	9.7	 20
329	 21	136.3	26.1	 20
330	 21	169.5	14.6	 16
331	 21	93.8	17.4	 20
332	 21	111.8	13.0	 20
333	 21	607.3	60.6	 20
334	 21	202.0	31.3	 25
335	 21	325.0	29.3	 25
336	 21	773.3	62.6	 20
337	 21	417.0	54.7	 25
338	 21	133.0	45.1	 25
339	 21	99.5	17.6	 20
340	 21	272.0	36.9	 25
341	 21	61.0	10.3	 25
342	 21	70.3	11.1	 20
343	 21	80.0	14.3	 25
344	 21	91.3	15.9	 20
345	 21	386.8	25.2	 16
346	 21	399.5	37.1	 20
347	 21	512.5	40.9	 20
348	 21	116.3	15.9	 16
349	 21	157.0	21.8	 25
350	 21	124.0	56.3	 25
351	 21	310.8	28.2	 20
352	 21	61.0	11.7	 25
353	 21	80.0	15.8	 25
354	 21	87.0	16.3	 20
355	 21	231.0	36.2	 25
356	 21	83.0	11.5	 25
357	 21	71.5	9.6	 20
358	 21	50.0	10.1	 25
359	 21	60.0	11.6	 25
360	 21	51.3	8.5	 16
361	 21	120.0	27.6	 20
362	 21	199.3	28.9	 20
363	 21	178.8	28.3	 16
364	 21	65.5	11.0	 20
365	 21	53.0	9.4	 25
366	 21	59.0	8.0	 20
367	 21	57.0	9.4	 25
368	 21	51.0	8.3	 25
369	 21	60.0	8.6	 20
370	 21	276.0	38.6	 25
371	 21	66.3	11.4	 20
372	 21	59.0	9.4	 25
373	 21	61.0	12.2	 25
374	 21	300.5	42.7	 20
375	 21	1405.0	245.1	 25
376	 21	656.5	56.6	 20
377	 21	1069.0	89.9	 16
378	 21	188.8	88.9	 20
379	 21	95.8	15.9	 20
380	 21	825.0	82.1	 16
381	 21	114.0	28.9	 25
382	 21	59.0	10.9	 25
383	 21	129.3	18.6	 20
384	 21	62.0	9.4	 25
385	 21	60.0	12.7	 25
386	 21	60.5	9.9	 20
387	 21	71.0	12.7	 25
388	 21	68.0	18.6	 25
389	 21	90.0	15.6	 20
390	 21	113.0	23.7	 25
391	 21	62.0	9.6	 25
392	 21	158.5	19.8	 16
393	 21	161.3	19.4	 20
394	 21	85.8	15.9	 20
395	 21	83.0	14.4	 16
396	 21	77.5	13.8	 20
397	 21	434.0	38.6	 25
398	 21	587.8	39.7	 20
399	 21	144.0	23.6	 25
400	 21	367.0	41.6	 25
401	 21	785.0	60.6	 20
402	 21	208.0	23.4	 25
403	 21	108.0	16.8	 25
404	 21	352.3	39.6	 20
405	 21	333.0	49.3	 25
406	 21	1125.0	159.3	 25
407	 21	305.5	43.6	 20
408	 21	105.0	18.6	 20
409	 21	439.0	47.2	 20
410	 21	339.3	20.7	 16
411	 21	288.0	31.5	 20
412	 21	406.8	65.2	 20
413	 21	121.5	19.9	 20
414	 21	64.0	8.2	 25
415	 21	83.0	14.6	 25
416	 21	65.0	9.6	 20
417	 21	119.0	19.5	 25
418	 21	98.0	18.0	 25
419	 21	913.0	77.1	 20
420	 21	334.0	37.9	 25
421	 21	324.0	46.9	 25
422	 21	1206.0	228.2	 20
423	 21	62.0	16.2	 25
424	 21	61.8	12.5	 20
425	 21	74.8	11.8	 16
426	 21	67.5	7.7	 20
427	 21	59.3	10.7	 20
428	 21	56.5	11.6	 16
429	 21	103.0	13.9	 25
430	 21	586.8	38.3	 20
431	 21	418.0	43.9	 25
432	 21	74.0	14.7	 25
433	 21	1963.5	163.3	 20
434	 21	61.0	9.4	 25
435	 21	109.0	15.8	 25
436	 21	147.8	16.7	 20
437	 21	478.0	52.0	 25
438	 21	71.0	10.0	 25
439	 21	61.5	12.2	 20
440	 21	60.3	11.3	 20
441	 21	71.8	12.6	 20
442	 21	56.5	10.2	 16
443	 21	58.3	8.9	 20
444	 21	70.5	9.8	 20
445	 21	106.8	21.9	 20
446	 21	92.0	14.9	 25
447	 21	78.0	12.5	 25
448	 21	120.3	16.1	 20
449	 21	139.0	22.6	 25
450	 21	273.0	30.4	 25
451	 21	780.8	81.9	 20
452	 21	510.0	50.4	 25
453	 21	770.0	88.2	 25
454	 21	761.3	70.6	 20
455	 21	189.0	30.4	 25
456	 21	102.0	21.4	 20
457	 21	86.5	15.2	 16
458	 21	56.0	9.6	 20
459	 21	54.5	9.3	 20
460	 21	66.0	10.5	 16
461	 21	75.0	11.6	 25
462	 21	66.0	9.6	 25
463	 21	79.5	21.6	 20
464	 21	123.0	18.1	 25
465	 21	82.0	10.3	 25
466	 21	59.8	11.2	 20
467	 21	68.0	11.0	 25
468	 21	195.0	27.0	 25
469	 21	955.5	150.9	 20
470	 21	1247.0	199.2	 25
471	 21	191.0	26.9	 25
472	 21	548.0	49.6	 16
473	 21	73.8	13.2	 20
474	 21	247.3	35.3	 20
475	 21	78.3	11.4	 16
476	 21	52.5	8.7	 20
477	 21	101.0	16.4	 25
478	 21	92.5	22.9	 20
479	 21	88.0	14.1	 25
480	 21	213.0	35.7	 25
481	 21	233.0	33.8	 20
482	 21	85.0	12.4	 25
483	 21	483.0	78.4	 25
484	 21	58.5	9.3	 20
485	 21	131.0	22.8	 25
486	 21	446.0	74.8	 20
487	 21	86.0	12.8	 25
488	 21	53.5	7.2	 20
489	 21	79.0	14.9	 16
490	 21	66.0	9.9	 20
491	 21	248.3	33.6	 20
492	 21	228.0	29.0	 16
493	 21	338.0	48.1	 25
494	 21	78.0	11.7	 25
495	 21	157.5	18.9	 20
496	 21	440.0	58.7	 25
497	 21	206.0	24.1	 25
498	 21	971.5	87.7	 20
499	 21	694.0	102.2	 25
500	 21	426.0	70.7	 25
501	 21	151.5	22.2	 20
502	 21	135.0	20.5	 25
503	 21	66.0	15.2	 25
504	 21	58.0	7.4	 16
505	 21	190.3	32.5	 20
506	 21	83.0	15.5	 20
507	 21	105.8	19.6	 16
508	 21	118.8	14.9	 20
509	 21	174.0	22.5	 25
510	 21	303.3	36.5	 20
511	 21	1449.0	199.1	 25
512	 21	96.0	16.6	 25
513	 21	87.0	13.0	 20
514	 21	72.0	11.2	 25
515	 21	102.0	19.7	 25
516	 21	87.8	17.2	 20
517	 21	85.0	11.9	 25
518	 21	926.0	177.0	 25
519	 21	137.5	17.1	 20
520	 21	514.0	41.9	 20
521	 21	1046.0	49.8	 20
522	 21	400.0	58.8	 16
523	 21	689.8	71.5	 20
524	 21	178.5	31.4	 20
525	 21	1342.5	66.3	 20
526	 21	1128.0	77.9	 25
527	 21	149.0	23.7	 25
528	 21	178.0	26.4	 20
529	 21	161.0	17.4	 25
530	 21	252.0	30.4	 25
531	 21	75.0	12.4	 20
532	 21	107.0	16.8	 25
533	 21	126.0	18.4	 25
534	 21	472.5	47.8	 20
535	 21	112.0	19.2	 25
536	 21	65.3	8.8	 20
537	 21	86.8	12.0	 16
538	 21	397.0	40.1	 20
539	 21	220.3	23.6	 20
540	 21	166.3	16.9	 16
541	 21	334.0	44.7	 25
542	 21	92.0	14.2	 25
543	 21	119.3	18.6	 20
544	 21	77.0	11.6	 25
545	 21	66.0	11.4	 20
546	 21	71.0	13.3	 25
547	 21	65.0	8.8	 25
548	 21	50.0	7.8	 20
549	 21	76.0	10.0	 25
550	 21	46.0	7.0	 25
551	 21	49.5	8.9	 20
552	 21	59.3	12.4	 20
553	 21	69.3	13.9	 20
554	 21	60.5	15.9	 16
555	 21	189.3	29.5	 20
556	 21	57.8	8.7	 20
557	 21	157.5	18.9	 20
558	 21	72.0	11.7	 25
559	 21	93.0	13.6	 25
560	 21	152.3	19.8	 20
561	 21	141.0	23.6	 25
562	 21	149.0	19.7	 25
563	 21	189.3	18.5	 20
564	 21	326.0	35.5	 25
565	 21	87.0	12.9	 25
566	 21	113.3	17.5	 20
567	 21	104.0	15.8	 25
568	 21	154.3	19.2	 20
569	 21	90.3	12.4	 16
570	 21	244.0	29.0	 20
571	 21	314.5	39.9	 20
572	 21	99.0	14.6	 16
573	 21	186.0	24.0	 25
574	 21	81.0	14.0	 25
575	 21	190.0	19.4	 20
576	 21	208.0	28.2	 25
577	 21	1110.0	202.4	 25
578	 21	229.3	37.4	 20
579	 21	362.0	46.9	 25
580	 21	246.0	34.6	 25
581	 21	99.3	18.2	 20
582	 21	309.0	43.4	 25
583	 21	176.0	25.2	 25
584	 21	110.3	13.5	 16
585	 21	104.5	18.1	 20
586	 21	280.0	36.9	 20
587	 21	52.3	12.2	 16
588	 21	57.3	9.0	 20
589	 21	142.0	21.5	 25
590	 21	217.3	28.7	 20
591	 21	114.0	17.5	 25
592	 21	250.0	39.3	 25
593	 21	70.3	11.0	 20
594	 21	56.0	8.0	 25
595	 21	55.0	8.9	 25
596	 21	66.3	10.3	 20
597	 21	64.0	12.7	 25
598	 21	53.0	8.3	 25
599	 21	85.5	16.7	 20
600	 21	61.0	9.3	 20
601	 21	82.3	15.4	 20
602	 21	83.5	14.3	 16
603	 21	86.5	14.4	 20
604	 21	69.8	14.0	 16
605	 21	67.0	15.0	 25
606	 21	52.0	11.8	 25
607	 21	60.8	11.1	 20
608	 21	101.0	17.2	 25
609	 21	55.0	10.6	 25
610	 21	80.8	15.2	 20
611	 21	108.0	23.8	 25
612	 21	67.0	9.2	 25
613	 21	625.0	76.5	 20
614	 21	200.0	25.0	 25
615	 21	152.0	28.9	 25
616	 21	248.3	34.1	 16
617	 21	157.5	21.3	 20
618	 21	110.8	16.1	 20
619	 21	861.8	52.1	 16
620	 21	1760.8	174.0	 20
621	 21	119.0	15.1	 25
622	 21	343.5	35.0	 20
623	 21	383.0	43.5	 25
624	 21	536.0	50.2	 25
625	 21	688.8	48.8	 20
626	 21	192.0	18.8	 25
627	 21	91.0	14.6	 25
628	 21	287.3	31.1	 20
629	 21	123.0	21.1	 25
630	 21	153.0	26.3	 25
631	 21	126.0	16.4	 20
632	 21	317.3	37.9	 20
633	 21	775.3	125.3	 20
634	 21	106.5	12.0	 16
635	 21	181.5	22.2	 20
636	 21	100.3	18.6	 20
637	 21	243.8	29.9	 20
638	 21	67.0	10.5	 25
639	 21	79.0	16.7	 25
  0	 22	6170.0	726.3	 16
  1	 22	107.0	21.4	 20
  2	 22	54.0	6.1	 20
  3	 22	58.3	20.1	 20
  4	 22	70.0	13.9	 25
  5	 22	93.0	21.9	 25
  6	 22	53.0	14.5	 20
  7	 22	52.0	8.8	 25
  8	 22	54.0	10.9	 25
  9	 22	45.3	5.4	 20
 10	 22	45.0	6.8	 25
 11	 22	45.3	8.9	 20
 12	 22	56.0	11.2	 25
 13	 22	53.0	8.9	 25
 14	 22	49.5	7.6	 16
 15	 22	156.5	30.9	 20
 16	 22	90.3	11.5	 20
 17	 22	146.8	23.2	 16
 18	 22	122.8	22.2	 20
 19	 22	61.0	10.8	 25
 20	 22	57.3	11.3	 20
 21	 22	81.0	99.1	 25
 22	 22	66.0	10.5	 25
 23	 22	110.3	22.6	 20
 24	 22	103.0	49.1	 25
 25	 22	91.0	16.1	 25
 26	 22	114.0	13.1	 20
 27	 22	76.0	18.3	 25
 28	 22	103.0	17.7	 25
 29	 22	181.3	27.6	 20
 30	 22	67.8	11.4	 20
 31	 22	135.0	17.1	 20
 32	 22	83.5	14.1	 16
 33	 22	51.3	8.7	 20
 34	 22	88.0	15.3	 20
 35	 22	55.5	11.5	 20
 36	 22	63.0	15.2	 25
 37	 22	55.0	14.0	 25
 38	 22	51.5	7.5	 20
 39	 22	50.0	7.3	 25
 40	 22	56.0	13.3	 25
 41	 22	47.0	6.1	 20
 42	 22	49.0	8.8	 25
 43	 22	49.0	9.2	 25
 44	 22	61.0	10.9	 20
 45	 22	48.0	9.1	 25
 46	 22	47.3	11.0	 20
 47	 22	54.3	8.6	 16
 48	 22	68.5	13.7	 20
 49	 22	71.0	11.0	 20
 50	 22	48.5	8.9	 16
 51	 22	61.0	14.3	 25
 52	 22	202.0	24.9	 25
 53	 22	182.8	24.5	 20
 54	 22	540.0	49.3	 25
 55	 22	134.0	26.9	 25
 56	 22	59.3	11.6	 20
 57	 22	265.0	50.0	 25
 58	 22	72.0	11.6	 25
 59	 22	141.0	25.9	 20
 60	 22	498.0	69.4	 25
 61	 22	52.0	9.1	 25
 62	 22	56.3	6.7	 16
 63	 22	50.0	7.6	 20
 64	 22	38.0	8.6	 20
 65	 22	47.3	8.9	 16
 66	 22	63.5	9.6	 20
 67	 22	52.0	10.5	 25
 68	 22	132.3	27.6	 20
 69	 22	90.0	23.6	 25
 70	 22	101.5	20.7	 20
 71	 22	52.0	9.1	 25
 72	 22	52.0	9.2	 25
 73	 22	84.3	16.1	 20
 74	 22	121.0	22.3	 25
 75	 22	113.0	24.2	 25
 76	 22	77.5	12.2	 20
 77	 22	55.0	10.0	 25
 78	 22	63.3	8.2	 20
 79	 22	111.0	18.2	 16
 80	 22	142.3	22.0	 20
 81	 22	46.0	8.8	 20
 82	 22	55.8	10.5	 16
 83	 22	144.0	29.6	 25
 84	 22	55.0	7.0	 25
 85	 22	62.5	10.6	 20
 86	 22	64.0	10.0	 25
 87	 22	82.0	13.6	 25
 88	 22	655.0	104.4	 20
 89	 22	428.0	50.9	 25
 90	 22	274.0	57.3	 25
 91	 22	4102.3	530.8	 20
 92	 22	1551.0	108.6	 25
 93	 22	1014.0	105.5	 25
 94	 22	543.3	55.0	 16
 95	 22	452.3	47.2	 20
 96	 22	135.3	23.0	 20
 97	 22	143.3	21.9	 16
 98	 22	104.0	12.8	 20
 99	 22	91.0	15.0	 25
100	 22	76.0	10.8	 20
101	 22	70.0	13.5	 25
102	 22	62.0	9.2	 25
103	 22	65.5	12.0	 20
104	 22	86.0	15.8	 25
105	 22	71.0	10.9	 25
106	 22	57.3	8.1	 20
107	 22	58.0	11.7	 25
108	 22	52.0	6.9	 25
109	 22	50.0	10.5	 20
110	 22	46.0	8.5	 20
111	 22	64.0	10.1	 20
112	 22	69.5	12.2	 16
113	 22	211.8	33.8	 20
114	 22	54.8	7.0	 20
115	 22	61.0	13.3	 20
116	 22	52.0	10.8	 25
117	 22	64.0	14.2	 25
118	 22	95.8	19.3	 20
119	 22	59.0	9.3	 25
120	 22	62.0	10.5	 25
121	 22	170.8	21.7	 20
122	 22	189.0	27.1	 25
123	 22	68.0	14.3	 25
124	 22	63.5	7.5	 20
125	 22	57.0	8.8	 25
126	 22	72.0	12.6	 16
127	 22	60.3	10.2	 20
128	 22	53.3	7.8	 20
129	 22	54.3	11.3	 16
130	 22	55.0	9.6	 20
131	 22	47.0	8.9	 25
132	 22	131.3	15.4	 20
133	 22	65.0	13.9	 25
134	 22	62.0	13.5	 25
135	 22	67.5	14.1	 20
136	 22	95.0	26.7	 25
137	 22	155.0	22.4	 25
138	 22	63.8	10.0	 20
139	 22	57.0	9.2	 25
140	 22	95.0	19.9	 25
141	 22	185.0	24.2	 20
142	 22	473.5	57.8	 20
143	 22	303.3	31.8	 20
144	 22	440.3	35.5	 16
145	 22	461.5	29.6	 20
146	 22	130.3	18.4	 20
147	 22	153.8	145.2	 20
148	 22	1019.0	150.6	 25
149	 22	104.0	14.3	 25
150	 22	293.0	60.1	 20
151	 22	59.0	9.3	 25
152	 22	73.0	10.6	 25
153	 22	114.3	17.0	 20
154	 22	69.0	14.7	 25
155	 22	178.0	33.0	 25
156	 22	118.0	18.9	 20
157	 22	161.0	22.6	 25
158	 22	100.0	13.6	 20
159	 22	58.8	8.8	 16
160	 22	116.0	22.0	 20
161	 22	138.0	17.8	 20
162	 22	365.5	31.5	 16
163	 22	503.0	91.5	 25
164	 22	185.0	33.3	 25
165	 22	151.5	32.7	 20
166	 22	577.0	94.6	 25
167	 22	352.0	43.6	 25
168	 22	263.0	31.1	 20
169	 22	382.0	36.0	 25
170	 22	307.0	43.3	 25
171	 22	292.5	29.7	 20
172	 22	1215.0	78.0	 25
173	 22	431.0	41.2	 25
174	 22	395.8	37.3	 16
175	 22	347.3	32.5	 20
176	 22	124.8	30.6	 20
177	 22	60.5	10.7	 16
178	 22	54.0	13.8	 20
179	 22	51.0	12.3	 25
180	 22	97.5	20.2	 20
181	 22	90.0	16.7	 25
182	 22	66.0	11.1	 25
183	 22	87.3	13.2	 20
184	 22	68.0	22.3	 25
185	 22	124.3	20.7	 20
186	 22	436.0	86.4	 25
187	 22	366.0	39.6	 25
188	 22	208.0	22.2	 20
189	 22	242.0	26.6	 25
190	 22	149.5	21.0	 20
191	 22	137.3	19.4	 16
192	 22	349.8	33.2	 20
193	 22	147.0	17.0	 20
194	 22	922.3	88.6	 16
195	 22	275.0	52.4	 25
196	 22	292.0	49.0	 25
197	 22	408.0	32.3	 20
198	 22	1046.0	159.0	 25
199	 22	303.0	36.0	 25
200	 22	187.0	22.8	 20
201	 22	158.0	32.0	 25
202	 22	177.0	24.1	 25
203	 22	91.8	15.7	 20
204	 22	115.0	20.6	 25
205	 22	93.0	16.0	 25
206	 22	66.3	13.0	 16
207	 22	67.8	14.3	 20
208	 22	50.0	8.1	 20
209	 22	53.0	7.5	 16
210	 22	61.5	9.1	 20
211	 22	62.0	12.9	 25
212	 22	61.0	9.0	 20
213	 22	57.0	11.4	 25
214	 22	55.0	6.0	 25
215	 22	46.8	8.0	 20
216	 22	74.0	11.5	 25
217	 22	51.0	7.0	 25
218	 22	59.0	10.5	 20
219	 22	55.0	7.0	 25
220	 22	55.0	9.8	 25
221	 22	56.8	10.9	 20
222	 22	88.0	14.1	 20
223	 22	67.5	13.1	 20
224	 22	48.5	7.0	 16
225	 22	187.5	22.3	 20
226	 22	66.0	12.2	 20
227	 22	78.5	13.9	 20
228	 22	50.0	6.9	 25
229	 22	64.0	8.7	 25
230	 22	90.0	24.1	 20
231	 22	54.0	10.7	 25
232	 22	74.0	9.8	 25
233	 22	73.0	11.1	 20
234	 22	192.0	30.2	 25
235	 22	713.0	60.8	 25
236	 22	2866.3	216.4	 20
237	 22	269.5	45.6	 20
238	 22	161.3	18.1	 20
239	 22	143.0	12.3	 16
240	 22	131.5	22.4	 20
241	 22	262.3	46.1	 20
242	 22	202.8	21.8	 16
243	 22	92.0	14.5	 25
244	 22	87.0	18.3	 20
245	 22	220.0	36.0	 25
246	 22	250.0	36.1	 25
247	 22	236.8	18.9	 20
248	 22	347.0	36.5	 25
249	 22	93.0	14.1	 25
250	 22	70.5	9.6	 20
251	 22	278.0	54.0	 25
252	 22	62.0	12.8	 25
253	 22	62.0	7.5	 16
254	 22	202.5	23.4	 20
255	 22	155.0	17.1	 20
256	 22	177.8	27.4	 16
257	 22	203.0	35.7	 20
258	 22	61.8	7.8	 20
259	 22	64.3	9.3	 20
260	 22	55.0	9.9	 25
261	 22	113.0	22.9	 25
262	 22	283.3	45.2	 20
263	 22	180.0	23.7	 25
264	 22	61.0	11.4	 25
265	 22	63.5	11.8	 20
266	 22	63.0	7.7	 25
267	 22	78.0	15.5	 25
268	 22	49.3	10.8	 20
269	 22	47.3	9.9	 20
270	 22	81.5	10.7	 20
271	 22	65.0	9.0	 16
272	 22	67.8	9.2	 20
273	 22	203.0	28.0	 20
274	 22	258.5	28.9	 16
275	 22	137.0	21.9	 25
276	 22	456.0	57.2	 25
277	 22	117.3	14.0	 20
278	 22	74.0	13.7	 25
279	 22	89.0	17.0	 25
280	 22	238.0	33.5	 20
281	 22	980.0	113.1	 25
282	 22	616.0	96.1	 25
283	 22	78.8	11.1	 20
284	 22	438.0	42.2	 25
285	 22	269.5	31.9	 20
286	 22	615.3	42.5	 16
287	 22	105.0	20.1	 20
288	 22	56.0	8.0	 20
289	 22	60.0	12.7	 16
290	 22	181.5	21.7	 20
291	 22	66.0	12.4	 25
292	 22	73.5	13.2	 20
293	 22	76.0	12.3	 25
294	 22	647.0	77.8	 25
295	 22	157.0	22.2	 20
296	 22	507.0	58.4	 25
297	 22	239.0	21.8	 25
298	 22	104.5	16.6	 20
299	 22	76.0	14.2	 25
300	 22	68.0	12.2	 25
301	 22	116.0	22.0	 16
302	 22	99.3	18.1	 20
303	 22	72.3	10.0	 16
304	 22	139.8	21.2	 20
305	 22	202.5	22.5	 20
306	 22	170.3	25.7	 16
307	 22	126.0	17.0	 25
308	 22	381.0	48.8	 25
309	 22	68.5	11.2	 20
310	 22	72.0	11.0	 25
311	 22	64.0	9.7	 25
312	 22	58.3	10.3	 20
313	 22	53.0	8.8	 25
314	 22	60.0	8.7	 25
315	 22	83.5	13.5	 20
316	 22	92.0	15.5	 25
317	 22	76.3	13.8	 20
318	 22	198.5	19.1	 16
319	 22	134.3	25.8	 20
320	 22	70.0	12.7	 20
321	 22	165.0	22.1	 16
322	 22	62.3	9.7	 20
323	 22	65.0	7.7	 25
324	 22	57.5	11.2	 20
325	 22	58.0	10.1	 25
326	 22	66.0	11.0	 25
327	 22	149.3	24.0	 20
328	 22	50.0	8.0	 25
329	 22	94.0	21.5	 25
330	 22	130.8	14.9	 20
331	 22	88.0	13.9	 25
332	 22	160.0	23.6	 25
333	 22	1576.5	78.7	 16
334	 22	422.8	101.4	 20
335	 22	343.0	48.0	 20
336	 22	425.0	26.2	 16
337	 22	568.3	45.5	 20
338	 22	152.3	24.0	 20
339	 22	92.0	17.5	 20
340	 22	111.0	25.7	 25
341	 22	65.0	13.3	 25
342	 22	115.8	15.8	 20
343	 22	140.0	22.2	 25
344	 22	85.0	11.6	 25
345	 22	345.8	30.1	 20
346	 22	217.0	21.5	 25
347	 22	374.0	36.7	 25
348	 22	106.3	15.6	 20
349	 22	106.0	17.7	 20
350	 22	98.3	11.6	 20
351	 22	99.8	18.3	 16
352	 22	65.3	9.7	 20
353	 22	61.0	12.3	 20
354	 22	65.0	11.0	 16
355	 22	269.0	48.6	 25
356	 22	67.0	11.1	 25
357	 22	56.3	7.6	 20
358	 22	60.0	9.9	 25
359	 22	48.8	8.7	 20
360	 22	64.0	12.0	 25
361	 22	75.0	18.2	 25
362	 22	206.8	32.1	 20
363	 22	98.0	21.1	 25
364	 22	71.0	21.3	 25
365	 22	61.3	13.5	 16
366	 22	54.5	9.6	 20
367	 22	54.3	8.6	 20
368	 22	53.3	9.2	 16
369	 22	86.5	16.6	 20
370	 22	223.5	25.5	 20
371	 22	53.5	12.5	 20
372	 22	52.0	10.0	 25
373	 22	50.0	10.1	 25
374	 22	79.8	14.9	 20
375	 22	552.0	101.8	 25
376	 22	360.0	24.5	 25
377	 22	552.8	56.6	 20
378	 22	179.0	36.8	 25
379	 22	86.0	16.0	 25
380	 22	264.0	20.9	 20
381	 22	112.3	17.9	 20
382	 22	65.5	9.0	 20
383	 22	180.0	36.3	 16
384	 22	59.0	13.9	 20
385	 22	69.8	14.8	 20
386	 22	77.5	14.1	 16
387	 22	66.0	10.9	 25
388	 22	65.0	10.3	 25
389	 22	73.3	16.6	 20
390	 22	67.0	11.8	 25
391	 22	61.0	11.3	 25
392	 22	144.8	18.6	 20
393	 22	121.0	16.7	 25
394	 22	62.0	9.1	 25
395	 22	85.5	16.5	 20
396	 22	73.0	14.3	 25
397	 22	154.8	23.1	 20
398	 22	696.3	42.0	 16
399	 22	117.8	20.7	 20
400	 22	183.5	23.9	 20
401	 22	391.0	33.6	 16
402	 22	114.3	16.0	 20
403	 22	76.0	16.6	 25
404	 22	1368.3	127.1	 20
405	 22	1043.0	127.1	 25
406	 22	618.0	60.2	 25
407	 22	265.3	37.9	 20
408	 22	81.0	13.8	 25
409	 22	188.0	29.9	 25
410	 22	106.8	18.2	 20
411	 22	137.0	22.2	 25
412	 22	132.0	26.6	 25
413	 22	93.3	21.3	 16
414	 22	59.5	7.0	 20
415	 22	77.0	12.1	 20
416	 22	68.0	12.3	 16
417	 22	86.0	13.1	 20
418	 22	84.0	12.2	 16
419	 22	419.0	51.9	 25
420	 22	168.0	23.8	 25
421	 22	212.8	27.7	 20
422	 22	354.0	45.8	 25
423	 22	53.0	9.6	 25
424	 22	65.3	14.5	 20
425	 22	68.0	13.0	 25
426	 22	65.0	9.7	 25
427	 22	81.5	14.3	 20
428	 22	52.0	7.7	 25
429	 22	63.0	8.2	 20
430	 22	139.3	23.2	 16
431	 22	460.5	43.7	 20
432	 22	62.0	8.3	 20
433	 22	388.5	33.5	 16
434	 22	62.0	10.9	 20
435	 22	143.0	27.3	 25
436	 22	97.8	15.6	 20
437	 22	229.0	27.7	 25
438	 22	55.0	7.9	 25
439	 22	61.0	9.6	 20
440	 22	64.0	10.2	 25
441	 22	84.0	13.9	 25
442	 22	54.5	10.5	 20
443	 22	58.0	9.2	 25
444	 22	73.0	7.2	 25
445	 22	90.3	13.2	 16
446	 22	91.3	17.2	 20
447	 22	96.3	19.4	 20
448	 22	106.0	16.0	 16
449	 22	90.8	16.9	 20
450	 22	160.3	21.3	 20
451	 22	449.0	70.2	 20
452	 22	398.0	49.1	 25
453	 22	1241.0	97.6	 25
454	 22	441.0	37.9	 20
455	 22	106.0	22.0	 25
456	 22	89.0	14.1	 25
457	 22	71.5	14.4	 20
458	 22	53.0	11.2	 25
459	 22	56.0	9.1	 25
460	 22	59.0	10.9	 20
461	 22	58.3	9.2	 20
462	 22	58.3	12.1	 20
463	 22	56.3	8.3	 16
464	 22	73.5	13.0	 20
465	 22	60.8	10.3	 20
466	 22	53.5	10.0	 16
467	 22	60.0	10.8	 25
468	 22	90.0	14.5	 25
469	 22	1192.0	104.2	 20
470	 22	213.0	28.1	 25
471	 22	96.0	16.3	 25
472	 22	175.3	23.3	 20
473	 22	64.0	9.0	 25
474	 22	90.0	12.7	 25
475	 22	61.0	9.4	 20
476	 22	53.0	9.0	 25
477	 22	65.5	10.7	 16
478	 22	95.0	14.6	 20
479	 22	64.0	10.0	 20
480	 22	189.8	31.8	 16
481	 22	136.5	14.8	 20
482	 22	53.3	13.2	 20
483	 22	65.3	9.6	 20
484	 22	58.0	7.7	 25
485	 22	81.0	13.7	 25
486	 22	1011.5	108.2	 20
487	 22	197.0	24.8	 25
488	 22	54.0	8.6	 25
489	 22	60.3	12.9	 20
490	 22	88.0	97.5	 25
491	 22	105.0	16.4	 25
492	 22	136.8	23.6	 20
493	 22	213.5	32.4	 20
494	 22	69.3	12.6	 20
495	 22	102.3	25.0	 16
496	 22	757.8	79.7	 20
497	 22	250.3	23.5	 20
498	 22	549.5	55.5	 16
499	 22	495.0	50.3	 25
500	 22	209.0	32.3	 25
501	 22	104.5	16.4	 20
502	 22	67.0	11.4	 25
503	 22	57.0	10.4	 25
504	 22	54.5	7.9	 20
505	 22	104.0	18.4	 25
506	 22	90.0	12.5	 25
507	 22	87.8	11.4	 20
508	 22	117.0	21.3	 25
509	 22	145.5	19.6	 20
510	 22	188.3	16.6	 16
511	 22	258.0	34.7	 20
512	 22	111.8	18.6	 20
513	 22	58.0	6.9	 16
514	 22	61.5	11.1	 20
515	 22	78.0	11.2	 25
516	 22	62.0	11.1	 20
517	 22	66.0	14.2	 25
518	 22	203.0	40.2	 25
519	 22	89.5	16.9	 20
520	 22	570.0	58.6	 25
521	 22	1670.0	118.1	 25
522	 22	150.5	19.2	 20
523	 22	199.0	30.1	 25
524	 22	336.0	34.0	 25
525	 22	1166.3	51.6	 16
526	 22	978.0	77.2	 20
527	 22	181.5	31.9	 20
528	 22	103.8	17.4	 16
529	 22	137.5	11.2	 20
530	 22	157.5	22.9	 20
531	 22	81.3	14.3	 20
532	 22	105.0	16.4	 25
533	 22	202.5	49.9	 20
534	 22	896.0	73.1	 25
535	 22	161.0	23.2	 25
536	 22	74.3	12.8	 20
537	 22	84.0	14.0	 25
538	 22	726.0	76.2	 25
539	 22	270.0	27.1	 20
540	 22	181.0	17.7	 25
541	 22	325.5	25.7	 20
542	 22	60.0	9.2	 16
543	 22	88.3	16.1	 20
544	 22	62.8	10.3	 20
545	 22	71.3	13.3	 16
546	 22	101.8	111.5	 20
547	 22	59.0	13.3	 25
548	 22	44.3	8.5	 20
549	 22	79.0	11.9	 25
550	 22	59.0	12.0	 25
551	 22	51.3	12.8	 20
552	 22	52.0	11.2	 25
553	 22	52.0	12.1	 25
554	 22	50.8	10.4	 20
555	 22	123.0	14.1	 25
556	 22	57.0	8.8	 25
557	 22	90.5	11.7	 16
558	 22	70.5	13.8	 20
559	 22	84.5	13.6	 20
560	 22	102.8	17.0	 16
561	 22	157.5	19.7	 20
562	 22	160.3	17.0	 20
563	 22	98.5	20.0	 20
564	 22	191.0	26.0	 25
565	 22	91.0	19.5	 25
566	 22	78.0	16.6	 20
567	 22	80.0	13.7	 25
568	 22	160.0	23.6	 25
569	 22	78.3	19.2	 20
570	 22	55.0	11.1	 25
571	 22	66.0	10.4	 25
572	 22	60.8	8.0	 20
573	 22	91.3	15.7	 20
574	 22	71.3	12.7	 20
575	 22	100.3	16.3	 16
576	 22	71.0	11.2	 20
577	 22	120.3	18.2	 20
578	 22	170.5	17.8	 16
579	 22	92.0	18.9	 25
580	 22	330.0	49.5	 25
581	 22	124.0	16.9	 20
582	 22	207.0	35.4	 25
583	 22	119.0	17.0	 25
584	 22	150.3	24.5	 20
585	 22	107.0	15.5	 25
586	 22	137.0	19.1	 25
587	 22	60.0	9.8	 20
588	 22	59.0	8.4	 25
589	 22	77.5	18.7	 20
590	 22	101.8	10.1	 16
591	 22	63.3	7.5	 20
592	 22	142.8	15.6	 16
593	 22	58.3	8.2	 20
594	 22	54.3	6.2	 20
595	 22	57.0	10.7	 20
596	 22	83.0	14.7	 25
597	 22	57.0	9.6	 25
598	 22	53.3	12.1	 20
599	 22	110.0	15.3	 25
600	 22	67.0	11.4	 25
601	 22	53.3	7.4	 20
602	 22	86.0	16.2	 25
603	 22	87.0	14.4	 25
604	 22	58.3	10.9	 20
605	 22	72.0	14.6	 20
606	 22	51.0	8.1	 20
607	 22	58.8	7.8	 16
608	 22	88.5	13.9	 20
609	 22	52.3	10.1	 20
610	 22	65.0	8.5	 16
611	 22	78.0	16.4	 25
612	 22	71.0	11.0	 25
613	 22	168.3	21.3	 20
614	 22	146.0	16.2	 25
615	 22	164.0	21.3	 25
616	 22	183.3	25.9	 20
617	 22	126.0	14.2	 25
618	 22	78.0	13.4	 25
619	 22	357.3	39.1	 20
620	 22	335.0	41.3	 25
621	 22	102.0	16.1	 20
622	 22	84.5	11.3	 16
623	 22	114.0	19.5	 20
624	 22	713.8	60.6	 20
625	 22	344.3	34.3	 16
626	 22	167.0	40.3	 25
627	 22	66.0	13.9	 25
628	 22	169.5	25.0	 20
629	 22	93.0	14.7	 25
630	 22	172.0	24.1	 25
631	 22	172.3	20.0	 20
632	 22	203.0	27.6	 25
633	 22	497.0	52.0	 25
634	 22	89.0	13.8	 20
635	 22	126.0	15.8	 25
636	 22	117.0	28.4	 25
637	 22	292.0	39.2	 16
638	 22	100.3	16.9	 20
639	 22	4685.3	1190.4	 20
  0	 23	91.0	18.5	 25
  1	 23	152.0	18.7	 25
  2	 23	240.5	21.3	 20
  3	 23	129.0	13.1	 20
  4	 23	56.0	9.1	 20
  5	 23	150.3	21.5	 16
  6	 23	114.8	15.6	 20
  7	 23	115.0	24.0	 20
  8	 23	53.3	7.6	 20
  9	 23	51.0	11.9	 25
 10	 23	55.0	10.3	 25
 11	 23	128.5	29.5	 20
 12	 23	81.0	16.6	 25
 13	 23	58.0	8.9	 25
 14	 23	174.5	32.4	 20
 15	 23	173.0	27.5	 25
 16	 23	185.0	20.3	 25
 17	 23	214.5	30.7	 20
 18	 23	109.0	15.4	 25
 19	 23	323.8	28.5	 20
 20	 23	116.8	13.1	 16
 21	 23	52.0	9.4	 20
 22	 23	50.3	8.6	 20
 23	 23	144.8	19.0	 16
 24	 23	129.0	19.1	 25
 25	 23	303.0	26.4	 25
 26	 23	1017.3	85.0	 20
 27	 23	561.0	221.7	 25
 28	 23	454.0	54.5	 25
 29	 23	144.5	23.4	 20
 30	 23	668.0	71.6	 25
 31	 23	742.0	82.5	 25
 32	 23	1044.5	71.1	 20
 33	 23	240.0	27.2	 25
 34	 23	200.0	29.5	 25
 35	 23	58.0	10.1	 16
 36	 23	247.5	31.2	 20
 37	 23	1128.3	139.3	 20
 38	 23	112.3	16.6	 16
 39	 23	226.3	27.3	 20
 40	 23	65.0	13.3	 25
 41	 23	51.8	11.3	 20
 42	 23	46.0	6.3	 25
 43	 23	194.0	31.6	 25
 44	 23	58.3	9.7	 20
 45	 23	79.0	8.8	 25
 46	 23	122.0	21.9	 25
 47	 23	72.3	9.5	 20
 48	 23	629.0	95.9	 25
 49	 23	55.0	9.3	 25
 50	 23	43.5	5.9	 20
 51	 23	642.8	108.9	 20
 52	 23	256.0	23.7	 20
 53	 23	307.3	36.4	 16
 54	 23	233.3	29.9	 20
 55	 23	94.3	16.4	 20
 56	 23	53.5	12.4	 20
 57	 23	80.0	9.3	 25
 58	 23	57.0	8.1	 20
 59	 23	52.0	10.0	 25
 60	 23	160.0	61.9	 25
 61	 23	54.3	8.9	 20
 62	 23	69.0	12.7	 25
 63	 23	56.0	10.9	 25
 64	 23	74.3	13.9	 20
 65	 23	90.0	13.5	 25
 66	 23	430.0	64.2	 25
 67	 23	161.5	23.0	 16
 68	 23	393.8	56.2	 20
 69	 23	422.0	37.4	 20
 70	 23	3062.8	181.3	 16
 71	 23	104.0	14.6	 20
 72	 23	114.0	20.9	 25
 73	 23	111.3	16.8	 20
 74	 23	133.0	24.0	 25
 75	 23	64.0	10.3	 25
 76	 23	175.5	30.0	 20
 77	 23	59.0	9.5	 25
 78	 23	115.0	16.2	 25
 79	 23	195.0	18.9	 20
 80	 23	142.0	22.8	 25
 81	 23	52.0	8.6	 25
 82	 23	51.3	7.5	 20
 83	 23	56.0	10.4	 20
 84	 23	177.3	23.0	 20
 85	 23	133.0	14.9	 16
 86	 23	313.0	68.6	 20
 87	 23	171.5	22.7	 20
 88	 23	73.3	10.9	 20
 89	 23	159.0	30.8	 25
 90	 23	373.0	58.4	 25
 91	 23	238.8	38.4	 20
 92	 23	773.0	72.5	 25
 93	 23	1439.0	204.5	 25
 94	 23	80.3	10.5	 20
 95	 23	65.0	10.8	 25
 96	 23	175.0	14.5	 25
 97	 23	562.3	54.2	 20
 98	 23	186.0	30.6	 25
 99	 23	103.3	17.0	 20
100	 23	203.3	20.6	 16
101	 23	134.5	16.2	 20
102	 23	129.5	21.4	 20
103	 23	196.3	26.7	 16
104	 23	146.0	19.3	 25
105	 23	330.0	39.8	 25
106	 23	63.5	10.4	 20
107	 23	176.0	31.1	 25
108	 23	265.0	30.9	 25
109	 23	71.0	12.8	 20
110	 23	174.0	20.5	 25
111	 23	85.0	10.7	 25
112	 23	198.3	21.2	 20
113	 23	55.0	12.8	 25
114	 23	96.0	11.9	 25
115	 23	104.3	14.8	 16
116	 23	171.8	25.7	 20
117	 23	57.5	10.3	 16
118	 23	102.3	13.7	 20
119	 23	419.0	45.5	 20
120	 23	136.5	20.3	 20
121	 23	199.0	27.0	 25
122	 23	138.0	12.3	 25
123	 23	1225.3	92.9	 20
124	 23	544.0	48.1	 25
125	 23	730.0	57.6	 25
126	 23	680.5	38.4	 20
127	 23	802.0	63.4	 25
128	 23	663.0	56.7	 25
129	 23	154.0	17.9	 20
130	 23	111.0	16.4	 25
131	 23	63.0	11.3	 20
132	 23	607.5	51.1	 16
133	 23	105.3	10.4	 20
134	 23	171.0	28.2	 20
135	 23	91.5	13.4	 16
136	 23	79.0	11.5	 25
137	 23	54.0	12.9	 25
138	 23	418.3	39.8	 20
139	 23	65.0	11.7	 25
140	 23	70.0	14.5	 25
141	 23	73.3	9.4	 20
142	 23	756.0	87.4	 25
143	 23	272.0	47.4	 25
144	 23	1368.5	100.7	 20
145	 23	363.0	38.8	 25
146	 23	1201.0	156.9	 25
147	 23	3189.3	153.3	 16
148	 23	4083.0	169.4	 20
149	 23	163.0	24.9	 20
150	 23	302.8	28.1	 16
151	 23	166.8	19.2	 20
152	 23	173.0	22.5	 25
153	 23	122.0	17.1	 20
154	 23	71.0	14.7	 25
155	 23	100.0	16.9	 25
156	 23	208.5	13.2	 20
157	 23	173.0	20.7	 25
158	 23	71.0	16.7	 25
159	 23	101.3	13.1	 20
160	 23	75.0	12.3	 25
161	 23	109.0	14.9	 25
162	 23	889.8	41.4	 20
163	 23	186.8	32.6	 20
164	 23	67.5	15.2	 20
165	 23	64.5	8.4	 16
166	 23	106.3	16.8	 20
167	 23	114.0	15.5	 20
168	 23	102.5	18.2	 20
169	 23	183.0	20.8	 25
170	 23	306.0	35.1	 25
171	 23	450.0	38.7	 20
172	 23	419.0	34.6	 25
173	 23	303.8	32.2	 20
174	 23	745.0	68.2	 25
175	 23	205.0	35.3	 25
176	 23	345.3	36.4	 20
177	 23	159.0	31.1	 25
178	 23	224.0	36.9	 25
179	 23	138.0	17.0	 16
180	 23	61.5	11.4	 20
181	 23	51.0	7.8	 20
182	 23	76.5	11.3	 16
183	 23	63.5	12.2	 20
184	 23	381.0	60.4	 25
185	 23	316.0	17.2	 20
186	 23	519.0	57.2	 25
187	 23	472.0	58.0	 25
188	 23	259.8	29.6	 20
189	 23	136.0	28.5	 25
190	 23	106.0	19.9	 25
191	 23	192.5	16.0	 20
192	 23	159.0	21.1	 25
193	 23	213.0	22.7	 25
194	 23	96.3	15.0	 20
195	 23	83.0	12.5	 20
196	 23	71.3	12.4	 20
197	 23	1756.0	124.4	 16
198	 23	1849.5	117.3	 20
199	 23	238.5	47.9	 20
200	 23	89.0	12.2	 20
201	 23	106.0	19.1	 25
202	 23	232.0	22.3	 25
203	 23	60.0	9.9	 20
204	 23	56.0	9.5	 25
205	 23	78.0	10.7	 25
206	 23	93.0	17.9	 20
207	 23	73.0	11.8	 25
208	 23	59.0	10.4	 25
209	 23	59.3	12.7	 20
210	 23	52.0	7.9	 25
211	 23	54.3	9.4	 20
212	 23	59.0	12.3	 16
213	 23	48.0	7.2	 20
214	 23	60.0	12.0	 20
215	 23	51.8	8.5	 16
216	 23	83.0	15.7	 25
217	 23	62.0	8.7	 25
218	 23	104.0	13.9	 20
219	 23	96.0	16.8	 25
220	 23	230.0	32.8	 25
221	 23	55.3	8.2	 20
222	 23	52.0	8.4	 25
223	 23	58.0	8.7	 25
224	 23	133.0	20.1	 20
225	 23	54.0	10.8	 25
226	 23	92.0	15.2	 25
227	 23	90.3	15.0	 16
228	 23	86.0	15.0	 20
229	 23	86.3	15.7	 20
230	 23	7936.0	302.2	 16
231	 23	123.8	21.6	 20
232	 23	154.0	14.7	 20
233	 23	314.0	35.6	 25
234	 23	322.0	42.5	 25
235	 23	929.5	58.0	 20
236	 23	393.0	41.5	 25
237	 23	257.0	20.9	 25
238	 23	172.3	21.3	 20
239	 23	196.0	23.7	 25
240	 23	160.0	21.1	 25
241	 23	840.5	42.6	 20
242	 23	289.0	36.0	 25
243	 23	158.3	19.0	 20
244	 23	122.8	19.9	 16
245	 23	64.8	11.7	 20
246	 23	79.5	12.8	 20
247	 23	272.5	36.1	 16
248	 23	772.0	105.7	 25
249	 23	377.0	44.4	 25
250	 23	727.8	52.7	 20
251	 23	505.0	52.9	 25
252	 23	181.0	18.8	 25
253	 23	169.3	22.9	 20
254	 23	284.0	44.0	 25
255	 23	3289.0	327.8	 25
256	 23	4020.8	389.9	 20
257	 23	155.0	28.2	 25
258	 23	148.0	27.2	 25
259	 23	339.8	39.9	 16
260	 23	73.3	19.7	 20
261	 23	65.5	9.3	 20
262	 23	57.0	11.0	 16
263	 23	142.5	24.1	 20
264	 23	125.0	16.9	 25
265	 23	77.3	11.7	 20
266	 23	68.0	10.7	 25
267	 23	81.0	14.6	 25
268	 23	93.8	19.9	 20
269	 23	66.0	12.0	 25
270	 23	124.0	21.7	 25
271	 23	153.0	19.9	 20
272	 23	75.0	12.0	 25
273	 23	56.0	8.7	 25
274	 23	66.0	9.3	 20
275	 23	59.8	8.9	 20
276	 23	94.0	14.1	 20
277	 23	64.8	10.6	 16
278	 23	50.3	9.4	 20
279	 23	180.8	25.3	 20
280	 23	220.0	32.9	 20
281	 23	83.0	18.0	 25
282	 23	57.0	8.7	 25
283	 23	72.8	13.6	 20
284	 23	1240.0	165.5	 25
285	 23	268.0	44.2	 25
286	 23	194.0	27.6	 20
287	 23	69.0	11.8	 25
288	 23	58.0	10.4	 25
289	 23	63.0	9.8	 20
290	 23	194.0	24.5	 25
291	 23	72.0	12.7	 16
292	 23	595.8	75.3	 20
293	 23	149.5	20.3	 20
294	 23	478.0	38.5	 16
295	 23	1085.8	93.5	 20
296	 23	330.0	43.5	 25
297	 23	187.0	28.4	 20
298	 23	406.0	36.8	 25
299	 23	686.0	55.8	 25
300	 23	119.3	17.8	 20
301	 23	364.0	44.1	 25
302	 23	79.0	13.1	 25
303	 23	70.0	9.1	 20
304	 23	104.0	16.0	 25
305	 23	103.0	16.1	 25
306	 23	115.3	16.9	 20
307	 23	152.8	17.2	 20
308	 23	171.3	21.2	 20
309	 23	97.3	14.1	 16
310	 23	986.3	129.5	 20
311	 23	435.8	43.3	 20
312	 23	205.3	26.7	 20
313	 23	125.0	22.7	 25
314	 23	83.0	10.4	 25
315	 23	971.3	98.5	 20
316	 23	140.0	26.3	 25
317	 23	63.0	14.7	 25
318	 23	85.0	14.7	 20
319	 23	55.0	9.2	 25
320	 23	73.0	13.1	 25
321	 23	111.8	17.0	 20
322	 23	700.0	82.6	 25
323	 23	2430.3	230.3	 20
324	 23	99.8	17.5	 16
325	 23	60.3	11.0	 20
326	 23	83.3	17.2	 20
327	 23	127.3	36.2	 16
328	 23	79.0	12.4	 25
329	 23	89.0	18.1	 25
330	 23	232.5	20.0	 20
331	 23	172.0	32.4	 25
332	 23	324.0	34.3	 25
333	 23	217.8	22.4	 20
334	 23	450.0	69.2	 25
335	 23	759.0	57.4	 25
336	 23	1989.8	84.7	 20
337	 23	1781.0	96.2	 25
338	 23	3430.0	223.7	 25
339	 23	300.5	35.8	 16
340	 23	456.3	48.4	 20
341	 23	150.3	14.7	 20
342	 23	251.3	27.7	 16
343	 23	175.5	24.0	 20
344	 23	209.0	32.4	 25
345	 23	250.5	31.2	 20
346	 23	183.0	29.7	 25
347	 23	123.0	17.1	 25
348	 23	300.5	34.8	 20
349	 23	1280.0	121.5	 25
350	 23	2298.8	204.5	 20
351	 23	417.0	55.7	 25
352	 23	80.0	8.3	 25
353	 23	117.3	13.7	 20
354	 23	140.0	28.0	 25
355	 23	276.3	31.2	 20
356	 23	123.0	17.9	 16
357	 23	58.3	10.4	 20
358	 23	70.5	10.0	 20
359	 23	68.5	13.8	 16
360	 23	127.0	20.8	 25
361	 23	129.0	20.9	 25
362	 23	1321.8	110.2	 20
363	 23	1780.0	128.2	 25
364	 23	121.0	44.1	 25
365	 23	51.3	5.7	 20
366	 23	56.0	9.3	 25
367	 23	61.0	10.9	 25
368	 23	723.8	130.8	 20
369	 23	425.0	71.7	 25
370	 23	392.0	44.0	 25
371	 23	160.5	26.9	 16
372	 23	177.0	25.1	 20
373	 23	195.8	27.1	 20
374	 23	102.3	10.3	 16
375	 23	241.5	22.3	 20
376	 23	299.0	38.1	 25
377	 23	274.5	120.7	 20
378	 23	321.0	67.6	 25
379	 23	120.0	21.9	 25
380	 23	97.8	13.4	 20
381	 23	63.0	11.5	 25
382	 23	184.0	21.7	 25
383	 23	571.3	45.7	 20
384	 23	347.0	47.8	 25
385	 23	65.0	11.4	 25
386	 23	63.3	10.3	 20
387	 23	57.5	9.5	 20
388	 23	145.0	21.4	 20
389	 23	314.5	31.2	 16
390	 23	80.0	13.6	 20
391	 23	93.5	17.6	 20
392	 23	67.0	13.5	 20
393	 23	248.0	36.4	 25
394	 23	86.0	13.6	 25
395	 23	108.5	15.7	 20
396	 23	135.0	84.1	 25
397	 23	393.0	36.9	 25
398	 23	276.3	37.4	 20
399	 23	244.0	20.2	 25
400	 23	146.0	43.9	 25
401	 23	81.5	10.4	 20
402	 23	117.0	20.1	 25
403	 23	130.5	18.1	 20
404	 23	1303.5	76.0	 16
405	 23	654.3	40.0	 20
406	 23	1045.0	47.2	 16
407	 23	695.0	35.4	 20
408	 23	559.0	45.8	 25
409	 23	64.8	11.6	 20
410	 23	60.0	7.5	 25
411	 23	150.0	23.1	 25
412	 23	762.8	54.2	 20
413	 23	1040.0	53.7	 25
414	 23	1050.0	116.8	 25
415	 23	384.5	36.7	 20
416	 23	231.0	22.1	 25
417	 23	267.0	38.5	 25
418	 23	100.3	13.3	 20
419	 23	102.8	16.1	 20
420	 23	66.3	11.3	 20
421	 23	72.3	11.3	 16
422	 23	77.5	12.2	 20
423	 23	59.3	13.1	 20
424	 23	157.5	20.6	 20
425	 23	59.0	11.4	 25
426	 23	56.0	13.4	 25
427	 23	81.8	14.2	 20
428	 23	60.0	9.8	 25
429	 23	144.0	23.2	 25
430	 23	82.8	14.7	 20
431	 23	78.0	12.3	 25
432	 23	217.0	30.3	 25
433	 23	156.0	24.3	 20
434	 23	310.0	32.1	 25
435	 23	125.8	29.4	 20
436	 23	512.8	50.4	 16
437	 23	100.5	23.1	 20
438	 23	105.8	22.7	 20
439	 23	202.0	37.7	 16
440	 23	1303.0	131.0	 25
441	 23	241.0	32.9	 25
442	 23	287.0	28.0	 20
443	 23	171.0	22.3	 25
444	 23	259.0	38.3	 25
445	 23	139.3	29.7	 20
446	 23	651.0	50.7	 25
447	 23	1291.0	119.0	 25
448	 23	1367.3	150.8	 20
449	 23	251.0	33.7	 25
450	 23	449.0	79.3	 25
451	 23	66.3	8.7	 16
452	 23	627.3	65.8	 20
453	 23	618.3	48.5	 20
454	 23	269.8	26.3	 16
455	 23	245.0	24.7	 20
456	 23	568.0	77.9	 25
457	 23	66.0	10.1	 20
458	 23	82.0	12.4	 25
459	 23	89.0	11.7	 25
460	 23	54.5	10.5	 20
461	 23	58.0	10.4	 25
462	 23	77.0	9.6	 25
463	 23	87.5	17.2	 20
464	 23	102.0	19.0	 25
465	 23	107.3	16.8	 20
466	 23	238.0	28.6	 25
467	 23	245.3	35.2	 20
468	 23	166.8	20.4	 16
469	 23	450.0	70.8	 20
470	 23	280.0	37.9	 20
471	 23	121.3	18.3	 16
472	 23	104.0	15.7	 25
473	 23	91.0	12.0	 25
474	 23	98.0	14.4	 20
475	 23	81.0	11.4	 25
476	 23	69.0	9.9	 25
477	 23	247.0	29.3	 20
478	 23	59.0	11.5	 25
479	 23	56.0	8.4	 25
480	 23	62.5	12.2	 20
481	 23	106.0	13.9	 25
482	 23	151.0	32.1	 25
483	 23	101.3	12.3	 16
484	 23	128.3	24.6	 20
485	 23	105.8	16.8	 20
486	 23	360.5	36.6	 16
487	 23	294.0	28.3	 20
488	 23	80.0	17.2	 25
489	 23	252.8	40.2	 20
490	 23	101.0	13.7	 25
491	 23	129.0	15.3	 25
492	 23	154.3	22.4	 20
493	 23	64.0	10.0	 25
494	 23	109.0	15.0	 25
495	 23	89.8	16.0	 20
496	 23	83.0	12.5	 25
497	 23	73.0	10.0	 25
498	 23	147.3	26.6	 20
499	 23	480.3	41.0	 20
500	 23	362.0	40.4	 20
501	 23	184.0	24.4	 16
502	 23	93.3	15.5	 20
503	 23	199.0	27.8	 20
504	 23	228.5	29.3	 20
505	 23	1712.0	105.7	 25
506	 23	1839.0	256.4	 25
507	 23	435.5	53.9	 20
508	 23	1438.0	173.7	 25
509	 23	119.0	18.0	 25
510	 23	271.0	27.4	 20
511	 23	283.0	44.8	 25
512	 23	1813.0	293.2	 25
513	 23	112.0	25.3	 20
514	 23	1055.0	177.3	 25
515	 23	420.5	44.0	 20
516	 23	240.8	27.8	 16
517	 23	54.3	8.6	 20
518	 23	98.0	20.0	 20
519	 23	382.5	27.2	 16
520	 23	566.0	35.9	 25
521	 23	8053.0	962.0	 25
522	 23	291.5	27.0	 20
523	 23	120.0	12.4	 25
524	 23	59.3	9.3	 20
525	 23	321.0	35.2	 25
526	 23	177.0	34.4	 25
527	 23	211.0	20.0	 20
528	 23	1470.0	123.4	 25
529	 23	229.0	28.9	 25
530	 23	133.5	21.8	 20
531	 23	556.5	39.1	 20
532	 23	714.3	112.5	 20
533	 23	7571.5	210.6	 16
534	 23	1929.8	81.0	 20
535	 23	1170.0	120.8	 20
536	 23	181.8	22.3	 20
537	 23	342.0	39.4	 25
538	 23	461.0	40.4	 25
539	 23	308.3	29.8	 20
540	 23	215.0	29.9	 25
541	 23	209.0	16.5	 25
542	 23	258.3	27.5	 20
543	 23	82.0	13.8	 25
544	 23	129.0	19.1	 25
545	 23	284.0	34.6	 20
546	 23	56.0	10.6	 25
547	 23	57.5	8.7	 20
548	 23	50.3	9.4	 16
549	 23	279.5	37.8	 20
550	 23	63.3	8.7	 20
551	 23	60.3	9.8	 16
552	 23	66.0	8.3	 25
553	 23	71.0	21.1	 25
554	 23	87.8	14.6	 20
555	 23	124.0	20.9	 25
556	 23	89.0	15.3	 25
557	 23	86.3	11.6	 20
558	 23	256.0	22.9	 25
559	 23	78.0	13.2	 25
560	 23	396.3	44.1	 20
561	 23	2713.0	185.4	 25
562	 23	3196.0	407.9	 25
563	 23	174.5	11.1	 16
564	 23	619.5	42.9	 20
565	 23	376.3	46.2	 20
566	 23	350.5	30.3	 16
567	 23	240.8	28.1	 20
568	 23	106.0	17.4	 25
569	 23	131.8	17.4	 20
570	 23	74.0	10.9	 25
571	 23	91.0	16.9	 25
572	 23	66.3	13.9	 20
573	 23	164.0	21.1	 25
574	 23	178.0	23.3	 25
575	 23	1351.8	160.5	 20
576	 23	145.0	18.6	 25
577	 23	64.0	11.6	 25
578	 23	43.5	8.6	 20
579	 23	56.3	9.3	 20
580	 23	67.3	13.8	 16
581	 23	114.3	16.4	 20
582	 23	76.3	12.3	 20
583	 23	185.0	19.6	 16
584	 23	1400.0	170.7	 25
585	 23	1546.0	163.1	 25
586	 23	632.3	43.1	 20
587	 23	526.0	72.8	 25
588	 23	73.0	11.9	 25
589	 23	250.5	34.1	 20
590	 23	1531.0	196.7	 25
591	 23	83.0	12.1	 25
592	 23	638.8	67.0	 20
593	 23	364.0	57.0	 25
594	 23	64.0	10.0	 25
595	 23	59.8	9.1	 16
596	 23	67.5	9.2	 20
597	 23	111.3	19.2	 20
598	 23	268.5	36.2	 16
599	 23	60.5	9.6	 20
600	 23	64.0	9.3	 25
601	 23	54.0	9.3	 20
602	 23	52.0	11.1	 25
603	 23	72.0	10.2	 25
604	 23	162.3	22.5	 20
605	 23	1270.0	99.2	 25
606	 23	1695.0	226.6	 25
607	 23	111.3	13.1	 20
608	 23	63.0	9.8	 25
609	 23	57.0	12.6	 25
610	 23	61.3	15.4	 20
611	 23	53.3	7.6	 20
612	 23	63.8	9.7	 20
613	 23	121.5	21.5	 16
614	 23	131.0	17.3	 20
615	 23	72.5	13.1	 20
616	 23	62.5	12.1	 20
617	 23	74.0	10.5	 25
618	 23	61.0	7.7	 25
619	 23	62.5	11.4	 20
620	 23	133.0	23.6	 25
621	 23	518.0	70.7	 25
622	 23	96.5	15.2	 20
623	 23	612.0	80.0	 25
624	 23	738.0	69.9	 25
625	 23	711.3	79.7	 20
626	 23	1878.8	101.8	 20
627	 23	724.0	99.3	 20
628	 23	237.0	20.6	 16
629	 23	292.8	71.0	 20
630	 23	959.8	91.9	 20
631	 23	220.5	26.6	 16
632	 23	1062.0	152.1	 25
633	 23	374.0	66.6	 25
634	 23	123.5	15.6	 20
635	 23	367.0	53.9	 25
636	 23	671.0	112.6	 25
637	 23	1113.5	78.2	 20
638	 23	8440.0	1398.0	 25
639	 23	88.0	10.0	 20
  0	 24	6105.0	1647.0	 25
  1	 24	71.0	11.5	 25
  2	 24	236.3	42.8	 20
  3	 24	144.0	23.9	 25
  4	 24	54.0	9.2	 25
  5	 24	57.8	9.5	 20
  6	 24	97.0	19.6	 25
  7	 24	107.0	18.4	 25
  8	 24	52.8	10.2	 16
  9	 24	53.5	8.6	 20
 10	 24	51.0	10.6	 20
 11	 24	61.0	19.4	 16
 12	 24	66.3	12.5	 20
 13	 24	50.0	7.6	 20
 14	 24	68.0	11.7	 20
 15	 24	84.0	18.0	 25
 16	 24	159.0	50.0	 25
 17	 24	69.8	12.6	 20
 18	 24	77.0	14.4	 25
 19	 24	129.0	21.2	 25
 20	 24	50.0	7.7	 20
 21	 24	52.0	10.5	 25
 22	 24	48.0	8.5	 25
 23	 24	95.0	16.2	 20
 24	 24	94.3	16.5	 20
 25	 24	138.8	20.9	 20
 26	 24	348.5	35.2	 16
 27	 24	945.3	107.7	 20
 28	 24	598.3	30.7	 20
 29	 24	189.8	21.7	 16
 30	 24	847.0	148.9	 25
 31	 24	205.0	22.5	 25
 32	 24	230.3	43.0	 20
 33	 24	189.0	61.6	 25
 34	 24	262.0	31.7	 25
 35	 24	79.3	13.3	 20
 36	 24	211.0	21.6	 25
 37	 24	420.0	54.1	 25
 38	 24	103.3	10.2	 20
 39	 24	96.0	17.5	 25
 40	 24	67.0	12.1	 20
 41	 24	46.0	7.7	 16
 42	 24	49.0	12.6	 20
 43	 24	73.5	15.6	 20
 44	 24	48.3	8.8	 16
 45	 24	58.3	10.4	 20
 46	 24	74.0	16.8	 20
 47	 24	60.0	10.5	 25
 48	 24	105.0	18.0	 25
 49	 24	50.0	8.5	 20
 50	 24	50.0	9.8	 25
 51	 24	223.0	52.6	 25
 52	 24	181.3	57.1	 20
 53	 24	194.0	31.4	 25
 54	 24	135.0	22.2	 25
 55	 24	93.3	17.1	 20
 56	 24	52.5	11.1	 20
 57	 24	69.0	12.9	 20
 58	 24	45.3	7.4	 16
 59	 24	57.0	9.2	 20
 60	 24	64.3	11.3	 20
 61	 24	63.5	11.8	 16
 62	 24	59.0	11.8	 25
 63	 24	55.0	9.4	 25
 64	 24	70.5	10.8	 20
 65	 24	74.0	13.6	 25
 66	 24	81.0	14.9	 25
 67	 24	58.0	10.5	 20
 68	 24	204.0	37.0	 25
 69	 24	631.0	69.0	 25
 70	 24	544.0	80.6	 20
 71	 24	73.0	12.8	 25
 72	 24	86.8	18.4	 20
 73	 24	83.3	11.3	 16
 74	 24	104.3	20.4	 20
 75	 24	71.3	10.5	 20
 76	 24	61.0	7.7	 16
 77	 24	60.0	8.1	 20
 78	 24	71.0	9.5	 25
 79	 24	358.3	65.1	 20
 80	 24	109.0	13.4	 25
 81	 24	64.0	11.2	 25
 82	 24	53.0	6.2	 20
 83	 24	59.0	11.8	 25
 84	 24	96.0	15.2	 25
 85	 24	188.0	34.6	 20
 86	 24	197.0	36.2	 25
 87	 24	113.0	14.6	 25
 88	 24	82.3	10.6	 16
 89	 24	333.3	51.4	 20
 90	 24	563.3	51.1	 20
 91	 24	376.0	48.5	 16
 92	 24	1152.3	63.4	 20
 93	 24	615.5	136.3	 20
 94	 24	67.0	9.6	 20
 95	 24	72.0	11.1	 25
 96	 24	165.0	34.0	 25
 97	 24	1163.0	138.8	 20
 98	 24	147.0	16.6	 25
 99	 24	162.0	21.9	 25
100	 24	243.3	38.1	 20
101	 24	108.0	20.7	 25
102	 24	67.0	12.0	 25
103	 24	79.5	11.8	 20
104	 24	83.3	12.3	 20
105	 24	149.0	18.8	 16
106	 24	63.3	10.9	 20
107	 24	65.0	12.5	 20
108	 24	59.3	7.6	 16
109	 24	54.0	7.6	 20
110	 24	69.0	12.2	 25
111	 24	70.8	14.5	 20
112	 24	104.0	17.9	 25
113	 24	60.0	10.6	 25
114	 24	147.0	30.4	 20
115	 24	61.0	11.7	 25
116	 24	141.0	17.2	 25
117	 24	57.3	9.7	 20
118	 24	95.0	15.4	 25
119	 24	232.0	24.9	 25
120	 24	112.3	19.4	 16
121	 24	180.8	20.5	 20
122	 24	131.8	20.4	 20
123	 24	497.3	42.6	 16
124	 24	357.3	27.8	 20
125	 24	504.3	34.9	 20
126	 24	833.3	81.9	 20
127	 24	386.0	49.3	 25
128	 24	324.0	35.4	 25
129	 24	83.3	14.6	 20
130	 24	59.0	10.9	 25
131	 24	69.0	15.8	 25
132	 24	196.8	24.3	 20
133	 24	71.0	11.0	 25
134	 24	82.0	12.0	 25
135	 24	61.5	10.3	 20
136	 24	55.3	9.5	 20
137	 24	55.3	11.1	 20
138	 24	129.3	15.4	 16
139	 24	56.3	9.6	 20
140	 24	77.3	13.6	 20
141	 24	75.3	11.6	 16
142	 24	1100.0	198.7	 25
143	 24	316.0	29.3	 25
144	 24	691.3	93.5	 20
145	 24	649.0	103.1	 25
146	 24	2181.0	276.7	 25
147	 24	1158.3	134.8	 20
148	 24	2733.0	260.4	 25
149	 24	314.0	33.4	 25
150	 24	528.0	55.2	 20
151	 24	399.0	47.8	 25
152	 24	108.0	37.8	 20
153	 24	277.8	32.5	 16
154	 24	79.8	11.6	 20
155	 24	112.5	21.1	 20
156	 24	262.0	34.1	 16
157	 24	249.0	24.5	 20
158	 24	71.0	9.4	 25
159	 24	84.3	14.0	 20
160	 24	92.0	31.0	 25
161	 24	75.0	12.4	 25
162	 24	583.3	58.9	 20
163	 24	84.0	18.2	 25
164	 24	79.5	11.9	 20
165	 24	70.0	12.7	 25
166	 24	140.0	17.4	 25
167	 24	101.0	15.2	 20
168	 24	75.0	11.7	 20
169	 24	100.5	12.9	 20
170	 24	422.3	32.8	 16
171	 24	937.5	60.8	 20
172	 24	221.0	19.4	 20
173	 24	280.3	27.6	 16
174	 24	409.0	53.4	 25
175	 24	291.0	46.0	 25
176	 24	272.3	30.4	 20
177	 24	114.0	28.3	 25
178	 24	100.0	17.2	 25
179	 24	114.3	18.4	 20
180	 24	58.0	10.6	 25
181	 24	51.0	10.5	 25
182	 24	65.3	13.5	 20
183	 24	69.0	12.7	 25
184	 24	296.5	40.6	 20
185	 24	271.5	23.9	 16
186	 24	297.8	24.9	 20
187	 24	193.5	26.0	 20
188	 24	134.0	19.6	 16
189	 24	105.8	24.6	 20
190	 24	106.0	19.5	 25
191	 24	178.5	33.6	 20
192	 24	132.0	20.1	 25
193	 24	203.0	24.0	 25
194	 24	70.3	10.9	 20
195	 24	66.0	10.5	 25
196	 24	59.0	10.4	 25
197	 24	1073.3	113.6	 20
198	 24	1074.0	85.1	 25
199	 24	138.0	26.5	 25
200	 24	72.3	17.0	 16
201	 24	89.0	13.5	 20
202	 24	187.8	17.1	 20
203	 24	59.0	13.1	 16
204	 24	53.3	9.4	 20
205	 24	59.0	9.8	 20
206	 24	49.3	8.7	 20
207	 24	51.0	8.6	 25
208	 24	53.0	7.5	 25
209	 24	58.3	6.7	 20
210	 24	50.0	9.8	 25
211	 24	46.0	8.5	 25
212	 24	61.3	11.8	 20
213	 24	51.0	8.8	 25
214	 24	53.0	8.3	 25
215	 24	43.8	7.1	 20
216	 24	56.8	9.4	 20
217	 24	54.3	8.9	 20
218	 24	70.5	14.0	 16
219	 24	52.3	10.0	 20
220	 24	65.0	10.9	 16
221	 24	50.5	9.0	 20
222	 24	55.0	11.1	 25
223	 24	50.3	10.8	 20
224	 24	64.0	11.5	 25
225	 24	55.0	10.6	 25
226	 24	73.0	11.6	 20
227	 24	76.0	15.0	 25
228	 24	81.0	11.0	 25
229	 24	60.8	10.9	 20
230	 24	789.0	143.7	 25
231	 24	84.0	14.1	 25
232	 24	526.8	30.6	 16
233	 24	341.5	30.1	 20
234	 24	327.8	44.8	 20
235	 24	2075.5	83.3	 16
236	 24	593.8	36.0	 20
237	 24	201.3	23.8	 20
238	 24	127.3	16.6	 20
239	 24	164.0	20.8	 25
240	 24	131.0	19.9	 25
241	 24	304.8	40.0	 20
242	 24	203.0	28.1	 25
243	 24	94.0	14.8	 25
244	 24	80.5	12.4	 20
245	 24	76.0	12.8	 25
246	 24	62.0	8.8	 25
247	 24	111.0	21.2	 20
248	 24	509.5	61.3	 20
249	 24	424.0	33.8	 20
250	 24	322.8	25.9	 16
251	 24	399.8	37.7	 20
252	 24	98.0	15.0	 20
253	 24	387.0	41.7	 16
254	 24	1041.0	129.1	 25
255	 24	1373.0	227.9	 25
256	 24	1750.3	266.8	 20
257	 24	184.0	26.5	 25
258	 24	110.0	19.6	 25
259	 24	92.3	13.1	 20
260	 24	71.0	13.4	 25
261	 24	64.0	11.7	 25
262	 24	57.0	11.2	 20
263	 24	96.0	13.5	 25
264	 24	80.3	10.7	 20
265	 24	73.5	10.7	 16
266	 24	61.5	10.5	 20
267	 24	71.0	10.3	 20
268	 24	99.5	12.8	 16
269	 24	67.0	12.5	 25
270	 24	182.0	29.8	 25
271	 24	119.3	19.6	 20
272	 24	61.0	9.2	 25
273	 24	56.0	7.6	 25
274	 24	60.5	13.3	 20
275	 24	53.0	7.6	 25
276	 24	68.0	10.4	 25
277	 24	54.5	11.1	 20
278	 24	57.0	13.2	 25
279	 24	120.5	20.7	 20
280	 24	94.5	18.5	 20
281	 24	57.5	10.5	 20
282	 24	63.5	12.2	 16
283	 24	60.3	9.4	 20
284	 24	201.0	33.2	 20
285	 24	106.0	20.2	 20
286	 24	109.0	25.2	 25
287	 24	51.0	8.3	 25
288	 24	52.8	8.8	 20
289	 24	59.0	10.9	 25
290	 24	134.0	17.8	 25
291	 24	65.3	10.7	 20
292	 24	234.0	38.5	 25
293	 24	87.0	15.6	 25
294	 24	318.3	48.9	 20
295	 24	799.0	84.0	 25
296	 24	543.3	48.6	 20
297	 24	494.5	66.1	 16
298	 24	532.3	53.4	 20
299	 24	482.0	28.5	 20
300	 24	112.8	19.3	 16
301	 24	194.0	24.9	 25
302	 24	120.0	17.9	 25
303	 24	90.0	17.0	 20
304	 24	98.0	19.5	 25
305	 24	79.0	13.9	 25
306	 24	103.5	15.1	 20
307	 24	143.0	21.7	 25
308	 24	106.0	14.8	 25
309	 24	84.0	17.2	 20
310	 24	272.0	37.6	 25
311	 24	139.0	16.6	 25
312	 24	137.3	17.6	 16
313	 24	109.5	15.8	 20
314	 24	80.3	13.2	 20
315	 24	60.3	13.2	 16
316	 24	57.0	12.3	 20
317	 24	57.0	10.0	 25
318	 24	52.0	9.0	 20
319	 24	52.0	8.4	 25
320	 24	51.0	9.5	 25
321	 24	63.3	8.6	 20
322	 24	196.0	31.5	 25
323	 24	428.0	66.6	 25
324	 24	67.0	11.8	 20
325	 24	55.0	12.4	 25
326	 24	67.0	11.3	 25
327	 24	89.0	13.6	 20
328	 24	101.3	13.2	 20
329	 24	69.3	11.7	 20
330	 24	66.5	11.2	 16
331	 24	62.3	9.4	 20
332	 24	367.3	33.4	 20
333	 24	162.3	23.5	 20
334	 24	128.0	19.3	 25
335	 24	235.0	37.0	 25
336	 24	601.3	74.7	 20
337	 24	852.0	137.7	 25
338	 24	6710.3	479.3	 20
339	 24	471.0	414.1	 25
340	 24	178.0	30.3	 25
341	 24	236.0	23.6	 20
342	 24	176.0	27.8	 25
343	 24	154.0	18.4	 25
344	 24	346.5	32.9	 16
345	 24	471.3	42.1	 20
346	 24	192.3	29.5	 20
347	 24	150.5	21.5	 16
348	 24	116.0	11.3	 20
349	 24	1682.0	256.5	 25
350	 24	358.3	31.8	 20
351	 24	191.0	24.0	 25
352	 24	128.0	22.6	 25
353	 24	89.3	16.1	 20
354	 24	122.0	21.9	 25
355	 24	131.0	19.9	 25
356	 24	99.0	14.5	 20
357	 24	59.0	8.8	 25
358	 24	55.0	9.2	 25
359	 24	56.5	9.2	 20
360	 24	54.3	5.8	 20
361	 24	71.0	12.8	 20
362	 24	653.0	62.1	 16
363	 24	1230.8	74.7	 20
364	 24	169.0	49.0	 20
365	 24	56.5	10.4	 20
366	 24	56.0	9.1	 25
367	 24	53.0	10.6	 25
368	 24	130.0	19.0	 20
369	 24	794.0	84.5	 25
370	 24	231.0	40.5	 25
371	 24	62.5	11.2	 20
372	 24	109.0	18.6	 25
373	 24	108.0	17.8	 25
374	 24	66.0	11.1	 20
375	 24	138.0	19.3	 25
376	 24	131.8	22.8	 20
377	 24	155.3	19.3	 16
378	 24	249.0	31.6	 20
379	 24	93.5	16.4	 20
380	 24	87.5	13.5	 16
381	 24	66.0	14.0	 25
382	 24	141.0	24.3	 25
383	 24	262.8	34.8	 20
384	 24	136.0	21.4	 25
385	 24	65.0	11.2	 25
386	 24	66.5	14.2	 20
387	 24	50.0	8.8	 25
388	 24	72.0	13.2	 25
389	 24	91.5	10.5	 20
390	 24	68.0	11.5	 25
391	 24	71.0	12.6	 25
392	 24	71.3	11.4	 16
393	 24	158.5	22.6	 20
394	 24	120.8	12.7	 20
395	 24	96.8	9.3	 16
396	 24	185.8	29.2	 20
397	 24	291.3	46.3	 20
398	 24	119.0	23.3	 25
399	 24	149.0	36.3	 25
400	 24	313.3	35.2	 20
401	 24	64.0	9.5	 25
402	 24	88.0	15.8	 25
403	 24	81.5	19.6	 20
404	 24	1844.0	289.1	 25
405	 24	316.0	50.9	 25
406	 24	368.5	54.5	 20
407	 24	412.0	41.0	 25
408	 24	248.3	29.1	 20
409	 24	91.3	15.8	 16
410	 24	63.5	11.9	 20
411	 24	112.3	15.1	 20
412	 24	483.0	36.6	 16
413	 24	680.0	74.0	 25
414	 24	1369.0	187.5	 25
415	 24	237.0	36.8	 20
416	 24	261.0	49.5	 25
417	 24	372.0	39.8	 25
418	 24	173.8	21.3	 20
419	 24	66.0	10.5	 25
420	 24	64.0	10.9	 25
421	 24	90.3	14.6	 20
422	 24	74.0	14.6	 25
423	 24	58.0	7.9	 25
424	 24	93.0	15.7	 16
425	 24	59.3	12.1	 20
426	 24	66.0	12.6	 20
427	 24	84.0	13.5	 16
428	 24	64.5	11.7	 20
429	 24	86.0	12.0	 25
430	 24	87.5	15.2	 20
431	 24	87.0	14.3	 25
432	 24	93.0	13.0	 25
433	 24	99.0	15.2	 20
434	 24	191.0	23.9	 25
435	 24	150.0	50.3	 25
436	 24	1131.5	96.9	 20
437	 24	81.0	12.2	 25
438	 24	87.0	17.1	 25
439	 24	349.8	36.8	 20
440	 24	518.3	63.2	 20
441	 24	192.0	33.1	 20
442	 24	76.5	17.8	 16
443	 24	144.8	74.9	 20
444	 24	62.0	9.1	 20
445	 24	140.3	22.7	 20
446	 24	652.0	89.8	 25
447	 24	626.0	92.3	 25
448	 24	703.0	86.1	 20
449	 24	182.0	21.9	 25
450	 24	188.0	25.8	 25
451	 24	60.3	10.7	 20
452	 24	74.0	11.1	 25
453	 24	255.5	36.5	 20
454	 24	549.0	37.9	 25
455	 24	153.0	25.5	 25
456	 24	913.3	55.6	 16
457	 24	53.0	10.3	 20
458	 24	65.3	10.8	 20
459	 24	74.3	13.5	 16
460	 24	57.3	11.3	 20
461	 24	66.0	12.1	 25
462	 24	49.0	7.5	 20
463	 24	69.0	28.4	 25
464	 24	136.0	24.3	 25
465	 24	66.0	11.0	 20
466	 24	166.0	28.5	 25
467	 24	79.0	16.1	 25
468	 24	169.3	23.7	 20
469	 24	556.0	58.6	 25
470	 24	130.0	20.2	 25
471	 24	235.0	25.6	 20
472	 24	84.3	11.3	 20
473	 24	69.3	10.6	 20
474	 24	67.3	12.9	 16
475	 24	67.5	11.4	 20
476	 24	67.5	13.1	 20
477	 24	269.3	37.7	 20
478	 24	51.0	9.6	 25
479	 24	66.0	23.5	 25
480	 24	68.8	10.2	 20
481	 24	148.0	22.0	 25
482	 24	154.0	25.3	 25
483	 24	78.5	11.5	 20
484	 24	109.0	26.4	 25
485	 24	76.0	13.3	 25
486	 24	98.8	13.1	 20
487	 24	169.0	25.4	 25
488	 24	60.0	9.9	 20
489	 24	125.3	13.6	 16
490	 24	79.3	11.5	 20
491	 24	55.3	6.4	 20
492	 24	50.5	9.5	 16
493	 24	76.0	13.1	 25
494	 24	56.0	9.8	 25
495	 24	53.3	9.5	 20
496	 24	61.0	17.6	 25
497	 24	80.0	13.8	 25
498	 24	78.3	10.6	 20
499	 24	257.0	37.4	 25
500	 24	380.0	121.6	 25
501	 24	148.5	13.6	 20
502	 24	103.0	17.5	 25
503	 24	155.0	15.1	 25
504	 24	452.8	30.3	 16
505	 24	1435.5	98.0	 20
506	 24	3678.0	212.9	 20
507	 24	1169.5	123.7	 16
508	 24	4058.5	170.4	 20
509	 24	214.0	29.1	 25
510	 24	365.5	77.9	 20
511	 24	290.0	34.7	 25
512	 24	430.5	45.1	 20
513	 24	78.0	23.0	 25
514	 24	700.0	75.9	 25
515	 24	233.3	31.3	 20
516	 24	114.0	22.2	 25
517	 24	65.0	9.3	 25
518	 24	60.0	6.8	 20
519	 24	160.0	20.5	 25
520	 24	1665.8	66.9	 20
521	 24	1119.8	94.4	 16
522	 24	394.0	44.1	 20
523	 24	130.3	20.1	 20
524	 24	69.8	13.8	 16
525	 24	125.0	19.2	 25
526	 24	161.0	22.6	 25
527	 24	173.3	27.3	 20
528	 24	311.0	42.3	 25
529	 24	176.0	23.9	 25
530	 24	89.5	9.1	 20
531	 24	844.0	62.4	 25
532	 24	350.0	32.3	 25
533	 24	4581.8	190.3	 20
534	 24	761.0	53.9	 25
535	 24	458.0	35.3	 25
536	 24	232.3	20.7	 16
537	 24	215.3	23.0	 20
538	 24	363.5	35.2	 20
539	 24	212.3	26.0	 16
540	 24	262.5	26.6	 20
541	 24	191.0	25.6	 25
542	 24	139.5	18.4	 20
543	 24	72.0	15.2	 25
544	 24	96.0	14.0	 25
545	 24	107.0	16.9	 20
546	 24	57.0	9.3	 25
547	 24	58.0	8.5	 25
548	 24	50.5	9.7	 20
549	 24	67.0	13.2	 25
550	 24	60.0	8.8	 25
551	 24	56.5	12.6	 20
552	 24	53.3	13.3	 20
553	 24	51.5	8.0	 20
554	 24	77.0	13.4	 16
555	 24	79.3	10.4	 20
556	 24	100.3	13.3	 20
557	 24	130.0	18.7	 20
558	 24	113.0	17.1	 25
559	 24	69.0	12.7	 25
560	 24	355.0	35.2	 20
561	 24	2389.0	147.4	 25
562	 24	3326.0	288.6	 25
563	 24	450.8	41.0	 20
564	 24	1336.0	95.8	 25
565	 24	667.0	64.7	 25
566	 24	367.0	39.1	 20
567	 24	148.0	27.8	 25
568	 24	104.5	17.9	 20
569	 24	182.3	19.2	 16
570	 24	72.0	9.4	 20
571	 24	114.0	16.1	 16
572	 24	78.5	7.7	 20
573	 24	104.0	15.4	 25
574	 24	90.3	10.8	 20
575	 24	221.0	31.7	 25
576	 24	100.0	17.0	 25
577	 24	72.8	12.0	 20
578	 24	47.0	9.2	 25
579	 24	55.0	9.5	 25
580	 24	55.5	8.2	 20
581	 24	102.0	17.7	 25
582	 24	74.0	12.3	 25
583	 24	84.5	15.2	 20
584	 24	629.8	54.5	 20
585	 24	1256.8	82.5	 20
586	 24	150.8	23.1	 16
587	 24	269.0	27.4	 20
588	 24	81.8	14.1	 20
589	 24	136.3	17.4	 20
590	 24	489.0	62.5	 25
591	 24	96.0	14.0	 25
592	 24	349.3	34.7	 20
593	 24	164.0	23.7	 25
594	 24	50.0	8.4	 25
595	 24	59.0	9.4	 20
596	 24	58.0	9.0	 25
597	 24	64.0	10.2	 25
598	 24	57.0	8.9	 20
599	 24	52.0	9.0	 25
600	 24	57.5	11.7	 20
601	 24	66.3	15.9	 16
602	 24	54.0	7.4	 20
603	 24	94.3	13.5	 20
604	 24	104.5	19.6	 16
605	 24	1596.0	97.3	 25
606	 24	166.0	25.8	 25
607	 24	200.8	26.9	 20
608	 24	74.0	10.2	 25
609	 24	54.0	10.8	 25
610	 24	49.0	11.0	 20
611	 24	62.0	10.1	 25
612	 24	53.0	10.4	 25
613	 24	53.5	8.3	 20
614	 24	68.0	12.3	 25
615	 24	54.0	6.5	 25
616	 24	68.3	11.6	 16
617	 24	81.5	16.9	 20
618	 24	59.8	11.1	 20
619	 24	54.0	13.2	 16
620	 24	94.3	10.7	 20
621	 24	204.0	27.7	 25
622	 24	110.0	18.5	 20
623	 24	1108.0	94.2	 25
624	 24	1350.0	107.8	 25
625	 24	507.5	39.2	 20
626	 24	548.0	49.3	 25
627	 24	348.0	35.4	 20
628	 24	313.0	33.3	 25
629	 24	399.0	39.5	 25
630	 24	294.3	40.9	 20
631	 24	220.0	26.1	 25
632	 24	1339.3	168.3	 20
633	 24	358.3	30.5	 16
634	 24	103.3	13.6	 20
635	 24	249.3	27.8	 20
636	 24	157.3	22.6	 16
637	 24	1622.0	134.1	 25
638	 24	2037.0	400.5	 25
639	 24	4190.8	495.9	 20
  0	 25	91.3	12.5	 20
  1	 25	64.3	11.4	 20
  2	 25	55.8	11.7	 16
  3	 25	62.0	10.7	 25
  4	 25	66.0	11.6	 25
  5	 25	58.3	9.2	 20
  6	 25	145.0	18.3	 25
  7	 25	87.0	12.1	 25
  8	 25	55.5	8.5	 20
  9	 25	88.0	20.6	 25
 10	 25	48.0	7.2	 25
 11	 25	52.0	10.7	 20
 12	 25	54.0	8.1	 25
 13	 25	78.0	15.2	 25
 14	 25	45.5	10.2	 16
 15	 25	49.3	7.7	 20
 16	 25	73.5	11.1	 20
 17	 25	87.3	16.6	 16
 18	 25	235.3	33.0	 20
 19	 25	132.0	17.9	 25
 20	 25	100.5	25.2	 20
 21	 25	58.0	13.5	 25
 22	 25	65.0	10.8	 25
 23	 25	59.0	13.3	 20
 24	 25	55.0	18.0	 25
 25	 25	261.0	59.6	 25
 26	 25	579.5	133.4	 20
 27	 25	280.0	33.5	 25
 28	 25	2860.0	134.9	 25
 29	 25	2775.3	115.9	 20
 30	 25	200.0	21.2	 20
 31	 25	328.0	49.3	 20
 32	 25	330.0	35.6	 16
 33	 25	458.8	68.1	 20
 34	 25	399.3	38.3	 16
 35	 25	172.0	44.2	 25
 36	 25	393.0	56.9	 25
 37	 25	236.5	28.2	 20
 38	 25	142.0	25.2	 25
 39	 25	189.0	20.3	 25
 40	 25	64.3	10.9	 20
 41	 25	60.0	11.6	 25
 42	 25	78.0	14.4	 25
 43	 25	1271.0	148.9	 20
 44	 25	57.0	11.9	 25
 45	 25	80.0	15.9	 25
 46	 25	247.3	29.7	 16
 47	 25	68.0	13.1	 20
 48	 25	73.3	15.1	 20
 49	 25	228.5	39.0	 16
 50	 25	60.0	8.3	 20
 51	 25	67.0	11.1	 25
 52	 25	640.3	75.9	 20
 53	 25	280.0	26.5	 25
 54	 25	1832.0	182.8	 25
 55	 25	60.5	9.4	 20
 56	 25	116.0	21.9	 25
 57	 25	54.0	7.2	 25
 58	 25	62.5	10.1	 20
 59	 25	53.0	10.1	 25
 60	 25	56.0	10.7	 25
 61	 25	57.3	10.8	 20
 62	 25	54.8	13.0	 20
 63	 25	70.0	50.7	 20
 64	 25	51.8	8.8	 16
 65	 25	114.3	18.9	 20
 66	 25	165.3	19.6	 20
 67	 25	83.3	15.3	 20
 68	 25	57.0	15.7	 25
 69	 25	200.0	27.9	 25
 70	 25	80.8	10.9	 20
 71	 25	214.0	33.9	 25
 72	 25	173.0	20.8	 25
 73	 25	210.5	22.7	 20
 74	 25	2056.0	187.9	 25
 75	 25	2119.0	167.6	 25
 76	 25	954.8	60.7	 20
 77	 25	877.0	85.7	 25
 78	 25	112.0	16.1	 20
 79	 25	226.8	21.7	 16
 80	 25	393.8	50.0	 20
 81	 25	61.8	10.9	 20
 82	 25	52.0	4.6	 16
 83	 25	64.0	10.9	 25
 84	 25	55.0	9.5	 25
 85	 25	140.3	22.6	 20
 86	 25	811.0	149.9	 25
 87	 25	92.0	9.2	 25
 88	 25	122.5	17.5	 20
 89	 25	260.0	35.7	 25
 90	 25	733.0	76.5	 25
 91	 25	1869.8	69.2	 20
 92	 25	433.0	158.7	 25
 93	 25	273.3	45.9	 20
 94	 25	641.8	46.1	 20
 95	 25	237.8	43.2	 20
 96	 25	1425.8	64.2	 16
 97	 25	353.0	213.0	 20
 98	 25	286.5	31.3	 20
 99	 25	357.0	43.3	 20
100	 25	177.0	26.5	 25
101	 25	107.0	20.0	 25
102	 25	156.3	18.9	 20
103	 25	182.0	29.4	 25
104	 25	712.0	99.3	 25
105	 25	62.5	14.5	 20
106	 25	425.0	66.0	 25
107	 25	101.0	12.3	 25
108	 25	332.5	33.2	 20
109	 25	361.0	28.4	 25
110	 25	46.5	9.7	 20
111	 25	59.5	9.9	 16
112	 25	262.0	35.0	 20
113	 25	165.0	19.6	 20
114	 25	54.3	9.4	 16
115	 25	103.0	21.5	 25
116	 25	153.0	26.1	 25
117	 25	206.5	23.2	 20
118	 25	233.0	35.4	 25
119	 25	1435.0	104.7	 25
120	 25	1033.0	75.8	 20
121	 25	1086.0	81.3	 25
122	 25	257.0	41.9	 25
123	 25	637.5	42.7	 20
124	 25	449.0	43.3	 25
125	 25	572.0	57.5	 25
126	 25	272.5	15.5	 16
127	 25	420.5	47.3	 20
128	 25	381.0	42.4	 20
129	 25	325.8	22.6	 16
130	 25	1399.0	135.8	 20
131	 25	60.0	10.7	 25
132	 25	167.0	25.3	 20
133	 25	55.0	9.6	 25
134	 25	77.0	12.5	 25
135	 25	46.0	8.5	 20
136	 25	234.0	35.4	 25
137	 25	106.0	22.0	 25
138	 25	1166.3	86.8	 20
139	 25	632.0	52.2	 25
140	 25	69.0	8.9	 25
141	 25	114.8	15.5	 20
142	 25	60.3	10.9	 20
143	 25	146.5	16.7	 20
144	 25	55.3	7.0	 16
145	 25	61.5	11.0	 20
146	 25	56.3	9.0	 20
147	 25	62.3	7.9	 20
148	 25	55.0	8.0	 25
149	 25	55.0	10.3	 25
150	 25	70.0	8.8	 20
151	 25	163.0	19.3	 25
152	 25	130.0	18.8	 20
153	 25	74.0	11.4	 25
154	 25	102.0	14.5	 25
155	 25	164.0	20.2	 20
156	 25	179.0	21.4	 25
157	 25	566.0	47.9	 25
158	 25	87.0	15.0	 16
159	 25	667.5	101.3	 20
160	 25	1201.8	87.5	 20
161	 25	117.5	17.3	 16
162	 25	125.0	16.8	 20
163	 25	64.0	9.0	 25
164	 25	143.3	19.7	 20
165	 25	287.0	26.7	 25
166	 25	145.0	22.5	 25
167	 25	278.8	25.6	 20
168	 25	123.0	20.5	 25
169	 25	225.0	32.2	 25
170	 25	298.5	23.9	 20
171	 25	1789.0	156.6	 25
172	 25	147.0	17.4	 25
173	 25	113.8	15.1	 20
174	 25	107.3	18.9	 20
175	 25	3723.0	363.0	 20
176	 25	88.8	10.8	 16
177	 25	68.3	11.6	 20
178	 25	63.3	7.8	 20
179	 25	112.3	15.9	 20
180	 25	55.0	9.1	 25
181	 25	53.0	13.2	 25
182	 25	85.0	13.0	 20
183	 25	75.0	14.4	 25
184	 25	1647.0	100.6	 25
185	 25	1475.5	115.0	 20
186	 25	2542.0	369.9	 25
187	 25	116.0	15.0	 25
188	 25	104.0	17.5	 20
189	 25	97.0	16.6	 25
190	 25	155.5	22.6	 20
191	 25	151.8	20.0	 16
192	 25	90.5	13.1	 20
193	 25	146.5	19.9	 20
194	 25	109.0	16.1	 16
195	 25	70.0	13.9	 25
196	 25	219.0	24.0	 25
197	 25	167.3	16.1	 20
198	 25	255.0	26.0	 25
199	 25	429.0	46.0	 25
200	 25	72.3	14.8	 20
201	 25	345.0	38.6	 25
202	 25	81.0	11.4	 25
203	 25	75.0	11.1	 20
204	 25	172.0	24.6	 25
205	 25	92.0	16.5	 25
206	 25	59.3	11.3	 16
207	 25	51.3	8.4	 20
208	 25	63.0	8.3	 20
209	 25	59.3	9.1	 16
210	 25	64.0	14.0	 20
211	 25	45.3	9.3	 20
212	 25	60.0	11.5	 25
213	 25	70.0	10.9	 25
214	 25	92.5	16.4	 20
215	 25	70.0	11.4	 25
216	 25	87.0	13.8	 25
217	 25	53.0	6.0	 20
218	 25	51.0	10.5	 25
219	 25	53.0	11.7	 25
220	 25	53.0	9.4	 20
221	 25	47.0	8.1	 25
222	 25	51.5	9.7	 20
223	 25	57.5	9.9	 16
224	 25	52.0	9.3	 20
225	 25	51.3	8.6	 20
226	 25	56.3	8.3	 16
227	 25	64.0	11.1	 25
228	 25	64.0	10.9	 25
229	 25	68.0	13.1	 20
230	 25	58.0	10.4	 25
231	 25	174.0	24.1	 25
232	 25	55.0	6.5	 20
233	 25	273.0	35.4	 25
234	 25	310.0	34.1	 25
235	 25	359.8	31.4	 20
236	 25	231.0	31.2	 25
237	 25	135.0	25.2	 25
238	 25	129.3	20.4	 16
239	 25	345.8	32.0	 20
240	 25	597.8	40.4	 20
241	 25	225.8	26.7	 16
242	 25	69.0	9.8	 20
243	 25	117.0	20.2	 25
244	 25	281.0	24.7	 20
245	 25	475.0	50.3	 25
246	 25	223.0	22.9	 25
247	 25	482.5	35.9	 20
248	 25	597.0	84.4	 25
249	 25	76.0	13.4	 25
250	 25	104.3	16.8	 20
251	 25	102.0	14.3	 25
252	 25	121.0	16.2	 25
253	 25	98.0	17.5	 20
254	 25	640.3	74.3	 20
255	 25	82.0	11.4	 20
256	 25	104.8	16.6	 16
257	 25	1381.5	167.5	 20
258	 25	3697.0	345.5	 20
259	 25	3603.8	386.1	 20
260	 25	150.0	28.1	 25
261	 25	59.0	10.3	 25
262	 25	74.0	11.5	 20
263	 25	75.0	10.3	 25
264	 25	109.0	25.6	 25
265	 25	269.8	28.3	 20
266	 25	146.0	16.5	 25
267	 25	67.3	9.9	 20
268	 25	278.0	37.9	 25
269	 25	509.0	38.5	 20
270	 25	155.0	20.6	 16
271	 25	62.0	10.8	 20
272	 25	53.0	8.5	 20
273	 25	67.0	13.2	 16
274	 25	254.3	42.1	 20
275	 25	73.0	16.0	 25
276	 25	141.8	23.3	 20
277	 25	102.0	15.2	 25
278	 25	50.0	9.3	 25
279	 25	186.8	31.1	 20
280	 25	72.0	13.3	 25
281	 25	84.0	17.6	 25
282	 25	86.3	14.8	 20
283	 25	117.0	21.1	 25
284	 25	128.0	22.4	 25
285	 25	110.0	12.1	 16
286	 25	215.5	33.7	 20
287	 25	279.0	35.1	 20
288	 25	65.8	12.3	 16
289	 25	77.8	15.0	 20
290	 25	63.0	10.8	 20
291	 25	56.0	8.9	 20
292	 25	57.0	9.0	 25
293	 25	62.0	10.5	 25
294	 25	110.3	18.7	 20
295	 25	112.0	14.0	 25
296	 25	119.0	20.3	 25
297	 25	83.0	9.5	 20
298	 25	167.0	23.5	 25
299	 25	125.0	19.5	 25
300	 25	74.3	13.8	 20
301	 25	107.5	18.2	 20
302	 25	100.0	34.2	 20
303	 25	165.8	18.0	 16
304	 25	6894.0	792.7	 20
305	 25	241.3	35.7	 20
306	 25	236.0	19.2	 16
307	 25	74.0	15.8	 25
308	 25	88.0	16.3	 25
309	 25	104.5	12.6	 20
310	 25	129.0	18.6	 25
311	 25	443.0	42.2	 25
312	 25	2631.5	161.7	 20
313	 25	431.0	50.1	 25
314	 25	780.0	70.0	 25
315	 25	165.5	18.9	 20
316	 25	479.0	58.1	 25
317	 25	152.8	25.8	 20
318	 25	81.3	13.5	 16
319	 25	74.3	11.3	 20
320	 25	100.5	16.8	 20
321	 25	193.5	18.5	 16
322	 25	62.5	12.2	 20
323	 25	61.0	9.7	 25
324	 25	187.5	25.2	 20
325	 25	85.0	12.9	 25
326	 25	117.0	19.6	 20
327	 25	96.0	18.4	 25
328	 25	59.0	10.5	 25
329	 25	51.0	8.4	 20
330	 25	54.0	9.5	 25
331	 25	63.0	9.3	 25
332	 25	1713.3	167.4	 20
333	 25	299.0	43.6	 20
334	 25	1642.5	176.3	 20
335	 25	162.8	27.3	 16
336	 25	274.0	32.2	 20
337	 25	106.8	15.9	 20
338	 25	398.8	37.4	 16
339	 25	339.0	31.4	 25
340	 25	183.0	30.0	 25
341	 25	244.8	29.7	 20
342	 25	78.0	15.0	 25
343	 25	64.0	13.3	 25
344	 25	69.5	12.3	 20
345	 25	193.0	28.8	 25
346	 25	176.0	24.7	 25
347	 25	122.3	21.1	 20
348	 25	109.0	18.5	 25
349	 25	7478.3	696.2	 20
350	 25	318.3	29.2	 16
351	 25	358.5	50.4	 20
352	 25	282.8	37.8	 20
353	 25	264.0	23.7	 16
354	 25	332.5	40.5	 20
355	 25	164.0	28.1	 25
356	 25	60.5	9.7	 20
357	 25	52.0	7.7	 25
358	 25	115.0	16.7	 25
359	 25	69.8	13.5	 20
360	 25	80.0	14.8	 25
361	 25	83.0	13.7	 25
362	 25	63.5	9.6	 20
363	 25	67.0	11.0	 25
364	 25	102.0	15.2	 25
365	 25	326.0	36.5	 16
366	 25	92.5	19.0	 20
367	 25	75.0	11.1	 20
368	 25	933.8	45.0	 16
369	 25	454.3	175.2	 20
370	 25	511.5	46.4	 20
371	 25	192.8	34.0	 20
372	 25	138.0	22.8	 25
373	 25	72.0	11.8	 25
374	 25	69.8	10.1	 20
375	 25	100.0	13.0	 25
376	 25	85.0	13.5	 25
377	 25	385.5	32.0	 20
378	 25	541.0	57.5	 25
379	 25	361.0	40.2	 25
380	 25	242.5	28.1	 20
381	 25	92.3	19.0	 20
382	 25	159.0	17.3	 20
383	 25	315.5	34.6	 16
384	 25	437.8	41.6	 20
385	 25	89.3	11.3	 16
386	 25	83.8	13.6	 20
387	 25	89.0	15.7	 25
388	 25	74.0	11.6	 20
389	 25	54.0	7.1	 25
390	 25	87.0	15.3	 25
391	 25	61.3	10.9	 20
392	 25	131.0	15.7	 25
393	 25	91.0	11.7	 25
394	 25	90.8	14.6	 20
395	 25	536.0	92.2	 25
396	 25	1308.0	184.8	 25
397	 25	231.3	26.6	 16
398	 25	360.3	42.9	 20
399	 25	934.8	68.8	 20
400	 25	95.8	17.7	 16
401	 25	212.8	27.5	 20
402	 25	194.0	20.4	 20
403	 25	1005.0	107.8	 20
404	 25	109.0	20.2	 25
405	 25	90.0	16.3	 25
406	 25	99.8	13.9	 20
407	 25	64.0	10.1	 25
408	 25	66.0	9.2	 25
409	 25	960.8	60.5	 20
410	 25	155.0	20.9	 25
411	 25	130.0	67.5	 25
412	 25	575.5	63.0	 20
413	 25	1037.3	100.0	 20
414	 25	2760.5	125.6	 20
415	 25	719.0	52.2	 16
416	 25	3664.5	125.4	 20
417	 25	4427.8	390.0	 20
418	 25	1379.3	99.4	 16
419	 25	491.0	44.2	 25
420	 25	157.0	26.0	 25
421	 25	116.3	13.8	 20
422	 25	184.0	21.8	 25
423	 25	133.0	18.1	 25
424	 25	214.8	29.2	 20
425	 25	272.0	29.1	 25
426	 25	916.0	200.3	 25
427	 25	141.0	18.8	 20
428	 25	65.0	11.0	 25
429	 25	93.3	21.8	 20
430	 25	73.0	10.9	 16
431	 25	59.3	10.4	 20
432	 25	57.0	7.6	 20
433	 25	209.8	21.6	 16
434	 25	238.5	19.9	 20
435	 25	356.0	60.6	 25
436	 25	617.0	68.7	 20
437	 25	65.0	11.0	 25
438	 25	234.0	42.7	 25
439	 25	227.8	30.0	 20
440	 25	93.0	18.0	 25
441	 25	165.0	31.2	 25
442	 25	66.3	9.9	 20
443	 25	59.0	10.3	 25
444	 25	47.3	8.4	 20
445	 25	57.0	5.4	 20
446	 25	159.5	22.6	 20
447	 25	271.5	44.6	 16
448	 25	77.5	12.7	 20
449	 25	96.0	12.9	 20
450	 25	59.5	9.8	 16
451	 25	72.0	14.8	 25
452	 25	98.0	18.8	 25
453	 25	208.3	30.5	 20
454	 25	96.0	15.8	 25
455	 25	1619.0	188.7	 25
456	 25	171.3	22.3	 20
457	 25	335.0	41.0	 25
458	 25	99.0	16.5	 25
459	 25	69.0	13.0	 20
460	 25	92.0	16.2	 25
461	 25	74.0	10.6	 20
462	 25	226.8	29.2	 16
463	 25	93.8	16.5	 20
464	 25	88.0	11.8	 20
465	 25	214.5	27.0	 16
466	 25	459.3	39.9	 20
467	 25	1581.0	184.9	 25
468	 25	143.3	17.8	 20
469	 25	1117.0	103.2	 25
470	 25	221.0	26.9	 25
471	 25	846.3	61.2	 20
472	 25	956.0	79.1	 25
473	 25	161.0	27.6	 25
474	 25	66.3	9.2	 20
475	 25	306.0	60.9	 25
476	 25	68.0	9.9	 25
477	 25	68.5	11.5	 16
478	 25	52.3	9.6	 20
479	 25	54.8	9.0	 20
480	 25	62.0	9.8	 16
481	 25	78.0	9.8	 20
482	 25	139.3	16.6	 20
483	 25	880.0	73.9	 20
484	 25	92.0	15.8	 25
485	 25	102.0	17.1	 25
486	 25	131.3	17.2	 20
487	 25	716.0	112.0	 25
488	 25	58.0	9.7	 25
489	 25	67.3	12.9	 20
490	 25	56.0	8.3	 25
491	 25	56.0	9.8	 25
492	 25	67.3	11.9	 20
493	 25	123.0	18.2	 20
494	 25	53.0	6.7	 20
495	 25	51.0	8.7	 16
496	 25	89.0	12.2	 20
497	 25	80.5	12.9	 20
498	 25	61.8	8.8	 16
499	 25	58.0	11.7	 25
500	 25	72.5	13.3	 20
501	 25	165.0	24.8	 25
502	 25	197.0	15.5	 25
503	 25	357.5	32.0	 20
504	 25	381.0	45.1	 25
505	 25	216.0	28.0	 25
506	 25	1441.3	84.0	 20
507	 25	3298.0	217.7	 25
508	 25	3708.0	377.9	 25
509	 25	173.0	18.3	 16
510	 25	310.5	25.2	 20
511	 25	1805.5	133.2	 20
512	 25	151.3	22.5	 16
513	 25	399.0	62.1	 20
514	 25	138.8	16.5	 20
515	 25	76.3	12.1	 20
516	 25	1064.0	90.1	 25
517	 25	88.0	12.9	 25
518	 25	102.0	16.4	 20
519	 25	1222.0	128.3	 25
520	 25	1300.0	68.3	 25
521	 25	349.8	32.2	 20
522	 25	164.0	17.6	 25
523	 25	157.0	23.9	 25
524	 25	198.0	30.8	 20
525	 25	158.0	19.7	 20
526	 25	125.8	18.7	 20
527	 25	161.3	18.8	 16
528	 25	266.0	33.2	 20
529	 25	1756.5	106.5	 20
530	 25	2008.0	95.2	 16
531	 25	105.0	23.3	 25
532	 25	309.0	28.6	 25
533	 25	272.5	39.3	 20
534	 25	191.0	28.2	 25
535	 25	211.0	64.3	 25
536	 25	2205.5	107.5	 20
537	 25	589.0	75.6	 25
538	 25	318.0	31.7	 25
539	 25	94.0	18.6	 20
540	 25	480.0	74.5	 25
541	 25	260.8	31.0	 20
542	 25	151.8	19.0	 16
543	 25	302.0	33.0	 20
544	 25	437.5	36.0	 20
545	 25	973.8	48.9	 16
546	 25	880.3	47.0	 20
547	 25	185.0	19.9	 25
548	 25	88.5	15.9	 20
549	 25	51.0	9.5	 25
550	 25	57.0	11.3	 25
551	 25	313.3	46.0	 20
552	 25	69.0	10.1	 25
553	 25	187.0	25.2	 25
554	 25	213.5	19.7	 20
555	 25	123.0	19.9	 25
556	 25	178.0	31.5	 25
557	 25	112.3	17.3	 16
558	 25	60.0	10.7	 20
559	 25	74.5	11.9	 16
560	 25	167.5	23.1	 20
561	 25	165.3	23.1	 20
562	 25	1333.0	81.3	 16
563	 25	849.0	60.7	 25
564	 25	243.0	35.2	 25
565	 25	127.8	16.2	 20
566	 25	165.0	25.3	 25
567	 25	282.0	40.1	 25
568	 25	185.5	15.4	 20
569	 25	113.0	22.0	 25
570	 25	240.0	37.6	 25
571	 25	105.5	15.0	 20
572	 25	74.0	13.5	 25
573	 25	96.8	16.5	 20
574	 25	839.5	59.7	 16
575	 25	159.3	16.7	 20
576	 25	154.3	22.2	 20
577	 25	66.3	11.9	 16
578	 25	58.0	7.2	 20
579	 25	50.0	8.1	 25
580	 25	523.5	58.3	 20
581	 25	91.0	12.3	 25
582	 25	277.0	38.6	 25
583	 25	69.3	10.3	 20
584	 25	156.0	26.1	 25
585	 25	314.0	61.2	 25
586	 25	3203.5	83.3	 20
587	 25	137.0	52.6	 25
588	 25	171.0	22.4	 25
589	 25	174.3	17.4	 16
590	 25	991.5	101.7	 20
591	 25	384.8	47.7	 20
592	 25	378.0	34.4	 16
593	 25	128.0	17.5	 20
594	 25	101.0	19.3	 25
595	 25	72.8	14.1	 20
596	 25	85.0	12.9	 25
597	 25	130.0	19.9	 25
598	 25	289.3	42.4	 20
599	 25	126.0	20.4	 25
600	 25	780.0	115.3	 25
601	 25	376.5	61.0	 20
602	 25	83.0	21.2	 25
603	 25	93.0	9.3	 25
604	 25	112.3	20.5	 20
605	 25	343.8	37.0	 20
606	 25	97.0	13.0	 20
607	 25	140.0	19.3	 16
608	 25	76.3	15.8	 20
609	 25	76.3	13.1	 20
610	 25	66.0	9.7	 20
611	 25	178.0	15.8	 25
612	 25	77.0	15.1	 25
613	 25	90.5	14.5	 20
614	 25	201.0	31.6	 25
615	 25	50.0	10.8	 25
616	 25	68.3	8.5	 20
617	 25	66.0	10.5	 25
618	 25	162.3	27.5	 20
619	 25	58.0	11.2	 25
620	 25	69.0	11.0	 25
621	 25	115.0	13.8	 16
622	 25	79.3	14.2	 20
623	 25	591.8	66.8	 20
624	 25	110.3	18.1	 16
625	 25	409.8	43.3	 20
626	 25	89.0	12.9	 25
627	 25	72.3	10.7	 20
628	 25	492.0	44.5	 25
629	 25	141.0	19.9	 25
630	 25	94.8	17.3	 20
631	 25	161.0	27.2	 25
632	 25	99.0	20.7	 25
633	 25	72.5	14.5	 20
634	 25	163.0	19.8	 25
635	 25	336.0	43.3	 25
636	 25	131.5	15.1	 20
637	 25	533.5	50.8	 20
638	 25	219.3	25.9	 20
639	 25	92.8	15.9	 16
  0	 26	6139.0	1169.6	 25
  1	 26	57.0	8.7	 25
  2	 26	53.5	8.6	 20
  3	 26	51.5	8.9	 20
  4	 26	56.0	10.6	 20
  5	 26	62.8	10.3	 16
  6	 26	85.3	10.2	 20
  7	 26	61.3	13.1	 20
  8	 26	50.3	6.8	 20
  9	 26	64.0	16.3	 25
 10	 26	54.0	10.5	 25
 11	 26	52.3	8.9	 20
 12	 26	62.0	23.0	 25
 13	 26	67.0	18.1	 25
 14	 26	48.0	9.5	 20
 15	 26	46.0	8.3	 25
 16	 26	72.0	10.5	 25
 17	 26	61.0	10.0	 20
 18	 26	120.0	19.7	 25
 19	 26	184.8	21.5	 20
 20	 26	106.3	18.4	 16
 21	 26	69.3	13.3	 20
 22	 26	51.3	8.7	 20
 23	 26	56.3	10.7	 16
 24	 26	55.0	12.8	 25
 25	 26	390.3	106.3	 20
 26	 26	1146.0	291.1	 25
 27	 26	604.0	52.7	 25
 28	 26	2080.3	121.5	 20
 29	 26	823.0	197.6	 25
 30	 26	150.0	31.6	 25
 31	 26	311.5	24.5	 20
 32	 26	256.0	55.1	 25
 33	 26	375.0	39.7	 25
 34	 26	312.3	39.0	 20
 35	 26	162.8	28.8	 20
 36	 26	154.0	22.4	 20
 37	 26	220.3	19.3	 16
 38	 26	313.3	40.4	 20
 39	 26	162.3	21.3	 20
 40	 26	69.0	26.3	 20
 41	 26	65.0	59.3	 25
 42	 26	98.0	110.7	 25
 43	 26	182.8	40.9	 20
 44	 26	58.0	9.6	 25
 45	 26	58.0	10.6	 25
 46	 26	49.5	10.5	 20
 47	 26	71.0	8.5	 25
 48	 26	64.0	13.1	 25
 49	 26	64.8	8.7	 20
 50	 26	69.0	18.0	 25
 51	 26	65.3	11.6	 20
 52	 26	135.8	19.3	 16
 53	 26	146.8	17.2	 20
 54	 26	412.5	43.9	 20
 55	 26	65.3	10.9	 16
 56	 26	52.0	9.7	 25
 57	 26	49.0	7.8	 25
 58	 26	40.5	8.1	 20
 59	 26	47.0	6.7	 25
 60	 26	42.0	7.3	 25
 61	 26	52.3	9.7	 20
 62	 26	51.0	8.8	 25
 63	 26	51.0	9.9	 25
 64	 26	54.3	8.0	 20
 65	 26	70.0	15.5	 25
 66	 26	81.0	14.2	 25
 67	 26	67.3	15.0	 16
 68	 26	54.0	13.7	 20
 69	 26	122.0	18.2	 20
 70	 26	85.5	13.8	 16
 71	 26	80.3	13.5	 20
 72	 26	88.0	15.3	 25
 73	 26	306.8	66.8	 20
 74	 26	917.0	78.2	 25
 75	 26	1066.0	242.7	 25
 76	 26	657.0	56.2	 20
 77	 26	557.0	77.6	 25
 78	 26	223.0	30.1	 25
 79	 26	227.8	32.6	 20
 80	 26	228.0	29.0	 25
 81	 26	69.5	12.0	 20
 82	 26	55.0	8.4	 25
 83	 26	74.0	20.2	 20
 84	 26	70.0	9.9	 16
 85	 26	208.0	44.9	 20
 86	 26	352.0	37.1	 20
 87	 26	255.5	24.0	 16
 88	 26	136.0	22.8	 25
 89	 26	153.0	34.7	 25
 90	 26	228.5	31.7	 20
 91	 26	2419.0	187.7	 25
 92	 26	1000.0	74.6	 25
 93	 26	132.5	21.1	 20
 94	 26	351.0	119.6	 25
 95	 26	148.0	46.0	 25
 96	 26	830.3	153.6	 20
 97	 26	195.0	56.9	 25
 98	 26	105.0	18.2	 25
 99	 26	179.8	21.9	 16
100	 26	172.0	25.3	 20
101	 26	98.3	17.5	 20
102	 26	73.3	12.1	 16
103	 26	176.3	31.3	 20
104	 26	313.0	39.5	 25
105	 26	59.3	14.7	 20
106	 26	144.0	31.6	 25
107	 26	87.0	12.6	 25
108	 26	189.8	37.8	 20
109	 26	245.0	50.0	 25
110	 26	51.0	8.9	 25
111	 26	44.3	8.4	 20
112	 26	114.0	26.2	 25
113	 26	63.0	11.1	 25
114	 26	55.5	11.8	 20
115	 26	52.3	8.6	 20
116	 26	53.3	11.9	 20
117	 26	131.3	27.9	 16
118	 26	481.8	54.3	 20
119	 26	1527.8	160.2	 20
120	 26	1645.3	278.5	 20
121	 26	2332.0	240.5	 25
122	 26	386.0	84.0	 25
123	 26	565.3	82.0	 20
124	 26	423.0	59.7	 25
125	 26	177.0	22.1	 25
126	 26	172.0	26.6	 20
127	 26	220.0	30.6	 25
128	 26	101.0	15.8	 25
129	 26	201.0	99.5	 20
130	 26	233.0	36.6	 25
131	 26	52.3	7.5	 20
132	 26	136.5	19.4	 16
133	 26	67.3	11.8	 20
134	 26	65.8	10.4	 20
135	 26	52.5	9.4	 16
136	 26	72.0	12.6	 25
137	 26	109.0	46.7	 25
138	 26	470.8	44.4	 20
139	 26	171.0	27.8	 25
140	 26	58.0	9.0	 20
141	 26	89.0	15.4	 25
142	 26	59.0	10.2	 25
143	 26	121.3	18.6	 20
144	 26	62.0	9.5	 25
145	 26	52.0	9.4	 25
146	 26	57.8	10.9	 20
147	 26	54.3	8.7	 20
148	 26	52.5	6.4	 20
149	 26	56.0	9.7	 16
150	 26	64.5	10.4	 20
151	 26	139.3	16.2	 20
152	 26	114.3	22.1	 20
153	 26	75.0	12.3	 25
154	 26	67.0	10.3	 25
155	 26	325.3	52.6	 20
156	 26	169.0	19.4	 25
157	 26	152.0	29.9	 25
158	 26	70.5	18.8	 20
159	 26	431.0	65.4	 25
160	 26	659.0	70.4	 25
161	 26	94.0	13.5	 20
162	 26	79.0	14.3	 25
163	 26	53.3	9.2	 20
164	 26	102.3	11.4	 16
165	 26	601.0	59.4	 20
166	 26	355.8	148.1	 20
167	 26	169.3	17.8	 16
168	 26	69.0	24.6	 25
169	 26	390.0	73.7	 25
170	 26	630.8	76.7	 20
171	 26	1265.0	263.1	 25
172	 26	330.0	57.7	 25
173	 26	118.0	17.2	 20
174	 26	107.0	15.2	 25
175	 26	1135.0	239.8	 25
176	 26	76.3	13.9	 20
177	 26	61.0	11.7	 25
178	 26	55.0	11.0	 25
179	 26	60.3	9.0	 16
180	 26	49.3	9.9	 20
181	 26	54.3	9.4	 20
182	 26	66.0	11.8	 16
183	 26	60.0	11.2	 20
184	 26	909.0	199.5	 25
185	 26	570.8	105.5	 20
186	 26	990.0	222.7	 25
187	 26	75.0	11.5	 25
188	 26	72.5	13.6	 20
189	 26	101.0	19.1	 25
190	 26	210.0	26.7	 25
191	 26	74.0	12.1	 20
192	 26	73.0	8.6	 25
193	 26	83.0	19.6	 25
194	 26	124.5	17.7	 20
195	 26	74.0	14.5	 20
196	 26	329.8	51.0	 20
197	 26	203.3	29.7	 16
198	 26	128.0	15.5	 20
199	 26	186.0	21.6	 16
200	 26	119.0	20.5	 25
201	 26	329.0	58.5	 25
202	 26	82.5	25.8	 20
203	 26	85.0	28.3	 25
204	 26	139.0	18.4	 25
205	 26	75.0	12.9	 20
206	 26	54.0	12.1	 25
207	 26	53.0	9.5	 25
208	 26	59.0	12.3	 20
209	 26	54.0	10.5	 25
210	 26	51.0	9.2	 25
211	 26	51.0	9.4	 16
212	 26	48.5	7.6	 20
213	 26	55.8	11.3	 20
214	 26	50.5	7.9	 16
215	 26	48.8	10.0	 20
216	 26	89.0	17.4	 25
217	 26	50.3	8.2	 20
218	 26	55.0	16.7	 25
219	 26	51.0	8.5	 25
220	 26	54.3	7.4	 20
221	 26	65.0	13.0	 25
222	 26	49.0	8.9	 25
223	 26	51.0	6.9	 20
224	 26	53.0	9.0	 25
225	 26	50.0	12.6	 25
226	 26	48.3	7.2	 20
227	 26	56.3	9.2	 20
228	 26	52.3	7.6	 20
229	 26	50.5	11.2	 16
230	 26	49.5	7.8	 20
231	 26	57.8	9.8	 20
232	 26	57.5	9.5	 20
233	 26	143.0	25.7	 25
234	 26	172.0	21.2	 25
235	 26	121.3	21.8	 20
236	 26	88.0	18.8	 25
237	 26	307.0	40.6	 25
238	 26	112.5	20.5	 20
239	 26	212.0	22.5	 25
240	 26	466.0	39.7	 25
241	 26	427.3	34.7	 20
242	 26	95.0	13.6	 25
243	 26	121.0	15.8	 20
244	 26	521.0	61.3	 16
245	 26	826.8	69.6	 20
246	 26	120.5	27.6	 20
247	 26	170.3	19.3	 16
248	 26	186.0	39.1	 25
249	 26	75.0	18.0	 25
250	 26	60.0	8.1	 20
251	 26	66.0	8.4	 25
252	 26	66.0	10.8	 25
253	 26	88.5	15.8	 20
254	 26	305.0	46.0	 25
255	 26	74.0	14.3	 25
256	 26	89.3	15.0	 20
257	 26	726.0	107.7	 25
258	 26	1027.5	110.7	 20
259	 26	707.3	71.5	 20
260	 26	77.8	18.1	 20
261	 26	57.3	11.4	 16
262	 26	63.0	9.2	 20
263	 26	69.5	11.0	 20
264	 26	183.0	25.5	 20
265	 26	200.0	42.9	 25
266	 26	121.0	20.0	 25
267	 26	55.3	10.4	 20
268	 26	159.0	24.2	 25
269	 26	336.0	33.8	 25
270	 26	278.3	35.9	 20
271	 26	83.0	13.9	 25
272	 26	53.0	9.1	 25
273	 26	45.8	7.8	 20
274	 26	63.0	19.3	 25
275	 26	60.3	12.8	 20
276	 26	59.5	9.7	 16
277	 26	52.5	8.6	 20
278	 26	48.3	7.0	 20
279	 26	50.0	9.5	 16
280	 26	58.0	9.9	 25
281	 26	50.0	9.2	 25
282	 26	54.5	10.3	 20
283	 26	57.0	8.2	 25
284	 26	77.0	11.7	 25
285	 26	74.0	13.6	 20
286	 26	91.0	19.3	 25
287	 26	79.0	13.3	 25
288	 26	66.5	14.3	 20
289	 26	64.0	11.5	 25
290	 26	56.0	10.1	 25
291	 26	49.8	10.0	 16
292	 26	52.3	8.6	 20
293	 26	72.0	10.9	 20
294	 26	144.3	19.4	 16
295	 26	179.3	21.0	 20
296	 26	103.0	16.1	 25
297	 26	84.0	14.8	 20
298	 26	157.0	36.4	 25
299	 26	108.0	17.1	 25
300	 26	68.3	13.0	 20
301	 26	78.0	16.5	 25
302	 26	77.0	13.8	 25
303	 26	140.3	22.1	 20
304	 26	1374.0	178.3	 25
305	 26	131.0	20.4	 25
306	 26	149.3	28.4	 20
307	 26	62.8	14.0	 20
308	 26	95.5	18.1	 20
309	 26	75.0	15.6	 16
310	 26	128.5	22.4	 20
311	 26	249.5	31.7	 20
312	 26	726.5	124.3	 20
313	 26	132.0	18.2	 25
314	 26	203.5	25.5	 20
315	 26	141.0	23.5	 25
316	 26	311.0	31.2	 25
317	 26	191.3	27.5	 20
318	 26	88.0	13.0	 25
319	 26	60.0	11.5	 25
320	 26	122.0	15.7	 20
321	 26	83.0	15.1	 25
322	 26	58.0	8.8	 25
323	 26	62.3	13.4	 16
324	 26	183.0	21.9	 20
325	 26	64.3	9.6	 20
326	 26	118.5	17.0	 16
327	 26	79.0	9.7	 20
328	 26	58.0	10.0	 25
329	 26	53.3	9.4	 20
330	 26	54.0	9.4	 25
331	 26	58.0	9.5	 25
332	 26	172.3	22.2	 20
333	 26	88.0	13.9	 25
334	 26	251.0	26.5	 25
335	 26	79.5	16.6	 20
336	 26	102.0	18.8	 25
337	 26	69.0	14.9	 25
338	 26	168.8	20.6	 20
339	 26	203.0	20.8	 20
340	 26	144.5	18.5	 20
341	 26	110.8	14.5	 16
342	 26	73.3	11.2	 20
343	 26	60.0	9.3	 20
344	 26	68.3	10.8	 20
345	 26	180.0	25.7	 25
346	 26	86.0	13.9	 25
347	 26	96.0	12.6	 20
348	 26	84.0	10.6	 25
349	 26	2345.0	306.9	 25
350	 26	484.0	42.1	 20
351	 26	109.0	23.7	 25
352	 26	79.0	12.2	 25
353	 26	209.5	21.2	 20
354	 26	224.0	32.6	 25
355	 26	64.5	7.6	 20
356	 26	53.8	5.7	 16
357	 26	56.0	11.8	 20
358	 26	56.8	11.0	 20
359	 26	55.3	8.4	 16
360	 26	63.0	9.0	 25
361	 26	60.0	12.2	 25
362	 26	52.5	9.3	 20
363	 26	58.0	9.2	 25
364	 26	93.0	14.6	 25
365	 26	76.3	14.0	 20
366	 26	100.0	19.5	 25
367	 26	69.0	10.2	 25
368	 26	653.5	43.8	 20
369	 26	428.0	129.0	 25
370	 26	1719.0	143.2	 25
371	 26	334.3	36.2	 16
372	 26	166.8	18.1	 20
373	 26	101.3	23.9	 16
374	 26	58.3	10.0	 20
375	 26	63.0	12.5	 20
376	 26	91.8	12.0	 20
377	 26	149.0	24.0	 25
378	 26	704.0	59.0	 25
379	 26	205.5	22.3	 20
380	 26	378.0	51.7	 25
381	 26	110.0	16.4	 25
382	 26	97.0	16.6	 20
383	 26	117.0	14.4	 25
384	 26	108.0	22.3	 25
385	 26	64.8	9.2	 20
386	 26	66.0	13.1	 25
387	 26	66.5	11.2	 20
388	 26	91.5	12.1	 16
389	 26	66.5	13.0	 20
390	 26	63.0	7.9	 20
391	 26	55.5	8.6	 16
392	 26	66.0	12.0	 25
393	 26	118.0	19.6	 25
394	 26	61.0	13.9	 20
395	 26	137.0	22.3	 25
396	 26	388.0	47.2	 25
397	 26	238.3	23.4	 20
398	 26	212.0	23.6	 25
399	 26	636.0	47.4	 25
400	 26	93.3	19.3	 20
401	 26	91.0	16.6	 25
402	 26	115.0	21.2	 25
403	 26	404.3	37.9	 16
404	 26	63.8	8.8	 20
405	 26	79.5	15.9	 20
406	 26	84.5	14.7	 16
407	 26	104.8	15.7	 20
408	 26	85.0	13.7	 25
409	 26	321.5	37.3	 20
410	 26	87.0	11.6	 25
411	 26	70.0	43.9	 25
412	 26	174.0	28.4	 20
413	 26	591.0	47.3	 25
414	 26	1496.0	119.0	 25
415	 26	481.3	44.9	 20
416	 26	1626.0	81.9	 25
417	 26	1338.0	125.4	 25
418	 26	866.5	57.2	 20
419	 26	1958.5	165.4	 20
420	 26	184.5	19.6	 20
421	 26	150.5	13.7	 16
422	 26	353.3	46.7	 20
423	 26	58.3	9.8	 20
424	 26	113.8	16.0	 20
425	 26	165.0	28.8	 25
426	 26	232.0	45.7	 25
427	 26	103.3	16.2	 20
428	 26	64.0	10.2	 25
429	 26	66.0	9.6	 25
430	 26	89.5	14.8	 20
431	 26	54.0	7.8	 25
432	 26	64.8	10.9	 20
433	 26	243.0	35.8	 25
434	 26	400.0	31.5	 25
435	 26	825.3	68.5	 16
436	 26	123.5	19.0	 20
437	 26	64.3	12.9	 20
438	 26	62.0	8.5	 16
439	 26	69.5	9.9	 20
440	 26	70.0	11.6	 25
441	 26	58.5	9.9	 20
442	 26	71.0	13.1	 25
443	 26	58.0	8.2	 25
444	 26	52.0	9.3	 20
445	 26	57.0	8.0	 25
446	 26	81.0	15.5	 25
447	 26	73.3	11.6	 20
448	 26	82.0	11.9	 25
449	 26	86.0	13.2	 25
450	 26	65.0	11.2	 20
451	 26	50.3	9.1	 20
452	 26	67.3	10.5	 20
453	 26	60.3	11.3	 16
454	 26	64.0	11.9	 20
455	 26	554.3	45.5	 20
456	 26	117.0	16.2	 20
457	 26	202.0	18.9	 25
458	 26	79.0	16.2	 25
459	 26	70.3	12.2	 20
460	 26	64.0	12.4	 25
461	 26	107.0	14.0	 25
462	 26	96.5	16.9	 20
463	 26	66.0	13.2	 25
464	 26	71.0	13.5	 25
465	 26	65.3	9.9	 20
466	 26	859.0	91.3	 25
467	 26	447.5	44.0	 20
468	 26	197.0	25.1	 16
469	 26	389.3	27.9	 20
470	 26	181.0	33.0	 20
471	 26	724.0	45.1	 16
472	 26	870.0	95.4	 25
473	 26	259.0	49.0	 25
474	 26	59.5	12.3	 20
475	 26	144.0	16.9	 25
476	 26	62.0	9.0	 25
477	 26	55.8	9.8	 20
478	 26	59.0	8.3	 25
479	 26	60.0	8.8	 25
480	 26	51.8	8.7	 20
481	 26	69.0	10.2	 25
482	 26	120.0	16.9	 25
483	 26	225.3	20.4	 16
484	 26	71.8	10.1	 20
485	 26	87.8	13.6	 20
486	 26	108.0	14.3	 16
487	 26	2027.8	167.2	 20
488	 26	61.0	9.1	 25
489	 26	101.0	13.8	 20
490	 26	55.0	11.1	 25
491	 26	57.0	9.4	 20
492	 26	55.0	11.9	 25
493	 26	131.0	23.3	 25
494	 26	58.3	11.7	 20
495	 26	54.0	9.8	 25
496	 26	70.0	10.0	 25
497	 26	62.5	10.5	 20
498	 26	57.0	7.8	 25
499	 26	60.3	11.7	 20
500	 26	58.5	9.9	 16
501	 26	84.0	13.4	 20
502	 26	94.3	15.2	 20
503	 26	221.8	26.7	 16
504	 26	210.0	19.3	 25
505	 26	126.0	16.1	 25
506	 26	262.0	26.8	 20
507	 26	2698.0	286.9	 25
508	 26	2087.0	212.4	 25
509	 26	140.0	19.1	 20
510	 26	143.0	29.2	 25
511	 26	1247.0	83.6	 25
512	 26	104.0	14.2	 20
513	 26	181.0	28.3	 25
514	 26	106.0	17.4	 25
515	 26	65.5	9.7	 16
516	 26	1180.8	134.2	 20
517	 26	76.0	10.0	 20
518	 26	214.0	21.9	 16
519	 26	394.3	36.1	 20
520	 26	400.0	45.9	 25
521	 26	105.5	16.6	 20
522	 26	82.0	17.6	 25
523	 26	170.0	23.8	 25
524	 26	114.3	16.8	 20
525	 26	158.0	24.8	 25
526	 26	127.0	18.9	 25
527	 26	136.3	14.7	 20
528	 26	200.0	25.3	 25
529	 26	588.0	69.2	 25
530	 26	634.3	96.4	 20
531	 26	77.3	13.4	 20
532	 26	242.8	23.7	 20
533	 26	268.3	27.2	 16
534	 26	192.0	21.3	 20
535	 26	200.3	188.6	 20
536	 26	6874.0	351.4	 20
537	 26	212.0	33.5	 25
538	 26	441.0	59.3	 25
539	 26	89.0	16.0	 20
540	 26	188.0	36.4	 25
541	 26	124.0	19.8	 25
542	 26	120.0	18.5	 20
543	 26	242.0	31.3	 25
544	 26	383.0	43.3	 25
545	 26	989.3	62.2	 20
546	 26	358.0	42.4	 25
547	 26	70.5	16.8	 16
548	 26	62.3	9.5	 20
549	 26	46.3	8.6	 20
550	 26	47.5	9.1	 16
551	 26	87.8	12.9	 20
552	 26	109.0	19.1	 25
553	 26	179.8	25.3	 20
554	 26	76.0	13.6	 25
555	 26	79.0	12.8	 25
556	 26	82.8	10.4	 20
557	 26	60.0	11.1	 25
558	 26	55.0	12.6	 25
559	 26	72.3	12.1	 20
560	 26	160.0	19.3	 25
561	 26	118.0	21.4	 25
562	 26	1012.3	58.5	 20
563	 26	329.8	41.2	 20
564	 26	131.3	17.3	 20
565	 26	88.0	10.5	 16
566	 26	110.3	23.8	 20
567	 26	201.0	24.1	 20
568	 26	85.8	11.0	 20
569	 26	78.0	16.5	 25
570	 26	97.0	14.6	 25
571	 26	74.5	13.3	 20
572	 26	56.0	7.4	 25
573	 26	79.0	15.2	 25
574	 26	138.5	28.4	 20
575	 26	96.0	12.6	 25
576	 26	104.0	17.7	 25
577	 26	57.5	9.4	 20
578	 26	53.0	8.1	 25
579	 26	53.0	7.8	 20
580	 26	162.3	17.9	 16
581	 26	71.3	13.5	 20
582	 26	104.5	13.7	 20
583	 26	81.8	13.3	 16
584	 26	368.0	39.3	 25
585	 26	197.0	44.9	 25
586	 26	1067.0	76.9	 20
587	 26	93.0	10.1	 25
588	 26	129.0	16.8	 25
589	 26	123.3	19.5	 20
590	 26	235.0	27.7	 25
591	 26	149.0	22.2	 25
592	 26	153.3	23.6	 20
593	 26	72.0	10.9	 25
594	 26	57.0	6.9	 20
595	 26	74.3	11.1	 16
596	 26	75.0	15.2	 20
597	 26	104.0	17.5	 20
598	 26	76.0	9.1	 16
599	 26	78.5	12.3	 20
600	 26	325.0	48.1	 25
601	 26	115.5	15.7	 20
602	 26	75.0	10.6	 25
603	 26	119.0	26.0	 25
604	 26	89.3	10.5	 20
605	 26	250.0	27.0	 25
606	 26	104.3	17.6	 20
607	 26	127.0	17.5	 25
608	 26	68.0	11.6	 25
609	 26	112.3	16.5	 20
610	 26	76.3	12.7	 20
611	 26	138.5	55.5	 20
612	 26	65.5	10.3	 16
613	 26	63.5	10.7	 20
614	 26	66.5	9.4	 20
615	 26	49.3	6.1	 16
616	 26	59.0	8.9	 25
617	 26	75.0	13.4	 25
618	 26	211.8	31.4	 20
619	 26	64.0	11.6	 25
620	 26	50.0	9.2	 25
621	 26	62.0	9.7	 20
622	 26	82.0	15.2	 25
623	 26	120.0	18.6	 25
624	 26	67.8	9.3	 20
625	 26	152.0	29.5	 25
626	 26	67.0	8.6	 20
627	 26	67.3	11.6	 16
628	 26	263.8	37.7	 20
629	 26	93.3	16.0	 20
630	 26	70.5	10.1	 16
631	 26	98.8	13.5	 20
632	 26	86.0	12.5	 25
633	 26	70.5	10.9	 20
634	 26	344.0	36.5	 25
635	 26	450.0	35.9	 25
636	 26	120.5	20.6	 20
637	 26	324.0	33.8	 25
638	 26	144.0	21.8	 25
639	 26	4017.0	624.0	 20
  0	 27	93.0	118.3	 25
  1	 27	163.0	21.8	 25
  2	 27	66.5	9.4	 20
  3	 27	55.0	8.5	 25
  4	 27	131.0	23.0	 25
  5	 27	78.5	14.0	 20
  6	 27	68.0	11.3	 25
  7	 27	101.0	13.5	 25
  8	 27	83.0	17.9	 16
  9	 27	207.8	228.1	 20
 10	 27	83.3	13.1	 20
 11	 27	59.3	9.4	 16
 12	 27	130.8	18.6	 20
 13	 27	1762.5	161.3	 16
 14	 27	216.0	31.2	 25
 15	 27	922.0	201.0	 25
 16	 27	122.5	18.6	 20
 17	 27	75.0	12.5	 25
 18	 27	63.0	10.9	 25
 19	 27	65.8	11.5	 20
 20	 27	91.0	14.9	 25
 21	 27	70.0	12.2	 25
 22	 27	67.3	10.7	 20
 23	 27	60.0	9.9	 25
 24	 27	70.5	9.1	 20
 25	 27	57.5	13.0	 16
 26	 27	60.8	10.8	 20
 27	 27	198.5	21.6	 20
 28	 27	358.5	41.4	 16
 29	 27	180.8	28.4	 20
 30	 27	81.0	15.0	 25
 31	 27	589.8	96.7	 20
 32	 27	494.0	38.8	 25
 33	 27	209.0	33.0	 25
 34	 27	156.5	17.1	 20
 35	 27	130.0	18.2	 25
 36	 27	159.0	34.4	 25
 37	 27	227.3	26.8	 20
 38	 27	164.0	26.5	 25
 39	 27	74.0	12.9	 25
 40	 27	684.5	72.3	 16
 41	 27	407.0	34.1	 20
 42	 27	3217.3	382.4	 20
 43	 27	96.0	15.2	 16
 44	 27	82.0	14.8	 20
 45	 27	72.8	10.5	 20
 46	 27	75.8	15.2	 20
 47	 27	85.0	19.9	 25
 48	 27	53.0	9.1	 25
 49	 27	52.3	10.0	 20
 50	 27	51.0	8.1	 25
 51	 27	53.0	10.0	 25
 52	 27	71.3	9.3	 20
 53	 27	128.0	23.0	 25
 54	 27	89.0	17.4	 25
 55	 27	53.8	7.9	 20
 56	 27	45.0	5.4	 20
 57	 27	54.3	9.2	 20
 58	 27	54.3	6.8	 16
 59	 27	55.0	9.2	 20
 60	 27	42.5	7.1	 20
 61	 27	47.0	11.4	 16
 62	 27	51.0	12.6	 25
 63	 27	45.0	7.8	 25
 64	 27	86.3	20.9	 20
 65	 27	69.0	9.2	 25
 66	 27	101.0	18.6	 25
 67	 27	49.3	6.9	 20
 68	 27	61.0	12.2	 25
 69	 27	51.0	7.7	 25
 70	 27	53.0	10.7	 20
 71	 27	280.0	37.1	 25
 72	 27	119.3	11.0	 16
 73	 27	126.3	21.5	 20
 74	 27	728.5	76.0	 20
 75	 27	107.5	17.0	 16
 76	 27	140.5	27.8	 20
 77	 27	1444.5	130.6	 20
 78	 27	271.8	28.2	 20
 79	 27	1199.0	162.3	 25
 80	 27	1738.0	182.3	 25
 81	 27	296.8	32.0	 20
 82	 27	163.0	23.4	 25
 83	 27	89.0	15.0	 25
 84	 27	84.0	17.8	 20
 85	 27	97.0	15.0	 25
 86	 27	99.0	14.3	 25
 87	 27	118.0	18.0	 20
 88	 27	120.8	20.5	 20
 89	 27	95.5	9.8	 20
 90	 27	71.3	24.9	 16
 91	 27	1051.5	208.5	 20
 92	 27	157.5	22.3	 20
 93	 27	204.3	20.6	 16
 94	 27	611.0	64.4	 25
 95	 27	1266.0	124.4	 25
 96	 27	1310.5	89.8	 20
 97	 27	486.0	53.2	 25
 98	 27	82.0	14.5	 25
 99	 27	198.3	31.2	 20
100	 27	1602.0	158.9	 25
101	 27	178.0	24.0	 25
102	 27	199.3	25.8	 20
103	 27	1194.0	79.2	 25
104	 27	270.3	30.1	 20
105	 27	210.5	31.3	 16
106	 27	212.8	22.9	 20
107	 27	233.5	33.5	 20
108	 27	57.3	10.1	 16
109	 27	61.3	13.1	 20
110	 27	77.0	12.1	 25
111	 27	87.8	16.9	 20
112	 27	49.0	10.1	 25
113	 27	57.0	11.4	 25
114	 27	51.3	9.6	 20
115	 27	63.0	8.7	 25
116	 27	132.0	23.8	 25
117	 27	93.3	18.1	 20
118	 27	69.0	13.3	 25
119	 27	421.0	67.7	 25
120	 27	476.8	38.0	 16
121	 27	126.3	21.9	 20
122	 27	68.3	12.0	 20
123	 27	72.5	9.1	 16
124	 27	126.3	13.1	 20
125	 27	150.8	22.0	 20
126	 27	142.0	25.2	 20
127	 27	161.0	33.4	 25
128	 27	62.3	10.0	 20
129	 27	56.0	12.0	 25
130	 27	57.0	8.7	 25
131	 27	58.3	8.1	 20
132	 27	395.0	62.7	 25
133	 27	54.0	10.5	 25
134	 27	145.0	24.1	 20
135	 27	89.0	18.1	 25
136	 27	86.8	14.4	 20
137	 27	579.0	52.8	 16
138	 27	597.5	47.4	 20
139	 27	608.0	43.6	 20
140	 27	196.5	18.1	 16
141	 27	93.3	14.1	 20
142	 27	245.0	39.0	 25
143	 27	93.3	16.9	 20
144	 27	593.0	57.2	 25
145	 27	184.0	29.3	 25
146	 27	476.8	82.4	 20
147	 27	77.0	13.8	 25
148	 27	83.0	15.5	 25
149	 27	2261.8	223.4	 20
150	 27	56.0	9.2	 25
151	 27	62.0	9.6	 25
152	 27	155.0	28.2	 16
153	 27	461.3	44.4	 20
154	 27	284.0	35.9	 20
155	 27	529.0	53.1	 16
156	 27	1677.5	128.4	 20
157	 27	1410.0	96.7	 20
158	 27	291.5	48.0	 20
159	 27	100.0	18.8	 25
160	 27	441.0	50.5	 25
161	 27	85.3	19.1	 20
162	 27	81.0	12.0	 25
163	 27	106.0	15.3	 25
164	 27	95.5	34.6	 20
165	 27	157.0	19.0	 25
166	 27	267.0	33.7	 25
167	 27	126.8	18.2	 20
168	 27	238.0	29.4	 20
169	 27	402.5	38.0	 20
170	 27	371.0	35.1	 16
171	 27	77.3	13.9	 20
172	 27	178.5	318.1	 20
173	 27	90.5	15.0	 16
174	 27	59.0	10.6	 25
175	 27	90.0	15.2	 25
176	 27	129.3	32.0	 20
177	 27	172.0	30.5	 25
178	 27	55.0	9.9	 25
179	 27	73.0	11.9	 20
180	 27	99.0	15.0	 25
181	 27	159.0	23.3	 25
182	 27	232.5	22.2	 20
183	 27	97.0	24.7	 25
184	 27	53.0	9.3	 20
185	 27	64.3	13.0	 16
186	 27	61.3	10.1	 20
187	 27	61.0	11.2	 16
188	 27	137.8	21.8	 20
189	 27	87.0	13.4	 20
190	 27	162.3	17.3	 20
191	 27	245.0	27.6	 25
192	 27	339.0	34.2	 25
193	 27	128.3	20.1	 20
194	 27	143.0	24.1	 25
195	 27	812.0	112.1	 25
196	 27	78.8	11.9	 20
197	 27	101.0	16.0	 25
198	 27	140.0	24.9	 25
199	 27	164.0	22.0	 20
200	 27	208.5	27.1	 20
201	 27	240.5	32.6	 20
202	 27	110.5	12.9	 16
203	 27	218.3	22.3	 20
204	 27	66.3	8.6	 20
205	 27	63.3	10.7	 16
206	 27	59.0	9.7	 25
207	 27	60.0	8.9	 25
208	 27	88.3	15.3	 20
209	 27	58.0	9.7	 25
210	 27	64.0	8.7	 25
211	 27	59.3	9.1	 20
212	 27	61.0	12.0	 25
213	 27	97.0	14.1	 25
214	 27	58.3	12.7	 20
215	 27	78.0	15.3	 25
216	 27	144.0	23.3	 20
217	 27	610.8	43.1	 16
218	 27	82.5	15.3	 20
219	 27	129.8	20.5	 20
220	 27	58.3	9.8	 16
221	 27	4061.5	412.5	 20
222	 27	108.0	20.8	 25
223	 27	95.3	16.5	 20
224	 27	219.0	31.8	 25
225	 27	204.0	28.7	 25
226	 27	202.3	22.4	 20
227	 27	54.0	7.7	 25
228	 27	52.0	10.0	 25
229	 27	55.3	10.8	 20
230	 27	73.0	14.6	 25
231	 27	51.0	10.6	 25
232	 27	51.0	9.4	 16
233	 27	87.3	10.8	 20
234	 27	113.5	18.1	 20
235	 27	106.5	22.1	 16
236	 27	103.3	20.9	 20
237	 27	267.0	28.3	 20
238	 27	454.5	37.5	 20
239	 27	795.0	94.6	 25
240	 27	485.0	82.9	 25
241	 27	467.0	60.8	 20
242	 27	113.0	15.0	 25
243	 27	1257.0	103.4	 25
244	 27	2177.0	156.4	 20
245	 27	495.0	43.7	 25
246	 27	2777.8	226.2	 20
247	 27	467.0	113.3	 25
248	 27	192.0	20.0	 20
249	 27	156.3	18.1	 16
250	 27	99.5	19.7	 20
251	 27	1433.0	201.5	 20
252	 27	55.5	9.1	 16
253	 27	63.0	11.7	 20
254	 27	72.0	10.1	 25
255	 27	73.5	15.7	 20
256	 27	64.0	12.8	 25
257	 27	71.0	10.3	 25
258	 27	83.0	11.4	 20
259	 27	116.0	12.8	 25
260	 27	238.0	28.3	 25
261	 27	67.0	11.4	 20
262	 27	79.0	11.9	 25
263	 27	75.0	11.7	 25
264	 27	76.0	12.8	 16
265	 27	63.3	11.4	 20
266	 27	57.0	9.3	 20
267	 27	289.0	31.3	 16
268	 27	117.0	21.3	 20
269	 27	238.8	29.3	 20
270	 27	92.3	16.4	 20
271	 27	185.0	25.9	 25
272	 27	78.0	21.5	 25
273	 27	65.3	10.7	 20
274	 27	86.0	14.9	 25
275	 27	119.0	17.8	 25
276	 27	110.3	16.2	 20
277	 27	94.0	16.4	 25
278	 27	145.0	18.8	 25
279	 27	50.5	7.9	 20
280	 27	63.5	11.5	 20
281	 27	52.5	9.4	 20
282	 27	47.0	10.6	 16
283	 27	70.3	12.0	 20
284	 27	61.8	13.7	 20
285	 27	50.8	12.8	 20
286	 27	71.0	11.0	 25
287	 27	52.0	8.7	 25
288	 27	438.8	58.6	 20
289	 27	70.0	10.9	 25
290	 27	209.0	32.7	 25
291	 27	75.0	12.1	 20
292	 27	127.0	21.1	 25
293	 27	59.0	11.6	 25
294	 27	58.5	9.4	 20
295	 27	122.0	26.0	 25
296	 27	68.0	13.3	 20
297	 27	147.3	17.5	 16
298	 27	158.3	18.6	 20
299	 27	153.0	20.7	 20
300	 27	219.5	27.5	 16
301	 27	74.0	12.6	 25
302	 27	89.0	17.0	 25
303	 27	207.0	23.3	 20
304	 27	154.0	23.0	 25
305	 27	151.8	26.9	 20
306	 27	74.0	15.1	 25
307	 27	71.0	9.8	 25
308	 27	78.8	19.4	 20
309	 27	727.0	106.2	 25
310	 27	223.0	36.8	 25
311	 27	91.0	13.3	 20
312	 27	91.3	16.0	 20
313	 27	108.5	20.3	 20
314	 27	480.5	39.6	 16
315	 27	352.0	27.1	 20
316	 27	7633.3	616.3	 20
317	 27	727.3	73.0	 20
318	 27	119.0	28.7	 25
319	 27	194.0	20.3	 25
320	 27	122.5	18.5	 20
321	 27	55.0	15.7	 25
322	 27	56.0	10.1	 25
323	 27	59.0	21.4	 20
324	 27	76.0	15.7	 25
325	 27	61.0	8.9	 25
326	 27	1122.5	90.1	 20
327	 27	112.0	21.9	 25
328	 27	77.8	14.1	 20
329	 27	64.5	9.7	 16
330	 27	56.3	10.0	 20
331	 27	67.5	12.2	 20
332	 27	75.3	15.3	 16
333	 27	193.0	21.7	 25
334	 27	288.0	29.5	 25
335	 27	162.8	20.0	 20
336	 27	247.0	24.3	 25
337	 27	159.0	21.0	 25
338	 27	119.0	17.1	 20
339	 27	465.0	58.4	 25
340	 27	369.0	34.2	 25
341	 27	363.3	51.1	 20
342	 27	258.0	43.4	 25
343	 27	486.0	72.1	 25
344	 27	232.5	20.9	 16
345	 27	104.3	16.6	 20
346	 27	77.8	11.6	 20
347	 27	68.0	11.4	 16
348	 27	102.0	11.8	 20
349	 27	62.0	12.3	 25
350	 27	66.0	9.2	 20
351	 27	58.0	14.9	 25
352	 27	87.0	13.9	 25
353	 27	88.8	14.6	 20
354	 27	211.0	21.2	 25
355	 27	122.0	18.6	 25
356	 27	81.3	12.0	 20
357	 27	68.0	10.4	 25
358	 27	166.0	27.5	 25
359	 27	216.0	33.2	 20
360	 27	76.3	13.9	 20
361	 27	162.5	27.0	 16
362	 27	92.8	19.2	 20
363	 27	82.5	16.9	 20
364	 27	150.8	23.8	 16
365	 27	57.0	9.9	 25
366	 27	55.0	9.5	 25
367	 27	258.5	32.9	 20
368	 27	69.0	11.3	 25
369	 27	82.0	14.2	 25
370	 27	677.0	47.0	 20
371	 27	2110.0	236.0	 25
372	 27	792.0	64.8	 25
373	 27	448.5	48.2	 20
374	 27	111.0	15.2	 25
375	 27	75.0	17.5	 25
376	 27	865.3	72.2	 16
377	 27	257.0	30.4	 20
378	 27	410.3	35.8	 20
379	 27	124.3	42.9	 16
380	 27	263.5	32.3	 20
381	 27	175.0	27.3	 25
382	 27	789.0	62.9	 20
383	 27	168.0	19.6	 25
384	 27	155.0	24.3	 25
385	 27	625.0	45.8	 20
386	 27	426.0	41.6	 25
387	 27	123.0	14.2	 25
388	 27	317.8	39.4	 20
389	 27	117.0	20.4	 25
390	 27	73.0	13.0	 25
391	 27	69.0	13.5	 20
392	 27	71.0	14.4	 20
393	 27	89.5	11.9	 20
394	 27	145.8	17.8	 16
395	 27	101.3	17.0	 20
396	 27	124.3	20.1	 20
397	 27	59.0	8.8	 20
398	 27	62.0	8.6	 25
399	 27	204.0	28.8	 25
400	 27	304.0	39.1	 20
401	 27	71.0	15.3	 25
402	 27	222.0	33.9	 25
403	 27	218.5	24.6	 20
404	 27	102.0	19.1	 25
405	 27	294.0	46.3	 25
406	 27	170.8	29.5	 20
407	 27	65.0	12.4	 25
408	 27	61.8	8.8	 20
409	 27	47.3	9.4	 16
410	 27	61.0	10.0	 20
411	 27	156.8	22.3	 20
412	 27	85.0	13.0	 16
413	 27	3047.0	311.5	 25
414	 27	850.0	59.3	 25
415	 27	1338.3	93.0	 20
416	 27	288.0	27.8	 25
417	 27	399.0	39.2	 25
418	 27	406.8	30.2	 20
419	 27	217.0	36.9	 25
420	 27	256.8	40.1	 20
421	 27	161.0	18.5	 25
422	 27	323.0	41.0	 25
423	 27	65.3	11.0	 20
424	 27	62.3	9.3	 20
425	 27	63.0	10.2	 20
426	 27	147.3	16.6	 16
427	 27	168.3	23.7	 20
428	 27	65.8	9.1	 20
429	 27	89.5	14.2	 20
430	 27	266.0	31.6	 25
431	 27	106.0	15.7	 25
432	 27	82.3	11.9	 20
433	 27	325.0	41.6	 25
434	 27	252.0	40.0	 25
435	 27	179.3	50.8	 20
436	 27	919.0	103.6	 25
437	 27	457.0	58.2	 25
438	 27	177.3	25.1	 20
439	 27	72.0	13.1	 25
440	 27	82.0	14.5	 20
441	 27	200.0	17.4	 16
442	 27	71.0	14.2	 20
443	 27	143.5	17.1	 20
444	 27	537.8	26.0	 16
445	 27	138.0	16.3	 25
446	 27	60.0	14.1	 25
447	 27	261.3	35.0	 20
448	 27	85.0	13.0	 25
449	 27	85.0	15.9	 25
450	 27	77.5	15.3	 20
451	 27	96.0	11.7	 25
452	 27	85.0	13.2	 25
453	 27	403.5	52.9	 20
454	 27	77.0	14.2	 25
455	 27	84.0	14.6	 25
456	 27	142.5	17.5	 16
457	 27	244.3	31.5	 20
458	 27	631.5	70.0	 20
459	 27	239.8	20.9	 16
460	 27	778.3	84.3	 20
461	 27	384.0	51.8	 25
462	 27	81.3	11.3	 20
463	 27	61.0	10.4	 25
464	 27	271.0	44.8	 25
465	 27	114.5	16.7	 20
466	 27	76.0	15.1	 25
467	 27	52.0	7.0	 25
468	 27	108.3	13.1	 20
469	 27	129.0	14.0	 25
470	 27	82.0	15.1	 25
471	 27	57.8	8.8	 20
472	 27	75.8	9.7	 20
473	 27	55.5	8.9	 20
474	 27	60.5	9.1	 16
475	 27	66.3	9.2	 20
476	 27	76.5	14.2	 20
477	 27	779.3	54.4	 20
478	 27	1078.0	158.6	 25
479	 27	62.3	12.4	 20
480	 27	57.0	9.8	 25
481	 27	83.0	11.4	 25
482	 27	139.3	20.3	 20
483	 27	122.0	21.8	 25
484	 27	223.0	42.2	 25
485	 27	69.5	14.0	 20
486	 27	102.0	19.6	 25
487	 27	136.0	19.4	 25
488	 27	161.3	17.0	 16
489	 27	211.5	34.8	 20
490	 27	65.8	12.7	 20
491	 27	71.3	14.9	 16
492	 27	618.5	127.8	 20
493	 27	58.0	11.3	 25
494	 27	57.0	9.2	 20
495	 27	97.0	15.2	 25
496	 27	378.0	49.5	 25
497	 27	1350.3	221.5	 20
498	 27	1124.0	198.3	 25
499	 27	165.0	24.8	 25
500	 27	129.0	22.2	 20
501	 27	67.0	10.6	 25
[truncated: 8,793,847 more chars]
