# Supplementary material for: Genome-wide transcriptional profiling data from skin of chronic cutaneous lupus erythematosus (CCLE) patients
Source: Data Brief. 2015 Apr 18;4:47–9. doi: 10.1016/j.dib.2015.02.024 (PMC4510375; doi:10.1016/j.dib.2015.02.024)
Supplement: Supplementary file 1 — Supplementary data [file mmc1.zip › CCLE Skin-CEL files- DIB- Dey-Rao/LE1001N.CEL]

[CEL]
Version=3

[HEADER]
Cols=640
Rows=640
TotalX=640
TotalY=640
OffsetX=0
OffsetY=0
GridCornerUL=230 236
GridCornerUR=4492 288
GridCornerLR=4440 4553
GridCornerLL=178 4502
Axis-invertX=0
AxisInvertY=0
swapXY=0
DatHeader=[0..46103]  le1001n1rep:CLS=4733 RWS=4733 XIN=3  YIN=3  VE=17        2.0 03/15/02 13:40:13       HG_U95Av2.1sq                  6
Algorithm=Percentile
AlgorithmParameters=Percentile:75;CellMargin:2;OutlierHigh:1.500;OutlierLow:1.004

[INTENSITY]
NumberCells=409600
CellHeader=X	Y	MEAN	STDV	NPIXELS
  0	  0	149.0	87.6	 25
  1	  0	6819.5	695.5	 20
  2	  0	108.0	20.2	 25
  3	  0	6866.0	932.9	 25
  4	  0	76.3	13.4	 20
  5	  0	129.0	24.1	 25
  6	  0	6890.8	718.9	 20
  7	  0	106.5	13.9	 16
  8	  0	6639.3	839.4	 20
  9	  0	97.0	18.3	 20
 10	  0	6418.8	927.1	 20
 11	  0	86.0	14.8	 25
 12	  0	6522.0	958.0	 25
 13	  0	88.5	13.1	 20
 14	  0	6465.0	980.7	 25
 15	  0	94.0	15.3	 25
 16	  0	6742.8	830.0	 20
 17	  0	100.0	16.0	 25
 18	  0	6727.3	720.6	 20
 19	  0	85.5	13.2	 16
 20	  0	6806.3	769.1	 20
 21	  0	89.3	17.8	 20
 22	  0	6752.5	287.7	 16
 23	  0	98.0	14.1	 25
 24	  0	7037.8	846.1	 20
 25	  0	472.0	86.1	 25
 26	  0	6917.0	902.8	 25
 27	  0	279.5	44.5	 20
 28	  0	6435.0	1241.4	 25
 29	  0	110.0	17.1	 25
 30	  0	6646.3	713.6	 20
 31	  0	109.3	34.2	 20
 32	  0	6391.3	774.5	 20
 33	  0	101.5	15.8	 16
 34	  0	6300.8	1309.1	 20
 35	  0	91.0	9.8	 25
 36	  0	6415.8	912.9	 20
 37	  0	92.0	40.8	 25
 38	  0	6499.0	1024.2	 25
 39	  0	114.0	21.3	 20
 40	  0	6307.0	1438.8	 25
 41	  0	100.0	16.0	 25
 42	  0	6420.3	1032.9	 20
 43	  0	105.5	36.3	 20
 44	  0	6400.8	973.7	 20
 45	  0	98.0	15.7	 16
 46	  0	6339.8	1360.6	 20
 47	  0	93.0	15.8	 25
 48	  0	6369.8	815.6	 20
 49	  0	102.0	29.4	 25
 50	  0	6353.0	910.0	 25
 51	  0	88.3	13.9	 20
 52	  0	6271.0	1272.0	 25
 53	  0	93.0	16.5	 25
 54	  0	6320.5	969.7	 20
 55	  0	88.5	22.4	 20
 56	  0	6316.0	626.0	 20
 57	  0	94.5	15.5	 16
 58	  0	6297.8	1012.5	 20
 59	  0	91.0	14.3	 25
 60	  0	6426.8	783.6	 20
 61	  0	97.0	19.1	 25
 62	  0	6476.0	852.2	 25
 63	  0	113.0	13.1	 20
 64	  0	6465.0	984.2	 25
 65	  0	108.0	15.9	 25
 66	  0	6425.5	924.3	 20
 67	  0	93.0	14.7	 25
 68	  0	6271.5	669.4	 20
 69	  0	95.8	13.4	 16
 70	  0	6191.3	670.5	 20
 71	  0	91.3	15.7	 20
 72	  0	6374.8	789.0	 20
 73	  0	82.0	9.7	 25
 74	  0	6159.0	997.3	 25
 75	  0	86.5	10.7	 20
 76	  0	6218.0	901.1	 25
 77	  0	97.0	17.4	 25
 78	  0	6428.3	928.6	 20
 79	  0	95.0	12.9	 25
 80	  0	6425.3	511.3	 16
 81	  0	99.3	13.8	 20
 82	  0	6182.5	580.0	 20
 83	  0	102.8	12.8	 16
 84	  0	6352.0	1093.0	 25
 85	  0	134.0	35.6	 25
 86	  0	6352.5	485.3	 20
 87	  0	516.0	339.7	 25
 88	  0	6357.0	730.8	 25
 89	  0	116.0	15.3	 20
 90	  0	6395.0	1191.7	 25
 91	  0	140.0	20.5	 25
 92	  0	6617.5	509.2	 16
 93	  0	111.3	26.6	 20
 94	  0	6286.3	653.1	 20
 95	  0	93.5	16.1	 16
 96	  0	6319.0	1138.4	 25
 97	  0	103.0	17.8	 25
 98	  0	6101.5	650.8	 20
 99	  0	98.0	15.9	 25
100	  0	5874.0	729.9	 25
101	  0	106.8	16.6	 20
102	  0	6211.0	873.2	 25
103	  0	146.0	24.8	 25
104	  0	6313.5	800.3	 20
105	  0	97.0	13.3	 20
106	  0	6433.0	686.4	 20
107	  0	86.8	12.6	 16
108	  0	6595.0	723.5	 20
109	  0	87.0	12.3	 25
110	  0	6424.8	597.7	 20
111	  0	89.0	15.4	 25
112	  0	6436.0	799.2	 25
113	  0	94.5	14.7	 20
114	  0	6449.0	707.6	 25
115	  0	96.0	13.2	 25
116	  0	6474.3	839.0	 20
117	  0	117.0	12.1	 20
118	  0	6470.5	704.3	 20
119	  0	138.8	16.2	 16
120	  0	6541.8	600.6	 20
121	  0	190.0	25.8	 25
122	  0	6531.3	574.0	 20
123	  0	193.0	17.3	 25
124	  0	6703.0	815.1	 25
125	  0	157.8	22.1	 20
126	  0	6735.0	877.7	 25
127	  0	105.0	14.9	 25
128	  0	6420.3	935.0	 20
129	  0	109.5	17.0	 20
130	  0	6379.0	1051.3	 20
131	  0	105.3	22.1	 16
132	  0	6412.8	630.8	 20
133	  0	105.0	17.4	 25
134	  0	6732.5	600.2	 20
135	  0	102.0	16.5	 25
136	  0	6586.0	1325.3	 25
137	  0	94.3	16.6	 20
138	  0	6815.0	1121.2	 25
139	  0	99.5	16.2	 20
140	  0	6655.0	1285.3	 25
141	  0	118.0	17.7	 25
142	  0	7006.3	242.6	 16
143	  0	134.3	17.4	 20
144	  0	6802.0	762.5	 20
145	  0	126.0	15.9	 16
146	  0	6883.0	564.3	 25
147	  0	159.0	22.6	 25
148	  0	6995.5	488.2	 20
149	  0	143.0	24.2	 25
150	  0	7040.0	1094.5	 25
151	  0	99.3	11.9	 20
152	  0	6703.0	1090.9	 25
153	  0	107.0	16.3	 25
154	  0	6976.3	360.1	 16
155	  0	111.8	16.6	 20
156	  0	6906.0	1049.4	 20
157	  0	92.8	14.4	 16
158	  0	7000.0	996.6	 25
159	  0	105.0	21.4	 25
160	  0	7052.8	682.8	 20
161	  0	99.0	15.6	 25
162	  0	6834.0	1210.6	 25
163	  0	87.5	16.4	 20
164	  0	6880.0	1043.5	 25
165	  0	109.0	15.8	 25
166	  0	7086.5	386.7	 16
167	  0	98.0	10.1	 20
168	  0	7030.3	1021.4	 20
169	  0	89.0	12.7	 16
170	  0	6726.0	996.0	 25
171	  0	104.0	18.2	 25
172	  0	6860.3	740.4	 20
173	  0	106.0	19.6	 25
174	  0	6747.0	1167.9	 25
175	  0	87.8	15.8	 20
176	  0	6960.0	1136.5	 25
177	  0	94.0	14.5	 25
178	  0	7336.0	488.0	 16
179	  0	93.8	18.2	 20
180	  0	7156.0	957.0	 20
181	  0	86.3	10.4	 16
182	  0	7316.3	779.9	 20
183	  0	112.0	17.6	 25
184	  0	7181.0	685.3	 20
185	  0	103.0	14.1	 25
186	  0	7036.0	963.3	 25
187	  0	114.0	15.2	 20
188	  0	7002.0	799.5	 25
189	  0	124.0	17.2	 25
190	  0	6887.3	672.9	 20
191	  0	116.0	16.1	 20
192	  0	6914.8	838.2	 20
193	  0	112.0	13.3	 16
194	  0	7159.3	796.6	 20
195	  0	110.0	16.5	 25
196	  0	7243.8	747.8	 20
197	  0	92.0	12.4	 25
198	  0	7110.3	743.2	 20
199	  0	97.0	18.4	 25
200	  0	7160.0	993.4	 25
201	  0	102.3	15.2	 20
202	  0	7185.0	1542.1	 25
203	  0	93.3	12.7	 20
204	  0	7390.5	352.4	 16
205	  0	101.8	17.7	 20
206	  0	7425.3	651.1	 20
207	  0	95.5	14.2	 20
208	  0	7398.0	1110.1	 25
209	  0	104.0	17.5	 25
210	  0	7590.3	739.8	 20
211	  0	63.0	11.2	 25
212	  0	3195.0	536.1	 25
213	  0	51.8	11.3	 20
214	  0	79.0	13.0	 25
215	  0	57.5	11.1	 20
216	  0	7578.8	347.5	 16
217	  0	94.5	15.5	 20
218	  0	7567.5	877.5	 20
219	  0	98.8	14.2	 20
220	  0	7287.0	1130.8	 25
221	  0	98.0	12.4	 25
222	  0	7337.5	856.3	 20
223	  0	105.0	13.3	 25
224	  0	7265.0	1205.3	 25
225	  0	89.5	14.7	 20
226	  0	7422.0	1272.9	 25
227	  0	98.0	13.5	 25
228	  0	7459.5	381.0	 16
229	  0	96.0	12.5	 20
230	  0	7384.5	1045.5	 20
231	  0	105.5	10.0	 16
232	  0	7556.0	988.7	 25
233	  0	103.0	15.9	 25
234	  0	7575.8	702.2	 20
235	  0	90.0	13.3	 25
236	  0	7656.0	1281.1	 25
237	  0	91.3	17.3	 20
238	  0	7812.0	1283.3	 25
239	  0	98.0	15.4	 25
240	  0	7690.5	377.6	 16
241	  0	94.8	15.3	 20
242	  0	7697.0	1031.6	 20
243	  0	87.0	12.2	 16
244	  0	7752.0	1046.0	 25
245	  0	99.0	16.7	 25
246	  0	7564.5	683.7	 20
247	  0	94.0	16.0	 25
248	  0	7805.0	1190.2	 25
249	  0	94.0	12.0	 20
250	  0	7492.0	1040.3	 25
251	  0	101.0	15.1	 25
252	  0	7645.8	303.4	 16
253	  0	99.3	15.6	 20
254	  0	7904.3	449.4	 16
255	  0	112.8	21.5	 20
256	  0	7739.0	1093.9	 25
257	  0	93.8	14.5	 20
258	  0	7723.0	1228.7	 25
259	  0	98.0	17.5	 25
260	  0	7783.0	799.9	 20
261	  0	107.0	24.7	 25
262	  0	7628.0	1147.5	 25
263	  0	99.3	13.8	 20
264	  0	7627.0	1437.8	 25
265	  0	108.0	14.0	 20
266	  0	7866.0	357.5	 16
267	  0	115.3	29.6	 20
268	  0	7822.8	822.3	 20
269	  0	97.0	12.5	 20
270	  0	7716.0	1154.1	 25
271	  0	110.0	14.8	 25
272	  0	7726.0	598.2	 20
273	  0	105.0	23.1	 25
274	  0	7632.0	992.0	 25
275	  0	93.0	15.0	 20
276	  0	7622.0	1254.0	 25
277	  0	103.0	16.2	 20
278	  0	7689.0	390.7	 16
279	  0	101.5	17.8	 20
280	  0	7863.8	971.0	 20
281	  0	88.3	11.8	 20
282	  0	7725.0	1084.8	 25
283	  0	104.0	18.4	 25
284	  0	7800.3	930.1	 20
285	  0	99.0	21.9	 25
286	  0	7909.0	1343.7	 25
287	  0	95.3	18.2	 20
288	  0	7900.0	1490.6	 25
289	  0	116.0	23.9	 20
290	  0	8072.0	351.2	 16
291	  0	106.0	15.2	 20
292	  0	7778.3	973.2	 20
293	  0	101.0	13.9	 20
294	  0	7994.0	1159.4	 25
295	  0	101.0	24.5	 25
296	  0	8070.0	739.4	 20
297	  0	110.0	17.7	 25
298	  0	7788.0	1298.5	 25
299	  0	110.3	23.2	 20
300	  0	8023.0	1314.6	 25
301	  0	99.0	17.6	 25
302	  0	8053.8	414.8	 16
303	  0	109.0	16.0	 20
304	  0	8140.3	1145.2	 20
305	  0	101.3	11.1	 16
306	  0	8087.0	1146.9	 25
307	  0	108.0	18.4	 25
308	  0	8047.3	954.7	 20
309	  0	105.0	16.0	 25
310	  0	8187.0	1515.7	 25
311	  0	87.5	12.4	 20
312	  0	8123.0	1461.2	 25
313	  0	108.0	15.5	 20
314	  0	8017.5	1054.5	 20
315	  0	98.5	18.9	 20
316	  0	8108.5	460.0	 16
317	  0	110.8	26.2	 20
318	  0	8112.0	1175.1	 25
319	  0	100.0	16.8	 20
320	  0	8097.0	1218.8	 25
321	  0	92.0	19.1	 25
322	  0	8438.8	1121.0	 20
323	  0	103.0	14.4	 25
324	  0	8234.0	1436.2	 25
325	  0	90.3	11.8	 20
326	  0	8263.0	971.2	 20
327	  0	103.0	22.1	 20
328	  0	8172.8	407.3	 16
329	  0	102.0	11.4	 20
330	  0	7944.0	1379.4	 25
331	  0	111.3	13.7	 20
332	  0	8255.0	1124.4	 25
333	  0	97.0	22.6	 25
334	  0	8205.0	882.8	 20
335	  0	120.0	19.7	 25
336	  0	8137.0	1369.9	 25
337	  0	98.5	12.9	 20
338	  0	8218.5	887.7	 20
339	  0	111.3	29.6	 20
340	  0	8140.5	457.1	 16
341	  0	105.3	16.3	 20
342	  0	8206.5	1109.7	 20
343	  0	102.0	16.7	 20
344	  0	8261.0	1092.0	 25
345	  0	104.0	18.0	 25
346	  0	8185.0	863.4	 20
347	  0	106.0	17.6	 25
348	  0	8258.0	1380.7	 25
349	  0	97.0	14.4	 20
350	  0	8362.0	1505.0	 25
351	  0	119.5	27.0	 20
352	  0	8529.8	381.3	 16
353	  0	111.0	16.6	 20
354	  0	8191.8	1002.1	 20
355	  0	100.0	12.6	 20
356	  0	8073.0	1144.0	 25
357	  0	115.0	28.5	 25
358	  0	8208.0	774.5	 20
359	  0	113.0	16.7	 25
360	  0	8037.0	1284.2	 25
361	  0	89.5	16.9	 20
362	  0	8245.0	1258.7	 25
363	  0	107.8	30.5	 20
364	  0	8157.8	435.2	 16
365	  0	112.0	22.8	 20
366	  0	8168.5	1144.5	 20
367	  0	105.5	15.1	 20
368	  0	8279.0	1230.5	 25
369	  0	106.0	43.5	 25
370	  0	8575.0	1013.0	 20
371	  0	114.0	21.8	 25
372	  0	8451.8	1198.0	 20
373	  0	147.0	29.0	 25
374	  0	8689.0	1540.5	 25
375	  0	110.8	17.0	 16
376	  0	8421.5	1296.7	 20
377	  0	126.3	26.7	 20
378	  0	8431.0	530.9	 16
379	  0	135.0	34.0	 25
380	  0	8068.0	1540.1	 25
381	  0	107.5	14.6	 20
382	  0	8334.0	1482.3	 25
383	  0	138.0	27.8	 25
384	  0	8526.5	1150.2	 20
385	  0	144.0	34.5	 25
386	  0	8405.0	1513.1	 25
387	  0	104.3	14.8	 20
388	  0	8366.8	1178.8	 20
389	  0	114.5	29.1	 20
390	  0	8214.0	536.1	 16
391	  0	114.3	24.0	 20
392	  0	8260.0	1422.2	 25
393	  0	103.3	14.2	 20
394	  0	8153.0	1315.6	 25
395	  0	115.0	27.1	 25
396	  0	8340.0	988.8	 20
397	  0	129.0	28.3	 25
398	  0	8135.0	1381.7	 25
399	  0	112.0	10.3	 20
400	  0	8396.5	1058.0	 20
401	  0	137.3	30.3	 20
402	  0	8437.5	531.4	 16
403	  0	125.0	24.0	 20
404	  0	7922.0	1460.9	 25
405	  0	106.0	13.6	 20
406	  0	7724.0	1160.6	 25
407	  0	106.0	41.0	 25
408	  0	8355.0	980.7	 20
409	  0	103.0	29.0	 25
410	  0	8032.0	1551.0	 25
411	  0	103.8	16.9	 20
412	  0	8280.0	1061.4	 20
413	  0	125.0	61.9	 20
414	  0	8328.8	827.5	 16
415	  0	111.8	32.7	 20
416	  0	8084.0	1929.9	 25
417	  0	114.3	22.0	 20
418	  0	7977.0	1436.9	 25
419	  0	146.0	84.7	 25
420	  0	7886.3	982.0	 20
421	  0	116.0	43.2	 25
422	  0	8193.0	1966.8	 25
423	  0	89.8	15.0	 20
424	  0	64.0	13.0	 25
425	  0	3386.8	900.4	 20
426	  0	54.3	8.7	 16
427	  0	66.8	10.9	 20
428	  0	51.5	19.4	 20
429	  0	113.3	27.2	 20
430	  0	8048.0	1674.9	 25
431	  0	102.3	19.3	 20
432	  0	9285.0	3581.6	 25
433	  0	118.0	55.9	 25
434	  0	8005.3	712.7	 20
435	  0	129.0	32.8	 25
436	  0	7984.0	1653.3	 25
437	  0	114.5	24.8	 16
438	  0	7834.0	952.9	 20
439	  0	121.5	63.9	 20
440	  0	7893.5	647.7	 16
441	  0	125.0	36.3	 25
442	  0	7849.0	1796.0	 25
443	  0	128.0	27.1	 20
444	  0	7850.0	1164.5	 25
445	  0	225.0	65.2	 25
446	  0	7994.5	901.0	 20
447	  0	137.0	29.1	 25
448	  0	7965.0	1736.9	 25
449	  0	110.3	16.8	 16
450	  0	7903.3	941.0	 20
451	  0	129.3	56.5	 20
452	  0	7851.8	528.6	 16
453	  0	124.0	27.0	 25
454	  0	7625.0	1671.9	 25
455	  0	120.0	16.1	 20
456	  0	7766.0	1080.7	 25
457	  0	126.0	60.3	 25
458	  0	7984.8	946.4	 20
459	  0	109.0	29.2	 25
460	  0	7762.0	1519.4	 25
461	  0	121.3	20.9	 20
462	  0	8229.3	1003.7	 20
463	  0	168.0	69.2	 20
464	  0	8228.0	536.0	 16
465	  0	220.5	36.0	 20
466	  0	7880.0	1663.8	 25
467	  0	152.0	17.9	 20
468	  0	7950.0	1332.0	 25
469	  0	148.0	69.0	 25
470	  0	8221.0	1112.3	 20
471	  0	181.0	40.6	 25
472	  0	7765.0	1648.3	 25
473	  0	152.5	33.0	 20
474	  0	7934.3	1012.9	 20
475	  0	188.0	63.8	 20
476	  0	7849.0	666.3	 16
477	  0	138.5	28.7	 20
478	  0	7824.0	1666.2	 25
479	  0	98.8	19.7	 20
480	  0	7896.0	1220.4	 25
481	  0	122.0	64.9	 25
482	  0	7827.3	999.9	 20
483	  0	110.0	36.1	 25
484	  0	7726.0	1636.3	 25
485	  0	108.5	16.5	 20
486	  0	7885.3	1094.1	 20
487	  0	122.5	17.5	 16
488	  0	7909.3	802.1	 20
489	  0	120.8	28.4	 20
490	  0	7868.3	1210.1	 20
491	  0	114.0	22.4	 25
492	  0	7824.0	1201.0	 25
493	  0	90.5	14.7	 20
494	  0	7952.0	1111.4	 25
495	  0	113.0	23.0	 25
496	  0	7909.3	959.5	 20
497	  0	109.0	14.4	 25
498	  0	8098.8	1058.9	 20
499	  0	100.0	11.7	 16
500	  0	8190.5	862.6	 20
501	  0	122.8	31.6	 20
502	  0	7901.3	409.1	 16
503	  0	109.0	16.3	 25
504	  0	7715.0	1469.5	 25
505	  0	110.3	23.7	 20
506	  0	7711.0	1202.2	 25
507	  0	105.0	25.0	 25
508	  0	7753.3	984.6	 20
509	  0	107.0	12.7	 25
510	  0	7904.0	1267.8	 25
511	  0	95.0	10.0	 16
512	  0	8118.5	940.2	 20
513	  0	103.0	36.1	 20
514	  0	7809.8	411.2	 16
515	  0	103.0	18.9	 25
516	  0	7852.0	1337.0	 25
517	  0	98.8	15.0	 20
518	  0	7642.0	1116.2	 25
519	  0	109.0	29.8	 25
520	  0	7943.8	851.3	 20
521	  0	111.0	18.1	 25
522	  0	7842.0	1051.7	 25
523	  0	104.5	15.7	 16
524	  0	7798.5	724.1	 20
525	  0	113.5	34.1	 20
526	  0	7893.3	481.8	 16
527	  0	101.0	26.4	 25
528	  0	7475.0	1504.2	 25
529	  0	90.5	22.0	 20
530	  0	7590.0	1182.8	 25
531	  0	113.0	35.6	 25
532	  0	7893.5	1004.7	 20
533	  0	97.0	23.9	 25
534	  0	7721.0	1593.4	 25
535	  0	100.3	20.0	 16
536	  0	7786.8	1027.9	 20
537	  0	120.8	46.9	 20
538	  0	7971.5	686.7	 16
539	  0	106.0	28.9	 25
540	  0	7564.0	1874.5	 25
541	  0	96.8	14.7	 20
542	  0	7417.0	1361.0	 25
543	  0	141.0	53.1	 25
544	  0	7703.3	1069.1	 20
545	  0	108.0	24.3	 25
546	  0	7603.0	895.8	 20
547	  0	137.0	27.5	 25
548	  0	7772.8	1200.2	 20
549	  0	137.3	19.7	 16
550	  0	7741.8	745.6	 20
551	  0	117.0	31.4	 20
552	  0	7756.5	1380.9	 20
553	  0	102.0	23.0	 25
554	  0	7529.0	1499.3	 25
555	  0	108.0	20.7	 20
556	  0	7494.0	1094.4	 25
557	  0	91.0	25.2	 25
558	  0	7595.8	738.9	 20
559	  0	101.0	23.4	 25
560	  0	7663.0	1229.7	 20
561	  0	95.5	14.1	 16
562	  0	7520.8	813.3	 20
563	  0	111.5	36.8	 20
564	  0	7554.8	1279.0	 20
565	  0	120.0	23.9	 25
566	  0	7739.0	1443.5	 25
567	  0	105.8	22.4	 20
568	  0	7564.0	1054.4	 25
569	  0	116.0	39.2	 25
570	  0	7592.8	926.6	 20
571	  0	122.0	21.3	 25
572	  0	7777.3	1453.8	 20
573	  0	99.8	18.4	 16
574	  0	7718.0	906.2	 20
575	  0	123.8	40.4	 20
576	  0	7694.3	1361.7	 20
577	  0	104.0	25.5	 25
578	  0	7642.0	1776.1	 25
579	  0	110.3	20.1	 20
580	  0	7612.0	1162.4	 25
581	  0	100.0	40.1	 25
582	  0	7593.0	790.3	 20
583	  0	106.0	27.7	 25
584	  0	7584.0	1848.8	 25
585	  0	109.3	29.6	 16
586	  0	7497.5	1203.6	 20
587	  0	124.8	54.3	 20
588	  0	7699.5	794.7	 16
589	  0	95.0	29.2	 25
590	  0	7279.0	2028.8	 25
591	  0	111.0	25.1	 20
592	  0	7406.0	1492.5	 25
593	  0	115.0	47.0	 25
594	  0	7474.5	1026.1	 20
595	  0	103.0	37.7	 25
596	  0	7281.0	1847.6	 25
597	  0	104.8	20.0	 16
598	  0	7551.3	1349.8	 20
599	  0	123.8	58.5	 20
600	  0	7583.5	834.0	 16
601	  0	117.0	29.9	 25
602	  0	7612.0	2121.0	 25
603	  0	100.5	20.8	 20
604	  0	7507.0	1543.3	 25
605	  0	111.3	23.3	 20
606	  0	7568.0	1005.2	 25
607	  0	114.0	33.1	 25
608	  0	7528.3	777.6	 20
609	  0	102.0	20.2	 20
610	  0	7407.5	1348.5	 20
611	  0	100.0	18.0	 16
612	  0	7519.5	787.0	 20
613	  0	99.0	27.3	 25
614	  0	7450.8	1300.7	 20
615	  0	114.0	23.9	 25
616	  0	7438.0	1558.2	 25
617	  0	106.3	20.1	 20
618	  0	7368.0	1025.6	 25
619	  0	112.0	35.2	 25
620	  0	7592.5	820.8	 20
621	  0	115.0	24.7	 25
622	  0	7584.5	1485.3	 20
623	  0	106.8	16.1	 16
624	  0	7443.8	896.8	 20
625	  0	119.3	41.7	 20
626	  0	7489.8	1520.4	 20
627	  0	102.0	24.1	 25
628	  0	7312.0	1843.8	 25
629	  0	101.0	17.6	 20
630	  0	7340.0	1344.9	 25
631	  0	109.0	43.4	 25
632	  0	7706.8	1095.0	 20
633	  0	114.0	28.8	 25
634	  0	7904.0	1867.7	 20
635	  0	65.3	8.0	 16
636	  0	113.0	36.8	 20
637	  0	7607.0	1851.9	 20
638	  0	123.3	44.8	 20
639	  0	7920.0	1834.7	 25
  0	  1	6462.8	807.6	 20
  1	  1	105.3	11.9	 16
  2	  1	6475.0	929.5	 25
  3	  1	161.0	30.5	 25
  4	  1	102.0	17.3	 20
  5	  1	518.0	54.3	 25
  6	  1	389.0	36.4	 25
  7	  1	291.5	25.5	 20
  8	  1	87.0	13.4	 25
  9	  1	145.3	12.3	 20
 10	  1	79.5	14.4	 20
 11	  1	62.5	10.7	 20
 12	  1	65.8	6.5	 16
 13	  1	124.5	17.1	 20
 14	  1	433.0	39.2	 25
 15	  1	63.5	10.1	 20
 16	  1	74.0	46.4	 25
 17	  1	100.0	13.4	 25
 18	  1	826.8	84.1	 20
 19	  1	134.0	24.8	 25
 20	  1	62.0	10.5	 25
 21	  1	79.3	10.5	 20
 22	  1	68.0	11.2	 25
 23	  1	94.3	16.4	 20
 24	  1	357.3	49.9	 16
 25	  1	345.0	43.9	 20
 26	  1	401.3	80.9	 20
 27	  1	188.0	28.1	 20
 28	  1	246.0	24.9	 25
 29	  1	266.0	30.7	 25
 30	  1	196.0	25.1	 20
 31	  1	369.0	40.7	 25
 32	  1	2051.0	75.9	 25
 33	  1	282.5	68.2	 20
 34	  1	81.0	10.3	 25
 35	  1	432.8	48.0	 20
 36	  1	82.5	11.4	 16
 37	  1	811.8	145.7	 20
 38	  1	132.0	22.9	 20
 39	  1	10585.8	618.8	 20
 40	  1	130.0	83.3	 25
 41	  1	73.0	13.9	 25
 42	  1	416.0	34.5	 20
 43	  1	67.0	10.4	 25
 44	  1	64.0	11.7	 25
 45	  1	64.3	11.0	 20
 46	  1	60.0	12.9	 25
 47	  1	60.0	10.2	 20
 48	  1	58.8	12.2	 16
 49	  1	68.5	13.6	 20
 50	  1	70.5	12.7	 20
 51	  1	61.0	9.7	 20
 52	  1	63.0	10.4	 25
 53	  1	269.0	54.5	 25
 54	  1	240.3	20.7	 20
 55	  1	245.0	31.9	 25
 56	  1	79.0	14.6	 25
 57	  1	70.3	12.8	 20
 58	  1	62.0	13.2	 25
 59	  1	70.3	11.9	 20
 60	  1	390.8	37.4	 16
 61	  1	59.0	10.5	 20
 62	  1	99.3	14.4	 20
 63	  1	6151.0	245.0	 16
 64	  1	6234.0	681.0	 25
 65	  1	6158.0	734.7	 25
 66	  1	98.3	10.8	 20
 67	  1	71.0	12.2	 25
 68	  1	88.0	13.1	 20
 69	  1	82.0	14.8	 25
 70	  1	78.0	11.3	 25
 71	  1	86.3	13.5	 20
 72	  1	87.0	14.1	 20
 73	  1	55.0	10.2	 20
 74	  1	85.0	12.8	 16
 75	  1	77.5	12.6	 20
 76	  1	84.0	11.7	 25
 77	  1	83.3	11.4	 20
 78	  1	84.0	15.1	 25
 79	  1	55.0	11.8	 25
 80	  1	96.8	75.3	 20
 81	  1	84.0	14.5	 25
 82	  1	82.0	13.8	 25
 83	  1	79.3	10.0	 20
 84	  1	77.8	14.9	 20
 85	  1	65.5	8.2	 20
 86	  1	100.5	13.3	 16
 87	  1	6008.3	906.5	 20
 88	  1	6256.0	777.7	 25
 89	  1	6376.5	725.6	 20
 90	  1	119.0	25.0	 25
 91	  1	91.0	12.0	 25
 92	  1	5693.0	303.6	 20
 93	  1	114.0	18.3	 25
 94	  1	100.0	14.9	 25
 95	  1	98.0	11.5	 20
 96	  1	101.0	9.9	 20
 97	  1	68.0	12.1	 20
 98	  1	91.0	10.8	 16
 99	  1	90.0	13.5	 20
100	  1	81.0	12.1	 20
101	  1	92.0	12.3	 20
102	  1	95.0	13.1	 25
103	  1	75.0	11.7	 25
104	  1	88.3	11.5	 20
105	  1	88.0	11.5	 25
106	  1	79.0	9.1	 25
107	  1	75.0	12.2	 20
108	  1	80.0	11.4	 25
109	  1	55.3	13.2	 20
110	  1	56.3	9.9	 16
111	  1	229.8	25.2	 20
112	  1	939.5	137.3	 20
113	  1	123.3	18.6	 20
114	  1	129.0	19.6	 25
115	  1	74.0	16.5	 25
116	  1	5768.3	223.5	 20
117	  1	123.0	15.6	 25
118	  1	126.0	66.0	 25
119	  1	160.8	26.6	 20
120	  1	6647.0	542.5	 25
121	  1	225.0	32.8	 20
122	  1	190.0	23.5	 16
123	  1	6248.3	413.1	 20
124	  1	6467.3	140.0	 16
125	  1	6308.0	719.3	 25
126	  1	114.0	14.4	 25
127	  1	65.5	13.9	 20
128	  1	66.0	11.3	 25
129	  1	137.0	21.6	 25
130	  1	903.8	112.2	 20
131	  1	1754.0	189.6	 25
132	  1	427.0	60.0	 25
133	  1	73.0	11.7	 16
134	  1	6040.3	550.9	 20
135	  1	107.3	14.5	 20
136	  1	93.5	13.6	 16
137	  1	106.0	14.1	 25
138	  1	6661.0	799.0	 25
139	  1	89.3	12.7	 20
140	  1	116.0	16.0	 25
141	  1	6311.0	660.5	 25
142	  1	6604.5	405.6	 20
143	  1	6668.0	994.5	 25
144	  1	137.0	17.3	 25
145	  1	98.5	16.8	 20
146	  1	6773.3	455.4	 20
147	  1	6625.0	194.6	 20
148	  1	6893.8	172.9	 16
149	  1	6816.3	311.1	 20
150	  1	6787.0	1199.7	 25
151	  1	77.3	10.2	 20
152	  1	107.0	17.4	 25
153	  1	130.0	21.6	 25
154	  1	6555.0	327.9	 20
155	  1	116.0	16.3	 25
156	  1	100.0	14.0	 25
157	  1	62.3	11.2	 20
158	  1	58.8	7.6	 20
159	  1	79.0	16.3	 20
160	  1	111.0	12.4	 16
161	  1	573.8	46.9	 20
162	  1	474.0	59.2	 25
163	  1	141.0	21.1	 20
164	  1	203.0	20.6	 25
165	  1	172.0	46.9	 25
166	  1	248.0	29.1	 20
167	  1	183.0	24.0	 25
168	  1	80.0	8.7	 25
169	  1	75.3	9.6	 20
170	  1	74.3	9.1	 20
171	  1	68.0	13.0	 20
172	  1	73.5	12.8	 16
173	  1	101.5	17.4	 20
174	  1	75.0	16.3	 25
175	  1	1483.8	104.9	 20
176	  1	246.0	30.6	 25
177	  1	773.0	99.4	 25
178	  1	273.0	34.4	 20
179	  1	90.0	14.9	 25
180	  1	68.0	8.5	 25
181	  1	70.0	14.1	 20
182	  1	98.0	15.8	 25
183	  1	129.0	24.8	 16
184	  1	82.5	10.9	 20
185	  1	65.3	9.0	 20
186	  1	74.8	9.8	 16
187	  1	446.0	53.7	 25
188	  1	688.0	55.1	 25
189	  1	730.0	53.7	 20
190	  1	114.0	16.4	 25
191	  1	329.0	38.7	 25
192	  1	257.5	27.4	 20
193	  1	764.0	88.5	 25
194	  1	815.0	82.1	 25
195	  1	1087.3	61.4	 16
196	  1	304.3	28.7	 20
197	  1	790.5	84.8	 20
198	  1	159.8	22.2	 16
199	  1	320.0	28.1	 25
200	  1	347.0	45.6	 25
201	  1	206.5	21.4	 20
202	  1	91.0	14.5	 25
203	  1	83.0	16.9	 25
204	  1	308.8	43.5	 20
205	  1	188.0	29.1	 25
206	  1	121.0	18.4	 25
207	  1	191.3	20.9	 16
208	  1	191.5	27.4	 20
209	  1	2853.3	169.7	 20
210	  1	1335.5	70.9	 16
211	  1	66.0	10.0	 25
212	  1	450.0	64.5	 25
213	  1	52.8	7.8	 20
214	  1	64.0	10.6	 25
215	  1	53.0	9.5	 25
216	  1	173.0	27.4	 20
217	  1	253.0	22.6	 25
218	  1	283.0	36.3	 25
219	  1	95.5	14.3	 16
220	  1	254.5	28.1	 20
221	  1	170.3	28.8	 20
222	  1	647.3	42.4	 16
223	  1	232.8	26.0	 20
224	  1	591.0	64.1	 25
225	  1	91.5	15.5	 20
226	  1	93.0	18.9	 25
227	  1	98.0	17.7	 25
228	  1	79.3	9.8	 20
229	  1	125.0	19.7	 25
230	  1	145.0	22.2	 25
231	  1	246.0	44.8	 20
232	  1	3751.3	301.6	 20
233	  1	738.8	105.3	 20
234	  1	83.8	14.2	 16
235	  1	63.8	12.6	 20
236	  1	105.0	17.2	 25
237	  1	246.3	35.9	 20
238	  1	84.0	12.1	 25
239	  1	70.0	10.1	 25
240	  1	71.0	12.3	 20
241	  1	72.0	12.1	 25
242	  1	125.5	16.1	 20
243	  1	129.0	18.8	 25
244	  1	401.8	62.3	 20
245	  1	330.8	38.8	 16
246	  1	103.0	19.0	 20
247	  1	153.5	26.2	 20
248	  1	89.3	16.8	 20
249	  1	173.0	24.7	 25
250	  1	65.0	10.0	 25
251	  1	66.5	13.7	 20
252	  1	64.0	12.0	 25
253	  1	66.0	14.6	 25
254	  1	62.3	9.7	 20
255	  1	66.0	9.0	 25
256	  1	79.5	11.7	 20
257	  1	61.0	9.5	 16
258	  1	60.8	9.5	 20
259	  1	58.5	11.4	 20
260	  1	154.8	18.2	 16
261	  1	124.0	22.6	 25
262	  1	110.0	17.8	 25
263	  1	394.0	33.0	 20
264	  1	380.0	67.8	 25
265	  1	2018.0	194.4	 25
266	  1	92.0	13.1	 20
267	  1	73.0	11.8	 25
268	  1	254.0	34.6	 25
269	  1	272.5	32.7	 16
270	  1	224.5	24.1	 20
271	  1	90.8	12.6	 20
272	  1	100.5	15.0	 16
273	  1	192.0	18.0	 25
274	  1	165.0	19.7	 25
275	  1	185.3	20.1	 20
276	  1	71.0	10.4	 25
277	  1	61.0	11.5	 25
278	  1	111.3	14.7	 20
279	  1	129.0	21.4	 25
280	  1	93.0	16.3	 25
281	  1	73.8	14.6	 16
282	  1	91.5	10.2	 20
283	  1	299.5	26.6	 20
284	  1	164.3	24.0	 16
285	  1	1149.0	70.6	 25
286	  1	211.0	27.3	 25
287	  1	87.5	17.0	 20
288	  1	328.0	42.7	 25
289	  1	157.0	23.9	 25
290	  1	103.3	13.6	 20
291	  1	63.0	9.3	 25
292	  1	102.0	14.9	 25
293	  1	66.3	8.3	 16
294	  1	129.8	19.1	 20
295	  1	124.0	14.1	 20
296	  1	556.5	31.8	 16
297	  1	109.0	15.7	 25
298	  1	187.5	22.1	 20
299	  1	124.0	15.9	 25
300	  1	131.0	26.8	 25
301	  1	1292.8	115.2	 20
302	  1	332.0	61.3	 25
303	  1	107.0	16.8	 25
304	  1	6232.8	804.7	 20
305	  1	96.0	17.0	 25
306	  1	102.0	15.3	 20
307	  1	109.0	15.2	 16
308	  1	184.8	24.2	 20
309	  1	97.5	13.7	 20
310	  1	106.0	20.7	 20
311	  1	98.0	13.6	 25
312	  1	147.0	21.7	 25
313	  1	156.5	22.2	 20
314	  1	198.0	25.2	 25
315	  1	188.0	28.2	 25
316	  1	224.0	32.5	 20
317	  1	73.0	11.2	 25
318	  1	84.5	14.6	 20
319	  1	85.5	11.6	 16
320	  1	97.8	13.9	 20
321	  1	420.5	45.2	 20
322	  1	131.5	18.0	 20
323	  1	203.0	27.1	 25
324	  1	98.0	14.8	 25
325	  1	142.8	29.4	 20
326	  1	74.0	13.5	 25
327	  1	114.0	18.1	 25
328	  1	64.0	10.0	 20
329	  1	80.0	15.1	 25
330	  1	81.3	12.9	 20
331	  1	74.3	12.2	 16
332	  1	133.0	15.4	 20
333	  1	91.3	10.1	 20
334	  1	111.0	14.1	 20
335	  1	294.0	44.4	 25
336	  1	77.0	12.4	 25
337	  1	122.8	65.0	 20
338	  1	427.0	38.5	 25
339	  1	142.0	24.1	 25
340	  1	69.0	6.6	 20
341	  1	88.0	15.0	 25
342	  1	62.0	8.9	 25
343	  1	240.0	39.7	 16
344	  1	75.5	12.8	 20
345	  1	104.8	15.7	 20
346	  1	498.3	55.4	 16
347	  1	79.0	11.4	 25
348	  1	108.0	15.9	 25
349	  1	89.5	13.6	 20
350	  1	59.0	8.2	 25
351	  1	75.0	11.1	 25
352	  1	103.0	15.7	 20
353	  1	197.0	28.9	 25
354	  1	74.0	9.8	 25
355	  1	292.3	32.3	 16
356	  1	99.5	12.8	 20
357	  1	307.5	36.6	 16
358	  1	139.8	32.4	 20
359	  1	95.0	12.7	 25
360	  1	743.0	46.6	 20
361	  1	118.0	28.8	 25
362	  1	68.0	10.6	 25
363	  1	184.0	21.6	 20
364	  1	216.0	28.3	 25
365	  1	88.0	16.4	 25
366	  1	527.3	43.6	 20
367	  1	227.0	27.0	 20
368	  1	221.5	28.6	 20
369	  1	98.5	14.1	 16
370	  1	89.0	10.8	 20
371	  1	71.0	12.1	 25
372	  1	157.5	19.9	 20
373	  1	198.0	27.8	 25
374	  1	350.0	37.5	 25
375	  1	283.5	27.5	 20
376	  1	132.0	12.9	 25
377	  1	163.0	21.7	 25
378	  1	122.5	17.4	 20
379	  1	995.3	136.1	 20
380	  1	438.8	59.8	 20
381	  1	433.3	32.3	 16
382	  1	294.3	39.3	 20
383	  1	1181.3	121.9	 20
384	  1	3027.8	208.6	 20
385	  1	3462.0	327.3	 25
386	  1	422.0	63.1	 25
387	  1	821.3	97.6	 20
388	  1	763.0	106.6	 25
389	  1	71.0	10.4	 25
390	  1	70.3	7.0	 20
391	  1	67.0	12.0	 25
392	  1	69.3	8.4	 20
393	  1	67.0	11.0	 16
394	  1	69.8	14.3	 20
395	  1	102.3	17.1	 20
396	  1	67.3	11.1	 20
397	  1	67.0	9.4	 25
398	  1	80.0	16.0	 25
399	  1	1363.3	95.6	 20
400	  1	981.0	124.8	 25
401	  1	3390.0	284.6	 25
402	  1	8700.3	1089.0	 20
403	  1	163.0	24.9	 25
404	  1	299.3	40.3	 20
405	  1	142.3	17.3	 16
406	  1	165.5	21.0	 20
407	  1	70.3	11.5	 20
408	  1	76.0	10.7	 20
409	  1	59.0	10.6	 25
410	  1	78.0	8.6	 25
411	  1	197.0	23.9	 20
412	  1	199.0	27.6	 25
413	  1	89.0	15.6	 25
414	  1	127.3	23.1	 20
415	  1	83.0	13.0	 25
416	  1	118.0	16.4	 16
417	  1	105.0	16.4	 20
418	  1	98.3	13.4	 20
419	  1	70.8	12.6	 16
420	  1	193.0	25.6	 20
421	  1	87.0	18.1	 25
422	  1	1502.5	137.6	 20
423	  1	79.0	18.1	 25
424	  1	56.0	9.9	 25
425	  1	476.0	60.2	 20
426	  1	47.0	10.4	 25
427	  1	63.0	10.7	 25
428	  1	50.3	8.6	 20
429	  1	125.3	19.5	 20
430	  1	116.0	20.5	 20
431	  1	63.5	11.9	 16
432	  1	89.8	43.5	 20
433	  1	116.0	14.9	 25
434	  1	74.3	12.1	 20
435	  1	81.0	13.6	 25
436	  1	137.0	18.1	 25
437	  1	71.8	12.3	 20
438	  1	67.0	12.6	 25
439	  1	90.0	15.4	 25
440	  1	202.3	26.5	 20
441	  1	454.3	38.0	 20
442	  1	488.8	77.5	 20
443	  1	130.8	13.2	 16
444	  1	168.5	154.1	 20
445	  1	23365.0	4581.5	 25
446	  1	513.3	43.8	 20
447	  1	7107.0	1198.1	 25
448	  1	134.0	18.0	 25
449	  1	206.8	38.3	 20
450	  1	77.0	14.5	 25
451	  1	84.0	12.2	 25
452	  1	91.3	16.7	 20
453	  1	161.5	16.5	 20
454	  1	204.5	23.7	 20
455	  1	338.8	33.0	 16
456	  1	767.5	101.7	 20
457	  1	86.0	11.9	 25
458	  1	128.8	31.2	 20
459	  1	76.0	12.2	 25
460	  1	133.0	17.5	 25
461	  1	109.3	14.5	 20
462	  1	253.0	35.8	 25
463	  1	3616.0	641.3	 25
464	  1	400.0	38.4	 20
465	  1	1304.0	159.9	 25
466	  1	14499.0	2537.9	 20
467	  1	180.3	13.7	 16
468	  1	112.3	16.2	 20
469	  1	97.0	14.5	 20
470	  1	100.5	17.6	 20
471	  1	685.0	71.9	 25
472	  1	74.0	12.1	 25
473	  1	154.0	21.4	 20
474	  1	361.0	49.9	 25
475	  1	143.3	16.8	 20
476	  1	135.0	21.6	 25
477	  1	117.0	20.0	 25
478	  1	1426.3	79.2	 16
479	  1	72.3	11.8	 20
480	  1	97.3	13.5	 20
481	  1	163.3	23.0	 16
482	  1	116.0	18.8	 25
483	  1	274.0	45.0	 25
484	  1	655.5	55.9	 20
485	  1	218.0	33.8	 25
486	  1	423.0	53.8	 25
487	  1	910.8	77.2	 20
488	  1	262.0	28.4	 25
489	  1	93.0	22.3	 25
490	  1	80.3	12.9	 16
491	  1	107.0	16.0	 20
492	  1	539.8	76.5	 20
493	  1	77.5	11.0	 16
494	  1	58.0	8.1	 25
495	  1	112.0	17.7	 25
496	  1	192.3	26.1	 20
497	  1	124.0	18.1	 25
498	  1	91.0	18.2	 25
499	  1	424.8	47.2	 20
500	  1	1227.0	93.5	 25
501	  1	111.0	16.2	 25
502	  1	89.0	19.3	 20
503	  1	136.8	16.6	 20
504	  1	1682.0	190.5	 20
505	  1	387.5	41.7	 16
506	  1	518.8	65.2	 20
507	  1	61.0	10.5	 25
508	  1	88.0	13.3	 20
509	  1	68.0	10.4	 25
510	  1	78.0	12.6	 25
511	  1	67.5	10.1	 20
512	  1	383.0	40.0	 25
513	  1	63.0	11.9	 25
514	  1	67.5	11.3	 20
515	  1	60.5	11.4	 20
516	  1	67.8	11.2	 20
517	  1	57.0	8.3	 16
518	  1	74.0	14.0	 20
519	  1	77.0	14.5	 25
520	  1	69.0	13.0	 20
521	  1	143.0	17.6	 25
522	  1	283.0	44.5	 25
523	  1	75.5	10.8	 20
524	  1	71.0	14.8	 25
525	  1	75.0	16.7	 25
526	  1	80.3	11.0	 20
527	  1	515.8	48.8	 20
528	  1	68.0	8.1	 20
529	  1	59.8	9.4	 16
530	  1	59.3	9.7	 20
531	  1	64.3	8.4	 20
532	  1	60.0	12.2	 25
533	  1	62.0	8.0	 25
534	  1	64.8	13.2	 20
535	  1	72.0	12.6	 25
536	  1	80.0	12.3	 25
537	  1	195.3	25.6	 20
538	  1	247.0	22.9	 25
539	  1	93.3	11.9	 20
540	  1	128.8	19.3	 16
541	  1	84.3	14.6	 20
542	  1	78.8	11.7	 20
543	  1	146.8	18.6	 16
544	  1	116.0	15.4	 25
545	  1	107.0	15.1	 25
546	  1	301.3	42.9	 20
547	  1	6547.0	484.2	 25
548	  1	6625.0	781.8	 25
549	  1	1733.3	171.8	 20
550	  1	136.0	20.1	 25
551	  1	131.0	20.0	 25
552	  1	212.5	20.4	 16
553	  1	112.0	10.9	 20
554	  1	116.3	14.2	 20
555	  1	102.3	10.8	 16
556	  1	78.0	15.0	 25
557	  1	68.0	10.3	 25
558	  1	78.0	13.8	 20
559	  1	105.0	14.8	 25
560	  1	252.0	38.8	 25
561	  1	71.5	11.1	 20
562	  1	371.0	46.7	 25
563	  1	123.0	22.2	 25
564	  1	176.0	23.8	 16
565	  1	205.0	22.9	 20
566	  1	386.0	25.4	 20
567	  1	1021.5	56.7	 16
568	  1	156.0	17.7	 25
569	  1	615.0	120.0	 25
570	  1	1762.5	72.5	 20
571	  1	8946.0	831.7	 25
572	  1	99.0	14.6	 25
573	  1	213.5	25.1	 20
574	  1	115.0	14.4	 25
575	  1	113.0	19.7	 25
576	  1	105.8	18.2	 16
577	  1	118.3	16.7	 20
578	  1	152.3	26.1	 20
579	  1	1511.3	99.3	 16
580	  1	539.0	61.7	 20
581	  1	164.0	29.7	 25
582	  1	361.5	22.2	 20
583	  1	440.0	70.2	 25
584	  1	232.0	28.9	 25
585	  1	706.8	77.1	 20
586	  1	735.0	69.9	 25
587	  1	275.0	54.6	 25
588	  1	71.5	11.6	 20
589	  1	81.5	14.3	 20
590	  1	211.3	26.6	 16
591	  1	97.3	24.1	 20
592	  1	611.3	74.1	 20
593	  1	254.8	23.3	 20
594	  1	164.0	19.0	 25
595	  1	150.0	24.4	 25
596	  1	80.5	12.9	 20
597	  1	1238.0	68.5	 25
598	  1	89.0	10.3	 25
599	  1	470.3	55.5	 20
600	  1	105.0	12.1	 25
601	  1	77.3	12.2	 20
602	  1	154.8	19.9	 16
603	  1	155.8	15.1	 20
604	  1	79.3	10.8	 20
605	  1	96.0	11.9	 20
606	  1	786.0	65.7	 25
607	  1	963.0	138.0	 25
608	  1	164.0	20.8	 20
609	  1	116.0	17.6	 25
610	  1	160.0	25.2	 25
611	  1	58.5	8.8	 20
612	  1	87.0	19.1	 25
613	  1	89.0	13.8	 20
614	  1	71.3	13.5	 16
615	  1	93.3	14.0	 20
616	  1	160.5	19.9	 20
617	  1	189.5	17.0	 20
618	  1	525.0	50.0	 25
619	  1	815.0	121.2	 25
620	  1	3780.8	159.5	 20
621	  1	438.0	41.7	 25
622	  1	707.0	86.9	 25
623	  1	320.5	35.1	 20
624	  1	4005.0	354.8	 25
625	  1	413.0	61.8	 25
626	  1	145.5	20.5	 16
627	  1	62.8	9.0	 20
628	  1	63.5	11.0	 20
629	  1	234.0	17.1	 16
630	  1	250.0	31.5	 25
631	  1	105.0	16.2	 25
632	  1	94.0	30.6	 20
633	  1	106.0	15.3	 25
634	  1	472.0	109.2	 25
635	  1	91.8	20.7	 20
636	  1	7317.0	1502.8	 25
637	  1	156.0	90.0	 25
638	  1	7447.5	1137.3	 16
639	  1	115.0	18.9	 20
  0	  2	113.3	21.0	 20
  1	  2	6299.0	1154.4	 25
  2	  2	172.3	31.4	 20
  3	  2	6292.8	373.0	 16
  4	  2	141.8	34.7	 20
  5	  2	785.0	92.3	 20
  6	  2	471.5	120.3	 20
  7	  2	1151.0	93.5	 25
  8	  2	113.0	21.5	 25
  9	  2	385.5	36.4	 20
 10	  2	76.0	12.0	 25
 11	  2	62.0	10.3	 25
 12	  2	61.5	8.5	 20
 13	  2	69.0	12.2	 25
 14	  2	282.3	25.1	 20
 15	  2	64.0	12.5	 16
 16	  2	62.3	12.5	 20
 17	  2	100.3	15.4	 20
 18	  2	373.5	34.1	 20
 19	  2	87.0	14.0	 25
 20	  2	57.0	10.7	 25
 21	  2	85.0	15.4	 20
 22	  2	56.0	10.5	 25
 23	  2	67.0	12.8	 25
 24	  2	119.3	25.9	 20
 25	  2	167.0	30.0	 25
 26	  2	111.0	23.6	 25
 27	  2	247.0	26.5	 16
 28	  2	311.3	31.0	 20
 29	  2	133.0	26.9	 20
 30	  2	108.5	14.5	 16
 31	  2	174.0	22.5	 25
 32	  2	2133.0	129.8	 25
 33	  2	148.8	31.9	 20
 34	  2	67.0	8.1	 25
 35	  2	89.0	17.2	 25
 36	  2	145.5	21.2	 20
 37	  2	680.0	92.6	 25
 38	  2	103.0	18.8	 25
 39	  2	3941.3	188.6	 16
 40	  2	93.3	28.8	 20
 41	  2	56.5	11.3	 20
 42	  2	85.3	12.3	 16
 43	  2	58.0	9.9	 25
 44	  2	50.0	9.5	 25
 45	  2	50.3	7.8	 20
 46	  2	65.0	10.6	 25
 47	  2	58.0	9.2	 25
 48	  2	57.3	10.3	 20
 49	  2	67.0	13.9	 25
 50	  2	59.0	10.7	 25
 51	  2	54.5	7.3	 16
 52	  2	57.0	8.9	 20
 53	  2	120.8	17.1	 16
 54	  2	151.3	17.7	 20
 55	  2	182.0	24.8	 25
 56	  2	74.3	17.3	 20
 57	  2	63.0	11.6	 25
 58	  2	52.0	8.5	 25
 59	  2	57.8	9.6	 20
 60	  2	182.0	32.7	 25
 61	  2	68.0	10.5	 25
 62	  2	5788.8	926.3	 20
 63	  2	129.0	23.4	 25
 64	  2	116.8	14.0	 20
 65	  2	112.8	20.1	 16
 66	  2	5496.5	887.9	 20
 67	  2	71.5	12.2	 20
 68	  2	82.5	12.5	 20
 69	  2	93.0	14.5	 25
 70	  2	104.0	16.2	 25
 71	  2	93.5	14.8	 20
 72	  2	89.0	13.8	 25
 73	  2	59.0	9.1	 25
 74	  2	78.5	13.2	 20
 75	  2	95.0	10.9	 25
 76	  2	97.0	11.9	 20
 77	  2	100.8	12.6	 16
 78	  2	94.0	12.2	 20
 79	  2	62.5	13.9	 20
 80	  2	85.3	12.0	 20
 81	  2	96.0	11.9	 25
 82	  2	100.0	14.3	 25
 83	  2	97.3	13.1	 20
 84	  2	86.0	16.6	 25
 85	  2	73.0	11.5	 25
 86	  2	5783.8	657.1	 20
 87	  2	186.0	208.1	 25
 88	  2	99.8	14.5	 20
 89	  2	101.0	17.6	 16
 90	  2	6106.3	834.4	 20
 91	  2	92.0	13.6	 20
 92	  2	5123.8	268.2	 20
 93	  2	126.0	15.7	 25
 94	  2	141.0	20.8	 25
 95	  2	136.3	21.4	 20
 96	  2	114.0	16.2	 25
 97	  2	84.0	7.7	 25
 98	  2	112.3	11.9	 20
 99	  2	121.0	18.4	 25
100	  2	117.0	17.9	 25
101	  2	107.0	15.5	 16
102	  2	105.3	14.2	 20
103	  2	89.0	14.0	 20
104	  2	101.3	16.6	 16
105	  2	105.0	20.2	 25
106	  2	87.0	14.3	 25
107	  2	85.3	12.8	 20
108	  2	81.0	15.3	 25
109	  2	51.0	9.6	 25
110	  2	49.3	8.9	 20
111	  2	113.0	16.7	 25
112	  2	125.5	14.6	 20
113	  2	121.5	16.0	 20
114	  2	195.0	19.7	 20
115	  2	71.5	12.5	 16
116	  2	5238.8	642.2	 20
117	  2	111.0	15.9	 25
118	  2	104.0	9.6	 20
119	  2	158.0	32.3	 25
120	  2	6716.0	462.3	 25
121	  2	423.5	40.4	 20
122	  2	6138.0	1063.0	 25
123	  2	134.0	18.0	 25
124	  2	111.3	18.3	 20
125	  2	106.0	13.7	 20
126	  2	6435.5	671.8	 20
127	  2	59.8	8.2	 16
128	  2	72.8	16.2	 20
129	  2	130.0	23.8	 25
130	  2	656.8	48.2	 20
131	  2	601.0	67.2	 25
132	  2	601.0	74.1	 25
133	  2	82.5	16.0	 20
134	  2	5374.0	525.6	 25
135	  2	96.0	13.3	 25
136	  2	94.3	17.8	 20
137	  2	100.0	12.6	 20
138	  2	6526.0	907.7	 20
139	  2	91.8	12.6	 16
140	  2	6159.0	645.2	 20
141	  2	131.5	18.1	 20
142	  2	125.3	20.0	 20
143	  2	140.0	16.8	 25
144	  2	6860.0	1247.4	 25
145	  2	97.3	11.2	 20
146	  2	6631.0	612.8	 25
147	  2	150.0	19.6	 25
148	  2	133.0	17.2	 20
149	  2	129.0	18.8	 25
150	  2	114.0	18.3	 20
151	  2	82.8	14.1	 16
152	  2	113.3	17.9	 20
153	  2	6462.8	486.2	 20
154	  2	6379.8	193.9	 20
155	  2	6308.0	821.9	 25
156	  2	112.0	12.8	 25
157	  2	72.8	13.0	 20
158	  2	60.0	8.8	 25
159	  2	65.0	12.0	 25
160	  2	96.3	13.9	 20
161	  2	412.0	44.5	 25
162	  2	745.3	87.8	 20
163	  2	126.5	7.3	 16
164	  2	175.0	18.3	 20
165	  2	133.5	25.6	 20
166	  2	161.8	21.1	 20
167	  2	114.0	15.2	 25
168	  2	70.0	11.2	 20
169	  2	69.0	9.2	 25
170	  2	70.0	11.5	 25
171	  2	57.5	8.2	 20
172	  2	70.0	11.5	 25
173	  2	71.0	11.2	 25
174	  2	85.3	10.7	 16
175	  2	293.8	31.8	 20
176	  2	86.0	14.2	 20
177	  2	191.8	26.8	 16
178	  2	145.0	29.1	 25
179	  2	71.0	16.4	 25
180	  2	64.8	11.0	 20
181	  2	67.0	10.7	 25
182	  2	68.0	9.2	 25
183	  2	113.3	11.6	 20
184	  2	66.0	9.6	 25
185	  2	56.0	9.0	 25
186	  2	99.0	13.1	 20
187	  2	297.5	36.8	 20
188	  2	360.0	71.0	 20
189	  2	883.5	57.8	 16
190	  2	162.0	25.1	 20
191	  2	337.0	34.6	 25
192	  2	156.5	16.8	 20
193	  2	621.0	63.4	 25
194	  2	1477.0	128.1	 25
195	  2	356.0	38.5	 20
196	  2	380.0	28.9	 25
197	  2	880.0	58.7	 25
198	  2	90.0	12.9	 20
199	  2	200.5	18.0	 20
200	  2	153.0	20.4	 20
201	  2	179.5	27.2	 16
202	  2	87.3	11.2	 20
203	  2	88.0	13.7	 25
204	  2	155.0	15.7	 20
205	  2	95.0	26.8	 25
206	  2	89.0	14.0	 25
207	  2	124.3	16.8	 20
208	  2	163.0	18.3	 25
209	  2	919.0	125.5	 25
210	  2	2055.0	116.0	 20
211	  2	55.3	10.5	 20
212	  2	190.0	26.6	 20
213	  2	50.3	10.1	 16
214	  2	66.8	11.0	 20
215	  2	49.0	8.9	 25
216	  2	196.3	27.2	 20
217	  2	231.0	27.6	 25
218	  2	355.0	41.1	 25
219	  2	102.0	13.8	 20
220	  2	166.0	23.2	 25
221	  2	169.0	43.4	 25
222	  2	563.3	54.1	 20
223	  2	154.0	16.9	 25
224	  2	464.3	59.3	 20
225	  2	109.3	17.0	 16
226	  2	63.3	8.8	 20
227	  2	91.5	17.5	 16
228	  2	58.0	7.4	 25
229	  2	72.0	10.0	 25
230	  2	63.3	10.6	 20
231	  2	106.0	15.6	 25
232	  2	830.0	100.1	 25
233	  2	543.3	66.3	 20
234	  2	68.0	12.4	 25
235	  2	55.0	9.0	 25
236	  2	163.5	30.0	 16
237	  2	76.0	15.2	 20
238	  2	92.3	12.8	 20
239	  2	60.3	8.8	 16
240	  2	70.0	17.3	 25
241	  2	58.0	10.8	 25
242	  2	99.0	15.0	 20
243	  2	103.0	14.0	 25
244	  2	127.0	21.3	 25
245	  2	223.8	26.3	 20
246	  2	83.0	10.7	 25
247	  2	79.0	13.7	 25
248	  2	66.8	12.7	 16
249	  2	75.3	10.2	 20
250	  2	55.3	10.6	 20
251	  2	64.5	9.4	 16
252	  2	53.0	9.5	 25
253	  2	51.0	8.6	 25
254	  2	78.8	19.5	 20
255	  2	55.0	6.4	 25
256	  2	57.0	10.2	 25
257	  2	58.3	11.0	 20
258	  2	62.0	10.3	 25
259	  2	62.0	8.5	 25
260	  2	74.3	17.3	 20
261	  2	76.3	12.7	 20
262	  2	100.3	14.6	 20
263	  2	434.0	27.5	 16
264	  2	476.8	142.3	 20
265	  2	816.0	117.9	 25
266	  2	65.0	10.6	 20
267	  2	58.0	11.8	 25
268	  2	115.0	15.9	 25
269	  2	57.8	11.1	 20
270	  2	57.0	12.6	 25
271	  2	79.0	14.9	 25
272	  2	57.3	7.8	 20
273	  2	102.0	15.0	 20
274	  2	263.0	36.3	 20
275	  2	180.5	29.2	 16
276	  2	53.3	7.3	 20
277	  2	57.0	9.5	 25
278	  2	101.3	12.9	 20
279	  2	172.0	28.4	 25
280	  2	69.0	11.8	 25
281	  2	61.0	9.4	 20
282	  2	92.0	17.5	 25
283	  2	693.0	66.1	 25
284	  2	227.5	27.3	 20
285	  2	420.3	19.3	 20
286	  2	404.0	25.3	 16
287	  2	81.3	9.4	 20
288	  2	142.5	23.3	 20
289	  2	109.0	18.2	 20
290	  2	114.0	18.4	 25
291	  2	64.0	16.1	 25
292	  2	74.0	13.5	 20
293	  2	50.0	8.8	 25
294	  2	95.0	15.4	 25
295	  2	272.3	20.8	 20
296	  2	751.0	76.2	 25
297	  2	109.8	19.3	 20
298	  2	96.8	15.6	 16
299	  2	112.3	19.8	 20
300	  2	158.5	39.9	 20
301	  2	538.3	24.3	 16
302	  2	319.0	37.1	 25
303	  2	82.0	16.7	 25
304	  2	469.3	78.7	 20
305	  2	72.0	10.9	 25
306	  2	74.0	10.2	 25
307	  2	64.3	8.0	 20
308	  2	71.0	12.1	 25
309	  2	78.0	12.7	 25
310	  2	85.5	15.3	 16
311	  2	80.8	15.7	 20
312	  2	83.5	12.1	 20
313	  2	148.3	21.2	 16
314	  2	130.0	18.7	 25
315	  2	153.0	23.0	 25
316	  2	165.3	22.9	 20
317	  2	56.0	8.8	 25
318	  2	64.0	10.8	 25
319	  2	94.5	10.9	 20
320	  2	104.0	16.2	 25
321	  2	251.0	26.8	 25
322	  2	117.3	14.2	 16
323	  2	299.3	30.4	 20
324	  2	145.8	19.5	 20
325	  2	201.5	23.1	 16
326	  2	134.0	18.5	 25
327	  2	70.0	14.3	 25
328	  2	59.3	7.8	 20
329	  2	74.0	11.7	 25
330	  2	64.0	9.8	 25
331	  2	55.5	10.4	 20
332	  2	53.0	9.1	 25
333	  2	105.0	15.3	 25
334	  2	68.3	13.0	 16
335	  2	67.0	9.3	 20
336	  2	95.0	19.4	 20
337	  2	67.0	11.4	 16
338	  2	84.0	17.0	 25
339	  2	69.0	13.3	 25
340	  2	69.3	12.9	 20
341	  2	90.0	10.5	 25
342	  2	62.3	10.5	 20
343	  2	123.0	19.9	 25
344	  2	51.0	10.2	 25
345	  2	75.0	14.6	 20
346	  2	171.0	25.2	 25
347	  2	58.3	9.1	 20
348	  2	77.5	15.1	 16
349	  2	72.0	16.5	 20
350	  2	57.0	11.5	 20
351	  2	69.5	33.4	 20
352	  2	68.0	11.2	 25
353	  2	74.0	10.6	 25
354	  2	71.3	9.2	 20
355	  2	178.0	29.1	 25
356	  2	84.0	11.7	 25
357	  2	83.8	19.8	 20
358	  2	133.0	23.4	 25
359	  2	147.0	19.4	 20
360	  2	249.5	25.2	 16
361	  2	73.5	10.0	 20
362	  2	65.3	11.0	 20
363	  2	118.0	19.2	 20
364	  2	252.0	55.1	 25
365	  2	87.0	15.7	 25
366	  2	350.5	30.4	 20
367	  2	107.0	17.3	 25
368	  2	177.0	26.7	 25
369	  2	91.3	15.8	 20
370	  2	82.0	10.6	 25
371	  2	66.5	9.2	 20
372	  2	105.8	13.9	 16
373	  2	367.3	47.3	 20
374	  2	542.3	44.4	 20
375	  2	244.0	17.7	 20
376	  2	102.0	14.5	 25
377	  2	127.0	19.4	 25
378	  2	128.3	15.2	 20
379	  2	340.0	41.1	 25
380	  2	791.0	81.6	 25
381	  2	621.0	65.2	 20
382	  2	326.0	41.4	 25
383	  2	269.0	29.5	 25
384	  2	1246.0	65.0	 16
385	  2	478.5	72.4	 20
386	  2	66.5	12.0	 20
387	  2	84.0	8.9	 16
388	  2	96.0	13.6	 25
389	  2	67.0	8.6	 25
390	  2	71.5	13.0	 20
391	  2	60.0	10.2	 25
392	  2	55.0	12.4	 25
393	  2	54.3	7.2	 20
394	  2	63.0	8.6	 25
395	  2	70.0	15.5	 25
396	  2	68.0	7.9	 16
397	  2	60.0	16.8	 20
398	  2	89.0	37.6	 20
399	  2	605.0	58.3	 16
400	  2	1579.0	236.7	 25
401	  2	3941.3	389.1	 20
402	  2	736.0	84.1	 25
403	  2	189.0	28.5	 25
404	  2	189.3	19.9	 20
405	  2	99.0	18.1	 25
406	  2	136.0	17.3	 25
407	  2	86.0	11.1	 20
408	  2	102.0	16.8	 20
409	  2	54.8	10.8	 20
410	  2	56.8	9.4	 16
411	  2	113.0	14.7	 20
412	  2	102.0	20.5	 25
413	  2	149.8	20.0	 20
414	  2	80.0	15.9	 25
415	  2	65.0	9.2	 25
416	  2	190.3	25.7	 20
417	  2	102.0	15.4	 25
418	  2	85.0	11.1	 25
419	  2	65.8	9.2	 20
420	  2	110.0	18.0	 25
421	  2	74.5	10.3	 20
422	  2	187.8	27.6	 16
423	  2	73.0	10.4	 20
424	  2	51.3	12.1	 20
425	  2	185.3	27.2	 20
426	  2	47.0	7.6	 25
427	  2	59.0	9.2	 25
428	  2	58.0	11.5	 20
429	  2	145.0	22.4	 25
430	  2	89.0	15.1	 25
431	  2	57.8	12.3	 20
432	  2	70.0	9.2	 25
433	  2	77.5	9.5	 20
434	  2	63.0	12.9	 16
435	  2	62.3	10.8	 20
436	  2	93.3	17.0	 20
437	  2	66.5	14.1	 20
438	  2	60.0	13.5	 25
439	  2	87.0	12.4	 25
440	  2	198.3	31.9	 20
441	  2	219.0	35.1	 25
442	  2	197.0	36.4	 25
443	  2	101.0	17.7	 20
444	  2	127.0	87.0	 25
445	  2	10348.8	2520.9	 20
446	  2	138.8	24.0	 16
447	  2	907.8	174.0	 20
448	  2	140.8	19.7	 20
449	  2	123.0	22.0	 20
450	  2	88.0	15.8	 25
451	  2	68.0	11.5	 25
452	  2	68.0	10.3	 20
453	  2	110.0	17.0	 25
454	  2	135.0	24.3	 25
455	  2	279.0	27.0	 20
456	  2	163.0	88.8	 25
457	  2	70.3	12.2	 20
458	  2	72.3	13.1	 16
459	  2	66.5	12.5	 20
460	  2	109.0	13.4	 16
461	  2	70.5	11.8	 20
462	  2	411.0	42.1	 25
463	  2	322.3	25.8	 20
464	  2	203.0	23.0	 25
465	  2	724.0	84.8	 25
466	  2	4327.8	463.7	 20
467	  2	120.0	19.7	 25
468	  2	108.0	19.0	 25
469	  2	68.3	13.3	 20
470	  2	117.3	18.2	 20
471	  2	232.8	47.3	 20
472	  2	75.3	11.4	 16
473	  2	75.5	13.7	 20
474	  2	137.0	22.1	 25
475	  2	110.3	17.3	 20
476	  2	63.0	9.8	 25
477	  2	57.0	8.3	 25
478	  2	161.0	28.5	 20
479	  2	60.0	11.6	 25
480	  2	78.0	11.6	 25
481	  2	102.0	20.0	 20
482	  2	69.0	12.7	 20
483	  2	84.8	22.4	 20
484	  2	221.3	26.2	 16
485	  2	187.3	31.8	 20
486	  2	608.0	123.7	 25
487	  2	695.5	73.0	 20
488	  2	236.0	33.8	 25
489	  2	130.0	25.8	 25
490	  2	82.3	15.1	 20
491	  2	69.0	11.7	 25
492	  2	130.0	17.1	 25
493	  2	65.3	10.0	 20
494	  2	54.0	9.0	 20
495	  2	120.3	18.2	 20
496	  2	82.0	14.1	 16
497	  2	113.5	18.0	 20
498	  2	78.0	14.1	 25
499	  2	209.5	28.7	 20
500	  2	205.0	26.3	 25
501	  2	93.0	15.4	 25
502	  2	82.0	12.1	 20
503	  2	118.0	18.5	 25
504	  2	203.0	36.4	 25
505	  2	126.8	16.0	 20
506	  2	239.0	25.0	 25
507	  2	75.0	14.2	 20
508	  2	65.0	9.0	 16
509	  2	67.3	7.6	 20
510	  2	61.0	8.9	 20
511	  2	63.3	10.7	 20
512	  2	87.0	17.0	 25
513	  2	60.0	10.1	 25
514	  2	56.0	9.4	 20
515	  2	57.0	8.6	 25
516	  2	50.0	7.2	 25
517	  2	57.3	11.3	 20
518	  2	64.0	10.3	 25
519	  2	78.0	29.7	 16
520	  2	59.3	10.5	 20
521	  2	66.0	13.8	 20
522	  2	104.5	18.1	 16
523	  2	57.0	11.9	 25
524	  2	68.0	10.0	 25
525	  2	72.0	9.5	 20
526	  2	59.0	11.6	 25
527	  2	317.0	33.2	 25
528	  2	58.0	9.8	 20
529	  2	56.0	9.6	 25
530	  2	62.0	10.2	 25
531	  2	61.0	9.3	 16
532	  2	56.3	10.1	 20
533	  2	61.0	13.4	 20
534	  2	60.5	10.0	 16
535	  2	59.0	10.6	 25
536	  2	68.0	9.3	 25
537	  2	248.8	34.2	 20
538	  2	105.0	17.0	 25
539	  2	85.0	11.8	 25
540	  2	81.5	14.9	 20
541	  2	167.0	17.7	 25
542	  2	120.0	24.0	 25
543	  2	127.3	13.6	 20
544	  2	104.3	17.9	 20
545	  2	154.3	18.5	 20
546	  2	98.5	15.0	 16
547	  2	1512.3	106.2	 20
548	  2	4674.0	934.6	 25
549	  2	705.5	86.3	 20
550	  2	131.0	22.7	 25
551	  2	93.0	15.0	 25
552	  2	85.5	15.7	 20
553	  2	83.0	12.2	 25
554	  2	120.0	12.6	 25
555	  2	85.3	11.6	 20
556	  2	88.8	14.7	 20
557	  2	67.0	14.8	 20
558	  2	64.5	11.0	 16
559	  2	69.5	12.7	 20
560	  2	357.0	58.7	 25
561	  2	66.5	12.2	 20
562	  2	70.0	12.0	 25
563	  2	103.0	16.9	 25
564	  2	393.8	56.8	 20
565	  2	270.0	33.4	 25
566	  2	235.0	25.0	 25
567	  2	394.5	70.2	 20
568	  2	332.0	39.7	 20
569	  2	206.8	39.9	 20
570	  2	745.3	45.4	 16
571	  2	3178.8	328.5	 20
572	  2	73.0	9.0	 25
573	  2	124.5	22.2	 20
574	  2	93.0	14.7	 25
575	  2	103.5	17.3	 20
576	  2	126.0	22.6	 25
577	  2	82.0	15.2	 25
578	  2	246.8	31.9	 20
579	  2	386.0	56.7	 25
580	  2	246.0	41.5	 25
581	  2	137.5	19.4	 16
582	  2	113.3	16.1	 20
583	  2	337.0	47.7	 20
584	  2	144.3	26.6	 16
585	  2	1996.0	195.7	 25
586	  2	242.0	40.9	 25
587	  2	120.0	19.7	 20
588	  2	53.0	8.6	 25
589	  2	63.0	13.1	 25
590	  2	63.5	11.6	 20
591	  2	255.0	27.5	 25
592	  2	553.0	68.3	 25
593	  2	297.3	19.2	 16
594	  2	333.5	33.2	 20
595	  2	319.8	70.9	 20
596	  2	63.8	11.9	 16
597	  2	398.0	40.9	 25
598	  2	95.0	15.6	 25
599	  2	314.5	30.9	 20
600	  2	273.0	35.2	 25
601	  2	68.0	10.9	 25
602	  2	70.8	12.5	 20
603	  2	88.0	14.2	 25
604	  2	56.0	10.6	 25
605	  2	58.5	7.1	 16
606	  2	301.3	25.7	 20
607	  2	156.3	33.4	 20
608	  2	62.3	10.4	 16
609	  2	72.0	14.3	 25
610	  2	58.0	10.9	 25
611	  2	53.5	8.3	 20
612	  2	59.0	9.5	 25
613	  2	56.0	13.6	 25
614	  2	66.0	12.1	 20
615	  2	82.0	17.7	 25
616	  2	149.0	53.1	 25
617	  2	146.3	16.6	 16
618	  2	229.0	31.9	 20
619	  2	333.0	349.6	 20
620	  2	3498.8	150.5	 16
621	  2	749.5	45.4	 20
622	  2	473.0	46.7	 25
623	  2	562.3	85.9	 20
624	  2	767.0	111.6	 25
625	  2	126.0	21.9	 25
626	  2	152.0	25.1	 20
627	  2	51.0	5.6	 25
628	  2	57.0	9.0	 25
629	  2	124.3	14.9	 20
630	  2	148.3	24.7	 20
631	  2	100.5	12.2	 20
632	  2	71.3	12.6	 16
633	  2	153.3	24.8	 20
634	  2	125.3	22.2	 20
635	  2	69.0	9.7	 25
636	  2	193.0	48.3	 25
637	  2	7080.3	1262.9	 20
638	  2	142.0	28.8	 25
639	  2	7518.0	1791.1	 25
  0	  3	6351.3	625.9	 20
  1	  3	133.0	18.0	 25
  2	  3	6383.0	764.8	 25
  3	  3	201.5	45.5	 20
  4	  3	91.0	16.3	 25
  5	  3	501.0	56.0	 25
  6	  3	151.0	18.4	 16
  7	  3	109.5	18.2	 20
  8	  3	217.3	33.6	 20
  9	  3	279.3	34.6	 16
 10	  3	285.0	31.8	 25
 11	  3	935.0	80.9	 25
 12	  3	414.8	33.0	 20
 13	  3	408.0	34.9	 25
 14	  3	206.0	23.3	 25
 15	  3	95.3	14.2	 20
 16	  3	52.0	7.5	 25
 17	  3	99.0	14.9	 25
 18	  3	94.3	16.1	 16
 19	  3	123.5	16.5	 20
 20	  3	114.5	16.8	 20
 21	  3	65.8	9.6	 16
 22	  3	62.3	11.5	 20
 23	  3	69.0	12.3	 25
 24	  3	59.3	10.2	 20
 25	  3	52.0	9.9	 25
 26	  3	77.0	15.2	 25
 27	  3	83.0	12.5	 20
 28	  3	80.0	14.2	 25
 29	  3	141.0	23.3	 25
 30	  3	280.3	28.6	 20
 31	  3	203.5	30.0	 20
 32	  3	750.5	49.0	 20
 33	  3	111.3	15.1	 16
 34	  3	145.5	25.6	 20
 35	  3	80.0	15.6	 25
 36	  3	164.8	22.3	 20
 37	  3	494.0	48.6	 25
 38	  3	314.3	41.1	 20
 39	  3	197.0	29.6	 25
 40	  3	84.0	13.3	 25
 41	  3	97.0	15.6	 20
 42	  3	67.0	13.4	 25
 43	  3	86.0	16.8	 20
 44	  3	68.0	9.6	 16
 45	  3	346.3	40.7	 20
 46	  3	288.3	30.2	 20
 47	  3	70.5	11.8	 20
 48	  3	65.0	11.7	 25
 49	  3	52.0	8.9	 25
 50	  3	57.3	9.8	 20
 51	  3	48.0	8.2	 25
 52	  3	63.0	13.6	 25
 53	  3	56.8	9.9	 20
 54	  3	49.0	9.1	 25
 55	  3	125.0	20.8	 20
 56	  3	205.3	23.8	 16
 57	  3	66.8	10.6	 20
 58	  3	64.5	8.5	 20
 59	  3	143.8	22.1	 20
 60	  3	248.0	33.7	 25
 61	  3	71.0	13.0	 25
 62	  3	5221.5	285.1	 20
 63	  3	155.0	20.7	 25
 64	  3	135.0	19.6	 25
 65	  3	123.8	19.3	 20
 66	  3	100.0	17.8	 25
 67	  3	62.0	10.7	 25
 68	  3	95.5	14.5	 16
 69	  3	4552.3	617.4	 20
 70	  3	4806.0	294.0	 20
 71	  3	5150.0	338.9	 16
 72	  3	101.0	18.4	 25
 73	  3	79.0	13.6	 25
 74	  3	4720.0	554.9	 20
 75	  3	115.0	19.1	 25
 76	  3	4842.0	685.3	 25
 77	  3	5126.0	755.9	 20
 78	  3	118.0	16.3	 25
 79	  3	128.0	219.5	 25
 80	  3	108.0	15.3	 16
 81	  3	4575.0	553.9	 20
 82	  3	4851.3	195.9	 20
 83	  3	5163.0	235.0	 16
 84	  3	108.0	14.1	 25
 85	  3	87.0	15.3	 25
 86	  3	5343.0	261.3	 20
 87	  3	103.0	21.4	 25
 88	  3	94.0	15.3	 25
 89	  3	82.0	10.7	 20
 90	  3	99.0	11.5	 25
 91	  3	88.0	14.4	 25
 92	  3	5310.0	253.6	 16
 93	  3	124.0	17.5	 20
 94	  3	4773.8	352.1	 20
 95	  3	5050.8	211.4	 16
 96	  3	130.0	20.7	 25
 97	  3	91.3	14.2	 20
 98	  3	112.0	13.6	 25
 99	  3	129.0	22.4	 25
100	  3	4288.0	448.2	 20
101	  3	203.0	34.2	 25
102	  3	146.0	21.2	 25
103	  3	120.3	13.9	 20
104	  3	5038.0	1030.3	 25
105	  3	4768.0	196.6	 20
106	  3	4470.3	138.9	 16
107	  3	89.3	19.3	 20
108	  3	73.5	12.1	 20
109	  3	47.5	9.7	 20
110	  3	50.0	11.6	 25
111	  3	173.0	89.0	 25
112	  3	530.0	33.6	 20
113	  3	343.0	58.8	 25
114	  3	2537.0	296.9	 25
115	  3	83.8	13.4	 20
116	  3	5129.0	552.3	 25
117	  3	127.5	16.3	 20
118	  3	125.8	12.9	 16
119	  3	170.5	28.7	 20
120	  3	6874.5	666.5	 20
121	  3	324.0	53.1	 20
122	  3	5614.0	627.6	 25
123	  3	125.0	23.8	 25
124	  3	109.3	22.0	 20
125	  3	118.0	17.6	 25
126	  3	102.0	14.3	 25
127	  3	68.0	11.8	 20
128	  3	59.0	10.1	 25
129	  3	432.3	57.9	 20
130	  3	438.3	30.1	 16
131	  3	11498.3	903.8	 20
132	  3	250.3	31.7	 20
133	  3	78.0	15.1	 20
134	  3	4964.0	464.2	 25
135	  3	89.0	15.1	 25
136	  3	93.3	10.4	 20
137	  3	107.0	15.7	 25
138	  3	6758.0	1031.3	 25
139	  3	92.3	15.6	 20
140	  3	5794.0	616.8	 25
141	  3	132.0	23.8	 25
142	  3	137.0	16.5	 16
143	  3	139.5	13.0	 20
144	  3	6871.3	1211.4	 20
145	  3	100.8	14.3	 16
146	  3	6072.0	1014.6	 25
147	  3	128.0	15.4	 25
148	  3	135.5	12.8	 20
149	  3	146.0	21.8	 25
150	  3	123.0	17.0	 25
151	  3	84.5	11.1	 20
152	  3	122.0	14.4	 25
153	  3	6619.3	240.4	 20
154	  3	6685.3	242.4	 20
155	  3	6483.3	812.5	 20
156	  3	137.3	12.7	 16
157	  3	72.3	13.6	 20
158	  3	68.0	11.8	 25
159	  3	69.5	13.9	 20
160	  3	80.0	14.7	 25
161	  3	504.0	59.9	 25
162	  3	766.0	72.9	 20
163	  3	104.0	15.8	 25
164	  3	80.0	9.2	 25
165	  3	74.3	11.9	 20
166	  3	80.3	13.5	 20
167	  3	535.5	78.9	 20
168	  3	75.5	18.9	 16
169	  3	74.8	12.1	 20
170	  3	101.0	16.8	 25
171	  3	367.0	37.5	 20
172	  3	71.0	12.4	 25
173	  3	68.0	10.2	 25
174	  3	65.5	11.0	 20
175	  3	132.0	21.8	 25
176	  3	146.0	20.9	 25
177	  3	428.0	35.4	 20
178	  3	2809.5	197.5	 20
179	  3	2972.0	195.5	 20
180	  3	303.3	24.0	 16
181	  3	191.3	22.5	 20
182	  3	52.3	7.7	 20
183	  3	60.3	10.0	 20
184	  3	75.0	10.4	 25
185	  3	63.0	8.7	 25
186	  3	63.5	10.4	 20
187	  3	452.0	38.2	 25
188	  3	371.0	98.0	 25
189	  3	782.5	65.4	 20
190	  3	219.0	26.2	 25
191	  3	113.3	17.0	 20
192	  3	197.5	27.5	 16
193	  3	2214.0	165.4	 20
194	  3	7422.3	145.8	 20
195	  3	11447.5	561.1	 20
196	  3	368.0	35.7	 25
197	  3	186.0	28.2	 25
198	  3	74.5	13.0	 20
199	  3	369.0	41.9	 25
200	  3	82.0	12.8	 25
201	  3	159.8	20.5	 20
202	  3	205.0	17.2	 25
203	  3	235.3	35.8	 20
204	  3	59.8	12.1	 16
205	  3	54.3	7.5	 20
206	  3	107.3	24.0	 20
207	  3	154.5	17.7	 20
208	  3	273.0	33.3	 25
209	  3	642.0	66.2	 25
210	  3	696.5	95.5	 20
211	  3	51.0	9.5	 25
212	  3	49.0	12.9	 20
213	  3	42.0	8.3	 25
214	  3	48.0	8.6	 25
215	  3	52.3	8.8	 16
216	  3	715.3	89.3	 20
217	  3	139.8	20.6	 20
218	  3	86.3	10.5	 16
219	  3	169.0	21.1	 25
220	  3	641.0	75.9	 25
221	  3	2599.5	95.8	 20
222	  3	1828.0	419.9	 25
223	  3	266.0	36.6	 25
224	  3	97.3	12.8	 20
225	  3	116.0	17.8	 25
226	  3	73.0	13.8	 25
227	  3	117.0	19.1	 20
228	  3	108.0	14.4	 20
229	  3	108.0	16.3	 20
230	  3	93.8	17.1	 16
231	  3	270.3	24.2	 20
232	  3	257.0	30.9	 25
233	  3	108.5	18.2	 20
234	  3	110.0	20.0	 25
235	  3	57.0	11.5	 25
236	  3	69.3	23.7	 20
237	  3	61.0	14.7	 25
238	  3	182.0	25.4	 25
239	  3	94.5	12.7	 20
240	  3	106.3	26.0	 20
241	  3	122.8	15.8	 20
242	  3	92.0	13.6	 16
243	  3	141.0	26.7	 20
244	  3	176.0	25.6	 25
245	  3	656.0	46.9	 20
246	  3	238.0	27.7	 25
247	  3	254.0	24.4	 25
248	  3	164.0	28.8	 20
249	  3	87.0	13.9	 25
250	  3	59.0	10.5	 25
251	  3	87.5	15.5	 20
252	  3	77.3	13.7	 20
253	  3	77.0	15.1	 20
254	  3	70.0	10.6	 16
255	  3	72.3	11.5	 20
256	  3	60.0	12.0	 25
257	  3	69.8	14.2	 20
258	  3	182.0	22.7	 25
259	  3	988.0	101.2	 25
260	  3	279.8	23.2	 20
261	  3	65.0	10.7	 25
262	  3	58.0	9.7	 25
263	  3	61.3	12.7	 20
264	  3	59.0	11.7	 25
265	  3	82.3	17.3	 20
266	  3	67.8	10.7	 16
267	  3	61.5	10.7	 20
268	  3	61.5	7.8	 20
269	  3	117.5	18.1	 20
270	  3	79.0	12.9	 25
271	  3	88.8	13.0	 20
272	  3	201.0	25.4	 25
273	  3	88.0	17.5	 25
274	  3	111.3	11.3	 20
275	  3	84.0	14.3	 25
276	  3	59.0	11.4	 25
277	  3	129.8	15.7	 16
278	  3	55.3	8.7	 20
279	  3	63.8	16.0	 20
280	  3	60.8	11.4	 16
281	  3	61.0	11.9	 25
282	  3	88.0	35.3	 25
283	  3	69.3	13.5	 20
284	  3	77.0	14.7	 25
285	  3	106.0	20.0	 25
286	  3	139.0	16.6	 20
287	  3	312.0	44.1	 25
288	  3	356.0	62.9	 25
289	  3	217.3	29.1	 16
290	  3	207.0	21.9	 20
291	  3	68.0	11.3	 20
292	  3	57.0	7.8	 16
293	  3	111.0	17.7	 25
294	  3	74.0	14.0	 25
295	  3	68.0	9.1	 20
296	  3	60.0	11.7	 25
297	  3	58.0	11.0	 25
298	  3	61.5	10.6	 20
299	  3	71.0	11.7	 25
300	  3	56.0	11.8	 25
301	  3	140.5	16.5	 20
302	  3	63.0	11.2	 20
303	  3	257.3	15.9	 20
304	  3	91.0	12.5	 16
305	  3	166.0	16.5	 20
306	  3	133.0	17.2	 25
307	  3	72.5	11.9	 20
308	  3	87.0	17.5	 25
309	  3	154.0	24.7	 25
310	  3	149.0	22.3	 20
311	  3	7715.0	721.3	 25
312	  3	1907.0	278.1	 25
313	  3	152.3	22.0	 20
314	  3	70.3	11.6	 20
315	  3	145.5	25.3	 20
316	  3	133.0	15.8	 16
317	  3	378.3	37.2	 20
318	  3	460.0	46.9	 25
319	  3	161.8	19.0	 20
320	  3	255.0	29.4	 25
321	  3	1080.0	155.1	 25
322	  3	157.0	20.8	 20
323	  3	2928.0	291.8	 25
324	  3	3086.0	417.8	 25
325	  3	246.0	30.8	 20
326	  3	96.0	16.0	 20
327	  3	64.8	10.9	 20
328	  3	189.5	16.8	 16
329	  3	91.3	12.6	 20
330	  3	55.3	9.1	 20
331	  3	71.0	9.2	 25
332	  3	90.0	14.4	 25
333	  3	69.5	13.7	 20
334	  3	74.0	12.8	 25
335	  3	70.0	13.0	 25
336	  3	62.5	9.7	 20
337	  3	67.0	10.1	 25
338	  3	177.3	18.4	 20
339	  3	72.3	9.4	 16
340	  3	127.3	22.4	 20
341	  3	121.8	19.2	 20
342	  3	52.0	10.5	 16
343	  3	51.0	10.9	 25
344	  3	430.0	62.0	 25
345	  3	132.0	18.1	 20
346	  3	67.0	13.7	 25
347	  3	62.0	14.5	 25
348	  3	90.5	19.1	 20
349	  3	76.0	12.9	 25
350	  3	379.0	68.3	 25
351	  3	324.5	39.4	 16
352	  3	46.3	9.9	 20
353	  3	121.3	13.8	 20
354	  3	59.0	22.6	 16
355	  3	74.0	10.5	 25
356	  3	63.0	11.7	 25
357	  3	56.3	13.6	 20
358	  3	64.0	11.3	 25
359	  3	66.0	12.5	 25
360	  3	53.5	9.3	 20
361	  3	59.0	7.9	 25
362	  3	295.0	32.6	 25
363	  3	474.5	32.0	 16
364	  3	333.5	41.5	 20
365	  3	712.0	67.5	 20
366	  3	932.3	63.4	 16
367	  3	153.0	24.7	 25
368	  3	117.0	18.4	 25
369	  3	76.8	15.8	 20
370	  3	79.0	10.0	 25
371	  3	63.0	11.1	 25
372	  3	64.0	11.9	 20
373	  3	117.0	19.2	 25
374	  3	114.0	18.4	 25
375	  3	658.3	46.4	 16
376	  3	423.8	46.6	 20
377	  3	193.5	19.3	 20
378	  3	261.3	31.8	 16
379	  3	501.0	69.1	 20
380	  3	147.0	20.6	 25
381	  3	73.3	8.7	 20
382	  3	63.0	8.7	 25
383	  3	66.0	7.4	 25
384	  3	127.5	17.2	 20
385	  3	67.0	9.7	 25
386	  3	123.5	18.6	 20
387	  3	120.0	18.6	 25
388	  3	85.3	15.9	 20
389	  3	72.3	10.4	 16
390	  3	55.0	6.8	 20
391	  3	243.0	38.6	 20
392	  3	65.8	20.3	 20
393	  3	71.0	12.9	 25
394	  3	924.0	104.6	 25
395	  3	950.8	87.9	 20
396	  3	72.0	13.2	 25
397	  3	69.0	12.7	 25
398	  3	59.8	12.6	 20
399	  3	59.0	9.9	 25
400	  3	209.3	25.4	 20
401	  3	1570.5	70.1	 16
402	  3	906.3	60.3	 20
403	  3	466.5	53.8	 20
404	  3	5541.0	364.1	 20
405	  3	107.0	19.2	 25
406	  3	171.0	29.5	 25
407	  3	81.5	14.5	 20
408	  3	67.0	11.7	 25
409	  3	57.0	10.8	 25
410	  3	53.5	8.9	 20
411	  3	102.0	14.6	 25
412	  3	66.5	8.9	 20
413	  3	63.5	8.1	 16
414	  3	63.8	11.4	 20
415	  3	60.3	8.1	 20
416	  3	64.5	11.6	 20
417	  3	67.0	12.7	 25
418	  3	62.0	12.6	 25
419	  3	354.5	43.5	 20
420	  3	450.0	51.0	 25
421	  3	266.0	47.3	 25
422	  3	69.3	15.1	 20
423	  3	332.0	56.3	 25
424	  3	42.0	8.4	 25
425	  3	48.0	8.1	 16
426	  3	51.3	9.7	 20
427	  3	43.5	7.7	 20
428	  3	53.0	8.4	 16
429	  3	139.0	18.0	 25
430	  3	54.0	8.0	 25
431	  3	74.0	11.7	 20
432	  3	58.0	12.3	 25
433	  3	73.0	12.7	 25
434	  3	73.5	11.6	 20
435	  3	115.0	19.2	 25
436	  3	74.0	29.3	 25
437	  3	2063.5	207.0	 16
438	  3	829.0	97.7	 20
439	  3	878.3	214.6	 20
440	  3	202.0	30.2	 16
441	  3	204.0	28.3	 25
442	  3	179.0	37.5	 25
443	  3	72.5	12.8	 20
444	  3	71.0	12.7	 25
445	  3	289.0	22.5	 20
446	  3	166.0	24.7	 25
447	  3	218.0	36.9	 25
448	  3	95.3	11.1	 20
449	  3	98.8	20.7	 20
450	  3	142.8	27.6	 20
451	  3	328.3	44.6	 16
452	  3	57.3	7.6	 20
453	  3	155.0	23.2	 25
454	  3	80.5	14.7	 20
455	  3	64.0	7.6	 25
456	  3	64.0	11.3	 25
457	  3	53.3	6.5	 20
458	  3	80.0	18.7	 25
459	  3	252.0	97.7	 25
460	  3	958.8	122.0	 20
461	  3	208.0	28.8	 25
462	  3	1107.3	44.3	 20
463	  3	399.5	29.1	 16
464	  3	7750.5	912.8	 20
465	  3	89.0	13.0	 20
466	  3	102.0	19.2	 20
467	  3	69.0	11.1	 25
468	  3	124.0	23.8	 25
469	  3	61.3	11.8	 20
470	  3	74.0	13.0	 25
471	  3	56.0	12.8	 25
472	  3	65.3	7.1	 20
473	  3	48.0	6.7	 25
474	  3	62.0	9.9	 20
475	  3	881.3	93.4	 16
476	  3	51.3	7.7	 20
477	  3	61.0	10.0	 20
478	  3	69.5	14.0	 20
479	  3	59.0	8.8	 25
480	  3	67.0	10.4	 25
481	  3	65.8	13.4	 20
482	  3	116.0	18.9	 25
483	  3	454.0	44.7	 25
484	  3	543.5	41.9	 20
485	  3	57.0	11.7	 25
486	  3	61.3	9.0	 20
487	  3	68.5	13.6	 16
488	  3	87.8	12.7	 20
489	  3	197.3	32.8	 20
490	  3	93.3	13.4	 20
491	  3	64.0	12.6	 25
492	  3	134.0	18.2	 25
493	  3	77.3	15.3	 20
494	  3	73.0	9.4	 25
495	  3	55.0	10.9	 25
496	  3	62.0	13.1	 20
497	  3	322.0	38.5	 25
498	  3	520.0	51.0	 20
499	  3	881.3	45.4	 16
500	  3	546.3	60.5	 20
501	  3	141.3	23.0	 20
502	  3	2039.5	186.3	 16
503	  3	113.0	14.9	 25
504	  3	112.3	15.0	 20
505	  3	1079.0	130.6	 25
506	  3	4231.0	333.6	 25
507	  3	1149.5	71.5	 20
508	  3	817.0	79.9	 25
509	  3	720.0	115.2	 25
510	  3	2857.8	307.2	 20
511	  3	121.0	50.4	 20
512	  3	95.3	17.8	 20
513	  3	106.3	18.0	 16
514	  3	46.5	8.7	 20
515	  3	51.0	11.4	 25
516	  3	48.3	6.1	 20
517	  3	114.0	15.5	 25
518	  3	165.0	18.8	 25
519	  3	670.8	78.1	 20
520	  3	705.0	69.3	 25
521	  3	320.0	37.6	 25
522	  3	581.8	61.5	 20
523	  3	114.0	17.8	 20
524	  3	145.0	25.9	 20
525	  3	104.0	16.4	 16
526	  3	199.5	34.5	 20
527	  3	408.0	39.8	 25
528	  3	590.0	60.7	 20
529	  3	86.0	13.0	 25
530	  3	60.0	10.1	 25
531	  3	118.8	15.2	 20
532	  3	81.0	17.1	 25
533	  3	53.0	8.9	 25
534	  3	135.8	19.0	 20
535	  3	68.3	12.3	 20
536	  3	60.0	9.4	 20
537	  3	217.5	25.8	 16
538	  3	117.8	16.9	 20
539	  3	93.3	12.4	 20
540	  3	62.0	9.0	 20
541	  3	245.0	29.4	 25
542	  3	73.0	9.7	 25
543	  3	137.5	25.1	 20
544	  3	140.0	21.2	 25
545	  3	121.0	14.0	 25
546	  3	118.0	15.7	 20
547	  3	163.0	16.6	 25
548	  3	164.5	25.0	 20
549	  3	210.3	17.0	 16
550	  3	298.0	26.7	 20
551	  3	5078.5	1093.0	 20
552	  3	66.0	9.9	 20
553	  3	86.0	11.3	 25
554	  3	169.0	28.2	 25
555	  3	145.3	28.6	 20
556	  3	116.0	19.4	 25
557	  3	72.0	10.2	 25
558	  3	59.0	9.5	 20
559	  3	103.0	17.4	 25
560	  3	338.0	70.1	 20
561	  3	86.5	20.3	 16
562	  3	363.0	59.8	 20
563	  3	103.0	16.5	 16
564	  3	59.0	14.4	 25
565	  3	57.0	10.5	 25
566	  3	79.8	18.3	 20
567	  3	87.0	16.9	 25
568	  3	1137.0	94.0	 25
569	  3	560.0	45.4	 20
570	  3	166.0	18.2	 25
571	  3	71.0	12.7	 25
572	  3	100.0	14.3	 16
573	  3	956.8	103.2	 20
574	  3	195.5	23.3	 20
575	  3	135.3	28.2	 16
576	  3	149.0	18.6	 25
577	  3	106.0	17.8	 25
578	  3	157.5	26.0	 20
579	  3	82.0	13.5	 25
580	  3	168.0	24.9	 25
581	  3	642.5	46.3	 20
582	  3	1000.0	137.1	 25
583	  3	225.0	26.7	 25
584	  3	477.3	38.9	 20
585	  3	157.8	17.8	 20
586	  3	119.0	17.8	 20
587	  3	417.8	47.3	 16
588	  3	73.3	11.5	 20
589	  3	85.0	19.0	 25
590	  3	66.0	8.7	 20
591	  3	139.0	26.0	 25
592	  3	66.0	10.3	 25
593	  3	65.8	11.0	 20
594	  3	140.0	65.9	 25
595	  3	2401.0	364.0	 25
596	  3	244.5	21.5	 20
597	  3	326.3	37.7	 20
598	  3	340.5	99.1	 20
599	  3	525.8	21.6	 16
600	  3	144.0	27.3	 20
601	  3	208.0	36.3	 25
602	  3	111.0	12.8	 20
603	  3	84.0	11.8	 25
604	  3	84.0	19.8	 25
605	  3	86.5	12.8	 20
606	  3	554.0	50.6	 25
607	  3	666.0	110.2	 25
608	  3	113.0	21.6	 20
609	  3	95.5	17.0	 20
610	  3	135.8	22.9	 20
611	  3	59.0	8.6	 16
612	  3	59.3	11.8	 20
613	  3	165.0	26.1	 25
614	  3	160.5	28.9	 20
615	  3	177.0	31.4	 25
616	  3	114.0	19.0	 25
617	  3	66.5	8.3	 20
618	  3	69.0	13.1	 25
619	  3	87.5	11.1	 20
620	  3	157.0	58.1	 25
621	  3	537.0	56.9	 25
622	  3	822.3	77.0	 16
623	  3	129.3	22.3	 20
624	  3	327.0	46.5	 20
625	  3	206.0	29.5	 16
626	  3	640.0	56.0	 25
627	  3	86.0	11.8	 25
628	  3	162.0	23.1	 20
629	  3	85.0	13.4	 25
630	  3	884.0	98.9	 25
631	  3	554.0	75.3	 20
632	  3	90.0	18.1	 25
633	  3	67.0	12.7	 25
634	  3	77.3	9.5	 16
635	  3	75.5	25.7	 20
636	  3	7089.0	1616.5	 20
637	  3	104.0	19.7	 16
638	  3	7190.0	1554.0	 25
639	  3	89.0	14.0	 25
  0	  4	267.0	81.5	 16
  1	  4	127.3	18.8	 20
  2	  4	94.0	16.9	 25
  3	  4	62.8	9.1	 20
  4	  4	57.0	11.5	 25
  5	  4	167.0	26.9	 25
  6	  4	84.0	12.9	 20
  7	  4	55.0	9.6	 25
  8	  4	158.0	19.6	 25
  9	  4	128.3	18.6	 20
 10	  4	133.0	22.2	 20
 11	  4	281.3	36.2	 20
 12	  4	735.8	40.0	 16
 13	  4	493.8	38.6	 20
 14	  4	299.0	40.4	 25
 15	  4	184.0	22.5	 20
 16	  4	58.0	10.2	 25
 17	  4	119.0	17.5	 25
 18	  4	70.3	12.0	 20
 19	  4	93.0	15.5	 25
 20	  4	91.0	12.7	 25
 21	  4	94.8	25.2	 20
 22	  4	53.0	9.0	 25
 23	  4	83.5	15.2	 16
 24	  4	48.3	9.8	 20
 25	  4	50.3	10.5	 20
 26	  4	79.0	18.2	 16
 27	  4	144.0	27.2	 25
 28	  4	147.0	32.5	 25
 29	  4	188.0	28.8	 20
 30	  4	450.0	36.6	 25
 31	  4	290.0	45.2	 25
 32	  4	490.3	39.5	 20
 33	  4	132.0	32.2	 25
 34	  4	131.0	15.4	 25
 35	  4	138.5	22.3	 16
 36	  4	187.3	27.9	 20
 37	  4	476.3	31.0	 20
 38	  4	190.8	25.0	 16
 39	  4	68.0	13.2	 25
 40	  4	54.0	9.6	 25
 41	  4	69.3	14.2	 20
 42	  4	63.0	10.6	 25
 43	  4	115.0	18.9	 25
 44	  4	132.3	21.8	 20
 45	  4	89.0	13.4	 25
 46	  4	315.0	27.8	 25
 47	  4	71.0	12.3	 16
 48	  4	79.3	11.1	 20
 49	  4	57.5	8.6	 20
 50	  4	45.0	7.4	 16
 51	  4	55.0	15.3	 25
 52	  4	40.0	10.0	 25
 53	  4	51.3	7.1	 20
 54	  4	52.0	7.6	 25
 55	  4	94.0	15.5	 25
 56	  4	116.5	16.6	 20
 57	  4	74.0	15.1	 25
 58	  4	89.0	16.6	 25
 59	  4	119.5	14.5	 16
 60	  4	171.5	19.8	 20
 61	  4	65.0	11.2	 20
 62	  4	4855.3	180.7	 16
 63	  4	137.0	16.2	 20
 64	  4	195.0	31.3	 25
 65	  4	5644.8	689.9	 20
 66	  4	5970.0	537.1	 25
 67	  4	85.0	11.4	 25
 68	  4	5347.5	714.4	 20
 69	  4	119.0	17.2	 25
 70	  4	109.0	13.2	 25
 71	  4	114.3	11.6	 20
 72	  4	5780.0	567.8	 20
 73	  4	84.8	14.5	 20
 74	  4	5357.3	170.8	 16
 75	  4	5034.3	443.7	 20
 76	  4	131.0	17.0	 25
 77	  4	139.5	16.3	 20
 78	  4	5888.0	680.6	 25
 79	  4	626.0	1071.9	 25
 80	  4	5204.3	504.2	 20
 81	  4	118.0	12.5	 25
 82	  4	106.3	10.1	 20
 83	  4	104.0	11.8	 25
 84	  4	5903.3	616.1	 20
 85	  4	81.5	10.2	 16
 86	  4	4752.8	723.4	 20
 87	  4	99.8	17.4	 20
 88	  4	76.8	14.8	 20
 89	  4	81.0	12.3	 25
 90	  4	91.0	12.9	 25
 91	  4	83.5	11.3	 20
 92	  4	5501.0	1019.7	 25
 93	  4	5108.0	566.5	 25
 94	  4	109.8	12.0	 20
 95	  4	114.0	13.0	 25
 96	  4	5340.0	499.2	 20
 97	  4	95.3	11.0	 16
 98	  4	114.5	11.2	 20
 99	  4	176.8	31.6	 20
100	  4	461.3	108.3	 20
101	  4	310.0	75.2	 25
102	  4	161.0	20.1	 25
103	  4	119.0	16.5	 20
104	  4	5512.0	597.3	 25
105	  4	129.0	17.0	 25
106	  4	113.5	17.5	 20
107	  4	4961.0	638.3	 25
108	  4	76.0	9.4	 25
109	  4	50.5	9.5	 16
110	  4	49.3	12.0	 20
111	  4	233.0	104.1	 20
112	  4	638.3	44.6	 16
113	  4	296.0	89.3	 25
114	  4	1107.0	100.3	 25
115	  4	79.0	11.1	 20
116	  4	5331.0	440.8	 25
117	  4	5088.0	475.5	 25
118	  4	5383.3	635.5	 20
119	  4	6126.0	760.8	 25
120	  4	6696.0	729.9	 25
121	  4	159.5	22.5	 16
122	  4	4681.5	914.1	 20
123	  4	101.0	13.9	 20
124	  4	105.5	14.4	 16
125	  4	5908.0	835.3	 25
126	  4	6646.0	968.2	 25
127	  4	67.5	7.9	 20
128	  4	60.0	10.6	 25
129	  4	175.0	22.5	 25
130	  4	256.8	33.5	 20
131	  4	2573.0	225.1	 25
132	  4	350.0	45.2	 25
133	  4	75.5	12.9	 16
134	  4	4707.3	506.1	 20
135	  4	90.8	12.5	 20
136	  4	88.5	14.2	 16
137	  4	101.0	17.1	 25
138	  4	6607.0	1144.8	 25
139	  4	83.8	12.9	 20
140	  4	118.0	15.3	 25
141	  4	5428.3	648.5	 20
142	  4	5876.0	749.7	 25
143	  4	6406.0	1043.0	 25
144	  4	117.3	19.0	 20
145	  4	81.0	11.6	 25
146	  4	114.0	15.4	 20
147	  4	5250.0	236.4	 16
148	  4	5335.0	238.0	 20
149	  4	5657.0	713.5	 20
150	  4	125.8	16.6	 20
151	  4	83.0	13.0	 25
152	  4	125.0	18.3	 25
153	  4	6708.0	468.7	 20
154	  4	6615.0	445.7	 25
155	  4	6632.0	1035.2	 25
156	  4	144.3	25.2	 20
157	  4	76.0	12.1	 25
158	  4	61.3	10.8	 20
159	  4	66.3	13.2	 16
160	  4	73.5	8.9	 20
161	  4	299.3	30.9	 20
162	  4	381.5	41.6	 20
163	  4	115.0	16.7	 25
164	  4	84.0	11.4	 25
165	  4	59.3	6.5	 20
166	  4	62.0	12.3	 25
167	  4	199.0	31.5	 25
168	  4	82.0	12.0	 20
169	  4	96.0	14.3	 25
170	  4	199.5	33.8	 20
171	  4	216.8	18.1	 16
172	  4	71.5	9.8	 20
173	  4	65.5	11.1	 20
174	  4	65.0	9.2	 20
175	  4	140.0	24.6	 25
176	  4	88.0	11.2	 25
177	  4	352.8	25.2	 20
178	  4	3379.0	248.0	 25
179	  4	2449.0	218.8	 25
180	  4	442.5	40.1	 20
181	  4	123.0	18.6	 25
182	  4	60.0	11.5	 25
183	  4	62.8	10.4	 16
184	  4	58.3	12.8	 20
185	  4	76.3	11.2	 20
186	  4	90.0	15.6	 16
187	  4	881.0	90.7	 25
188	  4	602.0	151.0	 25
189	  4	396.8	48.3	 20
190	  4	139.0	20.9	 25
191	  4	100.0	12.7	 25
192	  4	142.3	17.6	 20
193	  4	1153.0	136.4	 25
194	  4	5633.0	311.9	 25
195	  4	8218.3	406.5	 16
196	  4	340.3	31.9	 20
197	  4	196.5	26.5	 20
198	  4	83.3	13.9	 16
199	  4	68.0	13.7	 25
200	  4	61.3	9.1	 20
201	  4	235.0	34.0	 25
202	  4	155.0	17.8	 25
203	  4	119.0	16.2	 20
204	  4	58.0	12.1	 25
205	  4	60.0	11.1	 25
206	  4	134.3	17.1	 20
207	  4	205.5	23.2	 20
208	  4	309.3	37.0	 20
209	  4	335.3	31.7	 16
210	  4	370.5	39.6	 20
211	  4	47.0	10.0	 25
212	  4	48.3	7.2	 20
213	  4	44.0	7.6	 25
214	  4	53.0	9.7	 25
215	  4	51.8	8.9	 20
216	  4	458.0	47.9	 25
217	  4	204.0	26.9	 25
218	  4	79.3	13.6	 20
219	  4	82.0	13.5	 20
220	  4	1435.3	137.3	 20
221	  4	1619.0	62.6	 16
222	  4	332.0	233.8	 20
223	  4	143.5	20.8	 20
224	  4	237.0	25.5	 20
225	  4	71.0	13.8	 25
226	  4	66.0	7.8	 25
227	  4	102.8	13.5	 20
228	  4	87.0	15.8	 25
229	  4	138.0	25.4	 25
230	  4	85.5	11.9	 20
231	  4	301.0	27.0	 25
232	  4	294.5	27.5	 20
233	  4	104.5	13.1	 16
234	  4	129.5	17.9	 20
235	  4	61.5	11.6	 20
236	  4	62.5	12.3	 20
237	  4	76.0	16.2	 25
238	  4	95.0	15.6	 25
239	  4	108.5	17.9	 20
240	  4	162.0	19.5	 25
241	  4	197.0	32.9	 25
242	  4	94.3	17.5	 20
243	  4	84.0	15.9	 25
244	  4	137.0	15.5	 20
245	  4	360.5	31.7	 16
246	  4	162.0	13.4	 20
247	  4	451.5	58.9	 20
248	  4	121.5	18.9	 20
249	  4	57.0	10.4	 25
250	  4	54.0	11.7	 25
251	  4	139.8	18.5	 20
252	  4	73.0	12.8	 25
253	  4	71.0	15.9	 25
254	  4	62.5	11.6	 20
255	  4	64.0	10.7	 25
256	  4	54.0	7.3	 16
257	  4	55.0	9.1	 20
258	  4	83.3	13.9	 20
259	  4	180.3	20.7	 16
260	  4	240.0	29.2	 20
261	  4	70.0	12.5	 25
262	  4	57.5	8.2	 20
263	  4	56.0	9.5	 25
264	  4	54.0	9.6	 25
265	  4	62.0	11.5	 20
266	  4	69.0	12.2	 25
267	  4	64.0	10.2	 25
268	  4	61.5	11.6	 20
269	  4	66.3	10.0	 20
270	  4	72.8	11.6	 20
271	  4	127.0	17.4	 16
272	  4	141.8	20.6	 20
273	  4	67.0	10.5	 25
274	  4	75.0	13.7	 20
275	  4	291.0	39.5	 25
276	  4	57.0	10.6	 25
277	  4	62.5	12.1	 20
278	  4	50.0	9.3	 25
279	  4	63.0	7.7	 25
280	  4	51.5	8.3	 20
281	  4	56.0	10.2	 20
282	  4	73.3	16.0	 20
283	  4	56.8	10.0	 16
284	  4	69.3	15.3	 20
285	  4	151.0	46.1	 25
286	  4	210.0	43.4	 20
287	  4	487.0	212.4	 25
288	  4	143.0	20.6	 25
289	  4	541.3	40.9	 20
290	  4	171.0	53.7	 25
291	  4	66.0	11.8	 25
292	  4	68.3	9.9	 20
293	  4	123.5	21.2	 20
294	  4	85.0	14.0	 20
295	  4	63.3	9.8	 16
296	  4	49.0	8.2	 20
297	  4	57.0	9.6	 25
298	  4	52.3	8.6	 20
299	  4	67.0	9.2	 25
300	  4	60.0	10.2	 25
301	  4	142.3	21.2	 20
302	  4	75.0	14.6	 25
303	  4	241.0	32.2	 25
304	  4	74.5	11.2	 20
305	  4	117.0	24.8	 25
306	  4	104.8	18.5	 20
307	  4	69.3	15.8	 16
308	  4	85.8	15.3	 20
309	  4	196.0	24.8	 20
310	  4	108.5	15.7	 20
311	  4	2390.0	269.6	 25
312	  4	271.0	30.3	 25
313	  4	88.0	19.2	 20
314	  4	82.0	14.1	 25
315	  4	196.3	24.9	 20
316	  4	193.0	29.5	 25
317	  4	671.0	65.5	 25
318	  4	729.3	45.6	 16
319	  4	105.5	17.0	 20
320	  4	109.5	12.5	 20
321	  4	340.3	26.8	 16
322	  4	263.0	31.6	 25
323	  4	1032.0	99.0	 25
324	  4	954.3	105.9	 20
325	  4	186.0	47.8	 25
326	  4	87.0	16.9	 25
327	  4	64.3	9.3	 20
328	  4	74.0	9.9	 25
329	  4	103.0	13.4	 25
330	  4	63.0	8.9	 16
331	  4	67.3	8.9	 20
332	  4	178.3	27.3	 20
333	  4	59.3	12.2	 16
334	  4	57.0	10.0	 25
335	  4	64.0	10.9	 25
336	  4	59.3	14.0	 20
337	  4	61.0	9.9	 25
338	  4	191.0	26.5	 25
339	  4	69.3	11.8	 20
340	  4	181.0	29.1	 25
341	  4	141.0	19.2	 25
342	  4	135.5	25.3	 20
343	  4	55.3	9.5	 20
344	  4	101.0	16.0	 20
345	  4	121.0	13.7	 16
346	  4	93.5	17.1	 20
347	  4	73.0	13.6	 25
348	  4	62.0	13.9	 20
349	  4	76.0	14.9	 25
350	  4	76.0	13.4	 25
351	  4	65.5	12.2	 20
352	  4	53.0	10.5	 25
353	  4	65.0	11.1	 25
354	  4	60.0	8.7	 20
355	  4	65.3	10.2	 20
356	  4	56.0	9.8	 20
357	  4	62.5	7.4	 16
358	  4	70.8	16.7	 20
359	  4	50.0	11.6	 25
360	  4	56.0	9.9	 20
361	  4	57.0	9.7	 25
362	  4	107.0	30.3	 25
363	  4	765.5	89.9	 20
364	  4	460.0	44.3	 25
365	  4	1097.0	137.8	 25
366	  4	875.0	77.6	 20
367	  4	155.8	25.8	 20
368	  4	73.3	11.9	 20
369	  4	65.5	11.0	 16
370	  4	82.3	15.5	 20
371	  4	69.0	10.0	 25
372	  4	75.8	17.2	 20
373	  4	97.0	19.9	 25
374	  4	86.8	13.2	 20
375	  4	217.0	23.9	 25
376	  4	1049.0	108.2	 25
377	  4	179.3	16.1	 20
378	  4	161.0	27.6	 25
379	  4	390.0	48.3	 25
380	  4	214.8	24.8	 16
381	  4	62.3	9.2	 20
382	  4	64.3	18.1	 20
383	  4	64.3	11.0	 16
384	  4	68.0	10.0	 25
385	  4	55.0	10.2	 25
386	  4	164.0	21.6	 20
387	  4	79.0	14.7	 25
388	  4	83.0	13.0	 25
389	  4	62.3	8.4	 20
390	  4	57.0	9.9	 25
391	  4	75.0	15.0	 25
392	  4	52.5	8.1	 16
393	  4	67.0	10.9	 20
394	  4	148.3	11.7	 20
395	  4	117.8	15.4	 16
396	  4	52.0	10.7	 25
397	  4	56.0	9.1	 25
398	  4	59.0	9.0	 20
399	  4	61.0	8.7	 25
400	  4	80.0	18.2	 25
401	  4	851.0	77.9	 20
402	  4	369.0	40.3	 25
403	  4	251.0	40.7	 25
404	  4	851.0	74.6	 16
405	  4	70.5	11.3	 20
406	  4	88.3	12.5	 20
407	  4	57.5	7.0	 16
408	  4	61.0	11.4	 25
409	  4	58.0	11.0	 25
410	  4	56.8	11.8	 20
411	  4	51.0	9.8	 25
412	  4	68.0	10.1	 25
413	  4	98.3	17.2	 20
414	  4	63.0	8.2	 25
415	  4	65.0	11.2	 25
416	  4	74.0	11.0	 16
417	  4	108.8	12.9	 20
418	  4	78.5	14.1	 20
419	  4	136.0	23.9	 16
420	  4	211.0	24.5	 20
421	  4	137.0	28.5	 25
422	  4	59.3	12.7	 20
423	  4	112.0	21.1	 25
424	  4	43.0	9.5	 25
425	  4	45.5	8.0	 20
426	  4	43.0	6.5	 25
427	  4	45.0	9.5	 25
428	  4	56.5	13.5	 20
429	  4	104.5	18.0	 20
430	  4	53.5	10.2	 16
431	  4	59.8	9.6	 20
432	  4	60.3	10.1	 20
433	  4	56.5	9.5	 20
434	  4	67.0	10.7	 25
435	  4	62.0	11.2	 25
436	  4	63.3	11.0	 20
437	  4	672.0	102.3	 25
438	  4	155.0	22.6	 25
439	  4	96.0	14.3	 20
440	  4	187.0	22.1	 25
441	  4	156.5	20.6	 20
442	  4	107.0	22.9	 16
443	  4	61.3	8.9	 20
444	  4	56.3	12.2	 20
445	  4	112.5	19.6	 20
446	  4	89.0	20.5	 25
447	  4	122.0	14.6	 25
448	  4	62.0	8.6	 20
449	  4	115.0	19.4	 25
450	  4	148.0	28.1	 25
451	  4	95.0	18.9	 20
452	  4	60.0	19.5	 25
453	  4	66.3	12.7	 20
454	  4	67.5	11.2	 16
455	  4	58.3	9.1	 20
456	  4	50.0	10.3	 20
457	  4	78.3	12.4	 20
458	  4	65.0	12.3	 25
459	  4	150.0	99.9	 25
460	  4	1801.0	282.2	 20
461	  4	62.0	10.9	 25
462	  4	360.0	57.5	 25
463	  4	108.5	20.1	 20
464	  4	2687.0	356.0	 25
465	  4	95.0	14.6	 25
466	  4	65.8	8.4	 16
467	  4	61.0	9.2	 20
468	  4	63.3	10.7	 20
469	  4	50.0	11.1	 16
470	  4	67.0	24.0	 25
471	  4	60.0	12.0	 25
472	  4	50.8	8.7	 20
473	  4	61.0	16.0	 25
474	  4	53.0	8.3	 25
475	  4	108.3	20.3	 20
476	  4	57.0	8.4	 25
477	  4	56.0	10.4	 25
478	  4	74.0	9.4	 16
479	  4	72.5	10.9	 20
480	  4	58.0	8.8	 20
481	  4	120.3	19.0	 16
482	  4	306.0	35.4	 25
483	  4	166.0	23.4	 25
484	  4	131.3	18.1	 20
485	  4	59.0	10.7	 25
486	  4	53.0	9.5	 25
487	  4	61.0	12.9	 20
488	  4	96.0	18.5	 25
489	  4	77.5	10.7	 20
490	  4	63.5	8.3	 20
491	  4	66.5	10.2	 20
492	  4	89.3	13.3	 16
493	  4	57.5	9.1	 20
494	  4	54.0	7.3	 25
495	  4	48.8	10.3	 20
496	  4	68.0	15.1	 25
497	  4	329.0	30.1	 25
498	  4	382.5	52.6	 20
499	  4	581.0	54.0	 25
500	  4	400.0	54.5	 25
501	  4	69.3	12.8	 20
502	  4	195.0	35.1	 25
503	  4	91.0	13.4	 20
504	  4	136.0	18.0	 16
505	  4	1069.5	91.4	 20
506	  4	4834.8	184.2	 20
507	  4	493.3	71.3	 20
508	  4	475.0	50.0	 25
509	  4	1372.0	135.8	 25
510	  4	4162.5	325.7	 20
511	  4	148.0	35.8	 25
512	  4	81.0	14.8	 25
513	  4	72.0	10.8	 20
514	  4	56.0	9.4	 25
515	  4	51.5	8.7	 20
516	  4	49.5	7.3	 16
517	  4	104.0	13.0	 20
518	  4	99.3	15.3	 20
519	  4	303.5	39.2	 20
520	  4	453.0	54.8	 25
521	  4	121.0	20.1	 25
522	  4	220.0	25.4	 20
523	  4	61.0	8.9	 25
524	  4	61.0	10.5	 25
525	  4	67.3	16.3	 20
526	  4	99.0	13.5	 25
527	  4	167.0	12.7	 20
528	  4	273.8	26.5	 16
529	  4	61.3	9.3	 20
530	  4	68.3	15.1	 20
531	  4	130.0	15.6	 20
532	  4	82.0	11.4	 25
533	  4	64.0	14.4	 25
534	  4	75.3	15.8	 20
535	  4	49.0	8.8	 25
536	  4	66.0	12.0	 25
537	  4	225.3	28.7	 20
538	  4	81.0	16.7	 25
539	  4	81.0	16.6	 25
540	  4	68.0	13.2	 16
541	  4	212.0	24.1	 20
542	  4	66.0	11.8	 20
543	  4	112.3	11.2	 16
544	  4	65.0	10.7	 25
545	  4	79.0	18.3	 25
546	  4	152.5	19.6	 20
547	  4	145.0	16.8	 25
548	  4	328.8	26.0	 20
549	  4	219.0	28.8	 25
550	  4	145.0	19.0	 25
551	  4	1083.0	82.4	 20
552	  4	56.3	7.2	 20
553	  4	77.8	13.5	 20
554	  4	140.0	22.1	 16
555	  4	259.8	35.5	 20
556	  4	225.0	89.9	 25
557	  4	96.3	15.9	 20
558	  4	86.0	15.0	 25
559	  4	107.0	20.9	 25
560	  4	372.0	41.9	 20
561	  4	84.0	15.1	 25
562	  4	240.0	29.3	 25
563	  4	76.5	10.6	 20
564	  4	46.3	8.7	 20
565	  4	51.0	6.5	 20
566	  4	64.8	11.9	 16
567	  4	63.5	12.0	 20
568	  4	1655.0	258.3	 25
569	  4	1865.0	110.1	 20
570	  4	189.0	23.9	 25
571	  4	75.0	11.2	 25
572	  4	68.0	11.9	 20
573	  4	206.0	33.2	 25
574	  4	167.0	23.3	 25
575	  4	234.3	28.2	 20
576	  4	136.3	13.5	 20
577	  4	73.3	12.1	 20
578	  4	105.8	14.9	 16
579	  4	65.8	10.4	 20
580	  4	197.0	21.9	 20
581	  4	678.5	73.0	 20
582	  4	202.0	42.8	 25
583	  4	118.0	36.5	 25
584	  4	941.3	104.1	 20
585	  4	431.0	72.8	 25
586	  4	122.0	22.0	 25
587	  4	424.0	39.8	 20
588	  4	71.0	13.2	 25
589	  4	52.3	9.8	 20
590	  4	56.5	11.6	 16
591	  4	66.3	12.1	 20
592	  4	59.8	12.2	 20
593	  4	64.0	9.4	 20
594	  4	133.0	38.0	 25
595	  4	580.0	85.4	 25
596	  4	164.8	21.5	 20
597	  4	412.0	47.7	 25
598	  4	418.0	68.0	 25
599	  4	336.0	35.9	 20
600	  4	226.0	43.4	 25
601	  4	152.3	29.9	 20
602	  4	61.5	13.8	 16
603	  4	51.5	7.7	 20
604	  4	54.0	8.0	 20
605	  4	64.8	15.5	 20
606	  4	577.0	248.0	 25
607	  4	1675.5	554.2	 20
608	  4	334.0	45.6	 25
609	  4	73.0	9.9	 25
610	  4	68.3	10.3	 20
611	  4	60.0	9.1	 25
612	  4	77.0	23.9	 25
613	  4	75.3	13.3	 16
614	  4	141.8	22.4	 20
615	  4	117.5	19.0	 20
616	  4	117.0	19.9	 16
617	  4	71.0	12.4	 25
618	  4	97.0	15.4	 25
619	  4	94.3	16.7	 20
620	  4	114.0	24.3	 25
621	  4	677.0	61.8	 25
622	  4	1086.0	99.5	 20
623	  4	85.0	15.3	 25
624	  4	108.0	20.7	 25
625	  4	125.3	34.0	 20
626	  4	416.3	66.7	 20
627	  4	69.8	8.8	 20
628	  4	60.3	12.1	 16
629	  4	63.0	11.4	 20
630	  4	93.0	11.9	 25
631	  4	69.0	10.7	 20
632	  4	91.0	26.2	 25
633	  4	68.0	16.5	 25
634	  4	69.3	15.3	 20
635	  4	55.0	8.2	 25
636	  4	60.0	9.3	 25
637	  4	60.3	9.0	 20
638	  4	61.3	12.9	 20
639	  4	63.5	13.6	 20
  0	  5	492.3	220.6	 20
  1	  5	255.0	73.3	 25
  2	  5	95.0	11.9	 20
  3	  5	355.5	35.4	 16
  4	  5	1125.8	125.0	 20
  5	  5	64.3	14.4	 20
  6	  5	92.0	17.8	 20
  7	  5	76.0	10.5	 25
  8	  5	59.0	10.5	 25
  9	  5	50.3	8.8	 20
 10	  5	112.0	16.4	 25
 11	  5	108.0	24.4	 20
 12	  5	99.0	14.4	 25
 13	  5	70.0	10.6	 25
 14	  5	316.8	43.1	 16
 15	  5	150.3	33.8	 20
 16	  5	51.5	11.5	 20
 17	  5	51.8	9.4	 16
 18	  5	64.0	13.5	 25
 19	  5	69.0	8.7	 25
 20	  5	84.3	15.3	 20
 21	  5	104.0	12.0	 25
 22	  5	79.0	14.7	 25
 23	  5	255.3	25.4	 20
 24	  5	174.0	25.1	 25
 25	  5	143.0	20.5	 25
 26	  5	744.8	59.2	 20
 27	  5	349.3	30.3	 20
 28	  5	3011.3	331.3	 20
 29	  5	382.5	71.0	 16
 30	  5	264.5	31.8	 20
 31	  5	720.0	114.5	 25
 32	  5	1123.5	129.0	 20
 33	  5	606.0	76.6	 25
 34	  5	160.0	30.7	 25
 35	  5	2897.8	272.9	 20
 36	  5	171.0	44.8	 25
 37	  5	276.0	44.8	 25
 38	  5	205.8	29.9	 20
 39	  5	83.3	12.9	 20
 40	  5	276.5	34.6	 20
 41	  5	97.5	14.9	 16
 42	  5	295.5	56.6	 20
 43	  5	410.0	43.7	 25
 44	  5	70.3	9.1	 20
 45	  5	385.0	71.7	 25
 46	  5	74.0	9.5	 25
 47	  5	92.3	15.8	 20
 48	  5	73.0	9.8	 25
 49	  5	73.0	13.4	 25
 50	  5	56.5	12.4	 20
 51	  5	83.3	15.6	 20
 52	  5	61.3	9.4	 20
 53	  5	50.0	9.7	 16
 54	  5	77.5	12.1	 20
 55	  5	78.0	12.8	 25
 56	  5	121.8	23.5	 20
 57	  5	65.0	11.4	 25
 58	  5	139.0	28.9	 25
 59	  5	120.3	16.4	 20
 60	  5	92.0	17.7	 25
 61	  5	64.0	9.5	 25
 62	  5	4598.5	231.5	 20
 63	  5	109.0	14.0	 25
 64	  5	110.3	16.4	 20
 65	  5	114.3	19.8	 16
 66	  5	6139.5	656.7	 20
 67	  5	88.5	16.6	 16
 68	  5	5731.0	1002.7	 25
 69	  5	5481.0	536.5	 25
 70	  5	5452.8	538.8	 20
 71	  5	5761.0	631.7	 25
 72	  5	100.0	14.3	 25
 73	  5	77.3	8.6	 20
 74	  5	5430.0	709.6	 25
 75	  5	113.0	13.7	 25
 76	  5	122.3	13.4	 16
 77	  5	181.3	22.4	 20
 78	  5	6128.8	569.5	 20
 79	  5	124.5	33.1	 16
 80	  5	5642.0	667.4	 25
 81	  5	5435.0	533.0	 25
 82	  5	5458.8	544.9	 20
 83	  5	5849.0	604.4	 25
 84	  5	108.0	37.4	 25
 85	  5	84.3	12.0	 20
 86	  5	4654.0	605.7	 25
 87	  5	103.0	16.4	 25
 88	  5	83.5	8.8	 16
 89	  5	84.0	8.7	 20
 90	  5	106.3	19.3	 20
 91	  5	74.3	11.0	 16
 92	  5	5532.0	857.1	 25
 93	  5	101.0	14.3	 25
 94	  5	101.5	19.9	 20
 95	  5	120.0	19.1	 25
 96	  5	5729.0	594.7	 25
 97	  5	125.3	12.5	 20
 98	  5	146.0	19.1	 25
 99	  5	228.0	57.0	 25
100	  5	5543.5	289.3	 16
101	  5	411.5	111.9	 20
102	  5	172.8	28.0	 20
103	  5	98.0	13.0	 16
104	  5	6000.8	525.8	 20
105	  5	5429.0	623.1	 25
106	  5	5091.8	558.8	 20
107	  5	90.0	14.8	 25
108	  5	84.0	15.0	 25
109	  5	55.3	9.5	 20
110	  5	57.0	13.9	 25
111	  5	621.0	40.5	 25
112	  5	1215.8	52.0	 20
113	  5	706.8	59.9	 20
114	  5	84.8	12.6	 20
115	  5	78.3	17.2	 16
116	  5	5722.5	549.0	 20
117	  5	116.0	16.4	 25
118	  5	114.5	16.8	 20
119	  5	136.0	19.6	 25
120	  5	6867.0	817.4	 25
121	  5	136.5	19.4	 20
122	  5	2422.0	938.1	 25
123	  5	98.0	11.2	 25
124	  5	83.8	12.8	 20
125	  5	113.8	22.3	 20
126	  5	6740.3	269.3	 16
127	  5	74.0	13.3	 20
128	  5	66.0	9.1	 20
129	  5	136.5	21.5	 20
130	  5	89.0	13.3	 25
131	  5	376.0	41.8	 25
132	  5	736.0	37.6	 20
133	  5	81.0	13.2	 25
134	  5	4819.0	600.0	 25
135	  5	90.3	12.8	 20
136	  5	90.0	11.9	 25
137	  5	94.0	18.2	 20
138	  5	6527.8	212.6	 16
139	  5	80.3	11.5	 20
140	  5	93.3	14.0	 20
141	  5	117.5	15.0	 16
142	  5	146.0	21.0	 25
143	  5	6068.0	955.7	 25
144	  5	109.3	17.9	 20
145	  5	77.0	10.9	 25
146	  5	116.0	14.5	 25
147	  5	104.3	15.7	 20
148	  5	111.0	18.2	 25
149	  5	118.0	14.6	 25
150	  5	6345.8	325.7	 16
151	  5	89.8	11.7	 20
152	  5	6343.3	1045.3	 20
153	  5	112.5	17.3	 16
154	  5	122.0	15.0	 25
155	  5	129.0	17.6	 25
156	  5	6973.3	667.2	 20
157	  5	76.0	13.8	 25
158	  5	56.0	7.1	 25
159	  5	61.0	9.5	 20
160	  5	111.0	20.2	 25
161	  5	211.0	39.4	 25
162	  5	2017.0	116.9	 16
163	  5	144.0	21.2	 20
164	  5	323.3	23.8	 20
165	  5	973.8	46.6	 16
166	  5	976.0	86.3	 25
167	  5	489.0	52.3	 25
168	  5	481.0	40.9	 20
169	  5	295.0	31.3	 25
170	  5	391.0	36.6	 25
171	  5	266.3	21.2	 20
172	  5	250.0	32.5	 25
173	  5	104.0	21.1	 25
174	  5	631.0	44.5	 16
175	  5	143.5	18.2	 20
176	  5	318.3	49.7	 20
177	  5	387.0	26.5	 16
178	  5	446.0	53.0	 25
179	  5	273.0	30.7	 25
180	  5	204.3	26.3	 20
181	  5	106.0	12.1	 25
182	  5	66.0	12.6	 25
183	  5	69.3	8.9	 20
184	  5	104.0	16.9	 25
185	  5	67.5	10.4	 20
186	  5	57.0	13.1	 25
187	  5	76.3	26.2	 20
188	  5	70.8	13.1	 16
189	  5	203.8	27.7	 20
190	  5	68.5	10.2	 20
191	  5	83.8	10.6	 20
192	  5	95.0	14.9	 25
193	  5	2236.0	141.7	 25
194	  5	4973.0	208.7	 20
195	  5	702.0	391.5	 25
196	  5	474.0	42.0	 25
197	  5	309.5	36.8	 20
198	  5	665.0	80.5	 25
199	  5	1373.3	89.0	 20
200	  5	157.5	26.8	 16
201	  5	124.0	19.5	 20
202	  5	802.0	70.1	 20
203	  5	237.5	31.2	 20
204	  5	427.0	58.0	 25
205	  5	102.0	23.4	 25
206	  5	217.5	27.5	 20
207	  5	306.0	31.8	 25
208	  5	147.0	21.6	 25
209	  5	75.3	12.2	 20
210	  5	64.0	9.5	 25
211	  5	164.5	25.7	 20
212	  5	93.0	11.7	 16
213	  5	73.0	9.8	 20
214	  5	214.3	23.1	 20
215	  5	202.3	31.0	 20
216	  5	298.0	47.6	 25
217	  5	9679.0	1354.1	 25
218	  5	347.3	62.1	 20
219	  5	188.0	16.6	 25
220	  5	4545.0	408.7	 25
221	  5	1713.5	212.4	 20
222	  5	855.0	105.8	 25
223	  5	1509.0	215.8	 25
224	  5	2470.5	97.2	 16
225	  5	1527.0	109.8	 20
226	  5	355.8	56.4	 20
227	  5	113.5	16.3	 16
228	  5	141.0	20.3	 25
229	  5	133.0	17.3	 25
230	  5	181.5	26.7	 20
231	  5	55.0	13.2	 25
232	  5	65.0	28.1	 25
233	  5	53.3	6.0	 20
234	  5	78.0	11.7	 25
235	  5	139.0	20.9	 25
236	  5	654.0	60.5	 16
237	  5	91.8	14.2	 20
238	  5	146.3	19.8	 20
239	  5	113.0	19.9	 16
240	  5	121.0	16.3	 25
241	  5	84.0	11.1	 25
242	  5	112.3	15.3	 20
243	  5	428.0	53.9	 25
244	  5	143.3	15.4	 20
245	  5	163.0	17.9	 25
246	  5	310.0	38.1	 25
247	  5	284.3	15.4	 20
248	  5	83.0	12.8	 20
249	  5	158.5	32.3	 20
250	  5	560.8	50.1	 16
251	  5	141.3	19.3	 20
252	  5	58.0	10.8	 25
253	  5	104.0	16.6	 20
254	  5	135.0	20.5	 25
255	  5	106.0	13.9	 25
256	  5	222.5	18.9	 20
257	  5	84.0	11.2	 25
258	  5	78.0	17.0	 25
259	  5	90.0	12.8	 20
260	  5	70.0	12.0	 25
261	  5	490.5	44.9	 20
262	  5	84.3	17.4	 16
263	  5	104.0	16.9	 20
264	  5	56.0	6.9	 20
265	  5	122.3	18.7	 20
266	  5	84.0	17.1	 25
267	  5	128.0	19.0	 25
268	  5	92.3	13.6	 20
269	  5	164.0	26.3	 25
270	  5	301.0	33.5	 25
271	  5	396.3	43.5	 20
272	  5	374.0	48.9	 25
273	  5	326.5	23.3	 20
274	  5	342.5	25.1	 16
275	  5	449.8	108.3	 20
276	  5	130.8	15.5	 20
277	  5	154.5	22.2	 20
278	  5	912.0	107.3	 25
279	  5	82.0	12.6	 25
280	  5	53.5	7.9	 20
281	  5	62.0	9.6	 25
282	  5	59.0	8.3	 25
283	  5	70.3	14.5	 20
284	  5	83.0	13.1	 25
285	  5	1091.3	76.2	 20
286	  5	1371.8	72.3	 16
287	  5	831.0	54.7	 20
288	  5	862.8	59.5	 20
289	  5	102.8	17.2	 20
290	  5	222.0	29.5	 25
291	  5	103.0	15.5	 25
292	  5	303.3	28.1	 20
293	  5	380.0	61.1	 25
294	  5	322.0	38.2	 25
295	  5	210.3	24.2	 20
296	  5	63.0	12.7	 25
297	  5	55.3	10.8	 20
298	  5	54.8	9.3	 16
299	  5	55.8	9.9	 20
300	  5	319.8	40.4	 16
301	  5	199.5	39.1	 20
302	  5	54.0	9.3	 25
303	  5	2200.3	245.1	 20
304	  5	62.0	12.5	 25
305	  5	186.0	21.5	 25
306	  5	94.8	26.6	 20
307	  5	250.0	36.0	 25
308	  5	166.0	24.7	 25
309	  5	69.3	9.6	 20
310	  5	332.3	40.6	 20
311	  5	69.5	12.6	 20
312	  5	147.8	19.6	 16
313	  5	380.3	48.3	 20
314	  5	170.0	27.5	 25
315	  5	185.5	26.0	 20
316	  5	69.0	11.9	 25
317	  5	78.0	11.0	 25
318	  5	90.0	13.7	 20
319	  5	160.0	26.2	 25
320	  5	95.0	13.8	 25
321	  5	819.5	63.3	 20
322	  5	477.0	114.2	 20
323	  5	1900.3	141.6	 20
324	  5	404.8	30.8	 16
325	  5	8023.5	897.5	 20
326	  5	76.0	11.9	 25
327	  5	76.3	11.4	 20
328	  5	55.0	8.7	 25
329	  5	113.0	20.7	 25
330	  5	64.5	11.7	 20
331	  5	56.0	11.6	 25
332	  5	65.0	12.2	 25
333	  5	104.3	11.9	 20
334	  5	69.0	10.9	 20
335	  5	52.5	9.5	 20
336	  5	109.3	13.1	 16
337	  5	63.3	12.5	 20
338	  5	69.0	12.7	 25
339	  5	67.5	10.8	 20
340	  5	114.0	17.3	 25
341	  5	74.0	15.2	 25
342	  5	74.3	13.0	 20
343	  5	72.0	21.2	 25
344	  5	74.0	10.9	 25
345	  5	60.0	14.0	 20
346	  5	53.0	6.6	 25
347	  5	80.3	12.6	 20
348	  5	78.3	11.6	 16
349	  5	51.0	7.7	 20
350	  5	567.0	87.6	 20
351	  5	59.8	10.6	 20
352	  5	49.0	10.1	 25
353	  5	56.0	10.1	 25
354	  5	70.3	12.4	 20
355	  5	94.0	13.3	 25
356	  5	75.0	12.4	 25
357	  5	83.5	24.5	 20
358	  5	83.0	17.1	 25
359	  5	61.5	10.5	 16
360	  5	65.3	11.9	 20
361	  5	251.5	36.3	 20
362	  5	246.0	23.7	 16
363	  5	55.0	7.7	 25
364	  5	62.0	7.0	 25
365	  5	97.3	14.9	 20
366	  5	111.0	17.6	 25
367	  5	133.0	17.1	 25
368	  5	1344.8	153.1	 20
369	  5	146.0	16.4	 25
370	  5	271.0	40.0	 25
371	  5	651.0	57.0	 16
372	  5	852.3	61.7	 20
373	  5	311.0	40.0	 20
374	  5	176.5	33.6	 16
375	  5	148.0	28.2	 25
376	  5	112.0	15.2	 25
377	  5	79.3	13.0	 20
378	  5	96.0	15.2	 25
379	  5	93.0	16.9	 25
380	  5	182.5	31.0	 20
381	  5	224.0	36.1	 25
382	  5	353.0	49.2	 25
383	  5	291.0	25.7	 20
384	  5	107.5	24.8	 20
385	  5	69.0	14.3	 20
386	  5	85.5	12.8	 16
387	  5	69.8	15.7	 20
388	  5	140.0	27.0	 25
389	  5	208.8	28.3	 20
390	  5	170.0	29.1	 25
391	  5	274.0	31.7	 25
392	  5	452.0	61.6	 20
393	  5	313.0	29.2	 25
394	  5	182.0	47.7	 25
395	  5	1460.8	182.5	 20
396	  5	118.0	15.6	 20
397	  5	121.8	23.2	 20
398	  5	74.0	13.5	 16
399	  5	64.5	8.8	 20
400	  5	86.0	14.1	 25
401	  5	81.3	12.0	 20
402	  5	214.0	21.1	 25
403	  5	1925.0	175.9	 25
404	  5	264.8	27.4	 20
405	  5	273.0	36.2	 25
406	  5	58.0	12.9	 25
407	  5	56.0	11.0	 20
408	  5	95.3	15.4	 20
409	  5	63.0	11.6	 20
410	  5	178.3	27.7	 16
411	  5	188.0	26.9	 20
412	  5	318.0	67.9	 25
413	  5	95.0	18.2	 20
414	  5	4950.0	562.9	 25
415	  5	346.0	31.1	 25
416	  5	940.3	53.5	 20
417	  5	778.0	107.2	 25
418	  5	3185.8	164.7	 20
419	  5	2725.0	173.7	 25
420	  5	287.0	44.0	 25
421	  5	351.5	38.3	 16
422	  5	98.5	20.7	 20
423	  5	446.0	26.9	 20
424	  5	389.5	26.1	 16
425	  5	253.0	32.5	 25
426	  5	65.0	11.7	 25
427	  5	65.5	8.9	 20
428	  5	1686.0	102.1	 25
429	  5	505.0	77.3	 25
430	  5	203.5	26.4	 20
431	  5	67.0	12.3	 25
432	  5	56.0	10.1	 25
433	  5	52.3	10.7	 16
434	  5	50.8	7.0	 20
435	  5	62.0	6.6	 20
436	  5	62.0	9.5	 16
437	  5	52.0	9.0	 25
438	  5	65.0	12.2	 25
439	  5	58.0	11.8	 20
440	  5	66.0	12.1	 25
441	  5	79.0	15.0	 25
442	  5	542.8	53.0	 20
443	  5	188.0	19.3	 25
444	  5	259.0	31.7	 25
445	  5	189.0	19.4	 16
446	  5	176.0	33.5	 20
447	  5	217.3	59.5	 20
448	  5	564.0	30.3	 16
449	  5	6570.0	817.4	 25
450	  5	510.0	71.0	 25
451	  5	116.0	17.6	 20
452	  5	301.0	35.8	 25
453	  5	106.0	15.4	 25
454	  5	206.3	29.1	 20
455	  5	97.0	13.6	 25
456	  5	64.0	10.2	 25
457	  5	185.3	15.3	 16
458	  5	68.0	10.7	 20
459	  5	64.0	10.4	 20
460	  5	54.5	11.1	 16
461	  5	64.5	17.4	 20
462	  5	85.0	12.2	 25
463	  5	134.5	16.1	 20
464	  5	111.0	14.2	 25
465	  5	438.0	74.4	 25
466	  5	178.3	17.8	 20
467	  5	327.0	55.3	 25
468	  5	130.0	45.2	 25
469	  5	69.0	8.0	 20
470	  5	166.3	23.5	 20
471	  5	49.8	12.2	 20
472	  5	62.0	9.6	 16
473	  5	57.8	11.3	 20
474	  5	55.5	11.2	 20
475	  5	109.0	15.1	 25
476	  5	1783.0	315.8	 25
477	  5	54.3	9.6	 20
478	  5	77.0	9.6	 25
479	  5	177.0	19.7	 25
480	  5	74.3	11.8	 20
481	  5	81.0	15.8	 25
482	  5	320.0	41.1	 20
483	  5	316.8	33.4	 16
484	  5	283.5	29.7	 20
485	  5	90.3	14.5	 20
486	  5	62.5	9.0	 20
487	  5	729.0	95.5	 25
488	  5	357.0	43.2	 25
489	  5	587.5	44.1	 20
490	  5	185.0	26.4	 25
491	  5	1073.0	152.3	 25
492	  5	92.0	14.1	 20
493	  5	567.0	83.3	 25
494	  5	700.5	82.2	 20
495	  5	69.0	10.4	 16
496	  5	268.3	23.1	 20
497	  5	154.5	20.4	 20
498	  5	137.0	20.4	 16
499	  5	316.0	28.3	 25
500	  5	367.0	42.1	 25
501	  5	140.3	24.3	 20
502	  5	841.0	80.5	 25
503	  5	426.0	55.5	 25
504	  5	471.0	33.9	 20
505	  5	385.0	27.8	 25
506	  5	1103.0	121.1	 25
507	  5	545.0	35.5	 16
508	  5	256.3	81.9	 20
509	  5	172.3	25.3	 20
510	  5	504.5	33.8	 16
511	  5	82.0	10.4	 25
512	  5	129.0	20.6	 25
513	  5	51.5	8.6	 20
514	  5	54.0	11.3	 25
515	  5	61.0	9.6	 25
516	  5	119.3	17.9	 20
517	  5	69.0	11.7	 25
518	  5	191.0	21.5	 25
519	  5	156.0	19.6	 16
520	  5	401.3	38.2	 20
521	  5	230.5	22.3	 20
522	  5	112.8	20.8	 16
523	  5	233.0	19.5	 25
524	  5	147.0	20.6	 25
525	  5	64.0	11.2	 20
526	  5	311.0	41.7	 25
527	  5	61.0	10.1	 25
528	  5	78.5	13.4	 20
529	  5	84.0	12.5	 25
530	  5	115.0	15.4	 25
531	  5	57.5	9.2	 16
532	  5	55.3	10.6	 20
533	  5	63.0	11.0	 16
534	  5	379.0	46.2	 20
535	  5	343.0	41.6	 25
536	  5	58.8	9.0	 20
537	  5	78.0	14.3	 25
538	  5	55.0	10.9	 25
539	  5	60.8	11.1	 20
540	  5	53.0	8.2	 25
541	  5	184.0	34.8	 25
542	  5	215.3	24.1	 20
543	  5	151.0	26.4	 25
544	  5	99.8	16.1	 20
545	  5	62.8	11.5	 16
546	  5	596.8	66.3	 20
547	  5	60.5	14.2	 20
548	  5	598.3	61.0	 20
549	  5	1821.0	173.3	 25
550	  5	554.0	96.3	 25
551	  5	1095.3	114.8	 20
552	  5	207.0	33.5	 25
553	  5	167.0	26.2	 25
554	  5	263.8	35.0	 20
555	  5	262.0	54.7	 25
556	  5	5932.8	620.1	 20
557	  5	291.8	33.2	 16
558	  5	1002.5	65.1	 20
559	  5	1703.5	171.4	 20
560	  5	187.0	16.7	 20
561	  5	525.0	43.3	 25
562	  5	122.0	17.7	 25
563	  5	55.3	9.9	 20
564	  5	88.0	14.1	 25
565	  5	284.0	39.3	 25
566	  5	431.8	54.1	 20
567	  5	118.0	16.6	 25
568	  5	205.0	23.0	 20
569	  5	996.8	89.5	 16
570	  5	503.8	58.9	 20
571	  5	457.0	46.0	 20
572	  5	2082.5	121.4	 20
573	  5	285.0	47.3	 25
574	  5	183.0	33.1	 25
575	  5	200.5	25.2	 20
576	  5	55.0	12.5	 25
577	  5	53.0	9.9	 25
578	  5	56.8	8.1	 20
579	  5	66.0	13.1	 25
580	  5	65.0	12.5	 25
581	  5	224.0	29.6	 16
582	  5	374.3	42.0	 20
583	  5	174.8	19.5	 20
584	  5	498.5	52.2	 16
585	  5	236.0	34.0	 25
586	  5	135.0	19.9	 25
587	  5	134.8	19.7	 20
588	  5	208.0	34.8	 25
589	  5	84.0	13.4	 25
590	  5	68.5	10.2	 20
591	  5	528.0	113.5	 25
592	  5	114.5	15.4	 20
593	  5	130.0	22.5	 20
594	  5	87.3	16.4	 20
595	  5	94.3	11.9	 16
596	  5	116.3	15.7	 20
597	  5	206.0	33.9	 25
598	  5	59.0	11.6	 20
599	  5	115.0	19.5	 25
600	  5	203.0	30.2	 25
601	  5	141.3	25.6	 20
602	  5	77.0	14.1	 25
603	  5	74.0	11.6	 25
604	  5	169.3	23.5	 20
605	  5	141.3	18.4	 20
606	  5	101.3	20.4	 20
607	  5	1929.5	84.3	 16
608	  5	638.3	69.4	 20
609	  5	177.0	26.5	 25
610	  5	238.5	37.8	 20
611	  5	1391.0	216.1	 25
612	  5	429.0	60.1	 25
613	  5	2792.8	288.7	 20
614	  5	69.0	12.8	 25
615	  5	238.0	29.0	 25
616	  5	97.5	17.8	 20
617	  5	869.3	131.7	 20
618	  5	61.8	13.8	 20
619	  5	108.0	20.3	 16
620	  5	71.3	8.5	 20
621	  5	355.5	74.0	 20
622	  5	114.5	17.7	 20
623	  5	66.0	9.5	 25
624	  5	71.0	15.3	 25
625	  5	728.5	52.6	 20
626	  5	1059.0	149.2	 25
627	  5	106.0	16.3	 25
628	  5	171.8	33.6	 20
629	  5	91.0	20.5	 25
630	  5	402.8	45.3	 20
631	  5	142.5	17.5	 16
632	  5	56.3	9.1	 20
633	  5	148.0	41.6	 20
634	  5	296.5	23.5	 20
635	  5	436.0	43.7	 25
636	  5	2191.0	537.2	 25
637	  5	219.8	42.0	 20
638	  5	1219.0	147.8	 25
639	  5	178.0	76.1	 25
  0	  6	6175.0	1126.8	 25
  1	  6	188.0	51.4	 25
  2	  6	110.3	15.6	 20
  3	  6	149.0	19.2	 25
  4	  6	522.0	50.5	 25
  5	  6	61.3	11.0	 20
  6	  6	68.3	13.4	 20
  7	  6	75.3	12.2	 20
  8	  6	80.8	15.3	 16
  9	  6	46.3	10.1	 20
 10	  6	83.0	13.6	 25
 11	  6	122.0	21.8	 20
 12	  6	71.0	13.4	 25
 13	  6	55.0	7.9	 25
 14	  6	214.5	22.5	 20
 15	  6	110.0	18.7	 25
 16	  6	50.0	8.4	 25
 17	  6	52.5	11.2	 20
 18	  6	69.3	12.9	 20
 19	  6	72.3	13.8	 20
 20	  6	83.0	10.6	 16
 21	  6	86.5	17.8	 20
 22	  6	66.3	10.0	 20
 23	  6	143.0	20.2	 20
 24	  6	123.0	19.3	 25
 25	  6	298.0	26.9	 25
 26	  6	196.0	31.8	 20
 27	  6	255.0	43.7	 25
 28	  6	2207.0	283.8	 25
 29	  6	528.5	87.2	 20
 30	  6	395.0	68.7	 25
 31	  6	481.5	28.4	 20
 32	  6	1271.5	81.4	 16
 33	  6	914.0	68.7	 20
 34	  6	177.8	24.7	 20
 35	  6	776.0	134.9	 20
 36	  6	175.0	20.8	 25
 37	  6	83.0	12.7	 25
 38	  6	92.3	17.5	 20
 39	  6	66.0	9.7	 25
 40	  6	124.0	20.2	 25
 41	  6	70.3	10.2	 20
 42	  6	170.0	21.7	 25
 43	  6	307.3	29.2	 20
 44	  6	57.8	13.1	 16
 45	  6	91.3	15.4	 20
 46	  6	77.0	10.7	 20
 47	  6	83.0	15.3	 20
 48	  6	47.0	10.9	 25
 49	  6	59.0	10.5	 25
 50	  6	48.3	8.2	 20
 51	  6	61.0	13.2	 25
 52	  6	134.0	18.1	 25
 53	  6	159.0	20.0	 20
 54	  6	196.0	22.4	 25
 55	  6	80.3	11.1	 16
 56	  6	146.0	24.5	 20
 57	  6	60.3	10.7	 20
 58	  6	272.5	30.1	 16
 59	  6	91.0	15.9	 25
 60	  6	86.0	13.5	 25
 61	  6	51.3	8.0	 20
 62	  6	4609.0	855.4	 25
 63	  6	108.0	17.1	 25
 64	  6	97.3	16.4	 20
 65	  6	114.0	27.4	 25
 66	  6	6271.0	631.2	 25
 67	  6	83.0	13.6	 20
 68	  6	5596.3	816.3	 20
 69	  6	116.3	15.3	 20
 70	  6	115.3	15.4	 16
 71	  6	99.0	15.8	 20
 72	  6	96.0	12.6	 25
 73	  6	73.5	9.4	 20
 74	  6	4971.0	594.6	 25
 75	  6	104.0	13.6	 25
 76	  6	105.5	14.4	 20
 77	  6	156.0	21.3	 25
 78	  6	6366.0	564.9	 25
 79	  6	134.0	14.9	 20
 80	  6	5847.8	715.9	 20
 81	  6	124.0	14.5	 20
 82	  6	115.0	11.9	 16
 83	  6	111.5	19.7	 20
 84	  6	102.0	14.7	 25
 85	  6	68.5	10.3	 20
 86	  6	4680.0	646.6	 25
 87	  6	104.0	12.1	 25
 88	  6	95.3	15.3	 20
 89	  6	106.0	17.2	 25
 90	  6	5583.0	652.4	 25
 91	  6	77.0	11.6	 20
 92	  6	5025.0	669.3	 20
 93	  6	93.0	12.6	 20
 94	  6	96.3	14.8	 16
 95	  6	126.5	17.0	 20
 96	  6	5741.0	615.7	 25
 97	  6	119.0	14.7	 20
 98	  6	129.0	18.1	 25
 99	  6	180.0	39.2	 25
100	  6	5018.8	164.0	 20
101	  6	214.0	88.7	 25
102	  6	107.0	17.7	 25
103	  6	74.0	17.5	 20
104	  6	5871.0	513.2	 25
105	  6	102.3	13.5	 20
106	  6	92.8	13.6	 16
107	  6	80.3	10.7	 20
108	  6	71.3	10.4	 20
109	  6	49.3	10.5	 20
110	  6	48.0	6.3	 25
111	  6	406.5	52.3	 20
112	  6	878.0	84.6	 25
113	  6	413.0	44.2	 25
114	  6	73.8	12.3	 20
115	  6	70.0	11.6	 25
116	  6	5371.0	558.1	 25
117	  6	91.8	12.4	 16
118	  6	108.3	13.3	 20
119	  6	129.0	17.9	 20
120	  6	6889.0	319.7	 16
121	  6	118.0	18.1	 25
122	  6	4867.0	591.7	 25
123	  6	113.3	14.3	 20
124	  6	101.0	16.5	 25
125	  6	109.0	13.7	 25
126	  6	6573.3	257.3	 20
127	  6	77.0	13.4	 25
128	  6	75.0	11.0	 25
129	  6	79.8	12.0	 16
130	  6	76.3	12.6	 20
131	  6	701.3	67.6	 20
132	  6	1278.5	87.3	 16
133	  6	68.0	14.5	 25
134	  6	4735.0	829.5	 25
135	  6	100.3	14.9	 20
136	  6	96.0	16.0	 25
137	  6	113.0	18.8	 25
138	  6	6211.5	467.3	 20
139	  6	79.0	13.6	 25
140	  6	94.0	16.7	 25
141	  6	124.5	18.2	 20
142	  6	5585.5	576.9	 20
143	  6	114.0	19.5	 20
144	  6	115.0	15.9	 16
145	  6	93.5	19.9	 20
146	  6	5441.0	947.2	 25
147	  6	147.5	25.2	 20
148	  6	140.0	23.7	 25
149	  6	127.0	12.6	 25
150	  6	6602.0	405.6	 20
151	  6	93.0	16.3	 25
152	  6	5912.0	1103.4	 25
153	  6	110.0	16.6	 20
154	  6	118.0	17.0	 20
155	  6	126.0	19.9	 20
156	  6	7107.0	394.6	 16
157	  6	66.8	9.1	 20
158	  6	57.0	8.2	 25
159	  6	57.0	11.7	 20
160	  6	78.0	14.3	 25
161	  6	147.0	48.6	 25
162	  6	1226.5	86.2	 20
163	  6	96.0	12.8	 25
164	  6	233.0	37.9	 25
165	  6	608.0	142.2	 20
166	  6	195.5	19.9	 20
167	  6	268.0	41.1	 20
168	  6	230.0	24.5	 16
169	  6	185.0	24.0	 20
170	  6	357.5	47.2	 20
171	  6	395.0	51.4	 25
172	  6	221.0	27.6	 25
173	  6	84.3	13.3	 20
174	  6	377.0	36.3	 25
175	  6	109.0	18.2	 25
176	  6	500.8	51.8	 20
177	  6	712.0	55.5	 25
178	  6	546.8	49.1	 20
179	  6	179.3	20.6	 16
180	  6	133.5	20.6	 20
181	  6	147.3	22.4	 20
182	  6	75.5	11.5	 16
183	  6	69.0	12.3	 25
184	  6	220.0	24.5	 25
185	  6	63.5	8.2	 20
186	  6	76.0	20.1	 25
187	  6	63.0	9.2	 25
188	  6	63.3	10.1	 20
189	  6	67.0	9.9	 25
190	  6	61.0	9.1	 25
191	  6	75.8	13.9	 16
192	  6	75.0	10.4	 20
193	  6	1685.8	121.7	 20
194	  6	2700.5	130.8	 16
195	  6	1389.0	110.1	 25
196	  6	1048.0	63.9	 25
197	  6	1628.0	62.3	 20
198	  6	787.0	51.9	 25
199	  6	1021.0	91.4	 25
200	  6	120.0	15.5	 20
201	  6	143.0	18.3	 25
202	  6	982.0	74.0	 25
203	  6	140.0	22.8	 16
204	  6	591.5	74.4	 20
205	  6	81.5	15.5	 20
206	  6	109.3	18.0	 16
207	  6	249.0	35.0	 25
208	  6	103.0	18.8	 25
209	  6	72.3	16.6	 20
210	  6	87.0	13.3	 25
211	  6	121.0	19.5	 25
212	  6	59.8	10.8	 20
213	  6	100.0	19.0	 25
214	  6	218.0	40.2	 25
215	  6	263.3	26.8	 16
216	  6	442.3	67.9	 20
217	  6	3798.5	468.8	 20
218	  6	696.8	49.7	 16
219	  6	145.0	22.9	 25
220	  6	2745.0	364.5	 25
221	  6	2475.0	260.5	 20
222	  6	1240.0	93.9	 25
223	  6	1579.0	129.0	 25
224	  6	2707.8	167.7	 20
225	  6	1849.0	171.3	 25
226	  6	570.0	71.4	 25
227	  6	264.0	33.9	 20
228	  6	265.3	31.9	 20
229	  6	100.5	17.0	 16
230	  6	74.3	10.5	 20
231	  6	54.0	8.2	 20
232	  6	51.3	8.7	 20
233	  6	59.0	11.5	 25
234	  6	88.0	12.7	 25
235	  6	149.3	16.9	 20
236	  6	108.0	24.8	 25
237	  6	77.0	13.3	 25
238	  6	92.5	15.0	 20
239	  6	123.0	19.4	 25
240	  6	91.0	11.3	 20
241	  6	85.0	13.4	 16
242	  6	116.0	17.1	 20
243	  6	858.3	78.4	 20
244	  6	135.3	17.3	 20
245	  6	425.0	99.7	 25
246	  6	147.0	30.9	 25
247	  6	141.3	14.6	 20
248	  6	116.0	14.9	 25
249	  6	304.0	29.7	 25
250	  6	203.5	21.5	 20
251	  6	62.0	13.0	 25
252	  6	56.3	7.8	 20
253	  6	81.3	11.9	 16
254	  6	92.3	13.3	 20
255	  6	86.8	14.6	 20
256	  6	86.0	13.9	 20
257	  6	209.0	30.2	 25
258	  6	61.0	8.5	 25
259	  6	76.3	14.6	 20
260	  6	91.0	15.0	 25
261	  6	134.0	17.1	 25
262	  6	147.5	17.6	 20
263	  6	59.0	11.4	 25
264	  6	67.0	12.6	 25
265	  6	55.0	8.0	 16
266	  6	61.3	10.0	 20
267	  6	66.0	10.9	 20
268	  6	153.8	22.5	 16
269	  6	118.0	17.8	 25
270	  6	230.0	25.3	 25
271	  6	428.5	85.9	 20
272	  6	400.0	30.2	 25
273	  6	429.0	69.7	 25
274	  6	140.3	24.4	 20
275	  6	331.0	29.5	 25
276	  6	154.0	19.9	 25
277	  6	194.0	25.6	 16
278	  6	636.3	72.7	 20
279	  6	86.0	15.4	 20
280	  6	69.0	12.9	 16
281	  6	66.0	10.6	 25
282	  6	61.0	11.6	 25
283	  6	72.0	15.2	 20
284	  6	69.0	11.9	 25
285	  6	426.0	50.7	 25
286	  6	365.5	39.7	 20
287	  6	566.0	47.6	 25
288	  6	321.8	61.4	 20
289	  6	119.5	19.9	 20
290	  6	216.8	41.9	 20
291	  6	148.0	22.8	 16
292	  6	373.3	29.2	 20
293	  6	450.0	86.8	 25
294	  6	124.5	16.8	 20
295	  6	73.0	11.4	 25
296	  6	63.0	13.0	 25
297	  6	56.5	12.8	 20
298	  6	61.0	10.7	 25
299	  6	50.0	7.3	 25
300	  6	67.3	12.7	 20
301	  6	96.0	15.2	 25
302	  6	58.3	12.2	 20
303	  6	412.8	38.4	 16
304	  6	64.8	11.4	 20
305	  6	80.8	12.1	 20
306	  6	103.8	20.8	 20
307	  6	286.0	38.7	 25
308	  6	114.0	18.4	 25
309	  6	56.3	8.4	 20
310	  6	84.0	14.7	 25
311	  6	69.0	13.1	 25
312	  6	315.5	23.6	 20
313	  6	1060.0	84.6	 25
314	  6	290.5	19.9	 20
315	  6	124.5	18.4	 16
316	  6	109.0	14.7	 20
317	  6	206.3	33.4	 20
318	  6	68.5	11.0	 20
319	  6	159.0	24.8	 25
320	  6	94.0	14.7	 25
321	  6	1718.0	102.1	 20
322	  6	768.0	130.6	 25
323	  6	1079.0	140.1	 25
324	  6	253.0	25.2	 20
325	  6	850.0	143.1	 25
326	  6	84.8	21.5	 20
327	  6	62.3	12.9	 16
328	  6	46.0	6.6	 20
329	  6	63.5	10.4	 20
330	  6	56.3	9.6	 20
331	  6	53.0	9.7	 25
332	  6	56.0	10.8	 25
333	  6	58.0	11.2	 20
334	  6	55.0	10.9	 25
335	  6	63.0	12.2	 25
336	  6	106.0	17.6	 20
337	  6	51.0	10.1	 25
338	  6	56.0	9.2	 20
339	  6	54.3	10.6	 16
340	  6	118.3	15.7	 20
341	  6	264.0	29.1	 20
342	  6	124.5	18.6	 16
343	  6	70.0	10.9	 25
344	  6	70.0	13.8	 20
345	  6	59.0	12.1	 25
346	  6	59.0	9.4	 25
347	  6	63.0	9.1	 20
348	  6	58.0	8.7	 25
349	  6	72.0	14.4	 25
350	  6	77.3	11.1	 20
351	  6	58.3	8.7	 20
352	  6	54.3	11.4	 20
353	  6	53.5	6.9	 16
354	  6	80.3	10.0	 20
355	  6	95.0	14.3	 25
356	  6	64.0	11.3	 20
357	  6	96.0	18.0	 25
358	  6	74.0	15.8	 25
359	  6	63.5	11.2	 20
360	  6	57.0	11.5	 25
361	  6	80.0	15.0	 25
362	  6	72.3	12.1	 20
363	  6	47.8	8.2	 20
364	  6	76.3	17.3	 20
365	  6	117.3	18.5	 16
366	  6	70.5	11.4	 20
367	  6	90.0	13.9	 25
368	  6	495.8	44.3	 20
369	  6	95.0	15.0	 25
370	  6	152.0	19.9	 25
371	  6	252.3	31.4	 20
372	  6	915.0	92.1	 25
373	  6	136.0	26.5	 25
374	  6	80.5	12.1	 20
375	  6	100.0	9.8	 20
376	  6	83.8	11.5	 20
377	  6	78.5	11.9	 16
378	  6	74.3	14.2	 20
379	  6	115.0	15.6	 20
380	  6	96.3	13.0	 20
381	  6	225.0	25.1	 25
382	  6	328.0	33.8	 25
383	  6	301.0	29.0	 20
384	  6	124.0	27.4	 25
385	  6	75.0	18.7	 25
386	  6	255.5	35.7	 20
387	  6	114.0	19.6	 25
388	  6	159.8	21.0	 20
389	  6	105.3	16.3	 16
390	  6	191.8	20.9	 20
391	  6	375.5	46.7	 20
392	  6	213.8	29.0	 20
393	  6	259.0	23.5	 25
394	  6	491.0	46.6	 25
395	  6	378.8	45.4	 20
396	  6	90.0	13.1	 25
397	  6	83.0	11.1	 25
398	  6	49.3	6.1	 20
399	  6	61.0	13.3	 25
400	  6	62.3	10.4	 20
401	  6	64.5	9.1	 16
402	  6	207.8	37.9	 20
403	  6	3383.5	126.3	 16
404	  6	528.0	116.0	 25
405	  6	94.0	14.8	 25
406	  6	58.0	9.7	 20
407	  6	55.0	9.2	 25
408	  6	64.0	13.0	 25
409	  6	62.3	11.4	 20
410	  6	94.0	14.9	 25
411	  6	223.0	32.0	 25
412	  6	72.0	13.8	 16
413	  6	111.0	17.8	 20
414	  6	319.3	42.4	 20
415	  6	104.5	14.3	 16
416	  6	241.0	23.2	 25
417	  6	180.0	32.1	 25
418	  6	872.8	120.3	 20
419	  6	5585.0	228.4	 25
420	  6	587.0	88.4	 25
421	  6	200.8	29.3	 20
422	  6	133.0	34.7	 25
423	  6	1176.0	132.7	 25
424	  6	793.0	49.6	 20
425	  6	383.5	66.4	 20
426	  6	76.5	12.8	 20
427	  6	104.3	27.6	 16
428	  6	1205.5	49.2	 20
429	  6	213.0	41.4	 25
430	  6	101.8	16.6	 20
431	  6	71.0	12.7	 25
432	  6	55.0	18.9	 25
433	  6	49.0	7.3	 20
434	  6	59.0	9.1	 25
435	  6	64.0	10.0	 25
436	  6	54.8	8.8	 20
437	  6	54.0	7.4	 20
438	  6	53.5	9.3	 20
439	  6	58.3	16.2	 16
440	  6	79.0	14.0	 20
441	  6	92.0	32.0	 25
442	  6	579.8	68.6	 20
443	  6	221.0	21.8	 25
444	  6	129.0	22.7	 25
445	  6	101.3	17.1	 20
446	  6	87.0	15.1	 25
447	  6	455.0	74.4	 25
448	  6	325.8	29.2	 20
449	  6	585.8	69.2	 20
450	  6	297.5	33.3	 20
451	  6	91.0	36.5	 16
452	  6	134.5	17.9	 20
453	  6	80.0	13.7	 25
454	  6	141.0	20.9	 20
455	  6	81.0	9.5	 25
456	  6	73.0	10.6	 25
457	  6	199.0	25.9	 20
458	  6	67.0	10.4	 25
459	  6	59.0	10.0	 25
460	  6	57.8	9.8	 20
461	  6	66.0	11.9	 25
462	  6	78.3	13.4	 16
463	  6	243.8	27.3	 20
464	  6	134.5	13.3	 20
465	  6	141.8	17.2	 16
466	  6	447.0	53.9	 25
467	  6	660.0	88.1	 25
468	  6	520.3	53.9	 20
469	  6	68.0	11.9	 25
470	  6	82.0	10.3	 25
471	  6	58.0	12.1	 20
472	  6	60.0	9.3	 25
473	  6	69.0	11.4	 25
474	  6	52.8	11.2	 16
475	  6	63.5	13.2	 20
476	  6	111.0	17.4	 20
477	  6	49.5	10.1	 16
478	  6	64.0	11.2	 25
479	  6	302.0	40.3	 25
480	  6	110.5	21.1	 20
481	  6	99.0	14.4	 25
482	  6	256.0	23.2	 25
483	  6	391.3	30.4	 20
484	  6	430.0	50.0	 25
485	  6	133.0	20.4	 25
486	  6	71.8	13.4	 16
487	  6	228.0	20.7	 20
488	  6	99.3	26.4	 20
489	  6	836.5	53.5	 16
490	  6	174.0	28.3	 25
491	  6	381.0	65.5	 25
492	  6	66.0	8.2	 20
493	  6	297.0	30.7	 25
494	  6	1318.0	175.2	 25
495	  6	59.0	9.1	 20
496	  6	150.0	23.6	 25
497	  6	137.0	20.1	 25
498	  6	91.5	16.8	 20
499	  6	166.8	24.2	 20
500	  6	196.8	34.1	 20
501	  6	91.3	13.6	 16
502	  6	211.0	28.9	 20
503	  6	656.0	72.2	 25
504	  6	372.3	49.0	 20
505	  6	243.0	29.0	 25
506	  6	544.0	52.6	 25
507	  6	1404.0	107.6	 20
508	  6	212.0	48.5	 25
509	  6	175.0	39.8	 25
510	  6	230.3	26.6	 20
511	  6	79.5	12.4	 20
512	  6	63.0	9.0	 20
513	  6	62.3	9.6	 16
514	  6	53.3	6.5	 20
515	  6	54.0	10.0	 25
516	  6	68.3	13.4	 20
517	  6	60.0	10.3	 25
518	  6	287.5	30.3	 20
519	  6	112.0	23.7	 25
520	  6	194.0	27.1	 25
521	  6	130.5	22.3	 20
522	  6	99.0	16.8	 25
523	  6	126.0	17.5	 20
524	  6	97.0	17.1	 16
525	  6	69.0	11.4	 20
526	  6	130.3	16.5	 20
527	  6	75.5	14.4	 20
528	  6	64.0	15.2	 25
529	  6	64.0	11.1	 25
530	  6	101.0	12.7	 20
531	  6	65.0	16.0	 25
532	  6	58.0	10.2	 25
533	  6	59.0	10.6	 20
534	  6	135.0	18.4	 25
535	  6	180.0	22.6	 20
536	  6	63.3	11.1	 16
537	  6	60.0	10.2	 20
538	  6	52.5	10.5	 20
539	  6	56.0	7.0	 16
540	  6	72.0	20.7	 25
541	  6	72.0	15.1	 25
542	  6	247.3	23.0	 20
543	  6	128.0	18.6	 25
544	  6	60.0	8.2	 25
545	  6	89.3	24.9	 20
546	  6	160.0	17.3	 25
547	  6	57.0	10.6	 25
548	  6	257.8	23.8	 16
549	  6	646.0	53.1	 20
550	  6	271.5	33.4	 20
551	  6	396.3	32.2	 16
552	  6	112.0	16.9	 25
553	  6	157.0	24.6	 25
554	  6	217.3	30.0	 20
555	  6	161.0	21.2	 25
556	  6	2618.0	259.6	 25
557	  6	235.3	20.8	 20
558	  6	624.0	44.3	 25
559	  6	715.0	49.1	 25
560	  6	150.5	18.3	 16
561	  6	652.0	73.6	 20
562	  6	78.3	14.2	 20
563	  6	50.0	11.6	 16
564	  6	59.0	10.2	 25
565	  6	95.0	12.5	 25
566	  6	106.5	14.0	 20
567	  6	131.0	26.1	 25
568	  6	282.0	35.2	 25
569	  6	268.0	29.0	 20
570	  6	1310.0	139.0	 25
571	  6	879.0	76.3	 25
572	  6	799.5	59.3	 16
573	  6	162.8	18.2	 20
574	  6	93.3	19.1	 20
575	  6	83.5	11.6	 16
576	  6	55.0	9.6	 25
577	  6	52.5	9.9	 20
578	  6	58.0	11.6	 25
579	  6	51.0	7.4	 25
580	  6	55.0	10.1	 20
581	  6	96.0	17.4	 25
582	  6	117.0	23.5	 25
583	  6	84.3	11.8	 20
584	  6	244.0	30.5	 25
585	  6	124.0	15.0	 20
586	  6	77.3	11.1	 16
587	  6	115.3	12.6	 20
588	  6	167.5	39.1	 20
589	  6	66.5	10.1	 20
590	  6	72.0	11.3	 25
591	  6	310.0	38.1	 25
592	  6	163.3	43.2	 20
593	  6	119.0	32.3	 25
594	  6	95.0	16.5	 25
595	  6	70.3	9.7	 20
596	  6	96.0	11.1	 25
597	  6	118.0	22.5	 20
598	  6	69.5	12.1	 16
599	  6	103.0	19.8	 20
600	  6	366.3	37.8	 20
601	  6	117.5	18.7	 20
602	  6	123.0	19.1	 25
603	  6	69.0	13.8	 25
604	  6	62.0	13.4	 20
605	  6	57.0	8.7	 25
606	  6	61.0	8.7	 25
607	  6	379.0	39.3	 20
608	  6	1840.0	142.9	 25
609	  6	177.5	27.8	 20
610	  6	323.0	33.2	 16
611	  6	3960.3	358.9	 20
612	  6	463.5	63.0	 20
613	  6	842.8	127.8	 20
614	  6	123.0	18.1	 25
615	  6	161.0	28.8	 25
616	  6	84.0	22.6	 20
617	  6	231.0	47.6	 25
618	  6	67.0	16.1	 25
619	  6	60.0	13.5	 20
620	  6	82.0	10.9	 25
621	  6	182.0	26.9	 25
622	  6	152.8	24.5	 16
623	  6	59.0	12.3	 20
624	  6	65.0	13.1	 20
625	  6	327.3	27.0	 16
626	  6	568.0	74.0	 25
627	  6	158.0	79.5	 25
628	  6	1004.3	151.5	 20
629	  6	127.0	20.6	 25
630	  6	126.0	18.1	 25
631	  6	98.3	15.3	 20
632	  6	61.0	10.3	 25
633	  6	106.0	33.0	 25
634	  6	353.5	38.4	 16
635	  6	328.8	27.8	 20
636	  6	681.3	79.5	 16
637	  6	371.5	57.1	 20
638	  6	1129.0	261.7	 25
639	  6	8356.3	1681.8	 20
  0	  7	105.5	17.2	 20
  1	  7	112.3	19.2	 20
  2	  7	83.3	13.5	 20
  3	  7	58.0	11.8	 25
  4	  7	76.0	9.7	 25
  5	  7	59.0	12.3	 20
  6	  7	57.0	11.6	 25
  7	  7	83.0	15.8	 25
  8	  7	53.0	29.3	 20
  9	  7	52.0	11.4	 25
 10	  7	69.0	12.8	 20
 11	  7	60.5	8.6	 16
 12	  7	52.0	7.3	 20
 13	  7	69.3	12.2	 20
 14	  7	56.8	8.2	 20
 15	  7	52.0	8.5	 25
 16	  7	45.0	8.6	 25
 17	  7	46.3	6.7	 20
 18	  7	3020.0	426.1	 25
 19	  7	76.0	10.8	 25
 20	  7	5410.5	471.9	 20
 21	  7	91.0	19.0	 25
 22	  7	72.0	15.3	 25
 23	  7	55.0	12.0	 16
 24	  7	154.3	25.9	 20
 25	  7	102.3	18.9	 20
 26	  7	88.3	15.8	 16
 27	  7	465.0	59.3	 25
 28	  7	216.0	58.2	 25
 29	  7	1988.8	124.0	 20
 30	  7	1885.0	153.1	 25
 31	  7	1220.0	94.7	 25
 32	  7	171.0	27.4	 20
 33	  7	307.0	38.0	 25
 34	  7	229.0	22.4	 25
 35	  7	215.0	21.7	 16
 36	  7	63.3	11.0	 20
 37	  7	165.5	27.3	 20
 38	  7	324.0	23.6	 16
 39	  7	84.0	13.8	 25
 40	  7	168.3	26.9	 20
 41	  7	380.0	52.4	 25
 42	  7	248.0	29.0	 25
 43	  7	130.0	19.9	 20
 44	  7	84.0	10.0	 25
 45	  7	63.0	12.8	 25
 46	  7	206.0	35.9	 20
 47	  7	51.5	8.3	 20
 48	  7	55.8	12.1	 20
 49	  7	80.3	13.8	 16
 50	  7	53.5	12.2	 20
 51	  7	54.0	13.6	 25
 52	  7	54.3	7.6	 20
 53	  7	60.0	14.0	 25
 54	  7	49.0	9.0	 25
 55	  7	56.3	7.2	 20
 56	  7	69.0	14.4	 25
 57	  7	98.0	23.8	 25
 58	  7	110.0	14.7	 20
 59	  7	117.3	17.4	 20
 60	  7	121.3	16.1	 20
 61	  7	57.8	8.2	 16
 62	  7	84.5	15.1	 20
 63	  7	5117.5	537.9	 20
 64	  7	5412.0	654.1	 20
 65	  7	5938.0	608.1	 25
 66	  7	91.0	14.5	 25
 67	  7	62.3	10.5	 20
 68	  7	85.0	12.3	 25
 69	  7	5427.0	730.0	 25
 70	  7	5551.0	730.8	 20
 71	  7	5654.0	940.8	 25
 72	  7	83.8	10.2	 20
 73	  7	73.3	16.2	 16
 74	  7	4764.3	486.5	 20
 75	  7	91.0	18.1	 20
 76	  7	86.3	18.2	 20
 77	  7	106.0	20.8	 25
 78	  7	6301.0	865.0	 25
 79	  7	96.5	13.3	 20
 80	  7	125.0	21.8	 25
 81	  7	5628.0	624.4	 25
 82	  7	5453.5	682.2	 20
 83	  7	5596.0	823.6	 25
 84	  7	99.8	19.1	 20
 85	  7	59.3	8.9	 16
 86	  7	91.3	10.2	 20
 87	  7	5110.0	417.1	 20
 88	  7	5180.8	605.5	 20
 89	  7	5547.0	568.0	 25
 90	  7	99.0	16.1	 25
 91	  7	64.8	12.2	 20
 92	  7	4988.0	616.7	 25
 93	  7	95.0	15.8	 25
 94	  7	106.3	17.3	 20
 95	  7	110.0	16.4	 25
 96	  7	5768.3	673.8	 20
 97	  7	89.0	16.7	 16
 98	  7	99.3	12.3	 20
 99	  7	111.3	18.0	 16
100	  7	4900.0	923.7	 25
101	  7	86.0	15.0	 25
102	  7	84.5	15.9	 20
103	  7	58.0	9.7	 25
104	  7	5466.0	680.5	 25
105	  7	81.0	15.6	 20
106	  7	83.0	11.8	 25
107	  7	88.0	19.5	 25
108	  7	74.5	16.4	 20
109	  7	40.5	7.9	 20
110	  7	51.0	8.7	 20
111	  7	232.0	16.1	 16
112	  7	166.3	20.5	 20
113	  7	182.0	34.7	 25
114	  7	311.8	42.6	 20
115	  7	65.0	11.2	 25
116	  7	5124.0	694.2	 25
117	  7	90.3	11.2	 20
118	  7	87.0	12.1	 25
119	  7	116.0	19.7	 25
120	  7	6747.8	333.0	 20
121	  7	91.3	12.2	 20
122	  7	107.5	20.7	 20
123	  7	5292.0	284.2	 16
124	  7	5843.0	300.9	 20
125	  7	6357.0	1020.5	 25
126	  7	93.0	13.5	 20
127	  7	57.0	9.9	 25
128	  7	64.0	10.2	 25
129	  7	66.8	13.0	 20
130	  7	126.0	17.7	 25
131	  7	87.0	16.2	 25
132	  7	102.8	19.5	 20
133	  7	52.3	8.5	 20
134	  7	95.0	15.4	 20
135	  7	5251.8	289.8	 16
136	  7	5714.8	349.7	 20
137	  7	6115.0	1202.9	 25
138	  7	93.0	9.3	 20
139	  7	62.0	10.9	 25
140	  7	118.0	21.5	 25
141	  7	5609.3	738.0	 20
142	  7	98.0	14.4	 25
143	  7	94.0	16.3	 25
144	  7	105.3	15.4	 20
145	  7	97.0	11.9	 25
146	  7	247.5	188.4	 20
147	  7	5732.8	237.2	 16
148	  7	6116.0	258.2	 20
149	  7	6616.0	1258.5	 20
150	  7	109.0	18.2	 20
151	  7	88.0	16.4	 25
152	  7	5515.0	1173.8	 25
153	  7	106.3	13.0	 20
154	  7	105.0	19.3	 25
155	  7	105.3	14.6	 20
156	  7	6996.0	691.8	 25
157	  7	56.0	8.2	 25
158	  7	50.5	6.5	 16
159	  7	50.0	7.2	 20
160	  7	61.3	8.4	 20
161	  7	53.3	8.2	 16
162	  7	57.0	10.2	 25
163	  7	55.0	9.7	 25
164	  7	70.0	12.1	 20
165	  7	83.0	14.0	 25
166	  7	98.0	20.0	 25
167	  7	5007.0	557.4	 20
168	  7	4054.0	553.9	 25
169	  7	123.0	16.8	 25
170	  7	79.3	12.5	 16
171	  7	51.0	10.8	 20
172	  7	59.3	10.0	 20
173	  7	200.0	19.3	 16
174	  7	229.0	29.9	 25
175	  7	195.0	25.6	 25
176	  7	421.3	35.7	 20
177	  7	428.0	58.9	 25
178	  7	421.0	39.2	 25
179	  7	283.0	38.3	 20
180	  7	165.0	23.0	 25
181	  7	283.0	42.2	 25
182	  7	68.3	9.7	 20
183	  7	109.0	15.4	 20
184	  7	127.5	19.2	 20
185	  7	250.5	23.6	 16
186	  7	120.0	15.2	 20
187	  7	231.0	25.5	 25
188	  7	57.5	11.5	 20
189	  7	49.0	8.9	 25
190	  7	52.0	9.4	 25
191	  7	80.3	17.2	 20
192	  7	143.0	23.1	 25
193	  7	351.0	49.9	 25
194	  7	760.8	113.2	 20
195	  7	169.0	24.0	 20
196	  7	452.8	113.8	 20
197	  7	1476.8	72.5	 16
198	  7	1352.0	123.7	 20
199	  7	1131.0	136.6	 25
200	  7	99.5	16.5	 20
201	  7	119.0	19.5	 25
202	  7	1003.0	117.3	 25
203	  7	83.3	16.4	 20
204	  7	62.0	10.4	 25
205	  7	69.0	14.4	 25
206	  7	165.5	20.6	 20
207	  7	124.8	17.4	 20
208	  7	68.3	13.7	 20
209	  7	77.5	8.3	 16
210	  7	69.8	14.0	 20
211	  7	61.0	8.9	 25
212	  7	71.8	13.1	 20
213	  7	92.0	16.2	 25
214	  7	393.8	49.6	 20
215	  7	534.0	57.2	 25
216	  7	393.0	26.0	 25
217	  7	463.8	61.3	 20
218	  7	401.0	28.8	 25
219	  7	441.0	43.7	 20
220	  7	105.3	15.4	 16
221	  7	135.5	21.2	 20
222	  7	565.5	40.1	 20
223	  7	1416.3	84.5	 16
224	  7	2898.0	435.9	 25
225	  7	4190.0	404.5	 25
226	  7	183.0	19.1	 20
227	  7	1541.0	117.3	 25
228	  7	604.0	70.6	 25
229	  7	124.3	20.7	 20
230	  7	69.0	12.3	 25
231	  7	114.0	16.9	 25
232	  7	127.5	17.5	 16
233	  7	127.3	22.6	 20
234	  7	71.3	11.7	 20
235	  7	282.0	24.0	 16
236	  7	93.0	13.0	 25
237	  7	264.0	25.0	 25
238	  7	51.3	9.1	 20
239	  7	57.0	14.6	 25
240	  7	73.0	12.9	 25
241	  7	59.0	11.8	 20
242	  7	76.0	11.5	 25
243	  7	74.0	13.9	 25
244	  7	431.5	42.2	 16
245	  7	628.8	46.1	 20
246	  7	515.0	46.0	 20
247	  7	446.5	34.7	 16
248	  7	1391.0	139.5	 25
249	  7	358.0	24.7	 25
250	  7	964.5	48.8	 20
251	  7	242.0	28.4	 25
252	  7	78.0	12.5	 25
253	  7	269.5	32.6	 20
254	  7	103.0	16.4	 25
255	  7	145.0	19.3	 25
256	  7	272.8	27.1	 16
257	  7	196.5	21.4	 20
258	  7	80.5	19.8	 20
259	  7	81.8	16.0	 16
260	  7	250.8	28.8	 20
261	  7	73.0	10.5	 25
262	  7	71.3	12.0	 20
263	  7	221.0	26.0	 25
264	  7	53.0	9.5	 25
265	  7	62.3	9.7	 20
266	  7	58.0	10.8	 25
267	  7	71.0	15.8	 25
268	  7	1025.8	106.3	 20
269	  7	3262.0	348.2	 20
270	  7	434.3	108.2	 20
271	  7	512.3	52.3	 16
272	  7	5029.5	440.1	 20
273	  7	704.5	53.4	 20
274	  7	635.0	81.1	 25
275	  7	476.0	43.9	 25
276	  7	4843.0	334.3	 20
277	  7	313.0	39.6	 25
278	  7	4329.0	271.5	 25
279	  7	3273.3	222.8	 20
280	  7	6257.0	704.6	 25
281	  7	513.3	46.1	 20
282	  7	491.0	30.2	 16
283	  7	162.0	20.1	 20
284	  7	69.8	13.2	 20
285	  7	93.0	16.1	 20
286	  7	84.0	67.8	 25
287	  7	91.0	15.6	 25
288	  7	211.5	30.0	 20
289	  7	4893.0	790.5	 25
290	  7	3154.0	166.8	 25
291	  7	92.5	23.2	 20
292	  7	75.0	13.5	 25
293	  7	72.3	13.2	 20
294	  7	91.5	10.9	 16
295	  7	701.3	92.3	 20
296	  7	816.3	84.9	 20
297	  7	254.5	21.3	 20
298	  7	406.0	42.1	 25
299	  7	125.0	16.1	 25
300	  7	191.3	28.2	 20
301	  7	61.0	11.2	 25
302	  7	72.0	11.8	 25
303	  7	64.0	8.6	 20
304	  7	87.0	18.0	 25
305	  7	309.0	44.8	 25
306	  7	83.0	12.4	 16
307	  7	111.8	13.9	 20
308	  7	300.5	42.7	 20
309	  7	98.5	14.3	 16
310	  7	133.0	16.9	 25
311	  7	64.0	15.0	 25
312	  7	73.5	10.1	 20
313	  7	151.0	17.5	 25
314	  7	415.0	69.4	 25
315	  7	601.0	59.1	 20
316	  7	79.0	10.5	 25
317	  7	86.0	18.2	 25
318	  7	58.3	8.9	 16
319	  7	69.0	17.6	 20
320	  7	66.5	11.6	 20
321	  7	693.3	45.0	 16
322	  7	77.0	12.0	 25
323	  7	111.0	16.3	 25
324	  7	145.3	23.7	 20
325	  7	81.0	11.6	 25
326	  7	429.0	74.0	 25
327	  7	66.3	9.6	 20
328	  7	136.0	27.7	 25
329	  7	76.0	15.3	 25
330	  7	94.5	16.5	 16
331	  7	73.0	11.1	 20
332	  7	53.8	8.9	 16
333	  7	67.3	15.7	 20
334	  7	99.0	15.4	 25
335	  7	57.5	8.6	 20
336	  7	54.0	12.1	 25
337	  7	61.0	11.9	 25
338	  7	67.0	13.1	 20
339	  7	224.0	42.9	 25
340	  7	89.0	13.8	 25
341	  7	53.3	7.3	 20
342	  7	54.0	7.2	 25
343	  7	63.5	12.6	 20
344	  7	47.5	8.1	 16
345	  7	64.3	10.0	 20
346	  7	61.0	11.4	 20
347	  7	57.5	16.2	 20
348	  7	367.0	42.6	 25
349	  7	384.0	52.4	 25
350	  7	1226.5	77.5	 20
351	  7	161.0	31.4	 25
352	  7	157.0	25.6	 25
353	  7	131.8	21.3	 20
354	  7	406.0	67.6	 25
355	  7	262.3	27.1	 20
356	  7	51.0	9.4	 16
357	  7	50.3	5.3	 20
358	  7	59.0	8.2	 20
359	  7	151.5	25.9	 20
360	  7	105.0	17.3	 25
361	  7	49.0	9.3	 25
362	  7	55.5	12.1	 20
363	  7	67.0	11.3	 25
364	  7	112.0	14.0	 25
365	  7	211.0	27.5	 20
366	  7	110.0	12.0	 25
367	  7	107.5	19.5	 20
368	  7	172.8	31.5	 16
369	  7	1301.5	108.0	 20
370	  7	1926.3	131.0	 20
371	  7	1251.3	132.8	 20
372	  7	240.0	27.4	 25
373	  7	378.0	49.1	 25
374	  7	125.5	20.2	 20
375	  7	188.0	29.2	 25
376	  7	67.0	12.1	 25
377	  7	55.0	8.7	 20
378	  7	75.0	15.0	 25
379	  7	243.0	27.4	 25
380	  7	69.8	8.9	 16
381	  7	152.8	21.9	 20
382	  7	93.5	19.6	 20
383	  7	85.0	14.1	 16
384	  7	129.0	24.5	 25
385	  7	344.0	50.9	 25
386	  7	67.0	9.7	 20
387	  7	64.0	11.7	 25
388	  7	59.5	9.0	 20
389	  7	69.0	11.0	 25
390	  7	153.0	21.7	 25
391	  7	117.5	18.7	 20
392	  7	89.0	16.5	 20
393	  7	88.5	14.5	 20
394	  7	64.5	12.0	 16
395	  7	66.0	11.4	 20
396	  7	63.0	9.9	 25
397	  7	900.3	83.7	 20
398	  7	62.0	12.4	 25
399	  7	65.0	12.9	 25
400	  7	123.0	19.9	 20
401	  7	418.0	57.3	 25
402	  7	317.0	41.8	 25
403	  7	736.0	84.3	 20
404	  7	267.3	26.2	 20
405	  7	352.3	34.9	 20
406	  7	86.8	10.9	 16
407	  7	59.3	10.2	 20
408	  7	71.0	13.6	 25
409	  7	89.3	12.4	 20
410	  7	91.0	16.1	 25
411	  7	222.0	30.8	 25
412	  7	150.5	27.0	 20
413	  7	911.0	162.3	 25
414	  7	466.0	86.7	 25
415	  7	96.0	17.1	 20
416	  7	124.3	12.9	 20
417	  7	267.8	54.8	 20
418	  7	929.3	58.2	 16
419	  7	6168.0	708.9	 20
420	  7	713.8	76.3	 20
421	  7	225.0	30.1	 20
422	  7	81.0	11.1	 25
423	  7	131.0	25.2	 25
424	  7	212.5	20.3	 20
425	  7	586.0	88.1	 25
426	  7	125.0	18.0	 25
427	  7	169.8	24.1	 20
428	  7	408.0	98.9	 25
429	  7	412.0	102.8	 20
430	  7	83.0	14.3	 16
431	  7	146.5	23.6	 20
432	  7	178.5	34.8	 20
433	  7	54.5	12.4	 20
434	  7	55.0	13.0	 25
435	  7	145.0	21.8	 25
436	  7	130.8	24.8	 20
437	  7	54.0	9.0	 25
438	  7	54.0	8.9	 25
439	  7	71.3	11.0	 20
440	  7	88.0	16.3	 25
441	  7	100.8	23.9	 20
442	  7	64.3	13.5	 16
443	  7	171.0	29.7	 20
444	  7	59.0	8.6	 20
445	  7	71.3	13.5	 20
446	  7	92.0	19.2	 25
447	  7	69.3	13.6	 20
448	  7	182.0	29.9	 25
449	  7	593.0	43.6	 25
450	  7	786.3	118.1	 20
451	  7	1375.0	102.7	 25
452	  7	557.0	68.1	 25
453	  7	105.5	16.8	 16
454	  7	72.0	10.4	 20
455	  7	74.3	14.9	 20
456	  7	565.3	62.8	 16
457	  7	147.0	17.9	 25
458	  7	59.0	11.4	 25
459	  7	52.3	10.6	 20
460	  7	49.0	8.9	 25
461	  7	83.0	18.1	 25
462	  7	62.5	11.1	 20
463	  7	559.0	83.4	 25
464	  7	493.0	114.7	 25
465	  7	119.0	28.3	 20
466	  7	2015.8	162.8	 20
467	  7	2783.3	117.0	 20
468	  7	608.3	24.2	 16
469	  7	111.0	15.1	 20
470	  7	54.0	8.8	 25
471	  7	77.5	11.2	 20
472	  7	50.0	11.3	 25
473	  7	111.0	16.3	 25
474	  7	1075.0	141.6	 20
475	  7	118.0	15.6	 25
476	  7	289.0	40.7	 25
477	  7	117.5	16.8	 20
478	  7	72.0	15.4	 20
479	  7	68.0	12.6	 20
480	  7	61.3	13.2	 16
481	  7	54.0	10.2	 20
482	  7	359.0	42.9	 25
483	  7	655.3	43.6	 20
484	  7	192.0	18.0	 25
485	  7	174.0	19.8	 25
486	  7	83.3	12.1	 20
487	  7	2179.0	259.7	 25
488	  7	228.0	61.2	 25
489	  7	670.5	90.2	 20
490	  7	183.5	25.4	 20
491	  7	375.8	45.7	 20
492	  7	408.3	36.6	 16
493	  7	995.5	74.1	 20
494	  7	513.0	49.0	 25
495	  7	279.3	33.6	 20
496	  7	906.0	96.7	 25
497	  7	276.0	29.2	 25
498	  7	1019.0	109.7	 20
499	  7	192.0	20.3	 25
500	  7	223.0	51.8	 25
501	  7	985.8	64.0	 20
502	  7	754.0	62.6	 25
503	  7	245.5	33.6	 20
504	  7	142.8	25.3	 16
505	  7	136.5	21.7	 20
506	  7	481.5	47.0	 16
507	  7	713.0	63.2	 25
508	  7	193.0	29.2	 25
509	  7	552.5	31.4	 20
510	  7	514.0	50.3	 25
511	  7	82.0	14.0	 25
512	  7	63.0	10.8	 20
513	  7	59.0	10.8	 25
514	  7	296.0	53.4	 25
515	  7	92.5	15.9	 16
516	  7	209.8	28.8	 20
517	  7	60.3	9.5	 20
518	  7	459.0	41.8	 16
519	  7	120.0	24.3	 25
520	  7	191.0	25.2	 25
521	  7	655.8	67.1	 20
522	  7	204.0	35.3	 25
523	  7	2627.0	296.6	 25
524	  7	6838.8	697.3	 20
525	  7	152.0	27.2	 25
526	  7	118.0	14.0	 25
527	  7	298.5	34.5	 16
528	  7	1650.8	168.3	 20
529	  7	111.3	22.2	 20
530	  7	63.5	8.9	 16
531	  7	71.0	12.9	 25
532	  7	379.0	33.5	 25
533	  7	534.0	42.3	 20
534	  7	476.0	50.8	 25
535	  7	142.0	15.0	 25
536	  7	83.3	15.7	 20
537	  7	67.0	14.3	 25
538	  7	1029.0	197.9	 25
539	  7	68.0	16.3	 20
540	  7	98.8	13.6	 20
541	  7	172.0	35.9	 20
542	  7	352.0	40.1	 16
543	  7	320.3	34.0	 20
544	  7	315.0	59.9	 25
545	  7	128.5	27.8	 20
546	  7	65.0	11.6	 25
547	  7	67.0	11.9	 25
548	  7	253.3	31.6	 20
549	  7	104.0	17.4	 25
550	  7	1652.0	287.9	 25
551	  7	95.3	14.9	 20
552	  7	396.3	58.6	 20
553	  7	188.8	66.2	 20
554	  7	1224.3	83.0	 16
555	  7	148.0	21.3	 20
556	  7	121.0	27.3	 25
557	  7	332.3	66.2	 20
558	  7	14286.0	1565.9	 25
559	  7	303.0	34.7	 25
560	  7	200.5	21.1	 20
561	  7	730.0	82.7	 25
562	  7	98.0	14.8	 20
563	  7	244.0	42.1	 25
564	  7	70.3	11.9	 20
565	  7	60.8	10.6	 16
566	  7	102.3	18.3	 20
567	  7	164.5	22.6	 20
568	  7	117.5	20.9	 20
569	  7	379.0	47.8	 25
570	  7	103.0	22.2	 25
571	  7	169.0	20.2	 20
572	  7	73.0	12.8	 25
573	  7	72.0	13.0	 25
574	  7	104.3	19.4	 20
575	  7	102.0	17.7	 25
576	  7	62.3	11.2	 20
577	  7	48.0	7.4	 16
578	  7	49.3	10.4	 20
579	  7	46.5	8.4	 20
580	  7	62.5	11.2	 16
581	  7	59.0	10.5	 25
582	  7	138.0	23.6	 25
583	  7	63.0	10.1	 20
584	  7	82.0	16.5	 25
585	  7	78.0	9.6	 25
586	  7	149.0	20.3	 20
587	  7	102.0	19.5	 25
588	  7	117.0	24.4	 25
589	  7	178.0	24.6	 16
590	  7	215.3	22.5	 20
591	  7	166.8	72.8	 20
592	  7	1219.5	92.6	 16
593	  7	2444.0	283.0	 25
594	  7	254.0	19.2	 25
595	  7	93.5	17.2	 20
596	  7	119.0	36.3	 25
597	  7	926.0	157.8	 25
598	  7	128.5	16.5	 20
599	  7	69.0	12.6	 25
600	  7	54.0	9.5	 25
601	  7	245.5	33.5	 16
602	  7	96.5	19.9	 20
603	  7	85.8	16.6	 20
604	  7	73.3	12.3	 16
605	  7	99.0	14.4	 25
606	  7	182.0	19.5	 25
607	  7	142.8	24.4	 20
608	  7	325.0	42.2	 25
609	  7	493.0	44.0	 25
610	  7	397.8	56.5	 20
611	  7	2916.0	119.9	 25
612	  7	2977.0	250.4	 25
613	  7	393.3	34.5	 16
614	  7	92.8	13.9	 20
615	  7	1218.3	100.9	 20
616	  7	342.3	27.9	 16
617	  7	92.0	19.8	 20
618	  7	79.0	16.5	 25
619	  7	208.8	22.3	 20
620	  7	742.0	102.4	 25
621	  7	72.0	13.5	 20
622	  7	205.0	36.4	 25
623	  7	183.0	35.2	 25
624	  7	430.8	65.6	 20
625	  7	306.0	34.8	 25
626	  7	64.8	11.6	 20
627	  7	64.8	9.2	 16
628	  7	131.3	14.5	 20
629	  7	147.0	25.2	 20
630	  7	304.3	31.8	 20
631	  7	310.0	32.7	 25
632	  7	83.0	14.2	 25
633	  7	57.5	9.4	 20
634	  7	77.0	15.0	 25
635	  7	61.0	9.3	 25
636	  7	60.5	9.6	 20
637	  7	116.0	22.8	 25
638	  7	299.8	42.7	 20
639	  7	417.3	128.3	 16
  0	  8	5301.0	853.7	 25
  1	  8	70.0	9.3	 25
  2	  8	60.5	12.1	 16
  3	  8	53.0	9.0	 20
  4	  8	69.0	11.5	 20
  5	  8	64.8	10.2	 16
  6	  8	51.0	8.1	 25
  7	  8	59.0	14.3	 25
  8	  8	61.0	12.2	 20
  9	  8	51.0	9.5	 25
 10	  8	50.0	10.0	 25
 11	  8	51.0	8.4	 20
 12	  8	56.0	12.4	 25
 13	  8	62.0	16.5	 25
 14	  8	60.0	13.6	 16
 15	  8	48.3	11.3	 20
 16	  8	51.3	8.9	 20
 17	  8	52.0	8.7	 16
 18	  8	151.0	28.8	 25
 19	  8	56.0	11.4	 25
 20	  8	979.0	118.6	 20
 21	  8	95.0	11.7	 25
 22	  8	51.0	7.6	 25
 23	  8	50.0	11.7	 20
 24	  8	91.0	15.7	 25
 25	  8	60.0	11.0	 20
 26	  8	55.0	9.1	 25
 27	  8	128.0	21.0	 20
 28	  8	74.0	11.6	 16
 29	  8	1038.0	179.6	 20
 30	  8	382.0	58.8	 20
 31	  8	1308.3	126.4	 20
 32	  8	117.0	28.5	 25
 33	  8	125.0	15.3	 25
 34	  8	125.3	19.9	 20
 35	  8	195.0	30.1	 25
 36	  8	56.0	9.1	 25
 37	  8	109.5	15.6	 20
 38	  8	99.0	13.2	 25
 39	  8	113.5	13.8	 20
 40	  8	595.0	38.9	 16
 41	  8	407.0	68.4	 20
 42	  8	244.5	29.7	 20
 43	  8	144.3	31.9	 20
 44	  8	93.0	20.3	 25
 45	  8	48.0	8.1	 25
 46	  8	65.0	11.1	 20
 47	  8	54.0	11.0	 25
 48	  8	48.0	10.3	 25
 49	  8	48.3	7.3	 20
 50	  8	47.0	9.3	 25
 51	  8	47.0	10.1	 20
 52	  8	49.0	10.7	 16
 53	  8	54.8	8.3	 20
 54	  8	50.3	9.4	 20
 55	  8	67.0	12.7	 20
 56	  8	77.0	15.6	 25
 57	  8	77.0	25.3	 25
 58	  8	85.8	14.7	 20
 59	  8	215.0	27.9	 25
 60	  8	221.0	27.9	 25
 61	  8	49.8	9.2	 20
 62	  8	46.0	10.3	 25
 63	  8	59.0	9.9	 25
 64	  8	59.3	9.7	 16
 65	  8	61.8	12.1	 20
 66	  8	49.0	6.9	 20
 67	  8	46.3	8.0	 16
 68	  8	55.0	9.7	 25
 69	  8	57.0	10.6	 25
 70	  8	59.3	7.8	 20
 71	  8	60.0	12.0	 25
 72	  8	55.0	9.2	 25
 73	  8	52.0	9.6	 20
 74	  8	54.0	11.0	 25
 75	  8	54.0	7.5	 25
 76	  8	50.5	8.0	 16
 77	  8	49.8	11.2	 20
 78	  8	63.3	12.2	 20
 79	  8	59.0	9.9	 16
 80	  8	60.0	9.8	 25
 81	  8	69.0	12.5	 25
 82	  8	60.0	7.1	 20
 83	  8	67.0	8.5	 25
 84	  8	62.0	9.3	 20
 85	  8	76.0	15.7	 25
 86	  8	61.0	9.4	 25
 87	  8	58.3	6.5	 20
 88	  8	63.0	10.9	 20
 89	  8	58.5	12.4	 20
 90	  8	49.3	8.6	 16
 91	  8	53.0	10.0	 20
 92	  8	55.0	11.4	 25
 93	  8	56.5	9.8	 20
 94	  8	61.0	11.7	 25
 95	  8	65.0	10.9	 25
 96	  8	68.3	11.3	 20
 97	  8	59.0	13.1	 25
 98	  8	50.0	8.8	 25
 99	  8	49.3	9.3	 20
100	  8	59.0	10.5	 20
101	  8	60.5	9.6	 20
102	  8	56.0	12.8	 16
103	  8	49.8	8.4	 20
104	  8	51.0	9.9	 20
105	  8	57.3	8.0	 20
106	  8	51.0	10.6	 25
107	  8	38.0	8.1	 25
108	  8	51.3	9.3	 20
109	  8	40.0	9.0	 25
110	  8	45.0	10.5	 25
111	  8	183.8	24.1	 20
112	  8	150.0	20.6	 25
113	  8	303.0	26.9	 20
114	  8	1368.5	81.1	 16
115	  8	47.3	7.8	 20
116	  8	56.8	10.8	 20
117	  8	54.3	10.6	 20
118	  8	52.0	6.9	 25
119	  8	55.0	8.2	 25
120	  8	57.3	10.2	 20
121	  8	63.0	13.3	 25
122	  8	57.0	11.2	 25
123	  8	62.5	12.6	 20
124	  8	71.0	10.9	 25
125	  8	63.3	8.9	 20
126	  8	62.0	11.7	 16
127	  8	58.3	12.2	 20
128	  8	63.5	12.1	 20
129	  8	86.0	12.0	 20
130	  8	68.0	15.1	 25
131	  8	73.0	12.2	 25
132	  8	89.5	16.3	 20
133	  8	49.0	9.0	 25
134	  8	50.0	8.6	 25
135	  8	56.5	9.4	 20
136	  8	63.0	11.1	 25
137	  8	53.3	9.0	 20
138	  8	50.3	5.5	 16
139	  8	61.3	11.3	 20
140	  8	76.5	15.6	 20
141	  8	62.3	6.1	 16
142	  8	69.0	9.5	 25
143	  8	65.3	11.8	 20
144	  8	85.0	10.6	 25
145	  8	90.0	11.7	 25
146	  8	87.3	12.2	 20
147	  8	102.0	17.5	 25
148	  8	90.0	14.6	 25
149	  8	71.0	14.1	 20
150	  8	63.0	12.4	 20
151	  8	71.0	10.4	 20
152	  8	59.3	11.8	 16
153	  8	58.5	7.3	 20
154	  8	57.0	8.4	 25
155	  8	49.0	9.2	 20
156	  8	52.0	9.3	 25
157	  8	51.0	11.4	 25
158	  8	46.3	7.2	 20
159	  8	61.0	9.1	 25
160	  8	54.0	7.5	 25
161	  8	50.0	7.4	 20
162	  8	54.3	9.3	 20
163	  8	60.5	11.8	 20
164	  8	55.0	5.8	 16
165	  8	67.0	11.8	 20
166	  8	333.0	38.8	 25
167	  8	1407.5	147.2	 20
168	  8	442.0	72.2	 25
169	  8	100.0	23.0	 25
170	  8	66.5	8.4	 20
171	  8	52.0	11.0	 25
172	  8	67.0	11.7	 25
173	  8	166.5	20.9	 20
174	  8	210.0	26.1	 20
175	  8	236.5	37.0	 20
176	  8	194.3	22.3	 16
177	  8	292.0	32.4	 20
178	  8	183.0	20.4	 25
179	  8	108.8	14.2	 20
180	  8	95.0	14.4	 25
181	  8	143.0	19.9	 25
182	  8	69.0	14.1	 20
183	  8	119.0	16.0	 25
184	  8	94.0	10.4	 25
185	  8	172.0	17.4	 20
186	  8	91.0	13.4	 25
187	  8	83.3	10.8	 20
188	  8	53.0	8.5	 16
189	  8	51.3	9.5	 20
190	  8	63.5	12.8	 20
191	  8	51.5	9.8	 20
192	  8	75.0	12.2	 25
193	  8	205.0	32.9	 25
194	  8	311.5	20.3	 20
195	  8	100.0	12.6	 25
196	  8	760.0	53.7	 25
197	  8	1002.0	82.3	 20
198	  8	308.0	37.1	 25
199	  8	193.0	23.4	 16
200	  8	62.8	12.5	 20
201	  8	61.0	11.3	 20
202	  8	408.0	29.1	 16
203	  8	129.0	28.7	 25
204	  8	53.0	12.1	 25
205	  8	55.0	7.7	 20
206	  8	121.0	14.6	 25
207	  8	108.0	18.8	 25
208	  8	59.0	12.3	 20
209	  8	64.0	12.2	 25
210	  8	49.0	8.1	 25
211	  8	53.5	7.4	 16
212	  8	67.3	11.5	 20
213	  8	116.3	24.3	 20
214	  8	503.8	38.8	 16
215	  8	476.0	67.6	 25
216	  8	271.0	58.8	 25
217	  8	631.5	67.7	 20
218	  8	620.0	91.8	 25
219	  8	379.0	40.0	 25
220	  8	155.5	22.8	 20
221	  8	159.0	23.3	 25
222	  8	1143.0	103.6	 25
223	  8	3849.8	144.6	 20
224	  8	2398.8	376.4	 20
225	  8	1057.5	114.6	 20
226	  8	133.0	19.4	 16
227	  8	518.8	39.6	 20
228	  8	255.0	31.1	 25
229	  8	80.8	14.6	 20
230	  8	65.0	8.1	 25
231	  8	90.0	11.0	 25
232	  8	74.0	16.0	 20
233	  8	65.0	14.7	 25
234	  8	60.0	22.3	 25
235	  8	104.3	15.2	 20
236	  8	87.5	18.6	 20
237	  8	241.3	24.9	 20
238	  8	58.3	8.4	 16
239	  8	58.8	11.8	 20
240	  8	64.0	10.4	 25
241	  8	63.3	12.3	 20
242	  8	89.0	12.7	 25
243	  8	58.0	11.4	 25
244	  8	320.3	37.6	 20
245	  8	224.0	30.6	 25
246	  8	252.0	27.4	 25
247	  8	198.3	31.5	 20
248	  8	423.8	32.1	 20
249	  8	204.3	28.5	 20
250	  8	611.8	36.5	 16
251	  8	129.5	23.9	 20
252	  8	76.0	15.0	 25
253	  8	229.5	32.4	 20
254	  8	177.0	27.3	 25
255	  8	138.0	23.0	 25
256	  8	357.0	39.2	 20
257	  8	168.0	24.5	 25
258	  8	75.5	11.4	 20
259	  8	79.0	18.8	 25
260	  8	234.0	33.5	 25
261	  8	83.3	12.0	 16
262	  8	66.5	8.8	 20
263	  8	59.5	8.8	 20
264	  8	54.3	9.7	 16
265	  8	54.0	9.9	 25
266	  8	52.0	9.6	 25
267	  8	57.3	10.9	 20
268	  8	189.0	40.1	 25
269	  8	490.0	63.2	 25
270	  8	414.5	30.9	 20
271	  8	239.0	79.1	 25
272	  8	545.0	87.5	 25
273	  8	222.3	15.9	 16
274	  8	965.8	47.8	 20
275	  8	480.0	57.6	 20
276	  8	618.8	45.4	 16
277	  8	416.0	61.3	 25
278	  8	2064.0	136.6	 25
279	  8	757.3	77.3	 20
280	  8	2114.0	159.3	 25
281	  8	421.0	27.9	 25
282	  8	333.0	24.8	 20
283	  8	142.0	16.8	 25
284	  8	63.0	11.1	 25
285	  8	63.3	13.4	 16
286	  8	66.0	12.0	 20
287	  8	79.8	10.5	 20
288	  8	188.5	21.9	 16
289	  8	1162.0	169.7	 25
290	  8	1532.0	164.5	 25
291	  8	94.8	25.6	 20
292	  8	99.0	17.2	 25
293	  8	65.0	12.0	 25
294	  8	104.3	20.4	 20
295	  8	1272.0	145.5	 25
296	  8	951.0	102.0	 25
297	  8	92.5	12.8	 16
298	  8	281.8	32.5	 20
299	  8	83.3	10.2	 20
300	  8	56.5	7.1	 16
301	  8	57.0	9.0	 20
302	  8	59.0	7.0	 25
303	  8	58.5	8.2	 20
304	  8	72.0	12.7	 25
305	  8	311.0	37.6	 25
306	  8	74.3	8.6	 20
307	  8	76.0	14.5	 25
308	  8	200.0	34.3	 25
309	  8	85.3	15.1	 20
310	  8	134.3	14.9	 20
311	  8	56.5	8.7	 20
312	  8	141.5	21.5	 16
313	  8	82.0	11.0	 20
314	  8	226.0	75.1	 25
315	  8	198.5	19.8	 20
316	  8	64.0	11.8	 25
317	  8	55.3	9.6	 20
318	  8	57.0	11.0	 25
319	  8	55.0	11.5	 25
320	  8	65.3	11.0	 20
321	  8	380.0	49.7	 25
322	  8	92.0	10.6	 20
323	  8	81.0	13.8	 16
324	  8	73.0	10.0	 20
325	  8	92.8	13.6	 20
326	  8	199.5	21.5	 20
327	  8	62.0	9.7	 25
328	  8	148.0	23.5	 25
329	  8	78.3	19.2	 20
330	  8	93.0	17.8	 25
331	  8	63.0	10.2	 25
332	  8	66.8	13.2	 20
333	  8	75.0	45.9	 25
334	  8	147.5	24.9	 20
335	  8	58.3	8.7	 16
336	  8	47.0	6.4	 20
337	  8	49.3	11.0	 20
338	  8	53.0	9.5	 20
339	  8	68.0	12.9	 25
340	  8	61.0	9.9	 25
341	  8	52.3	10.9	 20
342	  8	57.0	10.2	 25
343	  8	63.0	13.8	 25
344	  8	62.0	9.0	 20
345	  8	50.0	9.1	 25
346	  8	54.0	10.5	 25
347	  8	57.5	10.5	 16
348	  8	206.0	24.8	 20
349	  8	237.3	31.9	 20
350	  8	392.3	33.7	 16
351	  8	105.0	16.8	 25
352	  8	252.0	31.7	 25
353	  8	147.8	26.0	 20
354	  8	771.0	61.2	 25
355	  8	100.0	16.3	 25
356	  8	49.0	7.3	 20
357	  8	52.0	9.4	 25
358	  8	67.0	19.1	 25
359	  8	166.3	20.0	 16
360	  8	152.0	17.9	 20
361	  8	55.5	11.1	 20
362	  8	49.0	8.0	 16
363	  8	60.0	10.0	 25
364	  8	58.0	8.6	 25
365	  8	118.0	17.3	 20
366	  8	124.0	16.4	 25
367	  8	208.0	30.2	 25
368	  8	130.5	14.8	 20
369	  8	960.0	76.8	 25
370	  8	1507.0	123.1	 25
371	  8	1666.0	78.6	 16
372	  8	181.3	19.2	 20
373	  8	196.0	25.2	 20
374	  8	162.3	15.5	 16
375	  8	120.0	20.4	 25
376	  8	64.0	13.1	 20
377	  8	64.0	10.3	 25
378	  8	70.0	6.1	 25
379	  8	311.5	33.4	 20
380	  8	58.0	13.6	 25
381	  8	180.0	18.5	 25
382	  8	60.3	11.1	 20
383	  8	81.0	11.4	 25
384	  8	169.3	27.2	 20
385	  8	171.8	20.2	 16
386	  8	54.3	11.1	 20
387	  8	53.8	11.9	 20
388	  8	115.0	29.3	 20
389	  8	78.0	11.5	 25
390	  8	119.0	19.6	 25
391	  8	135.5	18.9	 20
392	  8	69.0	12.2	 25
393	  8	56.0	9.7	 25
394	  8	48.5	9.0	 20
395	  8	66.0	7.3	 25
396	  8	94.8	40.9	 20
397	  8	2809.8	131.0	 16
398	  8	84.3	19.3	 20
399	  8	55.0	6.5	 20
400	  8	72.0	15.5	 20
401	  8	218.0	33.7	 25
402	  8	173.0	14.6	 25
403	  8	171.3	24.4	 20
404	  8	162.0	22.4	 25
405	  8	158.0	23.9	 25
406	  8	68.3	11.5	 20
407	  8	59.0	10.7	 25
408	  8	54.3	8.5	 20
409	  8	68.3	8.9	 16
410	  8	101.0	18.4	 20
411	  8	271.8	54.7	 20
412	  8	409.3	28.3	 20
413	  8	1265.0	80.8	 25
414	  8	662.0	84.7	 25
415	  8	96.8	13.8	 20
416	  8	136.0	24.3	 25
417	  8	463.0	48.8	 25
418	  8	501.5	55.0	 20
419	  8	4463.0	631.5	 25
420	  8	402.0	52.2	 25
421	  8	145.0	20.3	 16
422	  8	86.8	12.3	 20
423	  8	241.0	32.2	 20
424	  8	338.3	30.6	 16
425	  8	601.0	86.6	 25
426	  8	116.0	12.4	 25
427	  8	119.8	16.4	 20
428	  8	183.0	25.9	 25
429	  8	100.0	20.5	 25
430	  8	87.3	15.9	 20
431	  8	112.0	17.3	 25
432	  8	199.8	24.4	 20
433	  8	71.3	12.0	 20
434	  8	54.3	8.6	 20
435	  8	113.3	19.4	 16
436	  8	128.0	21.0	 20
437	  8	64.0	12.5	 25
438	  8	50.5	8.8	 20
439	  8	52.0	8.4	 25
440	  8	75.0	12.1	 25
441	  8	78.0	11.1	 20
442	  8	50.0	11.3	 25
443	  8	116.0	20.6	 25
444	  8	56.3	10.3	 20
445	  8	58.3	11.2	 20
446	  8	59.5	10.8	 20
447	  8	59.0	10.1	 16
448	  8	66.3	10.9	 20
449	  8	354.0	49.8	 25
450	  8	510.8	55.6	 20
451	  8	784.0	80.8	 25
452	  8	250.0	47.8	 25
453	  8	93.3	15.9	 20
454	  8	76.0	13.9	 25
455	  8	91.0	14.7	 25
456	  8	131.3	18.8	 20
457	  8	84.5	13.6	 20
458	  8	58.5	9.1	 20
459	  8	44.3	8.8	 16
460	  8	54.0	9.4	 20
461	  8	76.0	9.5	 20
462	  8	59.3	8.0	 20
463	  8	108.0	19.9	 25
464	  8	105.0	16.0	 25
465	  8	144.5	18.6	 20
466	  8	1010.0	133.1	 25
467	  8	1293.0	58.6	 25
468	  8	811.3	58.9	 20
469	  8	172.0	21.5	 25
470	  8	64.5	10.0	 20
471	  8	47.3	8.4	 16
472	  8	47.8	9.0	 20
473	  8	93.3	12.3	 20
474	  8	176.0	23.4	 20
475	  8	119.0	19.3	 25
476	  8	182.0	21.3	 25
477	  8	148.0	27.0	 20
478	  8	60.0	10.8	 25
479	  8	50.0	7.7	 25
480	  8	55.5	7.2	 20
481	  8	58.0	9.9	 25
482	  8	84.3	14.8	 20
483	  8	148.5	24.4	 16
484	  8	100.5	16.2	 20
485	  8	110.8	23.7	 20
486	  8	92.0	14.3	 20
487	  8	524.0	47.5	 25
488	  8	359.0	52.3	 25
489	  8	191.5	34.3	 20
490	  8	241.0	24.8	 25
491	  8	513.8	52.0	 20
492	  8	109.0	17.2	 25
493	  8	397.0	67.8	 25
494	  8	536.5	26.9	 16
495	  8	335.5	15.9	 20
496	  8	602.0	39.8	 20
497	  8	1137.3	67.2	 16
498	  8	307.0	46.0	 20
499	  8	172.0	22.5	 25
500	  8	80.3	12.8	 20
501	  8	899.0	75.1	 25
502	  8	314.0	39.2	 25
503	  8	180.0	49.0	 20
504	  8	135.0	19.6	 25
505	  8	102.0	19.6	 25
506	  8	211.3	17.1	 20
507	  8	213.8	22.6	 20
508	  8	223.3	28.9	 20
509	  8	339.0	22.0	 16
510	  8	318.0	39.9	 20
511	  8	71.0	10.8	 25
512	  8	58.0	7.9	 20
513	  8	57.0	9.7	 25
514	  8	60.0	8.2	 25
515	  8	85.5	10.8	 20
516	  8	152.0	24.0	 25
517	  8	65.0	14.4	 25
518	  8	187.8	23.1	 20
519	  8	153.3	22.2	 20
520	  8	309.0	38.1	 20
521	  8	497.3	33.9	 16
522	  8	270.8	22.4	 20
523	  8	1281.0	123.4	 25
524	  8	2558.5	308.8	 20
525	  8	255.0	43.3	 25
526	  8	105.0	19.1	 25
527	  8	126.3	13.0	 20
528	  8	421.0	53.1	 25
529	  8	70.0	13.0	 25
530	  8	72.3	13.3	 20
531	  8	81.0	11.9	 20
532	  8	322.3	33.2	 20
533	  8	255.3	22.3	 16
534	  8	618.8	49.1	 20
535	  8	100.0	18.6	 25
536	  8	75.3	12.1	 20
537	  8	67.0	10.9	 25
538	  8	329.0	67.0	 25
539	  8	65.5	9.4	 20
540	  8	88.0	16.5	 25
541	  8	92.0	16.6	 25
542	  8	222.5	19.7	 20
543	  8	135.0	23.4	 25
544	  8	81.5	13.0	 20
545	  8	57.0	12.6	 16
546	  8	83.3	23.7	 20
547	  8	63.0	13.0	 20
548	  8	381.5	55.0	 20
549	  8	112.0	15.3	 25
550	  8	661.5	53.2	 20
551	  8	128.0	84.7	 25
552	  8	435.0	722.1	 25
553	  8	651.3	315.0	 20
554	  8	995.0	100.7	 25
555	  8	90.0	11.8	 25
556	  8	107.5	18.8	 16
557	  8	179.3	32.9	 20
558	  8	6282.3	604.2	 20
559	  8	351.8	50.7	 16
560	  8	173.0	58.0	 25
561	  8	902.0	101.3	 25
562	  8	95.0	12.8	 20
563	  8	105.0	16.4	 25
564	  8	74.0	14.6	 25
565	  8	59.3	9.4	 20
566	  8	74.0	15.0	 25
567	  8	93.0	21.0	 25
568	  8	83.3	11.5	 16
569	  8	99.5	14.6	 20
570	  8	67.5	13.0	 20
571	  8	292.5	24.5	 16
572	  8	67.0	10.2	 25
573	  8	64.0	11.2	 25
574	  8	74.3	13.0	 20
575	  8	63.0	12.8	 25
576	  8	80.0	17.8	 25
577	  8	45.8	7.8	 20
578	  8	51.0	9.1	 25
579	  8	50.0	9.7	 25
580	  8	49.0	7.5	 20
581	  8	62.0	9.7	 20
582	  8	75.0	15.4	 20
583	  8	62.5	10.7	 16
584	  8	74.8	12.9	 20
585	  8	68.0	12.3	 25
586	  8	69.8	10.0	 20
587	  8	54.0	10.3	 25
588	  8	63.0	10.8	 25
589	  8	132.5	18.2	 20
590	  8	153.0	19.9	 25
591	  8	281.0	162.5	 25
592	  8	881.5	67.3	 20
593	  8	1019.3	113.3	 20
594	  8	135.3	20.0	 20
595	  8	81.0	15.9	 16
596	  8	99.3	25.6	 20
597	  8	423.0	78.1	 25
598	  8	154.8	26.4	 20
599	  8	85.0	20.2	 25
600	  8	66.0	12.0	 25
601	  8	275.3	39.4	 20
602	  8	199.0	24.3	 25
603	  8	67.0	9.0	 25
604	  8	65.5	11.5	 20
605	  8	75.5	13.0	 20
606	  8	92.3	12.4	 16
607	  8	164.8	22.5	 20
608	  8	90.0	13.4	 20
609	  8	177.0	29.0	 20
610	  8	259.0	54.7	 25
611	  8	1879.0	104.3	 25
612	  8	2530.0	108.2	 20
613	  8	156.0	19.9	 25
614	  8	66.0	11.2	 25
615	  8	288.8	42.0	 20
616	  8	465.0	49.6	 25
617	  8	102.0	18.6	 25
618	  8	76.3	15.0	 16
619	  8	145.8	20.2	 20
620	  8	600.5	103.0	 20
621	  8	59.8	13.6	 16
622	  8	72.0	11.2	 25
623	  8	78.0	13.8	 25
624	  8	130.5	22.1	 20
625	  8	110.0	23.0	 25
626	  8	64.0	12.8	 25
627	  8	67.3	11.6	 20
628	  8	75.0	14.9	 25
629	  8	136.0	56.0	 25
630	  8	394.3	40.5	 16
631	  8	462.8	48.3	 20
632	  8	58.0	8.4	 20
633	  8	63.3	10.7	 16
634	  8	52.0	9.4	 25
635	  8	59.0	11.4	 25
636	  8	68.0	11.4	 20
637	  8	99.0	20.3	 25
638	  8	379.0	285.9	 25
639	  8	7640.3	1153.1	 20
  0	  9	81.0	15.2	 25
  1	  9	99.0	13.0	 25
  2	  9	57.0	9.0	 20
  3	  9	64.0	11.6	 25
  4	  9	82.0	14.2	 25
  5	  9	312.0	48.7	 20
  6	  9	98.0	18.6	 20
  7	  9	84.3	13.8	 20
  8	  9	65.3	12.0	 16
  9	  9	51.3	10.0	 20
 10	  9	47.3	10.4	 20
 11	  9	63.0	12.5	 25
 12	  9	48.0	9.1	 25
 13	  9	55.3	9.4	 20
 14	  9	44.0	6.9	 25
 15	  9	53.0	9.1	 25
 16	  9	149.3	22.7	 20
 17	  9	60.0	11.0	 25
 18	  9	48.3	8.6	 20
 19	  9	55.3	7.7	 16
 20	  9	100.3	12.2	 20
 21	  9	66.5	15.3	 20
 22	  9	60.3	10.3	 16
 23	  9	53.0	8.7	 25
 24	  9	50.0	10.7	 25
 25	  9	51.0	10.0	 20
 26	  9	69.0	13.8	 25
 27	  9	113.0	21.0	 25
 28	  9	76.0	13.1	 20
 29	  9	1415.0	302.3	 25
 30	  9	230.0	27.2	 25
 31	  9	236.8	28.4	 16
 32	  9	70.3	16.2	 20
 33	  9	58.0	9.2	 20
 34	  9	62.3	10.2	 16
 35	  9	66.0	11.2	 25
 36	  9	54.0	10.9	 25
 37	  9	244.3	31.5	 20
 38	  9	322.0	53.0	 25
 39	  9	60.0	8.4	 25
 40	  9	310.5	44.3	 20
 41	  9	69.0	12.9	 25
 42	  9	53.0	10.0	 25
 43	  9	69.3	9.9	 16
 44	  9	60.0	9.6	 20
 45	  9	66.0	14.2	 20
 46	  9	88.0	11.2	 16
 47	  9	80.0	18.2	 25
 48	  9	55.0	8.7	 25
 49	  9	50.3	9.2	 20
 50	  9	45.0	10.0	 25
 51	  9	51.0	9.3	 25
 52	  9	164.5	29.1	 20
 53	  9	669.0	108.3	 25
 54	  9	189.0	27.1	 25
 55	  9	351.8	38.1	 16
 56	  9	71.8	9.7	 20
 57	  9	2410.8	212.3	 20
 58	  9	2382.5	136.9	 16
 59	  9	1305.0	171.6	 25
 60	  9	106.0	16.8	 25
 61	  9	100.3	18.3	 20
 62	  9	62.0	10.6	 25
 63	  9	259.0	37.3	 25
 64	  9	63.5	13.0	 20
 65	  9	62.0	25.3	 25
 66	  9	59.0	13.0	 25
 67	  9	256.3	42.7	 20
 68	  9	73.5	9.8	 20
 69	  9	100.3	15.4	 16
 70	  9	71.0	12.0	 20
 71	  9	762.8	76.8	 20
 72	  9	69.8	10.1	 20
 73	  9	57.0	13.7	 25
 74	  9	200.0	28.3	 25
 75	  9	72.5	10.9	 20
 76	  9	70.0	16.1	 25
 77	  9	54.0	10.1	 25
 78	  9	92.5	15.7	 20
 79	  9	138.0	24.1	 25
 80	  9	101.3	19.3	 20
 81	  9	109.3	16.1	 16
 82	  9	398.5	39.8	 20
 83	  9	1826.5	120.3	 20
 84	  9	139.0	19.3	 20
 85	  9	9123.0	1244.2	 25
 86	  9	1372.0	83.5	 25
 87	  9	546.8	44.9	 20
 88	  9	164.0	24.2	 25
 89	  9	104.0	20.0	 25
 90	  9	69.8	12.5	 20
 91	  9	70.0	11.2	 25
 92	  9	59.3	7.9	 20
 93	  9	50.0	12.6	 16
 94	  9	60.5	9.6	 20
 95	  9	60.3	9.0	 20
 96	  9	322.5	35.7	 20
 97	  9	105.0	17.3	 25
 98	  9	231.0	32.0	 25
 99	  9	109.0	16.8	 20
100	  9	140.0	22.0	 25
101	  9	171.0	25.0	 25
102	  9	109.0	16.4	 20
103	  9	388.0	43.5	 25
104	  9	1949.0	223.2	 25
105	  9	308.8	34.3	 16
106	  9	74.3	11.8	 20
107	  9	55.0	9.6	 20
108	  9	59.3	14.6	 16
109	  9	255.0	25.3	 25
110	  9	161.0	21.4	 25
111	  9	330.0	28.5	 20
112	  9	73.0	22.5	 25
113	  9	62.0	8.5	 25
114	  9	59.8	9.1	 20
115	  9	91.0	16.9	 25
116	  9	179.0	21.4	 25
117	  9	222.3	18.4	 16
118	  9	506.8	42.4	 20
119	  9	1273.0	152.1	 20
120	  9	120.8	14.3	 16
121	  9	249.0	47.3	 25
122	  9	982.0	79.5	 25
123	  9	384.3	43.2	 20
124	  9	92.0	12.7	 25
125	  9	117.0	13.0	 25
126	  9	339.3	29.1	 20
127	  9	187.0	28.7	 25
128	  9	775.0	106.6	 20
129	  9	182.0	19.7	 20
130	  9	60.0	9.8	 20
131	  9	52.3	9.2	 16
132	  9	125.3	22.5	 20
133	  9	80.0	13.4	 25
134	  9	52.3	6.8	 20
135	  9	72.0	12.5	 25
136	  9	55.0	8.5	 25
137	  9	85.5	15.3	 20
138	  9	113.0	14.3	 25
139	  9	92.0	12.7	 25
140	  9	4495.0	738.5	 20
141	  9	73.0	8.9	 25
142	  9	85.5	14.2	 20
143	  9	71.5	11.7	 16
144	  9	1926.8	159.7	 20
145	  9	151.5	23.3	 20
146	  9	93.3	13.6	 20
147	  9	93.0	13.2	 25
148	  9	111.0	17.5	 25
149	  9	62.0	8.7	 20
150	  9	94.0	36.1	 25
151	  9	191.0	28.0	 25
152	  9	81.3	15.4	 20
153	  9	72.0	11.3	 25
154	  9	55.3	7.1	 20
155	  9	79.0	8.4	 16
156	  9	69.8	15.6	 20
157	  9	57.5	8.5	 20
158	  9	54.5	9.3	 20
159	  9	512.0	61.2	 25
160	  9	923.0	136.6	 25
161	  9	2981.3	286.9	 20
162	  9	471.0	67.6	 25
163	  9	111.0	16.9	 25
164	  9	75.0	10.9	 20
165	  9	79.0	26.9	 25
166	  9	66.3	10.6	 20
167	  9	129.3	20.8	 16
168	  9	69.3	10.0	 20
169	  9	85.3	14.0	 20
170	  9	119.0	21.0	 20
171	  9	552.0	28.3	 25
172	  9	332.0	57.0	 25
173	  9	605.0	49.9	 20
174	  9	734.0	72.2	 25
175	  9	147.0	23.0	 25
176	  9	252.3	36.8	 20
177	  9	212.0	23.5	 25
178	  9	1081.0	142.9	 20
179	  9	107.5	17.2	 16
180	  9	279.8	20.0	 20
181	  9	514.0	52.0	 20
182	  9	206.8	19.7	 16
183	  9	1254.0	89.0	 25
184	  9	415.0	146.6	 25
185	  9	622.3	58.4	 20
186	  9	295.0	30.8	 25
187	  9	390.0	46.4	 20
188	  9	129.0	16.3	 25
189	  9	55.0	9.1	 25
190	  9	54.3	8.3	 20
191	  9	54.3	9.1	 20
192	  9	79.3	11.2	 20
193	  9	166.0	17.3	 16
194	  9	58.0	9.3	 20
195	  9	63.0	10.1	 25
196	  9	80.5	13.4	 20
197	  9	63.0	9.0	 25
198	  9	837.0	105.9	 25
199	  9	277.8	25.0	 20
200	  9	90.0	15.4	 25
201	  9	71.0	11.2	 25
202	  9	100.8	24.3	 20
203	  9	250.8	44.4	 20
204	  9	82.8	9.3	 20
205	  9	270.8	28.9	 16
206	  9	91.8	15.3	 20
207	  9	53.0	7.9	 25
208	  9	47.3	11.3	 20
209	  9	52.0	10.1	 25
210	  9	56.0	10.3	 25
211	  9	59.0	8.3	 20
212	  9	251.0	53.4	 25
213	  9	96.0	21.6	 25
214	  9	248.3	37.1	 20
215	  9	97.0	17.7	 20
216	  9	265.8	35.2	 20
217	  9	190.8	20.2	 16
218	  9	1708.5	128.4	 20
219	  9	410.0	30.0	 25
220	  9	266.8	29.7	 20
221	  9	92.0	19.2	 25
222	  9	91.0	19.7	 25
223	  9	588.5	68.2	 20
224	  9	676.0	108.1	 25
225	  9	1006.0	103.3	 25
226	  9	488.0	60.8	 20
227	  9	169.0	26.8	 25
228	  9	142.0	13.9	 20
229	  9	139.8	16.8	 16
230	  9	242.5	37.9	 20
231	  9	67.0	10.8	 20
232	  9	68.3	8.9	 20
233	  9	138.0	19.8	 25
234	  9	64.0	14.0	 25
235	  9	72.0	12.7	 20
236	  9	93.0	17.2	 25
237	  9	129.0	30.8	 25
238	  9	91.3	15.5	 20
239	  9	91.0	14.9	 25
240	  9	67.8	10.6	 20
241	  9	100.0	13.1	 16
242	  9	65.0	8.2	 20
243	  9	50.3	8.2	 16
244	  9	47.0	9.9	 25
245	  9	51.0	7.0	 25
246	  9	94.5	16.9	 20
247	  9	71.0	12.9	 25
248	  9	268.0	41.2	 25
249	  9	134.3	20.3	 20
250	  9	85.0	11.2	 25
251	  9	71.0	11.4	 25
252	  9	52.5	9.6	 16
253	  9	73.5	15.5	 20
254	  9	68.0	10.4	 20
255	  9	58.5	9.3	 16
256	  9	56.0	12.3	 25
257	  9	95.0	17.0	 25
258	  9	76.5	11.9	 20
259	  9	336.0	59.3	 25
260	  9	86.0	14.6	 25
261	  9	100.8	16.0	 20
262	  9	142.0	24.5	 25
263	  9	221.0	26.2	 25
264	  9	213.3	32.1	 20
265	  9	47.3	8.5	 20
266	  9	60.3	11.0	 20
267	  9	51.0	12.3	 16
268	  9	61.0	9.4	 20
269	  9	113.0	16.4	 25
270	  9	79.5	12.7	 20
271	  9	162.0	22.1	 25
272	  9	230.0	34.2	 25
273	  9	314.3	28.0	 20
274	  9	704.0	83.2	 25
275	  9	130.0	22.7	 25
276	  9	482.5	84.2	 20
277	  9	445.5	36.6	 20
278	  9	478.3	53.9	 20
279	  9	293.3	42.3	 16
280	  9	152.0	22.9	 20
281	  9	94.0	16.4	 25
282	  9	110.3	19.6	 20
283	  9	125.0	25.5	 25
284	  9	466.0	77.7	 25
285	  9	231.3	20.2	 20
286	  9	77.0	13.0	 25
287	  9	95.0	12.6	 25
288	  9	73.5	12.6	 20
289	  9	65.0	10.5	 20
290	  9	70.0	10.9	 20
291	  9	202.3	30.4	 16
292	  9	90.8	18.1	 20
293	  9	81.0	13.1	 25
294	  9	98.3	13.8	 20
295	  9	316.0	25.4	 25
296	  9	179.0	35.0	 25
297	  9	1042.3	138.0	 20
298	  9	1760.0	245.6	 25
299	  9	77.0	14.9	 25
300	  9	85.5	14.6	 20
301	  9	49.0	9.8	 25
302	  9	71.8	12.5	 16
303	  9	59.0	10.3	 20
304	  9	196.5	34.0	 20
305	  9	112.8	20.1	 16
306	  9	110.0	18.9	 25
307	  9	118.0	15.9	 25
308	  9	329.0	25.7	 20
309	  9	860.0	59.0	 25
310	  9	134.0	23.3	 25
311	  9	225.3	35.5	 20
312	  9	108.0	16.1	 25
313	  9	98.0	17.3	 25
314	  9	112.0	19.2	 16
315	  9	54.3	8.1	 20
316	  9	136.3	17.4	 20
317	  9	48.0	9.1	 16
318	  9	79.0	11.9	 25
319	  9	381.0	34.3	 25
320	  9	58.5	8.2	 20
321	  9	137.0	22.9	 25
322	  9	742.0	99.6	 25
323	  9	61.0	13.6	 20
324	  9	188.0	34.2	 25
325	  9	397.0	79.3	 25
326	  9	152.0	27.5	 16
327	  9	141.0	23.0	 20
328	  9	63.0	11.4	 20
329	  9	59.5	12.8	 16
330	  9	58.0	12.8	 25
331	  9	96.0	16.4	 25
332	  9	69.0	11.6	 20
333	  9	102.0	14.0	 25
334	  9	59.0	10.3	 25
335	  9	58.3	10.2	 20
336	  9	110.0	14.5	 25
337	  9	51.0	13.1	 25
338	  9	52.3	15.6	 16
339	  9	46.3	7.2	 20
340	  9	50.3	10.3	 20
341	  9	48.3	8.2	 16
342	  9	60.3	10.3	 20
343	  9	61.0	9.6	 25
344	  9	60.0	10.0	 20
345	  9	110.0	16.8	 25
346	  9	76.0	11.2	 25
347	  9	198.5	24.0	 20
348	  9	1084.0	112.6	 25
349	  9	276.0	31.2	 25
350	  9	878.3	103.5	 20
351	  9	85.5	21.2	 20
352	  9	496.3	41.3	 20
353	  9	267.8	28.5	 16
354	  9	454.8	44.3	 20
355	  9	76.0	12.9	 25
356	  9	200.0	21.1	 20
357	  9	58.0	11.6	 25
358	  9	64.0	9.7	 25
359	  9	61.3	10.2	 20
360	  9	53.0	9.6	 25
361	  9	60.8	11.3	 20
362	  9	106.0	18.3	 25
363	  9	60.3	8.9	 20
364	  9	54.5	10.4	 16
365	  9	68.5	11.9	 20
366	  9	101.8	18.9	 20
367	  9	73.5	11.5	 20
368	  9	68.0	11.5	 25
369	  9	67.0	11.3	 25
370	  9	498.0	76.8	 20
371	  9	68.0	9.0	 25
372	  9	100.0	14.2	 25
373	  9	167.3	15.7	 20
374	  9	69.0	12.1	 25
375	  9	188.5	40.2	 20
376	  9	156.5	21.8	 16
377	  9	889.8	104.3	 20
378	  9	77.0	15.0	 20
379	  9	175.3	17.4	 16
380	  9	81.0	15.2	 25
381	  9	290.0	40.1	 25
382	  9	161.5	26.6	 20
383	  9	142.0	20.8	 25
384	  9	293.0	52.7	 25
385	  9	76.3	15.7	 20
386	  9	507.0	103.8	 25
387	  9	92.0	12.6	 25
388	  9	142.8	20.2	 16
389	  9	232.8	28.3	 20
390	  9	65.0	12.0	 20
391	  9	85.3	13.2	 16
392	  9	55.0	7.7	 25
393	  9	49.0	7.2	 25
394	  9	263.8	39.1	 20
395	  9	373.0	48.3	 25
396	  9	77.0	12.7	 25
397	  9	405.8	38.5	 20
398	  9	61.0	9.8	 25
399	  9	54.0	10.5	 25
400	  9	82.8	15.7	 16
401	  9	59.0	8.8	 20
402	  9	60.3	9.2	 20
403	  9	61.0	11.2	 16
404	  9	70.0	11.9	 25
405	  9	456.0	62.7	 25
406	  9	353.8	39.9	 20
407	  9	317.0	34.3	 25
408	  9	110.0	18.7	 25
409	  9	239.0	31.0	 20
410	  9	102.0	16.9	 25
411	  9	87.0	32.9	 25
412	  9	505.5	35.3	 16
413	  9	293.0	33.6	 20
414	  9	116.0	19.8	 20
415	  9	77.3	12.0	 16
416	  9	236.0	34.6	 25
417	  9	231.0	27.7	 25
418	  9	428.5	32.8	 20
419	  9	1046.0	77.1	 25
420	  9	434.3	30.7	 20
421	  9	219.0	26.2	 25
422	  9	203.0	36.6	 25
423	  9	128.8	16.5	 20
424	  9	276.0	39.0	 25
425	  9	1093.5	110.2	 20
426	  9	235.8	25.7	 16
427	  9	162.0	26.9	 20
428	  9	102.5	19.7	 20
429	  9	58.8	9.5	 20
430	  9	122.0	17.2	 25
431	  9	1130.0	167.1	 25
432	  9	387.8	35.9	 20
433	  9	889.0	45.7	 25
434	  9	398.0	49.7	 25
435	  9	83.3	12.5	 20
436	  9	138.0	21.9	 25
437	  9	1533.3	333.6	 20
438	  9	120.3	13.1	 16
439	  9	62.8	9.0	 20
440	  9	71.3	14.9	 20
441	  9	103.3	19.7	 20
442	  9	65.0	11.7	 25
443	  9	57.0	15.1	 25
444	  9	62.5	18.7	 20
445	  9	62.0	11.7	 25
446	  9	88.0	12.5	 25
447	  9	70.8	11.6	 20
448	  9	68.0	11.4	 25
449	  9	159.0	23.4	 20
450	  9	523.0	57.5	 16
451	  9	72.0	15.1	 20
452	  9	187.0	20.9	 20
453	  9	441.5	48.4	 20
454	  9	1353.0	86.4	 25
455	  9	1985.0	201.1	 25
456	  9	288.8	28.8	 20
457	  9	255.0	45.8	 25
458	  9	56.0	7.6	 25
459	  9	58.0	12.7	 20
460	  9	71.0	10.9	 25
461	  9	52.0	7.6	 25
462	  9	52.5	10.5	 16
463	  9	123.0	16.3	 20
464	  9	132.0	41.9	 20
465	  9	507.3	43.8	 16
466	  9	895.0	60.3	 25
467	  9	726.0	87.0	 25
468	  9	369.8	43.8	 20
469	  9	115.0	15.5	 25
470	  9	54.0	7.7	 25
471	  9	70.3	8.9	 20
472	  9	80.0	14.7	 25
473	  9	138.0	15.7	 25
474	  9	220.0	26.8	 16
475	  9	170.0	18.5	 20
476	  9	138.5	21.7	 16
477	  9	128.5	19.9	 20
478	  9	160.0	24.3	 25
479	  9	89.0	14.7	 20
480	  9	56.0	10.8	 25
481	  9	62.0	8.1	 25
482	  9	69.5	11.5	 20
483	  9	116.0	20.1	 25
484	  9	60.0	15.0	 25
485	  9	86.0	11.7	 20
486	  9	63.3	12.2	 20
487	  9	119.0	22.3	 20
488	  9	97.3	13.4	 16
489	  9	950.3	101.8	 20
490	  9	1274.0	143.7	 25
491	  9	424.5	47.3	 20
492	  9	116.0	26.8	 25
493	  9	304.0	33.7	 25
494	  9	1271.8	85.9	 20
495	  9	583.0	76.5	 25
496	  9	126.0	19.2	 25
497	  9	1857.0	115.7	 20
498	  9	1277.0	217.7	 25
499	  9	143.5	17.3	 20
500	  9	156.0	23.3	 16
501	  9	187.5	20.7	 20
502	  9	132.5	14.2	 20
503	  9	143.0	19.5	 20
504	  9	252.0	35.4	 25
505	  9	260.0	26.9	 25
506	  9	993.3	81.1	 20
507	  9	1168.0	81.4	 25
508	  9	976.0	103.6	 25
509	  9	4054.5	395.9	 20
510	  9	308.0	63.3	 25
511	  9	693.5	54.0	 20
512	  9	230.0	19.6	 16
513	  9	56.0	7.3	 20
514	  9	71.3	14.3	 20
515	  9	367.0	31.1	 20
516	  9	475.0	35.9	 25
517	  9	87.0	12.7	 25
518	  9	70.5	10.1	 20
519	  9	184.0	27.2	 25
520	  9	74.0	13.6	 25
521	  9	938.5	73.1	 20
522	  9	942.0	85.3	 25
523	  9	1608.5	185.3	 20
524	  9	345.8	37.3	 16
525	  9	453.3	48.6	 20
526	  9	425.3	59.1	 20
527	  9	65.8	10.4	 20
528	  9	111.0	18.2	 25
529	  9	267.0	36.4	 25
530	  9	1430.8	156.9	 20
531	  9	1457.0	229.7	 25
532	  9	883.0	169.7	 25
533	  9	100.8	14.8	 20
534	  9	86.0	15.3	 25
535	  9	242.3	25.7	 16
536	  9	52.3	8.3	 20
537	  9	47.3	6.1	 20
538	  9	48.8	7.5	 16
539	  9	121.8	19.7	 20
540	  9	57.0	8.4	 25
541	  9	49.3	7.4	 20
542	  9	132.0	20.9	 25
543	  9	284.0	46.7	 25
544	  9	222.5	18.3	 20
545	  9	346.0	33.1	 25
546	  9	910.0	123.3	 25
547	  9	223.0	32.3	 20
548	  9	74.0	10.9	 20
549	  9	107.0	20.4	 20
550	  9	376.8	31.6	 16
551	  9	110.3	17.5	 20
552	  9	262.0	48.6	 25
553	  9	485.5	115.3	 20
554	  9	267.0	123.1	 25
555	  9	94.0	20.6	 25
556	  9	3169.5	325.6	 20
557	  9	2432.0	164.4	 25
558	  9	1334.0	147.8	 25
559	  9	1042.8	146.1	 20
560	  9	1653.8	77.6	 20
561	  9	289.8	39.1	 20
562	  9	573.8	34.4	 16
563	  9	148.3	22.4	 20
564	  9	74.0	24.6	 25
565	  9	1613.5	132.3	 20
566	  9	212.0	33.3	 25
567	  9	92.0	12.6	 25
568	  9	191.5	22.5	 20
569	  9	81.0	8.8	 25
570	  9	547.0	97.3	 25
571	  9	94.0	18.5	 20
572	  9	145.8	19.3	 20
573	  9	144.3	20.1	 20
574	  9	483.3	86.8	 16
575	  9	443.5	75.2	 20
576	  9	55.0	10.0	 20
577	  9	61.3	11.5	 20
578	  9	52.0	8.7	 25
579	  9	58.0	10.5	 25
580	  9	57.0	9.1	 20
581	  9	186.0	27.0	 25
582	  9	66.0	9.2	 25
583	  9	102.5	28.4	 20
584	  9	6875.0	1407.5	 25
585	  9	285.3	24.0	 20
586	  9	1284.0	84.7	 16
587	  9	250.8	22.4	 20
588	  9	179.0	25.2	 20
589	  9	94.0	14.1	 20
590	  9	96.0	20.7	 25
591	  9	598.0	63.8	 25
592	  9	1039.3	90.4	 20
593	  9	2069.0	332.0	 25
594	  9	79.3	9.2	 20
595	  9	96.0	19.2	 25
596	  9	155.0	32.7	 25
597	  9	277.8	30.9	 16
598	  9	691.5	60.6	 20
599	  9	575.3	92.3	 20
600	  9	187.3	19.3	 16
601	  9	305.0	21.9	 25
602	  9	450.0	61.3	 25
603	  9	60.3	10.5	 20
604	  9	70.0	11.8	 25
605	  9	917.0	169.8	 25
606	  9	211.3	21.8	 20
607	  9	57.0	11.5	 25
608	  9	79.0	16.4	 25
609	  9	71.5	10.3	 16
610	  9	92.5	12.5	 20
611	  9	100.3	15.7	 20
612	  9	190.5	20.1	 16
613	  9	133.0	20.2	 25
614	  9	111.0	14.1	 25
615	  9	129.8	42.7	 20
616	  9	87.0	12.0	 25
617	  9	126.0	17.0	 25
618	  9	715.0	71.3	 20
619	  9	1505.0	109.0	 25
620	  9	229.0	33.2	 25
621	  9	79.3	10.2	 20
622	  9	74.3	11.9	 20
623	  9	102.8	19.9	 20
624	  9	64.8	10.5	 16
625	  9	96.5	12.8	 20
626	  9	55.0	12.2	 25
627	  9	313.3	36.8	 20
628	  9	141.0	16.8	 25
629	  9	83.0	16.0	 25
630	  9	210.8	26.7	 20
631	  9	310.0	38.2	 25
632	  9	725.0	166.9	 25
633	  9	84.3	15.2	 20
634	  9	93.0	14.3	 20
635	  9	73.3	13.9	 20
636	  9	54.3	12.1	 16
637	  9	55.3	8.6	 20
638	  9	90.0	21.1	 25
639	  9	113.3	41.6	 20
  0	 10	5393.3	597.9	 20
  1	 10	57.3	10.5	 16
  2	 10	52.0	9.2	 25
  3	 10	82.0	12.0	 25
  4	 10	88.8	12.5	 20
  5	 10	129.0	15.7	 25
  6	 10	132.0	19.3	 25
  7	 10	78.0	10.3	 20
  8	 10	52.0	11.1	 25
  9	 10	46.0	9.4	 25
 10	 10	54.0	8.8	 16
 11	 10	51.0	8.6	 20
 12	 10	51.3	10.0	 20
 13	 10	60.0	11.6	 16
 14	 10	54.0	10.0	 25
 15	 10	59.0	13.1	 25
 16	 10	99.3	16.5	 20
 17	 10	48.0	8.5	 25
 18	 10	49.0	10.0	 25
 19	 10	51.0	9.4	 20
 20	 10	54.0	9.4	 25
 21	 10	58.0	11.2	 25
 22	 10	58.3	11.1	 20
 23	 10	55.8	9.6	 20
 24	 10	47.5	11.8	 20
 25	 10	47.5	6.7	 16
 26	 10	79.5	12.9	 20
 27	 10	92.0	16.2	 25
 28	 10	76.8	14.3	 20
 29	 10	159.0	30.8	 25
 30	 10	87.0	14.6	 25
 31	 10	148.8	20.6	 20
 32	 10	77.0	15.4	 25
 33	 10	72.0	10.2	 25
 34	 10	54.0	11.6	 20
 35	 10	64.0	12.0	 20
 36	 10	62.3	13.3	 20
 37	 10	123.0	13.7	 16
 38	 10	124.5	17.0	 20
 39	 10	50.0	11.2	 25
 40	 10	85.8	16.7	 20
 41	 10	58.0	8.3	 25
 42	 10	53.0	9.5	 25
 43	 10	54.0	8.1	 20
 44	 10	54.0	8.9	 25
 45	 10	55.0	10.6	 25
 46	 10	47.0	8.6	 20
 47	 10	50.0	7.4	 20
 48	 10	51.3	8.4	 20
 49	 10	50.0	10.2	 16
 50	 10	44.3	9.4	 20
 51	 10	53.0	11.3	 25
 52	 10	113.0	15.8	 20
 53	 10	111.0	16.6	 25
 54	 10	182.0	21.5	 20
 55	 10	166.0	30.3	 25
 56	 10	114.0	20.2	 25
 57	 10	295.5	45.2	 20
 58	 10	231.0	34.6	 25
 59	 10	697.3	83.4	 20
 60	 10	59.5	10.5	 16
 61	 10	233.3	37.5	 20
 62	 10	96.3	15.5	 20
 63	 10	74.3	15.5	 16
 64	 10	52.0	9.2	 25
 65	 10	55.0	9.6	 25
 66	 10	47.3	7.6	 20
 67	 10	71.0	11.9	 25
 68	 10	72.0	11.9	 25
 69	 10	58.0	17.7	 20
 70	 10	50.0	8.7	 25
 71	 10	126.0	17.5	 25
 72	 10	59.3	9.1	 16
 73	 10	61.3	10.2	 20
 74	 10	78.0	11.1	 20
 75	 10	80.5	15.4	 16
 76	 10	71.0	10.7	 25
 77	 10	62.0	13.2	 25
 78	 10	71.5	12.6	 20
 79	 10	90.0	10.8	 25
 80	 10	101.0	14.2	 25
 81	 10	131.5	270.5	 20
 82	 10	204.0	25.6	 25
 83	 10	1186.0	126.3	 25
 84	 10	143.8	16.0	 16
 85	 10	3150.3	339.8	 20
 86	 10	548.5	45.9	 20
 87	 10	181.5	16.9	 16
 88	 10	92.0	16.0	 25
 89	 10	122.0	16.1	 25
 90	 10	57.0	8.9	 20
 91	 10	71.0	10.8	 25
 92	 10	57.0	7.9	 25
 93	 10	46.3	7.0	 20
 94	 10	66.0	11.2	 25
 95	 10	64.0	12.3	 25
 96	 10	155.8	17.9	 16
 97	 10	264.8	30.2	 20
 98	 10	641.0	46.6	 20
 99	 10	333.3	30.5	 16
100	 10	179.0	23.5	 25
101	 10	184.0	23.9	 25
102	 10	116.0	12.8	 20
103	 10	131.0	23.9	 25
104	 10	1245.0	124.1	 25
105	 10	131.5	20.4	 20
106	 10	62.0	14.9	 25
107	 10	58.0	11.6	 25
108	 10	56.3	8.4	 20
109	 10	134.8	13.7	 20
110	 10	141.5	17.2	 20
111	 10	68.8	12.2	 16
112	 10	56.0	8.4	 20
113	 10	54.8	9.8	 20
114	 10	55.0	8.9	 25
115	 10	50.0	7.8	 25
116	 10	130.0	50.1	 20
117	 10	96.0	13.7	 25
118	 10	123.0	22.5	 25
119	 10	541.3	39.6	 20
120	 10	165.0	22.8	 25
121	 10	151.5	35.7	 20
122	 10	596.3	61.9	 16
123	 10	316.0	33.4	 20
124	 10	84.0	7.4	 20
125	 10	187.3	20.6	 20
126	 10	149.0	19.6	 25
127	 10	257.0	28.7	 25
128	 10	923.5	63.4	 20
129	 10	118.0	25.7	 25
130	 10	63.0	8.8	 25
131	 10	66.0	11.6	 20
132	 10	140.0	20.9	 25
133	 10	79.3	11.5	 20
134	 10	59.3	8.9	 16
135	 10	66.0	9.5	 20
136	 10	50.0	6.6	 20
137	 10	65.0	12.3	 20
138	 10	71.0	11.0	 25
139	 10	86.0	14.0	 25
140	 10	1183.5	81.3	 20
141	 10	66.0	9.5	 25
142	 10	80.0	11.2	 25
143	 10	66.0	7.6	 20
144	 10	274.0	90.8	 25
145	 10	188.0	20.2	 25
146	 10	87.5	15.9	 16
147	 10	87.3	16.7	 20
148	 10	100.0	15.9	 20
149	 10	56.3	9.9	 16
150	 10	106.0	16.3	 25
151	 10	128.0	22.1	 25
152	 10	83.8	15.8	 20
153	 10	77.0	15.0	 25
154	 10	71.0	13.0	 25
155	 10	80.8	16.3	 20
156	 10	62.0	9.6	 25
157	 10	67.0	11.2	 25
158	 10	59.8	9.3	 16
159	 10	219.8	41.8	 20
160	 10	1657.3	337.0	 20
161	 10	4309.5	166.7	 16
162	 10	1446.0	183.3	 25
163	 10	163.0	25.9	 25
164	 10	89.0	17.7	 20
165	 10	158.0	27.2	 25
166	 10	103.0	15.5	 25
167	 10	106.5	13.3	 20
168	 10	78.0	15.0	 25
169	 10	75.0	13.9	 25
170	 10	79.8	13.1	 16
171	 10	345.3	38.2	 20
172	 10	383.0	34.1	 16
173	 10	595.0	47.5	 20
174	 10	1578.0	208.1	 25
175	 10	76.5	13.6	 20
176	 10	179.0	20.5	 25
177	 10	139.0	21.2	 25
178	 10	248.5	26.8	 20
179	 10	124.0	12.7	 25
180	 10	376.0	44.6	 25
181	 10	1559.8	140.9	 20
182	 10	881.0	103.1	 25
183	 10	402.5	34.9	 20
184	 10	194.3	23.2	 16
185	 10	432.5	57.1	 20
186	 10	221.8	17.8	 20
187	 10	334.5	32.7	 20
188	 10	66.0	10.0	 25
189	 10	65.0	9.0	 25
190	 10	55.3	12.4	 20
191	 10	57.0	11.3	 25
192	 10	73.0	11.9	 25
193	 10	98.3	15.0	 20
194	 10	61.0	12.6	 25
195	 10	56.8	10.2	 20
196	 10	62.5	10.2	 16
197	 10	76.0	14.9	 20
198	 10	174.5	24.0	 20
199	 10	102.0	17.3	 20
200	 10	61.0	12.1	 25
201	 10	58.0	11.2	 25
202	 10	78.3	13.3	 20
203	 10	458.0	55.3	 25
204	 10	70.0	13.3	 25
205	 10	62.3	12.7	 20
206	 10	66.0	12.2	 25
207	 10	61.0	12.0	 20
208	 10	51.5	10.9	 16
209	 10	49.8	9.9	 20
210	 10	45.8	7.1	 20
211	 10	71.8	16.8	 20
212	 10	109.0	19.5	 25
213	 10	106.0	16.0	 25
214	 10	242.0	30.1	 20
215	 10	69.0	14.5	 25
216	 10	170.0	23.9	 25
217	 10	173.8	20.1	 20
218	 10	634.0	65.8	 25
219	 10	932.8	57.2	 20
220	 10	149.5	13.8	 16
221	 10	106.5	16.1	 20
222	 10	91.5	40.3	 20
223	 10	1374.3	91.9	 16
224	 10	346.0	109.0	 25
225	 10	237.0	34.5	 25
226	 10	188.0	16.4	 20
227	 10	214.0	31.8	 25
228	 10	206.0	25.2	 25
229	 10	207.0	24.2	 20
230	 10	142.0	20.3	 25
231	 10	58.3	7.6	 20
232	 10	74.3	12.2	 20
233	 10	184.5	25.7	 20
234	 10	78.8	11.3	 16
235	 10	87.5	18.0	 20
236	 10	81.0	14.8	 25
237	 10	73.0	10.9	 20
238	 10	67.0	10.6	 25
239	 10	68.0	13.4	 25
240	 10	76.0	13.3	 20
241	 10	127.0	15.9	 25
242	 10	81.0	14.5	 25
243	 10	48.5	8.3	 20
244	 10	51.5	9.2	 20
245	 10	50.3	13.2	 20
246	 10	65.3	12.1	 16
247	 10	74.5	11.2	 20
248	 10	181.0	21.2	 25
249	 10	117.8	19.7	 20
250	 10	76.0	12.4	 25
251	 10	69.0	13.6	 25
252	 10	61.3	10.8	 20
253	 10	57.0	7.9	 25
254	 10	58.0	12.3	 25
255	 10	55.3	9.8	 20
256	 10	51.8	9.1	 20
257	 10	62.8	12.6	 20
258	 10	77.5	14.9	 16
259	 10	109.8	18.7	 20
260	 10	145.5	21.7	 20
261	 10	142.0	19.8	 20
262	 10	174.0	28.4	 25
263	 10	153.0	21.3	 25
264	 10	72.3	11.7	 20
265	 10	50.0	7.4	 25
266	 10	62.0	11.7	 25
267	 10	52.0	8.3	 20
268	 10	52.0	10.0	 25
269	 10	79.3	11.6	 20
270	 10	83.3	15.2	 16
271	 10	150.0	22.3	 20
272	 10	174.8	22.2	 20
273	 10	956.5	89.0	 20
274	 10	1892.0	134.7	 25
275	 10	178.0	38.8	 25
276	 10	106.5	17.3	 20
277	 10	149.0	22.7	 25
278	 10	101.0	19.2	 25
279	 10	146.3	23.2	 20
280	 10	104.0	15.6	 25
281	 10	83.8	13.4	 20
282	 10	104.5	18.0	 16
283	 10	114.3	29.0	 20
284	 10	246.3	20.2	 20
285	 10	95.3	17.2	 20
286	 10	62.0	10.0	 25
287	 10	80.0	13.4	 20
288	 10	89.0	14.5	 25
289	 10	69.0	57.8	 25
290	 10	56.5	12.3	 20
291	 10	54.0	14.9	 25
292	 10	72.0	13.7	 25
293	 10	74.5	12.2	 16
294	 10	72.3	12.6	 20
295	 10	126.5	19.3	 20
296	 10	182.8	25.8	 16
297	 10	1444.0	191.4	 25
298	 10	487.0	72.9	 25
299	 10	68.3	10.8	 20
300	 10	56.0	11.1	 25
301	 10	58.0	11.9	 25
302	 10	81.0	12.3	 20
303	 10	58.0	8.9	 25
304	 10	225.0	31.0	 25
305	 10	84.8	18.9	 20
306	 10	78.5	10.5	 20
307	 10	95.3	14.8	 20
308	 10	292.5	28.3	 16
309	 10	477.8	34.0	 20
310	 10	151.0	30.2	 25
311	 10	107.5	18.8	 20
312	 10	136.0	26.1	 25
313	 10	114.0	19.7	 25
314	 10	90.3	11.4	 20
315	 10	53.0	9.6	 25
316	 10	87.0	16.4	 25
317	 10	53.0	10.3	 20
318	 10	70.3	11.6	 20
319	 10	327.0	42.1	 20
320	 10	62.3	12.4	 16
321	 10	61.5	9.4	 20
322	 10	253.0	53.1	 25
323	 10	62.0	7.7	 20
324	 10	92.0	14.6	 25
325	 10	70.0	14.1	 25
326	 10	105.5	19.8	 20
327	 10	90.0	15.4	 25
328	 10	48.0	8.7	 25
329	 10	64.3	8.6	 20
330	 10	59.5	24.4	 20
331	 10	110.5	17.1	 20
332	 10	54.0	11.4	 16
333	 10	146.3	23.5	 20
334	 10	63.0	13.0	 25
335	 10	63.3	12.2	 20
336	 10	100.0	23.2	 25
337	 10	58.0	10.4	 25
338	 10	58.3	24.6	 20
339	 10	49.0	6.6	 25
340	 10	56.0	13.9	 25
341	 10	53.3	7.7	 20
342	 10	49.0	8.7	 25
343	 10	53.5	11.8	 20
344	 10	51.0	7.6	 16
345	 10	79.3	16.3	 20
346	 10	54.3	8.5	 16
347	 10	154.0	22.5	 25
348	 10	1068.0	126.6	 25
349	 10	125.5	17.2	 20
350	 10	372.0	34.6	 25
351	 10	82.0	15.3	 25
352	 10	303.8	20.2	 20
353	 10	114.0	22.9	 25
354	 10	420.0	47.3	 25
355	 10	77.3	11.9	 16
356	 10	105.5	13.6	 20
357	 10	64.3	15.4	 20
358	 10	80.3	18.8	 16
359	 10	60.0	10.7	 25
360	 10	51.0	10.1	 25
361	 10	58.5	13.0	 20
362	 10	65.0	11.5	 25
363	 10	56.0	9.7	 25
364	 10	50.3	7.2	 20
365	 10	62.0	15.5	 25
366	 10	217.0	27.3	 25
367	 10	48.5	7.0	 16
368	 10	67.0	8.6	 20
369	 10	69.3	14.8	 20
370	 10	105.0	22.0	 16
371	 10	60.0	13.0	 25
372	 10	65.0	15.5	 25
373	 10	108.3	16.4	 20
374	 10	56.0	8.2	 25
375	 10	156.0	22.4	 25
376	 10	125.0	21.5	 20
377	 10	72.0	11.3	 25
378	 10	100.0	12.1	 25
379	 10	100.0	15.5	 20
380	 10	101.3	13.9	 20
381	 10	181.5	19.3	 20
382	 10	82.8	14.9	 16
383	 10	155.8	20.1	 20
384	 10	99.0	15.5	 25
385	 10	69.5	11.9	 20
386	 10	86.0	13.8	 25
387	 10	102.0	15.7	 25
388	 10	72.3	9.5	 20
389	 10	92.0	16.1	 25
390	 10	71.0	11.9	 25
391	 10	106.0	13.3	 20
392	 10	58.3	7.9	 20
393	 10	53.0	7.4	 20
394	 10	60.0	5.6	 16
395	 10	71.3	12.0	 20
396	 10	76.0	11.8	 25
397	 10	97.5	18.6	 20
398	 10	52.0	7.8	 25
399	 10	61.0	10.6	 25
400	 10	67.3	12.9	 20
401	 10	58.0	14.5	 25
402	 10	62.0	16.4	 25
403	 10	61.5	12.6	 20
404	 10	89.3	16.3	 20
405	 10	181.5	13.0	 16
406	 10	401.3	36.5	 20
407	 10	297.0	23.5	 20
408	 10	96.3	11.1	 20
409	 10	237.0	29.2	 25
410	 10	79.0	11.1	 25
411	 10	74.5	8.1	 20
412	 10	871.0	84.8	 25
413	 10	721.0	95.4	 25
414	 10	183.5	25.1	 20
415	 10	57.0	11.6	 25
416	 10	86.3	16.1	 20
417	 10	125.3	18.0	 16
418	 10	284.0	37.3	 20
419	 10	474.5	42.1	 20
420	 10	656.8	28.4	 16
421	 10	136.0	31.2	 25
422	 10	161.0	27.2	 25
423	 10	92.3	17.6	 20
424	 10	233.0	26.3	 25
425	 10	536.0	60.3	 25
426	 10	195.8	35.0	 20
427	 10	278.0	29.1	 25
428	 10	131.0	29.4	 25
429	 10	67.8	12.3	 16
430	 10	86.0	16.2	 20
431	 10	281.0	33.2	 20
432	 10	236.0	33.2	 16
433	 10	245.0	35.6	 25
434	 10	159.0	31.1	 25
435	 10	60.0	11.3	 20
436	 10	59.0	10.1	 25
437	 10	698.0	134.7	 25
438	 10	89.0	12.6	 20
439	 10	58.0	9.8	 25
440	 10	95.0	15.4	 25
441	 10	73.3	13.2	 16
442	 10	70.0	10.2	 20
443	 10	47.0	8.3	 20
444	 10	50.3	7.2	 16
445	 10	49.0	8.3	 25
446	 10	53.0	6.8	 25
447	 10	53.5	9.6	 20
448	 10	79.0	13.5	 25
449	 10	68.0	14.3	 25
450	 10	108.3	17.0	 20
451	 10	61.0	11.9	 25
452	 10	150.0	22.2	 25
453	 10	317.5	22.3	 16
454	 10	474.5	72.9	 20
455	 10	1524.5	160.4	 20
456	 10	266.5	24.4	 16
457	 10	78.5	13.0	 20
458	 10	55.0	13.7	 25
459	 10	52.5	7.2	 20
460	 10	90.0	9.8	 25
461	 10	56.0	8.5	 25
462	 10	53.3	9.9	 20
463	 10	227.0	28.2	 25
464	 10	192.3	28.6	 20
465	 10	754.0	63.5	 25
466	 10	3314.3	168.9	 20
467	 10	1027.0	71.0	 16
468	 10	386.0	52.4	 20
469	 10	85.8	13.2	 20
470	 10	58.0	10.2	 20
471	 10	85.0	19.3	 25
472	 10	70.0	14.4	 25
473	 10	103.0	21.8	 20
474	 10	197.0	23.3	 25
475	 10	79.0	12.3	 25
476	 10	185.8	21.4	 20
477	 10	84.0	15.3	 25
478	 10	78.3	10.1	 20
479	 10	58.3	9.0	 16
480	 10	47.8	7.8	 20
481	 10	56.3	10.3	 20
482	 10	125.8	23.4	 20
483	 10	66.0	10.1	 25
484	 10	53.0	10.8	 25
485	 10	89.0	17.9	 20
486	 10	56.0	12.2	 25
487	 10	132.0	16.1	 25
488	 10	106.0	25.6	 20
489	 10	1379.0	115.6	 25
490	 10	1039.5	120.0	 20
491	 10	186.8	18.2	 16
492	 10	84.0	17.2	 20
493	 10	167.8	21.2	 20
494	 10	450.5	58.5	 20
495	 10	100.0	18.6	 25
496	 10	119.0	19.2	 25
497	 10	1013.8	94.5	 20
498	 10	2737.0	321.6	 25
499	 10	223.0	24.6	 25
500	 10	216.0	25.7	 20
501	 10	96.0	15.7	 25
502	 10	71.0	12.6	 25
503	 10	214.5	17.0	 16
504	 10	89.5	15.2	 20
505	 10	141.3	39.4	 20
506	 10	1599.8	54.6	 16
507	 10	1616.0	199.0	 25
508	 10	632.0	136.0	 25
509	 10	2916.0	233.2	 20
510	 10	162.0	30.4	 25
511	 10	371.0	31.6	 25
512	 10	84.5	16.9	 20
513	 10	64.0	11.9	 25
514	 10	53.0	6.7	 25
515	 10	170.8	20.9	 16
516	 10	153.3	22.2	 20
517	 10	65.3	11.5	 20
518	 10	52.3	8.5	 16
519	 10	72.0	10.0	 25
520	 10	61.3	11.6	 20
521	 10	969.0	128.3	 25
522	 10	395.0	39.1	 25
523	 10	859.0	82.7	 20
524	 10	157.0	24.5	 25
525	 10	245.0	37.5	 25
526	 10	102.5	12.5	 20
527	 10	59.5	9.5	 20
528	 10	96.8	17.4	 20
529	 10	113.3	23.6	 16
530	 10	120.3	16.9	 20
531	 10	280.0	44.4	 25
532	 10	405.8	36.3	 20
533	 10	107.0	19.9	 25
534	 10	84.0	10.8	 25
535	 10	118.5	20.1	 20
536	 10	53.0	9.3	 25
537	 10	43.0	8.0	 25
538	 10	47.3	7.3	 20
539	 10	59.0	8.1	 25
540	 10	52.0	8.2	 20
541	 10	71.3	11.8	 16
542	 10	137.0	19.1	 20
543	 10	105.0	17.1	 20
544	 10	136.0	17.3	 20
545	 10	173.0	21.8	 25
546	 10	564.0	78.7	 25
547	 10	133.0	21.5	 20
548	 10	75.0	10.5	 25
549	 10	136.0	15.1	 25
550	 10	403.3	37.8	 20
551	 10	90.0	12.8	 25
552	 10	180.0	19.6	 20
553	 10	433.5	68.5	 16
554	 10	328.3	120.8	 20
555	 10	134.5	112.5	 20
556	 10	1301.0	164.2	 20
557	 10	725.0	82.3	 25
558	 10	459.0	51.0	 25
559	 10	825.8	50.3	 20
560	 10	861.0	91.8	 25
561	 10	498.0	48.7	 25
562	 10	192.0	29.5	 20
563	 10	89.0	19.7	 25
564	 10	84.0	15.1	 20
565	 10	661.3	46.9	 16
566	 10	154.3	17.7	 20
567	 10	133.0	25.7	 20
568	 10	219.3	39.0	 20
569	 10	81.0	23.2	 25
570	 10	146.0	26.5	 25
571	 10	62.5	9.8	 20
572	 10	244.0	25.4	 25
573	 10	93.0	15.4	 25
574	 10	231.3	34.8	 20
575	 10	456.0	70.1	 25
576	 10	57.0	11.8	 25
577	 10	60.3	11.6	 16
578	 10	43.0	5.6	 20
579	 10	56.5	8.9	 16
580	 10	58.3	7.6	 20
581	 10	107.0	19.1	 25
582	 10	63.8	10.3	 20
583	 10	72.0	14.4	 25
584	 10	828.0	148.4	 25
585	 10	112.3	14.1	 20
586	 10	925.0	83.3	 25
587	 10	218.0	26.2	 25
588	 10	62.3	9.4	 20
589	 10	97.5	14.3	 20
590	 10	93.8	23.6	 20
591	 10	527.8	42.1	 16
592	 10	1932.5	118.6	 20
593	 10	3236.0	593.1	 25
594	 10	74.3	12.8	 20
595	 10	96.0	15.3	 25
596	 10	151.0	21.5	 25
597	 10	402.5	53.1	 20
598	 10	427.0	71.8	 25
599	 10	460.0	75.7	 25
600	 10	183.3	20.9	 20
601	 10	565.0	38.8	 20
602	 10	198.0	22.3	 20
603	 10	52.0	8.8	 16
604	 10	68.0	10.8	 20
605	 10	174.0	27.0	 25
606	 10	236.3	29.3	 20
607	 10	59.0	11.4	 25
608	 10	100.0	14.5	 25
609	 10	80.0	10.8	 20
610	 10	94.0	17.0	 25
611	 10	96.0	12.8	 25
612	 10	103.8	20.6	 20
613	 10	86.0	13.1	 20
614	 10	64.3	11.7	 20
615	 10	77.0	16.0	 16
616	 10	88.0	12.0	 20
617	 10	153.3	20.4	 20
618	 10	226.0	37.8	 20
619	 10	346.0	70.8	 25
620	 10	95.0	16.2	 25
621	 10	69.0	10.7	 20
622	 10	59.0	10.4	 25
623	 10	98.0	17.4	 25
624	 10	64.5	10.6	 20
625	 10	71.0	13.2	 25
626	 10	65.0	13.2	 20
627	 10	93.8	11.6	 16
628	 10	102.0	17.2	 20
629	 10	107.0	28.8	 20
630	 10	75.8	11.2	 20
631	 10	127.0	25.8	 25
632	 10	176.0	29.9	 25
633	 10	104.0	17.0	 20
634	 10	91.0	17.8	 25
635	 10	80.0	13.5	 25
636	 10	68.0	8.8	 20
637	 10	58.0	9.7	 25
638	 10	67.0	12.8	 16
639	 10	7444.0	1069.2	 20
  0	 11	82.0	16.0	 25
  1	 11	52.5	10.2	 20
  2	 11	45.8	7.8	 20
  3	 11	53.8	13.7	 20
  4	 11	52.3	11.1	 16
  5	 11	53.0	8.7	 20
  6	 11	53.0	9.2	 25
  7	 11	52.0	9.5	 20
  8	 11	41.0	8.0	 25
  9	 11	45.0	8.0	 25
 10	 11	42.5	10.5	 20
 11	 11	39.0	8.8	 25
 12	 11	48.0	10.4	 25
 13	 11	33.3	5.3	 20
 14	 11	44.8	9.6	 20
 15	 11	43.5	6.5	 20
 16	 11	40.0	8.8	 16
 17	 11	43.5	7.6	 20
 18	 11	44.0	9.3	 25
 19	 11	42.5	8.1	 20
 20	 11	40.0	8.2	 25
 21	 11	44.0	9.7	 25
 22	 11	47.5	8.6	 20
 23	 11	45.0	9.9	 25
 24	 11	42.0	6.6	 25
 25	 11	45.3	8.3	 20
 26	 11	42.0	6.5	 25
 27	 11	48.3	10.3	 20
 28	 11	42.0	11.2	 16
 29	 11	46.8	8.8	 20
 30	 11	45.3	10.7	 20
 31	 11	48.3	8.8	 20
 32	 11	42.0	6.2	 25
 33	 11	39.0	6.9	 25
 34	 11	41.0	7.8	 20
 35	 11	44.0	9.4	 25
 36	 11	42.0	6.4	 25
 37	 11	40.3	8.0	 20
 38	 11	40.0	6.9	 25
 39	 11	43.5	9.2	 20
 40	 11	44.3	11.2	 16
 41	 11	48.3	10.1	 20
 42	 11	41.8	7.3	 16
 43	 11	45.0	10.0	 25
 44	 11	40.0	7.3	 25
 45	 11	43.0	7.0	 20
 46	 11	44.0	9.9	 25
 47	 11	41.0	9.0	 25
 48	 11	42.5	9.6	 20
 49	 11	43.0	9.4	 25
 50	 11	45.0	7.7	 25
 51	 11	38.0	7.4	 16
 52	 11	43.0	7.3	 20
 53	 11	47.3	11.1	 20
 54	 11	44.3	6.9	 16
 55	 11	58.0	11.3	 25
 56	 11	51.0	8.1	 25
 57	 11	53.8	14.1	 20
 58	 11	49.0	9.6	 25
 59	 11	52.0	7.5	 25
 60	 11	44.0	10.0	 20
 61	 11	49.0	9.3	 25
 62	 11	44.0	7.9	 25
 63	 11	42.0	9.8	 20
 64	 11	41.3	8.7	 20
 65	 11	42.0	8.2	 20
 66	 11	39.3	7.4	 16
 67	 11	45.0	9.2	 20
 68	 11	41.0	8.2	 25
 69	 11	40.8	8.6	 20
 70	 11	50.0	10.2	 25
 71	 11	50.0	11.3	 25
 72	 11	48.5	8.1	 20
 73	 11	42.0	8.3	 25
 74	 11	169.0	1066.0	 25
 75	 11	537.5	444.8	 20
 76	 11	50.3	9.2	 20
 77	 11	48.0	9.5	 20
 78	 11	40.3	7.2	 16
 79	 11	41.0	7.4	 20
 80	 11	52.0	12.9	 25
 81	 11	247.8	857.8	 20
 82	 11	50.0	8.9	 25
 83	 11	47.0	7.3	 25
 84	 11	50.3	8.2	 20
 85	 11	58.0	9.9	 25
 86	 11	59.0	9.7	 25
 87	 11	61.3	11.8	 20
 88	 11	57.3	6.6	 20
 89	 11	56.8	8.2	 20
 90	 11	47.0	8.8	 16
 91	 11	42.3	9.4	 20
 92	 11	46.0	9.7	 25
 93	 11	51.3	11.3	 20
 94	 11	46.0	10.3	 25
 95	 11	45.0	11.3	 25
 96	 11	46.3	7.3	 20
 97	 11	50.0	8.6	 25
 98	 11	49.0	12.0	 20
 99	 11	41.0	6.8	 25
100	 11	51.5	11.6	 20
101	 11	54.0	12.9	 16
102	 11	49.0	10.7	 20
103	 11	42.0	6.6	 20
104	 11	45.5	8.0	 16
105	 11	44.0	8.1	 25
106	 11	44.0	8.7	 25
107	 11	43.3	9.4	 20
108	 11	44.0	9.6	 25
109	 11	45.0	8.6	 25
110	 11	40.0	4.1	 20
111	 11	40.0	8.6	 25
112	 11	47.0	9.5	 25
113	 11	41.5	8.0	 16
114	 11	42.5	5.3	 20
115	 11	42.5	9.2	 20
116	 11	46.5	8.3	 16
117	 11	51.0	9.8	 25
118	 11	52.0	10.4	 25
119	 11	48.3	5.9	 20
120	 11	51.0	10.3	 25
121	 11	51.0	11.3	 25
122	 11	71.0	16.2	 20
123	 11	89.0	19.7	 25
124	 11	71.0	14.1	 25
125	 11	78.5	14.5	 16
126	 11	88.8	16.3	 20
127	 11	77.3	10.7	 20
128	 11	72.3	15.7	 16
129	 11	79.0	18.1	 25
130	 11	89.0	23.5	 25
131	 11	85.5	19.1	 20
132	 11	74.0	15.6	 25
133	 11	77.0	16.3	 25
134	 11	61.3	13.7	 20
135	 11	62.0	10.6	 25
136	 11	65.0	14.7	 25
137	 11	58.3	11.1	 16
138	 11	62.3	10.2	 20
139	 11	65.0	12.2	 20
140	 11	70.5	7.7	 16
141	 11	85.8	12.2	 20
142	 11	77.0	13.1	 25
143	 11	80.0	15.6	 20
144	 11	78.0	12.7	 25
145	 11	98.0	16.0	 25
146	 11	121.5	23.7	 20
147	 11	112.0	14.3	 25
148	 11	98.0	15.2	 25
149	 11	86.8	16.0	 20
150	 11	106.0	20.3	 20
151	 11	116.3	21.4	 20
152	 11	91.0	24.4	 16
153	 11	86.5	13.2	 20
154	 11	98.0	16.0	 25
155	 11	105.3	18.8	 20
156	 11	96.0	21.1	 25
157	 11	75.5	13.8	 20
158	 11	66.0	14.2	 25
159	 11	68.0	15.9	 25
160	 11	68.3	9.3	 20
161	 11	85.0	14.1	 25
162	 11	85.8	16.6	 20
163	 11	108.3	18.2	 16
164	 11	112.3	16.6	 20
165	 11	120.5	22.0	 20
166	 11	143.8	29.9	 20
167	 11	135.0	30.3	 25
168	 11	124.0	25.6	 25
169	 11	95.0	16.5	 20
170	 11	93.0	13.6	 25
171	 11	101.0	18.5	 25
172	 11	91.3	16.5	 20
173	 11	107.0	38.7	 25
174	 11	93.5	11.0	 20
175	 11	92.3	13.8	 16
176	 11	95.0	15.7	 20
177	 11	85.3	16.7	 20
178	 11	84.3	13.6	 20
179	 11	81.0	16.6	 25
180	 11	76.0	12.8	 25
181	 11	72.3	10.1	 20
182	 11	61.0	10.7	 25
183	 11	57.0	13.9	 25
184	 11	50.0	9.7	 20
185	 11	46.0	10.7	 25
186	 11	52.0	9.9	 25
187	 11	46.8	8.1	 16
188	 11	49.5	7.7	 20
189	 11	46.3	10.4	 20
190	 11	47.5	11.4	 16
191	 11	45.0	7.0	 25
192	 11	44.0	6.9	 25
193	 11	48.5	8.3	 20
194	 11	42.0	7.9	 25
195	 11	45.0	6.9	 25
196	 11	49.3	8.5	 20
197	 11	47.0	18.4	 25
198	 11	42.0	6.9	 25
199	 11	38.3	8.3	 16
200	 11	47.5	7.5	 20
201	 11	46.0	5.7	 20
202	 11	46.8	8.8	 16
203	 11	45.0	8.3	 25
204	 11	45.0	7.0	 25
205	 11	42.3	10.5	 20
206	 11	44.0	8.0	 25
207	 11	46.0	10.4	 25
208	 11	46.3	7.1	 20
209	 11	39.0	7.2	 25
210	 11	44.0	7.3	 25
211	 11	46.0	9.6	 16
212	 11	42.0	6.6	 20
213	 11	46.5	9.1	 20
214	 11	43.0	6.9	 16
215	 11	49.0	7.9	 25
216	 11	44.3	9.9	 20
217	 11	50.0	9.9	 25
218	 11	49.0	8.5	 25
219	 11	60.0	8.7	 20
220	 11	63.0	11.4	 25
221	 11	50.0	9.4	 25
222	 11	46.5	7.3	 20
223	 11	55.0	12.7	 25
224	 11	48.5	7.9	 20
225	 11	52.0	8.9	 16
226	 11	66.3	18.2	 20
227	 11	46.3	9.2	 20
228	 11	45.3	9.9	 20
229	 11	43.0	9.0	 25
230	 11	46.0	7.5	 25
231	 11	46.0	7.0	 20
232	 11	42.0	8.6	 25
233	 11	45.0	9.1	 25
234	 11	47.8	9.3	 20
235	 11	58.0	13.3	 25
236	 11	46.3	7.8	 20
237	 11	49.5	8.7	 16
238	 11	43.8	5.9	 20
239	 11	43.3	8.4	 20
240	 11	42.3	10.1	 20
241	 11	42.0	7.5	 25
242	 11	45.0	6.6	 25
243	 11	42.5	8.4	 20
244	 11	45.0	6.9	 25
245	 11	41.0	8.0	 25
246	 11	46.3	10.1	 20
247	 11	47.0	11.6	 25
248	 11	42.5	8.5	 20
249	 11	46.8	11.2	 16
250	 11	41.3	9.1	 20
251	 11	44.0	8.8	 20
252	 11	48.3	9.7	 20
253	 11	44.0	6.0	 25
254	 11	44.0	7.8	 25
255	 11	45.8	6.5	 20
256	 11	45.0	7.3	 25
257	 11	52.0	11.1	 25
258	 11	56.5	12.2	 20
259	 11	55.0	9.0	 25
260	 11	43.0	6.3	 25
261	 11	47.0	8.9	 16
262	 11	46.5	10.4	 20
263	 11	43.3	9.8	 20
264	 11	42.0	8.3	 16
265	 11	44.0	8.6	 25
266	 11	41.0	6.7	 25
267	 11	44.3	6.5	 20
268	 11	51.0	12.3	 25
269	 11	42.0	11.8	 25
270	 11	44.8	9.3	 20
271	 11	48.0	8.2	 25
272	 11	47.0	7.1	 25
273	 11	53.5	9.2	 16
274	 11	41.3	7.1	 20
275	 11	44.0	7.8	 16
276	 11	46.0	10.4	 20
277	 11	43.0	7.2	 25
278	 11	46.5	10.2	 20
279	 11	54.0	9.2	 25
280	 11	55.0	12.1	 25
281	 11	64.0	15.6	 20
282	 11	59.0	10.3	 25
283	 11	52.0	9.9	 25
284	 11	58.3	9.5	 20
285	 11	44.5	8.9	 20
286	 11	47.5	10.8	 20
287	 11	54.5	22.2	 16
288	 11	57.5	10.5	 20
289	 11	48.0	9.2	 25
290	 11	45.0	9.8	 20
291	 11	42.0	8.8	 25
292	 11	40.0	8.3	 25
293	 11	48.0	9.8	 20
294	 11	48.0	7.8	 25
295	 11	46.0	8.5	 25
296	 11	46.0	8.0	 20
297	 11	55.5	12.3	 20
298	 11	46.3	9.4	 20
299	 11	45.0	7.9	 16
300	 11	43.3	11.8	 20
301	 11	48.5	11.7	 20
302	 11	47.3	9.3	 20
303	 11	48.0	10.9	 25
304	 11	38.0	6.7	 25
305	 11	40.3	7.0	 20
306	 11	50.0	10.0	 25
307	 11	48.0	9.6	 25
308	 11	77.0	18.5	 20
309	 11	66.0	16.7	 25
310	 11	57.3	10.9	 20
311	 11	50.0	7.7	 16
312	 11	50.0	8.7	 20
313	 11	45.0	10.4	 20
314	 11	48.3	8.0	 20
315	 11	44.0	11.5	 25
316	 11	41.0	7.7	 25
317	 11	46.3	9.3	 20
318	 11	46.0	13.0	 25
319	 11	49.0	10.1	 25
320	 11	47.3	8.2	 20
321	 11	45.0	10.2	 25
322	 11	41.8	9.8	 20
323	 11	46.5	9.9	 16
324	 11	42.5	7.9	 20
325	 11	41.0	6.8	 20
326	 11	40.8	10.0	 20
327	 11	43.0	8.1	 25
328	 11	47.0	9.0	 25
329	 11	42.0	5.3	 20
330	 11	51.0	9.8	 25
331	 11	52.5	11.0	 20
332	 11	48.0	10.6	 25
333	 11	43.0	8.0	 25
334	 11	42.8	7.9	 16
335	 11	48.0	7.8	 20
336	 11	43.0	9.7	 20
337	 11	45.8	6.0	 16
338	 11	42.5	7.7	 20
339	 11	36.0	6.7	 25
340	 11	44.0	6.6	 20
341	 11	39.0	8.5	 25
342	 11	41.0	7.2	 25
343	 11	40.3	7.9	 20
344	 11	41.0	7.9	 25
345	 11	44.0	8.4	 25
346	 11	51.3	10.6	 20
347	 11	48.3	7.8	 20
348	 11	53.3	9.5	 20
349	 11	57.0	10.9	 16
350	 11	54.5	11.2	 20
351	 11	51.0	10.8	 25
352	 11	52.3	11.7	 20
353	 11	46.0	9.6	 25
354	 11	50.0	9.6	 25
355	 11	45.0	6.8	 20
356	 11	42.0	5.4	 25
357	 11	48.0	11.9	 25
358	 11	42.0	7.9	 20
359	 11	46.5	10.2	 20
360	 11	48.5	7.8	 20
361	 11	39.8	7.4	 16
362	 11	43.0	7.4	 20
363	 11	56.0	14.7	 25
364	 11	37.3	7.1	 20
365	 11	44.0	8.0	 25
366	 11	44.0	8.4	 25
367	 11	46.3	9.2	 20
368	 11	47.0	10.6	 25
369	 11	47.0	9.1	 25
370	 11	41.3	8.5	 20
371	 11	41.3	5.1	 20
372	 11	51.0	9.5	 20
373	 11	46.0	9.1	 16
374	 11	43.3	6.7	 20
375	 11	61.0	11.0	 25
376	 11	46.0	7.9	 20
377	 11	55.0	10.4	 25
378	 11	64.0	11.5	 25
379	 11	60.0	9.6	 20
380	 11	75.0	16.0	 25
381	 11	71.0	15.4	 25
382	 11	70.5	18.4	 20
383	 11	64.0	16.5	 25
384	 11	54.0	8.7	 20
385	 11	44.0	6.8	 16
386	 11	47.0	8.5	 20
387	 11	44.3	7.1	 20
388	 11	51.0	12.8	 20
389	 11	44.0	9.0	 25
390	 11	41.0	7.9	 20
391	 11	47.0	8.6	 25
392	 11	45.0	10.2	 25
393	 11	47.3	7.5	 20
394	 11	54.0	10.0	 25
395	 11	51.0	9.3	 25
396	 11	51.8	10.1	 16
397	 11	54.3	12.7	 20
398	 11	43.3	9.3	 20
399	 11	38.0	8.3	 16
400	 11	47.0	8.8	 25
401	 11	49.0	8.6	 25
402	 11	45.3	10.0	 20
403	 11	42.0	8.2	 25
404	 11	40.0	7.2	 25
405	 11	46.0	8.3	 20
406	 11	55.0	12.2	 25
407	 11	49.0	8.5	 25
408	 11	47.0	12.1	 16
409	 11	43.3	8.3	 20
410	 11	42.0	10.7	 20
411	 11	40.3	7.9	 16
412	 11	56.0	10.8	 25
413	 11	56.0	13.7	 25
414	 11	51.0	10.5	 20
415	 11	48.0	9.6	 25
416	 11	54.0	9.3	 25
417	 11	62.0	10.7	 20
418	 11	59.0	11.8	 25
419	 11	59.0	10.0	 25
420	 11	61.5	12.0	 20
421	 11	56.5	10.8	 20
422	 11	50.3	7.3	 20
423	 11	50.0	9.5	 16
424	 11	43.3	7.7	 20
425	 11	43.0	10.9	 25
426	 11	47.0	11.9	 20
427	 11	40.0	7.6	 25
428	 11	42.0	8.9	 25
429	 11	41.0	11.4	 20
430	 11	42.0	6.2	 25
431	 11	43.0	6.6	 25
432	 11	48.5	8.2	 20
433	 11	39.8	7.1	 20
434	 11	50.8	13.1	 20
435	 11	54.5	10.8	 16
436	 11	46.3	8.4	 20
437	 11	45.0	7.5	 25
438	 11	47.3	7.3	 20
439	 11	49.0	9.8	 25
440	 11	47.0	8.9	 25
441	 11	49.3	11.2	 20
442	 11	38.0	6.9	 25
443	 11	50.0	10.4	 25
444	 11	55.0	10.5	 20
445	 11	41.0	6.6	 20
446	 11	43.0	9.2	 20
447	 11	53.3	10.2	 16
448	 11	40.0	10.3	 20
449	 11	46.0	8.0	 20
450	 11	44.0	7.5	 25
451	 11	41.0	7.5	 25
452	 11	48.0	9.9	 20
453	 11	50.0	8.4	 25
454	 11	49.0	9.4	 25
455	 11	44.0	8.8	 20
456	 11	47.0	10.2	 25
457	 11	43.0	8.6	 25
458	 11	47.3	11.9	 16
459	 11	47.0	9.3	 20
460	 11	42.0	8.7	 20
461	 11	54.3	10.0	 16
462	 11	44.0	9.3	 25
463	 11	42.0	7.8	 25
464	 11	49.0	8.5	 20
465	 11	46.0	6.9	 25
466	 11	51.0	10.2	 25
467	 11	50.0	6.7	 20
468	 11	46.0	10.9	 25
469	 11	45.0	9.7	 25
470	 11	39.5	5.0	 16
471	 11	49.0	6.9	 20
472	 11	53.3	7.5	 20
473	 11	65.8	9.1	 16
474	 11	67.0	9.8	 25
475	 11	62.0	11.1	 25
476	 11	55.0	8.7	 20
477	 11	47.0	7.9	 25
478	 11	37.0	7.2	 25
479	 11	40.0	6.5	 20
480	 11	49.0	14.7	 25
481	 11	41.0	6.5	 25
482	 11	44.5	9.8	 16
483	 11	42.5	8.6	 20
484	 11	39.5	7.2	 20
485	 11	48.3	8.3	 16
486	 11	58.0	14.1	 25
487	 11	44.0	9.5	 25
488	 11	43.3	8.0	 20
489	 11	58.0	11.0	 25
490	 11	53.0	12.0	 25
491	 11	45.3	9.2	 20
492	 11	54.0	12.9	 25
493	 11	51.0	10.2	 25
494	 11	43.0	7.2	 16
495	 11	48.3	9.5	 20
496	 11	49.0	7.7	 20
497	 11	49.3	7.8	 16
498	 11	51.5	11.4	 20
499	 11	53.0	8.5	 25
500	 11	49.0	9.0	 20
501	 11	48.0	9.3	 25
502	 11	51.0	7.1	 25
503	 11	66.5	11.9	 20
504	 11	64.0	12.2	 25
505	 11	55.0	10.8	 25
506	 11	50.3	9.8	 20
507	 11	47.8	9.6	 20
508	 11	58.3	9.4	 16
509	 11	50.5	7.5	 20
510	 11	53.0	9.8	 20
511	 11	49.5	9.6	 20
512	 11	51.0	9.1	 25
513	 11	52.0	8.4	 25
514	 11	47.5	9.1	 20
515	 11	47.0	8.7	 25
516	 11	44.0	8.8	 25
517	 11	48.0	8.8	 20
518	 11	42.0	7.1	 25
519	 11	48.0	9.7	 20
520	 11	47.0	9.9	 16
521	 11	45.0	7.6	 20
522	 11	55.0	9.0	 20
523	 11	53.0	8.8	 20
524	 11	49.0	10.0	 25
525	 11	47.0	9.8	 25
526	 11	43.3	10.1	 20
527	 11	47.0	10.0	 25
528	 11	47.0	9.1	 25
529	 11	54.0	13.8	 20
530	 11	45.0	7.0	 25
531	 11	47.3	8.2	 20
532	 11	45.0	8.2	 16
533	 11	41.0	5.8	 20
534	 11	42.3	8.9	 20
535	 11	38.8	5.8	 16
536	 11	43.0	6.8	 25
537	 11	40.0	8.8	 25
538	 11	46.8	9.5	 20
539	 11	39.0	7.0	 25
540	 11	43.0	5.9	 25
541	 11	41.3	6.8	 20
542	 11	43.0	9.6	 25
543	 11	51.0	11.2	 25
544	 11	47.5	9.6	 16
545	 11	46.3	6.6	 20
546	 11	43.0	7.8	 20
547	 11	45.3	6.1	 16
548	 11	54.0	10.3	 25
549	 11	65.0	9.9	 25
550	 11	69.5	25.8	 20
551	 11	51.0	10.3	 25
552	 11	41.0	9.1	 25
553	 11	207.0	83.0	 20
554	 11	436.0	98.3	 25
555	 11	238.0	185.1	 25
556	 11	58.3	10.6	 16
557	 11	49.3	9.0	 20
558	 11	50.8	9.9	 20
559	 11	47.0	6.2	 16
560	 11	51.0	9.5	 25
561	 11	47.0	10.3	 25
562	 11	46.3	9.3	 20
563	 11	49.0	8.7	 25
564	 11	47.0	7.1	 20
565	 11	54.0	11.9	 25
566	 11	51.0	6.6	 25
567	 11	64.0	13.7	 20
568	 11	61.0	13.2	 20
569	 11	55.0	10.7	 20
570	 11	52.0	9.6	 16
571	 11	52.0	9.8	 20
572	 11	45.0	13.4	 25
573	 11	38.8	5.8	 20
574	 11	39.0	7.3	 25
575	 11	40.0	7.6	 25
576	 11	37.0	6.1	 20
577	 11	46.0	9.4	 25
578	 11	41.0	8.0	 25
579	 11	42.0	6.8	 20
580	 11	43.0	10.2	 25
581	 11	49.3	8.4	 20
582	 11	47.3	7.0	 16
583	 11	51.0	10.0	 20
584	 11	52.0	7.8	 20
585	 11	43.0	5.6	 20
586	 11	40.0	7.5	 25
587	 11	44.0	8.5	 25
588	 11	44.5	7.7	 20
589	 11	42.0	8.5	 25
590	 11	55.0	10.9	 25
591	 11	47.3	10.3	 20
592	 11	51.0	9.7	 25
593	 11	53.3	11.8	 20
594	 11	47.3	7.4	 16
595	 11	56.5	11.8	 20
596	 11	49.5	9.3	 20
597	 11	46.5	10.5	 20
598	 11	48.0	8.8	 25
599	 11	48.0	11.6	 25
600	 11	49.5	10.2	 20
601	 11	52.0	9.5	 25
602	 11	58.0	14.4	 25
603	 11	55.3	10.0	 20
604	 11	51.0	10.1	 25
605	 11	58.8	14.0	 20
606	 11	58.3	9.4	 16
607	 11	52.0	9.4	 20
608	 11	54.5	9.7	 20
609	 11	59.3	82.2	 20
610	 11	48.0	7.6	 25
611	 11	49.0	9.8	 25
612	 11	40.5	7.1	 20
613	 11	52.0	10.0	 25
614	 11	49.0	10.7	 25
615	 11	48.0	6.6	 20
616	 11	49.0	7.3	 25
617	 11	44.0	9.6	 25
618	 11	45.3	7.9	 16
619	 11	55.5	12.1	 20
620	 11	41.5	6.7	 20
621	 11	48.0	9.5	 16
622	 11	55.0	15.9	 25
623	 11	49.0	9.1	 20
624	 11	45.0	8.3	 25
625	 11	51.0	9.8	 25
626	 11	56.5	16.2	 20
627	 11	53.0	11.4	 25
628	 11	44.0	9.1	 25
629	 11	43.0	8.2	 20
630	 11	43.0	6.0	 20
631	 11	42.5	10.6	 20
632	 11	42.5	8.4	 16
633	 11	45.0	7.5	 20
634	 11	46.0	8.0	 25
635	 11	41.3	8.0	 20
636	 11	48.0	11.2	 25
637	 11	42.0	6.7	 25
638	 11	51.5	14.1	 20
639	 11	91.0	19.5	 25
  0	 12	5759.0	834.7	 25
  1	 12	295.5	37.7	 20
  2	 12	165.0	25.6	 25
  3	 12	433.0	77.7	 25
  4	 12	81.0	18.0	 20
  5	 12	241.0	48.4	 25
  6	 12	376.5	41.7	 20
  7	 12	1179.5	69.7	 16
  8	 12	911.5	103.9	 20
  9	 12	940.3	80.8	 20
 10	 12	305.5	43.3	 20
 11	 12	202.0	30.7	 25
 12	 12	92.0	14.8	 25
 13	 12	109.0	17.1	 20
 14	 12	67.0	10.3	 25
 15	 12	361.0	55.1	 25
 16	 12	178.3	21.4	 20
 17	 12	184.0	46.0	 25
 18	 12	48.0	7.8	 20
 19	 12	63.3	14.4	 16
 20	 12	249.5	39.1	 20
 21	 12	97.8	18.7	 20
 22	 12	345.5	28.1	 20
 23	 12	1376.0	164.4	 25
 24	 12	980.0	101.1	 25
 25	 12	849.5	72.0	 20
 26	 12	63.0	9.1	 25
 27	 12	77.5	15.7	 20
 28	 12	165.0	31.8	 25
 29	 12	639.0	117.5	 25
 30	 12	457.8	79.1	 20
 31	 12	454.0	84.1	 20
 32	 12	378.3	56.5	 20
 33	 12	306.8	32.2	 16
 34	 12	176.3	31.2	 20
 35	 12	279.0	50.6	 25
 36	 12	96.8	21.6	 20
 37	 12	133.0	31.0	 25
 38	 12	823.0	139.9	 25
 39	 12	627.8	91.8	 20
 40	 12	798.0	192.8	 25
 41	 12	274.0	36.2	 25
 42	 12	799.0	145.5	 20
 43	 12	1175.0	204.0	 20
 44	 12	329.5	37.8	 20
 45	 12	67.0	9.7	 16
 46	 12	87.3	16.5	 20
 47	 12	107.0	17.1	 25
 48	 12	177.0	28.2	 20
 49	 12	194.0	38.4	 25
 50	 12	162.0	23.2	 25
 51	 12	203.0	36.2	 20
 52	 12	233.0	43.1	 25
 53	 12	710.0	114.6	 25
 54	 12	1910.5	323.5	 20
 55	 12	296.8	41.2	 20
 56	 12	81.5	13.1	 20
 57	 12	97.8	15.9	 16
 58	 12	107.3	16.6	 20
 59	 12	369.0	36.5	 25
 60	 12	73.8	16.9	 20
 61	 12	206.0	37.1	 25
 62	 12	648.0	88.1	 25
 63	 12	787.5	94.1	 20
 64	 12	549.0	86.8	 25
 65	 12	98.0	19.8	 25
 66	 12	290.8	37.5	 20
 67	 12	1279.0	261.8	 25
 68	 12	474.3	36.1	 20
 69	 12	186.3	28.0	 16
 70	 12	233.3	29.0	 20
 71	 12	3154.3	323.0	 20
 72	 12	1474.3	115.2	 20
 73	 12	384.0	90.2	 25
 74	 12	404.0	61.2	 25
 75	 12	200.3	23.5	 20
 76	 12	522.0	80.8	 25
 77	 12	1051.0	178.4	 25
 78	 12	143.0	26.6	 20
 79	 12	131.0	19.0	 25
 80	 12	1286.3	147.0	 20
 81	 12	74.5	15.1	 16
 82	 12	343.3	50.3	 20
 83	 12	2149.5	254.3	 20
 84	 12	450.3	41.2	 20
 85	 12	300.0	42.3	 25
 86	 12	569.3	65.9	 20
 87	 12	1767.0	318.9	 25
 88	 12	1004.0	118.9	 25
 89	 12	289.8	41.4	 20
 90	 12	731.0	136.1	 25
 91	 12	1330.0	191.2	 25
 92	 12	1582.0	68.8	 16
 93	 12	284.5	49.7	 20
 94	 12	358.0	42.0	 20
 95	 12	1090.0	64.5	 16
 96	 12	170.0	19.8	 25
 97	 12	86.0	13.1	 25
 98	 12	234.5	33.3	 20
 99	 12	179.0	29.9	 25
100	 12	76.0	14.5	 25
101	 12	1714.3	165.8	 20
102	 12	3485.0	585.3	 25
103	 12	248.0	40.0	 25
104	 12	232.3	35.0	 20
105	 12	400.3	53.7	 20
106	 12	304.8	38.2	 20
107	 12	307.3	46.6	 16
108	 12	171.0	28.4	 20
109	 12	100.0	19.3	 25
110	 12	893.5	98.6	 20
111	 12	607.0	74.5	 25
112	 12	1074.0	158.8	 25
113	 12	1969.8	227.1	 20
114	 12	440.0	69.2	 25
115	 12	397.0	67.7	 25
116	 12	1705.8	286.2	 20
117	 12	351.0	51.6	 20
118	 12	938.8	122.4	 20
119	 12	525.0	44.1	 16
120	 12	211.8	22.8	 20
121	 12	848.0	95.5	 25
122	 12	3738.5	257.4	 20
123	 12	3169.0	423.3	 25
124	 12	2055.0	345.1	 25
125	 12	586.0	60.7	 20
126	 12	1517.0	244.9	 25
127	 12	4768.0	921.4	 25
128	 12	5022.5	803.4	 20
129	 12	7375.3	497.7	 20
130	 12	9077.8	917.5	 20
131	 12	7227.5	473.2	 16
132	 12	3923.8	392.2	 20
133	 12	2773.0	464.8	 25
134	 12	1866.0	167.4	 20
135	 12	2309.0	263.6	 25
136	 12	2121.0	362.8	 25
137	 12	3177.5	447.4	 20
138	 12	3683.0	627.2	 25
139	 12	3935.0	866.6	 25
140	 12	3071.0	608.5	 20
141	 12	17144.0	3612.9	 25
142	 12	7300.3	315.0	 16
143	 12	849.3	68.1	 20
144	 12	2443.8	374.4	 20
145	 12	13776.8	838.1	 16
146	 12	10091.0	1166.5	 25
147	 12	5158.0	796.5	 25
148	 12	1917.5	163.4	 20
149	 12	4211.0	512.6	 25
150	 12	6395.0	1156.6	 25
151	 12	13901.3	1926.0	 20
152	 12	5759.0	1008.4	 25
153	 12	732.0	139.9	 25
154	 12	9647.3	430.7	 16
155	 12	9630.3	981.5	 20
156	 12	10226.0	1823.4	 20
157	 12	789.8	82.2	 16
158	 12	3384.0	477.0	 25
159	 12	3092.0	546.5	 25
160	 12	2908.3	322.7	 20
161	 12	7390.0	1123.2	 25
162	 12	1286.0	208.3	 25
163	 12	13887.3	1976.7	 20
164	 12	18019.0	3038.9	 25
165	 12	19439.0	4153.1	 25
166	 12	7124.5	492.1	 16
167	 12	18553.3	1789.2	 20
168	 12	8046.5	1444.6	 20
169	 12	4404.0	302.4	 16
170	 12	2153.0	267.8	 25
171	 12	4567.0	790.8	 25
172	 12	11749.3	916.2	 20
173	 12	9592.0	1284.2	 25
174	 12	3870.0	657.9	 25
175	 12	8909.8	1148.1	 20
176	 12	12690.0	2048.6	 25
177	 12	5687.0	1191.0	 25
178	 12	285.0	29.9	 16
179	 12	7440.3	942.4	 20
180	 12	634.5	86.4	 20
181	 12	120.8	14.7	 16
182	 12	120.3	16.5	 20
183	 12	119.0	16.4	 25
184	 12	66.5	11.9	 20
185	 12	52.0	7.4	 25
186	 12	94.0	16.9	 25
187	 12	102.0	15.8	 20
188	 12	52.0	8.5	 25
189	 12	184.0	24.1	 25
190	 12	415.3	55.4	 20
191	 12	80.8	18.2	 20
192	 12	71.3	10.9	 20
193	 12	66.3	10.8	 16
194	 12	52.3	8.7	 20
195	 12	54.0	14.9	 25
196	 12	63.0	12.5	 20
197	 12	59.0	8.9	 25
198	 12	58.0	10.1	 25
199	 12	60.3	12.8	 20
200	 12	71.0	13.0	 25
201	 12	49.0	7.6	 20
202	 12	54.0	8.7	 25
203	 12	53.3	7.8	 20
204	 12	46.0	5.6	 16
205	 12	76.3	10.0	 20
206	 12	51.0	7.7	 20
207	 12	69.8	15.3	 20
208	 12	63.0	14.9	 25
209	 12	608.0	145.3	 25
210	 12	204.0	21.4	 20
211	 12	389.0	54.3	 25
212	 12	63.0	17.3	 25
213	 12	59.3	12.7	 20
214	 12	327.0	39.5	 25
215	 12	61.3	9.4	 20
216	 12	53.3	8.8	 16
217	 12	56.5	9.6	 20
218	 12	94.5	16.3	 20
219	 12	104.5	18.8	 20
220	 12	69.0	12.4	 25
221	 12	147.0	23.7	 25
222	 12	145.5	23.3	 20
223	 12	86.0	15.3	 25
224	 12	64.0	10.5	 25
225	 12	67.8	11.8	 20
226	 12	55.0	10.0	 25
227	 12	61.0	11.1	 25
228	 12	65.3	10.3	 16
229	 12	68.3	7.5	 20
230	 12	74.5	13.8	 20
231	 12	45.8	8.6	 16
232	 12	81.0	12.1	 25
233	 12	68.0	12.9	 25
234	 12	136.5	20.5	 20
235	 12	144.0	30.0	 25
236	 12	55.0	11.3	 25
237	 12	54.0	10.9	 20
238	 12	47.0	9.5	 25
239	 12	79.0	14.3	 25
240	 12	53.5	11.8	 16
241	 12	56.5	11.0	 20
242	 12	125.3	17.7	 20
243	 12	168.3	18.4	 16
244	 12	58.0	11.2	 25
245	 12	78.0	13.4	 25
246	 12	55.5	11.6	 20
247	 12	71.0	13.7	 25
248	 12	45.0	9.9	 25
249	 12	84.5	16.0	 20
250	 12	61.0	11.3	 25
251	 12	106.0	18.3	 25
252	 12	52.0	10.2	 16
253	 12	58.8	10.9	 20
254	 12	78.3	11.1	 20
255	 12	52.0	7.8	 16
256	 12	60.0	9.5	 25
257	 12	53.0	10.9	 25
258	 12	60.0	9.9	 20
259	 12	73.0	21.8	 25
260	 12	54.5	8.2	 20
261	 12	94.0	17.8	 25
262	 12	133.0	24.9	 25
263	 12	114.3	16.8	 20
264	 12	146.0	23.0	 25
265	 12	52.0	8.4	 20
266	 12	53.5	8.6	 16
267	 12	58.0	10.8	 20
268	 12	68.3	11.5	 20
269	 12	122.5	27.3	 20
270	 12	135.0	24.2	 25
271	 12	84.0	11.3	 25
272	 12	56.3	13.8	 20
273	 12	51.0	9.2	 25
274	 12	55.0	12.2	 25
275	 12	65.3	21.7	 20
276	 12	54.0	8.8	 25
277	 12	69.0	12.4	 20
278	 12	120.0	14.6	 16
279	 12	213.0	28.4	 20
280	 12	482.8	32.4	 20
281	 12	55.3	8.2	 20
282	 12	53.0	8.1	 25
283	 12	58.0	12.9	 25
284	 12	69.3	13.4	 20
285	 12	65.0	8.7	 25
286	 12	64.0	8.4	 25
287	 12	49.3	8.0	 20
288	 12	139.0	19.6	 25
289	 12	215.5	82.6	 20
290	 12	293.0	40.3	 16
291	 12	197.0	22.8	 20
292	 12	253.8	25.5	 20
293	 12	140.0	17.7	 20
294	 12	57.0	8.0	 25
295	 12	57.0	10.4	 25
296	 12	65.3	12.5	 20
297	 12	53.0	8.8	 25
298	 12	61.0	10.8	 25
299	 12	53.0	7.2	 20
300	 12	65.0	13.8	 25
301	 12	56.0	11.7	 25
302	 12	59.3	10.4	 16
303	 12	62.3	12.0	 20
304	 12	58.3	9.0	 20
305	 12	56.3	7.3	 16
306	 12	61.0	11.6	 25
307	 12	100.0	18.3	 25
308	 12	121.5	17.9	 20
309	 12	101.0	20.4	 25
310	 12	161.0	24.5	 25
311	 12	94.3	13.3	 20
312	 12	75.0	13.7	 25
313	 12	64.0	10.7	 25
314	 12	59.8	11.5	 16
315	 12	189.8	24.5	 20
316	 12	212.0	28.6	 20
317	 12	70.3	11.4	 16
318	 12	62.0	13.3	 25
319	 12	63.3	11.9	 20
320	 12	53.0	10.3	 25
321	 12	72.0	12.4	 25
322	 12	90.8	15.4	 20
323	 12	161.0	21.8	 25
324	 12	58.0	12.6	 25
325	 12	71.3	13.3	 20
326	 12	66.3	10.2	 20
327	 12	132.8	19.2	 20
328	 12	88.8	13.7	 16
329	 12	66.8	12.5	 20
330	 12	62.0	9.2	 25
331	 12	48.5	6.6	 20
332	 12	153.0	19.2	 25
333	 12	110.0	19.3	 25
334	 12	174.0	33.7	 20
335	 12	1325.0	118.7	 25
336	 12	64.0	11.2	 25
337	 12	75.3	15.5	 20
338	 12	58.0	12.0	 25
339	 12	56.3	8.3	 20
340	 12	58.0	9.1	 16
341	 12	187.5	29.8	 20
342	 12	398.3	48.4	 20
343	 12	192.5	27.1	 20
344	 12	303.0	31.9	 25
345	 12	258.0	30.7	 25
346	 12	64.0	11.5	 20
347	 12	89.0	16.1	 25
348	 12	221.0	35.7	 25
349	 12	43.3	7.4	 20
350	 12	96.0	20.6	 25
351	 12	75.5	12.8	 20
352	 12	255.8	26.7	 16
353	 12	275.3	27.2	 20
354	 12	114.0	20.7	 20
355	 12	148.0	24.9	 20
356	 12	153.0	21.5	 25
357	 12	263.0	28.9	 25
358	 12	451.3	42.7	 20
359	 12	170.0	21.4	 25
360	 12	80.0	12.0	 25
361	 12	64.3	11.2	 20
362	 12	521.0	58.7	 25
363	 12	50.5	8.2	 20
364	 12	63.5	12.3	 16
365	 12	51.5	9.2	 20
366	 12	52.0	11.4	 20
367	 12	101.0	15.9	 20
368	 12	112.0	19.2	 25
369	 12	93.0	12.9	 25
370	 12	88.0	11.6	 20
371	 12	159.0	24.8	 25
372	 12	70.0	12.4	 25
373	 12	199.3	22.6	 20
374	 12	116.0	22.0	 25
375	 12	297.5	23.9	 16
376	 12	186.0	23.7	 20
377	 12	68.0	11.7	 20
378	 12	68.0	12.2	 16
379	 12	69.8	9.6	 20
380	 12	57.0	9.5	 25
381	 12	87.0	10.4	 20
382	 12	73.0	14.7	 25
383	 12	74.0	22.9	 25
384	 12	148.0	21.6	 20
385	 12	69.0	11.3	 25
386	 12	72.0	14.7	 25
387	 12	79.3	9.8	 20
388	 12	64.0	14.0	 20
389	 12	47.3	6.8	 20
390	 12	74.0	10.6	 16
391	 12	98.0	15.4	 20
392	 12	61.0	11.9	 25
393	 12	102.0	17.1	 20
394	 12	617.0	74.9	 25
395	 12	56.0	7.9	 25
396	 12	62.8	10.4	 20
397	 12	65.0	14.0	 25
398	 12	59.0	19.1	 25
399	 12	69.5	13.1	 20
400	 12	101.3	11.7	 20
401	 12	94.5	18.1	 20
402	 12	132.0	17.4	 16
403	 12	98.3	14.8	 20
404	 12	90.0	15.5	 25
405	 12	531.0	48.7	 20
406	 12	65.0	13.6	 25
407	 12	67.0	15.2	 25
408	 12	51.8	8.8	 20
409	 12	81.0	14.3	 25
410	 12	87.0	19.3	 25
411	 12	62.5	14.5	 20
412	 12	79.5	11.5	 20
413	 12	102.0	20.9	 20
414	 12	91.0	12.0	 16
415	 12	122.8	19.2	 20
416	 12	191.0	25.5	 25
417	 12	100.5	14.7	 20
418	 12	70.0	11.3	 25
419	 12	150.0	30.5	 25
420	 12	943.3	82.3	 20
421	 12	51.0	9.8	 25
422	 12	55.0	12.5	 25
423	 12	75.5	14.1	 20
424	 12	161.0	19.3	 25
425	 12	105.0	14.7	 20
426	 12	146.3	19.0	 16
427	 12	57.8	9.6	 20
428	 12	54.0	7.4	 20
429	 12	103.8	30.6	 20
430	 12	98.0	18.9	 25
431	 12	69.0	11.6	 25
432	 12	98.0	18.3	 20
433	 12	134.0	31.1	 25
434	 12	60.0	11.4	 20
435	 12	78.0	13.9	 25
436	 12	92.0	12.2	 25
437	 12	86.5	13.9	 16
438	 12	170.3	20.1	 20
439	 12	73.0	22.0	 20
440	 12	282.0	29.5	 16
441	 12	55.0	7.9	 25
442	 12	50.0	9.1	 25
443	 12	66.3	9.3	 20
444	 12	109.0	18.1	 25
445	 12	88.0	13.9	 25
446	 12	127.5	21.8	 20
447	 12	95.0	13.3	 25
448	 12	89.0	14.5	 25
449	 12	65.3	15.8	 16
450	 12	85.3	18.8	 20
451	 12	87.0	16.9	 20
452	 12	48.8	9.4	 16
453	 12	53.0	8.0	 25
454	 12	69.0	11.2	 25
455	 12	74.8	11.4	 20
456	 12	102.0	22.0	 25
457	 12	125.0	23.5	 25
458	 12	56.5	8.9	 20
459	 12	73.0	15.1	 25
460	 12	81.0	13.6	 25
461	 12	106.5	17.2	 20
462	 12	58.5	7.0	 20
463	 12	48.3	7.3	 20
464	 12	53.5	12.3	 16
465	 12	52.3	7.9	 20
466	 12	71.0	8.2	 25
467	 12	87.8	16.8	 20
468	 12	63.0	16.9	 25
469	 12	62.0	11.2	 25
470	 12	51.8	8.4	 20
471	 12	66.0	15.0	 25
472	 12	74.0	10.5	 25
473	 12	61.8	15.1	 20
474	 12	986.0	137.4	 20
475	 12	67.3	10.1	 20
476	 12	142.5	20.8	 16
477	 12	67.0	11.6	 20
478	 12	60.0	12.5	 25
479	 12	103.5	15.2	 20
480	 12	67.0	12.2	 25
481	 12	361.0	60.6	 25
482	 12	184.3	34.5	 20
483	 12	106.0	18.1	 25
484	 12	302.0	38.3	 25
485	 12	187.0	26.4	 20
486	 12	532.0	55.9	 20
487	 12	81.5	14.5	 20
488	 12	101.3	13.6	 16
489	 12	223.3	28.2	 20
490	 12	180.0	39.2	 25
491	 12	55.3	9.5	 20
492	 12	57.0	10.6	 25
493	 12	58.3	9.8	 20
494	 12	76.0	15.7	 25
495	 12	73.0	11.7	 25
496	 12	75.8	14.5	 20
497	 12	87.0	10.0	 25
498	 12	103.0	15.8	 25
499	 12	65.0	13.1	 16
500	 12	134.8	15.8	 20
501	 12	130.0	17.2	 20
502	 12	70.8	11.5	 16
503	 12	405.0	52.7	 25
504	 12	202.0	29.0	 25
505	 12	194.5	19.5	 20
506	 12	92.0	22.9	 25
507	 12	272.0	44.3	 25
508	 12	79.3	14.2	 20
509	 12	101.0	18.0	 25
510	 12	88.0	17.6	 25
511	 12	64.0	9.1	 16
512	 12	104.3	17.1	 20
513	 12	105.3	16.5	 20
514	 12	95.3	14.2	 16
515	 12	86.0	15.0	 25
516	 12	91.0	17.6	 25
517	 12	121.8	20.9	 20
518	 12	67.0	10.8	 25
519	 12	55.0	9.0	 25
520	 12	47.0	9.6	 20
521	 12	62.0	8.9	 25
522	 12	67.0	84.8	 25
523	 12	50.5	7.0	 16
524	 12	59.3	11.1	 20
525	 12	62.3	12.2	 20
526	 12	82.0	12.1	 16
527	 12	293.0	41.6	 25
528	 12	85.0	14.5	 25
529	 12	65.0	8.9	 20
530	 12	103.0	13.8	 25
531	 12	66.0	13.9	 25
532	 12	54.3	8.3	 20
533	 12	66.0	9.5	 25
534	 12	58.0	9.6	 25
535	 12	66.5	13.2	 20
536	 12	73.5	8.1	 20
537	 12	166.5	20.0	 20
538	 12	84.0	14.1	 16
539	 12	75.8	12.1	 20
540	 12	56.0	9.8	 25
541	 12	54.5	10.1	 20
542	 12	119.0	23.6	 25
543	 12	110.0	23.7	 25
544	 12	2540.8	567.5	 20
545	 12	66.0	12.1	 25
546	 12	86.0	21.0	 25
547	 12	376.0	54.3	 20
548	 12	183.3	20.1	 20
549	 12	66.0	8.9	 20
550	 12	67.3	10.2	 16
551	 12	88.3	15.7	 20
552	 12	94.3	35.2	 20
553	 12	379.0	147.6	 25
554	 12	577.0	156.6	 25
555	 12	730.3	129.1	 20
556	 12	385.0	142.9	 25
557	 12	172.0	82.6	 25
558	 12	50.3	11.7	 20
559	 12	57.0	10.5	 25
560	 12	49.5	9.9	 20
561	 12	53.0	11.3	 16
562	 12	62.0	10.9	 20
563	 12	65.5	10.6	 20
564	 12	70.3	10.7	 20
565	 12	60.0	9.0	 25
566	 12	70.0	11.4	 25
567	 12	71.3	9.4	 20
568	 12	156.0	29.4	 25
569	 12	70.0	8.4	 25
570	 12	61.0	21.7	 20
571	 12	60.0	10.2	 25
572	 12	52.0	10.0	 20
573	 12	55.3	11.9	 16
574	 12	111.0	28.0	 20
575	 12	49.0	8.1	 20
576	 12	171.8	22.9	 16
577	 12	60.0	11.2	 25
578	 12	68.0	15.7	 25
579	 12	84.5	15.2	 20
580	 12	88.0	17.8	 25
581	 12	45.0	8.2	 25
582	 12	50.5	8.7	 20
583	 12	95.0	19.1	 25
584	 12	63.0	8.9	 25
585	 12	70.0	12.2	 16
586	 12	55.3	10.9	 20
587	 12	83.3	18.8	 20
588	 12	85.3	17.0	 16
589	 12	67.0	13.0	 25
590	 12	50.0	9.5	 25
591	 12	102.0	13.0	 20
592	 12	93.0	12.5	 25
593	 12	118.0	31.1	 25
594	 12	65.0	9.4	 20
595	 12	82.0	16.5	 25
596	 12	50.0	7.1	 25
597	 12	56.0	8.2	 16
598	 12	62.0	11.2	 20
599	 12	71.0	13.8	 20
600	 12	72.5	15.4	 16
601	 12	106.0	22.7	 25
602	 12	62.0	11.3	 25
603	 12	55.3	8.4	 20
604	 12	70.0	11.8	 25
605	 12	71.0	14.2	 25
606	 12	71.3	13.6	 20
607	 12	132.0	14.9	 25
608	 12	230.5	31.2	 20
609	 12	70.3	14.4	 20
610	 12	52.0	11.8	 20
611	 12	94.5	11.7	 16
612	 12	100.3	17.3	 20
613	 12	71.0	11.4	 25
614	 12	64.8	11.5	 20
615	 12	62.0	11.5	 25
616	 12	56.0	9.2	 25
617	 12	606.0	61.1	 20
618	 12	154.0	22.4	 25
619	 12	53.0	9.5	 25
620	 12	56.3	8.9	 20
621	 12	539.0	67.9	 25
622	 12	569.3	46.3	 20
623	 12	340.8	30.6	 16
624	 12	59.3	9.7	 20
625	 12	50.3	7.7	 20
626	 12	56.0	8.5	 20
627	 12	55.0	13.2	 25
628	 12	114.0	24.0	 25
629	 12	56.0	11.7	 20
630	 12	67.0	12.4	 25
631	 12	54.0	10.8	 25
632	 12	75.3	11.0	 20
633	 12	380.0	71.4	 25
634	 12	55.0	11.9	 20
635	 12	55.0	8.8	 16
636	 12	73.8	14.3	 20
637	 12	72.0	12.8	 20
638	 12	107.0	17.1	 20
639	 12	6981.0	1624.9	 25
  0	 13	70.8	12.3	 20
  1	 13	90.0	13.9	 16
  2	 13	58.0	8.5	 25
  3	 13	226.0	34.3	 25
  4	 13	50.5	9.3	 20
  5	 13	164.0	29.7	 25
  6	 13	116.0	19.2	 25
  7	 13	580.5	49.6	 20
  8	 13	246.0	44.0	 25
  9	 13	225.0	42.9	 25
 10	 13	92.8	14.7	 16
 11	 13	132.5	27.0	 20
 12	 13	66.5	13.0	 16
 13	 13	61.8	9.8	 20
 14	 13	62.0	11.9	 25
 15	 13	88.3	19.2	 20
 16	 13	1323.0	225.6	 25
 17	 13	79.0	14.7	 25
 18	 13	66.8	13.9	 20
 19	 13	63.0	11.0	 25
 20	 13	241.0	32.5	 25
 21	 13	73.0	11.5	 20
 22	 13	97.5	17.6	 20
 23	 13	274.0	31.9	 20
 24	 13	293.8	24.9	 16
 25	 13	326.3	33.4	 20
 26	 13	53.5	11.3	 20
 27	 13	86.8	13.3	 20
 28	 13	253.0	37.3	 25
 29	 13	143.0	20.8	 25
 30	 13	150.8	21.7	 20
 31	 13	131.0	12.2	 25
 32	 13	117.0	19.4	 25
 33	 13	130.0	18.1	 20
 34	 13	66.0	14.8	 25
 35	 13	77.0	12.2	 20
 36	 13	59.3	13.7	 16
 37	 13	89.0	15.0	 20
 38	 13	667.3	104.9	 20
 39	 13	165.3	29.4	 20
 40	 13	221.0	54.9	 25
 41	 13	131.0	23.7	 25
 42	 13	122.8	20.7	 20
 43	 13	671.0	131.6	 25
 44	 13	104.0	17.9	 25
 45	 13	80.8	9.9	 20
 46	 13	92.0	16.8	 25
 47	 13	83.0	13.8	 20
 48	 13	309.5	28.6	 16
 49	 13	113.3	21.4	 20
 50	 13	117.5	20.6	 20
 51	 13	88.0	14.0	 20
 52	 13	85.0	16.0	 25
 53	 13	125.0	20.0	 25
 54	 13	619.0	77.7	 20
 55	 13	94.0	18.3	 25
 56	 13	77.0	13.5	 25
 57	 13	53.3	8.6	 20
 58	 13	82.0	12.9	 25
 59	 13	448.8	38.2	 20
 60	 13	69.8	13.7	 16
 61	 13	83.0	12.2	 20
 62	 13	152.0	30.3	 20
 63	 13	114.5	18.1	 16
 64	 13	142.0	25.3	 25
 65	 13	111.0	16.2	 25
 66	 13	68.0	11.1	 20
 67	 13	195.0	21.3	 25
 68	 13	154.0	24.6	 25
 69	 13	232.3	23.7	 20
 70	 13	179.0	20.8	 25
 71	 13	1570.8	181.7	 20
 72	 13	380.5	51.3	 20
 73	 13	118.0	17.6	 20
 74	 13	104.3	14.4	 16
 75	 13	103.8	14.0	 20
 76	 13	166.0	27.9	 25
 77	 13	99.0	15.6	 20
 78	 13	74.0	14.9	 25
 79	 13	85.0	12.1	 25
 80	 13	234.0	28.8	 20
 81	 13	83.0	14.5	 25
 82	 13	143.0	20.3	 25
 83	 13	672.0	67.3	 20
 84	 13	87.3	12.2	 20
 85	 13	53.8	7.4	 20
 86	 13	181.0	19.1	 16
 87	 13	752.8	90.4	 20
 88	 13	141.0	21.0	 25
 89	 13	81.0	12.2	 20
 90	 13	271.0	40.3	 25
 91	 13	376.0	41.1	 25
 92	 13	419.3	57.7	 20
 93	 13	104.0	16.0	 25
 94	 13	161.0	18.3	 25
 95	 13	671.3	51.6	 20
 96	 13	91.5	16.5	 20
 97	 13	67.5	13.5	 20
 98	 13	157.5	28.8	 16
 99	 13	98.3	16.2	 20
100	 13	59.0	8.9	 25
101	 13	342.5	31.9	 20
102	 13	669.0	131.4	 25
103	 13	64.0	10.7	 25
104	 13	89.3	14.2	 20
105	 13	123.0	15.0	 25
106	 13	81.0	14.6	 25
107	 13	136.0	18.4	 20
108	 13	178.0	22.0	 25
109	 13	49.3	7.7	 20
110	 13	228.5	48.9	 16
111	 13	282.8	28.4	 20
112	 13	803.5	137.2	 20
113	 13	232.0	27.3	 20
114	 13	169.0	20.1	 25
115	 13	176.0	21.2	 25
116	 13	284.5	28.7	 20
117	 13	85.0	15.4	 25
118	 13	211.0	40.9	 25
119	 13	161.0	20.8	 20
120	 13	72.0	13.6	 25
121	 13	197.8	33.6	 20
122	 13	527.8	60.7	 16
123	 13	436.5	63.1	 20
124	 13	100.0	15.5	 20
125	 13	73.3	13.2	 20
126	 13	187.0	30.5	 25
127	 13	1802.0	379.8	 25
128	 13	1163.0	121.7	 20
129	 13	1015.0	140.8	 25
130	 13	4303.0	340.9	 20
131	 13	1580.0	256.7	 25
132	 13	4625.0	242.0	 25
133	 13	3442.5	152.7	 16
134	 13	752.5	53.3	 20
135	 13	1135.5	96.9	 20
136	 13	1514.8	47.3	 16
137	 13	690.0	61.7	 25
138	 13	663.0	120.5	 25
139	 13	721.3	67.4	 20
140	 13	1705.0	201.7	 25
141	 13	7540.0	1193.3	 25
142	 13	549.0	94.1	 20
143	 13	117.0	18.2	 25
144	 13	225.0	49.3	 25
145	 13	1639.8	529.8	 20
146	 13	1574.0	191.1	 20
147	 13	654.0	117.2	 20
148	 13	227.0	31.9	 16
149	 13	366.3	49.5	 20
150	 13	594.0	87.0	 25
151	 13	2014.0	314.6	 20
152	 13	1865.0	176.4	 25
153	 13	135.0	24.2	 25
154	 13	1264.8	139.5	 20
155	 13	331.0	120.3	 25
156	 13	349.0	138.3	 25
157	 13	647.8	74.6	 20
158	 13	102.0	16.4	 20
159	 13	726.8	136.7	 20
160	 13	429.3	45.0	 16
161	 13	646.3	82.1	 20
162	 13	180.0	31.5	 25
163	 13	1771.8	299.9	 20
164	 13	4529.0	815.6	 25
165	 13	5969.0	1288.7	 25
166	 13	461.5	76.0	 20
167	 13	9092.0	1121.9	 25
168	 13	1814.0	385.7	 25
169	 13	220.3	53.5	 20
170	 13	131.3	21.6	 20
171	 13	618.3	99.8	 20
172	 13	4109.5	256.5	 16
173	 13	3160.8	389.9	 20
174	 13	375.0	58.3	 25
175	 13	1202.0	223.3	 20
176	 13	4077.0	546.0	 25
177	 13	323.0	51.4	 25
178	 13	76.0	15.7	 20
179	 13	1582.0	233.1	 25
180	 13	86.0	16.0	 25
181	 13	80.3	12.0	 20
182	 13	83.0	11.8	 25
183	 13	112.3	15.0	 20
184	 13	56.5	10.5	 16
185	 13	56.0	13.2	 20
186	 13	65.3	9.8	 16
187	 13	75.0	8.9	 25
188	 13	47.0	7.7	 25
189	 13	69.0	12.3	 20
190	 13	113.0	16.5	 25
191	 13	82.0	31.0	 25
192	 13	129.5	17.2	 20
193	 13	63.0	10.7	 25
194	 13	58.0	10.9	 25
195	 13	51.3	8.7	 16
196	 13	68.3	11.0	 20
197	 13	55.0	8.5	 20
198	 13	47.3	9.2	 16
199	 13	82.0	13.6	 25
200	 13	59.0	11.0	 25
201	 13	49.0	6.9	 20
202	 13	62.0	11.9	 25
203	 13	48.0	11.3	 25
204	 13	45.3	7.0	 20
205	 13	62.0	10.5	 25
206	 13	51.0	9.3	 25
207	 13	82.3	16.1	 16
208	 13	78.8	13.2	 20
209	 13	542.8	63.8	 20
210	 13	62.0	10.9	 16
211	 13	3224.0	444.4	 25
212	 13	70.0	16.9	 25
213	 13	53.5	10.2	 20
214	 13	146.0	13.8	 25
215	 13	65.0	11.0	 25
216	 13	179.5	17.6	 20
217	 13	51.0	6.5	 25
218	 13	62.0	11.7	 25
219	 13	58.3	9.0	 16
220	 13	54.3	8.0	 20
221	 13	391.5	52.1	 20
222	 13	267.8	16.8	 16
223	 13	58.5	11.2	 20
224	 13	51.0	9.0	 25
225	 13	72.0	9.8	 20
226	 13	56.0	11.9	 25
227	 13	58.0	10.0	 25
228	 13	79.8	15.0	 20
229	 13	74.0	10.0	 25
230	 13	78.0	16.3	 25
231	 13	47.5	11.2	 20
232	 13	66.3	10.9	 20
233	 13	66.3	13.4	 20
234	 13	235.0	33.0	 16
235	 13	237.0	24.1	 20
236	 13	56.0	9.9	 25
237	 13	46.5	9.4	 20
238	 13	46.0	9.1	 25
239	 13	67.0	11.0	 25
240	 13	50.0	9.4	 20
241	 13	61.0	14.3	 25
242	 13	82.0	13.7	 25
243	 13	92.5	14.5	 20
244	 13	64.8	16.1	 20
245	 13	69.0	12.7	 16
246	 13	55.0	9.3	 20
247	 13	71.3	13.4	 20
248	 13	56.3	9.6	 20
249	 13	70.0	14.4	 25
250	 13	57.0	10.4	 25
251	 13	126.5	18.3	 20
252	 13	55.0	10.7	 25
253	 13	49.0	11.5	 25
254	 13	54.0	11.2	 20
255	 13	51.0	7.0	 25
256	 13	56.8	13.0	 20
257	 13	78.3	20.7	 16
258	 13	71.8	10.6	 20
259	 13	64.3	14.8	 20
260	 13	67.5	12.0	 16
261	 13	236.0	29.1	 25
262	 13	838.0	124.2	 25
263	 13	112.3	15.6	 20
264	 13	116.0	12.2	 25
265	 13	47.0	6.3	 25
266	 13	68.3	12.2	 20
267	 13	241.0	24.5	 25
268	 13	64.0	10.9	 25
269	 13	233.5	25.4	 16
270	 13	58.0	11.1	 20
271	 13	96.3	14.9	 20
272	 13	56.3	10.5	 16
273	 13	56.0	11.9	 25
274	 13	68.0	19.2	 25
275	 13	46.3	9.4	 20
276	 13	55.0	8.6	 25
277	 13	67.0	12.6	 25
278	 13	98.5	15.9	 20
279	 13	220.0	21.0	 25
280	 13	298.0	51.6	 25
281	 13	51.3	7.8	 16
282	 13	52.3	10.3	 20
283	 13	49.8	9.4	 20
284	 13	66.0	13.6	 16
285	 13	58.0	8.5	 25
286	 13	59.0	7.4	 25
287	 13	52.5	12.3	 20
288	 13	65.0	11.2	 25
289	 13	195.0	49.6	 25
290	 13	158.3	22.1	 20
291	 13	74.0	18.6	 25
292	 13	278.0	31.4	 25
293	 13	144.0	23.6	 16
294	 13	63.8	16.9	 20
295	 13	63.0	10.2	 20
296	 13	81.3	12.1	 16
297	 13	57.0	9.8	 25
298	 13	76.0	15.4	 25
299	 13	72.3	8.4	 20
300	 13	112.0	18.9	 25
301	 13	49.0	9.6	 25
302	 13	56.0	11.1	 20
303	 13	55.0	10.5	 25
304	 13	110.5	21.1	 20
305	 13	60.0	11.9	 25
306	 13	67.3	17.1	 20
307	 13	127.3	19.2	 16
308	 13	137.0	16.1	 20
309	 13	200.5	21.8	 20
310	 13	95.3	15.6	 20
311	 13	127.0	16.4	 25
312	 13	82.0	13.9	 25
313	 13	69.3	12.7	 20
314	 13	71.0	13.5	 25
315	 13	112.0	21.1	 25
316	 13	84.0	11.6	 20
317	 13	79.0	18.7	 25
318	 13	63.8	9.9	 20
319	 13	48.0	6.7	 16
320	 13	67.8	12.9	 20
321	 13	76.0	10.8	 20
322	 13	128.0	20.7	 20
323	 13	175.0	29.1	 25
324	 13	55.0	9.7	 25
325	 13	67.0	13.7	 20
326	 13	72.0	15.2	 25
327	 13	127.0	18.3	 25
328	 13	384.8	50.9	 20
329	 13	94.0	18.8	 25
330	 13	88.5	16.3	 20
331	 13	54.0	9.0	 16
332	 13	97.3	15.1	 20
333	 13	145.8	18.0	 20
334	 13	131.3	17.8	 20
335	 13	293.0	42.0	 25
336	 13	67.0	10.0	 25
337	 13	60.3	12.8	 20
338	 13	100.0	13.9	 25
339	 13	113.0	19.2	 25
340	 13	52.3	7.6	 20
341	 13	371.0	38.0	 25
342	 13	117.0	20.4	 25
343	 13	203.8	19.1	 16
344	 13	103.3	14.2	 20
345	 13	235.8	23.4	 20
346	 13	112.0	15.7	 16
347	 13	80.0	16.2	 25
348	 13	273.0	37.4	 25
349	 13	64.0	11.2	 20
350	 13	124.0	25.9	 25
351	 13	134.0	16.6	 25
352	 13	363.3	33.7	 20
353	 13	313.0	31.7	 25
354	 13	127.0	25.3	 25
355	 13	110.8	12.4	 16
356	 13	144.3	16.4	 20
357	 13	97.5	11.1	 20
358	 13	424.3	31.1	 16
359	 13	189.0	33.7	 25
360	 13	66.0	9.5	 25
361	 13	56.3	10.7	 20
362	 13	259.0	33.8	 25
363	 13	53.3	11.1	 20
364	 13	70.0	16.7	 25
365	 13	59.0	12.5	 25
366	 13	60.0	9.9	 20
367	 13	102.0	16.6	 20
368	 13	64.8	10.4	 20
369	 13	91.0	15.6	 16
370	 13	106.3	15.7	 20
371	 13	235.0	36.1	 25
372	 13	60.5	11.6	 20
373	 13	124.0	19.5	 25
374	 13	76.0	9.9	 25
375	 13	228.5	35.0	 20
376	 13	262.0	40.5	 25
377	 13	87.0	14.3	 25
378	 13	115.3	18.4	 20
379	 13	93.0	13.2	 25
380	 13	55.5	10.9	 20
381	 13	113.0	19.5	 16
382	 13	79.8	11.9	 20
383	 13	83.8	34.0	 20
384	 13	762.5	96.3	 20
385	 13	70.0	12.1	 25
386	 13	140.0	20.3	 25
387	 13	79.0	13.5	 20
388	 13	59.0	11.4	 25
389	 13	57.0	11.1	 25
390	 13	57.3	8.5	 20
391	 13	62.0	12.2	 25
392	 13	74.0	9.6	 20
393	 13	88.0	19.7	 16
394	 13	232.5	29.8	 20
395	 13	58.0	9.7	 20
396	 13	60.8	11.3	 20
397	 13	118.0	22.6	 25
398	 13	60.0	12.3	 25
399	 13	53.5	12.0	 20
400	 13	98.0	14.7	 25
401	 13	220.0	31.4	 25
402	 13	228.5	28.3	 20
403	 13	107.0	14.8	 25
404	 13	111.0	19.1	 20
405	 13	148.5	17.8	 16
406	 13	58.3	9.2	 20
407	 13	61.3	8.2	 20
408	 13	56.3	10.1	 20
409	 13	114.0	13.7	 25
410	 13	139.0	20.6	 25
411	 13	60.0	6.2	 20
412	 13	68.0	12.9	 25
413	 13	468.0	97.8	 25
414	 13	78.8	11.9	 20
415	 13	292.0	29.0	 25
416	 13	267.5	30.8	 20
417	 13	85.3	12.6	 16
418	 13	71.5	12.3	 20
419	 13	181.3	24.4	 16
420	 13	580.0	40.1	 20
421	 13	51.0	9.2	 25
422	 13	56.3	12.6	 20
423	 13	94.0	15.5	 25
424	 13	353.0	41.4	 25
425	 13	84.5	16.0	 20
426	 13	70.0	16.2	 25
427	 13	52.0	12.4	 25
428	 13	56.5	10.9	 20
429	 13	84.8	17.0	 20
430	 13	106.3	19.1	 20
431	 13	58.5	10.0	 16
432	 13	99.8	16.5	 20
433	 13	134.0	16.8	 25
434	 13	80.0	14.4	 20
435	 13	66.0	12.9	 25
436	 13	65.0	13.1	 25
437	 13	84.5	13.8	 20
438	 13	281.0	31.9	 25
439	 13	78.0	12.4	 25
440	 13	155.8	21.8	 20
441	 13	63.3	12.4	 20
442	 13	69.5	13.5	 20
443	 13	74.8	13.3	 16
444	 13	470.3	56.7	 20
445	 13	123.0	20.6	 25
446	 13	77.5	11.8	 20
447	 13	86.0	11.2	 25
448	 13	59.0	7.7	 25
449	 13	73.3	11.7	 20
450	 13	73.0	14.7	 25
451	 13	120.0	20.7	 25
452	 13	60.3	10.6	 20
453	 13	50.0	8.4	 20
454	 13	170.5	24.8	 20
455	 13	101.5	12.3	 16
456	 13	87.3	15.6	 20
457	 13	232.8	37.1	 20
458	 13	64.3	11.5	 20
459	 13	49.0	12.5	 25
460	 13	158.0	29.7	 25
461	 13	102.3	17.8	 20
462	 13	50.0	8.6	 25
463	 13	51.0	12.6	 25
464	 13	65.3	12.4	 20
465	 13	49.0	9.0	 25
466	 13	65.3	9.6	 20
467	 13	125.5	18.5	 16
468	 13	56.3	9.5	 20
469	 13	76.0	10.9	 20
470	 13	62.5	11.2	 20
471	 13	58.0	8.1	 25
472	 13	62.0	12.2	 25
473	 13	66.5	28.2	 20
474	 13	220.0	36.6	 25
475	 13	69.0	13.9	 25
476	 13	70.3	11.9	 20
477	 13	68.0	9.7	 25
478	 13	59.0	5.3	 16
479	 13	192.0	27.0	 20
480	 13	75.0	12.3	 20
481	 13	275.5	28.4	 16
482	 13	266.0	32.9	 25
483	 13	182.0	28.5	 25
484	 13	737.8	96.1	 20
485	 13	293.0	57.7	 25
486	 13	550.0	78.3	 25
487	 13	126.0	17.6	 20
488	 13	81.0	14.3	 25
489	 13	80.0	13.8	 25
490	 13	198.8	21.3	 16
491	 13	50.3	7.4	 20
492	 13	52.0	11.5	 20
493	 13	53.3	8.4	 16
494	 13	67.0	13.4	 25
495	 13	53.0	8.7	 25
496	 13	78.3	13.8	 20
497	 13	65.0	9.3	 25
498	 13	73.0	11.2	 25
499	 13	62.8	10.9	 20
500	 13	111.0	19.3	 25
501	 13	97.0	16.4	 25
502	 13	58.0	14.2	 20
503	 13	94.5	10.3	 20
504	 13	81.0	14.8	 20
505	 13	133.8	19.8	 16
506	 13	154.5	25.5	 20
507	 13	816.0	173.7	 25
508	 13	64.0	9.8	 20
509	 13	139.0	17.6	 25
510	 13	60.0	11.6	 25
511	 13	66.3	8.1	 20
512	 13	99.0	15.2	 25
513	 13	86.0	16.5	 25
514	 13	51.8	10.1	 20
515	 13	86.5	13.3	 20
516	 13	174.8	27.0	 20
517	 13	384.3	35.4	 16
518	 13	61.5	8.5	 20
519	 13	61.0	7.0	 25
520	 13	54.0	7.4	 20
521	 13	57.0	10.2	 25
522	 13	55.0	11.3	 25
523	 13	47.0	7.6	 20
524	 13	61.0	10.7	 25
525	 13	68.0	13.7	 25
526	 13	61.0	11.4	 20
527	 13	964.8	90.6	 20
528	 13	62.8	11.7	 20
529	 13	50.0	8.5	 16
530	 13	83.8	14.4	 20
531	 13	57.0	11.2	 25
532	 13	76.3	13.7	 20
533	 13	127.0	25.5	 25
534	 13	59.0	11.5	 25
535	 13	64.3	10.8	 20
536	 13	62.0	8.8	 25
537	 13	124.5	17.9	 20
538	 13	74.0	11.7	 25
539	 13	66.0	9.6	 25
540	 13	48.8	7.3	 16
541	 13	56.5	10.2	 20
542	 13	67.5	12.1	 20
543	 13	90.5	18.5	 16
544	 13	3894.0	715.0	 25
545	 13	70.0	11.9	 25
546	 13	78.5	12.6	 20
547	 13	217.0	30.5	 25
548	 13	489.0	79.9	 25
549	 13	68.5	13.8	 20
550	 13	69.0	11.6	 25
551	 13	54.0	7.6	 25
552	 13	63.3	8.3	 16
553	 13	243.0	74.0	 20
554	 13	221.3	74.3	 20
555	 13	275.3	72.4	 16
556	 13	360.0	164.3	 25
557	 13	461.0	75.9	 25
558	 13	70.3	26.2	 20
559	 13	57.0	11.2	 25
560	 13	55.0	6.8	 25
561	 13	58.0	9.7	 20
562	 13	68.0	17.4	 25
563	 13	65.0	12.1	 25
564	 13	131.3	17.6	 16
565	 13	63.5	11.5	 20
566	 13	181.5	26.6	 20
567	 13	61.0	7.6	 16
568	 13	60.0	10.0	 25
569	 13	85.0	17.3	 25
570	 13	57.0	9.8	 20
571	 13	63.0	10.5	 25
572	 13	52.0	11.2	 25
573	 13	48.5	8.9	 20
574	 13	87.0	12.4	 25
575	 13	53.0	11.3	 25
576	 13	107.5	19.1	 20
577	 13	55.5	8.1	 20
578	 13	61.3	15.8	 20
579	 13	138.3	14.5	 16
580	 13	70.3	11.5	 20
581	 13	49.0	8.4	 25
582	 13	60.0	10.1	 20
583	 13	83.0	18.1	 25
584	 13	66.0	10.1	 25
585	 13	146.8	16.2	 20
586	 13	75.0	15.7	 25
587	 13	237.0	83.1	 25
588	 13	76.8	11.9	 20
589	 13	65.3	11.1	 20
590	 13	59.5	9.5	 20
591	 13	62.5	11.2	 16
592	 13	74.8	14.9	 20
593	 13	81.0	34.2	 25
594	 13	162.0	19.5	 20
595	 13	80.0	12.7	 25
596	 13	60.0	9.4	 20
597	 13	60.0	11.7	 25
598	 13	66.0	12.0	 25
599	 13	72.5	11.9	 20
600	 13	59.0	11.0	 25
601	 13	67.5	10.6	 20
602	 13	50.3	6.6	 16
603	 13	51.3	9.3	 20
604	 13	105.3	16.9	 20
605	 13	56.0	10.0	 20
606	 13	76.0	12.4	 25
607	 13	190.0	30.4	 25
608	 13	119.5	19.0	 20
609	 13	66.0	12.0	 25
610	 13	56.0	7.9	 25
611	 13	70.0	11.8	 20
612	 13	163.0	25.8	 25
613	 13	60.0	7.9	 20
614	 13	84.5	16.2	 16
615	 13	62.3	10.4	 20
616	 13	75.0	10.9	 20
617	 13	281.3	27.4	 16
618	 13	85.0	15.5	 25
619	 13	62.0	11.4	 25
620	 13	55.3	7.4	 20
621	 13	277.0	33.2	 25
622	 13	203.0	23.5	 25
623	 13	123.0	18.7	 20
624	 13	67.0	11.5	 25
625	 13	61.0	10.7	 25
626	 13	50.3	11.1	 16
627	 13	45.5	8.3	 20
628	 13	88.0	14.5	 20
629	 13	52.3	6.0	 16
630	 13	66.0	11.2	 25
631	 13	57.0	9.0	 25
632	 13	64.5	11.3	 20
633	 13	68.0	8.3	 25
634	 13	61.0	10.4	 25
635	 13	59.3	10.6	 20
636	 13	83.0	11.4	 25
637	 13	60.0	10.1	 25
638	 13	82.3	10.7	 16
639	 13	83.3	18.1	 20
  0	 14	4569.5	573.5	 20
  1	 14	128.0	13.9	 25
  2	 14	95.3	13.2	 20
  3	 14	61.0	13.0	 16
  4	 14	51.5	9.3	 20
  5	 14	67.0	13.1	 20
  6	 14	54.0	9.2	 20
  7	 14	220.0	32.8	 25
  8	 14	93.0	15.4	 25
  9	 14	56.3	9.0	 20
 10	 14	70.0	14.0	 25
 11	 14	485.0	60.2	 25
 12	 14	530.5	47.6	 20
 13	 14	70.0	13.8	 25
 14	 14	48.3	6.9	 20
 15	 14	93.0	14.4	 16
 16	 14	56.3	9.4	 20
 17	 14	76.0	11.1	 20
 18	 14	127.8	27.8	 20
 19	 14	1144.0	196.3	 25
 20	 14	214.0	43.5	 25
 21	 14	566.3	49.1	 20
 22	 14	99.0	18.0	 25
 23	 14	56.0	11.5	 25
 24	 14	63.0	11.1	 20
 25	 14	173.0	27.4	 25
 26	 14	113.0	17.5	 25
 27	 14	65.8	9.9	 16
 28	 14	130.5	21.6	 20
 29	 14	316.3	74.4	 20
 30	 14	178.3	21.9	 16
 31	 14	79.0	43.5	 25
 32	 14	342.0	37.2	 25
 33	 14	58.0	7.3	 20
 34	 14	50.0	10.9	 25
 35	 14	70.0	11.6	 25
 36	 14	107.8	19.6	 20
 37	 14	65.0	12.6	 25
 38	 14	186.0	37.4	 25
 39	 14	945.5	71.1	 16
 40	 14	64.5	13.5	 20
 41	 14	58.0	10.2	 20
 42	 14	56.8	14.5	 16
 43	 14	77.0	12.6	 25
 44	 14	60.0	12.3	 25
 45	 14	62.0	11.0	 20
 46	 14	100.0	15.8	 25
 47	 14	291.0	45.5	 25
 48	 14	157.5	23.6	 20
 49	 14	270.0	32.3	 25
 50	 14	184.0	34.0	 25
 51	 14	159.5	14.2	 16
 52	 14	211.5	28.0	 20
 53	 14	152.8	20.1	 20
 54	 14	79.0	14.4	 16
 55	 14	109.0	17.4	 25
 56	 14	67.5	12.0	 20
 57	 14	65.0	8.5	 25
 58	 14	62.0	7.7	 25
 59	 14	62.0	10.5	 20
 60	 14	191.0	22.1	 25
 61	 14	269.0	36.2	 25
 62	 14	80.8	17.2	 20
 63	 14	337.0	43.7	 25
 64	 14	280.5	35.6	 20
 65	 14	59.0	9.1	 16
 66	 14	66.5	11.4	 20
 67	 14	86.5	13.7	 20
 68	 14	49.5	8.6	 20
 69	 14	60.0	9.4	 25
 70	 14	683.0	71.4	 25
 71	 14	157.5	31.3	 20
 72	 14	149.0	24.1	 25
 73	 14	70.0	7.8	 25
 74	 14	71.3	13.5	 20
 75	 14	357.0	41.7	 25
 76	 14	131.0	22.1	 20
 77	 14	96.3	18.3	 16
 78	 14	56.3	7.4	 20
 79	 14	48.5	8.7	 20
 80	 14	73.0	12.9	 20
 81	 14	5005.0	637.6	 25
 82	 14	111.0	21.7	 25
 83	 14	140.0	24.0	 20
 84	 14	118.0	24.9	 25
 85	 14	50.0	8.8	 25
 86	 14	81.3	13.9	 20
 87	 14	57.0	14.0	 25
 88	 14	84.5	11.9	 20
 89	 14	94.0	10.0	 16
 90	 14	69.3	11.7	 20
 91	 14	75.3	16.7	 20
 92	 14	93.3	13.4	 20
 93	 14	85.0	14.9	 25
 94	 14	54.0	9.2	 25
 95	 14	78.8	16.8	 20
 96	 14	176.0	23.1	 25
 97	 14	95.0	17.0	 25
 98	 14	83.0	41.4	 20
 99	 14	331.0	48.8	 25
100	 14	52.8	12.4	 20
101	 14	53.5	8.9	 16
102	 14	66.5	14.6	 20
103	 14	92.3	12.7	 20
104	 14	51.5	8.7	 16
105	 14	131.0	21.6	 25
106	 14	489.0	62.5	 25
107	 14	908.0	49.1	 20
108	 14	73.0	15.2	 25
109	 14	79.0	11.9	 25
110	 14	80.8	22.0	 20
111	 14	74.0	13.9	 25
112	 14	257.0	42.4	 25
113	 14	135.0	26.1	 16
114	 14	71.3	14.2	 20
115	 14	76.5	15.8	 16
116	 14	933.3	74.6	 20
117	 14	1078.0	67.8	 25
118	 14	180.0	21.6	 20
119	 14	64.0	9.9	 25
120	 14	375.0	46.9	 25
121	 14	664.3	82.5	 20
122	 14	95.0	12.6	 25
123	 14	330.0	48.4	 25
124	 14	68.5	14.0	 20
125	 14	53.3	10.6	 20
126	 14	660.0	68.9	 20
127	 14	73.3	12.7	 16
128	 14	74.0	10.8	 20
129	 14	87.0	15.5	 25
130	 14	108.3	23.1	 20
131	 14	205.0	27.2	 25
132	 14	229.0	21.0	 25
133	 14	90.0	10.3	 20
134	 14	113.0	16.6	 25
135	 14	119.0	19.3	 25
136	 14	436.5	41.3	 20
137	 14	542.3	32.9	 20
138	 14	606.8	41.4	 20
139	 14	569.0	56.2	 16
140	 14	321.3	25.8	 20
141	 14	239.0	28.1	 20
142	 14	163.0	21.0	 20
143	 14	85.0	13.7	 25
144	 14	160.0	17.9	 25
145	 14	135.0	18.2	 20
146	 14	101.0	17.4	 25
147	 14	462.0	80.7	 25
148	 14	108.5	17.1	 20
149	 14	203.0	20.4	 25
150	 14	84.5	11.3	 20
151	 14	282.3	31.1	 16
152	 14	117.3	20.7	 20
153	 14	77.0	12.0	 20
154	 14	129.5	18.6	 20
155	 14	79.0	15.2	 25
156	 14	78.0	12.7	 25
157	 14	730.5	83.1	 20
158	 14	240.0	37.6	 25
159	 14	64.0	10.5	 25
160	 14	69.0	16.2	 20
161	 14	169.0	31.7	 25
162	 14	92.3	13.6	 20
163	 14	214.0	25.9	 16
164	 14	879.5	93.5	 20
165	 14	220.3	39.2	 20
166	 14	116.3	16.2	 20
167	 14	198.0	23.7	 25
168	 14	118.0	19.7	 25
169	 14	118.5	19.8	 20
170	 14	111.0	18.7	 25
171	 14	605.0	116.9	 25
172	 14	174.0	19.7	 20
173	 14	187.0	21.6	 25
174	 14	161.0	23.0	 16
175	 14	208.0	27.8	 20
176	 14	206.0	22.0	 20
177	 14	91.3	15.3	 16
178	 14	315.0	32.9	 25
179	 14	195.0	22.8	 25
180	 14	60.3	8.0	 20
181	 14	59.0	10.1	 25
182	 14	3169.0	279.9	 25
183	 14	53.3	14.0	 20
184	 14	50.0	7.9	 25
185	 14	44.0	8.8	 25
186	 14	39.0	8.1	 20
187	 14	50.8	16.7	 20
188	 14	45.5	11.0	 20
189	 14	53.0	12.3	 16
190	 14	44.8	8.6	 20
191	 14	47.0	9.8	 25
192	 14	43.3	9.8	 20
193	 14	44.0	11.2	 25
194	 14	40.0	7.3	 25
195	 14	42.0	10.4	 20
196	 14	44.0	9.1	 25
197	 14	47.0	9.0	 25
198	 14	38.3	9.0	 20
199	 14	43.5	8.2	 20
200	 14	41.3	8.0	 20
201	 14	48.5	8.8	 16
202	 14	40.3	6.8	 20
203	 14	45.0	7.6	 25
204	 14	43.0	7.3	 20
205	 14	41.0	7.3	 25
206	 14	50.0	11.6	 25
207	 14	39.3	6.9	 20
208	 14	45.0	10.3	 25
209	 14	42.0	8.6	 25
210	 14	52.5	11.8	 20
211	 14	41.5	7.5	 20
212	 14	40.3	8.8	 20
213	 14	32.3	4.9	 16
214	 14	39.3	10.9	 20
215	 14	44.0	8.8	 25
216	 14	45.3	7.9	 20
217	 14	45.0	8.8	 25
218	 14	41.0	7.1	 25
219	 14	42.3	7.5	 20
220	 14	41.0	7.1	 25
221	 14	47.0	8.2	 25
222	 14	49.0	10.5	 20
223	 14	48.0	9.4	 25
224	 14	45.3	8.3	 20
225	 14	50.5	13.4	 16
226	 14	47.5	10.4	 20
227	 14	46.0	7.3	 20
228	 14	43.3	7.3	 20
229	 14	48.0	9.1	 25
230	 14	47.0	6.6	 20
231	 14	43.0	6.7	 25
232	 14	56.0	15.9	 25
233	 14	58.5	13.7	 20
234	 14	51.0	7.6	 25
235	 14	42.0	9.3	 25
236	 14	39.5	6.3	 16
237	 14	45.0	8.1	 20
238	 14	43.0	11.0	 20
239	 14	49.0	9.8	 16
240	 14	43.0	9.8	 25
241	 14	45.0	7.3	 25
242	 14	42.8	7.3	 20
243	 14	41.0	6.8	 25
244	 14	44.0	8.5	 25
245	 14	44.0	8.0	 20
246	 14	48.0	41.0	 25
247	 14	44.0	6.5	 25
248	 14	36.3	7.1	 16
249	 14	39.5	7.7	 20
250	 14	45.0	8.4	 20
251	 14	35.5	6.8	 16
252	 14	46.0	10.4	 25
253	 14	43.0	9.8	 25
254	 14	40.3	8.4	 20
255	 14	41.0	9.7	 25
256	 14	43.0	8.2	 25
257	 14	42.3	7.4	 20
258	 14	50.0	13.1	 25
259	 14	63.0	11.9	 25
260	 14	54.0	10.9	 20
261	 14	57.5	8.6	 20
262	 14	49.3	9.7	 20
263	 14	46.3	10.5	 16
264	 14	44.3	8.0	 20
265	 14	39.0	6.6	 25
266	 14	47.3	10.8	 20
267	 14	40.0	5.7	 25
268	 14	41.0	7.2	 25
269	 14	44.3	8.9	 20
270	 14	48.0	10.5	 25
271	 14	47.0	8.4	 25
272	 14	42.3	8.8	 20
273	 14	41.3	6.7	 20
274	 14	39.8	8.1	 20
275	 14	44.8	10.2	 16
276	 14	42.3	7.8	 20
277	 14	46.0	11.9	 25
278	 14	45.8	10.4	 20
279	 14	50.0	11.5	 25
280	 14	44.0	6.7	 25
281	 14	44.3	8.2	 20
282	 14	45.0	11.3	 25
283	 14	41.0	7.6	 25
284	 14	36.8	6.4	 20
285	 14	41.5	7.5	 20
286	 14	48.0	9.4	 20
287	 14	43.8	7.0	 16
288	 14	47.0	8.6	 20
289	 14	54.3	9.4	 20
290	 14	46.0	9.4	 25
291	 14	48.0	7.9	 25
292	 14	48.0	7.3	 20
293	 14	44.0	6.3	 25
294	 14	45.0	9.3	 25
295	 14	45.8	7.9	 20
296	 14	48.0	10.3	 25
297	 14	48.3	10.0	 20
298	 14	52.5	7.8	 16
299	 14	45.3	6.5	 20
300	 14	52.0	11.3	 20
301	 14	41.5	9.1	 16
302	 14	48.0	9.0	 25
303	 14	51.0	8.0	 25
304	 14	47.0	9.6	 20
305	 14	50.0	8.8	 25
306	 14	52.0	10.4	 25
307	 14	58.0	15.7	 20
308	 14	59.0	12.8	 25
309	 14	56.0	10.8	 25
310	 14	51.5	9.7	 16
311	 14	57.3	11.4	 20
312	 14	48.3	7.0	 20
313	 14	60.3	14.8	 16
314	 14	63.0	16.5	 25
315	 14	53.0	11.0	 25
316	 14	49.0	12.3	 20
317	 14	47.0	8.7	 25
318	 14	46.0	8.0	 25
319	 14	46.8	9.4	 20
320	 14	49.0	9.5	 25
321	 14	50.0	7.1	 25
322	 14	40.3	9.9	 16
323	 14	45.5	10.2	 20
324	 14	56.0	11.5	 20
325	 14	45.5	8.3	 16
326	 14	49.0	10.0	 25
327	 14	53.0	10.4	 25
328	 14	51.0	11.1	 20
329	 14	49.0	9.4	 25
330	 14	53.0	10.6	 25
331	 14	51.3	11.9	 20
332	 14	48.0	8.9	 25
333	 14	45.0	9.3	 25
334	 14	43.8	7.7	 16
335	 14	52.8	10.2	 20
336	 14	50.0	12.1	 20
337	 14	51.3	8.0	 16
338	 14	48.3	10.5	 20
339	 14	42.0	6.5	 25
340	 14	45.8	8.8	 20
341	 14	37.0	9.3	 25
342	 14	48.0	8.9	 25
343	 14	47.5	7.6	 20
344	 14	43.0	5.4	 25
345	 14	55.0	11.4	 25
346	 14	62.5	8.9	 20
347	 14	50.3	8.4	 20
348	 14	48.8	7.7	 16
349	 14	54.3	10.4	 20
350	 14	63.3	8.5	 20
351	 14	73.8	14.3	 20
352	 14	77.0	12.8	 25
353	 14	69.0	13.8	 25
354	 14	54.5	9.8	 20
355	 14	55.0	8.6	 25
356	 14	57.0	9.9	 25
357	 14	55.8	15.6	 20
358	 14	49.0	10.4	 25
359	 14	49.0	10.4	 20
360	 14	44.3	8.1	 16
361	 14	44.0	7.6	 20
362	 14	45.0	7.3	 20
363	 14	51.3	9.1	 20
364	 14	50.0	8.4	 25
365	 14	52.0	8.9	 25
366	 14	52.3	10.7	 20
367	 14	53.0	9.9	 25
368	 14	51.0	9.4	 25
369	 14	48.5	9.8	 20
370	 14	45.0	8.5	 25
371	 14	52.0	9.8	 20
372	 14	37.8	7.0	 16
373	 14	46.3	8.7	 20
374	 14	42.0	6.2	 20
375	 14	40.0	7.2	 20
376	 14	55.0	10.1	 25
377	 14	46.0	8.8	 25
378	 14	46.3	8.5	 20
379	 14	45.0	7.7	 25
380	 14	47.0	8.9	 25
381	 14	41.5	8.3	 20
382	 14	49.0	8.4	 25
383	 14	41.0	8.3	 25
384	 14	45.3	10.0	 16
385	 14	49.0	10.6	 20
386	 14	58.3	13.3	 20
387	 14	53.5	8.4	 16
388	 14	53.0	12.1	 25
389	 14	47.0	13.6	 25
390	 14	53.0	10.4	 20
391	 14	51.0	8.6	 25
392	 14	46.0	8.7	 25
393	 14	49.5	8.1	 20
394	 14	49.0	9.2	 25
395	 14	50.0	11.0	 25
396	 14	47.0	8.9	 16
397	 14	50.5	6.2	 20
398	 14	42.5	5.4	 20
399	 14	43.3	7.8	 16
400	 14	56.0	7.8	 25
401	 14	61.0	8.9	 25
402	 14	52.0	8.7	 20
403	 14	55.0	10.4	 25
404	 14	51.0	12.8	 25
405	 14	42.0	6.8	 20
406	 14	44.0	8.8	 25
407	 14	48.3	6.6	 20
408	 14	57.8	11.7	 20
409	 14	45.3	6.9	 20
410	 14	44.5	6.5	 16
411	 14	47.3	7.6	 20
412	 14	48.0	6.9	 25
413	 14	44.3	7.9	 20
414	 14	58.0	10.6	 25
415	 14	63.0	14.4	 25
416	 14	61.5	10.2	 20
417	 14	53.0	8.1	 25
418	 14	50.0	10.4	 25
419	 14	47.5	7.9	 20
420	 14	47.0	9.6	 25
421	 14	41.0	8.0	 20
422	 14	50.0	9.3	 16
423	 14	52.5	9.9	 20
424	 14	50.0	10.7	 20
425	 14	39.8	9.3	 20
426	 14	43.0	8.0	 25
427	 14	46.0	7.9	 25
428	 14	46.3	6.2	 20
429	 14	45.0	7.8	 25
430	 14	43.0	8.9	 25
431	 14	44.0	6.8	 20
432	 14	46.0	7.5	 25
433	 14	38.0	7.0	 20
434	 14	42.0	8.9	 16
435	 14	46.8	7.8	 20
436	 14	44.5	12.4	 20
437	 14	49.5	8.0	 20
438	 14	46.0	8.4	 25
439	 14	47.0	7.0	 25
440	 14	47.0	8.6	 20
441	 14	41.0	7.5	 25
442	 14	43.0	8.3	 25
443	 14	46.5	8.0	 20
444	 14	48.0	8.6	 25
445	 14	49.3	8.5	 20
446	 14	47.3	9.8	 16
447	 14	58.8	13.1	 20
448	 14	66.3	11.0	 20
449	 14	69.8	13.7	 20
450	 14	62.0	7.6	 25
451	 14	62.0	13.3	 25
452	 14	52.3	9.4	 20
453	 14	46.0	10.7	 25
454	 14	48.0	8.0	 25
455	 14	50.0	10.3	 20
456	 14	47.0	6.9	 25
457	 14	53.0	17.1	 25
458	 14	54.0	10.8	 16
459	 14	52.0	8.8	 20
460	 14	49.3	9.0	 20
461	 14	41.3	5.4	 16
462	 14	49.0	11.1	 25
463	 14	42.3	7.4	 20
464	 14	53.0	8.5	 25
465	 14	50.0	9.1	 25
466	 14	49.0	8.9	 20
467	 14	47.0	9.9	 25
468	 14	47.0	7.5	 25
469	 14	51.5	10.9	 20
470	 14	46.3	9.0	 20
471	 14	55.3	9.3	 20
472	 14	42.8	6.8	 16
473	 14	51.0	7.8	 20
474	 14	63.0	20.5	 25
475	 14	46.3	8.9	 20
476	 14	47.0	8.9	 25
477	 14	53.0	8.5	 25
478	 14	57.0	11.1	 20
479	 14	57.0	12.6	 25
480	 14	59.0	13.1	 25
481	 14	58.3	10.2	 20
482	 14	47.3	8.1	 20
483	 14	48.0	9.5	 20
484	 14	56.0	13.3	 16
485	 14	46.0	8.1	 20
486	 14	47.0	6.8	 25
487	 14	49.5	11.2	 20
488	 14	53.0	8.9	 25
489	 14	46.0	8.2	 25
490	 14	46.8	10.1	 20
491	 14	45.0	9.1	 25
492	 14	47.0	7.9	 25
493	 14	40.0	6.5	 20
494	 14	50.3	8.6	 20
495	 14	42.5	10.5	 20
496	 14	47.3	6.0	 16
497	 14	41.0	7.5	 20
498	 14	42.3	5.9	 20
499	 14	56.3	13.0	 20
500	 14	51.0	11.9	 25
501	 14	56.0	12.4	 25
502	 14	56.0	8.5	 20
503	 14	83.0	35.1	 25
504	 14	57.0	9.4	 25
505	 14	61.0	11.2	 20
506	 14	64.0	16.9	 25
507	 14	53.5	7.8	 20
508	 14	60.3	13.0	 16
509	 14	45.5	6.6	 20
510	 14	53.3	10.9	 20
511	 14	49.3	8.4	 20
512	 14	55.0	11.3	 25
513	 14	72.0	13.5	 25
514	 14	66.0	13.3	 20
515	 14	68.0	11.7	 25
516	 14	70.0	15.1	 25
517	 14	48.0	8.0	 20
518	 14	50.0	8.1	 25
519	 14	54.5	10.4	 20
520	 14	60.3	15.4	 16
521	 14	60.5	10.6	 20
522	 14	59.0	6.3	 16
523	 14	54.0	10.7	 25
524	 14	60.0	19.4	 25
525	 14	55.8	8.8	 20
526	 14	47.0	9.1	 25
527	 14	49.0	10.8	 25
528	 14	48.3	10.4	 20
529	 14	48.0	9.5	 25
530	 14	47.0	9.9	 25
531	 14	45.5	10.1	 16
532	 14	44.5	8.5	 20
533	 14	49.8	11.3	 20
534	 14	37.5	7.1	 16
535	 14	39.3	8.0	 20
536	 14	41.0	8.3	 25
537	 14	41.0	8.0	 20
538	 14	41.0	6.9	 25
539	 14	42.0	8.6	 25
540	 14	45.0	8.5	 20
541	 14	44.0	7.7	 25
542	 14	46.0	9.3	 25
543	 14	42.5	7.7	 20
544	 14	54.0	9.3	 20
545	 14	46.0	7.0	 20
546	 14	51.0	9.1	 16
547	 14	47.0	8.4	 20
548	 14	47.0	11.6	 25
549	 14	39.8	8.0	 20
550	 14	42.0	7.0	 25
551	 14	45.0	8.7	 25
552	 14	49.3	8.2	 20
553	 14	49.0	11.3	 25
554	 14	52.0	31.2	 25
555	 14	63.3	26.4	 20
556	 14	54.8	67.5	 20
557	 14	423.3	222.0	 20
558	 14	45.5	7.8	 16
559	 14	40.0	8.4	 20
560	 14	42.0	7.2	 25
561	 14	37.3	4.3	 20
562	 14	43.0	6.9	 25
563	 14	44.0	8.3	 25
564	 14	51.8	9.7	 20
565	 14	62.0	9.6	 25
566	 14	58.0	10.9	 25
567	 14	49.3	10.0	 20
568	 14	43.8	9.1	 20
569	 14	52.3	9.5	 20
570	 14	42.3	4.1	 16
571	 14	46.5	11.5	 20
572	 14	51.0	9.3	 25
573	 14	50.3	9.2	 20
574	 14	48.0	8.5	 25
575	 14	47.0	10.0	 25
576	 14	48.3	9.1	 20
577	 14	47.0	7.4	 25
578	 14	57.0	9.9	 25
579	 14	47.0	9.9	 20
580	 14	50.0	9.6	 25
581	 14	43.5	5.5	 16
582	 14	45.8	7.5	 20
583	 14	38.8	7.7	 20
584	 14	42.8	10.7	 16
585	 14	45.0	8.2	 25
586	 14	43.0	8.2	 25
587	 14	49.5	10.6	 20
588	 14	49.0	9.8	 25
589	 14	48.0	11.2	 25
590	 14	47.8	11.5	 20
591	 14	49.0	9.6	 25
592	 14	45.0	8.8	 25
593	 14	49.0	8.6	 16
594	 14	46.0	5.7	 20
595	 14	42.3	6.6	 20
596	 14	44.8	5.9	 16
597	 14	64.0	13.7	 25
598	 14	73.0	37.2	 25
599	 14	73.0	25.9	 20
600	 14	54.0	10.7	 25
601	 14	48.0	9.1	 25
602	 14	42.3	8.0	 20
603	 14	45.0	17.0	 25
604	 14	42.0	6.8	 25
605	 14	43.3	6.7	 16
606	 14	43.8	9.5	 20
607	 14	41.3	6.2	 20
608	 14	43.3	8.4	 16
609	 14	49.0	10.3	 25
610	 14	43.0	6.8	 25
611	 14	46.3	8.6	 20
612	 14	45.0	8.9	 25
613	 14	51.0	10.0	 25
614	 14	46.0	10.2	 20
615	 14	42.0	6.4	 25
616	 14	47.0	9.7	 25
617	 14	48.3	7.4	 20
618	 14	67.8	79.8	 20
619	 14	46.0	7.3	 20
620	 14	57.0	7.4	 16
621	 14	55.3	9.2	 20
622	 14	51.0	10.2	 25
623	 14	44.3	9.3	 20
624	 14	47.0	10.5	 25
625	 14	43.0	11.4	 25
626	 14	43.3	7.0	 20
627	 14	48.0	8.8	 25
628	 14	53.0	12.1	 25
629	 14	45.8	8.9	 20
630	 14	45.8	9.5	 20
631	 14	46.0	6.6	 20
632	 14	51.8	12.6	 16
633	 14	47.3	7.8	 20
634	 14	47.0	11.5	 25
635	 14	42.5	7.1	 20
636	 14	50.0	8.3	 25
637	 14	50.0	7.5	 25
638	 14	65.5	19.9	 20
639	 14	7254.0	1575.1	 25
  0	 15	75.3	14.5	 20
  1	 15	92.0	16.7	 25
  2	 15	108.0	19.3	 25
  3	 15	47.3	9.1	 20
  4	 15	62.0	13.0	 25
  5	 15	48.0	9.1	 25
  6	 15	50.5	8.0	 16
  7	 15	421.0	47.4	 20
  8	 15	209.8	44.9	 20
  9	 15	45.0	5.6	 16
 10	 15	205.0	41.2	 25
 11	 15	89.0	12.8	 25
 12	 15	80.0	11.8	 20
 13	 15	65.0	11.8	 25
 14	 15	50.0	8.1	 25
 15	 15	65.0	14.5	 20
 16	 15	54.0	10.7	 25
 17	 15	78.0	13.9	 25
 18	 15	457.5	35.1	 16
 19	 15	195.0	27.8	 20
 20	 15	575.8	62.2	 20
 21	 15	175.5	48.2	 16
 22	 15	94.0	18.1	 25
 23	 15	105.0	16.4	 25
 24	 15	80.3	17.7	 20
 25	 15	130.0	19.9	 25
 26	 15	83.0	10.5	 25
 27	 15	54.8	9.3	 20
 28	 15	88.0	13.9	 25
 29	 15	924.0	76.9	 25
 30	 15	516.8	77.9	 20
 31	 15	73.5	28.6	 20
 32	 15	57.0	10.4	 20
 33	 15	58.3	12.3	 16
 34	 15	78.3	18.8	 20
 35	 15	68.0	16.0	 25
 36	 15	172.0	25.8	 20
 37	 15	66.0	10.6	 25
 38	 15	256.0	34.0	 25
 39	 15	626.0	44.6	 20
 40	 15	59.0	11.1	 25
 41	 15	47.0	7.5	 25
 42	 15	52.8	9.9	 20
 43	 15	135.8	26.3	 20
 44	 15	59.0	10.3	 16
 45	 15	57.5	12.7	 20
 46	 15	218.3	36.7	 20
 47	 15	754.0	89.0	 20
 48	 15	482.0	61.7	 25
 49	 15	115.0	18.0	 25
 50	 15	462.3	48.1	 20
 51	 15	305.0	41.5	 25
 52	 15	92.0	28.9	 25
 53	 15	134.5	16.9	 20
 54	 15	77.0	15.3	 25
 55	 15	73.3	11.6	 20
 56	 15	62.5	11.3	 16
 57	 15	73.3	12.8	 20
 58	 15	228.8	24.1	 20
 59	 15	95.5	15.1	 20
 60	 15	95.0	16.6	 25
 61	 15	204.0	19.5	 25
 62	 15	64.3	13.1	 20
 63	 15	117.0	18.1	 25
 64	 15	546.0	56.4	 25
 65	 15	81.5	14.5	 20
 66	 15	102.0	17.3	 25
 67	 15	63.0	10.4	 25
 68	 15	55.3	11.6	 16
 69	 15	64.5	11.1	 20
 70	 15	1871.8	134.7	 20
 71	 15	105.0	16.7	 16
 72	 15	116.0	22.2	 25
 73	 15	92.0	17.7	 25
 74	 15	57.5	8.0	 20
 75	 15	761.0	89.5	 25
 76	 15	268.0	34.3	 25
 77	 15	90.0	14.3	 20
 78	 15	120.0	17.3	 25
 79	 15	51.0	8.6	 25
 80	 15	97.5	11.6	 16
 81	 15	343.8	31.5	 20
 82	 15	93.5	15.8	 20
 83	 15	93.0	13.7	 16
 84	 15	204.0	35.0	 25
 85	 15	45.0	7.3	 25
 86	 15	82.3	17.4	 20
 87	 15	77.0	12.7	 25
 88	 15	62.0	10.9	 25
 89	 15	297.0	25.4	 20
 90	 15	76.0	10.5	 25
 91	 15	81.0	20.3	 25
 92	 15	250.8	27.2	 16
 93	 15	69.5	11.2	 20
 94	 15	69.0	11.2	 20
 95	 15	52.0	12.2	 16
 96	 15	93.0	14.3	 25
 97	 15	70.0	11.6	 25
 98	 15	91.3	14.7	 20
 99	 15	90.0	12.4	 25
100	 15	72.3	12.7	 20
101	 15	52.0	7.5	 25
102	 15	73.0	9.0	 25
103	 15	213.8	27.3	 20
104	 15	62.0	9.9	 25
105	 15	385.3	37.6	 20
106	 15	207.5	23.4	 16
107	 15	224.3	20.6	 20
108	 15	61.5	13.1	 20
109	 15	83.8	13.9	 20
110	 15	392.0	58.0	 25
111	 15	87.0	13.6	 25
112	 15	108.0	17.2	 20
113	 15	134.0	18.9	 25
114	 15	97.0	18.7	 25
115	 15	88.8	17.7	 20
116	 15	530.0	71.5	 25
117	 15	836.0	58.6	 20
118	 15	100.0	14.3	 16
119	 15	61.0	8.8	 20
120	 15	83.8	11.4	 20
121	 15	282.5	26.9	 20
122	 15	70.0	11.6	 25
123	 15	473.0	78.7	 25
124	 15	50.0	8.1	 20
125	 15	56.0	11.2	 25
126	 15	130.0	24.0	 25
127	 15	63.8	8.2	 20
128	 15	56.0	12.8	 25
129	 15	78.0	19.5	 20
130	 15	99.8	16.2	 16
131	 15	112.5	17.9	 20
132	 15	143.3	15.3	 20
133	 15	62.3	10.6	 20
134	 15	196.0	25.6	 25
135	 15	194.0	25.4	 25
136	 15	202.5	18.8	 20
137	 15	285.0	31.7	 25
138	 15	469.0	33.8	 25
139	 15	735.5	46.9	 20
140	 15	304.0	36.2	 25
141	 15	234.0	26.8	 25
142	 15	137.8	14.8	 16
143	 15	62.0	8.4	 20
144	 15	163.3	26.2	 20
145	 15	149.0	22.8	 16
146	 15	88.0	15.0	 25
147	 15	111.0	18.6	 25
148	 15	93.5	17.9	 20
149	 15	108.0	20.9	 25
150	 15	70.0	10.4	 25
151	 15	73.3	12.2	 20
152	 15	597.0	77.4	 25
153	 15	68.0	11.6	 25
154	 15	175.3	19.0	 16
155	 15	63.0	8.8	 20
156	 15	86.0	13.2	 20
157	 15	163.3	25.6	 16
158	 15	64.0	11.6	 25
159	 15	46.0	7.8	 20
160	 15	50.0	9.2	 25
161	 15	89.0	13.0	 25
162	 15	74.0	13.8	 20
163	 15	227.0	28.9	 25
164	 15	418.0	50.6	 25
165	 15	83.3	13.6	 20
166	 15	114.0	15.6	 20
167	 15	75.3	9.9	 20
168	 15	62.8	12.1	 16
169	 15	121.3	14.5	 20
170	 15	64.0	10.2	 25
171	 15	90.0	12.3	 20
172	 15	178.0	33.2	 25
173	 15	232.0	31.0	 25
174	 15	223.8	34.0	 20
175	 15	114.0	17.6	 25
176	 15	260.0	36.0	 25
177	 15	127.0	20.4	 20
178	 15	218.8	49.5	 20
179	 15	352.5	53.0	 20
180	 15	54.3	10.1	 16
181	 15	55.0	10.1	 20
182	 15	428.0	65.1	 20
183	 15	1499.0	206.1	 20
184	 15	165.0	35.4	 25
185	 15	124.0	17.1	 25
186	 15	87.5	17.3	 20
187	 15	66.0	13.7	 25
188	 15	109.0	23.3	 25
189	 15	133.3	19.5	 20
190	 15	134.0	20.4	 25
191	 15	301.5	38.4	 20
192	 15	82.8	14.6	 16
193	 15	122.5	18.6	 20
194	 15	80.5	12.8	 20
195	 15	82.5	15.8	 20
196	 15	66.0	13.1	 25
197	 15	68.0	15.6	 25
198	 15	49.3	9.4	 20
199	 15	52.0	9.5	 25
200	 15	50.0	7.8	 25
201	 15	43.5	7.6	 20
202	 15	59.0	9.1	 25
203	 15	170.0	19.1	 20
204	 15	45.8	7.4	 16
205	 15	50.8	9.1	 20
206	 15	83.3	14.8	 20
207	 15	74.3	12.1	 20
208	 15	125.0	15.6	 25
209	 15	81.0	14.7	 25
210	 15	231.3	30.4	 20
211	 15	68.0	9.9	 25
212	 15	59.0	9.4	 25
213	 15	178.3	26.7	 20
214	 15	45.0	6.9	 25
215	 15	90.3	17.5	 20
216	 15	52.8	9.5	 16
217	 15	62.5	13.1	 20
218	 15	84.3	12.9	 16
219	 15	52.0	9.6	 25
220	 15	70.0	20.4	 25
221	 15	76.3	15.7	 20
222	 15	210.0	20.2	 25
223	 15	149.0	19.8	 25
224	 15	301.8	31.5	 20
225	 15	1030.0	125.1	 25
226	 15	130.0	19.9	 25
227	 15	167.3	18.1	 20
228	 15	1076.8	111.6	 20
229	 15	189.5	28.7	 20
230	 15	90.0	15.5	 16
231	 15	102.5	13.5	 20
232	 15	105.0	14.1	 25
233	 15	80.0	10.9	 20
234	 15	125.0	17.3	 25
235	 15	281.0	31.6	 25
236	 15	317.3	39.1	 20
237	 15	283.0	42.0	 25
238	 15	139.0	25.1	 25
239	 15	345.0	66.1	 20
240	 15	209.0	39.8	 20
241	 15	413.3	47.0	 20
242	 15	85.5	24.3	 16
243	 15	52.3	10.1	 20
244	 15	127.0	22.0	 25
245	 15	61.5	11.2	 20
246	 15	148.0	25.0	 25
247	 15	63.0	13.2	 25
248	 15	84.3	9.5	 20
249	 15	59.0	10.4	 25
250	 15	53.0	8.2	 25
251	 15	57.5	14.8	 20
252	 15	48.3	9.9	 20
253	 15	46.3	9.7	 20
254	 15	54.5	10.3	 16
255	 15	150.5	27.5	 20
256	 15	79.0	13.3	 25
257	 15	91.0	17.2	 20
258	 15	65.0	10.3	 25
259	 15	101.0	14.1	 25
260	 15	65.3	11.4	 20
261	 15	82.0	11.1	 25
262	 15	170.0	27.0	 25
263	 15	54.0	9.5	 20
264	 15	55.0	8.3	 25
265	 15	59.3	9.9	 20
266	 15	68.3	10.4	 16
267	 15	2699.5	340.7	 20
268	 15	85.5	14.1	 20
269	 15	52.0	9.0	 20
270	 15	87.0	12.4	 25
271	 15	70.0	11.2	 25
272	 15	59.8	11.7	 20
273	 15	52.0	10.6	 25
274	 15	74.0	11.1	 20
275	 15	59.0	8.3	 25
276	 15	751.0	136.4	 25
277	 15	78.3	12.5	 16
278	 15	96.0	13.2	 20
279	 15	64.0	12.4	 20
280	 15	54.5	8.7	 16
281	 15	101.0	12.5	 25
282	 15	143.0	17.3	 25
283	 15	94.8	20.6	 20
284	 15	88.0	15.5	 25
285	 15	182.0	15.8	 25
286	 15	77.3	14.1	 20
287	 15	934.0	142.4	 25
288	 15	1458.0	149.2	 25
289	 15	555.3	48.7	 16
290	 15	87.5	19.0	 20
291	 15	189.0	22.4	 20
292	 15	154.8	15.9	 16
293	 15	351.0	34.8	 25
294	 15	246.0	26.8	 25
295	 15	214.3	25.8	 20
296	 15	353.0	28.2	 25
297	 15	287.0	34.7	 25
298	 15	209.3	41.8	 20
299	 15	343.0	44.0	 25
300	 15	611.0	99.4	 25
301	 15	644.0	76.6	 20
302	 15	260.0	30.7	 20
303	 15	69.3	6.1	 20
304	 15	457.0	30.2	 16
305	 15	300.0	34.1	 20
306	 15	656.0	55.5	 25
307	 15	1231.5	99.2	 20
308	 15	642.0	58.4	 25
309	 15	596.0	73.1	 25
310	 15	461.5	55.9	 20
311	 15	176.0	27.3	 25
312	 15	142.0	23.1	 25
313	 15	186.3	34.3	 20
314	 15	1362.8	110.9	 20
315	 15	1707.3	197.3	 20
316	 15	677.8	48.7	 16
317	 15	161.0	27.5	 20
318	 15	101.0	15.7	 25
319	 15	170.5	18.9	 20
320	 15	90.0	14.6	 25
321	 15	118.0	19.6	 25
322	 15	216.3	24.6	 20
323	 15	110.0	30.2	 25
324	 15	561.0	105.9	 25
325	 15	433.0	46.1	 20
326	 15	183.3	30.7	 20
327	 15	222.3	33.7	 20
328	 15	972.5	65.8	 16
329	 15	1061.8	77.9	 20
330	 15	1025.0	146.4	 25
331	 15	289.5	30.8	 20
332	 15	874.0	105.9	 25
333	 15	99.5	15.6	 20
334	 15	117.0	18.0	 25
335	 15	336.0	37.4	 25
336	 15	60.3	8.4	 20
337	 15	120.0	17.1	 25
338	 15	215.0	22.8	 25
339	 15	132.0	16.0	 16
340	 15	159.5	23.0	 20
341	 15	97.3	18.2	 20
342	 15	177.5	22.8	 16
343	 15	147.0	21.1	 25
344	 15	177.0	25.7	 25
345	 15	359.5	31.1	 20
346	 15	6288.0	443.2	 25
347	 15	291.0	34.0	 25
348	 15	428.5	28.9	 20
349	 15	1526.0	139.6	 25
350	 15	1024.0	94.4	 25
351	 15	2259.0	112.0	 16
352	 15	4571.3	453.6	 20
353	 15	716.8	64.6	 20
354	 15	224.3	25.5	 16
355	 15	2870.0	205.8	 25
356	 15	288.0	39.8	 25
357	 15	121.0	23.8	 20
358	 15	64.0	13.2	 25
359	 15	62.0	10.6	 25
360	 15	79.0	14.6	 20
361	 15	74.0	11.6	 25
362	 15	129.0	32.2	 25
363	 15	181.8	16.2	 16
364	 15	203.3	18.4	 20
365	 15	1008.3	88.8	 20
366	 15	234.8	20.9	 16
367	 15	478.0	68.7	 25
368	 15	643.0	82.6	 25
369	 15	70.5	13.0	 20
370	 15	50.0	7.7	 25
371	 15	75.0	14.9	 25
372	 15	69.3	9.9	 20
373	 15	59.0	8.9	 25
374	 15	58.0	11.3	 25
375	 15	75.5	9.8	 16
376	 15	61.0	12.5	 20
377	 15	79.5	14.9	 20
378	 15	92.5	15.6	 16
379	 15	80.5	13.0	 20
380	 15	56.0	10.2	 25
381	 15	95.3	14.8	 20
382	 15	86.0	13.9	 25
383	 15	59.0	12.1	 25
384	 15	76.3	13.4	 20
385	 15	381.0	42.5	 25
386	 15	703.0	137.6	 25
387	 15	1170.5	172.4	 20
388	 15	1136.5	89.6	 20
389	 15	764.8	82.3	 20
390	 15	254.5	26.4	 16
391	 15	73.0	12.4	 20
392	 15	69.0	10.4	 20
393	 15	97.0	15.1	 25
394	 15	93.0	14.5	 25
395	 15	170.0	28.8	 20
396	 15	175.0	16.1	 25
397	 15	374.0	52.7	 25
398	 15	218.5	21.7	 20
399	 15	116.0	18.6	 25
400	 15	111.3	16.4	 20
401	 15	80.5	12.5	 16
402	 15	246.5	32.5	 20
403	 15	382.0	32.2	 20
404	 15	56.3	10.3	 20
405	 15	50.0	10.8	 25
406	 15	65.0	10.9	 25
407	 15	180.5	19.4	 20
408	 15	127.0	18.7	 25
409	 15	159.0	21.3	 25
410	 15	164.5	15.9	 20
411	 15	448.0	63.5	 25
412	 15	363.5	50.1	 20
413	 15	311.3	33.0	 16
414	 15	329.3	32.0	 20
415	 15	1623.0	238.5	 20
416	 15	155.8	24.4	 16
417	 15	78.0	12.8	 25
418	 15	57.0	12.2	 25
419	 15	62.3	11.1	 20
420	 15	108.0	18.0	 25
421	 15	429.0	75.8	 25
422	 15	60.5	9.4	 20
423	 15	55.0	6.2	 25
424	 15	53.0	10.6	 25
425	 15	49.0	7.9	 16
426	 15	105.3	15.0	 20
427	 15	299.8	50.5	 20
428	 15	54.3	11.1	 16
429	 15	199.0	32.1	 25
430	 15	76.0	15.4	 25
431	 15	81.0	10.9	 20
432	 15	69.0	11.3	 25
433	 15	85.0	15.3	 25
434	 15	50.5	8.1	 20
435	 15	77.0	13.1	 25
436	 15	246.0	27.9	 25
437	 15	125.0	23.2	 16
438	 15	208.0	31.7	 20
439	 15	69.0	10.4	 20
440	 15	49.3	8.7	 16
441	 15	66.0	13.6	 25
442	 15	111.0	46.0	 25
443	 15	157.3	24.2	 20
444	 15	117.0	23.6	 25
445	 15	198.0	145.8	 25
446	 15	612.5	73.0	 20
447	 15	104.0	25.9	 25
448	 15	1895.0	408.3	 25
449	 15	346.5	36.8	 16
450	 15	226.8	33.3	 20
451	 15	1624.5	94.6	 16
452	 15	1607.0	128.3	 20
453	 15	417.0	45.0	 25
454	 15	187.5	50.2	 20
455	 15	84.0	15.4	 25
456	 15	53.0	10.3	 25
457	 15	54.0	10.2	 20
458	 15	53.0	7.6	 25
459	 15	373.0	58.6	 25
460	 15	557.8	60.7	 20
461	 15	1212.0	158.5	 25
462	 15	119.0	19.4	 20
463	 15	117.8	20.1	 16
464	 15	735.0	67.1	 20
465	 15	196.0	22.7	 20
466	 15	62.0	8.4	 20
467	 15	127.0	17.9	 25
468	 15	143.0	24.3	 25
469	 15	107.8	17.4	 20
470	 15	179.0	18.6	 25
471	 15	562.0	56.8	 25
472	 15	1055.8	89.0	 20
473	 15	400.0	68.0	 25
474	 15	1922.0	202.7	 20
475	 15	244.5	31.9	 16
476	 15	394.5	37.8	 20
477	 15	129.5	34.8	 20
478	 15	167.3	18.4	 20
479	 15	1223.0	120.2	 25
480	 15	3144.0	222.5	 25
481	 15	2616.8	150.7	 20
482	 15	443.0	46.2	 25
483	 15	1603.0	271.7	 25
484	 15	209.3	29.1	 20
485	 15	154.0	15.7	 25
486	 15	89.5	18.2	 20
487	 15	72.3	10.1	 16
488	 15	352.3	40.6	 20
489	 15	78.0	15.2	 20
490	 15	1274.0	130.2	 20
491	 15	99.0	22.1	 25
492	 15	442.0	70.0	 25
493	 15	56.0	12.1	 20
494	 15	50.0	8.5	 25
495	 15	89.0	13.9	 25
496	 15	53.0	9.0	 20
497	 15	64.0	12.4	 25
498	 15	74.0	13.1	 25
499	 15	71.3	10.6	 16
500	 15	89.0	11.5	 20
501	 15	151.3	23.6	 20
502	 15	229.3	20.9	 16
503	 15	472.0	36.4	 25
504	 15	766.0	166.4	 25
505	 15	2265.0	87.8	 20
506	 15	1638.0	87.2	 25
507	 15	1760.8	90.1	 20
508	 15	809.0	160.5	 25
509	 15	247.0	28.1	 25
510	 15	309.3	27.1	 20
511	 15	151.3	23.4	 20
512	 15	573.0	46.2	 20
513	 15	1443.0	68.4	 16
514	 15	1510.8	53.8	 20
515	 15	170.0	20.9	 25
516	 15	583.0	44.9	 20
517	 15	244.0	23.7	 25
518	 15	178.0	30.0	 25
519	 15	636.3	34.1	 20
520	 15	6522.0	419.8	 25
521	 15	2338.0	149.1	 25
522	 15	1014.8	77.3	 20
523	 15	197.0	32.7	 20
524	 15	2768.3	194.7	 20
525	 15	295.3	19.2	 16
526	 15	647.8	58.4	 20
527	 15	606.0	51.8	 25
528	 15	366.8	26.1	 20
529	 15	165.0	24.8	 25
530	 15	63.0	7.6	 25
531	 15	50.3	8.6	 20
532	 15	156.0	27.9	 25
533	 15	86.0	13.3	 25
534	 15	52.5	8.8	 20
535	 15	64.0	9.6	 25
536	 15	97.5	24.8	 20
537	 15	236.0	28.5	 16
538	 15	107.3	14.6	 20
539	 15	89.0	12.2	 20
540	 15	68.5	20.2	 20
541	 15	79.0	12.8	 25
542	 15	70.0	8.6	 25
543	 15	50.0	7.5	 20
544	 15	119.0	20.5	 25
545	 15	61.0	10.1	 25
546	 15	56.3	12.4	 20
547	 15	56.0	9.3	 25
548	 15	156.8	27.2	 20
549	 15	88.3	10.6	 16
550	 15	58.3	9.6	 20
551	 15	53.5	12.4	 20
552	 15	58.3	9.6	 20
553	 15	65.0	12.8	 25
554	 15	233.0	22.7	 25
555	 15	321.8	31.4	 20
556	 15	537.0	66.7	 25
557	 15	421.0	64.2	 25
558	 15	295.3	85.5	 20
559	 15	136.0	65.4	 25
560	 15	75.0	15.5	 20
561	 15	91.3	22.4	 16
562	 15	67.0	9.8	 20
563	 15	62.0	10.5	 20
564	 15	86.3	12.4	 20
565	 15	732.0	78.2	 25
566	 15	346.8	23.3	 20
567	 15	957.0	86.4	 25
568	 15	218.0	25.9	 25
569	 15	860.5	65.1	 20
570	 15	829.0	69.4	 25
571	 15	1229.0	145.3	 25
572	 15	105.8	18.4	 16
573	 15	89.5	18.6	 20
574	 15	361.0	50.8	 20
575	 15	130.3	17.3	 16
576	 15	121.0	14.4	 20
577	 15	555.0	40.9	 25
578	 15	275.0	31.4	 20
579	 15	1400.0	156.4	 25
580	 15	340.0	37.4	 25
581	 15	120.3	17.3	 20
582	 15	674.0	54.5	 25
583	 15	366.0	61.9	 25
584	 15	75.0	14.3	 20
585	 15	100.3	13.9	 20
586	 15	358.0	40.8	 20
587	 15	339.8	39.7	 16
588	 15	85.5	11.4	 20
589	 15	540.0	85.1	 25
590	 15	260.0	23.1	 20
591	 15	69.0	10.3	 25
592	 15	86.0	16.4	 25
593	 15	497.5	49.7	 20
594	 15	607.0	70.7	 25
595	 15	73.0	12.9	 25
596	 15	163.5	24.5	 20
597	 15	1308.3	105.7	 20
598	 15	4976.0	685.7	 20
599	 15	3591.0	173.4	 16
600	 15	442.5	45.9	 20
601	 15	292.0	24.3	 25
602	 15	92.3	14.9	 20
603	 15	93.0	14.4	 25
604	 15	70.0	11.1	 25
605	 15	65.5	10.5	 20
606	 15	69.0	12.3	 25
607	 15	53.0	10.0	 25
608	 15	58.3	12.3	 20
609	 15	61.0	10.5	 20
610	 15	61.0	9.6	 20
611	 15	86.3	11.8	 16
612	 15	235.3	24.4	 20
613	 15	149.3	21.8	 20
614	 15	99.8	17.5	 20
615	 15	79.0	12.5	 25
616	 15	129.0	22.7	 25
617	 15	351.5	34.3	 20
618	 15	305.0	26.7	 25
619	 15	369.0	80.9	 25
620	 15	3125.0	255.0	 20
621	 15	3330.0	394.7	 25
622	 15	350.3	55.4	 20
623	 15	73.3	13.3	 16
624	 15	351.0	87.1	 20
625	 15	67.3	11.9	 16
626	 15	333.0	34.5	 25
627	 15	369.0	37.4	 25
628	 15	346.0	57.4	 20
629	 15	80.0	13.2	 25
630	 15	109.0	20.2	 25
631	 15	51.3	8.1	 20
632	 15	52.0	8.7	 25
633	 15	78.0	13.2	 25
634	 15	315.8	21.6	 16
635	 15	220.0	36.4	 20
636	 15	389.3	39.4	 20
637	 15	230.0	21.5	 16
638	 15	350.0	45.9	 25
639	 15	93.0	21.8	 25
  0	 16	5138.8	304.8	 16
  1	 16	50.3	12.3	 20
  2	 16	44.0	11.5	 25
  3	 16	41.3	7.4	 20
  4	 16	40.0	7.3	 25
  5	 16	41.0	10.5	 25
  6	 16	45.3	10.4	 20
  7	 16	54.0	13.5	 25
  8	 16	47.0	10.1	 25
  9	 16	49.3	14.0	 20
 10	 16	49.0	7.3	 20
 11	 16	48.5	11.6	 20
 12	 16	39.0	8.0	 16
 13	 16	44.3	10.6	 20
 14	 16	40.0	7.8	 25
 15	 16	56.5	13.3	 20
 16	 16	41.0	7.2	 25
 17	 16	46.0	12.5	 25
 18	 16	52.0	10.4	 20
 19	 16	56.0	13.1	 25
 20	 16	50.0	9.9	 25
 21	 16	46.8	6.6	 20
 22	 16	48.0	11.0	 20
 23	 16	45.3	5.9	 20
 24	 16	38.8	6.8	 16
 25	 16	49.3	7.7	 20
 26	 16	43.5	6.9	 20
 27	 16	46.3	10.1	 20
 28	 16	42.0	11.5	 25
 29	 16	40.0	7.0	 20
 30	 16	40.0	7.1	 25
 31	 16	38.0	10.5	 25
 32	 16	36.3	9.5	 20
 33	 16	39.0	7.8	 25
 34	 16	37.0	7.7	 25
 35	 16	45.0	8.8	 16
 36	 16	42.3	8.2	 20
 37	 16	45.3	8.5	 20
 38	 16	41.0	7.7	 16
 39	 16	37.0	6.2	 25
 40	 16	42.0	7.4	 25
 41	 16	47.0	10.3	 20
 42	 16	44.0	8.4	 25
 43	 16	46.0	10.1	 25
 44	 16	55.3	13.6	 20
 45	 16	45.0	10.5	 25
 46	 16	46.0	9.8	 25
 47	 16	41.5	7.7	 16
 48	 16	41.0	9.0	 20
 49	 16	38.8	7.1	 20
 50	 16	40.3	7.5	 16
 51	 16	42.0	8.4	 25
 52	 16	60.0	22.9	 25
 53	 16	46.0	9.7	 20
 54	 16	50.0	9.0	 25
 55	 16	57.0	21.0	 25
 56	 16	39.5	9.7	 20
 57	 16	49.0	9.2	 25
 58	 16	45.0	8.1	 25
 59	 16	47.8	8.2	 16
 60	 16	51.3	9.4	 20
 61	 16	55.0	10.5	 20
 62	 16	39.8	6.7	 16
 63	 16	46.5	9.2	 20
 64	 16	44.0	9.0	 25
 65	 16	44.5	7.6	 20
 66	 16	46.0	9.1	 25
 67	 16	42.0	7.9	 25
 68	 16	45.8	8.5	 20
 69	 16	37.0	11.3	 25
 70	 16	51.0	9.1	 25
 71	 16	59.8	12.6	 20
 72	 16	51.3	9.3	 20
 73	 16	51.0	10.0	 20
 74	 16	49.0	8.7	 16
 75	 16	40.3	9.1	 20
 76	 16	44.0	6.5	 25
 77	 16	41.8	8.7	 20
 78	 16	37.0	9.1	 25
 79	 16	41.0	7.6	 25
 80	 16	41.3	8.3	 20
 81	 16	50.0	9.6	 25
 82	 16	45.0	8.9	 25
 83	 16	50.5	10.4	 20
 84	 16	40.5	11.7	 20
 85	 16	44.8	8.4	 20
 86	 16	39.0	6.1	 16
 87	 16	41.3	7.1	 20
 88	 16	45.0	9.5	 20
 89	 16	45.0	9.0	 25
 90	 16	44.0	9.9	 25
 91	 16	48.5	10.1	 20
 92	 16	44.0	7.7	 25
 93	 16	42.0	9.2	 25
 94	 16	49.0	11.9	 20
 95	 16	43.0	8.5	 25
 96	 16	46.8	13.7	 20
 97	 16	52.3	12.0	 16
 98	 16	52.0	10.9	 20
 99	 16	47.3	8.2	 20
100	 16	41.3	10.2	 20
101	 16	41.0	7.1	 25
102	 16	48.0	7.3	 25
103	 16	58.3	9.8	 20
104	 16	62.0	10.3	 25
105	 16	59.0	10.4	 25
106	 16	58.3	12.0	 20
107	 16	52.0	10.3	 25
108	 16	53.0	8.5	 25
109	 16	48.5	8.4	 16
110	 16	53.3	8.8	 20
111	 16	45.3	10.2	 20
112	 16	54.0	13.7	 16
113	 16	48.0	11.8	 25
114	 16	51.0	11.7	 25
115	 16	52.0	10.5	 20
116	 16	48.0	10.8	 25
117	 16	48.0	8.5	 25
118	 16	45.8	7.5	 20
119	 16	49.0	9.3	 25
120	 16	58.0	8.9	 25
121	 16	55.5	17.7	 16
122	 16	52.8	9.3	 20
123	 16	47.0	9.8	 20
124	 16	51.5	8.3	 16
125	 16	44.0	7.1	 25
126	 16	42.0	7.5	 25
127	 16	56.0	13.2	 20
128	 16	45.0	8.4	 25
129	 16	54.0	11.1	 25
130	 16	72.0	13.4	 20
131	 16	83.0	15.8	 25
132	 16	99.0	21.1	 25
133	 16	87.8	17.9	 16
134	 16	86.5	23.5	 20
135	 16	80.0	16.0	 20
136	 16	72.0	14.4	 16
137	 16	50.0	11.9	 25
138	 16	51.0	8.9	 25
139	 16	52.3	25.3	 20
140	 16	50.0	10.4	 25
141	 16	54.0	9.8	 25
142	 16	50.3	9.4	 20
143	 16	46.0	9.9	 25
144	 16	41.3	6.5	 20
145	 16	47.0	10.2	 25
146	 16	46.5	10.0	 20
147	 16	40.3	5.7	 16
148	 16	41.3	8.4	 20
149	 16	44.5	7.8	 20
150	 16	39.3	7.4	 20
151	 16	41.0	8.6	 25
152	 16	49.0	11.0	 25
153	 16	43.3	9.5	 20
154	 16	47.0	10.7	 25
155	 16	46.0	7.4	 25
156	 16	51.3	10.4	 20
157	 16	46.0	10.4	 25
158	 16	49.8	8.6	 20
159	 16	41.3	8.4	 16
160	 16	41.0	7.6	 20
161	 16	43.0	9.1	 20
162	 16	43.3	9.7	 20
163	 16	45.0	7.3	 25
164	 16	44.0	6.6	 25
165	 16	52.3	10.6	 20
166	 16	46.0	9.7	 25
167	 16	50.0	9.0	 25
168	 16	65.3	15.4	 20
169	 16	50.0	10.7	 25
170	 16	43.0	6.9	 20
171	 16	44.3	6.1	 16
172	 16	42.3	4.8	 20
173	 16	49.0	9.3	 20
174	 16	46.0	8.5	 20
175	 16	44.0	7.4	 25
176	 16	41.0	6.5	 25
177	 16	48.8	9.5	 20
178	 16	42.0	6.8	 25
179	 16	39.0	9.6	 25
180	 16	48.8	12.5	 20
181	 16	46.0	10.0	 25
182	 16	59.0	11.8	 25
183	 16	3343.5	120.4	 16
184	 16	294.8	51.2	 20
185	 16	301.0	38.7	 20
186	 16	135.0	18.9	 16
187	 16	179.0	22.6	 25
188	 16	101.0	24.4	 25
189	 16	114.8	23.6	 20
190	 16	182.0	20.5	 25
191	 16	595.0	65.3	 25
192	 16	64.5	9.2	 20
193	 16	130.0	21.2	 25
194	 16	69.0	13.6	 25
195	 16	63.0	11.2	 16
196	 16	91.5	14.6	 20
197	 16	110.5	19.7	 20
198	 16	55.0	16.4	 16
199	 16	56.0	6.9	 25
200	 16	56.0	10.2	 25
201	 16	50.5	9.9	 20
202	 16	50.0	8.6	 25
203	 16	184.3	25.1	 20
204	 16	55.0	12.4	 25
205	 16	54.0	10.1	 25
206	 16	51.8	11.6	 20
207	 16	65.3	10.7	 20
208	 16	72.5	13.4	 20
209	 16	98.3	14.9	 16
210	 16	242.8	31.1	 20
211	 16	59.0	11.4	 25
212	 16	57.0	11.8	 20
213	 16	73.0	10.7	 25
214	 16	49.0	9.7	 25
215	 16	64.0	57.2	 20
216	 16	59.0	10.1	 25
217	 16	55.0	12.3	 25
218	 16	119.5	28.5	 20
219	 16	50.3	7.1	 20
220	 16	47.3	7.9	 20
221	 16	68.0	60.1	 16
222	 16	107.5	16.2	 20
223	 16	295.0	31.8	 20
224	 16	472.3	64.8	 20
225	 16	815.0	103.0	 25
226	 16	167.0	17.6	 25
227	 16	323.5	35.4	 20
228	 16	641.0	65.0	 25
229	 16	128.0	17.2	 25
230	 16	107.3	25.2	 20
231	 16	161.0	19.7	 25
232	 16	90.3	16.1	 20
233	 16	81.0	10.1	 16
234	 16	94.8	13.3	 20
235	 16	215.0	29.6	 20
236	 16	185.5	26.4	 20
237	 16	277.0	37.2	 25
238	 16	463.0	83.6	 25
239	 16	789.0	38.4	 20
240	 16	529.0	92.1	 25
241	 16	517.0	55.6	 25
242	 16	112.5	17.7	 20
243	 16	48.0	6.8	 25
244	 16	69.3	11.5	 20
245	 16	60.0	10.0	 16
246	 16	87.0	13.0	 20
247	 16	70.5	12.7	 20
248	 16	65.3	14.7	 20
249	 16	62.0	10.9	 25
250	 16	50.0	13.1	 25
251	 16	52.8	13.2	 20
252	 16	57.0	10.9	 25
253	 16	49.0	8.2	 25
254	 16	55.3	10.1	 20
255	 16	227.0	22.9	 25
256	 16	76.0	13.2	 20
257	 16	87.3	12.4	 16
258	 16	75.3	14.0	 20
259	 16	63.0	9.1	 20
260	 16	62.5	13.3	 16
261	 16	62.0	10.5	 25
262	 16	66.3	14.9	 20
263	 16	56.0	10.4	 25
264	 16	49.0	8.2	 25
265	 16	63.0	12.7	 20
266	 16	58.0	10.1	 25
267	 16	300.0	45.4	 25
268	 16	71.0	11.4	 20
269	 16	59.5	12.1	 20
270	 16	68.8	12.7	 20
271	 16	57.3	10.5	 16
272	 16	68.0	14.2	 20
273	 16	58.0	10.6	 25
274	 16	65.5	14.2	 20
275	 16	54.0	8.9	 25
276	 16	94.0	16.5	 25
277	 16	63.0	13.6	 20
278	 16	61.0	10.4	 25
279	 16	53.0	11.4	 25
280	 16	57.3	9.1	 20
281	 16	272.0	24.6	 20
282	 16	105.8	16.8	 20
283	 16	71.3	27.0	 16
284	 16	97.0	17.3	 20
285	 16	125.0	15.7	 25
286	 16	117.8	21.7	 20
287	 16	478.0	57.0	 25
288	 16	706.0	55.4	 25
289	 16	220.0	28.1	 20
290	 16	132.0	16.2	 25
291	 16	131.0	24.3	 25
292	 16	482.8	52.8	 20
293	 16	440.8	32.4	 20
294	 16	233.0	24.7	 20
295	 16	222.5	22.0	 16
296	 16	223.8	20.5	 20
297	 16	256.0	57.1	 25
298	 16	356.3	181.8	 20
299	 16	264.0	38.3	 25
300	 16	393.0	52.7	 25
301	 16	406.3	38.0	 20
302	 16	191.0	78.3	 25
303	 16	116.0	16.9	 25
304	 16	443.0	40.4	 20
305	 16	405.0	55.4	 25
306	 16	780.5	93.6	 20
307	 16	4725.0	237.6	 16
308	 16	269.3	25.9	 20
309	 16	305.3	40.7	 20
310	 16	165.0	21.7	 20
311	 16	116.0	17.8	 25
312	 16	127.0	18.0	 25
313	 16	151.8	22.4	 20
314	 16	673.0	187.5	 25
315	 16	4896.0	618.1	 25
316	 16	365.5	29.0	 20
317	 16	204.0	31.0	 25
318	 16	79.0	13.8	 16
319	 16	172.8	28.5	 20
320	 16	97.5	39.5	 20
321	 16	120.3	17.1	 16
322	 16	226.0	21.1	 25
323	 16	148.0	27.4	 25
324	 16	913.0	53.1	 20
325	 16	244.0	90.1	 25
326	 16	174.0	23.4	 25
327	 16	112.5	18.1	 20
328	 16	178.0	26.5	 25
329	 16	174.0	29.8	 25
330	 16	159.3	17.3	 16
331	 16	88.3	15.0	 20
332	 16	196.3	24.9	 20
333	 16	110.3	21.3	 16
334	 16	195.0	24.3	 25
335	 16	203.0	24.4	 25
336	 16	71.3	9.8	 20
337	 16	110.0	18.8	 25
338	 16	130.0	11.9	 25
339	 16	226.3	39.1	 20
340	 16	146.0	34.9	 25
341	 16	147.0	36.7	 25
342	 16	274.3	25.9	 20
343	 16	92.5	12.9	 20
344	 16	112.3	14.9	 20
345	 16	223.3	27.2	 16
346	 16	883.5	98.1	 20
347	 16	92.0	13.1	 25
348	 16	154.8	17.7	 20
349	 16	89.0	12.5	 25
350	 16	1235.0	139.5	 25
351	 16	1698.8	185.8	 20
352	 16	723.0	79.5	 25
353	 16	298.0	31.9	 25
354	 16	157.8	23.6	 20
355	 16	2123.5	169.6	 20
356	 16	375.0	40.2	 20
357	 16	107.8	22.9	 16
358	 16	79.5	11.5	 20
359	 16	59.0	9.7	 25
360	 16	76.3	13.1	 20
361	 16	77.0	16.5	 25
362	 16	78.0	13.9	 25
363	 16	75.0	14.4	 20
364	 16	105.0	21.6	 25
365	 16	1691.0	132.4	 25
366	 16	313.3	41.9	 20
367	 16	246.0	33.6	 20
368	 16	368.0	32.7	 20
369	 16	113.3	22.7	 16
370	 16	53.8	10.1	 20
371	 16	76.0	16.5	 25
372	 16	82.0	16.6	 20
373	 16	60.0	11.3	 25
374	 16	55.0	9.3	 25
375	 16	54.5	9.3	 20
376	 16	68.0	12.3	 25
377	 16	58.3	7.7	 20
378	 16	74.0	15.6	 25
379	 16	74.0	10.2	 25
380	 16	58.0	10.5	 16
381	 16	84.8	11.6	 20
382	 16	83.3	12.6	 20
383	 16	66.3	12.4	 16
384	 16	97.0	12.8	 25
385	 16	352.0	32.9	 25
386	 16	344.5	28.4	 20
387	 16	3544.0	262.0	 25
388	 16	1658.0	111.6	 25
389	 16	1781.3	87.4	 20
390	 16	234.0	38.2	 25
391	 16	75.0	7.9	 25
392	 16	100.3	16.6	 16
393	 16	105.0	16.5	 20
394	 16	113.0	19.8	 20
395	 16	180.8	19.0	 16
396	 16	206.0	28.8	 25
397	 16	216.0	29.2	 25
398	 16	172.5	19.8	 20
399	 16	76.0	11.7	 25
400	 16	90.0	19.1	 25
401	 16	59.0	8.1	 20
402	 16	84.0	14.2	 25
403	 16	136.0	34.6	 25
404	 16	52.0	8.5	 16
405	 16	49.5	9.2	 20
406	 16	61.5	12.8	 20
407	 16	162.3	20.8	 16
408	 16	94.0	14.2	 25
409	 16	163.0	18.2	 25
410	 16	142.8	18.8	 20
411	 16	1024.0	110.3	 25
412	 16	184.0	32.1	 25
413	 16	616.3	51.7	 20
414	 16	157.0	28.1	 25
415	 16	397.0	52.8	 25
416	 16	113.3	13.8	 20
417	 16	66.0	9.1	 20
418	 16	60.5	10.7	 20
419	 16	59.8	10.4	 16
420	 16	67.0	12.0	 20
421	 16	269.0	54.7	 25
422	 16	61.0	9.9	 20
423	 16	63.0	11.3	 25
424	 16	50.0	8.0	 25
425	 16	46.3	8.4	 20
426	 16	92.0	14.0	 25
427	 16	379.0	65.8	 25
428	 16	67.0	12.4	 20
429	 16	58.3	10.4	 20
430	 16	53.0	9.3	 20
431	 16	64.0	12.8	 16
432	 16	59.0	18.0	 20
433	 16	71.0	13.5	 25
434	 16	56.3	10.3	 20
435	 16	89.0	12.0	 25
436	 16	287.0	28.8	 20
437	 16	219.0	18.4	 25
438	 16	197.0	35.9	 25
439	 16	62.3	11.3	 20
440	 16	56.0	10.8	 25
441	 16	52.0	7.2	 20
442	 16	135.8	24.5	 16
443	 16	368.3	32.6	 20
444	 16	208.3	110.2	 20
445	 16	451.0	150.9	 20
446	 16	1881.0	256.1	 25
447	 16	183.0	55.0	 25
448	 16	1661.5	147.8	 20
449	 16	1141.0	111.7	 25
450	 16	169.0	18.3	 25
451	 16	655.5	69.1	 20
452	 16	708.0	94.8	 25
453	 16	415.8	45.2	 20
454	 16	326.0	31.5	 16
455	 16	105.3	18.4	 20
456	 16	62.3	8.5	 20
457	 16	49.3	7.1	 16
458	 16	53.0	9.2	 25
459	 16	316.0	37.5	 25
460	 16	226.8	22.0	 20
461	 16	295.0	31.8	 25
462	 16	55.0	8.5	 25
463	 16	60.5	11.2	 20
464	 16	243.0	26.8	 25
465	 16	292.0	43.9	 25
466	 16	64.3	8.4	 16
467	 16	70.3	8.8	 20
468	 16	64.3	10.1	 20
469	 16	106.0	18.0	 16
470	 16	90.0	14.9	 25
471	 16	379.0	76.0	 25
472	 16	2713.8	248.1	 20
473	 16	459.0	102.9	 25
474	 16	2300.0	298.5	 25
475	 16	218.5	30.7	 20
476	 16	249.0	25.4	 25
477	 16	399.0	112.0	 25
478	 16	325.5	40.0	 16
479	 16	1655.3	94.0	 20
480	 16	2748.5	255.3	 20
481	 16	1061.8	64.6	 16
482	 16	518.0	64.5	 25
483	 16	376.0	63.5	 25
484	 16	98.3	14.9	 20
485	 16	93.0	17.8	 25
486	 16	50.0	5.5	 25
487	 16	57.3	9.4	 20
488	 16	105.0	18.3	 25
489	 16	85.0	16.7	 25
490	 16	200.8	17.7	 16
491	 16	79.0	13.9	 20
492	 16	192.5	29.9	 20
493	 16	57.3	13.2	 16
494	 16	57.8	17.6	 20
495	 16	67.5	8.8	 20
496	 16	68.0	11.0	 25
497	 16	81.0	13.1	 25
498	 16	64.3	9.8	 20
499	 16	58.0	9.4	 25
500	 16	95.0	14.6	 25
501	 16	187.0	22.2	 20
502	 16	129.0	25.3	 25
503	 16	828.0	64.6	 20
504	 16	654.5	50.0	 16
505	 16	2046.5	77.0	 20
506	 16	2241.5	132.9	 20
507	 16	2990.5	229.8	 20
508	 16	1118.0	173.2	 25
509	 16	271.0	24.1	 25
510	 16	391.3	34.5	 20
511	 16	412.0	46.4	 25
512	 16	326.0	31.1	 25
513	 16	944.3	76.8	 20
514	 16	542.0	59.6	 25
515	 16	254.5	51.0	 20
516	 16	1142.5	38.4	 16
517	 16	192.8	58.8	 20
518	 16	145.3	42.3	 20
519	 16	1569.0	113.2	 20
520	 16	4987.0	401.2	 25
521	 16	2590.0	236.1	 25
522	 16	580.0	46.0	 20
523	 16	151.0	21.3	 25
524	 16	925.0	106.6	 25
525	 16	319.5	24.5	 20
526	 16	434.0	38.2	 25
527	 16	400.5	41.0	 20
528	 16	335.0	26.5	 16
529	 16	88.5	13.1	 20
530	 16	49.0	7.5	 20
531	 16	62.0	10.0	 20
532	 16	55.0	10.4	 25
533	 16	53.0	10.5	 25
534	 16	53.8	9.2	 20
535	 16	68.0	9.9	 25
536	 16	101.0	66.4	 25
537	 16	79.3	17.8	 20
538	 16	70.0	10.4	 25
539	 16	98.0	18.4	 25
540	 16	48.3	6.0	 16
541	 16	77.3	12.4	 20
542	 16	84.0	15.8	 20
543	 16	53.5	11.7	 16
544	 16	328.0	30.9	 25
545	 16	66.0	10.9	 25
546	 16	57.3	11.7	 20
547	 16	69.0	9.7	 25
548	 16	65.0	11.2	 25
549	 16	47.0	10.0	 20
550	 16	61.0	11.5	 25
551	 16	56.0	8.3	 20
552	 16	51.3	9.7	 20
553	 16	74.3	21.3	 20
554	 16	268.3	26.5	 16
555	 16	390.3	36.1	 20
556	 16	403.0	56.8	 25
557	 16	480.3	47.1	 20
558	 16	246.0	69.7	 25
559	 16	65.0	12.3	 25
560	 16	59.3	10.6	 20
561	 16	58.0	8.4	 25
562	 16	53.0	8.4	 25
563	 16	61.5	10.3	 20
564	 16	69.3	10.6	 20
565	 16	262.3	25.9	 20
566	 16	361.5	33.9	 16
567	 16	523.0	50.5	 20
568	 16	163.0	20.5	 25
569	 16	365.5	43.1	 20
570	 16	243.0	34.1	 25
571	 16	467.0	55.9	 25
572	 16	81.3	11.7	 20
573	 16	96.0	18.8	 25
574	 16	309.0	39.5	 25
575	 16	322.3	34.4	 20
576	 16	310.0	39.5	 25
577	 16	409.5	60.3	 20
578	 16	159.8	25.1	 16
579	 16	400.5	43.9	 20
580	 16	392.3	37.8	 20
581	 16	119.8	21.3	 20
582	 16	1389.0	199.1	 25
583	 16	268.0	50.2	 25
584	 16	67.5	15.4	 20
585	 16	136.0	26.6	 25
586	 16	646.0	120.1	 25
587	 16	212.0	27.5	 20
588	 16	103.0	15.1	 25
589	 16	566.5	90.3	 20
590	 16	182.5	29.0	 16
591	 16	85.5	15.2	 20
592	 16	78.8	16.5	 20
593	 16	330.0	34.1	 20
594	 16	540.0	92.0	 25
595	 16	65.0	11.4	 25
596	 16	106.0	15.9	 20
597	 16	444.0	132.8	 25
598	 16	2914.0	1073.5	 25
599	 16	1420.0	221.8	 20
600	 16	292.0	30.3	 25
601	 16	276.8	31.6	 20
602	 16	200.3	22.5	 16
603	 16	86.3	21.2	 20
604	 16	78.8	14.0	 20
605	 16	82.5	12.5	 20
606	 16	58.0	12.5	 25
607	 16	53.0	9.2	 25
608	 16	62.3	11.5	 20
609	 16	78.0	13.3	 25
610	 16	53.3	8.9	 20
611	 16	65.0	11.3	 25
612	 16	262.0	37.7	 25
613	 16	119.3	19.8	 20
614	 16	91.0	12.9	 20
615	 16	68.5	11.6	 20
616	 16	141.3	15.8	 16
617	 16	447.0	43.5	 20
618	 16	187.0	44.1	 25
619	 16	178.3	17.1	 20
620	 16	846.0	72.7	 25
621	 16	2045.0	175.4	 25
622	 16	260.5	27.8	 20
623	 16	96.0	18.0	 25
624	 16	171.0	23.0	 25
625	 16	77.8	14.0	 20
626	 16	572.3	59.2	 20
627	 16	298.0	33.8	 20
628	 16	289.0	26.6	 16
629	 16	76.5	16.7	 20
630	 16	65.0	10.3	 25
631	 16	61.0	8.4	 20
632	 16	53.0	9.9	 25
633	 16	79.0	19.5	 25
634	 16	289.8	35.3	 20
635	 16	254.0	29.8	 25
636	 16	348.0	33.9	 25
637	 16	248.3	19.4	 20
638	 16	265.0	21.4	 20
639	 16	7456.3	1784.2	 20
  0	 17	86.3	9.3	 20
  1	 17	65.0	12.3	 25
  2	 17	96.5	15.0	 20
  3	 17	125.3	20.2	 16
  4	 17	1603.3	181.3	 20
  5	 17	51.3	9.4	 20
  6	 17	54.3	10.6	 20
  7	 17	61.0	8.0	 25
  8	 17	62.0	10.3	 25
  9	 17	55.5	8.3	 20
 10	 17	193.0	26.3	 25
 11	 17	66.0	9.2	 25
 12	 17	45.0	11.0	 20
 13	 17	64.0	10.7	 25
 14	 17	95.0	14.4	 16
 15	 17	1374.8	233.2	 20
 16	 17	135.0	26.9	 20
 17	 17	122.0	17.1	 16
 18	 17	403.0	79.0	 25
 19	 17	106.0	16.2	 25
 20	 17	140.3	19.3	 20
 21	 17	318.0	36.8	 25
 22	 17	47.0	8.9	 25
 23	 17	94.8	13.2	 20
 24	 17	105.0	70.3	 25
 25	 17	100.0	18.7	 25
 26	 17	82.0	10.4	 20
 27	 17	93.3	13.1	 20
 28	 17	109.0	18.7	 20
 29	 17	87.3	12.1	 16
 30	 17	50.5	9.3	 20
 31	 17	53.0	11.5	 25
 32	 17	52.5	9.5	 20
 33	 17	86.0	16.1	 25
 34	 17	55.0	13.2	 25
 35	 17	77.3	14.2	 20
 36	 17	98.0	13.0	 25
 37	 17	53.0	7.8	 25
 38	 17	48.5	10.0	 20
 39	 17	83.0	33.1	 20
 40	 17	74.0	13.6	 20
 41	 17	61.5	11.6	 16
 42	 17	88.8	17.0	 20
 43	 17	63.0	10.9	 25
 44	 17	278.0	40.7	 20
 45	 17	57.0	13.6	 25
 46	 17	49.0	12.2	 25
 47	 17	89.8	22.7	 20
 48	 17	59.0	10.1	 25
 49	 17	70.0	13.3	 25
 50	 17	54.0	7.8	 20
 51	 17	66.3	12.6	 20
 52	 17	63.3	13.6	 20
 53	 17	161.5	18.0	 16
 54	 17	84.3	13.6	 20
 55	 17	92.0	13.9	 25
 56	 17	56.3	11.6	 20
 57	 17	57.0	12.3	 25
 58	 17	58.0	10.2	 25
 59	 17	58.3	10.9	 20
 60	 17	49.0	8.1	 25
 61	 17	63.0	9.4	 25
 62	 17	340.0	43.5	 20
 63	 17	261.0	55.0	 25
 64	 17	61.3	11.7	 20
 65	 17	82.3	15.1	 16
 66	 17	76.3	19.2	 20
 67	 17	83.5	11.7	 20
 68	 17	67.0	10.8	 20
 69	 17	56.0	8.3	 25
 70	 17	63.0	12.1	 25
 71	 17	53.0	10.2	 20
 72	 17	50.0	11.3	 25
 73	 17	63.0	12.4	 20
 74	 17	92.0	20.8	 25
 75	 17	82.0	14.1	 25
 76	 17	65.5	11.3	 16
 77	 17	181.3	18.7	 20
 78	 17	92.5	14.4	 20
 79	 17	64.3	13.7	 16
 80	 17	55.0	11.0	 25
 81	 17	68.0	11.8	 25
 82	 17	65.0	9.8	 20
 83	 17	147.0	27.4	 25
 84	 17	435.0	60.3	 25
 85	 17	69.5	7.1	 20
 86	 17	58.0	9.9	 25
 87	 17	63.0	10.9	 25
 88	 17	71.5	12.5	 16
 89	 17	680.0	116.9	 20
 90	 17	128.5	24.2	 20
 91	 17	194.8	17.0	 16
 92	 17	989.0	83.1	 25
 93	 17	475.0	42.3	 25
 94	 17	374.3	41.2	 20
 95	 17	132.0	25.7	 25
 96	 17	99.0	20.9	 25
 97	 17	101.5	18.4	 20
 98	 17	49.0	8.7	 25
 99	 17	55.0	10.6	 25
100	 17	65.8	10.9	 16
101	 17	53.5	11.6	 20
102	 17	122.5	22.7	 20
103	 17	219.0	27.8	 16
104	 17	286.5	34.1	 20
105	 17	1560.0	133.9	 25
106	 17	402.3	33.8	 20
107	 17	300.0	35.9	 25
108	 17	571.0	48.0	 25
109	 17	333.5	27.3	 20
110	 17	375.0	36.9	 25
111	 17	105.0	42.2	 25
112	 17	58.0	8.9	 20
113	 17	77.8	12.4	 20
114	 17	85.0	13.4	 20
115	 17	57.5	12.7	 16
116	 17	77.3	15.7	 20
117	 17	89.0	12.9	 25
118	 17	146.8	25.8	 20
119	 17	164.0	21.1	 25
120	 17	6754.0	558.8	 25
121	 17	4305.3	432.4	 20
122	 17	277.0	29.8	 25
123	 17	59.0	8.7	 25
124	 17	66.0	9.2	 20
125	 17	130.0	19.0	 20
126	 17	103.0	13.9	 20
127	 17	306.3	38.0	 16
128	 17	441.0	57.2	 20
129	 17	791.0	128.1	 25
130	 17	690.8	74.8	 20
131	 17	70.0	12.0	 25
132	 17	214.0	23.2	 20
133	 17	79.0	13.0	 25
134	 17	66.0	19.0	 25
135	 17	408.3	73.1	 20
136	 17	140.0	22.1	 25
137	 17	785.8	65.7	 20
138	 17	1463.5	71.1	 16
139	 17	66.5	8.8	 20
140	 17	554.5	33.8	 20
141	 17	1705.3	117.8	 20
142	 17	407.0	44.0	 25
143	 17	1055.0	93.9	 25
144	 17	72.3	11.9	 20
145	 17	57.0	12.7	 25
146	 17	53.0	9.0	 25
147	 17	56.3	8.1	 20
148	 17	114.0	20.0	 25
149	 17	104.0	19.9	 25
150	 17	87.5	18.4	 16
151	 17	79.3	11.9	 20
152	 17	61.0	10.9	 20
153	 17	45.3	6.9	 16
154	 17	66.0	9.9	 25
155	 17	176.0	29.3	 25
156	 17	168.3	23.8	 20
157	 17	246.0	31.9	 25
158	 17	92.0	15.1	 25
159	 17	195.3	28.2	 20
160	 17	459.0	58.9	 25
161	 17	345.0	50.6	 25
162	 17	269.5	33.7	 16
163	 17	150.5	20.1	 20
164	 17	693.8	105.8	 20
165	 17	665.5	71.9	 16
166	 17	853.0	99.9	 25
167	 17	427.0	62.6	 25
168	 17	987.3	104.2	 20
169	 17	167.0	30.5	 25
170	 17	60.0	8.2	 25
171	 17	51.3	8.6	 20
172	 17	124.0	21.1	 25
173	 17	70.0	14.9	 25
174	 17	49.3	8.1	 16
175	 17	75.0	14.4	 20
176	 17	73.3	9.8	 20
177	 17	347.5	27.4	 16
178	 17	82.0	13.7	 25
179	 17	152.0	19.8	 25
180	 17	56.0	9.2	 20
181	 17	69.0	12.7	 25
182	 17	123.0	17.1	 25
183	 17	173.5	22.9	 20
184	 17	107.0	16.3	 25
185	 17	78.0	10.9	 25
186	 17	236.3	18.3	 20
187	 17	209.3	26.5	 20
188	 17	320.5	56.4	 16
189	 17	158.8	23.4	 20
190	 17	59.8	10.3	 20
191	 17	267.0	32.7	 20
192	 17	59.0	11.7	 25
193	 17	84.0	19.1	 25
194	 17	232.0	29.6	 20
195	 17	297.0	43.7	 25
196	 17	393.0	41.5	 25
197	 17	1205.3	87.8	 20
198	 17	77.0	12.8	 25
199	 17	70.0	10.8	 20
200	 17	48.0	7.0	 16
201	 17	47.0	8.2	 20
202	 17	115.8	17.4	 20
203	 17	94.3	17.8	 20
204	 17	62.0	11.5	 25
205	 17	244.0	35.2	 25
206	 17	48.3	11.1	 20
207	 17	58.0	10.6	 25
208	 17	57.0	12.9	 25
209	 17	56.8	14.5	 20
210	 17	356.0	40.1	 25
211	 17	82.8	13.2	 20
212	 17	66.0	18.3	 16
213	 17	74.5	11.1	 20
214	 17	71.3	11.5	 20
215	 17	50.0	9.5	 20
216	 17	44.0	8.3	 25
217	 17	60.0	12.5	 25
218	 17	50.3	7.2	 20
219	 17	109.0	19.8	 25
220	 17	43.0	7.1	 25
221	 17	56.8	10.6	 20
222	 17	56.0	11.8	 25
223	 17	57.0	8.4	 25
224	 17	96.8	14.1	 16
225	 17	77.3	15.1	 20
226	 17	358.3	41.9	 20
227	 17	380.0	54.9	 16
228	 17	138.0	19.1	 25
229	 17	149.0	16.5	 25
230	 17	251.0	20.8	 20
231	 17	105.0	15.6	 25
232	 17	58.0	8.4	 25
233	 17	140.0	27.9	 20
234	 17	86.0	14.4	 25
235	 17	58.0	11.7	 25
236	 17	69.8	14.8	 16
237	 17	370.5	37.4	 20
238	 17	222.8	30.2	 20
239	 17	287.0	36.0	 16
240	 17	227.0	31.1	 25
241	 17	159.0	22.0	 25
242	 17	168.3	24.9	 20
243	 17	891.0	93.8	 25
244	 17	169.0	22.7	 25
245	 17	65.5	13.6	 20
246	 17	238.0	27.3	 25
247	 17	82.8	11.1	 20
248	 17	857.0	113.0	 20
249	 17	75.8	13.6	 20
250	 17	51.0	8.2	 16
251	 17	68.5	12.1	 20
252	 17	52.0	10.2	 25
253	 17	59.5	9.3	 20
254	 17	66.0	14.2	 25
255	 17	71.0	11.9	 25
256	 17	72.0	11.7	 20
257	 17	91.0	15.2	 25
258	 17	102.0	21.6	 25
259	 17	90.3	10.8	 20
260	 17	241.0	44.5	 25
261	 17	114.8	18.2	 20
262	 17	481.3	25.1	 16
263	 17	58.3	8.4	 20
264	 17	108.0	17.9	 20
265	 17	64.0	9.4	 20
266	 17	169.0	24.8	 25
267	 17	65.0	11.4	 25
268	 17	86.0	14.3	 20
269	 17	53.0	8.6	 25
270	 17	56.0	11.2	 25
271	 17	68.8	12.7	 20
272	 17	64.0	10.0	 25
273	 17	52.3	9.0	 20
274	 17	160.0	23.7	 16
275	 17	51.5	10.9	 20
276	 17	71.8	10.8	 20
277	 17	58.0	11.1	 20
278	 17	63.0	10.3	 25
279	 17	91.0	13.3	 25
280	 17	53.0	7.3	 20
281	 17	103.0	15.2	 25
282	 17	58.0	10.6	 25
283	 17	65.5	10.6	 20
284	 17	140.0	29.5	 25
285	 17	122.3	23.2	 20
286	 17	92.3	14.5	 16
287	 17	101.8	15.4	 20
288	 17	78.0	12.3	 20
289	 17	934.5	83.4	 20
290	 17	249.0	26.4	 25
291	 17	105.0	18.3	 25
292	 17	75.3	10.9	 20
293	 17	114.0	15.1	 25
294	 17	252.0	30.4	 25
295	 17	323.8	29.8	 20
296	 17	1492.0	103.1	 25
297	 17	704.3	42.8	 20
298	 17	3081.3	149.2	 16
299	 17	370.5	29.5	 20
300	 17	293.0	25.3	 20
301	 17	422.5	32.2	 16
302	 17	6046.0	599.5	 25
303	 17	334.0	40.9	 25
304	 17	257.3	27.6	 20
305	 17	65.0	10.3	 25
306	 17	559.8	68.1	 20
307	 17	371.0	36.8	 25
308	 17	127.0	20.6	 25
309	 17	421.3	39.8	 20
310	 17	1455.3	80.5	 20
311	 17	475.0	50.3	 20
312	 17	1000.0	60.4	 16
313	 17	195.5	20.7	 20
314	 17	196.0	155.8	 25
315	 17	1505.3	204.0	 20
316	 17	795.0	61.6	 25
317	 17	263.0	35.3	 25
318	 17	254.5	20.7	 20
319	 17	215.0	30.2	 25
320	 17	264.0	28.8	 25
321	 17	205.5	29.3	 20
322	 17	5914.0	568.7	 20
323	 17	157.3	22.4	 20
324	 17	358.5	26.5	 16
325	 17	398.3	41.9	 20
326	 17	446.0	72.8	 25
327	 17	252.8	34.2	 20
328	 17	1065.0	80.2	 25
329	 17	2023.0	164.9	 25
330	 17	383.0	26.9	 20
331	 17	178.0	32.8	 25
332	 17	250.0	31.4	 25
333	 17	285.3	30.3	 20
334	 17	2154.3	202.7	 20
335	 17	425.8	53.3	 20
336	 17	149.8	21.6	 16
337	 17	78.5	10.1	 20
338	 17	468.5	54.0	 20
339	 17	19601.5	840.8	 20
340	 17	2821.0	165.5	 25
341	 17	1369.0	100.6	 25
342	 17	2667.5	229.7	 20
343	 17	763.0	60.1	 25
344	 17	718.0	60.7	 25
345	 17	743.3	66.4	 20
346	 17	213.0	31.8	 25
347	 17	146.3	22.9	 20
348	 17	58.8	15.1	 16
349	 17	647.0	73.9	 20
350	 17	166.0	27.2	 20
351	 17	75.3	8.6	 20
352	 17	66.0	11.5	 25
353	 17	60.0	11.0	 25
354	 17	58.3	11.7	 20
355	 17	83.0	14.4	 25
356	 17	142.0	18.4	 25
357	 17	57.0	9.6	 20
358	 17	149.0	21.0	 25
359	 17	60.5	9.1	 20
360	 17	111.5	13.8	 16
361	 17	61.0	8.0	 20
362	 17	64.5	9.9	 16
363	 17	1952.0	307.9	 25
364	 17	68.0	14.3	 25
365	 17	965.3	47.1	 20
366	 17	97.0	23.2	 25
367	 17	59.0	12.2	 25
368	 17	73.0	14.9	 20
369	 17	70.0	13.6	 25
370	 17	62.0	10.9	 25
371	 17	2561.3	171.1	 16
372	 17	2384.8	137.4	 20
373	 17	60.0	12.1	 20
374	 17	237.3	25.3	 16
375	 17	619.0	83.2	 25
376	 17	74.0	13.4	 25
377	 17	67.3	11.8	 20
378	 17	79.0	11.3	 25
379	 17	74.0	9.0	 25
380	 17	145.8	17.2	 20
381	 17	54.0	8.2	 25
382	 17	54.0	7.9	 25
383	 17	69.0	11.9	 20
384	 17	182.5	19.8	 20
385	 17	229.5	25.3	 20
386	 17	247.5	33.9	 16
387	 17	275.3	48.1	 20
388	 17	1155.0	76.5	 25
389	 17	265.8	41.5	 20
390	 17	187.0	23.5	 25
391	 17	576.0	73.9	 25
392	 17	623.5	63.9	 20
393	 17	59.0	9.9	 25
394	 17	100.0	9.7	 25
395	 17	89.3	13.9	 20
396	 17	63.5	10.8	 20
397	 17	86.3	18.5	 20
398	 17	117.5	16.0	 16
399	 17	358.8	46.2	 20
400	 17	214.0	25.1	 25
401	 17	76.3	11.0	 20
402	 17	74.0	13.7	 25
403	 17	71.0	16.9	 25
404	 17	191.8	24.5	 20
405	 17	307.0	42.7	 25
406	 17	818.0	116.0	 25
407	 17	377.5	29.7	 20
408	 17	360.0	31.8	 20
409	 17	789.0	87.9	 20
410	 17	124.0	17.1	 16
411	 17	660.0	80.3	 20
412	 17	383.0	56.6	 25
413	 17	65.3	9.8	 20
414	 17	62.0	10.4	 25
415	 17	58.0	10.0	 25
416	 17	485.3	46.6	 20
417	 17	180.0	34.1	 25
418	 17	61.0	11.0	 25
419	 17	55.3	11.4	 20
420	 17	55.0	8.8	 25
421	 17	58.3	7.9	 16
422	 17	91.8	14.4	 20
423	 17	56.3	9.4	 20
424	 17	75.3	11.3	 16
425	 17	480.0	49.6	 25
426	 17	67.0	11.9	 25
427	 17	66.0	15.1	 20
428	 17	255.0	41.8	 25
429	 17	51.0	9.5	 25
430	 17	65.5	13.2	 20
431	 17	93.0	14.5	 25
432	 17	53.0	8.4	 25
433	 17	63.5	12.5	 16
434	 17	113.3	16.0	 20
435	 17	92.5	17.5	 20
436	 17	123.5	20.9	 16
437	 17	81.0	14.1	 25
438	 17	71.0	12.6	 25
439	 17	154.8	22.0	 20
440	 17	71.0	11.0	 25
441	 17	68.0	9.9	 25
442	 17	62.3	8.6	 20
443	 17	64.0	10.7	 25
444	 17	149.0	20.7	 25
445	 17	232.5	20.0	 16
446	 17	190.5	19.5	 20
447	 17	140.5	18.7	 20
448	 17	112.0	21.2	 16
449	 17	90.0	19.0	 25
450	 17	2344.0	476.3	 25
451	 17	76.8	9.0	 20
452	 17	208.0	27.4	 25
453	 17	124.0	96.9	 25
454	 17	8117.0	1103.9	 20
455	 17	632.0	68.7	 25
456	 17	333.0	55.4	 25
457	 17	215.8	30.9	 20
458	 17	115.3	15.7	 20
459	 17	201.3	24.6	 20
460	 17	66.8	10.6	 16
461	 17	75.5	11.4	 20
462	 17	249.0	39.5	 25
463	 17	113.8	12.4	 20
464	 17	201.0	25.1	 25
465	 17	177.0	25.9	 25
466	 17	74.3	14.1	 20
467	 17	131.0	12.5	 25
468	 17	75.0	11.1	 25
469	 17	112.8	15.5	 20
470	 17	164.8	16.6	 20
471	 17	217.8	28.0	 20
472	 17	171.8	19.5	 16
473	 17	299.0	26.5	 20
474	 17	510.0	77.9	 25
475	 17	183.0	20.4	 20
476	 17	767.0	94.0	 25
477	 17	291.0	35.9	 25
478	 17	137.3	17.5	 20
479	 17	312.0	39.5	 25
480	 17	641.8	53.6	 20
481	 17	277.0	45.1	 25
482	 17	455.3	43.2	 20
483	 17	964.8	41.4	 16
484	 17	89.0	9.9	 20
485	 17	59.0	8.8	 20
486	 17	56.0	9.7	 20
487	 17	54.0	8.3	 25
488	 17	86.0	18.2	 25
489	 17	51.0	7.0	 20
490	 17	54.0	9.7	 25
491	 17	83.0	16.8	 25
492	 17	75.3	14.3	 20
493	 17	74.0	13.9	 25
494	 17	90.0	12.0	 25
495	 17	178.5	27.7	 16
496	 17	370.5	26.7	 20
497	 17	452.3	36.6	 20
498	 17	396.0	44.1	 16
499	 17	159.0	28.7	 25
500	 17	265.0	33.9	 25
501	 17	109.3	11.4	 20
502	 17	321.0	45.8	 25
503	 17	182.0	49.6	 25
504	 17	1011.5	66.6	 20
505	 17	1823.0	112.1	 25
506	 17	934.0	128.6	 25
507	 17	265.0	32.2	 16
508	 17	568.8	44.0	 20
509	 17	451.8	46.4	 20
510	 17	1063.0	47.8	 16
511	 17	3839.0	252.2	 25
512	 17	885.0	75.9	 25
513	 17	113.5	16.6	 20
514	 17	338.0	38.7	 25
515	 17	600.0	35.8	 25
516	 17	232.5	28.1	 20
517	 17	276.0	34.2	 25
518	 17	239.0	28.3	 25
519	 17	744.8	54.5	 16
520	 17	5320.5	468.6	 20
521	 17	380.3	31.0	 20
522	 17	262.8	31.0	 16
523	 17	227.0	25.4	 25
524	 17	163.0	23.4	 25
525	 17	274.8	30.2	 20
526	 17	248.0	32.5	 25
527	 17	461.0	74.5	 25
528	 17	223.5	23.9	 20
529	 17	221.0	37.5	 25
530	 17	89.0	16.2	 25
531	 17	141.0	22.0	 16
532	 17	95.8	15.5	 20
533	 17	97.3	18.4	 20
534	 17	60.3	9.9	 16
535	 17	66.8	13.0	 20
536	 17	60.0	11.8	 25
537	 17	51.0	8.7	 20
538	 17	57.0	11.4	 25
539	 17	61.5	10.2	 20
540	 17	106.0	20.8	 25
541	 17	223.0	32.1	 25
542	 17	63.3	10.0	 20
543	 17	74.0	18.5	 25
544	 17	4261.5	525.2	 20
545	 17	110.3	18.1	 16
546	 17	96.3	19.7	 20
547	 17	81.3	13.1	 20
548	 17	62.5	9.0	 20
549	 17	51.0	10.3	 25
550	 17	46.0	11.3	 25
551	 17	96.5	14.7	 20
552	 17	111.0	22.0	 25
553	 17	96.0	15.8	 25
554	 17	130.5	16.4	 20
555	 17	237.0	21.4	 25
556	 17	316.5	36.6	 20
557	 17	150.0	18.4	 16
558	 17	66.0	13.4	 20
559	 17	219.3	24.4	 20
560	 17	514.0	44.6	 20
561	 17	740.0	66.7	 25
562	 17	137.0	43.6	 25
563	 17	980.0	63.5	 20
564	 17	210.0	28.1	 25
565	 17	239.0	214.1	 25
566	 17	2973.3	303.8	 20
567	 17	124.0	24.0	 25
568	 17	244.3	39.4	 20
569	 17	59.5	7.0	 16
570	 17	1938.0	212.2	 20
571	 17	91.0	18.3	 20
572	 17	462.3	39.2	 16
573	 17	267.0	36.2	 25
574	 17	672.0	101.3	 25
575	 17	136.3	32.0	 20
576	 17	114.0	23.7	 25
577	 17	381.0	51.6	 25
578	 17	95.0	15.8	 20
579	 17	102.0	19.8	 25
580	 17	194.0	33.9	 25
581	 17	70.3	8.0	 16
582	 17	628.5	56.6	 20
583	 17	881.8	225.0	 20
584	 17	190.5	16.2	 16
585	 17	79.0	14.6	 25
586	 17	78.0	13.5	 25
587	 17	73.3	15.0	 20
588	 17	205.0	34.1	 25
589	 17	121.0	43.2	 25
590	 17	384.0	47.8	 20
591	 17	92.0	18.6	 25
592	 17	59.0	10.4	 25
593	 17	200.5	208.9	 16
594	 17	457.5	73.2	 20
595	 17	89.3	12.0	 16
596	 17	130.3	19.9	 20
597	 17	72.0	14.0	 25
598	 17	147.3	27.6	 20
599	 17	989.0	66.3	 25
600	 17	1252.0	185.0	 25
601	 17	397.3	35.1	 20
602	 17	50.0	9.8	 25
603	 17	58.0	10.6	 25
604	 17	67.0	11.8	 20
605	 17	1018.3	97.0	 20
606	 17	248.5	37.4	 20
607	 17	308.8	18.7	 16
608	 17	89.3	16.9	 20
609	 17	191.0	28.4	 25
610	 17	125.5	15.8	 20
611	 17	264.0	28.4	 25
612	 17	2367.0	444.5	 25
613	 17	89.3	13.8	 20
614	 17	69.0	13.5	 25
615	 17	52.0	7.8	 25
616	 17	59.5	9.2	 20
617	 17	61.0	9.4	 25
618	 17	68.5	12.7	 20
619	 17	104.3	13.0	 16
620	 17	656.0	62.9	 20
621	 17	4101.3	522.9	 20
622	 17	4133.3	315.0	 20
623	 17	394.0	40.1	 25
624	 17	1500.0	226.9	 25
625	 17	126.0	22.1	 20
626	 17	109.0	19.3	 25
627	 17	210.0	35.7	 25
628	 17	109.5	13.1	 20
629	 17	147.0	27.0	 25
630	 17	80.3	12.4	 20
631	 17	386.3	44.3	 16
632	 17	54.3	8.9	 20
633	 17	56.8	10.5	 20
634	 17	81.0	13.2	 20
635	 17	78.0	14.3	 25
636	 17	3623.0	346.0	 25
637	 17	2833.3	401.7	 20
638	 17	117.0	21.3	 25
639	 17	92.0	21.0	 25
  0	 18	5688.0	1043.6	 25
  1	 18	62.0	13.0	 25
  2	 18	191.3	20.0	 20
  3	 18	110.0	18.7	 25
  4	 18	107.0	21.1	 25
  5	 18	49.0	9.5	 20
  6	 18	50.3	6.9	 20
  7	 18	64.5	14.8	 20
  8	 18	54.8	8.8	 16
  9	 18	62.8	11.3	 20
 10	 18	59.0	11.8	 25
 11	 18	55.3	10.0	 20
 12	 18	51.0	10.4	 25
 13	 18	60.0	12.0	 25
 14	 18	63.5	27.2	 20
 15	 18	186.0	28.9	 25
 16	 18	73.0	11.6	 25
 17	 18	91.5	15.3	 20
 18	 18	444.3	78.9	 20
 19	 18	167.8	25.9	 20
 20	 18	335.3	39.7	 16
 21	 18	307.3	23.9	 20
 22	 18	56.0	13.1	 25
 23	 18	183.3	23.5	 20
 24	 18	61.0	7.7	 25
 25	 18	56.0	11.9	 25
 26	 18	67.0	11.8	 20
 27	 18	77.0	11.9	 25
 28	 18	71.0	14.3	 25
 29	 18	108.3	21.1	 20
 30	 18	50.0	10.5	 25
 31	 18	61.5	8.9	 20
 32	 18	48.0	10.9	 16
 33	 18	56.5	8.1	 20
 34	 18	64.3	10.2	 20
 35	 18	78.8	16.6	 20
 36	 18	91.0	16.1	 25
 37	 18	43.0	8.5	 25
 38	 18	55.3	9.4	 20
 39	 18	49.0	10.8	 25
 40	 18	61.0	10.8	 25
 41	 18	69.3	14.1	 20
 42	 18	111.0	19.2	 25
 43	 18	88.3	13.6	 20
 44	 18	272.3	32.4	 16
 45	 18	51.3	8.5	 20
 46	 18	44.0	6.1	 20
 47	 18	54.3	8.2	 20
 48	 18	50.0	7.5	 25
 49	 18	67.0	10.1	 25
 50	 18	59.8	13.3	 20
 51	 18	50.0	10.3	 25
 52	 18	51.0	10.3	 25
 53	 18	72.0	11.2	 20
 54	 18	67.0	9.7	 25
 55	 18	64.8	11.7	 20
 56	 18	51.8	9.5	 16
 57	 18	48.8	10.3	 20
 58	 18	49.3	7.3	 16
 59	 18	45.0	6.1	 25
 60	 18	48.0	7.7	 25
 61	 18	54.8	8.7	 20
 62	 18	133.0	20.8	 25
 63	 18	52.0	9.7	 25
 64	 18	56.3	9.7	 20
 65	 18	56.0	11.3	 25
 66	 18	58.0	10.5	 25
 67	 18	109.8	19.3	 20
 68	 18	63.3	11.1	 20
 69	 18	59.0	9.3	 20
 70	 18	51.0	12.8	 16
 71	 18	50.3	11.0	 20
 72	 18	50.0	7.8	 25
 73	 18	54.3	11.7	 20
 74	 18	55.0	9.1	 25
 75	 18	56.0	8.6	 25
 76	 18	58.5	9.5	 20
 77	 18	118.0	20.2	 25
 78	 18	73.0	13.1	 25
 79	 18	63.8	11.4	 20
 80	 18	58.3	10.5	 20
 81	 18	55.8	13.0	 20
 82	 18	54.3	9.4	 16
 83	 18	77.3	10.3	 20
 84	 18	134.0	19.0	 25
 85	 18	60.3	11.6	 20
 86	 18	59.0	11.9	 25
 87	 18	56.0	11.0	 25
 88	 18	60.0	11.1	 20
 89	 18	222.0	34.2	 25
 90	 18	188.0	31.4	 25
 91	 18	301.3	32.7	 20
 92	 18	724.3	36.6	 20
 93	 18	437.0	52.6	 20
 94	 18	926.5	79.0	 16
 95	 18	213.3	29.2	 20
 96	 18	105.0	38.7	 25
 97	 18	80.5	16.9	 20
 98	 18	190.0	28.3	 25
 99	 18	57.0	10.9	 25
100	 18	63.3	11.1	 20
101	 18	60.0	14.7	 25
102	 18	104.0	15.9	 25
103	 18	280.8	18.3	 20
104	 18	184.0	22.3	 25
105	 18	366.3	33.4	 20
106	 18	145.0	14.3	 16
107	 18	379.5	51.5	 20
108	 18	401.3	41.3	 20
109	 18	279.8	47.2	 20
110	 18	214.0	24.1	 25
111	 18	93.0	13.8	 25
112	 18	77.3	16.6	 20
113	 18	78.0	12.9	 25
114	 18	55.0	11.2	 25
115	 18	59.3	11.1	 20
116	 18	65.0	11.8	 25
117	 18	66.3	11.5	 16
118	 18	159.8	20.7	 20
119	 18	183.3	14.5	 20
120	 18	2225.0	110.3	 16
121	 18	299.0	37.3	 25
122	 18	192.0	23.8	 25
123	 18	66.3	10.1	 20
124	 18	63.0	11.4	 25
125	 18	50.0	12.2	 25
126	 18	82.0	15.6	 20
127	 18	78.0	15.2	 25
128	 18	57.0	12.0	 25
129	 18	90.3	17.3	 16
130	 18	92.3	12.4	 20
131	 18	77.0	10.7	 20
132	 18	129.5	18.3	 16
133	 18	70.0	13.5	 25
134	 18	55.0	8.0	 25
135	 18	90.0	13.3	 20
136	 18	168.0	30.3	 25
137	 18	85.0	11.2	 25
138	 18	221.8	33.4	 20
139	 18	65.0	10.8	 25
140	 18	296.0	32.9	 25
141	 18	777.8	47.4	 16
142	 18	761.0	70.0	 20
143	 18	2521.0	214.1	 20
144	 18	82.5	16.8	 16
145	 18	63.5	11.5	 20
146	 18	52.0	9.3	 25
147	 18	57.3	10.2	 20
148	 18	62.0	10.0	 25
149	 18	61.0	10.4	 25
150	 18	65.0	10.9	 20
151	 18	55.0	9.4	 25
152	 18	59.0	9.3	 25
153	 18	53.5	7.0	 20
154	 18	53.0	11.3	 20
155	 18	74.8	9.1	 20
156	 18	124.3	20.7	 16
157	 18	170.0	21.0	 20
158	 18	145.0	17.9	 25
159	 18	318.5	39.6	 20
160	 18	417.0	46.0	 25
161	 18	622.0	82.6	 25
162	 18	106.3	12.8	 20
163	 18	159.0	21.4	 25
164	 18	306.0	42.9	 25
165	 18	601.0	47.0	 20
166	 18	375.3	31.4	 20
167	 18	169.3	26.9	 20
168	 18	186.0	23.4	 16
169	 18	98.5	13.0	 20
170	 18	59.0	11.8	 25
171	 18	52.5	9.8	 20
172	 18	75.0	15.6	 25
173	 18	61.0	10.2	 25
174	 18	50.3	6.3	 20
175	 18	82.0	14.7	 25
176	 18	79.3	14.5	 20
177	 18	124.0	18.8	 25
178	 18	73.3	11.5	 20
179	 18	54.5	10.8	 16
180	 18	52.5	6.9	 20
181	 18	65.3	11.4	 20
182	 18	94.5	10.8	 16
183	 18	70.0	9.6	 25
184	 18	110.0	20.6	 25
185	 18	69.0	8.4	 20
186	 18	104.0	13.0	 25
187	 18	427.0	39.1	 25
188	 18	474.3	53.9	 20
189	 18	176.0	26.6	 25
190	 18	52.0	10.5	 25
191	 18	131.3	11.8	 16
192	 18	56.5	11.0	 20
193	 18	103.3	15.4	 20
194	 18	129.3	12.9	 16
195	 18	116.0	17.3	 25
196	 18	145.0	20.5	 25
197	 18	474.3	63.3	 20
198	 18	97.0	18.8	 25
199	 18	67.0	12.2	 25
200	 18	58.0	9.5	 20
201	 18	54.0	8.9	 25
202	 18	98.0	13.9	 25
203	 18	78.5	12.5	 16
204	 18	52.0	8.5	 20
205	 18	53.3	7.7	 20
206	 18	48.5	9.4	 16
207	 18	52.0	9.9	 25
208	 18	51.0	10.8	 25
209	 18	54.0	10.7	 20
210	 18	381.0	53.0	 25
211	 18	64.0	14.4	 25
212	 18	64.3	12.7	 20
213	 18	69.0	11.0	 25
214	 18	63.0	9.3	 25
215	 18	56.3	9.7	 16
216	 18	53.3	9.3	 20
217	 18	53.3	7.3	 20
218	 18	52.5	9.1	 16
219	 18	68.0	10.2	 25
220	 18	54.0	12.9	 25
221	 18	61.0	8.8	 20
222	 18	52.0	9.1	 25
223	 18	44.0	8.5	 25
224	 18	65.3	8.3	 20
225	 18	76.0	12.4	 25
226	 18	97.0	18.0	 25
227	 18	77.5	17.3	 20
228	 18	89.5	18.1	 20
229	 18	141.0	17.4	 20
230	 18	234.3	24.0	 16
231	 18	143.8	20.0	 20
232	 18	54.0	8.7	 20
233	 18	75.0	12.4	 25
234	 18	107.0	18.2	 25
235	 18	59.5	13.1	 20
236	 18	104.0	19.7	 25
237	 18	136.0	23.4	 25
238	 18	169.5	22.5	 20
239	 18	122.0	19.9	 25
240	 18	124.8	17.4	 20
241	 18	256.5	31.5	 16
242	 18	405.3	30.9	 20
243	 18	222.5	26.5	 20
244	 18	98.8	14.5	 20
245	 18	58.0	13.5	 25
246	 18	89.0	21.4	 25
247	 18	74.8	11.6	 20
248	 18	133.0	25.8	 25
249	 18	82.0	15.3	 25
250	 18	52.0	7.0	 20
251	 18	87.0	14.6	 25
252	 18	53.3	6.0	 20
253	 18	68.0	14.9	 16
254	 18	56.0	8.7	 20
255	 18	71.3	17.0	 20
256	 18	50.5	9.9	 20
257	 18	99.0	13.6	 25
258	 18	131.0	22.1	 25
259	 18	132.0	16.6	 20
260	 18	108.0	19.7	 25
261	 18	178.0	21.7	 25
262	 18	547.5	44.2	 20
263	 18	56.0	10.5	 25
264	 18	83.0	14.2	 25
265	 18	150.3	14.4	 16
266	 18	254.5	26.4	 20
267	 18	64.5	10.6	 20
268	 18	67.3	9.2	 16
269	 18	55.0	8.5	 25
270	 18	65.0	14.0	 25
271	 18	86.8	14.7	 20
272	 18	82.0	12.2	 25
273	 18	53.0	12.0	 25
274	 18	76.0	15.6	 20
275	 18	45.0	6.9	 25
276	 18	56.0	8.8	 25
277	 18	51.3	6.1	 16
278	 18	50.3	8.8	 20
279	 18	85.3	16.8	 20
280	 18	148.8	139.8	 16
281	 18	58.0	10.7	 25
282	 18	63.0	9.2	 25
283	 18	72.3	7.9	 20
284	 18	65.0	10.5	 25
285	 18	78.0	12.8	 25
286	 18	64.0	15.9	 20
287	 18	88.0	14.4	 25
288	 18	75.0	14.5	 25
289	 18	273.3	26.9	 16
290	 18	94.0	27.1	 20
291	 18	66.8	9.3	 16
292	 18	83.0	10.2	 20
293	 18	128.0	18.4	 25
294	 18	216.8	39.2	 20
295	 18	291.0	35.1	 25
296	 18	2357.0	190.6	 25
297	 18	546.3	35.3	 20
298	 18	1626.0	173.4	 25
299	 18	509.0	67.7	 25
300	 18	122.3	13.9	 20
301	 18	380.0	35.8	 25
302	 18	793.8	50.3	 20
303	 18	121.0	15.9	 16
304	 18	96.0	11.4	 20
305	 18	53.3	15.2	 20
306	 18	117.3	11.1	 20
307	 18	208.0	27.8	 25
308	 18	82.0	19.5	 25
309	 18	642.3	47.7	 20
310	 18	1065.0	63.4	 25
311	 18	306.0	37.3	 25
312	 18	304.8	77.9	 20
313	 18	285.0	35.1	 25
314	 18	291.0	165.9	 20
315	 18	753.5	50.8	 16
316	 18	591.8	42.4	 20
317	 18	355.3	53.9	 20
318	 18	588.5	49.3	 20
319	 18	205.0	27.0	 25
320	 18	283.0	38.1	 25
321	 18	109.3	17.9	 20
322	 18	740.0	91.7	 25
323	 18	409.0	88.8	 25
324	 18	987.8	59.7	 20
325	 18	846.0	136.4	 25
326	 18	246.3	20.5	 20
327	 18	195.8	31.3	 16
328	 18	1823.0	160.6	 20
329	 18	3859.3	394.7	 20
330	 18	340.8	24.8	 20
331	 18	119.0	26.0	 25
332	 18	80.0	14.1	 25
333	 18	111.0	18.7	 20
334	 18	495.0	46.6	 25
335	 18	238.0	39.9	 25
336	 18	97.3	17.9	 20
337	 18	82.0	13.8	 25
338	 18	150.0	64.8	 25
339	 18	12227.0	568.0	 16
340	 18	2040.0	156.3	 20
341	 18	430.3	40.3	 20
342	 18	492.5	51.8	 16
343	 18	414.0	48.8	 25
344	 18	232.0	29.1	 25
345	 18	197.5	55.0	 20
346	 18	626.0	182.5	 25
347	 18	113.0	19.4	 25
348	 18	66.0	9.2	 20
349	 18	143.0	25.0	 25
350	 18	245.3	15.4	 20
351	 18	67.5	12.6	 20
352	 18	65.8	11.6	 20
353	 18	56.3	11.5	 16
354	 18	51.8	10.3	 20
355	 18	61.0	11.3	 25
356	 18	74.8	12.6	 20
357	 18	56.0	7.8	 25
358	 18	70.0	11.2	 25
359	 18	59.0	8.5	 20
360	 18	57.0	8.5	 25
361	 18	67.0	9.0	 25
362	 18	72.3	10.7	 20
363	 18	251.8	38.7	 20
364	 18	55.0	10.2	 20
365	 18	545.5	38.3	 16
366	 18	360.8	44.0	 20
367	 18	73.0	10.3	 25
368	 18	56.8	13.2	 20
369	 18	82.0	14.1	 25
370	 18	64.0	9.5	 25
371	 18	466.5	43.9	 20
372	 18	522.0	42.9	 25
373	 18	58.0	9.1	 25
374	 18	137.5	18.2	 20
375	 18	111.5	14.7	 20
376	 18	67.8	15.4	 20
377	 18	63.0	12.8	 16
378	 18	69.0	9.6	 20
379	 18	62.0	9.8	 20
380	 18	57.3	9.1	 20
381	 18	56.0	10.9	 25
382	 18	56.0	11.5	 25
383	 18	58.8	10.3	 20
384	 18	181.0	26.1	 25
385	 18	208.0	22.8	 25
386	 18	195.3	19.4	 20
387	 18	166.0	22.8	 25
388	 18	431.8	55.3	 20
389	 18	141.8	23.1	 16
390	 18	95.3	19.4	 20
391	 18	336.3	36.9	 20
392	 18	358.0	43.0	 20
393	 18	61.0	10.5	 25
394	 18	127.0	20.8	 25
395	 18	84.3	14.1	 20
396	 18	52.0	9.4	 25
397	 18	72.0	10.9	 25
398	 18	94.0	19.4	 20
399	 18	109.0	13.1	 25
400	 18	209.5	30.6	 20
401	 18	92.5	10.0	 16
402	 18	99.5	16.3	 20
403	 18	65.5	13.9	 20
404	 18	177.3	21.8	 20
405	 18	117.0	14.4	 25
406	 18	922.5	76.4	 20
407	 18	422.0	37.4	 25
408	 18	662.0	76.8	 25
409	 18	708.3	49.9	 20
410	 18	139.0	32.0	 25
411	 18	137.0	16.1	 25
412	 18	1048.8	41.5	 16
413	 18	75.5	13.5	 20
414	 18	64.0	12.5	 20
415	 18	55.3	8.3	 16
416	 18	197.5	22.0	 20
417	 18	73.0	9.8	 25
418	 18	58.3	11.2	 20
419	 18	52.0	11.9	 25
420	 18	50.0	8.3	 25
421	 18	50.0	7.0	 20
422	 18	56.0	11.9	 25
423	 18	60.0	8.4	 25
424	 18	73.5	13.0	 20
425	 18	406.8	29.3	 20
426	 18	65.0	12.6	 20
427	 18	58.0	11.4	 16
428	 18	181.8	25.0	 20
429	 18	52.0	9.0	 25
430	 18	61.5	14.7	 20
431	 18	69.0	12.6	 25
432	 18	50.0	8.6	 25
433	 18	77.0	13.1	 20
434	 18	67.0	12.4	 25
435	 18	87.0	15.3	 25
436	 18	106.0	17.1	 20
437	 18	87.3	14.1	 20
438	 18	71.8	22.8	 20
439	 18	62.8	12.6	 16
440	 18	56.0	12.6	 20
441	 18	48.0	9.8	 25
442	 18	81.3	10.6	 20
443	 18	78.0	10.8	 25
444	 18	168.0	25.7	 25
445	 18	113.3	22.5	 20
446	 18	441.0	37.5	 25
447	 18	172.0	27.8	 25
448	 18	92.0	15.6	 20
449	 18	75.8	10.8	 20
450	 18	151.3	26.1	 20
451	 18	62.0	12.3	 16
452	 18	212.0	22.8	 20
453	 18	87.0	18.0	 25
454	 18	1192.3	210.1	 20
455	 18	315.0	34.5	 25
456	 18	162.0	21.7	 25
457	 18	169.3	24.1	 20
458	 18	148.0	19.2	 25
459	 18	332.0	35.2	 25
460	 18	84.8	10.5	 20
461	 18	82.0	15.2	 25
462	 18	372.5	46.7	 20
463	 18	113.0	14.0	 16
464	 18	186.8	18.7	 20
465	 18	214.3	22.5	 16
466	 18	75.0	20.8	 25
467	 18	105.0	16.0	 25
468	 18	62.0	11.5	 20
469	 18	205.0	26.7	 25
470	 18	192.0	17.1	 25
471	 18	103.3	16.2	 20
472	 18	105.0	13.8	 25
473	 18	172.0	26.7	 25
474	 18	332.0	20.9	 16
475	 18	102.3	11.3	 20
476	 18	339.0	44.9	 20
477	 18	150.8	20.7	 16
478	 18	153.0	18.6	 25
479	 18	177.0	35.7	 25
480	 18	202.3	31.8	 20
481	 18	148.0	20.1	 25
482	 18	338.0	128.8	 25
483	 18	4096.0	334.1	 20
484	 18	67.0	9.2	 25
485	 18	55.0	12.6	 25
486	 18	50.8	21.5	 16
487	 18	54.3	9.0	 20
488	 18	71.5	13.1	 20
489	 18	58.0	9.3	 16
490	 18	52.0	8.1	 25
491	 18	62.0	12.3	 25
492	 18	56.0	8.1	 20
493	 18	63.0	12.4	 25
494	 18	134.0	16.0	 25
495	 18	70.5	8.9	 20
496	 18	274.0	25.2	 25
497	 18	299.0	32.4	 25
498	 18	258.3	30.5	 20
499	 18	94.3	10.9	 20
500	 18	236.5	28.1	 20
501	 18	291.5	23.4	 16
502	 18	304.8	26.0	 20
503	 18	105.0	44.7	 25
504	 18	522.3	42.4	 20
505	 18	927.0	95.8	 25
506	 18	234.0	35.5	 25
507	 18	397.0	34.4	 20
508	 18	385.0	35.0	 25
509	 18	400.0	39.5	 25
510	 18	574.3	62.7	 20
511	 18	2479.8	203.9	 20
512	 18	354.5	40.8	 20
513	 18	68.5	13.3	 16
514	 18	163.3	21.6	 20
515	 18	456.0	48.1	 25
516	 18	189.0	19.2	 20
517	 18	169.0	21.3	 25
518	 18	120.0	23.1	 25
519	 18	373.3	43.2	 20
520	 18	1040.0	106.0	 25
521	 18	222.0	25.0	 25
522	 18	141.5	15.3	 20
523	 18	189.3	22.6	 20
524	 18	176.0	27.4	 16
525	 18	262.3	20.2	 20
526	 18	187.8	23.6	 20
527	 18	211.8	27.6	 20
528	 18	106.0	16.6	 25
529	 18	87.0	19.3	 25
530	 18	108.5	13.6	 20
531	 18	173.0	24.6	 25
532	 18	61.0	12.7	 25
533	 18	66.3	10.3	 20
534	 18	58.0	11.5	 25
535	 18	66.0	8.9	 25
536	 18	56.3	8.2	 16
537	 18	54.8	9.3	 20
538	 18	58.3	12.6	 20
539	 18	59.5	13.7	 16
540	 18	99.0	14.5	 25
541	 18	202.0	31.2	 25
542	 18	82.3	18.2	 20
543	 18	70.0	11.1	 25
544	 18	493.0	96.6	 25
545	 18	71.3	9.7	 20
546	 18	76.0	11.9	 25
547	 18	55.0	10.9	 25
548	 18	54.3	8.5	 16
549	 18	46.3	8.5	 20
550	 18	54.3	8.3	 20
551	 18	66.0	10.6	 16
552	 18	84.0	13.1	 25
553	 18	87.0	19.5	 25
554	 18	123.5	16.7	 20
555	 18	298.0	26.1	 25
556	 18	515.0	57.2	 25
557	 18	104.3	15.2	 20
558	 18	66.0	14.5	 25
559	 18	122.0	19.6	 25
560	 18	305.5	29.5	 16
561	 18	1274.0	100.8	 20
562	 18	157.8	104.9	 20
563	 18	1995.0	84.1	 16
564	 18	428.0	59.1	 25
565	 18	302.0	155.0	 25
566	 18	1606.8	113.5	 20
567	 18	113.0	25.9	 25
568	 18	301.0	47.7	 25
569	 18	56.0	9.3	 20
570	 18	643.0	74.0	 25
571	 18	118.0	18.5	 25
572	 18	351.3	32.8	 20
573	 18	686.5	67.0	 20
574	 18	483.0	72.7	 20
575	 18	104.3	14.3	 16
576	 18	142.3	23.3	 20
577	 18	331.0	49.4	 25
578	 18	67.3	15.2	 20
579	 18	123.0	25.3	 25
580	 18	112.0	15.0	 25
581	 18	83.3	15.4	 20
582	 18	1480.0	110.4	 25
583	 18	1190.3	150.0	 20
584	 18	521.0	60.0	 25
585	 18	64.0	15.3	 20
586	 18	79.8	13.7	 16
587	 18	67.0	12.6	 20
588	 18	116.8	15.5	 20
589	 18	174.0	50.3	 20
590	 18	443.0	52.2	 25
591	 18	137.0	19.5	 25
592	 18	78.8	18.9	 20
593	 18	71.0	13.1	 25
594	 18	113.0	15.8	 25
595	 18	82.0	11.4	 20
596	 18	87.0	13.0	 25
597	 18	63.3	9.9	 20
598	 18	187.0	22.0	 16
599	 18	481.0	49.6	 20
600	 18	421.5	62.8	 20
601	 18	226.0	24.9	 20
602	 18	57.0	12.8	 25
603	 18	74.0	15.7	 25
604	 18	87.0	14.3	 20
605	 18	142.0	22.8	 25
606	 18	156.0	21.9	 25
607	 18	92.3	15.3	 20
608	 18	58.0	10.1	 25
609	 18	83.3	14.4	 20
610	 18	115.0	14.9	 16
611	 18	284.0	35.3	 20
612	 18	488.5	93.1	 20
613	 18	78.3	11.7	 16
614	 18	55.0	9.8	 25
615	 18	61.0	9.3	 25
616	 18	57.3	8.3	 20
617	 18	66.0	10.4	 25
618	 18	58.0	9.5	 25
619	 18	84.3	13.2	 20
620	 18	944.0	77.0	 25
621	 18	3512.0	477.9	 25
622	 18	1673.5	93.8	 16
623	 18	167.8	38.6	 20
624	 18	733.8	117.2	 20
625	 18	85.3	15.3	 16
626	 18	78.0	11.7	 25
627	 18	276.0	49.5	 25
628	 18	82.0	13.3	 20
629	 18	161.0	34.8	 25
630	 18	66.0	11.6	 25
631	 18	101.0	18.1	 20
632	 18	55.0	8.9	 25
633	 18	60.0	9.7	 25
634	 18	67.3	14.3	 16
635	 18	70.3	12.9	 20
636	 18	251.3	31.8	 20
637	 18	100.5	14.9	 16
638	 18	104.0	47.2	 25
639	 18	7276.0	1196.0	 20
  0	 19	72.3	10.1	 20
  1	 19	353.5	47.4	 20
  2	 19	70.5	14.2	 20
  3	 19	127.0	18.0	 25
  4	 19	158.0	18.5	 25
  5	 19	51.8	11.0	 20
  6	 19	77.0	13.9	 25
  7	 19	54.0	10.4	 25
  8	 19	56.0	11.5	 20
  9	 19	65.0	11.6	 25
 10	 19	50.3	9.9	 20
 11	 19	73.0	13.7	 16
 12	 19	78.3	13.2	 20
 13	 19	127.3	13.1	 20
 14	 19	54.3	11.1	 20
 15	 19	69.0	12.7	 25
 16	 19	96.0	12.4	 25
 17	 19	79.3	13.6	 20
 18	 19	233.0	32.7	 25
 19	 19	74.0	11.3	 25
 20	 19	90.3	14.5	 20
 21	 19	438.0	50.0	 25
 22	 19	387.3	34.3	 20
 23	 19	152.8	15.6	 16
 24	 19	83.8	20.4	 20
 25	 19	120.5	20.9	 20
 26	 19	797.3	32.8	 16
 27	 19	147.0	17.1	 25
 28	 19	126.0	15.0	 25
 29	 19	119.8	25.7	 20
 30	 19	102.0	14.9	 25
 31	 19	60.0	10.2	 25
 32	 19	56.5	7.9	 20
 33	 19	103.0	18.4	 25
 34	 19	184.0	27.4	 25
 35	 19	78.0	12.6	 16
 36	 19	47.3	11.0	 20
 37	 19	47.3	11.3	 20
 38	 19	50.3	5.1	 16
 39	 19	50.0	7.4	 25
 40	 19	58.0	9.4	 25
 41	 19	66.3	10.2	 20
 42	 19	52.0	8.5	 25
 43	 19	88.3	14.5	 20
 44	 19	79.0	10.2	 25
 45	 19	144.0	26.0	 25
 46	 19	48.0	6.8	 20
 47	 19	104.5	20.5	 20
 48	 19	78.5	11.7	 20
 49	 19	67.8	10.8	 16
 50	 19	57.0	9.8	 20
 51	 19	73.0	15.0	 25
 52	 19	260.3	34.4	 20
 53	 19	75.0	17.8	 25
 54	 19	56.0	12.5	 25
 55	 19	92.0	18.2	 20
 56	 19	94.0	14.7	 25
 57	 19	89.0	13.7	 25
 58	 19	52.0	10.2	 20
 59	 19	200.8	32.5	 20
 60	 19	75.3	13.1	 20
 61	 19	64.8	6.9	 16
 62	 19	82.3	16.4	 20
 63	 19	64.0	11.5	 25
 64	 19	52.3	9.4	 20
 65	 19	52.0	10.8	 25
 66	 19	47.0	7.1	 25
 67	 19	48.5	6.7	 20
 68	 19	221.0	26.4	 25
 69	 19	121.0	21.3	 25
 70	 19	66.8	15.1	 20
 71	 19	54.0	8.3	 25
 72	 19	64.8	10.1	 20
 73	 19	39.0	9.2	 16
 74	 19	54.3	12.6	 20
 75	 19	325.5	34.6	 20
 76	 19	62.3	11.3	 20
 77	 19	60.0	11.1	 25
 78	 19	618.0	60.1	 25
 79	 19	761.3	41.1	 20
 80	 19	594.0	53.7	 25
 81	 19	366.0	55.2	 25
 82	 19	58.0	9.9	 20
 83	 19	188.0	18.4	 25
 84	 19	289.5	27.3	 20
 85	 19	103.0	12.5	 16
 86	 19	172.5	29.8	 20
 87	 19	95.5	17.2	 20
 88	 19	155.8	16.9	 20
 89	 19	134.0	13.5	 25
 90	 19	790.0	80.6	 25
 91	 19	1440.0	58.2	 20
 92	 19	2154.0	181.4	 25
 93	 19	965.0	118.7	 25
 94	 19	2181.3	96.3	 20
 95	 19	1845.0	111.2	 25
 96	 19	752.5	275.9	 20
 97	 19	454.0	44.7	 16
 98	 19	62.0	8.6	 20
 99	 19	48.5	9.6	 20
100	 19	56.3	8.6	 20
101	 19	76.0	14.4	 25
102	 19	3680.3	248.2	 20
103	 19	111.0	24.7	 25
104	 19	120.0	14.5	 25
105	 19	72.0	12.0	 20
106	 19	69.0	9.3	 25
107	 19	58.0	12.0	 25
108	 19	61.8	13.9	 20
109	 19	50.8	9.6	 20
110	 19	84.8	18.3	 20
111	 19	129.3	23.0	 16
112	 19	222.0	31.6	 20
113	 19	93.0	15.1	 25
114	 19	167.8	21.8	 20
115	 19	67.0	13.6	 25
116	 19	107.0	24.2	 25
117	 19	353.3	31.5	 20
118	 19	1285.0	110.7	 25
119	 19	271.0	20.1	 25
120	 19	341.3	30.8	 20
121	 19	87.0	15.8	 20
122	 19	231.0	25.9	 20
123	 19	60.0	12.1	 16
124	 19	90.3	11.3	 20
125	 19	139.0	20.8	 25
126	 19	68.3	8.9	 20
127	 19	568.0	58.0	 25
128	 19	50.0	8.0	 25
129	 19	63.0	14.5	 20
130	 19	79.0	10.2	 25
131	 19	90.0	16.2	 25
132	 19	302.5	32.7	 20
133	 19	63.5	9.5	 20
134	 19	68.3	12.8	 20
135	 19	234.3	24.2	 16
136	 19	237.8	33.6	 20
137	 19	52.0	9.5	 25
138	 19	55.5	7.8	 20
139	 19	69.0	11.5	 25
140	 19	290.0	33.4	 25
141	 19	1212.0	96.4	 20
142	 19	427.0	44.3	 25
143	 19	1064.0	113.1	 25
144	 19	1330.3	110.0	 20
145	 19	1795.0	176.1	 25
146	 19	140.5	24.4	 20
147	 19	102.3	20.7	 16
148	 19	84.0	12.5	 20
149	 19	66.3	12.6	 20
150	 19	80.0	11.2	 20
151	 19	131.0	46.5	 25
152	 19	708.0	73.8	 25
153	 19	140.5	19.8	 20
154	 19	56.0	11.3	 25
155	 19	68.0	14.5	 25
156	 19	108.3	20.4	 20
157	 19	198.0	27.2	 25
158	 19	117.5	15.9	 20
159	 19	48.3	9.5	 16
160	 19	333.0	37.7	 20
161	 19	381.3	44.0	 16
162	 19	515.0	46.4	 25
163	 19	1141.0	64.1	 25
164	 19	1262.0	67.1	 20
165	 19	261.0	21.8	 25
166	 19	469.0	72.4	 25
167	 19	1143.3	96.2	 20
168	 19	677.0	61.0	 25
169	 19	233.0	35.2	 25
170	 19	135.3	21.5	 16
171	 19	107.0	10.7	 20
172	 19	90.5	13.0	 20
173	 19	58.0	7.8	 16
174	 19	76.0	14.4	 25
175	 19	844.0	76.1	 25
176	 19	1096.5	87.7	 20
177	 19	164.0	24.4	 25
178	 19	58.0	11.0	 25
179	 19	52.3	7.4	 20
180	 19	109.0	22.5	 25
181	 19	94.0	12.9	 25
182	 19	50.0	8.6	 20
183	 19	155.5	19.7	 20
184	 19	350.8	38.9	 20
185	 19	123.0	18.7	 16
186	 19	123.0	21.7	 20
187	 19	95.0	16.1	 25
188	 19	121.0	10.7	 20
189	 19	58.0	9.8	 25
190	 19	84.0	15.3	 25
191	 19	79.5	12.5	 20
192	 19	203.0	21.6	 25
193	 19	5956.0	1392.6	 25
194	 19	91.3	12.7	 20
195	 19	69.5	14.2	 20
196	 19	66.8	10.8	 20
197	 19	4782.5	202.5	 16
198	 19	192.5	23.4	 20
199	 19	73.0	12.3	 25
200	 19	72.8	10.4	 20
201	 19	51.0	8.0	 25
202	 19	57.0	14.0	 25
203	 19	48.0	9.4	 20
204	 19	51.0	11.6	 25
205	 19	69.0	15.3	 25
206	 19	47.3	10.9	 20
207	 19	53.5	10.0	 20
208	 19	59.0	9.6	 20
209	 19	59.3	15.1	 16
210	 19	60.0	6.9	 20
211	 19	52.0	8.5	 25
212	 19	57.0	9.1	 20
213	 19	89.0	19.2	 25
214	 19	69.0	12.7	 25
215	 19	2308.8	234.7	 20
216	 19	261.0	31.4	 25
217	 19	139.0	23.2	 25
218	 19	73.0	13.7	 20
219	 19	202.8	27.9	 20
220	 19	108.3	16.6	 16
221	 19	51.3	8.5	 20
222	 19	71.5	13.1	 20
223	 19	82.5	13.3	 16
224	 19	114.0	18.8	 25
225	 19	86.0	13.7	 25
226	 19	85.3	13.7	 20
227	 19	132.0	22.3	 25
228	 19	111.0	15.8	 25
229	 19	76.8	17.0	 20
230	 19	74.0	13.1	 25
231	 19	90.0	17.9	 25
232	 19	54.0	10.3	 16
233	 19	156.5	21.7	 20
234	 19	108.0	19.7	 20
235	 19	69.3	11.8	 16
236	 19	99.0	13.1	 25
237	 19	185.0	35.8	 25
238	 19	140.3	28.9	 20
239	 19	197.0	27.5	 25
240	 19	99.0	18.7	 25
241	 19	98.3	16.1	 20
242	 19	128.0	22.4	 25
243	 19	425.0	66.3	 25
244	 19	368.5	22.6	 16
245	 19	224.5	29.6	 20
246	 19	199.3	21.9	 20
247	 19	408.0	26.0	 16
248	 19	90.0	17.2	 25
249	 19	60.0	12.9	 25
250	 19	118.0	18.8	 20
251	 19	334.0	40.3	 25
252	 19	384.0	57.9	 25
253	 19	337.8	31.6	 20
254	 19	91.0	13.9	 25
255	 19	74.0	12.0	 25
256	 19	72.8	8.6	 16
257	 19	87.8	16.5	 20
258	 19	93.0	15.7	 20
259	 19	75.3	15.9	 16
260	 19	58.3	7.8	 20
261	 19	88.0	15.9	 25
262	 19	334.3	35.2	 20
263	 19	129.0	18.7	 25
264	 19	501.0	55.5	 25
265	 19	104.3	12.7	 20
266	 19	595.0	112.1	 25
267	 19	213.0	40.8	 25
268	 19	638.5	93.2	 20
269	 19	344.8	35.8	 20
270	 19	65.0	7.3	 20
271	 19	212.0	29.4	 16
272	 19	78.5	12.8	 20
273	 19	64.0	24.0	 25
274	 19	60.5	8.6	 20
275	 19	101.0	16.4	 25
276	 19	72.3	12.9	 20
277	 19	127.0	17.9	 25
278	 19	121.0	14.2	 25
279	 19	88.3	15.2	 20
280	 19	100.0	19.0	 25
281	 19	99.0	10.9	 20
282	 19	73.8	12.3	 16
283	 19	2622.5	364.6	 20
284	 19	156.3	19.0	 20
285	 19	100.8	18.1	 20
286	 19	471.0	73.2	 25
287	 19	71.0	15.1	 25
288	 19	100.5	15.0	 20
289	 19	202.0	27.3	 25
290	 19	1141.0	182.2	 25
291	 19	781.3	95.7	 20
292	 19	288.0	32.3	 25
293	 19	160.5	19.9	 20
294	 19	187.3	28.4	 16
295	 19	93.5	16.4	 20
296	 19	251.8	26.3	 20
297	 19	141.0	23.7	 20
298	 19	243.0	30.3	 25
299	 19	291.0	30.0	 25
300	 19	826.0	106.5	 20
301	 19	277.0	53.8	 25
302	 19	107.0	12.4	 25
303	 19	83.0	11.5	 20
304	 19	103.0	24.5	 25
305	 19	110.0	28.2	 25
306	 19	57.3	12.5	 16
307	 19	69.0	11.0	 20
308	 19	219.8	30.3	 20
309	 19	104.8	17.5	 16
310	 19	207.0	18.5	 25
311	 19	2276.0	98.9	 25
312	 19	247.0	32.6	 20
313	 19	72.0	10.0	 25
314	 19	175.0	34.2	 25
315	 19	176.5	23.7	 20
316	 19	118.0	24.0	 25
317	 19	379.0	47.8	 25
318	 19	126.0	20.3	 16
319	 19	68.5	14.4	 20
320	 19	62.0	8.7	 20
321	 19	77.3	14.0	 16
322	 19	57.0	9.3	 25
323	 19	354.0	43.8	 25
324	 19	515.3	45.3	 20
325	 19	1183.0	130.1	 25
326	 19	91.0	17.5	 25
327	 19	97.3	14.6	 20
328	 19	4051.0	698.8	 25
329	 19	1382.0	176.9	 25
330	 19	570.5	40.7	 16
331	 19	173.5	25.8	 20
332	 19	71.0	13.5	 20
333	 19	264.3	32.4	 16
334	 19	292.0	39.0	 25
335	 19	123.5	18.6	 20
336	 19	286.0	43.7	 25
337	 19	129.0	18.9	 25
338	 19	96.0	17.4	 20
339	 19	96.0	14.3	 25
340	 19	162.0	21.3	 25
341	 19	71.3	12.2	 20
342	 19	74.0	11.9	 25
343	 19	117.5	12.5	 20
344	 19	67.8	15.3	 16
345	 19	1552.0	203.5	 20
346	 19	4714.8	377.3	 20
347	 19	812.8	48.3	 20
348	 19	168.0	26.5	 25
349	 19	117.0	17.1	 25
350	 19	190.5	57.7	 20
351	 19	62.0	9.6	 25
352	 19	61.0	11.3	 25
353	 19	228.3	39.8	 20
354	 19	58.0	10.3	 25
355	 19	148.8	25.3	 20
356	 19	49.3	10.4	 16
357	 19	57.3	12.3	 20
358	 19	74.8	16.2	 20
359	 19	71.0	9.1	 20
360	 19	56.0	8.9	 25
361	 19	54.0	10.5	 25
362	 19	62.5	10.8	 20
363	 19	143.0	18.8	 25
364	 19	74.0	14.9	 25
365	 19	64.0	13.4	 20
366	 19	48.0	9.8	 25
367	 19	56.3	9.7	 20
368	 19	54.5	11.1	 16
369	 19	77.0	13.1	 20
370	 19	57.3	9.1	 20
371	 19	59.0	8.3	 20
372	 19	259.0	36.2	 25
373	 19	102.0	15.7	 25
374	 19	81.3	11.5	 20
375	 19	1173.0	172.8	 25
376	 19	310.0	60.6	 25
377	 19	60.5	10.5	 20
378	 19	161.0	36.0	 25
379	 19	94.0	15.0	 25
380	 19	204.0	18.3	 16
381	 19	86.0	14.3	 20
382	 19	126.5	21.2	 20
383	 19	59.3	9.4	 16
384	 19	84.0	12.1	 25
385	 19	93.0	17.8	 25
386	 19	171.0	19.8	 20
387	 19	202.0	16.3	 25
388	 19	106.0	19.3	 25
389	 19	274.3	28.6	 20
390	 19	135.0	24.7	 25
391	 19	80.0	13.2	 25
392	 19	110.8	14.7	 16
393	 19	65.8	13.8	 20
394	 19	112.0	18.1	 16
395	 19	226.0	31.7	 20
396	 19	576.0	63.6	 25
397	 19	366.0	40.2	 20
398	 19	223.0	27.4	 25
399	 19	278.0	29.9	 25
400	 19	231.5	39.2	 20
401	 19	202.0	36.0	 25
402	 19	253.0	51.4	 25
403	 19	61.0	11.6	 20
404	 19	93.3	14.3	 20
405	 19	229.0	31.2	 20
406	 19	69.0	11.3	 16
407	 19	338.5	34.0	 20
408	 19	119.0	14.8	 25
409	 19	124.3	19.9	 20
410	 19	1023.0	102.3	 25
411	 19	1768.0	180.4	 25
412	 19	723.0	75.9	 20
413	 19	1043.0	108.5	 25
414	 19	132.0	17.2	 25
415	 19	67.3	11.5	 20
416	 19	64.0	15.3	 25
417	 19	129.8	24.8	 20
418	 19	148.3	16.9	 16
419	 19	128.3	18.4	 20
420	 19	57.3	9.1	 20
421	 19	50.3	8.2	 20
422	 19	54.0	8.7	 25
423	 19	58.0	9.5	 25
424	 19	72.0	14.1	 20
425	 19	111.0	19.9	 25
426	 19	457.0	100.7	 25
427	 19	100.5	24.0	 20
428	 19	106.0	15.6	 25
429	 19	92.3	16.3	 20
430	 19	70.8	8.8	 16
431	 19	430.0	48.8	 20
432	 19	285.8	43.6	 20
433	 19	939.3	83.6	 20
434	 19	104.0	14.5	 25
435	 19	74.0	11.7	 25
436	 19	75.0	13.1	 20
437	 19	65.0	11.0	 25
438	 19	101.0	22.7	 25
439	 19	56.3	10.0	 20
440	 19	84.0	19.1	 25
441	 19	52.3	8.9	 20
442	 19	57.3	7.9	 16
443	 19	82.3	13.5	 20
444	 19	88.3	14.9	 20
445	 19	149.3	27.5	 20
446	 19	281.0	42.5	 25
447	 19	114.0	14.0	 25
448	 19	215.3	23.8	 20
449	 19	236.0	36.6	 25
450	 19	273.0	33.9	 20
451	 19	77.0	13.7	 25
452	 19	56.0	11.9	 25
453	 19	56.5	8.2	 16
454	 19	73.3	12.4	 20
455	 19	101.8	16.4	 20
456	 19	91.3	19.6	 16
457	 19	77.0	14.5	 20
458	 19	51.0	9.4	 25
459	 19	57.5	9.8	 20
460	 19	58.0	8.7	 25
461	 19	850.0	105.9	 25
462	 19	282.5	28.4	 20
463	 19	5493.0	913.4	 25
464	 19	396.0	72.4	 25
465	 19	484.8	67.1	 20
466	 19	1038.5	84.8	 20
467	 19	262.5	26.4	 20
468	 19	212.8	28.1	 16
469	 19	167.5	23.0	 20
470	 19	978.0	90.1	 25
471	 19	454.0	39.6	 20
472	 19	153.0	18.6	 25
473	 19	839.0	116.7	 25
474	 19	93.8	14.4	 20
475	 19	83.0	12.4	 25
476	 19	121.0	20.5	 25
477	 19	91.8	14.7	 20
478	 19	127.3	25.8	 20
479	 19	203.8	31.6	 20
480	 19	955.8	71.3	 16
481	 19	67.3	12.4	 20
482	 19	118.0	17.9	 25
483	 19	100.3	10.3	 20
484	 19	85.0	13.6	 25
485	 19	60.0	8.7	 25
486	 19	53.3	10.3	 20
487	 19	55.0	8.1	 25
488	 19	63.0	9.0	 25
489	 19	72.8	16.4	 20
490	 19	90.3	14.9	 20
491	 19	59.5	8.2	 20
492	 19	57.8	12.4	 16
493	 19	52.5	9.2	 20
494	 19	75.0	12.8	 20
495	 19	80.3	13.0	 20
496	 19	67.0	8.5	 25
497	 19	82.0	15.5	 25
498	 19	451.5	43.3	 20
499	 19	92.0	13.9	 25
500	 19	98.0	16.3	 25
501	 19	74.0	10.1	 20
502	 19	80.0	9.7	 25
503	 19	174.8	28.7	 20
504	 19	121.3	15.7	 16
505	 19	383.8	43.5	 20
506	 19	271.8	26.7	 20
507	 19	239.3	21.9	 20
508	 19	122.0	22.4	 25
509	 19	618.3	73.8	 20
510	 19	266.0	29.5	 25
511	 19	148.0	23.3	 25
512	 19	192.3	19.0	 20
513	 19	172.0	22.4	 25
514	 19	376.0	39.1	 25
515	 19	78.3	17.0	 16
516	 19	158.0	18.8	 20
517	 19	226.0	26.4	 20
518	 19	134.3	15.0	 16
519	 19	344.0	41.0	 25
520	 19	201.0	43.6	 25
521	 19	1235.0	78.1	 20
522	 19	904.0	84.1	 25
523	 19	249.0	40.6	 25
524	 19	200.3	25.9	 20
525	 19	314.0	42.6	 25
526	 19	168.0	25.7	 25
527	 19	287.3	31.5	 16
528	 19	245.5	18.9	 20
529	 19	104.8	16.6	 20
530	 19	117.8	17.0	 16
531	 19	81.0	20.4	 25
532	 19	114.0	19.2	 25
533	 19	91.3	16.5	 20
534	 19	67.0	11.7	 25
535	 19	60.0	12.1	 25
536	 19	117.0	26.0	 20
537	 19	88.0	16.6	 25
538	 19	2384.0	473.1	 25
539	 19	88.5	12.3	 20
540	 19	83.0	15.4	 20
541	 19	97.5	12.4	 20
542	 19	64.0	9.9	 16
543	 19	57.0	9.9	 20
544	 19	70.0	8.8	 25
545	 19	64.0	8.0	 20
546	 19	102.0	14.0	 25
547	 19	838.0	125.3	 25
548	 19	242.3	26.0	 20
549	 19	46.0	6.8	 25
550	 19	51.0	24.5	 25
551	 19	47.3	8.3	 20
552	 19	233.3	374.9	 20
553	 19	80.3	14.5	 20
554	 19	71.5	10.3	 16
555	 19	325.5	30.7	 20
556	 19	209.0	24.5	 25
557	 19	465.3	36.3	 20
558	 19	216.0	18.3	 25
559	 19	75.0	15.4	 25
560	 19	157.3	20.5	 20
561	 19	141.0	25.1	 25
562	 19	597.0	49.5	 25
563	 19	2570.8	236.0	 20
564	 19	565.5	62.7	 20
565	 19	145.3	18.0	 20
566	 19	307.8	16.7	 16
567	 19	151.3	21.2	 20
568	 19	209.5	26.3	 20
569	 19	274.0	32.6	 25
570	 19	117.0	22.4	 25
571	 19	112.3	17.8	 20
572	 19	406.0	48.3	 25
573	 19	1733.0	219.3	 25
574	 19	866.8	73.6	 20
575	 19	875.0	92.9	 25
576	 19	556.0	78.1	 25
577	 19	575.0	46.9	 16
578	 19	1768.3	111.8	 20
579	 19	826.8	120.3	 20
580	 19	1494.3	107.9	 16
581	 19	311.0	36.8	 25
582	 19	81.0	15.4	 25
583	 19	64.5	9.2	 20
584	 19	53.0	9.9	 25
585	 19	60.0	12.1	 25
586	 19	67.5	12.6	 20
587	 19	71.0	13.1	 25
588	 19	123.0	19.4	 25
589	 19	337.5	37.5	 16
590	 19	204.3	23.1	 20
591	 19	112.3	14.4	 20
592	 19	205.5	36.2	 16
593	 19	388.0	52.5	 25
594	 19	547.0	142.5	 25
595	 19	54.3	25.0	 20
596	 19	52.0	11.8	 25
597	 19	164.0	20.5	 25
598	 19	246.8	29.5	 20
599	 19	105.0	15.6	 25
600	 19	86.0	12.2	 25
601	 19	71.3	12.6	 16
602	 19	627.0	62.8	 20
603	 19	1249.5	137.5	 20
604	 19	176.5	21.2	 16
605	 19	88.0	14.6	 25
606	 19	62.0	8.9	 25
607	 19	104.0	10.1	 20
608	 19	90.0	14.1	 25
609	 19	237.0	26.3	 25
610	 19	213.0	30.9	 20
611	 19	144.0	23.8	 25
612	 19	101.0	16.8	 25
613	 19	154.0	22.5	 20
614	 19	107.5	14.9	 20
615	 19	1124.0	110.5	 20
616	 19	1243.0	91.0	 16
617	 19	72.5	12.3	 20
618	 19	134.0	18.6	 25
619	 19	141.5	19.3	 20
620	 19	363.0	36.2	 25
621	 19	1108.0	110.3	 25
622	 19	438.5	49.3	 20
623	 19	879.0	120.2	 25
624	 19	1081.0	220.0	 25
625	 19	223.3	37.3	 20
626	 19	59.3	10.0	 20
627	 19	55.8	11.3	 16
628	 19	62.0	16.6	 20
629	 19	83.3	12.0	 20
630	 19	259.0	37.0	 20
631	 19	390.0	48.6	 25
632	 19	192.0	35.1	 25
633	 19	110.0	37.2	 20
634	 19	332.0	53.4	 25
635	 19	136.0	43.6	 25
636	 19	52.8	11.2	 20
637	 19	74.0	12.6	 25
638	 19	181.0	36.3	 20
639	 19	167.0	39.6	 16
  0	 20	5319.0	762.8	 25
  1	 20	162.0	26.0	 25
  2	 20	99.5	18.1	 16
  3	 20	152.8	19.2	 20
  4	 20	120.3	17.1	 20
  5	 20	66.3	10.8	 16
  6	 20	98.0	17.6	 25
  7	 20	43.0	10.3	 25
  8	 20	51.3	9.8	 20
  9	 20	47.0	7.8	 25
 10	 20	45.0	7.5	 25
 11	 20	67.0	10.4	 20
 12	 20	92.0	15.3	 25
 13	 20	66.0	11.2	 25
 14	 20	53.3	7.5	 16
 15	 20	57.3	9.0	 20
 16	 20	175.0	21.7	 20
 17	 20	69.3	10.4	 16
 18	 20	109.0	23.2	 25
 19	 20	53.0	9.2	 25
 20	 20	87.0	8.7	 20
 21	 20	129.0	17.1	 25
 22	 20	133.0	18.6	 25
 23	 20	167.0	20.6	 20
 24	 20	135.0	17.0	 25
 25	 20	2878.0	221.7	 25
 26	 20	1608.5	55.8	 20
 27	 20	107.3	18.7	 20
 28	 20	107.5	23.7	 20
 29	 20	94.3	13.1	 16
 30	 20	105.3	16.0	 20
 31	 20	46.0	8.1	 20
 32	 20	52.0	10.3	 25
 33	 20	43.0	7.4	 25
 34	 20	112.5	17.2	 20
 35	 20	56.0	8.9	 25
 36	 20	47.0	7.2	 25
 37	 20	45.5	12.2	 20
 38	 20	52.0	9.0	 25
 39	 20	45.8	8.1	 20
 40	 20	47.5	11.0	 16
 41	 20	46.0	8.2	 20
 42	 20	56.8	12.8	 20
 43	 20	70.5	12.3	 20
 44	 20	66.0	12.8	 25
 45	 20	118.0	19.4	 25
 46	 20	55.0	9.6	 20
 47	 20	97.0	17.6	 25
 48	 20	61.0	11.9	 25
 49	 20	67.0	9.8	 20
 50	 20	60.0	12.1	 25
 51	 20	53.0	10.1	 20
 52	 20	133.0	16.5	 16
 53	 20	68.3	9.6	 20
 54	 20	51.3	8.3	 20
 55	 20	69.5	12.1	 20
 56	 20	73.0	11.7	 25
 57	 20	71.0	14.0	 25
 58	 20	48.0	11.2	 20
 59	 20	88.0	17.1	 25
 60	 20	61.0	19.0	 25
 61	 20	51.3	6.4	 20
 62	 20	55.0	10.9	 25
 63	 20	54.3	9.1	 20
 64	 20	44.5	10.3	 16
 65	 20	43.3	6.7	 20
 66	 20	46.5	10.1	 20
 67	 20	48.8	8.3	 16
 68	 20	116.0	19.8	 25
 69	 20	60.0	8.4	 25
 70	 20	44.8	8.2	 20
 71	 20	53.0	7.8	 25
 72	 20	46.0	10.6	 25
 73	 20	48.3	10.8	 20
 74	 20	51.0	13.8	 25
 75	 20	92.0	24.2	 25
 76	 20	69.8	12.4	 16
 77	 20	69.0	12.2	 20
 78	 20	652.0	64.5	 20
 79	 20	445.3	38.9	 16
 80	 20	363.0	45.4	 25
 81	 20	132.0	29.4	 25
 82	 20	62.5	10.0	 20
 83	 20	263.0	34.3	 25
 84	 20	106.0	22.7	 25
 85	 20	129.5	20.9	 20
 86	 20	98.0	18.9	 25
 87	 20	92.0	16.7	 20
 88	 20	127.0	16.9	 20
 89	 20	107.5	17.0	 20
 90	 20	331.3	27.4	 16
 91	 20	648.5	79.2	 20
 92	 20	1556.0	143.3	 25
 93	 20	409.3	51.0	 20
 94	 20	781.0	103.8	 25
 95	 20	738.0	53.5	 25
 96	 20	525.8	317.3	 20
 97	 20	188.0	194.5	 25
 98	 20	106.0	18.6	 25
 99	 20	51.0	10.1	 20
100	 20	55.5	10.3	 20
101	 20	48.0	7.6	 20
102	 20	231.3	34.1	 16
103	 20	69.8	10.8	 20
104	 20	57.5	9.3	 20
105	 20	55.8	8.8	 20
106	 20	49.0	7.5	 25
107	 20	57.0	10.9	 25
108	 20	53.0	10.4	 20
109	 20	55.0	11.1	 25
110	 20	64.0	10.1	 25
111	 20	67.3	10.1	 20
112	 20	406.0	44.9	 25
113	 20	139.3	22.9	 20
114	 20	182.5	26.2	 16
115	 20	71.3	11.3	 20
116	 20	64.3	11.2	 20
117	 20	608.3	56.4	 20
118	 20	2039.0	225.5	 25
119	 20	212.0	24.7	 25
120	 20	216.3	22.1	 20
121	 20	64.0	10.7	 25
122	 20	79.0	15.3	 25
123	 20	54.0	9.1	 20
124	 20	76.0	15.9	 25
125	 20	112.3	17.8	 20
126	 20	60.0	12.7	 16
127	 20	100.3	18.5	 20
128	 20	49.3	7.1	 20
129	 20	49.0	8.7	 20
130	 20	72.0	11.2	 25
131	 20	59.0	11.7	 25
132	 20	143.0	18.2	 20
133	 20	58.0	11.2	 25
134	 20	68.0	13.1	 25
135	 20	86.3	10.2	 20
136	 20	68.0	11.1	 25
137	 20	51.0	9.9	 20
138	 20	49.8	8.7	 16
139	 20	74.5	12.5	 20
140	 20	387.8	31.2	 20
141	 20	562.3	42.2	 20
142	 20	300.0	39.4	 25
143	 20	498.0	45.7	 25
144	 20	343.5	24.1	 20
145	 20	1087.0	83.2	 25
146	 20	84.3	16.1	 20
147	 20	69.0	10.4	 25
148	 20	70.0	11.4	 25
149	 20	67.3	10.2	 20
150	 20	110.8	20.1	 20
151	 20	222.3	22.8	 20
152	 20	296.8	38.9	 16
153	 20	79.0	13.7	 20
154	 20	53.0	10.0	 25
155	 20	49.8	11.9	 20
156	 20	68.0	12.0	 25
157	 20	106.0	17.6	 25
158	 20	68.3	11.6	 20
159	 20	51.0	8.9	 25
160	 20	215.0	27.7	 25
161	 20	665.3	57.6	 20
162	 20	455.8	52.8	 20
163	 20	1532.5	151.6	 20
164	 20	617.0	46.5	 16
165	 20	504.3	40.7	 20
166	 20	1544.0	149.8	 25
167	 20	1423.3	72.4	 20
168	 20	1234.0	132.8	 25
169	 20	381.0	38.9	 25
170	 20	152.3	20.5	 20
171	 20	69.0	8.9	 25
172	 20	67.0	10.3	 25
173	 20	58.8	10.0	 20
174	 20	51.3	7.8	 20
175	 20	320.0	40.3	 20
176	 20	230.3	24.6	 16
177	 20	89.3	15.2	 20
178	 20	75.0	15.9	 25
179	 20	65.8	13.4	 20
180	 20	61.0	12.3	 25
181	 20	67.0	13.2	 25
182	 20	56.0	7.2	 20
183	 20	147.0	18.2	 25
184	 20	183.0	26.4	 25
185	 20	119.8	19.1	 20
186	 20	118.0	21.8	 25
187	 20	79.3	11.7	 20
188	 20	130.3	16.8	 16
189	 20	59.3	11.2	 20
190	 20	72.0	14.8	 20
191	 20	102.5	19.9	 20
192	 20	111.0	17.1	 25
193	 20	276.0	48.4	 25
194	 20	77.3	12.5	 20
195	 20	70.0	12.7	 25
196	 20	60.0	11.4	 25
197	 20	2597.8	125.9	 20
198	 20	103.0	21.1	 25
199	 20	112.8	21.1	 20
200	 20	60.5	10.6	 16
201	 20	44.3	8.8	 20
202	 20	52.3	11.8	 20
203	 20	57.0	8.5	 20
204	 20	48.0	9.1	 25
205	 20	54.5	6.9	 20
206	 20	46.0	8.6	 25
207	 20	47.0	8.2	 25
208	 20	53.3	9.6	 20
209	 20	51.0	7.4	 25
210	 20	74.0	50.5	 25
211	 20	48.8	5.7	 16
212	 20	59.3	9.3	 20
213	 20	112.3	18.6	 20
214	 20	69.3	11.5	 16
215	 20	296.0	42.8	 25
216	 20	307.0	30.0	 25
217	 20	149.5	22.5	 20
218	 20	61.0	12.2	 25
219	 20	71.0	13.7	 25
220	 20	86.5	15.5	 20
221	 20	50.0	10.5	 25
222	 20	58.0	10.2	 25
223	 20	88.3	15.1	 20
224	 20	128.0	17.0	 20
225	 20	69.5	8.2	 20
226	 20	71.0	11.8	 16
227	 20	150.5	17.0	 20
228	 20	126.0	18.9	 25
229	 20	93.0	16.1	 20
230	 20	84.0	12.0	 25
231	 20	113.0	15.5	 25
232	 20	61.5	11.4	 20
233	 20	100.0	14.0	 25
234	 20	97.0	12.9	 25
235	 20	91.3	13.0	 20
236	 20	102.5	14.7	 20
237	 20	267.0	23.5	 20
238	 20	165.0	22.4	 16
239	 20	174.8	19.8	 20
240	 20	89.0	14.8	 25
241	 20	101.0	18.2	 20
242	 20	113.0	17.0	 25
243	 20	145.0	20.9	 25
244	 20	82.3	13.6	 20
245	 20	153.0	23.8	 25
246	 20	234.0	24.8	 25
247	 20	175.0	21.1	 20
248	 20	79.3	10.8	 20
249	 20	62.3	9.5	 20
250	 20	118.8	19.7	 16
251	 20	252.5	34.2	 20
252	 20	414.0	36.6	 25
253	 20	246.3	22.3	 20
254	 20	62.0	8.9	 25
255	 20	61.0	13.4	 25
256	 20	79.5	13.3	 20
257	 20	134.0	20.0	 25
258	 20	79.0	13.2	 25
259	 20	74.5	16.8	 20
260	 20	61.0	10.5	 25
261	 20	72.3	12.3	 20
262	 20	129.0	20.8	 16
263	 20	92.3	15.2	 20
264	 20	130.3	25.5	 16
265	 20	69.0	9.0	 25
266	 20	426.0	45.2	 25
267	 20	199.3	25.2	 20
268	 20	255.0	28.4	 25
269	 20	554.0	73.5	 25
270	 20	83.3	16.5	 20
271	 20	112.0	18.7	 25
272	 20	63.0	12.4	 25
273	 20	65.8	10.8	 16
274	 20	58.5	8.6	 20
275	 20	72.5	13.5	 20
276	 20	52.3	10.1	 16
277	 20	98.0	16.9	 25
278	 20	75.0	13.2	 25
279	 20	69.8	11.2	 20
280	 20	73.0	9.2	 25
281	 20	71.0	11.5	 25
282	 20	77.8	12.0	 20
283	 20	994.0	154.5	 25
284	 20	100.0	11.9	 25
285	 20	164.5	20.7	 16
286	 20	227.5	31.8	 20
287	 20	77.3	15.2	 20
288	 20	77.5	13.1	 16
289	 20	165.0	18.0	 25
290	 20	176.0	24.0	 25
291	 20	1321.0	102.2	 20
292	 20	659.0	57.2	 25
293	 20	114.0	15.0	 25
294	 20	105.3	15.2	 20
295	 20	146.0	18.9	 25
296	 20	595.0	62.1	 25
297	 20	203.3	17.8	 16
298	 20	159.5	22.3	 20
299	 20	383.5	48.0	 20
300	 20	402.3	34.4	 16
301	 20	636.0	52.5	 20
302	 20	123.0	15.6	 25
303	 20	117.8	19.5	 20
304	 20	84.0	13.0	 25
305	 20	100.0	30.6	 25
306	 20	62.5	10.7	 20
307	 20	92.0	16.0	 25
308	 20	169.0	20.0	 25
309	 20	74.0	15.3	 20
310	 20	134.5	22.0	 20
311	 20	745.8	54.7	 20
312	 20	458.5	41.2	 16
313	 20	89.3	16.9	 20
314	 20	134.0	28.9	 25
315	 20	181.3	24.3	 20
316	 20	90.0	20.0	 25
317	 20	452.0	58.9	 25
318	 20	110.3	26.8	 20
319	 20	66.0	11.0	 25
320	 20	66.0	11.6	 20
321	 20	61.0	10.4	 25
322	 20	53.0	7.9	 20
323	 20	171.3	21.7	 16
324	 20	700.8	52.7	 20
325	 20	3952.8	381.5	 20
326	 20	75.8	8.8	 20
327	 20	71.0	11.7	 25
328	 20	616.0	77.7	 25
329	 20	755.8	60.0	 20
330	 20	382.0	40.2	 25
331	 20	182.0	24.2	 25
332	 20	61.3	10.5	 20
333	 20	112.0	40.8	 25
334	 20	210.3	32.5	 20
335	 20	96.3	12.8	 16
336	 20	123.0	13.3	 20
337	 20	71.3	11.0	 20
338	 20	69.3	11.2	 16
339	 20	57.0	10.0	 25
340	 20	75.0	15.8	 25
341	 20	57.5	10.6	 20
342	 20	64.0	11.8	 25
343	 20	79.0	11.8	 25
344	 20	63.3	7.7	 20
345	 20	952.0	189.6	 25
346	 20	2971.0	403.4	 25
347	 20	1510.0	41.9	 16
348	 20	274.8	24.4	 20
349	 20	146.8	20.7	 20
350	 20	107.3	16.4	 16
351	 20	64.0	11.0	 25
352	 20	55.0	12.3	 25
353	 20	153.0	15.6	 20
354	 20	53.0	10.9	 25
355	 20	62.0	10.3	 25
356	 20	49.0	9.4	 20
357	 20	56.0	11.2	 25
358	 20	50.0	9.5	 25
359	 20	60.5	10.2	 16
360	 20	57.3	8.9	 20
361	 20	53.3	8.6	 20
362	 20	91.3	14.5	 16
363	 20	128.0	20.7	 25
364	 20	91.0	14.7	 25
365	 20	56.5	10.2	 20
366	 20	49.0	10.9	 25
367	 20	53.0	12.1	 25
368	 20	48.0	5.2	 20
369	 20	66.0	11.9	 25
370	 20	56.0	8.8	 25
371	 20	52.0	11.0	 16
372	 20	100.0	12.6	 20
373	 20	67.3	12.2	 20
374	 20	67.3	12.9	 16
375	 20	964.0	116.0	 25
376	 20	152.0	22.2	 25
377	 20	70.0	14.6	 20
378	 20	64.0	10.0	 25
379	 20	85.0	11.7	 20
380	 20	104.0	13.6	 25
381	 20	59.0	12.3	 25
382	 20	56.5	12.9	 20
383	 20	59.0	9.5	 25
384	 20	93.8	12.5	 20
385	 20	92.0	14.8	 16
386	 20	99.3	10.0	 20
387	 20	251.0	24.3	 20
388	 20	78.5	14.6	 20
389	 20	157.0	30.9	 25
390	 20	104.0	17.2	 25
391	 20	78.8	11.2	 20
392	 20	97.0	16.9	 25
393	 20	66.0	12.8	 25
394	 20	96.3	15.6	 20
395	 20	314.0	30.4	 25
396	 20	344.3	27.2	 20
397	 20	164.0	21.4	 16
398	 20	120.5	15.0	 20
399	 20	166.0	22.0	 20
400	 20	232.8	38.3	 20
401	 20	89.0	13.3	 25
402	 20	117.0	17.6	 25
403	 20	71.5	10.3	 20
404	 20	270.0	34.0	 25
405	 20	108.0	15.2	 25
406	 20	65.3	14.4	 20
407	 20	113.0	15.6	 25
408	 20	79.5	15.7	 20
409	 20	75.0	9.7	 16
410	 20	197.3	24.3	 20
411	 20	807.0	98.9	 20
412	 20	334.0	34.9	 20
413	 20	387.0	40.5	 25
414	 20	94.0	22.7	 25
415	 20	88.3	12.3	 20
416	 20	93.0	16.8	 25
417	 20	104.0	13.5	 25
418	 20	136.8	19.0	 20
419	 20	227.0	28.1	 25
420	 20	62.0	12.3	 25
421	 20	55.0	8.1	 16
422	 20	51.0	8.3	 20
423	 20	52.8	9.7	 20
424	 20	78.3	18.7	 16
425	 20	74.0	16.9	 25
426	 20	385.0	86.0	 25
427	 20	78.5	15.9	 20
428	 20	55.0	9.5	 25
429	 20	60.0	10.9	 25
430	 20	78.5	12.0	 20
431	 20	369.0	48.6	 25
432	 20	235.0	41.8	 25
433	 20	364.3	54.3	 16
434	 20	341.5	62.1	 20
435	 20	115.0	23.5	 20
436	 20	261.5	95.5	 16
437	 20	62.0	10.6	 25
438	 20	66.8	12.8	 20
439	 20	54.0	11.9	 25
440	 20	58.0	12.1	 25
441	 20	52.0	9.7	 20
442	 20	58.0	9.6	 25
443	 20	55.0	12.5	 25
444	 20	68.3	13.4	 20
445	 20	89.0	14.0	 20
446	 20	133.8	14.8	 20
447	 20	191.5	19.8	 16
448	 20	226.0	29.6	 20
449	 20	159.0	18.5	 25
450	 20	403.3	63.3	 20
451	 20	57.0	7.5	 25
452	 20	62.0	14.5	 25
453	 20	65.3	13.3	 20
454	 20	64.0	10.0	 25
455	 20	84.0	12.5	 25
456	 20	72.3	10.5	 20
457	 20	64.0	10.1	 25
458	 20	51.5	10.1	 20
459	 20	63.0	10.0	 16
460	 20	57.3	12.5	 20
461	 20	352.5	42.0	 20
462	 20	226.3	31.5	 20
463	 20	853.0	143.1	 25
464	 20	538.0	80.5	 25
465	 20	235.3	23.9	 20
466	 20	536.0	61.9	 25
467	 20	680.0	61.5	 25
468	 20	554.5	46.8	 20
469	 20	392.0	41.9	 25
470	 20	950.5	85.0	 20
471	 20	357.0	41.8	 16
472	 20	258.3	33.6	 20
473	 20	451.8	79.5	 20
474	 20	110.5	17.5	 20
475	 20	81.0	10.9	 25
476	 20	99.0	19.5	 25
477	 20	69.0	11.1	 20
478	 20	110.0	19.3	 25
479	 20	144.0	21.8	 25
480	 20	253.0	28.9	 20
481	 20	66.0	9.4	 25
482	 20	78.0	15.9	 20
483	 20	75.5	11.5	 16
484	 20	77.3	15.0	 20
485	 20	60.3	10.6	 20
486	 20	55.0	8.9	 20
487	 20	55.0	11.6	 25
488	 20	50.0	8.1	 25
489	 20	52.0	9.1	 20
490	 20	71.0	12.2	 25
491	 20	57.0	8.6	 25
492	 20	53.5	8.8	 20
493	 20	56.0	8.0	 25
494	 20	56.3	14.5	 20
495	 20	74.8	12.9	 20
496	 20	53.0	7.5	 20
497	 20	94.5	15.4	 16
498	 20	442.0	42.0	 20
499	 20	179.0	24.8	 25
500	 20	264.8	43.5	 20
501	 20	83.0	9.0	 25
502	 20	86.0	14.0	 25
503	 20	133.0	17.3	 20
504	 20	58.0	11.3	 25
505	 20	594.0	53.2	 25
506	 20	235.8	19.4	 20
507	 20	232.3	19.9	 20
508	 20	173.3	23.2	 20
509	 20	950.8	44.7	 16
510	 20	161.0	24.8	 20
511	 20	170.0	22.8	 25
512	 20	258.0	34.9	 20
513	 20	130.0	20.6	 25
514	 20	225.0	31.3	 25
515	 20	61.3	11.8	 20
516	 20	70.0	8.8	 25
517	 20	519.0	45.9	 25
518	 20	170.8	16.5	 20
519	 20	162.3	21.5	 20
520	 20	202.0	34.6	 20
521	 20	615.0	41.5	 16
522	 20	417.8	54.0	 20
523	 20	201.0	54.5	 25
524	 20	146.5	38.9	 20
525	 20	382.0	38.6	 25
526	 20	174.0	22.7	 25
527	 20	199.5	42.7	 20
528	 20	269.0	32.1	 25
529	 20	120.0	17.0	 25
530	 20	99.0	14.0	 20
531	 20	74.3	11.5	 20
532	 20	73.0	15.8	 20
533	 20	97.3	16.7	 16
534	 20	77.0	10.8	 20
535	 20	56.8	10.1	 20
536	 20	78.0	13.0	 20
537	 20	71.0	11.8	 25
538	 20	215.0	46.1	 25
539	 20	65.3	11.4	 20
540	 20	66.0	12.6	 25
541	 20	99.0	18.1	 25
542	 20	59.8	11.1	 20
543	 20	59.0	9.9	 25
544	 20	57.5	12.2	 20
545	 20	51.5	9.0	 16
546	 20	89.0	13.0	 20
547	 20	148.0	26.9	 20
548	 20	133.5	24.4	 20
549	 20	46.0	7.5	 25
550	 20	48.0	8.1	 25
551	 20	48.0	7.7	 20
552	 20	56.0	8.6	 25
553	 20	57.8	8.3	 20
554	 20	70.0	10.2	 25
555	 20	337.0	48.5	 25
556	 20	345.0	28.2	 16
557	 20	844.5	76.2	 20
558	 20	290.3	33.5	 20
559	 20	83.0	16.7	 16
560	 20	135.0	13.5	 25
561	 20	198.0	20.3	 25
562	 20	318.3	51.7	 20
563	 20	1081.0	133.3	 25
564	 20	237.0	40.0	 25
565	 20	160.0	19.1	 20
566	 20	205.0	27.3	 25
567	 20	113.0	18.4	 25
568	 20	138.3	18.8	 16
569	 20	128.5	21.6	 20
570	 20	66.3	10.2	 20
571	 20	68.8	11.2	 16
572	 20	297.0	26.7	 20
573	 20	801.0	107.4	 25
574	 20	493.3	55.5	 20
575	 20	341.0	42.8	 25
576	 20	195.0	22.1	 25
577	 20	528.5	66.3	 20
578	 20	5364.0	346.1	 25
579	 20	1190.0	164.5	 25
580	 20	538.8	50.0	 20
581	 20	158.5	23.7	 20
582	 20	109.0	17.4	 20
583	 20	83.0	14.7	 16
584	 20	58.5	9.0	 20
585	 20	54.0	8.5	 25
586	 20	62.0	11.6	 20
587	 20	65.0	10.0	 25
588	 20	88.0	15.1	 25
589	 20	276.3	26.9	 20
590	 20	122.0	16.0	 25
591	 20	108.0	13.4	 25
592	 20	124.3	19.2	 20
593	 20	67.0	11.9	 20
594	 20	66.0	9.4	 20
595	 20	50.3	10.3	 16
596	 20	53.5	9.6	 20
597	 20	76.0	14.9	 25
598	 20	80.8	13.3	 20
599	 20	99.0	18.0	 25
600	 20	79.0	14.4	 25
601	 20	89.3	18.4	 20
602	 20	1595.0	65.5	 25
603	 20	3299.0	582.2	 25
604	 20	83.3	10.5	 20
605	 20	64.5	10.0	 20
606	 20	52.5	9.8	 20
607	 20	54.3	9.1	 16
608	 20	45.3	5.4	 20
609	 20	73.0	13.2	 25
610	 20	64.5	14.6	 20
611	 20	64.0	11.4	 25
612	 20	75.0	12.5	 20
613	 20	133.0	18.8	 25
614	 20	85.0	15.6	 25
615	 20	441.5	24.5	 20
616	 20	714.0	60.9	 25
617	 20	77.0	12.8	 25
618	 20	92.0	8.4	 16
619	 20	99.8	15.2	 20
620	 20	338.5	31.3	 20
621	 20	581.0	46.8	 16
622	 20	306.0	38.3	 25
623	 20	350.0	48.3	 25
624	 20	451.3	57.8	 20
625	 20	156.0	18.5	 25
626	 20	67.0	9.9	 25
627	 20	56.0	7.8	 20
628	 20	57.0	7.3	 25
629	 20	99.0	15.1	 25
630	 20	115.3	16.6	 16
631	 20	214.3	32.7	 20
632	 20	133.5	45.9	 20
633	 20	98.3	10.6	 16
634	 20	348.0	42.9	 25
635	 20	93.0	18.9	 25
636	 20	64.8	10.8	 20
637	 20	59.0	7.9	 25
638	 20	293.0	105.2	 25
639	 20	7186.3	960.5	 20
  0	 21	174.0	44.5	 25
  1	 21	123.0	19.6	 25
  2	 21	69.3	12.2	 20
  3	 21	60.0	11.5	 25
  4	 21	74.0	15.3	 25
  5	 21	254.3	42.6	 20
  6	 21	55.3	9.3	 20
  7	 21	44.3	6.9	 20
  8	 21	66.3	9.6	 16
  9	 21	44.3	7.3	 20
 10	 21	44.0	8.4	 25
 11	 21	46.0	9.4	 20
 12	 21	53.0	11.3	 25
 13	 21	59.0	9.3	 25
 14	 21	46.0	8.6	 20
 15	 21	184.0	28.9	 25
 16	 21	139.0	17.3	 20
 17	 21	305.0	41.6	 25
 18	 21	446.0	53.2	 20
 19	 21	65.3	13.1	 16
 20	 21	59.0	11.5	 20
 21	 21	58.3	14.1	 20
 22	 21	101.3	19.3	 20
 23	 21	92.0	15.2	 25
 24	 21	81.0	13.3	 25
 25	 21	109.8	17.2	 20
 26	 21	305.0	47.9	 25
 27	 21	70.0	8.4	 25
 28	 21	163.3	30.6	 20
 29	 21	171.0	21.0	 25
 30	 21	70.0	15.5	 25
 31	 21	94.8	13.2	 16
 32	 21	116.3	17.8	 20
 33	 21	48.3	11.0	 20
 34	 21	66.3	10.5	 16
 35	 21	51.0	9.2	 25
 36	 21	51.0	11.4	 25
 37	 21	54.0	9.8	 20
 38	 21	52.0	8.5	 25
 39	 21	49.0	9.3	 25
 40	 21	54.8	9.1	 20
 41	 21	47.0	8.4	 25
 42	 21	47.0	11.0	 25
 43	 21	50.0	8.3	 16
 44	 21	52.0	13.4	 20
 45	 21	54.3	10.2	 20
 46	 21	50.3	9.2	 16
 47	 21	49.0	12.8	 25
 48	 21	75.0	15.7	 25
 49	 21	86.8	12.4	 20
 50	 21	61.0	11.4	 25
 51	 21	69.0	11.7	 25
 52	 21	174.5	22.1	 20
 53	 21	258.0	44.4	 25
 54	 21	215.0	36.2	 25
 55	 21	258.3	27.4	 16
 56	 21	113.3	19.4	 20
 57	 21	303.3	30.5	 20
 58	 21	68.3	12.8	 16
 59	 21	390.0	42.7	 25
 60	 21	378.0	44.2	 25
 61	 21	48.0	9.3	 20
 62	 21	53.0	9.8	 25
 63	 21	54.0	9.8	 25
 64	 21	42.0	9.7	 20
 65	 21	52.0	8.0	 25
 66	 21	86.0	16.0	 25
 67	 21	75.3	15.9	 20
 68	 21	97.3	16.7	 20
 69	 21	68.3	10.3	 20
 70	 21	62.0	11.6	 16
 71	 21	64.8	13.6	 20
 72	 21	55.0	9.2	 25
 73	 21	83.0	8.7	 20
 74	 21	77.0	17.7	 25
 75	 21	72.8	10.6	 20
 76	 21	393.0	67.5	 25
 77	 21	57.0	12.0	 25
 78	 21	97.3	13.7	 20
 79	 21	146.0	29.1	 25
 80	 21	183.3	18.3	 20
 81	 21	50.0	5.7	 16
 82	 21	53.3	9.3	 20
 83	 21	111.5	10.3	 20
 84	 21	55.5	9.6	 20
 85	 21	50.0	11.0	 25
 86	 21	59.0	13.6	 25
 87	 21	92.3	17.5	 20
 88	 21	522.0	50.3	 25
 89	 21	915.0	71.8	 25
 90	 21	485.3	50.0	 20
 91	 21	1847.0	159.4	 25
 92	 21	1068.0	68.2	 20
 93	 21	728.0	62.5	 16
 94	 21	396.5	186.4	 20
 95	 21	390.5	36.7	 20
 96	 21	91.5	17.5	 20
 97	 21	1253.0	846.9	 25
 98	 21	89.0	17.0	 25
 99	 21	56.0	6.3	 20
100	 21	48.0	7.4	 25
101	 21	86.0	11.8	 25
102	 21	167.0	24.4	 20
103	 21	63.0	12.6	 25
104	 21	83.0	12.4	 25
105	 21	75.5	15.4	 16
106	 21	104.0	12.2	 20
107	 21	104.8	15.2	 20
108	 21	53.8	11.8	 16
109	 21	43.0	7.6	 25
110	 21	56.0	8.8	 25
111	 21	49.0	6.9	 20
112	 21	57.0	8.9	 25
113	 21	867.0	100.7	 25
114	 21	62.3	10.2	 20
115	 21	109.0	19.0	 25
116	 21	56.0	10.2	 25
117	 21	119.5	13.7	 16
118	 21	74.8	16.3	 20
119	 21	70.0	6.7	 20
120	 21	67.5	11.4	 16
121	 21	94.0	13.1	 25
122	 21	124.0	17.5	 25
123	 21	62.3	10.1	 20
124	 21	68.0	11.5	 25
125	 21	66.0	12.7	 25
126	 21	63.8	10.1	 20
127	 21	46.0	10.5	 25
128	 21	59.0	11.8	 25
129	 21	45.0	7.6	 16
130	 21	59.5	11.3	 20
131	 21	61.3	10.4	 16
132	 21	331.3	47.3	 20
133	 21	82.0	14.3	 25
134	 21	67.3	13.4	 20
135	 21	61.0	12.4	 25
136	 21	144.0	20.7	 25
137	 21	111.8	18.1	 20
138	 21	85.0	14.8	 25
139	 21	59.0	10.7	 25
140	 21	291.3	37.5	 20
141	 21	469.5	47.6	 20
142	 21	1091.5	86.3	 20
143	 21	290.8	24.5	 16
144	 21	1200.5	68.1	 20
145	 21	684.8	40.6	 20
146	 21	123.0	16.7	 20
147	 21	108.0	16.7	 25
148	 21	280.0	46.3	 25
149	 21	99.3	17.4	 20
150	 21	3312.0	496.1	 25
151	 21	65.0	11.0	 25
152	 21	79.8	16.5	 20
153	 21	1031.0	199.8	 25
154	 21	60.8	10.5	 20
155	 21	163.8	20.5	 16
156	 21	77.3	11.1	 20
157	 21	123.0	17.3	 20
158	 21	81.3	12.0	 20
159	 21	69.0	10.0	 25
160	 21	431.0	31.6	 25
161	 21	482.5	39.4	 20
162	 21	1104.0	89.0	 25
163	 21	1098.0	151.7	 25
164	 21	126.5	13.5	 20
165	 21	414.0	60.8	 25
166	 21	444.5	31.4	 20
167	 21	1197.5	58.5	 16
168	 21	1214.8	76.9	 20
169	 21	712.8	97.8	 20
170	 21	746.5	39.0	 20
171	 21	783.0	68.5	 25
172	 21	1642.0	225.9	 25
173	 21	229.5	29.8	 20
174	 21	344.0	29.7	 25
175	 21	415.0	46.0	 25
176	 21	223.0	38.8	 20
177	 21	68.0	38.9	 25
178	 21	57.3	9.4	 20
179	 21	68.3	10.9	 16
180	 21	335.5	28.9	 20
181	 21	256.8	49.7	 20
182	 21	127.5	20.5	 16
183	 21	82.0	11.6	 25
184	 21	60.0	10.4	 25
185	 21	121.5	20.7	 20
186	 21	348.0	40.3	 25
187	 21	718.0	73.8	 25
188	 21	466.5	42.8	 20
189	 21	385.0	47.7	 25
190	 21	102.8	13.6	 20
191	 21	186.5	37.3	 20
192	 21	1368.0	100.3	 20
193	 21	613.8	40.2	 16
194	 21	307.3	38.1	 20
195	 21	247.0	39.1	 25
196	 21	195.8	29.0	 20
197	 21	441.0	42.8	 25
198	 21	650.0	90.9	 25
199	 21	372.5	50.1	 20
200	 21	494.0	62.1	 25
201	 21	319.0	48.1	 25
202	 21	381.8	58.9	 20
203	 21	226.0	49.6	 20
204	 21	1367.8	160.1	 20
205	 21	183.3	19.6	 16
206	 21	88.0	14.2	 20
207	 21	95.0	14.9	 25
208	 21	49.3	7.4	 20
209	 21	52.0	13.6	 25
210	 21	72.0	7.9	 25
211	 21	67.3	10.5	 20
212	 21	95.0	17.7	 25
213	 21	80.0	21.7	 25
214	 21	62.5	14.6	 20
215	 21	57.0	10.2	 20
216	 21	117.0	17.6	 20
217	 21	60.8	7.8	 16
218	 21	59.0	12.7	 20
219	 21	48.0	7.7	 25
220	 21	68.5	13.4	 20
221	 21	135.0	20.9	 25
222	 21	137.0	24.9	 25
223	 21	57.5	11.3	 20
224	 21	52.0	10.1	 25
225	 21	227.0	39.8	 25
226	 21	233.5	33.4	 20
227	 21	345.0	60.1	 25
228	 21	52.5	8.0	 20
229	 21	51.0	7.9	 16
230	 21	230.3	28.9	 20
231	 21	70.8	13.3	 20
232	 21	125.3	21.6	 20
233	 21	100.0	16.3	 25
234	 21	451.0	50.2	 25
235	 21	412.3	53.5	 20
236	 21	304.0	43.7	 25
237	 21	341.0	59.2	 25
238	 21	182.8	22.6	 20
239	 21	223.0	35.2	 25
240	 21	109.8	13.2	 20
241	 21	285.3	28.2	 16
242	 21	326.3	22.3	 20
243	 21	207.0	21.2	 20
244	 21	270.5	28.5	 20
245	 21	514.0	43.4	 25
246	 21	454.0	41.0	 25
247	 21	479.3	50.5	 20
248	 21	694.0	74.1	 25
249	 21	94.3	12.8	 20
250	 21	72.0	15.2	 25
251	 21	1764.0	293.3	 25
252	 21	64.5	11.3	 16
253	 21	81.3	11.9	 20
254	 21	116.8	38.5	 20
255	 21	115.3	19.6	 16
256	 21	927.0	136.4	 25
257	 21	504.0	65.7	 25
258	 21	74.5	17.8	 20
259	 21	62.0	10.8	 25
260	 21	69.0	13.6	 25
261	 21	127.5	18.5	 20
262	 21	708.0	70.6	 25
263	 21	246.0	31.7	 25
264	 21	566.0	112.3	 20
265	 21	64.5	9.7	 20
266	 21	57.3	10.1	 20
267	 21	60.3	8.4	 16
268	 21	55.3	8.8	 20
269	 21	66.0	14.0	 25
270	 21	100.8	14.6	 20
271	 21	92.0	18.2	 25
272	 21	71.0	11.9	 25
273	 21	2498.5	231.0	 20
274	 21	388.0	37.7	 25
275	 21	138.0	21.5	 25
276	 21	879.0	149.8	 20
277	 21	158.0	20.2	 20
278	 21	70.5	14.9	 20
279	 21	79.3	12.4	 16
280	 21	630.3	52.8	 20
281	 21	1863.0	162.6	 25
282	 21	1550.0	80.2	 20
283	 21	157.0	20.6	 25
284	 21	350.0	53.9	 25
285	 21	1786.0	155.9	 20
286	 21	1388.0	179.0	 25
287	 21	135.0	21.2	 25
288	 21	90.5	18.1	 20
289	 21	73.5	13.2	 20
290	 21	88.8	11.7	 20
291	 21	77.5	12.7	 16
292	 21	70.5	12.7	 20
293	 21	73.0	16.0	 25
294	 21	908.0	76.8	 20
295	 21	336.0	27.4	 25
296	 21	1543.0	127.4	 25
297	 21	169.5	20.6	 20
298	 21	103.0	29.0	 25
299	 21	94.0	35.5	 25
300	 21	83.3	27.6	 20
301	 21	125.0	21.0	 25
302	 21	101.0	8.0	 20
303	 21	81.8	13.5	 16
304	 21	129.5	13.6	 20
305	 21	213.0	22.0	 20
306	 21	300.5	25.4	 20
307	 21	383.0	42.0	 25
308	 21	1207.5	111.2	 20
309	 21	83.0	15.3	 25
310	 21	58.0	9.0	 25
311	 21	109.3	19.0	 20
312	 21	59.0	10.6	 25
313	 21	59.0	10.5	 25
314	 21	64.3	10.6	 16
315	 21	108.5	14.8	 20
316	 21	448.3	42.2	 20
317	 21	83.3	12.2	 16
318	 21	117.0	20.2	 25
319	 21	440.0	41.4	 25
320	 21	99.5	23.7	 20
321	 21	145.0	16.2	 25
322	 21	52.0	8.0	 25
323	 21	52.8	9.2	 20
324	 21	55.0	8.4	 25
325	 21	77.0	14.8	 25
326	 21	76.0	11.8	 16
327	 21	233.0	16.6	 20
328	 21	60.0	11.5	 20
329	 21	129.0	19.2	 16
330	 21	251.0	33.6	 25
331	 21	84.0	11.4	 25
332	 21	94.3	16.1	 20
333	 21	609.0	64.3	 25
334	 21	238.0	34.7	 25
335	 21	396.0	32.0	 20
336	 21	1212.0	177.8	 25
337	 21	566.0	121.0	 25
338	 21	169.5	19.9	 20
339	 21	96.5	13.7	 20
340	 21	307.8	47.1	 20
341	 21	78.8	14.7	 16
342	 21	69.0	15.6	 20
343	 21	78.0	14.0	 25
344	 21	84.3	12.9	 20
345	 21	634.0	53.6	 25
346	 21	676.0	125.1	 25
347	 21	777.3	52.5	 20
348	 21	135.0	33.3	 25
349	 21	162.0	25.8	 25
350	 21	77.3	14.2	 20
351	 21	482.3	53.0	 20
352	 21	63.0	10.0	 20
353	 21	71.3	14.7	 16
354	 21	79.3	19.4	 20
355	 21	254.0	25.6	 25
356	 21	84.3	13.7	 20
357	 21	76.0	13.0	 25
358	 21	48.0	9.6	 25
359	 21	50.3	8.1	 20
360	 21	56.0	8.3	 25
361	 21	185.0	37.6	 25
362	 21	171.0	18.2	 20
363	 21	154.0	21.3	 20
364	 21	64.5	11.2	 16
365	 21	50.3	8.5	 20
366	 21	57.0	9.6	 20
367	 21	52.3	6.2	 20
368	 21	58.0	9.6	 25
369	 21	67.0	10.9	 25
370	 21	201.5	29.1	 20
371	 21	56.0	9.7	 25
372	 21	53.0	8.6	 25
373	 21	67.3	14.4	 20
374	 21	305.0	48.5	 25
375	 21	1651.0	148.5	 20
376	 21	782.3	57.0	 16
377	 21	1480.3	146.3	 20
378	 21	206.3	42.5	 20
379	 21	91.0	18.4	 16
380	 21	4405.0	603.3	 25
381	 21	110.0	25.3	 25
382	 21	52.3	9.1	 20
383	 21	120.0	20.1	 25
384	 21	56.0	7.9	 25
385	 21	67.5	11.6	 20
386	 21	71.0	21.7	 25
387	 21	86.0	17.3	 25
388	 21	72.8	8.1	 16
389	 21	108.3	18.3	 20
390	 21	87.3	14.9	 20
391	 21	63.5	11.1	 16
392	 21	169.0	26.4	 25
393	 21	149.0	21.1	 25
394	 21	67.3	9.4	 20
395	 21	82.0	12.4	 25
396	 21	93.0	16.0	 25
397	 21	622.5	53.4	 20
398	 21	746.0	80.6	 25
399	 21	176.0	19.0	 25
400	 21	385.0	25.7	 16
401	 21	811.3	69.0	 20
402	 21	161.0	23.7	 20
403	 21	104.5	15.3	 16
404	 21	586.0	82.6	 25
405	 21	479.0	57.2	 25
406	 21	1286.3	115.6	 20
407	 21	276.0	46.3	 25
408	 21	125.0	20.2	 25
409	 21	512.3	49.3	 20
410	 21	285.0	48.0	 25
411	 21	281.0	49.4	 25
412	 21	209.8	28.8	 16
413	 21	130.3	21.4	 20
414	 21	56.3	10.7	 20
415	 21	92.8	15.0	 16
416	 21	65.8	10.6	 20
417	 21	132.0	19.0	 25
418	 21	79.5	16.3	 20
419	 21	1026.0	69.6	 25
420	 21	358.0	41.2	 25
421	 21	352.5	34.4	 20
422	 21	434.0	84.4	 25
423	 21	65.0	20.2	 20
424	 21	57.0	11.1	 25
425	 21	53.0	9.9	 20
426	 21	70.5	10.7	 16
427	 21	63.8	12.6	 20
428	 21	58.5	8.8	 20
429	 21	135.5	28.0	 20
430	 21	572.0	62.0	 25
431	 21	429.0	82.0	 25
432	 21	71.8	12.3	 20
433	 21	549.0	83.7	 25
434	 21	56.0	10.3	 25
435	 21	106.0	11.2	 20
436	 21	148.0	21.8	 25
437	 21	492.0	80.2	 20
438	 21	69.0	12.5	 16
439	 21	74.0	29.2	 20
440	 21	61.0	11.6	 20
441	 21	66.5	9.1	 20
442	 21	60.0	13.4	 25
443	 21	55.0	11.7	 25
444	 21	81.0	14.4	 20
445	 21	89.0	13.6	 25
446	 21	81.0	15.7	 25
447	 21	83.5	15.2	 20
448	 21	184.0	24.8	 25
449	 21	147.0	26.1	 20
450	 21	162.8	19.5	 16
451	 21	1538.3	185.4	 20
452	 21	344.5	46.1	 20
453	 21	988.0	104.2	 20
454	 21	1053.0	133.3	 25
455	 21	259.0	45.2	 25
456	 21	79.5	15.6	 20
457	 21	74.0	12.2	 25
458	 21	56.0	8.4	 25
459	 21	59.0	11.6	 20
460	 21	59.0	10.2	 25
461	 21	75.0	17.5	 25
462	 21	74.8	12.9	 16
463	 21	75.5	12.4	 20
464	 21	100.3	13.3	 20
465	 21	70.0	9.9	 16
466	 21	65.0	44.0	 25
467	 21	53.0	9.5	 25
468	 21	180.3	18.8	 20
469	 21	414.0	42.9	 25
470	 21	1523.0	259.3	 25
471	 21	166.3	20.4	 20
472	 21	166.0	16.4	 25
473	 21	71.0	13.2	 25
474	 21	210.5	23.8	 16
475	 21	101.0	11.8	 20
476	 21	54.5	8.4	 20
477	 21	105.0	14.9	 16
478	 21	125.0	32.1	 25
479	 21	85.0	13.5	 25
480	 21	275.5	29.6	 20
481	 21	247.0	32.8	 25
482	 21	63.3	13.7	 20
483	 21	148.0	19.5	 25
484	 21	64.0	12.3	 25
485	 21	145.5	25.4	 20
486	 21	484.5	45.6	 20
487	 21	78.5	17.0	 20
488	 21	51.5	9.0	 16
489	 21	71.5	14.0	 20
490	 21	77.0	10.2	 25
491	 21	261.8	27.8	 20
492	 21	210.0	28.0	 25
493	 21	420.0	65.8	 25
494	 21	84.0	14.0	 20
495	 21	154.0	26.1	 25
496	 21	677.0	94.7	 25
497	 21	171.8	28.9	 20
498	 21	1329.0	102.3	 25
499	 21	692.5	71.5	 20
500	 21	277.5	25.0	 16
501	 21	163.0	23.8	 20
502	 21	110.3	16.4	 20
503	 21	65.0	8.6	 20
504	 21	50.0	6.9	 25
505	 21	135.0	18.9	 25
506	 21	90.5	13.0	 20
507	 21	90.0	10.9	 25
508	 21	163.0	22.9	 25
509	 21	208.8	51.4	 20
510	 21	354.0	30.1	 25
511	 21	1738.8	196.4	 20
512	 21	91.5	12.3	 16
513	 21	85.0	16.5	 20
514	 21	76.0	12.3	 20
515	 21	86.5	11.9	 20
516	 21	72.0	14.1	 25
517	 21	83.0	16.8	 25
518	 21	1316.3	72.0	 20
519	 21	152.0	37.0	 25
520	 21	724.0	51.2	 25
521	 21	1600.5	94.6	 20
522	 21	673.0	84.4	 25
523	 21	560.5	70.9	 20
524	 21	154.8	14.3	 16
525	 21	1231.8	67.4	 20
526	 21	1423.0	131.0	 20
527	 21	161.5	19.1	 20
528	 21	135.0	18.9	 25
529	 21	181.0	24.2	 25
530	 21	247.0	25.8	 20
531	 21	79.0	12.8	 25
532	 21	109.0	16.7	 25
533	 21	95.3	14.4	 20
534	 21	472.0	74.6	 25
535	 21	106.0	17.8	 25
536	 21	62.0	11.4	 16
537	 21	86.0	11.4	 20
538	 21	448.5	41.2	 16
539	 21	230.3	19.9	 20
540	 21	219.0	28.0	 25
541	 21	456.8	27.0	 20
542	 21	79.0	14.3	 25
543	 21	111.0	20.3	 25
544	 21	83.3	17.4	 20
545	 21	57.0	11.2	 25
546	 21	69.0	9.8	 25
547	 21	72.0	15.7	 20
548	 21	49.5	7.9	 20
549	 21	83.8	13.5	 20
550	 21	51.3	8.3	 16
551	 21	47.3	8.8	 20
552	 21	49.0	7.5	 25
553	 21	56.3	12.4	 20
554	 21	58.0	11.5	 25
555	 21	179.0	30.6	 25
556	 21	62.3	10.3	 20
557	 21	134.0	18.5	 25
558	 21	81.0	13.5	 25
559	 21	92.3	15.4	 20
560	 21	228.5	37.8	 20
561	 21	184.3	29.7	 20
562	 21	158.5	23.9	 16
563	 21	146.3	18.4	 20
564	 21	330.0	45.1	 25
565	 21	86.3	10.7	 20
566	 21	122.0	20.0	 25
567	 21	97.0	14.8	 25
568	 21	169.8	32.2	 20
569	 21	107.0	16.6	 25
570	 21	73.0	14.7	 25
571	 21	354.5	63.6	 20
572	 21	91.0	14.0	 25
573	 21	154.5	20.0	 20
574	 21	83.0	18.2	 16
575	 21	125.5	21.6	 20
576	 21	204.5	29.9	 20
577	 21	1282.3	141.6	 20
578	 21	234.0	37.0	 25
579	 21	477.0	86.0	 25
580	 21	203.0	26.5	 20
581	 21	114.0	17.7	 25
582	 21	282.0	33.9	 25
583	 21	183.8	25.0	 20
584	 21	113.0	20.7	 25
585	 21	96.0	11.2	 20
586	 21	405.0	49.7	 16
587	 21	64.8	10.6	 20
588	 21	55.3	8.1	 20
589	 21	97.0	11.4	 20
590	 21	174.0	26.8	 25
591	 21	126.0	21.1	 25
592	 21	293.0	32.6	 20
593	 21	66.0	9.1	 25
594	 21	61.0	12.1	 25
595	 21	55.3	7.7	 20
596	 21	68.0	9.5	 25
597	 21	51.5	7.1	 16
598	 21	46.5	9.2	 20
599	 21	101.3	19.7	 20
600	 21	58.8	9.0	 16
601	 21	67.0	12.3	 25
602	 21	110.0	14.9	 25
603	 21	82.3	16.2	 20
604	 21	62.0	9.8	 25
605	 21	57.0	11.7	 25
606	 21	50.3	10.1	 20
607	 21	60.0	14.0	 25
608	 21	143.0	33.3	 25
609	 21	57.0	8.0	 16
610	 21	155.0	23.0	 20
611	 21	87.5	12.1	 20
612	 21	76.3	8.1	 16
613	 21	291.5	29.0	 20
614	 21	141.0	23.2	 25
615	 21	214.0	20.3	 20
616	 21	226.0	22.7	 25
617	 21	135.0	21.6	 25
618	 21	115.3	18.2	 20
619	 21	1040.0	108.6	 25
620	 21	1235.0	214.8	 25
621	 21	120.5	13.6	 20
622	 21	290.8	27.6	 20
623	 21	285.3	33.7	 20
624	 21	627.3	55.1	 16
625	 21	825.3	68.9	 20
626	 21	226.0	26.4	 25
627	 21	95.5	19.3	 20
628	 21	457.0	48.4	 25
629	 21	148.0	20.9	 25
630	 21	167.8	26.5	 20
631	 21	134.0	26.0	 25
632	 21	333.0	44.0	 25
633	 21	778.0	112.9	 20
634	 21	114.5	22.2	 20
635	 21	180.0	28.3	 20
636	 21	107.3	15.8	 16
637	 21	320.3	38.6	 20
638	 21	94.0	20.0	 25
639	 21	140.3	31.2	 20
  0	 22	5856.3	595.1	 20
  1	 22	129.0	20.5	 16
  2	 22	81.0	16.7	 25
  3	 22	58.0	8.7	 25
  4	 22	96.5	10.2	 20
  5	 22	114.0	19.9	 25
  6	 22	61.0	12.3	 25
  7	 22	52.3	10.8	 20
  8	 22	56.0	9.5	 25
  9	 22	46.0	9.1	 25
 10	 22	48.5	8.0	 16
 11	 22	47.0	8.3	 20
 12	 22	61.3	10.5	 20
 13	 22	62.3	9.6	 16
 14	 22	52.0	9.2	 25
 15	 22	156.0	23.1	 25
 16	 22	115.5	19.5	 20
 17	 22	139.0	20.9	 25
 18	 22	102.0	14.5	 25
 19	 22	50.5	9.6	 20
 20	 22	60.0	10.5	 25
 21	 22	64.0	11.2	 25
 22	 22	54.3	7.6	 16
 23	 22	129.3	18.2	 20
 24	 22	84.3	12.8	 20
 25	 22	89.8	12.2	 16
 26	 22	119.5	16.7	 20
 27	 22	85.0	16.7	 25
 28	 22	113.8	17.3	 20
 29	 22	178.0	23.4	 25
 30	 22	76.0	16.6	 25
 31	 22	124.8	16.5	 20
 32	 22	89.0	14.2	 25
 33	 22	55.0	10.7	 25
 34	 22	60.5	10.1	 20
 35	 22	60.5	12.6	 20
 36	 22	58.3	9.9	 20
 37	 22	51.0	6.6	 16
 38	 22	56.3	9.6	 20
 39	 22	51.0	8.3	 25
 40	 22	55.0	24.7	 20
 41	 22	45.0	8.7	 25
 42	 22	51.0	12.4	 25
 43	 22	54.3	9.6	 20
 44	 22	62.0	13.4	 25
 45	 22	44.0	8.7	 25
 46	 22	37.0	9.2	 20
 47	 22	48.5	10.9	 20
 48	 22	57.0	7.3	 20
 49	 22	67.0	17.4	 16
 50	 22	51.5	11.4	 20
 51	 22	59.0	11.1	 25
 52	 22	250.3	31.5	 20
 53	 22	208.0	37.6	 25
 54	 22	549.0	56.9	 25
 55	 22	121.3	13.8	 20
 56	 22	70.0	12.0	 25
 57	 22	329.0	31.3	 25
 58	 22	83.3	19.3	 20
 59	 22	143.3	19.4	 20
 60	 22	525.3	44.5	 16
 61	 22	54.0	16.0	 20
 62	 22	52.0	10.8	 20
 63	 22	47.5	9.0	 20
 64	 22	48.0	6.7	 25
 65	 22	51.0	8.3	 25
 66	 22	82.0	15.0	 20
 67	 22	62.0	12.7	 25
 68	 22	125.0	19.8	 25
 69	 22	80.0	16.7	 20
 70	 22	86.0	12.3	 25
 71	 22	58.0	10.9	 25
 72	 22	50.8	6.5	 16
 73	 22	91.3	11.8	 20
 74	 22	147.0	17.4	 20
 75	 22	113.3	15.4	 16
 76	 22	77.0	14.6	 25
 77	 22	52.0	8.2	 25
 78	 22	66.0	9.3	 20
 79	 22	134.0	17.2	 25
 80	 22	151.0	17.6	 25
 81	 22	50.3	7.4	 20
 82	 22	55.0	9.3	 25
 83	 22	141.0	14.1	 25
 84	 22	55.5	9.3	 16
 85	 22	55.3	11.8	 20
 86	 22	85.5	11.1	 20
 87	 22	91.3	15.6	 16
 88	 22	758.0	63.9	 25
 89	 22	508.0	46.7	 25
 90	 22	388.8	39.3	 20
 91	 22	5482.0	662.8	 25
 92	 22	1852.0	90.9	 25
 93	 22	1137.8	61.5	 20
 94	 22	558.0	189.6	 25
 95	 22	600.0	43.9	 25
 96	 22	126.3	15.4	 16
 97	 22	110.0	21.4	 20
 98	 22	590.5	410.1	 20
 99	 22	96.3	16.7	 16
100	 22	77.0	13.8	 25
101	 22	70.0	13.3	 25
102	 22	68.3	15.3	 20
103	 22	66.0	16.2	 25
104	 22	71.0	13.3	 25
105	 22	54.5	7.4	 20
106	 22	45.0	6.0	 25
107	 22	72.0	43.4	 25
108	 22	54.5	10.6	 20
109	 22	42.5	8.3	 20
110	 22	50.3	11.8	 20
111	 22	61.3	8.8	 16
112	 22	65.3	8.0	 20
113	 22	178.0	34.5	 25
114	 22	58.3	23.9	 20
115	 22	55.0	10.7	 25
116	 22	62.0	11.8	 25
117	 22	60.0	11.8	 20
118	 22	69.0	15.2	 25
119	 22	67.3	12.3	 20
120	 22	59.0	9.6	 25
121	 22	197.8	28.6	 20
122	 22	182.5	21.8	 16
123	 22	77.0	14.3	 20
124	 22	54.3	8.1	 20
125	 22	54.3	12.9	 20
126	 22	66.0	10.2	 25
127	 22	66.0	10.2	 25
128	 22	60.0	12.7	 20
129	 22	56.0	10.0	 25
130	 22	53.0	9.6	 25
131	 22	54.8	13.0	 20
132	 22	147.0	25.3	 25
133	 22	70.3	17.0	 20
134	 22	52.5	11.9	 16
135	 22	61.0	9.5	 20
136	 22	79.0	14.8	 20
137	 22	147.0	18.7	 20
138	 22	60.0	12.1	 25
139	 22	55.0	7.3	 25
140	 22	145.5	27.6	 20
141	 22	225.0	28.7	 25
142	 22	575.0	103.0	 25
143	 22	433.5	41.9	 20
144	 22	517.0	52.1	 25
145	 22	565.0	67.2	 25
146	 22	149.8	20.0	 16
147	 22	135.0	19.2	 20
148	 22	113.3	15.5	 20
149	 22	102.5	17.3	 16
150	 22	332.0	56.8	 25
151	 22	62.0	12.0	 25
152	 22	81.0	14.4	 20
153	 22	141.0	28.5	 25
154	 22	78.0	20.6	 25
155	 22	191.5	24.7	 20
156	 22	128.0	14.4	 25
157	 22	219.0	28.7	 25
158	 22	102.8	15.8	 16
159	 22	64.3	11.6	 20
160	 22	152.8	28.1	 20
161	 22	210.5	25.7	 16
162	 22	373.0	48.0	 25
163	 22	460.0	83.5	 25
164	 22	136.8	19.1	 20
165	 22	161.0	20.7	 25
166	 22	804.0	75.7	 25
167	 22	251.5	30.7	 20
168	 22	338.0	39.9	 25
169	 22	535.0	46.5	 25
170	 22	481.8	49.1	 16
171	 22	403.3	46.5	 20
172	 22	1523.0	117.9	 20
173	 22	323.0	38.8	 16
174	 22	246.0	27.6	 25
175	 22	274.8	38.0	 20
176	 22	137.0	27.3	 25
177	 22	53.0	9.7	 25
178	 22	50.0	10.6	 20
179	 22	61.0	9.5	 25
180	 22	115.0	18.9	 25
181	 22	93.0	8.9	 20
182	 22	74.0	13.8	 25
183	 22	74.0	11.7	 20
184	 22	61.8	8.4	 16
185	 22	158.3	24.4	 20
186	 22	547.3	60.0	 20
187	 22	479.0	42.7	 20
188	 22	233.0	32.4	 25
189	 22	229.0	25.5	 25
190	 22	188.0	17.4	 20
191	 22	136.0	17.6	 25
192	 22	354.0	75.9	 25
193	 22	156.0	31.8	 20
194	 22	930.0	64.3	 25
195	 22	356.3	27.5	 20
196	 22	389.8	31.8	 16
197	 22	583.8	39.6	 20
198	 22	1256.0	70.3	 20
199	 22	298.8	34.5	 20
200	 22	245.0	36.9	 25
201	 22	172.0	24.4	 25
202	 22	174.3	24.6	 20
203	 22	102.0	15.3	 25
204	 22	139.0	18.1	 25
205	 22	98.3	19.4	 20
206	 22	69.0	18.4	 25
207	 22	80.3	13.7	 20
208	 22	44.3	9.2	 16
209	 22	53.0	10.1	 20
210	 22	67.0	11.2	 20
211	 22	59.8	10.0	 20
212	 22	65.0	12.1	 25
213	 22	57.0	10.9	 25
214	 22	66.3	12.4	 20
215	 22	48.0	9.6	 25
216	 22	80.0	12.3	 25
217	 22	48.3	6.3	 20
218	 22	61.0	14.0	 25
219	 22	56.3	7.4	 20
220	 22	53.3	10.4	 16
221	 22	69.3	10.9	 20
222	 22	93.8	15.3	 20
223	 22	91.3	16.9	 16
224	 22	50.0	8.4	 25
225	 22	252.0	30.2	 25
226	 22	72.3	11.4	 20
227	 22	64.0	13.2	 25
228	 22	48.0	7.9	 25
229	 22	67.3	10.5	 20
230	 22	94.0	17.3	 25
231	 22	68.0	17.1	 25
232	 22	89.5	13.0	 16
233	 22	89.3	13.2	 20
234	 22	221.3	17.0	 16
235	 22	929.3	59.3	 20
236	 22	521.0	87.7	 25
237	 22	407.8	42.5	 20
238	 22	259.0	32.5	 25
239	 22	162.0	22.3	 25
240	 22	140.8	17.5	 20
241	 22	303.0	45.7	 25
242	 22	209.0	24.0	 25
243	 22	91.3	11.0	 20
244	 22	103.0	22.8	 20
245	 22	243.5	35.9	 20
246	 22	246.5	22.2	 16
247	 22	245.3	35.7	 20
248	 22	507.0	54.5	 25
249	 22	97.0	14.9	 20
250	 22	65.0	9.6	 25
251	 22	411.0	63.9	 25
252	 22	64.3	10.1	 20
253	 22	68.0	8.6	 25
254	 22	235.0	24.8	 25
255	 22	169.8	29.7	 20
256	 22	213.0	25.4	 20
257	 22	120.5	19.2	 20
258	 22	53.0	7.0	 16
259	 22	60.8	10.8	 20
260	 22	46.0	9.6	 20
261	 22	113.8	13.0	 20
262	 22	431.0	49.7	 25
263	 22	272.0	39.4	 25
264	 22	57.0	12.4	 20
265	 22	59.0	9.5	 25
266	 22	57.0	9.5	 25
267	 22	73.0	13.6	 20
268	 22	50.0	9.7	 25
269	 22	57.3	10.3	 20
270	 22	79.0	12.8	 16
271	 22	69.5	10.6	 20
272	 22	78.3	14.5	 20
273	 22	394.3	55.9	 20
274	 22	360.0	36.8	 25
275	 22	144.0	18.3	 25
276	 22	407.5	30.6	 20
277	 22	120.0	16.1	 25
278	 22	71.0	11.6	 25
279	 22	77.5	12.3	 20
280	 22	278.0	39.6	 25
281	 22	923.8	90.7	 20
282	 22	632.3	44.8	 16
283	 22	83.8	10.1	 20
284	 22	789.5	68.6	 20
285	 22	459.0	31.9	 20
286	 22	732.0	66.1	 25
287	 22	85.0	13.5	 25
288	 22	56.5	10.1	 20
289	 22	59.0	13.3	 25
290	 22	178.0	26.7	 25
291	 22	61.3	12.0	 20
292	 22	80.0	12.6	 25
293	 22	70.3	12.3	 16
294	 22	968.8	112.1	 20
295	 22	190.5	29.2	 20
296	 22	583.3	55.1	 16
297	 22	323.0	67.9	 25
298	 22	107.0	18.4	 25
299	 22	88.8	15.9	 20
300	 22	75.0	11.4	 25
301	 22	120.0	16.9	 25
302	 22	91.5	17.6	 20
303	 22	69.0	13.0	 25
304	 22	172.0	28.7	 25
305	 22	254.3	29.3	 20
306	 22	246.5	19.8	 20
307	 22	103.5	17.6	 20
308	 22	453.8	26.2	 16
309	 22	71.5	10.4	 20
310	 22	74.0	11.1	 25
311	 22	54.8	7.4	 20
312	 22	59.0	7.1	 25
313	 22	56.0	8.8	 25
314	 22	70.3	9.4	 20
315	 22	91.0	18.4	 25
316	 22	89.0	10.7	 25
317	 22	72.3	12.9	 20
318	 22	127.0	17.7	 20
319	 22	138.3	15.8	 20
320	 22	72.0	12.8	 16
321	 22	175.5	15.5	 20
322	 22	58.0	8.7	 25
323	 22	62.3	10.2	 20
324	 22	67.0	13.4	 25
325	 22	55.0	9.2	 25
326	 22	71.3	12.2	 20
327	 22	213.0	30.1	 25
328	 22	59.0	10.8	 25
329	 22	106.0	11.2	 20
330	 22	194.0	22.9	 20
331	 22	89.0	10.6	 20
332	 22	170.8	26.6	 16
333	 22	2094.8	155.1	 20
334	 22	569.0	75.2	 25
335	 22	441.3	44.7	 20
336	 22	611.0	80.7	 25
337	 22	760.0	107.2	 25
338	 22	164.0	40.4	 20
339	 22	100.0	17.5	 25
340	 22	126.0	18.6	 25
341	 22	74.5	13.5	 20
342	 22	139.0	22.0	 25
343	 22	152.3	24.6	 20
344	 22	88.3	17.2	 16
345	 22	746.0	63.0	 20
346	 22	297.0	28.6	 20
347	 22	571.0	42.7	 20
348	 22	141.0	24.7	 25
349	 22	105.0	10.2	 25
350	 22	98.3	17.1	 20
351	 22	113.0	18.7	 25
352	 22	61.5	9.4	 20
353	 22	63.0	9.5	 25
354	 22	84.0	44.7	 25
355	 22	318.5	22.6	 16
356	 22	71.3	14.9	 20
357	 22	59.0	11.1	 20
358	 22	55.0	8.2	 16
359	 22	61.0	13.8	 25
360	 22	50.0	8.2	 25
361	 22	108.3	24.1	 20
362	 22	298.0	59.7	 25
363	 22	94.0	25.2	 25
364	 22	57.5	10.5	 20
365	 22	56.0	11.1	 25
366	 22	54.0	10.8	 25
367	 22	46.0	9.6	 16
368	 22	57.3	8.2	 20
369	 22	84.0	15.8	 20
370	 22	241.5	32.8	 16
371	 22	51.0	8.2	 25
372	 22	56.0	7.4	 25
373	 22	53.0	10.5	 20
374	 22	93.0	16.0	 25
375	 22	791.0	107.3	 25
376	 22	468.5	52.0	 20
377	 22	767.0	102.9	 25
378	 22	190.0	31.0	 25
379	 22	82.3	14.1	 20
380	 22	520.5	47.8	 20
381	 22	119.8	24.2	 20
382	 22	75.0	14.0	 16
383	 22	190.3	17.9	 20
384	 22	59.0	11.2	 25
385	 22	67.8	13.0	 20
386	 22	68.0	12.0	 25
387	 22	70.0	14.7	 25
388	 22	59.0	12.4	 20
389	 22	88.0	12.4	 25
390	 22	59.0	11.2	 25
391	 22	64.0	10.8	 20
392	 22	213.0	22.7	 20
393	 22	121.3	15.9	 20
394	 22	63.3	12.2	 16
395	 22	79.3	11.0	 20
396	 22	81.0	10.5	 25
397	 22	192.0	22.4	 20
398	 22	891.0	102.8	 25
399	 22	129.0	19.1	 25
400	 22	254.3	28.0	 20
401	 22	407.0	45.5	 25
402	 22	98.0	17.2	 25
403	 22	79.3	11.3	 20
404	 22	1896.0	208.7	 20
405	 22	1205.3	104.6	 20
406	 22	752.8	43.2	 16
407	 22	250.0	22.7	 20
408	 22	90.8	15.4	 20
409	 22	201.0	28.5	 25
410	 22	92.0	17.0	 25
411	 22	139.0	14.8	 20
412	 22	110.0	18.5	 25
413	 22	95.0	13.3	 25
414	 22	58.0	10.6	 20
415	 22	70.0	10.2	 25
416	 22	54.0	9.7	 25
417	 22	82.5	14.0	 16
418	 22	88.0	13.8	 20
419	 22	516.5	52.1	 20
420	 22	208.3	34.9	 16
421	 22	212.0	26.3	 25
422	 22	192.0	39.7	 25
423	 22	50.0	8.6	 20
424	 22	61.0	9.0	 25
425	 22	67.0	13.1	 25
426	 22	62.0	8.8	 20
427	 22	91.0	18.1	 25
428	 22	51.0	8.8	 25
429	 22	70.0	13.1	 16
430	 22	164.0	24.9	 20
431	 22	621.5	85.0	 20
432	 22	57.5	9.0	 16
433	 22	119.0	18.7	 25
434	 22	65.0	8.7	 25
435	 22	162.5	16.2	 20
436	 22	112.0	18.7	 25
437	 22	244.0	52.8	 25
438	 22	59.3	8.2	 20
439	 22	58.0	7.4	 25
440	 22	56.0	11.4	 25
441	 22	67.5	8.2	 16
442	 22	68.3	12.0	 20
443	 22	53.8	10.0	 20
444	 22	83.8	16.2	 16
445	 22	82.0	15.3	 25
446	 22	86.0	14.2	 25
447	 22	83.3	15.7	 20
448	 22	124.0	17.4	 25
449	 22	93.0	15.3	 25
450	 22	147.5	18.4	 20
451	 22	698.0	75.6	 25
452	 22	445.0	143.1	 25
453	 22	1894.0	154.8	 16
454	 22	681.8	71.1	 20
455	 22	122.0	19.5	 20
456	 22	72.8	13.2	 16
457	 22	69.3	14.4	 20
458	 22	58.0	9.8	 25
459	 22	59.5	14.8	 20
460	 22	52.0	9.2	 25
461	 22	67.0	13.8	 25
462	 22	55.5	8.8	 20
463	 22	55.0	9.7	 25
464	 22	66.0	7.7	 25
465	 22	64.5	11.3	 20
466	 22	52.0	9.9	 20
467	 22	54.5	8.3	 16
468	 22	94.3	14.2	 20
469	 22	492.8	46.7	 20
470	 22	274.8	44.2	 20
471	 22	81.0	10.1	 25
472	 22	109.0	15.5	 25
473	 22	59.3	6.7	 20
474	 22	93.0	17.1	 25
475	 22	71.0	13.6	 25
476	 22	51.8	10.0	 20
477	 22	77.0	16.1	 25
478	 22	92.5	24.4	 20
479	 22	67.3	11.3	 16
480	 22	167.5	18.2	 20
481	 22	139.0	23.9	 20
482	 22	58.5	8.8	 20
483	 22	64.0	12.5	 25
484	 22	63.0	10.9	 25
485	 22	82.0	13.9	 20
486	 22	1041.0	83.3	 25
487	 22	173.0	21.1	 25
488	 22	55.0	9.8	 20
489	 22	56.0	10.4	 25
490	 22	94.8	18.5	 20
491	 22	115.8	15.9	 16
492	 22	136.8	17.9	 20
493	 22	313.3	41.8	 20
494	 22	71.8	13.1	 16
495	 22	86.0	19.2	 25
496	 22	1066.0	131.4	 25
497	 22	270.8	39.9	 20
498	 22	699.0	66.6	 25
499	 22	552.0	106.1	 25
500	 22	146.8	28.7	 20
501	 22	110.0	14.2	 25
502	 22	63.0	11.0	 25
503	 22	62.3	12.0	 16
504	 22	61.0	10.9	 20
505	 22	96.0	13.1	 20
506	 22	105.3	9.7	 16
507	 22	93.0	14.4	 25
508	 22	160.0	24.7	 25
509	 22	180.8	22.8	 20
510	 22	257.0	27.7	 25
511	 22	348.0	55.0	 25
512	 22	142.8	22.6	 20
513	 22	64.0	13.4	 25
514	 22	64.0	10.1	 25
515	 22	86.0	13.6	 16
516	 22	67.3	12.2	 20
517	 22	63.3	9.2	 20
518	 22	289.3	26.0	 16
519	 22	111.0	42.5	 25
520	 22	849.0	60.5	 25
521	 22	2168.5	114.6	 20
522	 22	175.0	25.3	 25
523	 22	191.0	24.7	 25
524	 22	332.3	40.2	 20
525	 22	1519.0	100.6	 25
526	 22	1233.5	72.6	 20
527	 22	226.5	37.1	 20
528	 22	91.0	11.4	 20
529	 22	156.8	21.5	 16
530	 22	158.0	19.0	 20
531	 22	87.0	16.1	 20
532	 22	102.0	12.4	 20
533	 22	213.0	71.4	 25
534	 22	1043.0	140.0	 25
535	 22	174.5	28.2	 20
536	 22	59.0	8.7	 25
537	 22	81.0	15.0	 25
538	 22	1005.5	85.4	 20
539	 22	269.0	29.4	 25
540	 22	248.5	33.6	 20
541	 22	422.5	46.7	 16
542	 22	64.3	11.9	 20
543	 22	85.5	17.7	 20
544	 22	62.3	11.2	 20
545	 22	63.0	13.9	 25
546	 22	65.0	10.7	 25
547	 22	55.0	10.9	 20
548	 22	49.0	9.7	 25
549	 22	91.0	12.7	 25
550	 22	50.3	6.8	 20
551	 22	45.0	6.7	 25
552	 22	55.3	9.6	 20
553	 22	49.5	9.7	 16
554	 22	51.8	10.2	 20
555	 22	122.3	21.6	 20
556	 22	57.0	9.2	 20
557	 22	88.0	14.8	 25
558	 22	84.0	13.1	 25
559	 22	84.3	14.3	 20
560	 22	118.0	18.4	 25
561	 22	177.0	23.6	 25
562	 22	187.3	37.1	 20
563	 22	101.0	18.8	 25
564	 22	187.5	21.8	 20
565	 22	92.3	10.9	 16
566	 22	78.5	12.3	 20
567	 22	71.3	10.4	 20
568	 22	205.3	25.1	 20
569	 22	84.0	24.0	 25
570	 22	58.0	10.4	 25
571	 22	58.0	10.9	 20
572	 22	58.0	11.0	 25
573	 22	91.0	15.1	 25
574	 22	63.3	10.0	 20
575	 22	96.0	12.4	 25
576	 22	68.0	13.7	 25
577	 22	136.3	21.5	 16
578	 22	201.3	30.5	 20
579	 22	123.0	18.2	 20
580	 22	298.5	34.9	 16
581	 22	146.0	22.5	 25
582	 22	211.3	28.4	 20
583	 22	110.0	20.5	 25
584	 22	172.0	26.3	 25
585	 22	105.5	17.2	 20
586	 22	144.0	21.8	 25
587	 22	53.0	8.0	 25
588	 22	52.5	9.3	 20
589	 22	68.0	11.5	 20
590	 22	123.5	18.2	 20
591	 22	83.3	13.4	 16
592	 22	160.8	24.2	 20
593	 22	56.0	12.2	 25
594	 22	51.3	9.1	 20
595	 22	50.0	10.7	 25
596	 22	116.0	25.1	 25
597	 22	53.0	9.0	 20
598	 22	54.0	7.7	 25
599	 22	164.0	26.5	 25
600	 22	58.3	10.1	 20
601	 22	50.0	8.6	 20
602	 22	109.3	21.3	 20
603	 22	86.0	9.1	 16
604	 22	62.0	9.9	 20
605	 22	70.0	28.1	 25
606	 22	58.0	20.1	 20
607	 22	65.0	13.0	 25
608	 22	122.0	18.3	 25
609	 22	50.8	9.3	 20
610	 22	74.0	8.0	 25
611	 22	90.0	16.8	 25
612	 22	85.3	17.5	 20
613	 22	203.0	27.7	 25
614	 22	148.0	21.9	 20
615	 22	211.3	20.3	 16
616	 22	183.5	25.9	 20
617	 22	169.3	28.6	 20
618	 22	80.3	11.7	 20
619	 22	440.0	75.2	 25
620	 22	253.0	54.6	 25
621	 22	123.3	14.9	 20
622	 22	97.0	11.7	 25
623	 22	117.0	13.7	 25
624	 22	949.8	49.7	 20
625	 22	452.0	41.5	 25
626	 22	148.5	30.4	 20
627	 22	74.0	10.8	 16
628	 22	199.8	23.1	 20
629	 22	105.0	16.3	 20
630	 22	205.5	34.3	 20
631	 22	225.0	38.8	 25
632	 22	189.0	37.6	 25
633	 22	498.3	61.6	 20
634	 22	139.0	43.2	 25
635	 22	132.0	23.4	 25
636	 22	108.5	16.2	 20
637	 22	320.0	43.5	 25
638	 22	102.8	121.1	 20
639	 22	7649.5	1196.9	 16
  0	 23	247.0	45.7	 25
  1	 23	135.0	14.6	 20
  2	 23	300.8	22.5	 20
  3	 23	209.3	24.5	 20
  4	 23	70.3	9.9	 16
  5	 23	183.3	22.1	 20
  6	 23	156.0	21.5	 25
  7	 23	126.0	16.1	 20
  8	 23	52.0	9.1	 25
  9	 23	53.0	13.7	 25
 10	 23	61.8	11.3	 20
 11	 23	114.0	17.9	 25
 12	 23	86.0	13.0	 25
 13	 23	56.0	12.1	 20
 14	 23	199.3	35.5	 20
 15	 23	182.3	21.6	 20
 16	 23	231.3	30.2	 16
 17	 23	210.0	34.3	 20
 18	 23	137.0	25.1	 25
 19	 23	300.0	29.2	 20
 20	 23	88.0	15.2	 25
 21	 23	48.0	7.5	 25
 22	 23	56.3	9.7	 20
 23	 23	219.0	43.8	 25
 24	 23	177.0	29.8	 25
 25	 23	357.3	56.4	 20
 26	 23	1337.0	188.8	 25
 27	 23	682.3	48.9	 20
 28	 23	480.0	46.1	 16
 29	 23	132.3	21.5	 20
 30	 23	839.3	53.4	 20
 31	 23	686.3	63.4	 20
 32	 23	839.0	44.8	 25
 33	 23	223.0	26.0	 25
 34	 23	187.5	22.7	 20
 35	 23	57.0	6.8	 25
 36	 23	231.0	29.6	 25
 37	 23	1112.5	197.4	 20
 38	 23	110.0	18.5	 25
 39	 23	238.5	27.4	 20
 40	 23	66.0	12.7	 16
 41	 23	48.3	9.8	 20
 42	 23	52.0	9.7	 20
 43	 23	138.3	27.3	 20
 44	 23	54.0	10.9	 25
 45	 23	101.3	19.5	 20
 46	 23	129.0	23.8	 25
 47	 23	81.0	13.8	 25
 48	 23	211.5	32.9	 20
 49	 23	47.0	8.2	 25
 50	 23	55.0	9.9	 25
 51	 23	523.0	41.7	 16
 52	 23	301.3	21.3	 20
 53	 23	301.8	47.4	 20
 54	 23	208.5	25.4	 16
 55	 23	76.0	13.8	 25
 56	 23	50.0	10.7	 25
 57	 23	97.0	13.5	 20
 58	 23	76.0	11.3	 25
 59	 23	60.0	21.8	 25
 60	 23	139.8	19.2	 20
 61	 23	59.0	10.7	 25
 62	 23	68.0	14.0	 25
 63	 23	53.0	6.8	 16
 64	 23	59.8	11.3	 20
 65	 23	84.5	17.5	 20
 66	 23	384.8	35.5	 16
 67	 23	100.3	20.5	 20
 68	 23	492.0	35.8	 25
 69	 23	399.8	48.6	 20
 70	 23	3088.0	483.9	 25
 71	 23	110.0	15.7	 25
 72	 23	127.0	20.6	 20
 73	 23	138.0	16.3	 25
 74	 23	152.0	21.1	 25
 75	 23	63.0	12.3	 20
 76	 23	88.3	16.6	 20
 77	 23	60.5	10.4	 20
 78	 23	100.8	12.7	 16
 79	 23	187.3	22.4	 20
 80	 23	136.0	15.4	 25
 81	 23	53.5	9.1	 20
 82	 23	51.0	10.0	 25
 83	 23	67.0	11.9	 25
 84	 23	170.3	29.0	 20
 85	 23	128.0	21.0	 25
 86	 23	354.0	38.3	 25
 87	 23	182.3	19.9	 20
 88	 23	75.8	13.3	 20
 89	 23	176.5	22.1	 20
 90	 23	387.3	27.2	 16
 91	 23	265.0	27.8	 20
 92	 23	1105.0	221.2	 25
 93	 23	1946.0	123.8	 20
 94	 23	77.0	10.3	 25
 95	 23	67.0	10.9	 25
 96	 23	144.8	21.7	 20
 97	 23	526.0	60.4	 25
 98	 23	731.0	475.1	 25
 99	 23	87.8	16.5	 20
100	 23	254.0	25.7	 20
101	 23	136.0	19.7	 20
102	 23	119.5	12.8	 16
103	 23	155.8	19.3	 20
104	 23	168.8	20.7	 16
105	 23	156.0	23.8	 25
106	 23	64.0	14.5	 25
107	 23	249.8	22.0	 20
108	 23	325.0	38.0	 25
109	 23	69.0	12.2	 25
110	 23	193.0	49.2	 20
111	 23	88.0	13.2	 25
112	 23	236.0	32.2	 25
113	 23	51.3	7.9	 16
114	 23	108.8	16.6	 20
115	 23	75.3	10.6	 20
116	 23	261.5	30.8	 16
117	 23	53.0	10.5	 25
118	 23	105.0	18.0	 25
119	 23	399.0	37.6	 20
120	 23	136.0	25.9	 25
121	 23	258.0	42.3	 25
122	 23	113.0	15.7	 20
123	 23	991.0	117.4	 25
124	 23	605.0	72.1	 25
125	 23	959.3	75.2	 16
126	 23	908.0	77.4	 20
127	 23	902.3	58.7	 20
128	 23	676.0	45.1	 16
129	 23	135.0	26.3	 25
130	 23	148.0	25.4	 25
131	 23	61.5	12.2	 20
132	 23	640.0	73.0	 25
133	 23	100.0	17.1	 25
134	 23	117.3	24.1	 20
135	 23	79.0	19.0	 25
136	 23	75.0	17.7	 25
137	 23	59.0	13.3	 16
138	 23	295.3	32.4	 20
139	 23	79.3	12.7	 20
140	 23	70.5	8.3	 16
141	 23	103.0	16.3	 25
142	 23	1015.0	112.2	 25
143	 23	345.8	43.9	 20
144	 23	1598.0	138.9	 25
145	 23	424.0	159.6	 25
146	 23	1462.3	153.5	 20
147	 23	4064.0	329.2	 25
148	 23	4274.0	609.1	 25
149	 23	195.8	25.1	 20
150	 23	276.3	20.0	 20
151	 23	173.3	23.4	 20
152	 23	177.0	19.8	 16
153	 23	156.8	19.2	 20
154	 23	80.0	12.0	 25
155	 23	87.8	16.5	 20
156	 23	279.0	26.6	 25
157	 23	185.0	27.7	 25
158	 23	79.0	14.0	 20
159	 23	97.0	16.3	 25
160	 23	89.0	20.9	 25
161	 23	110.3	20.1	 20
162	 23	1239.5	85.5	 20
163	 23	157.3	28.2	 16
164	 23	91.0	14.4	 20
165	 23	75.5	13.5	 20
166	 23	100.3	14.4	 20
167	 23	126.0	24.6	 25
168	 23	137.0	17.4	 25
169	 23	268.8	37.9	 20
170	 23	407.0	28.3	 25
171	 23	518.0	37.4	 25
172	 23	437.5	30.5	 20
173	 23	225.0	20.7	 25
174	 23	763.0	61.3	 20
175	 23	148.8	19.3	 16
176	 23	337.0	28.2	 20
177	 23	128.3	17.5	 20
178	 23	215.5	19.7	 20
179	 23	143.0	20.8	 25
180	 23	52.0	9.3	 25
181	 23	51.3	9.0	 20
182	 23	91.0	13.8	 25
183	 23	68.0	17.6	 25
184	 23	366.3	36.2	 20
185	 23	308.0	39.9	 25
186	 23	469.0	35.4	 25
187	 23	570.3	36.1	 16
188	 23	695.3	74.1	 20
189	 23	138.0	16.0	 20
190	 23	110.8	14.4	 16
191	 23	248.0	28.3	 25
192	 23	203.0	26.0	 25
193	 23	264.8	32.9	 20
194	 23	91.0	17.3	 25
195	 23	103.0	18.4	 25
196	 23	69.3	13.4	 20
197	 23	1984.0	265.0	 25
198	 23	2131.0	152.7	 25
199	 23	264.5	29.6	 16
200	 23	77.3	11.0	 20
201	 23	129.3	23.3	 20
202	 23	256.8	29.1	 16
203	 23	61.0	16.0	 25
204	 23	58.0	14.8	 25
205	 23	64.5	12.6	 20
206	 23	84.0	14.0	 25
207	 23	71.0	10.9	 25
208	 23	54.0	9.1	 20
209	 23	63.0	12.3	 25
210	 23	53.0	10.4	 25
211	 23	46.5	10.8	 16
212	 23	54.8	9.7	 20
213	 23	47.3	8.9	 20
214	 23	53.0	6.4	 16
215	 23	48.0	10.7	 25
216	 23	78.0	14.0	 25
217	 23	54.0	6.7	 20
218	 23	117.0	21.9	 25
219	 23	79.5	14.4	 20
220	 23	552.0	90.9	 25
221	 23	52.0	10.5	 25
222	 23	50.0	9.2	 20
223	 23	56.0	8.5	 25
224	 23	75.5	13.4	 20
225	 23	60.3	7.4	 16
226	 23	86.0	8.1	 20
227	 23	66.5	13.4	 20
228	 23	77.3	13.9	 20
229	 23	74.0	14.8	 25
230	 23	848.0	97.6	 25
231	 23	145.0	15.5	 20
232	 23	198.0	36.0	 25
233	 23	333.0	51.4	 25
234	 23	2695.5	362.6	 20
235	 23	1359.0	114.2	 25
236	 23	443.0	41.5	 20
237	 23	334.0	33.4	 16
238	 23	209.0	31.8	 20
239	 23	154.5	18.0	 20
240	 23	165.0	21.6	 20
241	 23	953.0	81.6	 25
242	 23	391.0	49.7	 25
243	 23	173.5	29.3	 20
244	 23	126.0	14.8	 25
245	 23	77.0	10.8	 25
246	 23	58.3	9.8	 20
247	 23	178.0	31.8	 25
248	 23	697.3	65.0	 20
249	 23	466.3	40.7	 16
250	 23	479.3	46.5	 20
251	 23	525.5	47.3	 20
252	 23	157.0	26.4	 20
253	 23	216.0	32.5	 25
254	 23	270.0	40.9	 25
255	 23	6095.8	632.5	 20
256	 23	5977.0	713.0	 25
257	 23	122.0	17.4	 25
258	 23	191.0	25.9	 20
259	 23	355.0	65.4	 25
260	 23	69.0	12.0	 25
261	 23	61.3	10.7	 16
262	 23	62.8	9.1	 20
263	 23	104.5	13.0	 20
264	 23	169.8	22.2	 16
265	 23	86.0	17.5	 25
266	 23	71.0	10.3	 25
267	 23	106.5	20.5	 20
268	 23	117.0	19.8	 25
269	 23	60.0	11.1	 25
270	 23	116.5	13.9	 20
271	 23	158.0	22.3	 25
272	 23	92.0	17.9	 25
273	 23	46.8	10.8	 16
274	 23	60.5	9.7	 20
275	 23	58.5	10.6	 20
276	 23	113.8	13.7	 16
277	 23	53.0	10.2	 25
278	 23	66.0	137.6	 20
279	 23	142.0	22.2	 25
280	 23	203.0	18.6	 25
281	 23	78.8	12.9	 20
282	 23	57.0	8.5	 25
283	 23	67.0	10.3	 25
284	 23	1261.8	197.8	 20
285	 23	126.0	15.3	 20
286	 23	197.3	17.8	 20
287	 23	65.3	10.5	 16
288	 23	53.0	8.4	 20
289	 23	67.0	14.7	 25
290	 23	232.0	28.3	 20
291	 23	79.0	11.2	 25
292	 23	365.0	45.7	 25
293	 23	207.3	26.3	 20
294	 23	601.0	69.1	 25
295	 23	966.0	118.1	 25
296	 23	304.0	35.7	 20
297	 23	186.8	17.9	 20
298	 23	422.8	48.0	 20
299	 23	1668.3	125.3	 16
300	 23	151.3	27.4	 20
301	 23	354.0	52.0	 20
302	 23	83.3	13.5	 20
303	 23	74.0	12.2	 25
304	 23	113.0	15.5	 25
305	 23	102.0	13.8	 20
306	 23	137.0	15.7	 25
307	 23	164.0	23.2	 25
308	 23	203.8	22.2	 20
309	 23	104.0	14.7	 25
310	 23	421.3	49.6	 20
311	 23	579.3	56.2	 16
312	 23	207.0	22.0	 20
313	 23	158.5	35.0	 20
314	 23	84.3	17.4	 20
315	 23	883.0	137.5	 25
316	 23	140.0	22.3	 25
317	 23	56.0	13.3	 20
318	 23	75.0	20.4	 25
319	 23	60.0	10.9	 25
320	 23	56.3	14.8	 20
321	 23	217.0	35.3	 25
322	 23	408.5	43.0	 20
323	 23	835.3	49.2	 16
324	 23	82.3	15.5	 20
325	 23	50.0	9.8	 20
326	 23	108.8	21.1	 20
327	 23	114.0	15.0	 25
328	 23	78.0	14.4	 25
329	 23	90.8	18.2	 20
330	 23	195.0	31.3	 25
331	 23	128.0	16.1	 25
332	 23	398.5	49.4	 20
333	 23	264.0	36.5	 25
334	 23	462.3	33.3	 20
335	 23	758.3	49.6	 16
336	 23	2023.0	97.9	 20
337	 23	2258.5	109.7	 16
338	 23	4290.5	243.6	 20
339	 23	355.0	46.1	 25
340	 23	313.5	27.5	 20
341	 23	158.0	23.9	 25
342	 23	270.0	29.7	 25
343	 23	230.0	29.2	 20
344	 23	298.0	37.4	 25
345	 23	314.0	54.2	 25
346	 23	177.5	24.9	 20
347	 23	138.0	24.3	 20
348	 23	245.0	28.1	 20
349	 23	1711.8	83.7	 16
350	 23	2553.0	213.5	 20
351	 23	458.0	43.5	 25
352	 23	84.3	12.3	 20
353	 23	123.0	19.0	 25
354	 23	140.0	17.8	 25
355	 23	390.3	38.9	 20
356	 23	148.0	24.2	 25
357	 23	47.0	6.9	 25
358	 23	63.5	11.7	 20
359	 23	88.3	12.9	 20
360	 23	180.5	19.8	 20
361	 23	154.3	21.1	 16
362	 23	2132.3	195.4	 20
363	 23	2385.0	220.3	 25
364	 23	140.5	24.5	 20
365	 23	56.0	9.3	 25
366	 23	54.0	8.1	 25
367	 23	61.0	9.0	 20
368	 23	361.0	59.6	 25
369	 23	473.0	45.9	 25
370	 23	423.5	38.4	 20
371	 23	138.5	19.6	 20
372	 23	160.0	26.3	 20
373	 23	206.3	14.8	 16
374	 23	148.3	18.3	 20
375	 23	339.3	48.7	 20
376	 23	295.8	43.5	 20
377	 23	243.0	63.6	 25
378	 23	205.0	32.8	 25
379	 23	119.5	18.6	 20
380	 23	107.0	16.2	 25
381	 23	72.0	11.8	 25
382	 23	217.0	36.1	 20
383	 23	733.0	75.0	 25
384	 23	143.0	30.6	 20
385	 23	57.5	8.8	 16
386	 23	68.3	9.3	 20
387	 23	68.0	12.9	 20
388	 23	64.3	11.8	 20
389	 23	153.0	22.6	 25
390	 23	83.0	12.3	 25
391	 23	75.0	12.7	 20
392	 23	65.0	13.0	 25
393	 23	304.3	34.1	 20
394	 23	89.0	15.3	 25
395	 23	102.0	16.4	 25
396	 23	127.8	15.8	 16
397	 23	416.8	48.7	 20
398	 23	220.8	22.7	 20
399	 23	281.8	30.5	 16
400	 23	164.0	20.0	 25
401	 23	60.0	10.3	 25
402	 23	97.5	16.7	 20
403	 23	111.0	14.8	 25
404	 23	1501.0	141.3	 25
405	 23	683.8	35.0	 20
406	 23	1330.0	181.0	 25
407	 23	739.0	95.5	 25
408	 23	1866.0	84.2	 16
409	 23	77.8	13.1	 20
410	 23	62.3	9.6	 20
411	 23	222.0	30.1	 16
412	 23	860.0	63.6	 25
413	 23	945.0	66.4	 25
414	 23	1118.5	102.0	 20
415	 23	471.0	64.0	 25
416	 23	231.0	42.1	 25
417	 23	201.3	35.3	 20
418	 23	117.0	18.6	 25
419	 23	63.0	8.5	 25
420	 23	67.0	11.0	 20
421	 23	85.8	40.6	 20
422	 23	69.5	13.1	 20
423	 23	83.3	29.6	 16
424	 23	166.0	26.6	 20
425	 23	54.0	12.7	 25
426	 23	59.3	7.5	 20
427	 23	83.0	15.9	 25
428	 23	63.0	8.8	 25
429	 23	80.5	14.2	 20
430	 23	95.0	15.4	 25
431	 23	86.0	13.7	 25
432	 23	145.0	16.8	 20
433	 23	165.0	25.4	 20
434	 23	407.0	34.6	 20
435	 23	176.0	34.3	 16
436	 23	912.3	134.6	 20
437	 23	86.0	14.4	 25
438	 23	91.0	10.3	 20
439	 23	172.0	30.9	 25
440	 23	1651.0	433.8	 25
441	 23	344.0	39.3	 20
442	 23	281.0	56.4	 25
443	 23	176.0	30.8	 25
444	 23	1385.3	261.1	 20
445	 23	157.8	82.0	 20
446	 23	851.5	149.2	 20
447	 23	1092.3	68.7	 16
448	 23	1248.8	151.9	 20
449	 23	419.0	39.3	 25
450	 23	549.3	37.6	 20
451	 23	68.0	11.2	 25
452	 23	758.3	95.0	 20
453	 23	727.0	72.2	 25
454	 23	391.0	56.1	 25
455	 23	254.8	30.5	 20
456	 23	533.0	61.0	 25
457	 23	67.0	13.7	 25
458	 23	71.0	10.0	 16
459	 23	81.5	13.1	 20
460	 23	52.8	8.0	 20
461	 23	62.5	10.7	 16
462	 23	69.0	12.5	 25
463	 23	93.0	14.2	 25
464	 23	117.3	23.1	 20
465	 23	91.0	15.5	 25
466	 23	225.0	27.5	 25
467	 23	195.8	21.2	 20
468	 23	166.0	19.4	 25
469	 23	546.0	59.9	 25
470	 23	250.3	28.1	 16
471	 23	122.0	16.1	 20
472	 23	99.8	16.9	 20
473	 23	93.3	19.2	 16
474	 23	85.0	15.7	 25
475	 23	77.0	15.1	 25
476	 23	64.3	8.3	 20
477	 23	369.0	53.7	 25
478	 23	51.0	8.5	 25
479	 23	49.8	9.4	 20
480	 23	66.0	12.6	 25
481	 23	114.0	17.8	 25
482	 23	107.5	16.7	 16
483	 23	118.0	15.5	 20
484	 23	137.5	28.1	 20
485	 23	132.8	22.0	 16
486	 23	291.0	35.3	 25
487	 23	219.0	26.3	 25
488	 23	79.0	11.0	 20
489	 23	141.0	17.5	 25
490	 23	96.0	17.8	 25
491	 23	136.0	19.6	 20
492	 23	69.0	13.4	 25
493	 23	76.0	13.5	 25
494	 23	75.0	10.3	 20
495	 23	101.3	17.5	 20
496	 23	71.5	13.8	 20
497	 23	78.3	12.0	 16
498	 23	117.8	19.1	 20
499	 23	424.0	38.3	 25
500	 23	483.5	43.1	 20
501	 23	178.0	31.8	 25
502	 23	101.0	19.4	 25
503	 23	210.5	24.5	 20
504	 23	310.0	72.0	 25
505	 23	2160.0	208.9	 25
506	 23	2221.0	290.0	 20
507	 23	563.0	61.7	 20
508	 23	1703.3	200.5	 20
509	 23	116.3	20.0	 16
510	 23	326.3	30.8	 20
511	 23	393.8	44.1	 20
512	 23	1618.0	191.1	 25
513	 23	135.0	18.7	 25
514	 23	1417.8	96.1	 20
515	 23	464.0	53.2	 25
516	 23	145.0	16.1	 25
517	 23	69.8	13.8	 20
518	 23	80.0	15.0	 25
519	 23	587.3	44.2	 20
520	 23	753.8	72.8	 16
521	 23	12706.8	1173.5	 20
522	 23	235.8	32.7	 20
523	 23	154.5	12.3	 20
524	 23	65.0	10.5	 25
525	 23	451.0	44.0	 25
526	 23	229.5	27.1	 20
527	 23	315.0	52.7	 25
528	 23	1628.0	162.5	 25
529	 23	290.8	30.9	 20
530	 23	120.0	17.1	 25
531	 23	452.0	63.4	 25
532	 23	554.5	64.4	 16
533	 23	9657.3	438.8	 20
534	 23	2346.8	183.9	 20
535	 23	1397.0	149.8	 16
536	 23	201.0	20.8	 25
537	 23	491.0	66.8	 25
538	 23	632.3	44.1	 20
539	 23	351.0	28.4	 25
540	 23	239.0	33.1	 25
541	 23	225.3	26.0	 20
542	 23	225.0	32.2	 25
543	 23	74.0	14.0	 25
544	 23	119.3	14.2	 16
545	 23	269.8	40.3	 20
546	 23	56.3	11.2	 20
547	 23	48.3	8.3	 16
548	 23	54.0	11.3	 25
549	 23	201.0	39.7	 25
550	 23	67.0	11.5	 20
551	 23	65.0	12.9	 25
552	 23	62.0	15.9	 25
553	 23	65.3	15.3	 20
554	 23	124.0	23.1	 25
555	 23	142.0	23.8	 25
556	 23	83.3	13.5	 16
557	 23	79.0	16.4	 20
558	 23	297.0	58.6	 20
559	 23	83.0	12.1	 16
560	 23	482.0	112.9	 25
561	 23	4416.0	419.2	 25
562	 23	4284.8	315.0	 20
563	 23	195.0	24.9	 25
564	 23	718.0	92.0	 25
565	 23	234.5	28.9	 20
566	 23	466.0	44.1	 25
567	 23	306.0	48.5	 25
568	 23	98.3	10.8	 16
569	 23	172.8	27.2	 20
570	 23	70.3	9.9	 16
571	 23	95.3	12.7	 20
572	 23	63.3	12.4	 20
573	 23	178.0	15.3	 20
574	 23	177.0	19.2	 25
575	 23	1061.0	180.2	 25
576	 23	179.3	20.8	 20
577	 23	63.0	11.1	 25
578	 23	49.0	7.0	 25
579	 23	58.0	8.9	 20
580	 23	58.0	9.8	 25
581	 23	154.8	32.7	 20
582	 23	88.8	17.4	 16
583	 23	188.0	29.1	 20
584	 23	2179.5	415.4	 20
585	 23	803.5	61.9	 20
586	 23	688.0	61.2	 25
587	 23	590.0	85.3	 25
588	 23	71.0	9.3	 20
589	 23	264.0	25.8	 25
590	 23	1519.0	310.2	 25
591	 23	81.5	15.9	 20
592	 23	482.0	52.3	 25
593	 23	296.5	59.5	 20
594	 23	54.8	11.9	 16
595	 23	71.5	18.5	 20
596	 23	55.3	9.5	 20
597	 23	113.5	19.0	 20
598	 23	264.0	48.6	 25
599	 23	58.0	10.3	 25
600	 23	59.3	9.6	 20
601	 23	59.0	9.3	 25
602	 23	53.0	12.5	 25
603	 23	82.3	11.6	 20
604	 23	226.0	68.2	 25
605	 23	1780.5	260.1	 20
606	 23	3598.5	249.1	 16
607	 23	138.3	14.9	 20
608	 23	69.3	14.2	 20
609	 23	52.3	6.1	 16
610	 23	56.0	11.1	 25
611	 23	57.0	9.5	 25
612	 23	86.3	330.8	 20
613	 23	126.0	20.9	 25
614	 23	125.0	22.8	 25
615	 23	90.8	16.6	 20
616	 23	70.0	12.1	 25
617	 23	99.0	16.5	 25
618	 23	76.8	16.6	 16
619	 23	61.3	9.5	 20
620	 23	157.8	26.0	 20
621	 23	412.5	39.5	 16
622	 23	97.0	14.8	 25
623	 23	832.0	99.2	 25
624	 23	948.8	140.0	 20
625	 23	630.0	50.6	 25
626	 23	2241.8	181.0	 20
627	 23	1336.0	154.5	 25
628	 23	319.0	69.6	 25
629	 23	410.0	34.0	 20
630	 23	1322.0	89.3	 20
631	 23	224.0	23.6	 20
632	 23	1104.0	92.1	 16
633	 23	367.0	57.2	 20
634	 23	156.0	41.6	 25
635	 23	532.5	33.8	 20
636	 23	212.0	24.8	 25
637	 23	1664.0	130.5	 25
638	 23	4558.8	376.9	 20
639	 23	111.0	28.6	 25
  0	 24	5253.0	765.3	 25
  1	 24	76.3	14.2	 20
  2	 24	319.0	30.7	 25
  3	 24	215.0	31.9	 25
  4	 24	54.5	12.9	 20
  5	 24	58.0	11.6	 25
  6	 24	105.0	12.2	 20
  7	 24	115.5	17.6	 16
  8	 24	47.8	11.4	 20
  9	 24	61.5	25.7	 20
 10	 24	41.5	9.3	 20
 11	 24	53.0	7.2	 25
 12	 24	73.0	14.4	 25
 13	 24	48.3	8.8	 20
 14	 24	67.0	16.7	 25
 15	 24	108.0	21.2	 25
 16	 24	190.3	26.6	 20
 17	 24	72.0	11.6	 25
 18	 24	76.5	12.8	 20
 19	 24	142.8	21.2	 16
 20	 24	53.0	6.6	 20
 21	 24	63.3	14.4	 20
 22	 24	42.0	6.0	 20
 23	 24	118.0	18.3	 25
 24	 24	117.0	21.9	 25
 25	 24	183.5	32.7	 20
 26	 24	455.0	36.9	 25
 27	 24	1123.0	73.8	 25
 28	 24	792.5	60.5	 20
 29	 24	212.0	23.0	 25
 30	 24	1194.5	44.3	 20
 31	 24	241.3	21.5	 20
 32	 24	214.8	26.3	 20
 33	 24	206.0	21.5	 16
 34	 24	302.8	22.1	 20
 35	 24	82.0	11.8	 25
 36	 24	220.3	28.1	 20
 37	 24	457.0	61.5	 25
 38	 24	124.0	19.9	 25
 39	 24	105.8	14.3	 20
 40	 24	59.0	7.8	 25
 41	 24	47.0	7.8	 25
 42	 24	48.0	7.8	 20
 43	 24	65.0	11.3	 20
 44	 24	51.0	8.8	 20
 45	 24	66.3	13.4	 16
 46	 24	86.0	18.3	 20
 47	 24	59.0	11.1	 25
 48	 24	64.3	8.3	 20
 49	 24	51.0	8.6	 25
 50	 24	51.0	9.4	 25
 51	 24	169.3	16.8	 20
 52	 24	188.0	29.8	 25
 53	 24	178.0	28.5	 25
 54	 24	132.8	22.7	 20
 55	 24	80.8	15.2	 20
 56	 24	50.3	9.4	 20
 57	 24	66.3	8.6	 16
 58	 24	57.0	14.6	 20
 59	 24	54.0	10.3	 25
 60	 24	78.0	11.6	 20
 61	 24	57.0	11.9	 25
 62	 24	59.0	13.4	 25
 63	 24	50.3	7.8	 20
 64	 24	72.0	23.8	 25
 65	 24	85.0	14.5	 25
 66	 24	80.0	16.1	 20
 67	 24	56.0	8.8	 25
 68	 24	238.0	19.4	 20
 69	 24	770.5	60.5	 16
 70	 24	562.5	68.1	 20
 71	 24	71.3	9.4	 20
 72	 24	99.8	19.0	 20
 73	 24	95.0	14.6	 25
 74	 24	103.0	21.8	 25
 75	 24	63.5	13.5	 20
 76	 24	66.0	13.7	 25
 77	 24	58.0	8.0	 25
 78	 24	69.5	12.6	 20
 79	 24	433.0	54.2	 25
 80	 24	91.3	12.7	 20
 81	 24	55.3	8.3	 16
 82	 24	52.0	6.4	 20
 83	 24	53.0	8.8	 20
 84	 24	96.3	16.6	 20
 85	 24	208.0	26.5	 25
 86	 24	229.0	29.5	 25
 87	 24	116.3	16.1	 20
 88	 24	92.0	14.9	 25
 89	 24	425.5	39.7	 20
 90	 24	619.0	55.7	 25
 91	 24	426.0	45.6	 25
 92	 24	1447.3	64.3	 16
 93	 24	691.8	397.8	 20
 94	 24	72.3	16.4	 20
 95	 24	73.8	13.1	 16
 96	 24	125.0	18.8	 25
 97	 24	1268.0	125.2	 25
 98	 24	111.0	17.1	 20
 99	 24	233.0	142.7	 25
100	 24	275.0	30.3	 25
101	 24	107.8	22.0	 20
102	 24	71.0	13.4	 25
103	 24	77.0	12.3	 25
104	 24	86.0	12.2	 20
105	 24	131.5	17.9	 20
106	 24	65.5	12.3	 20
107	 24	79.0	20.1	 16
108	 24	80.0	15.1	 20
109	 24	48.0	8.8	 25
110	 24	60.3	9.6	 20
111	 24	71.0	10.3	 25
112	 24	120.0	19.0	 25
113	 24	56.5	8.8	 20
114	 24	167.0	24.1	 25
115	 24	64.0	10.0	 25
116	 24	176.3	21.6	 20
117	 24	55.3	10.5	 20
118	 24	96.0	15.1	 20
119	 24	229.8	21.6	 16
120	 24	132.8	20.3	 20
121	 24	225.0	27.3	 25
122	 24	128.0	19.6	 20
123	 24	407.0	43.3	 25
124	 24	380.0	30.4	 25
125	 24	578.5	47.8	 20
126	 24	1080.0	70.2	 25
127	 24	497.0	68.1	 25
128	 24	398.8	47.0	 20
129	 24	73.0	14.3	 20
130	 24	56.3	7.5	 20
131	 24	64.3	11.8	 16
132	 24	247.5	28.9	 20
133	 24	68.0	11.5	 25
134	 24	72.0	11.2	 20
135	 24	66.0	8.2	 25
136	 24	64.0	11.7	 25
137	 24	56.5	10.2	 20
138	 24	145.0	20.2	 25
139	 24	64.0	9.3	 25
140	 24	73.8	13.3	 20
141	 24	92.5	18.4	 20
142	 24	1471.5	136.5	 20
143	 24	492.5	40.7	 16
144	 24	708.5	44.3	 20
145	 24	772.5	346.2	 20
146	 24	3024.8	299.6	 20
147	 24	1647.0	281.2	 25
148	 24	2473.5	242.7	 20
149	 24	378.0	81.3	 25
150	 24	447.0	41.3	 25
151	 24	244.3	26.9	 20
152	 24	102.0	17.7	 25
153	 24	227.0	29.8	 25
154	 24	84.3	10.7	 16
155	 24	119.3	21.3	 20
156	 24	333.5	42.5	 20
157	 24	263.8	20.0	 16
158	 24	83.0	13.6	 25
159	 24	80.0	20.4	 25
160	 24	110.8	28.0	 20
161	 24	78.0	12.0	 25
162	 24	831.0	66.8	 25
163	 24	80.3	14.0	 20
164	 24	96.0	13.1	 25
165	 24	83.0	14.6	 25
166	 24	161.3	17.5	 16
167	 24	133.3	16.5	 20
168	 24	68.8	11.0	 20
169	 24	118.0	17.0	 16
170	 24	531.0	38.5	 25
171	 24	1145.0	110.5	 25
172	 24	255.8	31.8	 20
173	 24	302.0	30.3	 25
174	 24	428.0	49.4	 25
175	 24	297.5	21.8	 20
176	 24	305.0	33.4	 25
177	 24	109.0	15.9	 25
178	 24	87.0	12.2	 16
179	 24	128.0	23.4	 20
180	 24	55.5	11.3	 20
181	 24	51.0	10.8	 16
182	 24	64.3	12.5	 20
183	 24	67.0	15.3	 25
184	 24	399.8	42.1	 20
185	 24	260.0	29.4	 25
186	 24	361.0	36.0	 25
187	 24	190.5	26.9	 20
188	 24	197.0	29.1	 25
189	 24	96.0	17.9	 25
190	 24	140.3	18.9	 20
191	 24	262.5	28.7	 20
192	 24	175.5	36.0	 20
193	 24	274.8	19.1	 16
194	 24	73.3	17.6	 20
195	 24	66.0	10.1	 25
196	 24	60.5	10.3	 20
197	 24	1221.0	135.2	 25
198	 24	1257.0	86.3	 25
199	 24	137.0	31.0	 20
200	 24	63.0	12.8	 25
201	 24	94.0	20.1	 25
202	 24	211.8	24.4	 20
203	 24	66.0	15.4	 20
204	 24	50.3	8.7	 20
205	 24	64.3	13.8	 16
206	 24	50.3	6.8	 20
207	 24	51.8	10.7	 20
208	 24	52.0	9.4	 25
209	 24	59.0	13.3	 25
210	 24	52.3	11.0	 20
211	 24	46.0	8.8	 25
212	 24	59.0	8.5	 25
213	 24	46.3	8.3	 20
214	 24	55.0	11.0	 25
215	 24	42.5	7.7	 20
216	 24	52.0	9.5	 16
217	 24	50.5	11.8	 20
218	 24	77.3	10.9	 20
219	 24	55.3	8.5	 20
220	 24	100.0	15.1	 25
221	 24	54.0	9.7	 25
222	 24	53.3	11.4	 20
223	 24	54.0	9.6	 25
224	 24	63.0	12.1	 25
225	 24	51.3	11.2	 20
226	 24	88.0	16.0	 25
227	 24	71.0	9.4	 25
228	 24	82.8	14.4	 16
229	 24	65.8	11.0	 20
230	 24	123.3	20.3	 20
231	 24	76.0	14.9	 16
232	 24	633.0	65.6	 25
233	 24	520.0	79.9	 25
234	 24	1631.5	147.0	 20
235	 24	2691.0	216.5	 25
236	 24	703.0	74.2	 25
237	 24	273.3	29.2	 20
238	 24	163.0	22.5	 25
239	 24	187.0	28.0	 25
240	 24	156.5	17.7	 16
241	 24	264.5	26.9	 20
242	 24	230.3	37.9	 20
243	 24	102.5	16.5	 16
244	 24	89.0	13.1	 25
245	 24	90.0	17.2	 25
246	 24	65.3	10.1	 20
247	 24	94.0	12.5	 25
248	 24	475.0	34.2	 25
249	 24	547.5	46.8	 20
250	 24	287.0	22.2	 25
251	 24	431.0	52.7	 25
252	 24	82.5	14.2	 16
253	 24	511.5	67.4	 20
254	 24	897.5	44.3	 20
255	 24	2265.8	89.7	 16
256	 24	2342.0	285.0	 25
257	 24	141.0	16.6	 25
258	 24	101.0	15.4	 20
259	 24	87.0	18.8	 25
260	 24	64.0	12.0	 25
261	 24	56.5	15.9	 20
262	 24	52.0	9.8	 25
263	 24	118.0	15.2	 20
264	 24	84.0	16.7	 25
265	 24	81.3	13.7	 20
266	 24	57.0	9.8	 16
267	 24	73.8	11.6	 20
268	 24	90.3	9.5	 20
269	 24	89.0	30.6	 20
270	 24	196.0	30.3	 25
271	 24	139.0	15.5	 25
272	 24	65.0	14.6	 20
273	 24	51.0	8.9	 25
274	 24	50.0	9.9	 25
275	 24	57.0	9.8	 20
276	 24	80.0	10.9	 25
277	 24	52.3	8.0	 20
278	 24	55.5	8.7	 16
279	 24	108.3	15.1	 20
280	 24	90.3	14.9	 20
281	 24	55.0	9.2	 20
282	 24	56.0	10.9	 25
283	 24	64.0	10.1	 25
284	 24	162.0	20.9	 20
285	 24	113.0	21.7	 25
286	 24	120.0	14.5	 25
287	 24	54.0	8.9	 20
288	 24	52.0	9.4	 25
289	 24	60.3	11.8	 20
290	 24	163.5	20.6	 16
291	 24	58.3	9.6	 20
292	 24	187.3	21.8	 20
293	 24	93.3	15.2	 20
294	 24	288.0	40.2	 25
295	 24	874.0	91.5	 25
296	 24	546.5	56.5	 20
297	 24	484.0	41.5	 25
298	 24	535.0	46.7	 25
299	 24	896.5	55.4	 20
300	 24	133.0	17.4	 25
301	 24	206.0	32.6	 25
302	 24	137.8	15.9	 16
303	 24	100.5	18.6	 20
304	 24	82.8	13.4	 20
305	 24	74.3	9.5	 16
306	 24	107.0	15.3	 25
307	 24	172.0	23.2	 25
308	 24	139.0	19.7	 20
309	 24	89.0	15.3	 25
310	 24	221.0	21.8	 25
311	 24	217.8	28.7	 20
312	 24	155.0	19.3	 25
313	 24	119.0	16.8	 25
314	 24	79.5	11.0	 16
315	 24	61.3	8.3	 20
316	 24	55.0	7.6	 20
317	 24	63.5	11.4	 16
318	 24	50.0	8.1	 25
319	 24	55.0	9.7	 25
320	 24	62.0	10.6	 20
321	 24	75.0	17.6	 25
322	 24	151.0	20.7	 20
323	 24	276.0	40.9	 25
324	 24	78.0	15.1	 25
325	 24	61.3	11.1	 20
326	 24	83.0	12.0	 20
327	 24	102.8	15.5	 20
328	 24	138.0	16.0	 16
329	 24	68.3	9.2	 20
330	 24	77.0	15.4	 25
331	 24	62.0	7.3	 20
332	 24	394.0	56.0	 25
333	 24	213.0	32.0	 25
334	 24	146.5	19.9	 20
335	 24	282.0	37.2	 25
336	 24	705.0	64.3	 25
337	 24	1427.5	142.4	 20
338	 24	7818.0	261.2	 25
339	 24	586.5	108.7	 20
340	 24	173.8	19.4	 16
341	 24	281.8	33.9	 20
342	 24	201.3	22.4	 20
343	 24	196.8	24.0	 20
344	 24	481.0	46.5	 25
345	 24	795.0	69.2	 25
346	 24	222.8	27.4	 20
347	 24	167.0	24.5	 25
348	 24	109.0	56.2	 25
349	 24	2854.3	95.6	 20
350	 24	507.0	74.6	 25
351	 24	247.3	19.2	 20
352	 24	207.0	25.8	 16
353	 24	93.5	16.8	 20
354	 24	111.8	15.9	 20
355	 24	159.0	24.7	 20
356	 24	119.0	19.3	 25
357	 24	58.0	10.9	 25
358	 24	58.8	13.5	 20
359	 24	57.0	12.6	 25
360	 24	62.0	9.8	 25
361	 24	78.5	14.1	 20
362	 24	1114.0	174.5	 25
363	 24	1573.0	117.4	 20
364	 24	155.3	23.5	 16
365	 24	52.3	6.9	 20
366	 24	58.5	8.8	 20
367	 24	60.0	9.1	 20
368	 24	153.0	41.8	 25
369	 24	917.0	71.4	 25
370	 24	251.3	27.9	 20
371	 24	70.0	11.8	 25
372	 24	107.0	13.7	 25
373	 24	146.3	20.1	 20
374	 24	69.0	15.0	 25
375	 24	178.0	31.1	 25
376	 24	150.3	19.8	 16
377	 24	175.5	20.8	 20
378	 24	267.3	37.1	 20
379	 24	106.5	15.8	 16
380	 24	102.0	18.7	 25
381	 24	68.3	11.9	 20
382	 24	177.0	30.2	 25
383	 24	290.0	28.8	 25
384	 24	97.5	11.6	 20
385	 24	56.0	10.0	 25
386	 24	75.0	13.0	 25
387	 24	56.3	10.5	 20
388	 24	67.3	7.9	 20
389	 24	68.3	9.2	 20
390	 24	86.3	17.9	 16
391	 24	72.3	15.7	 20
392	 24	60.0	8.1	 25
393	 24	164.3	21.6	 20
394	 24	132.0	19.5	 25
395	 24	101.0	18.7	 25
396	 24	255.3	21.3	 20
397	 24	328.0	39.4	 25
398	 24	122.0	21.9	 25
399	 24	169.0	32.6	 20
400	 24	326.0	35.8	 20
401	 24	74.5	17.7	 20
402	 24	86.3	13.8	 16
403	 24	81.5	10.7	 20
404	 24	2769.0	479.6	 25
405	 24	331.5	47.2	 20
406	 24	420.0	66.2	 25
407	 24	481.0	73.7	 25
408	 24	602.0	54.0	 20
409	 24	92.0	11.7	 25
410	 24	68.0	9.9	 25
411	 24	143.5	28.9	 20
412	 24	576.0	39.3	 20
413	 24	714.0	50.6	 20
414	 24	1587.8	84.7	 16
415	 24	213.5	30.3	 20
416	 24	235.8	33.0	 20
417	 24	340.0	61.1	 20
418	 24	221.0	28.3	 25
419	 24	62.0	10.5	 25
420	 24	60.0	12.0	 20
421	 24	111.0	19.7	 25
422	 24	65.0	12.3	 25
423	 24	64.3	7.7	 20
424	 24	104.0	20.4	 25
425	 24	52.3	11.6	 20
426	 24	58.3	9.5	 16
427	 24	114.5	15.6	 20
428	 24	66.8	13.3	 20
429	 24	88.8	15.0	 20
430	 24	101.0	15.2	 25
431	 24	108.0	14.5	 25
432	 24	94.0	17.0	 20
433	 24	129.0	19.9	 25
434	 24	243.0	35.7	 25
435	 24	190.5	64.7	 20
436	 24	1939.0	327.2	 25
437	 24	85.8	9.9	 16
438	 24	82.3	13.3	 20
439	 24	299.5	30.3	 20
440	 24	508.8	39.0	 16
441	 24	245.0	38.9	 25
442	 24	79.0	13.7	 25
443	 24	116.0	16.4	 20
444	 24	80.0	11.5	 25
445	 24	181.0	131.7	 25
446	 24	939.5	73.6	 20
447	 24	641.0	60.2	 25
448	 24	673.0	65.7	 25
449	 24	287.3	33.6	 16
450	 24	230.0	28.3	 20
451	 24	64.8	10.7	 20
452	 24	73.8	9.3	 16
453	 24	326.5	28.0	 20
454	 24	822.0	136.2	 25
455	 24	159.3	76.0	 20
456	 24	987.0	117.7	 25
457	 24	63.0	9.7	 25
458	 24	61.5	11.1	 20
459	 24	80.0	11.7	 25
460	 24	52.0	10.0	 25
461	 24	66.0	9.5	 20
462	 24	50.5	10.7	 20
463	 24	58.3	8.7	 20
464	 24	139.3	19.9	 16
465	 24	65.3	11.6	 20
466	 24	145.0	22.2	 25
467	 24	81.8	14.4	 20
468	 24	202.0	28.3	 25
469	 24	756.0	113.5	 25
470	 24	123.3	17.4	 20
471	 24	355.0	42.3	 25
472	 24	78.0	11.5	 25
473	 24	65.3	7.8	 20
474	 24	55.8	9.1	 20
475	 24	64.0	11.2	 20
476	 24	63.8	12.8	 16
477	 24	365.8	45.7	 20
478	 24	55.0	7.1	 25
479	 24	57.3	7.6	 20
480	 24	65.0	10.8	 25
481	 24	164.0	32.5	 25
482	 24	141.3	16.4	 20
483	 24	72.0	11.7	 25
484	 24	123.0	26.3	 25
485	 24	86.5	9.3	 20
486	 24	95.5	14.7	 20
487	 24	125.8	13.2	 20
488	 24	64.5	7.7	 16
489	 24	112.5	20.0	 20
490	 24	82.0	14.9	 25
491	 24	56.3	10.8	 20
492	 24	53.0	9.9	 25
493	 24	87.0	17.4	 25
494	 24	58.3	10.6	 20
495	 24	56.0	11.5	 25
496	 24	51.0	6.1	 20
497	 24	75.0	63.7	 25
498	 24	77.0	12.9	 25
499	 24	260.3	25.8	 16
500	 24	425.5	30.2	 20
501	 24	147.3	23.9	 20
502	 24	120.3	20.7	 16
503	 24	132.0	16.1	 25
504	 24	595.0	40.7	 25
505	 24	1693.3	219.0	 20
506	 24	4438.0	320.3	 25
507	 24	1670.0	155.8	 25
508	 24	4877.0	226.6	 20
509	 24	226.0	70.2	 25
510	 24	347.0	31.9	 25
511	 24	367.8	27.5	 16
512	 24	473.5	42.3	 20
513	 24	72.5	10.0	 20
514	 24	896.5	52.6	 16
515	 24	256.0	36.6	 25
516	 24	105.0	14.7	 25
517	 24	63.5	12.4	 20
518	 24	72.0	11.1	 25
519	 24	284.0	63.0	 25
520	 24	2442.3	114.8	 20
521	 24	2046.0	310.4	 25
522	 24	462.0	39.9	 25
523	 24	153.3	16.9	 16
524	 24	63.3	11.9	 20
525	 24	138.0	13.7	 20
526	 24	218.3	17.7	 16
527	 24	258.0	42.9	 25
528	 24	359.0	38.1	 25
529	 24	237.3	27.4	 20
530	 24	88.0	14.8	 25
531	 24	654.0	71.0	 25
532	 24	286.3	29.6	 20
533	 24	5855.0	473.3	 25
534	 24	1017.0	117.7	 25
535	 24	515.3	45.4	 20
536	 24	266.3	75.7	 20
537	 24	274.0	63.3	 20
538	 24	425.5	38.5	 16
539	 24	227.8	23.6	 20
540	 24	280.0	33.9	 25
541	 24	136.8	20.8	 20
542	 24	136.0	22.6	 25
543	 24	55.0	13.0	 25
544	 24	99.5	20.6	 20
545	 24	104.0	16.8	 25
546	 24	60.0	11.3	 25
547	 24	50.3	8.3	 20
548	 24	45.0	8.5	 20
549	 24	53.5	8.4	 20
550	 24	55.0	7.0	 16
551	 24	59.3	9.2	 20
552	 24	51.0	10.5	 25
553	 24	62.5	10.2	 20
554	 24	87.0	13.0	 25
555	 24	99.8	16.1	 20
556	 24	113.0	19.0	 25
557	 24	112.0	17.2	 25
558	 24	126.3	16.2	 20
559	 24	69.0	10.0	 25
560	 24	428.5	159.8	 20
561	 24	3250.0	183.8	 16
562	 24	4655.0	254.5	 20
563	 24	506.5	44.9	 20
564	 24	1818.5	147.6	 20
565	 24	369.0	59.8	 25
566	 24	633.0	71.0	 25
567	 24	194.3	22.6	 20
568	 24	123.0	22.2	 25
569	 24	178.0	14.8	 25
570	 24	91.5	19.5	 20
571	 24	105.0	17.4	 25
572	 24	78.0	11.4	 25
573	 24	105.3	17.3	 16
574	 24	94.3	28.7	 20
575	 24	182.3	36.0	 20
576	 24	108.5	17.8	 16
577	 24	71.0	16.8	 25
578	 24	57.0	8.7	 25
579	 24	58.0	13.2	 20
580	 24	56.0	8.2	 25
581	 24	123.0	21.0	 25
582	 24	90.0	11.4	 20
583	 24	116.0	22.7	 25
584	 24	830.0	81.2	 25
585	 24	1319.5	71.9	 16
586	 24	164.5	28.4	 20
587	 24	267.5	42.6	 20
588	 24	76.8	13.5	 16
589	 24	133.0	16.4	 25
590	 24	485.0	85.3	 25
591	 24	113.3	21.8	 20
592	 24	290.0	29.9	 25
593	 24	135.0	31.4	 25
594	 24	59.3	8.4	 20
595	 24	54.0	9.1	 25
596	 24	57.0	10.6	 25
597	 24	57.5	10.6	 16
598	 24	52.8	10.0	 20
599	 24	56.0	8.4	 20
600	 24	56.0	10.6	 16
601	 24	65.0	14.6	 25
602	 24	55.0	9.7	 25
603	 24	87.0	14.7	 20
604	 24	120.0	38.6	 25
605	 24	2391.0	444.9	 25
606	 24	325.3	46.7	 20
607	 24	218.0	27.0	 25
608	 24	80.0	17.9	 25
609	 24	57.3	8.3	 20
610	 24	55.3	10.3	 20
611	 24	61.3	13.1	 20
612	 24	60.3	8.7	 16
613	 24	54.5	8.7	 20
614	 24	72.3	13.9	 20
615	 24	56.0	9.6	 25
616	 24	66.0	12.2	 25
617	 24	99.0	16.8	 20
618	 24	69.0	12.4	 25
619	 24	56.0	12.8	 25
620	 24	119.3	20.3	 20
621	 24	153.0	23.0	 25
622	 24	109.8	22.4	 20
623	 24	1254.0	129.3	 16
624	 24	1674.0	88.1	 20
625	 24	490.5	49.2	 20
626	 24	538.3	76.9	 20
627	 24	533.0	73.3	 25
628	 24	432.0	60.5	 25
629	 24	627.0	49.3	 20
630	 24	415.0	55.4	 25
631	 24	222.0	20.5	 25
632	 24	1231.3	103.3	 20
633	 24	343.0	53.1	 25
634	 24	166.5	58.5	 20
635	 24	499.3	38.2	 16
636	 24	106.0	40.7	 20
637	 24	2329.3	349.1	 20
638	 24	905.0	163.1	 20
639	 24	7201.0	1526.6	 25
  0	 25	81.0	14.4	 20
  1	 25	69.5	16.5	 16
  2	 25	56.0	12.8	 25
  3	 25	58.0	9.5	 25
  4	 25	61.5	8.5	 20
  5	 25	52.0	8.7	 25
  6	 25	160.0	25.5	 25
  7	 25	91.0	15.3	 20
  8	 25	50.0	10.8	 25
  9	 25	70.0	13.5	 25
 10	 25	40.0	8.9	 16
 11	 25	46.0	8.8	 20
 12	 25	48.3	8.5	 20
 13	 25	69.0	12.7	 16
 14	 25	47.0	8.9	 25
 15	 25	49.0	7.7	 25
 16	 25	74.0	14.2	 20
 17	 25	75.0	13.2	 25
 18	 25	304.3	43.6	 20
 19	 25	116.0	20.1	 25
 20	 25	107.0	14.1	 25
 21	 25	58.8	13.0	 20
 22	 25	66.0	13.0	 20
 23	 25	54.3	6.7	 20
 24	 25	52.3	10.2	 16
 25	 25	331.8	59.1	 20
 26	 25	1423.0	95.2	 20
 27	 25	289.0	32.9	 20
 28	 25	3599.0	300.6	 25
 29	 25	3277.0	251.5	 25
 30	 25	217.0	27.6	 20
 31	 25	374.0	45.1	 25
 32	 25	429.0	64.5	 25
 33	 25	551.5	84.3	 20
 34	 25	506.0	49.0	 25
 35	 25	213.3	46.2	 20
 36	 25	434.8	28.0	 16
 37	 25	221.3	27.0	 20
 38	 25	125.3	26.3	 20
 39	 25	165.8	23.0	 20
 40	 25	65.0	15.7	 25
 41	 25	52.0	8.4	 25
 42	 25	58.0	10.8	 20
 43	 25	158.0	23.3	 25
 44	 25	49.0	8.9	 25
 45	 25	72.3	15.2	 20
 46	 25	272.0	33.4	 25
 47	 25	73.5	15.4	 20
 48	 25	57.8	10.2	 16
 49	 25	224.5	42.1	 20
 50	 25	55.5	10.3	 20
 51	 25	83.0	16.5	 20
 52	 25	908.0	63.3	 25
 53	 25	348.0	33.5	 25
 54	 25	3023.5	219.1	 20
 55	 25	76.0	24.0	 25
 56	 25	84.0	13.6	 25
 57	 25	46.3	9.4	 20
 58	 25	58.0	11.5	 25
 59	 25	48.3	8.2	 20
 60	 25	49.0	7.7	 16
 61	 25	56.5	8.6	 20
 62	 25	52.8	10.1	 20
 63	 25	55.8	9.7	 20
 64	 25	61.0	11.5	 25
 65	 25	59.0	14.6	 25
 66	 25	53.3	8.8	 20
 67	 25	58.0	11.3	 25
 68	 25	55.0	12.8	 25
 69	 25	199.0	33.5	 20
 70	 25	74.0	17.9	 25
 71	 25	360.0	69.5	 25
 72	 25	173.3	26.4	 16
 73	 25	219.3	32.7	 20
 74	 25	2396.3	158.5	 16
 75	 25	2351.5	173.0	 20
 76	 25	1229.0	64.2	 25
 77	 25	1244.3	80.9	 20
 78	 25	148.0	25.4	 25
 79	 25	175.0	20.1	 25
 80	 25	237.0	35.3	 20
 81	 25	76.0	16.7	 25
 82	 25	47.0	8.3	 25
 83	 25	55.3	10.8	 20
 84	 25	51.3	12.6	 20
 85	 25	96.0	13.0	 20
 86	 25	330.5	48.0	 16
 87	 25	75.3	9.8	 20
 88	 25	100.0	14.0	 25
 89	 25	218.0	31.2	 20
 90	 25	1135.0	167.0	 25
 91	 25	2355.0	159.7	 25
 92	 25	590.5	111.9	 20
 93	 25	319.0	44.0	 25
 94	 25	716.0	86.2	 25
 95	 25	278.8	29.6	 20
 96	 25	1898.0	172.7	 20
 97	 25	435.0	68.5	 20
 98	 25	330.5	29.9	 16
 99	 25	280.3	36.8	 20
100	 25	111.0	17.7	 25
101	 25	105.5	16.3	 20
102	 25	178.0	27.5	 25
103	 25	202.0	29.2	 25
104	 25	680.0	49.1	 20
105	 25	57.0	8.9	 25
106	 25	347.0	37.7	 25
107	 25	113.5	13.1	 20
108	 25	401.0	45.3	 25
109	 25	451.8	64.9	 20
110	 25	47.0	6.4	 16
111	 25	56.5	9.4	 20
112	 25	211.8	27.7	 20
113	 25	164.5	30.2	 20
114	 25	50.0	7.0	 25
115	 25	72.0	12.2	 25
116	 25	88.0	14.9	 20
117	 25	233.0	27.6	 25
118	 25	308.0	57.3	 25
119	 25	1724.8	165.0	 20
120	 25	1366.0	124.8	 25
121	 25	1447.8	70.9	 20
122	 25	346.0	39.7	 16
123	 25	647.3	46.7	 20
124	 25	413.0	39.0	 20
125	 25	527.3	51.6	 20
126	 25	321.0	43.8	 25
127	 25	213.0	25.3	 25
128	 25	312.5	34.5	 20
129	 25	278.0	25.3	 25
130	 25	1179.0	230.4	 25
131	 25	58.5	11.3	 20
132	 25	190.0	32.1	 25
133	 25	60.5	10.9	 16
134	 25	67.5	12.3	 20
135	 25	48.3	9.9	 20
136	 25	175.0	21.3	 16
137	 25	152.0	17.6	 25
138	 25	1795.0	177.2	 25
139	 25	407.0	46.9	 20
140	 25	73.0	14.2	 25
141	 25	117.0	17.9	 25
142	 25	66.3	11.8	 20
143	 25	153.0	17.9	 25
144	 25	61.0	6.2	 25
145	 25	61.5	16.2	 20
146	 25	64.0	11.7	 20
147	 25	70.3	11.9	 20
148	 25	64.3	8.3	 16
149	 25	60.5	12.7	 20
150	 25	68.0	10.9	 25
151	 25	214.5	18.4	 20
152	 25	144.0	18.8	 25
153	 25	71.0	11.5	 25
154	 25	95.3	17.0	 20
155	 25	172.0	26.4	 25
156	 25	219.0	75.5	 25
157	 25	921.3	167.2	 20
158	 25	92.3	16.3	 20
159	 25	733.5	51.6	 20
160	 25	1789.8	96.4	 16
161	 25	102.5	12.2	 20
162	 25	144.0	20.8	 25
163	 25	77.0	14.9	 20
164	 25	203.0	27.4	 25
165	 25	419.0	65.9	 25
166	 25	163.3	20.5	 20
167	 25	413.0	45.1	 25
168	 25	105.0	18.1	 25
169	 25	198.3	23.2	 20
170	 25	325.3	29.9	 20
171	 25	2005.8	240.8	 20
172	 25	150.3	23.4	 16
173	 25	130.3	13.3	 20
174	 25	118.0	19.2	 25
175	 25	5814.8	562.3	 20
176	 25	109.0	16.1	 25
177	 25	65.0	8.9	 25
178	 25	54.0	6.5	 20
179	 25	91.0	21.1	 25
180	 25	49.0	8.3	 25
181	 25	50.8	7.4	 20
182	 25	74.0	13.8	 25
183	 25	115.0	30.2	 20
184	 25	2510.8	133.3	 16
185	 25	2150.3	194.1	 20
186	 25	3792.0	485.7	 20
187	 25	156.8	14.5	 20
188	 25	124.0	17.3	 25
189	 25	84.0	14.6	 25
190	 25	154.5	23.3	 20
191	 25	160.0	20.8	 25
192	 25	93.0	15.2	 20
193	 25	88.0	15.2	 25
194	 25	101.0	16.6	 25
195	 25	91.3	14.5	 16
196	 25	278.8	39.9	 20
197	 25	234.8	19.5	 20
198	 25	263.3	32.4	 16
199	 25	497.0	41.5	 25
200	 25	104.0	19.2	 25
201	 25	472.8	29.0	 20
202	 25	100.0	17.0	 25
203	 25	87.0	15.8	 25
204	 25	147.3	16.6	 20
205	 25	99.0	18.3	 25
206	 25	61.0	14.5	 25
207	 25	54.5	8.8	 16
208	 25	65.0	10.8	 20
209	 25	60.8	9.2	 20
210	 25	45.0	6.5	 16
211	 25	51.0	9.6	 25
212	 25	54.0	8.4	 25
213	 25	63.5	8.9	 20
214	 25	78.0	15.5	 25
215	 25	67.0	13.9	 25
216	 25	99.0	18.9	 20
217	 25	56.0	10.6	 25
218	 25	61.0	13.1	 25
219	 25	51.0	7.4	 16
220	 25	56.3	12.0	 20
221	 25	54.3	9.1	 20
222	 25	56.5	11.5	 16
223	 25	56.3	12.3	 20
224	 25	48.0	10.8	 25
225	 25	58.3	11.8	 20
226	 25	48.0	8.0	 25
227	 25	82.0	14.2	 25
228	 25	53.0	7.9	 20
229	 25	67.0	9.1	 25
230	 25	55.0	8.6	 25
231	 25	59.0	10.8	 20
232	 25	53.3	9.4	 20
233	 25	361.0	46.7	 20
234	 25	328.3	33.7	 16
235	 25	341.8	29.5	 20
236	 25	372.0	50.1	 25
237	 25	152.3	20.1	 20
238	 25	167.0	39.9	 25
239	 25	464.0	58.6	 25
240	 25	698.0	81.2	 20
241	 25	280.0	36.2	 25
242	 25	68.0	8.5	 25
243	 25	80.0	10.6	 20
244	 25	349.8	24.8	 20
245	 25	693.8	82.2	 20
246	 25	280.5	34.9	 16
247	 25	546.8	34.7	 20
248	 25	377.0	42.3	 25
249	 25	86.8	13.3	 20
250	 25	115.0	18.4	 25
251	 25	115.5	16.6	 20
252	 25	100.0	14.9	 25
253	 25	101.0	20.6	 25
254	 25	509.8	71.5	 20
255	 25	91.0	19.5	 25
256	 25	122.8	23.3	 20
257	 25	1327.8	52.4	 16
258	 25	595.3	56.0	 20
259	 25	517.3	60.2	 20
260	 25	93.8	11.7	 16
261	 25	53.0	10.8	 25
262	 25	58.0	9.7	 25
263	 25	88.3	16.9	 20
264	 25	90.0	18.3	 25
265	 25	116.0	22.6	 25
266	 25	158.3	20.5	 20
267	 25	88.0	12.5	 25
268	 25	304.0	50.5	 25
269	 25	555.5	42.9	 16
270	 25	236.0	56.1	 20
271	 25	62.3	10.5	 20
272	 25	54.5	11.9	 16
273	 25	54.0	9.0	 25
274	 25	58.0	9.7	 25
275	 25	65.0	14.0	 20
276	 25	87.0	17.0	 25
277	 25	118.0	15.7	 25
278	 25	60.5	12.4	 20
279	 25	133.0	24.2	 25
280	 25	218.0	49.1	 25
281	 25	70.3	12.3	 16
282	 25	72.8	11.3	 20
283	 25	108.5	15.8	 20
284	 25	153.5	16.9	 16
285	 25	149.0	20.2	 25
286	 25	162.0	20.9	 25
287	 25	230.8	25.1	 20
288	 25	76.0	12.0	 25
289	 25	73.0	14.2	 25
290	 25	65.0	10.6	 20
291	 25	48.0	8.7	 25
292	 25	53.0	9.9	 25
293	 25	67.0	13.1	 16
294	 25	105.8	17.0	 20
295	 25	111.3	22.4	 20
296	 25	127.3	24.3	 16
297	 25	111.8	19.5	 20
298	 25	208.0	19.5	 25
299	 25	121.0	20.2	 20
300	 25	73.0	8.8	 25
301	 25	117.0	17.7	 25
302	 25	123.0	23.6	 20
303	 25	231.0	23.7	 25
304	 25	12812.0	2589.3	 25
305	 25	301.0	52.0	 20
306	 25	311.3	40.4	 20
307	 25	69.8	13.6	 16
308	 25	99.5	21.9	 20
309	 25	132.0	22.7	 20
310	 25	217.5	36.2	 20
311	 25	359.0	38.1	 25
312	 25	1052.0	113.4	 25
313	 25	698.3	80.8	 20
314	 25	994.0	128.6	 25
315	 25	206.0	34.9	 25
316	 25	622.3	102.0	 20
317	 25	172.0	23.3	 25
318	 25	85.3	14.6	 20
319	 25	85.8	14.1	 16
320	 25	124.0	21.9	 20
321	 25	174.3	16.1	 20
322	 25	66.5	9.9	 20
323	 25	63.0	12.2	 25
324	 25	182.0	31.5	 25
325	 25	97.0	13.0	 20
326	 25	93.0	11.4	 25
327	 25	109.0	21.4	 25
328	 25	51.3	7.3	 20
329	 25	61.0	10.7	 25
330	 25	61.3	12.3	 20
331	 25	74.5	11.3	 16
332	 25	1986.0	229.2	 20
333	 25	373.8	43.3	 20
334	 25	1586.3	127.9	 20
335	 25	142.0	21.6	 25
336	 25	290.0	33.6	 25
337	 25	103.3	15.9	 20
338	 25	513.0	43.5	 25
339	 25	628.0	71.3	 25
340	 25	215.3	17.2	 20
341	 25	286.0	38.2	 25
342	 25	85.0	17.9	 25
343	 25	67.3	9.5	 16
344	 25	78.5	9.5	 20
345	 25	246.5	28.4	 20
346	 25	253.0	24.8	 16
347	 25	168.0	21.5	 25
348	 25	125.0	47.9	 25
349	 25	10799.5	559.9	 20
350	 25	415.0	55.7	 25
351	 25	305.0	34.3	 25
352	 25	233.8	29.0	 20
353	 25	292.0	32.1	 25
354	 25	338.0	52.6	 25
355	 25	182.3	20.4	 16
356	 25	65.3	10.5	 20
357	 25	53.0	9.0	 20
358	 25	75.3	10.3	 16
359	 25	66.0	11.5	 25
360	 25	77.0	12.3	 25
361	 25	83.3	9.9	 20
362	 25	63.0	12.0	 25
363	 25	54.0	10.3	 25
364	 25	106.0	17.2	 20
365	 25	268.0	45.8	 25
366	 25	117.3	20.4	 20
367	 25	61.3	12.1	 20
368	 25	1401.5	166.7	 20
369	 25	591.5	83.6	 16
370	 25	874.3	107.5	 20
371	 25	223.0	27.8	 25
372	 25	133.5	22.6	 20
373	 25	69.0	13.6	 25
374	 25	71.0	13.9	 25
375	 25	80.8	23.5	 20
376	 25	93.0	12.5	 25
377	 25	391.0	41.5	 25
378	 25	497.5	58.5	 20
379	 25	169.0	21.7	 25
380	 25	232.3	23.4	 20
381	 25	73.3	9.4	 16
382	 25	157.5	18.7	 20
383	 25	253.8	31.6	 20
384	 25	381.0	27.5	 20
385	 25	83.0	11.2	 25
386	 25	73.0	11.4	 25
387	 25	91.8	11.8	 20
388	 25	65.0	10.6	 25
389	 25	64.0	9.8	 25
390	 25	82.0	14.4	 20
391	 25	58.0	12.0	 25
392	 25	102.8	18.4	 20
393	 25	99.3	15.0	 16
394	 25	94.0	12.8	 20
395	 25	400.3	39.6	 20
396	 25	1417.5	109.2	 20
397	 25	283.0	34.4	 25
398	 25	476.0	46.1	 25
399	 25	1275.8	81.2	 20
400	 25	117.0	36.7	 25
401	 25	115.0	17.6	 25
402	 25	217.0	27.5	 20
403	 25	167.0	31.6	 25
404	 25	81.0	11.8	 20
405	 25	78.3	10.8	 16
406	 25	86.3	14.1	 20
407	 25	66.3	9.4	 20
408	 25	59.3	10.1	 20
409	 25	1473.0	159.6	 25
410	 25	190.0	26.3	 25
411	 25	122.3	17.5	 20
412	 25	262.0	23.4	 25
413	 25	1145.0	110.7	 25
414	 25	3572.5	201.0	 20
415	 25	1016.0	180.1	 25
416	 25	4729.0	401.8	 25
417	 25	5838.8	226.4	 16
418	 25	1407.5	143.8	 20
419	 25	546.0	60.1	 20
420	 25	314.5	47.1	 16
421	 25	161.0	20.9	 25
422	 25	204.0	30.5	 25
423	 25	142.3	22.2	 20
424	 25	170.0	21.1	 25
425	 25	231.0	20.8	 20
426	 25	1269.0	242.0	 25
427	 25	138.0	25.4	 25
428	 25	72.0	10.9	 20
429	 25	115.0	25.8	 20
430	 25	75.3	11.0	 20
431	 25	55.8	8.7	 16
432	 25	59.5	13.5	 20
433	 25	250.0	33.6	 25
434	 25	279.8	25.0	 20
435	 25	555.0	57.5	 25
436	 25	364.0	74.2	 25
437	 25	65.3	11.8	 20
438	 25	245.0	36.4	 25
439	 25	235.0	47.8	 25
440	 25	84.0	13.6	 20
441	 25	134.0	20.5	 20
442	 25	69.0	11.6	 20
443	 25	53.3	12.2	 16
444	 25	145.3	129.8	 20
445	 25	53.0	8.7	 25
446	 25	182.5	27.5	 20
447	 25	66.0	8.3	 25
448	 25	74.0	11.6	 25
449	 25	73.3	11.7	 20
450	 25	65.0	12.2	 25
451	 25	63.0	10.3	 25
452	 25	101.3	16.6	 20
453	 25	125.0	20.0	 25
454	 25	101.0	17.4	 20
455	 25	1440.8	73.9	 16
456	 25	159.5	25.4	 20
457	 25	322.3	37.2	 20
458	 25	99.0	13.5	 20
459	 25	71.0	12.0	 25
460	 25	104.0	13.8	 25
461	 25	65.0	10.3	 20
462	 25	190.0	32.4	 25
463	 25	105.0	26.6	 25
464	 25	85.8	14.8	 20
465	 25	199.0	18.5	 25
466	 25	457.3	49.9	 20
467	 25	612.8	61.5	 16
468	 25	185.5	29.4	 20
469	 25	1567.0	175.5	 20
470	 25	249.0	20.9	 20
471	 25	1214.0	112.1	 25
472	 25	675.0	67.2	 25
473	 25	169.5	18.4	 20
474	 25	64.0	10.8	 25
475	 25	401.0	74.9	 25
476	 25	65.3	10.1	 20
477	 25	56.0	10.2	 25
478	 25	51.5	10.6	 20
479	 25	54.0	8.3	 16
480	 25	54.3	8.3	 20
481	 25	66.5	11.1	 20
482	 25	137.0	18.8	 20
483	 25	1137.0	162.4	 25
484	 25	96.8	15.2	 20
485	 25	126.0	15.5	 25
486	 25	117.0	19.4	 25
487	 25	881.8	123.4	 20
488	 25	62.0	13.4	 25
489	 25	67.0	12.6	 25
490	 25	52.5	9.5	 16
491	 25	56.0	7.7	 20
492	 25	54.5	10.1	 20
493	 25	120.3	13.8	 16
494	 25	63.3	9.8	 20
495	 25	58.0	8.3	 25
496	 25	88.3	11.3	 20
497	 25	80.0	13.1	 25
498	 25	57.0	10.4	 25
499	 25	57.0	10.0	 20
500	 25	63.0	12.4	 25
501	 25	152.0	21.8	 25
502	 25	263.0	30.1	 20
503	 25	363.0	28.4	 20
504	 25	455.3	40.5	 20
505	 25	222.3	28.6	 16
506	 25	2314.3	192.7	 20
507	 25	4458.0	311.1	 25
508	 25	3799.0	134.3	 20
509	 25	176.0	26.3	 25
510	 25	280.0	27.0	 25
511	 25	1824.3	143.9	 20
512	 25	132.0	21.2	 25
513	 25	265.0	25.9	 25
514	 25	148.8	27.8	 20
515	 25	70.5	14.6	 20
516	 25	1169.5	127.5	 20
517	 25	80.5	17.0	 16
518	 25	104.5	14.9	 20
519	 25	1630.0	93.4	 25
520	 25	1584.3	92.5	 20
521	 25	428.0	33.6	 25
522	 25	136.0	17.3	 25
523	 25	147.3	12.6	 20
524	 25	168.0	25.0	 25
525	 25	184.0	22.2	 25
526	 25	127.0	12.7	 20
527	 25	172.0	26.1	 20
528	 25	336.0	36.7	 20
529	 25	666.3	53.9	 16
530	 25	714.0	84.9	 20
531	 25	122.3	24.6	 20
532	 25	364.8	33.0	 20
533	 25	303.0	29.9	 25
534	 25	233.0	33.6	 25
535	 25	256.5	61.0	 20
536	 25	3577.0	351.5	 25
537	 25	905.0	182.8	 25
538	 25	408.0	39.0	 20
539	 25	87.0	14.9	 25
540	 25	417.0	35.6	 16
541	 25	241.0	27.9	 20
542	 25	118.0	11.2	 20
543	 25	272.3	24.0	 16
544	 25	402.0	48.0	 25
545	 25	685.0	75.1	 25
546	 25	625.5	74.0	 20
547	 25	165.0	25.4	 25
548	 25	93.0	17.1	 25
549	 25	53.8	9.6	 20
550	 25	55.0	6.8	 25
551	 25	400.0	82.0	 25
552	 25	70.8	11.0	 16
553	 25	233.3	26.2	 20
554	 25	397.3	53.2	 20
555	 25	127.3	22.9	 16
556	 25	285.0	33.7	 25
557	 25	124.0	23.7	 25
558	 25	64.3	20.6	 20
559	 25	78.0	13.2	 25
560	 25	192.0	26.4	 25
561	 25	148.3	19.8	 20
562	 25	1786.0	121.2	 25
563	 25	1287.0	179.1	 25
564	 25	236.3	26.4	 16
565	 25	112.0	22.2	 20
566	 25	126.0	20.4	 20
567	 25	431.5	34.1	 16
568	 25	227.0	33.0	 25
569	 25	96.0	14.6	 25
570	 25	177.0	23.6	 20
571	 25	95.0	13.5	 25
572	 25	73.0	9.5	 25
573	 25	98.8	18.0	 20
574	 25	455.0	79.8	 25
575	 25	152.0	22.4	 25
576	 25	135.3	32.0	 20
577	 25	62.3	11.5	 20
578	 25	63.3	14.9	 20
579	 25	49.5	7.4	 16
580	 25	222.3	38.4	 20
581	 25	128.0	28.5	 25
582	 25	92.5	13.7	 20
583	 25	84.0	15.1	 25
584	 25	148.0	45.8	 25
585	 25	398.0	36.6	 20
586	 25	4317.0	436.0	 25
587	 25	117.0	26.9	 25
588	 25	220.3	29.7	 20
589	 25	226.8	29.0	 20
590	 25	2150.5	527.5	 20
591	 25	359.3	26.8	 16
592	 25	340.3	38.9	 20
593	 25	158.0	31.2	 25
594	 25	137.5	21.9	 20
595	 25	93.0	18.6	 25
596	 25	107.0	19.3	 25
597	 25	161.8	37.0	 20
598	 25	245.0	42.4	 25
599	 25	160.8	22.0	 20
600	 25	875.0	88.9	 25
601	 25	122.3	12.6	 20
602	 25	91.5	16.2	 16
603	 25	108.3	16.3	 20
604	 25	114.3	15.3	 20
605	 25	405.3	41.8	 20
606	 25	97.0	13.8	 25
607	 25	167.0	26.7	 25
608	 25	79.3	12.9	 20
609	 25	101.0	18.2	 25
610	 25	82.0	17.8	 25
611	 25	235.3	22.8	 20
612	 25	96.0	13.8	 25
613	 25	123.0	22.7	 25
614	 25	283.0	24.2	 16
615	 25	54.3	12.8	 20
616	 25	69.3	6.8	 20
617	 25	75.5	13.7	 16
618	 25	202.0	24.0	 25
619	 25	57.0	10.2	 25
620	 25	65.3	11.8	 20
621	 25	125.0	20.8	 25
622	 25	80.0	13.4	 25
623	 25	486.8	65.6	 20
624	 25	91.0	23.8	 25
625	 25	173.0	24.7	 25
626	 25	95.0	15.5	 16
627	 25	71.0	12.7	 20
628	 25	1144.5	236.7	 20
629	 25	120.3	15.5	 16
630	 25	118.0	20.9	 25
631	 25	165.0	35.4	 25
632	 25	77.3	13.9	 20
633	 25	78.0	15.6	 25
634	 25	201.0	39.0	 25
635	 25	433.0	50.9	 20
636	 25	138.0	46.0	 25
637	 25	571.0	46.6	 25
638	 25	226.3	22.4	 16
639	 25	88.3	14.9	 20
  0	 26	5188.0	849.0	 25
  1	 26	61.5	11.0	 20
  2	 26	53.8	6.7	 20
  3	 26	46.5	6.4	 16
  4	 26	53.3	11.0	 20
  5	 26	55.5	10.6	 20
  6	 26	88.0	13.2	 20
  7	 26	64.0	11.6	 25
  8	 26	49.0	8.2	 25
  9	 26	49.0	10.3	 20
 10	 26	58.0	17.6	 25
 11	 26	45.0	8.7	 25
 12	 26	69.0	9.2	 20
 13	 26	59.0	13.5	 25
 14	 26	50.3	8.7	 20
 15	 26	48.8	7.9	 16
 16	 26	78.3	10.7	 20
 17	 26	60.5	10.5	 20
 18	 26	119.3	19.4	 20
 19	 26	205.0	21.9	 25
 20	 26	118.0	46.0	 25
 21	 26	62.3	13.8	 20
 22	 26	54.0	10.0	 25
 23	 26	66.0	9.7	 25
 24	 26	61.0	12.7	 20
 25	 26	767.0	135.8	 25
 26	 26	3327.0	268.6	 25
 27	 26	757.8	38.4	 16
 28	 26	2442.5	144.0	 20
 29	 26	1016.5	90.8	 20
 30	 26	158.3	19.8	 16
 31	 26	343.0	36.7	 25
 32	 26	305.0	42.9	 25
 33	 26	432.5	44.3	 20
 34	 26	340.0	58.3	 25
 35	 26	172.0	31.7	 25
 36	 26	161.0	25.0	 20
 37	 26	208.0	22.5	 25
 38	 26	303.0	35.0	 25
 39	 26	138.3	22.4	 16
 40	 26	59.3	13.3	 20
 41	 26	55.0	10.0	 20
 42	 26	51.8	10.7	 16
 43	 26	62.0	7.8	 25
 44	 26	48.0	7.6	 25
 45	 26	57.0	8.9	 20
 46	 26	68.0	27.6	 25
 47	 26	71.0	9.8	 25
 48	 26	66.0	13.1	 20
 49	 26	73.0	14.7	 25
 50	 26	59.0	10.1	 25
 51	 26	64.0	8.6	 16
 52	 26	162.5	21.0	 20
 53	 26	192.3	24.3	 20
 54	 26	644.0	47.0	 16
 55	 26	63.0	13.4	 25
 56	 26	47.0	9.6	 25
 57	 26	50.8	13.8	 20
 58	 26	49.0	10.0	 25
 59	 26	55.0	13.4	 25
 60	 26	45.0	7.4	 20
 61	 26	49.0	7.9	 25
 62	 26	47.3	9.4	 20
 63	 26	51.0	7.5	 20
 64	 26	64.8	7.2	 20
 65	 26	56.3	12.8	 16
 66	 26	54.3	9.6	 20
 67	 26	53.5	12.8	 20
 68	 26	51.5	10.3	 20
 69	 26	110.0	22.1	 25
 70	 26	86.0	15.1	 25
 71	 26	86.8	19.0	 20
 72	 26	84.0	13.1	 25
 73	 26	345.0	29.4	 25
 74	 26	1101.8	63.7	 20
 75	 26	1329.0	134.1	 25
 76	 26	860.0	68.4	 20
 77	 26	620.3	58.1	 16
 78	 26	276.8	32.2	 20
 79	 26	230.3	29.2	 20
 80	 26	194.3	19.1	 20
 81	 26	80.0	14.9	 25
 82	 26	57.0	12.0	 25
 83	 26	73.5	15.3	 20
 84	 26	59.0	10.1	 25
 85	 26	193.0	34.7	 25
 86	 26	326.0	32.7	 20
 87	 26	226.0	29.4	 25
 88	 26	133.3	19.7	 20
 89	 26	161.5	24.8	 16
 90	 26	264.5	41.1	 20
 91	 26	3020.0	116.4	 20
 92	 26	1252.0	65.1	 20
 93	 26	187.0	54.7	 25
 94	 26	352.0	54.6	 25
 95	 26	131.8	16.5	 20
 96	 26	1082.0	84.0	 25
 97	 26	232.0	32.0	 25
 98	 26	139.3	18.8	 20
 99	 26	180.0	26.9	 25
100	 26	134.3	19.1	 20
101	 26	92.3	12.8	 16
102	 26	77.3	12.1	 20
103	 26	184.0	22.1	 20
104	 26	538.8	36.4	 16
105	 26	55.0	7.7	 25
106	 26	158.0	21.4	 25
107	 26	98.0	14.9	 20
108	 26	211.0	21.8	 25
109	 26	308.0	50.0	 25
110	 26	55.0	9.9	 20
111	 26	55.0	10.1	 25
112	 26	135.0	23.6	 25
113	 26	66.3	10.8	 16
114	 26	52.0	11.0	 20
115	 26	47.0	8.1	 20
116	 26	61.5	10.7	 16
117	 26	139.0	21.1	 25
118	 26	577.5	50.1	 20
119	 26	2290.0	131.0	 25
120	 26	2041.0	171.3	 25
121	 26	3438.0	204.6	 20
122	 26	564.0	165.6	 25
123	 26	613.0	40.8	 25
124	 26	451.0	51.2	 20
125	 26	197.0	34.2	 20
126	 26	222.5	28.1	 20
127	 26	233.8	20.9	 16
128	 26	87.0	12.0	 20
129	 26	169.0	26.3	 25
130	 26	182.3	26.3	 20
131	 26	52.0	7.8	 25
132	 26	172.0	23.3	 25
133	 26	74.8	13.3	 20
134	 26	66.0	14.2	 25
135	 26	49.0	11.0	 25
136	 26	65.3	12.3	 20
137	 26	97.5	15.5	 20
138	 26	613.3	55.1	 20
139	 26	140.0	23.3	 16
140	 26	67.3	11.7	 20
141	 26	89.0	25.8	 25
142	 26	66.8	10.7	 20
143	 26	144.0	21.3	 25
144	 26	58.0	11.2	 25
145	 26	53.3	8.4	 20
146	 26	56.0	12.8	 25
147	 26	54.0	10.4	 25
148	 26	71.0	30.3	 20
149	 26	50.0	8.7	 25
150	 26	61.0	13.6	 20
151	 26	197.5	24.7	 16
152	 26	110.8	17.1	 20
153	 26	78.3	11.9	 20
154	 26	71.3	11.9	 20
155	 26	364.0	31.1	 25
156	 26	205.0	28.7	 25
157	 26	179.0	19.9	 20
158	 26	89.0	15.2	 25
159	 26	739.0	164.9	 25
160	 26	1068.5	93.0	 20
161	 26	111.0	17.9	 25
162	 26	92.5	13.8	 20
163	 26	63.3	7.9	 16
164	 26	120.0	28.7	 20
165	 26	625.3	67.6	 20
166	 26	262.0	19.0	 20
167	 26	254.0	34.5	 25
168	 26	75.0	10.3	 25
169	 26	381.0	42.2	 20
170	 26	741.0	56.3	 25
171	 26	1171.0	148.9	 25
172	 26	262.0	23.9	 20
173	 26	121.0	14.3	 25
174	 26	121.3	17.1	 20
175	 26	1989.5	157.0	 16
176	 26	63.0	13.1	 20
177	 26	64.3	10.1	 16
178	 26	60.0	9.9	 25
179	 26	53.0	6.4	 25
180	 26	47.0	9.4	 20
181	 26	55.0	10.9	 25
182	 26	58.0	11.8	 25
183	 26	60.3	15.3	 20
184	 26	1323.0	185.0	 25
185	 26	764.0	86.6	 25
186	 26	1871.0	125.6	 20
187	 26	68.3	12.3	 20
188	 26	83.3	15.2	 20
189	 26	85.5	7.2	 16
190	 26	228.3	23.3	 20
191	 26	67.0	12.5	 25
192	 26	78.0	14.4	 20
193	 26	78.0	15.1	 25
194	 26	106.0	47.1	 25
195	 26	69.0	8.2	 20
196	 26	374.0	35.2	 25
197	 26	259.0	26.8	 25
198	 26	160.8	22.6	 20
199	 26	209.3	26.2	 20
200	 26	126.3	12.6	 20
201	 26	472.8	33.6	 16
202	 26	91.0	20.7	 20
203	 26	99.0	34.1	 25
204	 26	165.5	22.4	 20
205	 26	70.0	11.4	 25
206	 26	59.0	11.0	 25
207	 26	54.0	9.6	 20
208	 26	52.0	11.8	 25
209	 26	51.0	9.8	 25
210	 26	55.3	9.9	 20
211	 26	46.5	7.7	 20
212	 26	52.3	7.3	 20
213	 26	53.3	11.6	 16
214	 26	47.8	9.7	 20
215	 26	51.0	7.4	 25
216	 26	112.0	18.3	 20
217	 26	62.0	11.7	 25
218	 26	48.0	9.9	 25
219	 26	48.5	10.7	 20
220	 26	51.0	8.5	 25
221	 26	73.0	12.5	 25
222	 26	60.0	8.4	 20
223	 26	55.0	9.1	 25
224	 26	51.0	8.8	 20
225	 26	57.3	7.8	 16
226	 26	54.5	12.4	 20
227	 26	63.3	12.3	 20
228	 26	64.0	11.5	 20
229	 26	56.0	9.6	 25
230	 26	62.0	12.0	 25
231	 26	53.0	10.0	 20
232	 26	58.0	12.3	 25
233	 26	202.0	28.1	 25
234	 26	203.3	20.8	 20
235	 26	165.0	27.0	 25
236	 26	124.3	21.8	 16
237	 26	403.8	40.4	 20
238	 26	156.3	25.4	 20
239	 26	342.5	31.3	 16
240	 26	584.0	40.1	 25
241	 26	582.0	52.5	 25
242	 26	102.3	15.7	 20
243	 26	114.0	17.4	 25
244	 26	550.0	73.2	 25
245	 26	786.5	40.7	 20
246	 26	140.0	29.3	 25
247	 26	182.0	28.8	 25
248	 26	141.0	21.1	 16
249	 26	62.0	7.9	 20
250	 26	72.0	12.2	 20
251	 26	64.0	9.6	 16
252	 26	58.0	10.1	 25
253	 26	125.0	20.4	 25
254	 26	271.3	39.9	 20
255	 26	68.0	13.0	 25
256	 26	105.0	18.9	 25
257	 26	677.0	68.9	 20
258	 26	724.0	67.3	 25
259	 26	333.0	39.1	 25
260	 26	80.5	14.5	 20
261	 26	52.3	8.5	 20
262	 26	52.0	9.3	 20
263	 26	94.0	15.7	 16
264	 26	206.8	24.4	 20
265	 26	194.0	32.3	 25
266	 26	116.3	18.1	 20
267	 26	74.0	13.4	 25
268	 26	200.0	28.3	 25
269	 26	344.3	45.9	 20
270	 26	349.0	62.7	 25
271	 26	77.0	19.2	 25
272	 26	47.3	9.5	 20
273	 26	54.3	9.4	 20
274	 26	58.3	11.2	 20
275	 26	60.5	9.4	 16
276	 26	62.3	10.2	 20
277	 26	65.0	13.4	 25
278	 26	52.0	10.0	 20
279	 26	63.0	10.0	 25
280	 26	57.0	10.0	 25
281	 26	55.8	10.1	 20
282	 26	54.0	8.2	 25
283	 26	61.0	10.8	 25
284	 26	99.0	14.1	 20
285	 26	70.3	11.3	 20
286	 26	107.0	17.0	 20
287	 26	88.8	16.7	 16
288	 26	59.3	9.6	 20
289	 26	57.0	12.6	 25
290	 26	59.8	10.1	 20
291	 26	52.0	8.6	 25
292	 26	59.0	9.4	 25
293	 26	65.0	9.2	 20
294	 26	169.0	23.2	 25
295	 26	244.3	30.0	 20
296	 26	97.0	16.2	 25
297	 26	121.0	18.9	 25
298	 26	193.8	18.4	 16
299	 26	123.3	17.7	 20
300	 26	68.5	12.8	 20
301	 26	97.3	13.7	 16
302	 26	93.0	11.5	 25
303	 26	197.0	31.6	 25
304	 26	3706.0	472.6	 20
305	 26	174.0	26.8	 25
306	 26	154.0	25.8	 25
307	 26	69.0	12.6	 20
308	 26	132.0	22.1	 25
309	 26	94.0	15.2	 25
310	 26	175.3	21.6	 16
311	 26	185.0	22.9	 20
312	 26	526.0	52.1	 20
313	 26	152.0	21.3	 16
314	 26	262.0	29.0	 25
315	 26	150.0	17.5	 25
316	 26	352.8	32.0	 20
317	 26	161.0	24.7	 25
318	 26	102.0	15.5	 25
319	 26	56.3	11.1	 20
320	 26	121.0	14.5	 25
321	 26	77.0	15.2	 25
322	 26	60.3	10.4	 16
323	 26	60.0	9.3	 20
324	 26	227.0	39.2	 20
325	 26	59.3	10.5	 16
326	 26	116.0	17.0	 25
327	 26	85.0	16.8	 25
328	 26	59.8	14.2	 20
329	 26	50.0	7.1	 25
330	 26	60.0	11.3	 25
331	 26	60.5	8.0	 20
332	 26	157.0	26.9	 25
333	 26	97.0	19.0	 25
334	 26	263.0	22.7	 16
335	 26	100.0	14.6	 20
336	 26	109.5	15.9	 20
337	 26	74.8	14.4	 16
338	 26	204.8	26.3	 20
339	 26	317.0	45.2	 25
340	 26	167.3	23.0	 20
341	 26	129.0	18.7	 25
342	 26	74.0	14.1	 25
343	 26	61.3	8.3	 20
344	 26	66.0	11.0	 25
345	 26	232.0	24.2	 25
346	 26	96.0	16.1	 20
347	 26	124.8	20.1	 20
348	 26	97.0	24.6	 20
349	 26	3611.8	205.2	 16
350	 26	607.0	36.9	 20
351	 26	107.5	17.1	 20
352	 26	70.0	16.6	 25
353	 26	206.0	22.1	 25
354	 26	233.0	25.0	 20
355	 26	70.0	12.0	 25
356	 26	48.0	9.1	 25
357	 26	56.0	12.1	 20
358	 26	58.0	9.8	 25
359	 26	66.3	10.0	 20
360	 26	71.0	11.2	 16
361	 26	59.0	7.6	 20
362	 26	59.3	10.3	 20
363	 26	56.5	9.8	 20
364	 26	91.0	22.5	 25
365	 26	65.0	13.3	 25
366	 26	130.5	22.5	 20
367	 26	65.0	11.5	 25
368	 26	1070.0	162.8	 25
369	 26	299.5	49.4	 20
370	 26	2560.0	320.8	 25
371	 26	321.8	38.0	 20
372	 26	171.0	25.1	 16
373	 26	98.0	18.9	 20
374	 26	66.3	7.3	 20
375	 26	55.3	7.8	 16
376	 26	111.0	15.3	 25
377	 26	184.0	35.2	 25
378	 26	1238.0	86.2	 20
379	 26	182.0	37.9	 25
380	 26	333.0	35.7	 25
381	 26	105.3	11.6	 20
382	 26	96.0	18.1	 25
383	 26	113.0	12.2	 25
384	 26	109.0	17.1	 16
385	 26	73.0	10.9	 20
386	 26	61.0	11.5	 20
387	 26	62.5	13.2	 16
388	 26	102.0	13.5	 25
389	 26	68.0	13.2	 25
390	 26	62.0	9.5	 20
391	 26	72.0	14.4	 25
392	 26	63.0	10.9	 25
393	 26	115.5	13.5	 20
394	 26	62.0	9.2	 25
395	 26	128.0	23.4	 25
396	 26	445.0	38.3	 16
397	 26	291.5	35.4	 20
398	 26	240.3	22.9	 20
399	 26	750.5	60.8	 16
400	 26	99.0	18.1	 25
401	 26	86.0	14.1	 25
402	 26	99.0	20.0	 20
403	 26	139.0	23.9	 25
404	 26	76.0	13.5	 25
405	 26	79.0	15.2	 20
406	 26	96.0	14.0	 25
407	 26	96.0	19.4	 25
408	 26	80.3	8.9	 16
409	 26	328.3	37.1	 20
410	 26	91.5	14.7	 16
411	 26	61.3	11.8	 20
412	 26	166.0	25.3	 25
413	 26	676.5	68.2	 20
414	 26	2034.0	93.6	 25
415	 26	668.0	169.7	 25
416	 26	1876.8	94.3	 20
417	 26	1642.0	126.5	 25
418	 26	838.0	62.5	 25
419	 26	2269.8	120.1	 20
420	 26	238.0	33.3	 25
421	 26	172.0	17.1	 20
422	 26	383.8	43.8	 16
423	 26	56.3	8.7	 20
424	 26	122.3	35.6	 20
425	 26	193.3	26.0	 20
426	 26	276.0	45.3	 25
427	 26	102.0	21.2	 25
428	 26	63.0	10.7	 20
429	 26	65.0	11.3	 25
430	 26	90.0	17.7	 25
431	 26	53.3	8.3	 20
432	 26	69.0	12.0	 25
433	 26	317.3	41.4	 20
434	 26	478.3	31.9	 16
435	 26	1064.5	130.2	 20
436	 26	102.5	17.5	 20
437	 26	62.3	14.0	 20
438	 26	70.0	12.7	 25
439	 26	60.0	10.6	 25
440	 26	60.8	9.2	 20
441	 26	59.0	10.2	 25
442	 26	81.0	14.1	 25
443	 26	54.0	6.9	 20
444	 26	50.0	10.0	 25
445	 26	58.3	12.8	 20
446	 26	85.0	16.9	 16
447	 26	56.5	12.6	 20
448	 26	89.5	17.1	 20
449	 26	93.5	16.2	 20
450	 26	57.0	9.4	 25
451	 26	51.0	7.3	 25
452	 26	81.0	15.0	 20
453	 26	70.0	10.9	 25
454	 26	72.0	15.1	 25
455	 26	561.5	57.1	 20
456	 26	120.0	14.8	 25
457	 26	209.0	37.1	 25
458	 26	75.0	10.0	 16
459	 26	64.5	11.9	 20
460	 26	62.3	10.8	 20
461	 26	115.0	14.7	 16
462	 26	98.0	13.7	 25
463	 26	69.0	12.1	 25
464	 26	76.5	9.2	 20
465	 26	66.0	16.7	 25
466	 26	998.0	131.1	 25
467	 26	228.3	28.2	 20
468	 26	199.0	23.5	 25
469	 26	596.3	31.1	 20
470	 26	203.3	27.2	 20
471	 26	963.5	62.3	 20
472	 26	911.8	49.5	 16
473	 26	290.0	33.9	 20
474	 26	61.0	9.9	 25
475	 26	178.3	24.0	 20
476	 26	54.0	9.6	 25
477	 26	64.0	20.3	 25
478	 26	62.0	7.9	 20
479	 26	67.0	11.1	 25
480	 26	56.0	12.7	 25
481	 26	63.3	15.6	 20
482	 26	110.5	18.4	 20
483	 26	245.3	21.8	 20
484	 26	81.3	10.6	 16
485	 26	101.8	17.8	 20
486	 26	103.0	27.2	 25
487	 26	2591.5	302.2	 20
488	 26	63.0	11.8	 25
489	 26	83.0	13.2	 25
490	 26	56.8	10.9	 20
491	 26	60.0	10.7	 25
492	 26	52.0	9.2	 25
493	 26	136.5	19.4	 20
494	 26	61.0	11.0	 25
495	 26	55.8	12.1	 20
496	 26	67.3	11.8	 16
497	 26	68.3	11.9	 20
498	 26	54.8	8.3	 20
499	 26	68.0	10.2	 20
500	 26	54.0	11.3	 25
501	 26	91.0	13.0	 25
502	 26	122.5	19.7	 20
503	 26	244.0	25.7	 25
504	 26	244.0	26.3	 25
505	 26	131.3	15.7	 20
506	 26	387.0	59.4	 25
507	 26	2918.3	149.4	 20
508	 26	2059.3	102.6	 16
509	 26	143.3	18.8	 20
510	 26	131.8	45.9	 20
511	 26	1011.0	74.3	 20
512	 26	115.0	18.6	 25
513	 26	174.0	25.6	 25
514	 26	99.3	13.4	 20
515	 26	70.0	14.9	 25
516	 26	1161.0	182.6	 25
517	 26	75.3	14.3	 20
518	 26	307.0	26.8	 25
519	 26	528.0	34.7	 20
520	 26	498.0	30.8	 16
521	 26	108.3	15.9	 20
522	 26	96.8	13.3	 20
523	 26	152.3	27.8	 20
524	 26	104.0	12.1	 25
525	 26	140.0	14.9	 25
526	 26	149.8	19.0	 20
527	 26	155.0	17.9	 25
528	 26	251.5	24.5	 20
529	 26	399.0	35.2	 25
530	 26	380.0	46.1	 25
531	 26	82.5	14.7	 20
532	 26	252.8	33.9	 20
533	 26	270.0	23.7	 20
534	 26	237.0	23.9	 16
535	 26	239.8	162.5	 20
536	 26	10653.0	1118.2	 25
537	 26	254.3	35.2	 20
538	 26	513.0	68.0	 25
539	 26	90.0	16.1	 25
540	 26	182.8	28.6	 20
541	 26	118.0	13.4	 25
542	 26	108.0	17.8	 25
543	 26	261.3	24.3	 20
544	 26	387.5	32.1	 20
545	 26	1030.0	122.0	 20
546	 26	242.0	24.2	 16
547	 26	91.0	11.9	 20
548	 26	64.0	11.7	 25
549	 26	59.3	11.2	 20
550	 26	60.0	9.0	 25
551	 26	91.0	15.9	 25
552	 26	120.3	14.5	 20
553	 26	214.0	19.7	 25
554	 26	72.0	14.2	 25
555	 26	64.0	11.8	 20
556	 26	100.3	16.2	 20
557	 26	71.0	15.7	 20
558	 26	54.0	9.2	 16
559	 26	76.3	14.2	 20
560	 26	160.0	22.4	 25
561	 26	117.3	20.0	 20
562	 26	1095.0	131.3	 25
563	 26	359.0	51.5	 25
564	 26	141.3	16.1	 20
565	 26	83.0	15.0	 25
566	 26	129.0	21.5	 25
567	 26	294.5	23.1	 20
568	 26	107.5	19.8	 20
569	 26	66.8	9.6	 20
570	 26	98.0	15.2	 16
571	 26	71.0	10.5	 20
572	 26	61.0	8.8	 20
573	 26	80.5	17.5	 20
574	 26	118.0	19.5	 25
575	 26	88.0	11.5	 25
576	 26	98.5	23.4	 20
577	 26	57.0	12.5	 25
578	 26	62.0	11.3	 25
579	 26	47.3	7.2	 20
580	 26	130.0	22.0	 25
581	 26	70.0	13.9	 20
582	 26	71.0	10.0	 16
583	 26	80.8	13.1	 20
584	 26	463.5	28.5	 16
585	 26	216.0	35.9	 25
586	 26	1655.0	245.4	 25
587	 26	90.3	19.4	 20
588	 26	163.0	30.2	 25
589	 26	129.0	23.0	 25
590	 26	537.3	42.5	 20
591	 26	138.0	18.3	 25
592	 26	144.0	19.2	 25
593	 26	74.8	12.6	 16
594	 26	73.5	13.2	 20
595	 26	75.5	13.2	 20
596	 26	83.5	14.3	 16
597	 26	105.0	16.6	 25
598	 26	68.0	10.5	 25
599	 26	78.5	14.5	 20
600	 26	372.0	52.3	 25
601	 26	107.0	15.1	 25
602	 26	97.3	15.5	 20
603	 26	111.0	16.3	 25
604	 26	101.0	16.2	 25
605	 26	279.3	30.2	 16
606	 26	116.8	16.1	 20
607	 26	142.3	26.4	 20
608	 26	73.5	11.3	 16
609	 26	136.8	21.1	 20
610	 26	90.0	15.1	 25
611	 26	172.0	20.3	 20
612	 26	86.0	17.1	 25
613	 26	69.0	12.0	 25
614	 26	79.5	13.3	 20
615	 26	53.0	10.8	 25
616	 26	58.0	9.2	 25
617	 26	73.3	11.6	 20
618	 26	267.8	32.0	 20
619	 26	58.5	10.3	 20
620	 26	62.3	13.4	 16
621	 26	63.5	9.3	 20
622	 26	83.0	10.9	 25
623	 26	88.3	16.0	 20
624	 26	63.0	15.2	 25
625	 26	98.0	16.5	 25
626	 26	78.8	12.9	 20
627	 26	74.0	12.7	 25
628	 26	409.0	80.2	 25
629	 26	99.0	14.9	 20
630	 26	70.0	8.9	 20
631	 26	105.8	18.7	 20
632	 26	119.3	16.9	 16
633	 26	78.0	15.6	 20
634	 26	431.0	75.5	 25
635	 26	572.3	66.7	 20
636	 26	137.0	63.2	 25
637	 26	341.0	31.7	 25
638	 26	184.5	24.6	 20
639	 26	6960.0	1457.7	 25
  0	 27	88.8	15.8	 20
  1	 27	158.0	17.6	 25
  2	 27	79.0	13.5	 25
  3	 27	49.5	8.6	 20
  4	 27	74.0	12.3	 25
  5	 27	85.0	15.8	 25
  6	 27	65.5	13.0	 16
  7	 27	109.3	37.3	 20
  8	 27	77.3	11.9	 20
  9	 27	76.8	16.1	 16
 10	 27	69.0	13.3	 25
 11	 27	51.0	8.1	 25
 12	 27	130.3	17.1	 20
 13	 27	257.0	24.8	 25
 14	 27	254.0	31.9	 25
 15	 27	792.8	115.5	 20
 16	 27	126.0	20.9	 25
 17	 27	86.0	14.2	 25
 18	 27	82.5	15.2	 16
 19	 27	80.5	13.4	 20
 20	 27	95.8	15.1	 20
 21	 27	75.3	11.8	 16
 22	 27	70.0	11.7	 25
 23	 27	82.0	15.3	 25
 24	 27	69.3	10.9	 20
 25	 27	68.0	12.6	 25
 26	 27	66.0	12.7	 25
 27	 27	220.3	34.9	 20
 28	 27	388.0	63.7	 25
 29	 27	223.0	23.7	 25
 30	 27	80.3	11.0	 20
 31	 27	841.3	100.9	 20
 32	 27	746.3	47.5	 20
 33	 27	204.5	25.7	 16
 34	 27	233.0	24.6	 20
 35	 27	171.0	25.3	 25
 36	 27	144.5	18.8	 20
 37	 27	290.0	39.6	 25
 38	 27	162.0	20.8	 25
 39	 27	100.5	15.1	 20
 40	 27	605.0	104.0	 25
 41	 27	400.0	51.6	 25
 42	 27	4876.5	748.1	 20
 43	 27	97.0	58.0	 20
 44	 27	74.8	11.9	 20
 45	 27	78.3	13.9	 16
 46	 27	79.3	12.7	 20
 47	 27	88.3	15.7	 20
 48	 27	52.0	7.2	 25
 49	 27	53.0	14.1	 25
 50	 27	42.3	7.0	 20
 51	 27	49.0	9.3	 25
 52	 27	73.0	14.1	 25
 53	 27	175.5	26.5	 20
 54	 27	73.0	10.5	 25
 55	 27	47.3	10.6	 20
 56	 27	54.3	11.0	 16
 57	 27	49.0	9.1	 20
 58	 27	52.3	9.8	 20
 59	 27	68.8	11.7	 20
 60	 27	50.0	12.2	 25
 61	 27	50.0	8.9	 25
 62	 27	48.5	8.2	 20
 63	 27	52.0	10.3	 25
 64	 27	81.0	15.4	 25
 65	 27	58.3	9.5	 20
 66	 27	93.0	11.1	 25
 67	 27	51.0	12.0	 25
 68	 27	55.3	11.8	 16
 69	 27	50.8	8.0	 20
 70	 27	57.5	8.5	 20
 71	 27	241.8	21.8	 16
 72	 27	164.0	25.9	 25
 73	 27	92.0	13.9	 25
 74	 27	808.8	70.6	 20
 75	 27	113.0	24.0	 25
 76	 27	140.0	35.6	 25
 77	 27	1714.3	204.7	 20
 78	 27	308.0	36.9	 25
 79	 27	757.0	103.1	 25
 80	 27	7744.3	123.2	 16
 81	 27	319.5	33.6	 20
 82	 27	155.0	20.3	 20
 83	 27	95.3	15.5	 16
 84	 27	85.0	12.0	 25
 85	 27	99.0	13.6	 25
 86	 27	111.5	11.8	 20
 87	 27	112.0	26.1	 25
 88	 27	98.0	30.7	 25
 89	 27	100.3	19.0	 20
 90	 27	63.0	10.1	 25
 91	 27	1592.0	344.9	 25
 92	 27	157.0	14.1	 16
 93	 27	222.0	32.2	 20
 94	 27	865.8	65.9	 20
 95	 27	1672.8	64.8	 16
 96	 27	1815.0	133.5	 25
 97	 27	510.0	53.0	 25
 98	 27	106.3	15.7	 20
 99	 27	206.0	27.1	 25
100	 27	711.0	62.7	 25
101	 27	182.5	22.1	 20
102	 27	258.0	37.9	 25
103	 27	1634.0	173.6	 25
104	 27	338.0	34.5	 20
105	 27	194.3	27.7	 20
106	 27	203.5	12.9	 16
107	 27	258.5	27.7	 20
108	 27	53.5	9.3	 20
109	 27	60.0	12.2	 20
110	 27	60.0	8.8	 25
111	 27	74.0	11.4	 25
112	 27	52.5	8.3	 20
113	 27	51.0	8.7	 25
114	 27	59.0	8.6	 25
115	 27	65.8	12.2	 20
116	 27	122.0	24.8	 25
117	 27	68.5	9.7	 20
118	 27	69.5	10.6	 16
119	 27	127.8	19.2	 20
120	 27	742.8	59.7	 20
121	 27	192.5	31.3	 20
122	 27	78.0	10.8	 25
123	 27	92.0	13.5	 25
124	 27	167.3	17.9	 20
125	 27	172.0	23.7	 25
126	 27	123.0	17.1	 25
127	 27	132.5	20.4	 20
128	 27	57.0	11.6	 25
129	 27	54.0	7.0	 20
130	 27	54.0	6.5	 16
131	 27	64.0	12.7	 20
132	 27	551.8	89.7	 20
133	 27	56.3	11.0	 20
134	 27	106.0	16.4	 25
135	 27	79.0	12.8	 25
136	 27	84.8	12.7	 20
137	 27	832.0	57.1	 25
138	 27	998.0	66.7	 25
139	 27	870.0	52.5	 20
140	 27	202.0	29.6	 25
141	 27	67.5	9.6	 20
142	 27	109.3	14.0	 16
143	 27	128.3	19.3	 20
144	 27	580.5	56.4	 20
145	 27	174.3	26.4	 16
146	 27	460.0	45.0	 25
147	 27	87.0	17.5	 25
148	 27	90.3	16.7	 20
149	 27	1144.0	168.5	 25
150	 27	53.0	8.2	 25
151	 27	56.3	7.7	 20
152	 27	166.0	30.0	 25
153	 27	547.0	69.6	 25
154	 27	314.0	39.7	 16
155	 27	543.0	57.6	 20
156	 27	2327.0	291.7	 20
157	 27	1913.3	101.7	 16
158	 27	364.0	48.2	 25
159	 27	103.0	25.5	 25
160	 27	486.8	45.0	 20
161	 27	76.0	10.7	 25
162	 27	74.0	9.6	 20
163	 27	109.0	18.4	 25
164	 27	91.0	26.2	 25
165	 27	136.0	19.0	 20
166	 27	259.5	26.6	 20
167	 27	188.5	28.4	 20
168	 27	295.0	26.9	 16
169	 27	631.5	66.7	 20
170	 27	419.0	62.3	 25
171	 27	73.0	13.2	 20
172	 27	107.0	15.6	 25
173	 27	113.0	24.0	 25
174	 27	65.0	12.0	 20
175	 27	104.0	18.7	 25
176	 27	131.0	21.0	 25
177	 27	162.3	26.2	 20
178	 27	55.0	8.3	 20
179	 27	70.0	10.7	 20
180	 27	104.5	15.7	 16
181	 27	178.3	19.0	 20
182	 27	270.3	22.1	 20
183	 27	100.8	14.5	 20
184	 27	55.0	11.2	 25
185	 27	55.0	10.8	 25
186	 27	74.5	13.1	 20
187	 27	66.0	12.6	 25
188	 27	174.0	18.8	 25
189	 27	76.5	17.3	 20
190	 27	164.0	14.1	 25
191	 27	286.0	30.4	 20
192	 27	395.0	46.8	 16
193	 27	69.8	11.3	 20
194	 27	60.0	11.5	 20
195	 27	140.3	19.9	 20
196	 27	86.0	17.3	 25
197	 27	122.0	21.6	 25
198	 27	94.5	11.2	 20
199	 27	245.0	26.1	 25
200	 27	303.0	35.4	 25
201	 27	388.8	31.6	 20
202	 27	157.0	22.9	 25
203	 27	310.5	36.6	 20
204	 27	86.8	17.5	 16
205	 27	84.3	429.6	 20
206	 27	57.5	11.0	 20
207	 27	58.8	10.8	 20
208	 27	98.0	19.3	 25
209	 27	63.0	12.5	 25
210	 27	65.0	12.1	 20
211	 27	104.0	16.5	 25
212	 27	67.0	12.3	 25
213	 27	95.3	51.4	 20
214	 27	57.0	11.7	 25
215	 27	89.5	17.5	 20
216	 27	107.0	15.2	 16
217	 27	311.5	34.6	 20
218	 27	79.3	11.7	 20
219	 27	97.5	12.4	 20
220	 27	71.0	13.4	 25
221	 27	8657.3	671.2	 20
222	 27	140.0	27.8	 25
223	 27	86.0	13.6	 25
224	 27	224.0	27.9	 20
225	 27	201.0	28.7	 25
226	 27	164.0	18.3	 25
227	 27	58.3	8.6	 20
228	 27	60.8	11.2	 20
229	 27	50.5	10.7	 20
230	 27	95.3	11.1	 16
231	 27	52.0	8.9	 20
232	 27	55.0	11.7	 25
233	 27	94.5	14.6	 20
234	 27	96.0	14.4	 25
235	 27	90.0	14.0	 25
236	 27	96.0	19.3	 20
237	 27	262.0	27.8	 25
238	 27	589.0	64.3	 25
239	 27	1165.5	95.6	 20
240	 27	735.8	51.4	 20
241	 27	660.3	51.0	 20
242	 27	118.3	16.4	 16
243	 27	1397.0	60.1	 20
244	 27	2597.0	156.6	 25
245	 27	456.5	34.0	 20
246	 27	3191.0	181.1	 25
247	 27	407.0	43.3	 25
248	 27	209.8	24.7	 20
249	 27	193.0	26.7	 25
250	 27	105.0	15.0	 25
251	 27	1959.3	251.4	 20
252	 27	58.0	9.9	 20
253	 27	63.0	10.7	 20
254	 27	73.0	9.0	 16
255	 27	75.3	11.4	 20
256	 27	64.0	10.3	 25
257	 27	70.0	13.3	 20
258	 27	102.0	13.8	 25
259	 27	128.0	16.6	 25
260	 27	206.0	26.3	 20
261	 27	68.0	13.4	 25
262	 27	74.0	12.1	 25
263	 27	68.0	9.2	 20
264	 27	74.0	14.3	 25
265	 27	48.3	7.7	 20
266	 27	55.5	6.9	 16
267	 27	350.5	39.6	 20
268	 27	170.3	33.2	 20
269	 27	319.5	34.5	 20
270	 27	86.0	12.4	 25
271	 27	255.0	27.2	 25
272	 27	106.5	19.8	 20
273	 27	69.0	13.5	 25
274	 27	111.0	16.7	 25
275	 27	110.3	19.3	 20
276	 27	66.0	8.7	 25
277	 27	86.5	14.1	 20
278	 27	141.0	21.9	 16
279	 27	50.0	9.3	 20
280	 27	57.8	11.1	 16
281	 27	55.0	10.5	 25
282	 27	49.0	7.0	 25
283	 27	73.5	19.0	 20
284	 27	58.0	10.9	 25
285	 27	48.0	9.5	 25
286	 27	62.0	8.2	 20
287	 27	53.0	10.6	 25
288	 27	396.0	61.4	 25
289	 27	83.0	11.3	 16
290	 27	294.3	33.0	 20
291	 27	82.8	13.9	 20
292	 27	111.0	18.5	 16
293	 27	57.0	9.2	 25
294	 27	57.0	9.1	 25
295	 27	118.0	16.1	 20
296	 27	88.0	20.0	 25
297	 27	116.0	19.6	 25
298	 27	165.3	32.1	 20
299	 27	160.0	24.8	 25
300	 27	212.0	35.3	 25
301	 27	83.3	14.6	 20
302	 27	121.8	16.8	 20
303	 27	237.5	30.3	 20
304	 27	183.5	20.4	 16
305	 27	153.5	18.0	 20
306	 27	66.0	12.2	 25
307	 27	62.0	8.2	 20
308	 27	81.0	15.7	 25
309	 27	770.0	110.5	 25
310	 27	241.0	31.1	 20
311	 27	89.0	12.4	 25
312	 27	79.0	12.0	 25
313	 27	141.8	40.8	 20
314	 27	490.8	61.6	 20
315	 27	393.0	45.7	 20
316	 27	10691.3	651.2	 16
317	 27	471.5	35.9	 20
318	 27	100.0	15.9	 25
319	 27	282.5	40.4	 20
320	 27	174.0	24.5	 25
321	 27	63.0	10.2	 25
322	 27	55.0	9.5	 20
323	 27	54.0	9.8	 25
324	 27	60.0	11.4	 25
325	 27	73.3	11.4	 20
326	 27	944.5	98.6	 20
327	 27	93.5	17.2	 20
328	 27	84.5	11.7	 16
329	 27	67.3	10.9	 20
330	 27	55.0	12.0	 25
331	 27	82.3	13.9	 20
332	 27	68.0	12.5	 25
333	 27	183.0	27.8	 25
334	 27	299.0	29.8	 20
335	 27	174.0	21.8	 25
336	 27	331.0	33.1	 25
337	 27	173.5	26.6	 20
338	 27	114.0	16.1	 25
339	 27	410.0	22.4	 16
340	 27	353.5	42.6	 20
341	 27	378.0	27.9	 20
342	 27	251.8	25.6	 16
343	 27	249.0	34.3	 25
344	 27	289.0	43.5	 25
345	 27	114.0	22.4	 20
346	 27	82.0	14.7	 25
347	 27	65.0	9.6	 25
348	 27	110.5	15.6	 20
349	 27	60.0	8.4	 25
350	 27	62.0	10.1	 25
351	 27	54.3	7.3	 16
352	 27	62.0	10.1	 20
353	 27	100.8	22.6	 20
354	 27	223.3	28.8	 16
355	 27	107.0	16.9	 25
356	 27	80.0	15.8	 25
357	 27	53.0	8.0	 20
358	 27	77.0	14.1	 25
359	 27	324.0	51.7	 25
360	 27	88.5	14.8	 20
361	 27	149.0	20.7	 25
362	 27	93.0	13.8	 25
363	 27	90.3	15.7	 16
364	 27	151.0	22.8	 20
365	 27	56.0	7.9	 20
366	 27	52.3	7.5	 16
367	 27	209.0	29.2	 25
368	 27	67.0	13.4	 25
369	 27	73.0	11.5	 20
370	 27	849.0	90.3	 25
371	 27	2542.0	218.7	 25
372	 27	870.8	48.0	 20
373	 27	600.0	56.6	 25
374	 27	101.0	14.8	 25
375	 27	67.3	11.4	 20
376	 27	1056.8	146.7	 20
377	 27	302.5	29.0	 20
378	 27	466.0	27.0	 16
379	 27	143.5	28.5	 20
380	 27	321.0	40.0	 25
381	 27	199.3	22.0	 20
382	 27	997.0	148.2	 25
383	 27	210.0	32.5	 25
384	 27	182.8	17.9	 20
385	 27	814.0	110.0	 25
386	 27	458.0	67.5	 25
387	 27	125.3	17.7	 20
388	 27	130.3	16.0	 20
389	 27	102.0	17.8	 20
390	 27	65.0	10.8	 16
391	 27	65.0	10.5	 20
392	 27	65.0	9.9	 25
393	 27	113.0	16.5	 20
394	 27	119.0	15.6	 25
395	 27	76.3	11.7	 20
396	 27	104.0	12.1	 25
397	 27	59.0	8.6	 25
398	 27	60.3	7.6	 20
399	 27	138.0	24.1	 25
400	 27	457.5	54.0	 20
401	 27	66.3	10.9	 16
402	 27	215.0	26.5	 20
403	 27	227.5	29.7	 20
404	 27	121.0	16.9	 20
405	 27	329.0	37.5	 25
406	 27	178.0	22.1	 25
407	 27	69.0	10.9	 20
408	 27	52.0	8.0	 25
409	 27	56.0	9.9	 25
410	 27	60.3	10.3	 20
411	 27	98.0	18.5	 25
412	 27	96.3	32.6	 20
413	 27	4800.5	366.2	 16
414	 27	908.0	71.7	 20
415	 27	361.5	32.7	 20
416	 27	299.8	20.0	 16
417	 27	471.0	43.5	 25
418	 27	550.0	61.7	 25
419	 27	253.5	25.2	 20
420	 27	252.0	49.0	 25
421	 27	214.0	31.1	 25
422	 27	377.3	33.9	 20
423	 27	65.0	16.9	 25
424	 27	63.0	10.1	 25
425	 27	73.5	8.3	 16
426	 27	158.3	25.1	 20
427	 27	187.3	24.6	 20
428	 27	64.3	9.8	 16
429	 27	94.0	18.4	 25
430	 27	390.0	73.8	 25
431	 27	112.3	11.9	 20
432	 27	96.0	18.0	 25
433	 27	258.0	58.0	 25
434	 27	308.0	27.3	 20
435	 27	313.0	136.5	 25
436	 27	1288.0	164.8	 25
437	 27	538.3	48.7	 16
438	 27	243.3	42.5	 20
439	 27	64.3	9.8	 20
440	 27	106.8	18.4	 16
441	 27	151.0	28.6	 25
442	 27	71.0	16.2	 25
443	 27	162.8	18.8	 20
444	 27	596.0	44.4	 25
445	 27	132.0	25.0	 25
446	 27	71.3	12.9	 20
447	 27	448.0	97.4	 25
448	 27	77.0	11.9	 25
449	 27	75.0	9.1	 16
450	 27	80.3	11.6	 20
451	 27	94.5	17.0	 20
452	 27	98.5	18.6	 16
453	 27	461.3	54.5	 20
454	 27	81.3	10.7	 20
455	 27	83.0	12.2	 25
[truncated: 8,801,483 more chars]
