# Supplementary material for: Genome-wide transcriptional profiling data from skin of chronic cutaneous lupus erythematosus (CCLE) patients
Source: Data Brief. 2015 Apr 18;4:47–9. doi: 10.1016/j.dib.2015.02.024 (PMC4510375; doi:10.1016/j.dib.2015.02.024)
Supplement: Supplementary file 1 — Supplementary data [file mmc1.zip › CCLE Skin-CEL files- DIB- Dey-Rao/LE1003D.CEL]

[CEL]
Version=3

[HEADER]
Cols=640
Rows=640
TotalX=640
TotalY=640
OffsetX=0
OffsetY=0
GridCornerUL=230 237
GridCornerUR=4492 295
GridCornerLR=4435 4560
GridCornerLL=174 4503
Axis-invertX=0
AxisInvertY=0
swapXY=0
DatHeader=[0..44749]  le1003d1rep:CLS=4733 RWS=4733 XIN=3  YIN=3  VE=17        2.0 03/15/02 14:19:25       HG_U95Av2.1sq                  6
Algorithm=Percentile
AlgorithmParameters=Percentile:75;CellMargin:2;OutlierHigh:1.500;OutlierLow:1.004

[INTENSITY]
NumberCells=409600
CellHeader=X	Y	MEAN	STDV	NPIXELS
  0	  0	82.0	18.8	 25
  1	  0	6192.3	761.3	 20
  2	  0	99.0	52.5	 25
  3	  0	6140.0	1092.4	 25
  4	  0	53.3	9.3	 20
  5	  0	66.0	11.9	 25
  6	  0	5127.3	765.9	 20
  7	  0	73.5	16.4	 16
  8	  0	5151.3	1217.3	 20
  9	  0	90.0	19.4	 25
 10	  0	5228.5	731.2	 20
 11	  0	85.0	73.3	 25
 12	  0	4787.0	999.0	 25
 13	  0	68.0	9.4	 20
 14	  0	4865.0	1390.4	 25
 15	  0	84.0	30.9	 25
 16	  0	5106.3	1078.9	 20
 17	  0	79.3	129.2	 20
 18	  0	5276.3	1219.3	 20
 19	  0	91.3	19.7	 16
 20	  0	5032.0	1543.8	 25
 21	  0	89.3	54.5	 20
 22	  0	4975.0	1780.5	 25
 23	  0	83.0	142.6	 25
 24	  0	4759.3	1243.9	 20
 25	  0	112.0	304.6	 25
 26	  0	4666.0	1484.9	 25
 27	  0	99.8	38.8	 20
 28	  0	4656.3	1678.6	 20
 29	  0	85.5	103.3	 20
 30	  0	4868.0	1158.7	 16
 31	  0	360.0	248.9	 25
 32	  0	4307.0	958.3	 25
 33	  0	435.5	180.9	 20
 34	  0	4551.0	1505.8	 25
 35	  0	87.0	69.9	 25
 36	  0	4606.8	942.7	 20
 37	  0	86.0	155.9	 25
 38	  0	4709.0	1230.2	 25
 39	  0	76.5	18.1	 16
 40	  0	4501.8	1437.6	 20
 41	  0	88.5	44.8	 20
 42	  0	4660.0	911.2	 20
 43	  0	92.0	102.1	 25
 44	  0	4499.0	1052.7	 25
 45	  0	69.3	20.1	 20
 46	  0	4518.0	1384.2	 25
 47	  0	77.0	26.2	 25
 48	  0	4967.0	1141.3	 20
 49	  0	82.0	98.9	 25
 50	  0	4917.0	1085.5	 20
 51	  0	70.8	12.3	 16
 52	  0	4792.3	1490.8	 20
 53	  0	100.0	87.3	 25
 54	  0	4805.8	840.1	 20
 55	  0	86.0	98.9	 25
 56	  0	4639.0	1114.6	 25
 57	  0	78.5	14.7	 20
 58	  0	4543.0	1432.7	 25
 59	  0	75.0	31.6	 25
 60	  0	5094.8	1143.8	 20
 61	  0	85.3	118.3	 20
 62	  0	5643.0	1342.8	 20
 63	  0	103.0	16.3	 16
 64	  0	5657.0	1688.7	 25
 65	  0	96.0	34.4	 25
 66	  0	5593.8	1090.4	 20
 67	  0	91.0	92.1	 25
 68	  0	4993.0	1224.1	 25
 69	  0	79.3	13.5	 20
 70	  0	4752.0	1491.6	 25
 71	  0	81.0	14.6	 25
 72	  0	5237.8	744.8	 16
 73	  0	94.3	71.1	 20
 74	  0	5153.5	2323.6	 20
 75	  0	85.5	15.2	 20
 76	  0	4666.0	1273.8	 25
 77	  0	84.0	17.4	 25
 78	  0	5232.3	803.1	 20
 79	  0	81.0	44.9	 25
 80	  0	4981.8	1103.8	 20
 81	  0	76.0	149.3	 25
 82	  0	4479.0	1313.8	 25
 83	  0	86.0	16.7	 16
 84	  0	5126.0	1780.0	 20
 85	  0	90.5	80.4	 20
 86	  0	5551.8	1214.0	 20
 87	  0	112.0	231.4	 25
 88	  0	5683.0	1670.3	 25
 89	  0	129.8	32.8	 20
 90	  0	5555.0	1951.7	 25
 91	  0	99.0	84.8	 25
 92	  0	5534.3	1445.3	 20
 93	  0	92.0	196.2	 25
 94	  0	4786.3	1257.0	 20
 95	  0	81.5	14.0	 16
 96	  0	5240.3	1638.0	 20
 97	  0	85.0	25.4	 25
 98	  0	4957.0	686.9	 20
 99	  0	88.0	61.4	 25
100	  0	4541.0	855.1	 25
101	  0	70.8	7.7	 20
102	  0	5024.0	1293.9	 25
103	  0	80.0	12.6	 25
104	  0	5016.0	905.0	 20
105	  0	78.0	32.0	 20
106	  0	4733.0	763.3	 20
107	  0	72.5	9.8	 16
108	  0	5213.0	1313.6	 20
109	  0	82.0	14.6	 25
110	  0	5476.0	798.0	 20
111	  0	84.0	60.3	 25
112	  0	5000.0	1154.9	 25
113	  0	73.5	14.4	 20
114	  0	5368.0	1653.7	 25
115	  0	96.0	31.0	 25
116	  0	5573.5	842.8	 16
117	  0	90.3	111.0	 20
118	  0	4862.0	1042.7	 20
119	  0	84.3	17.2	 16
120	  0	5753.0	1591.1	 25
121	  0	94.0	20.4	 25
122	  0	5815.8	1101.7	 20
123	  0	114.0	47.0	 25
124	  0	5678.0	1392.8	 25
125	  0	95.8	14.8	 20
126	  0	5733.0	1732.1	 25
127	  0	90.3	12.7	 20
128	  0	5620.8	497.8	 16
129	  0	90.0	27.2	 20
130	  0	4585.8	585.9	 20
131	  0	79.0	13.1	 20
132	  0	5082.0	1084.1	 25
133	  0	82.0	10.8	 25
134	  0	5615.0	897.4	 20
135	  0	87.0	20.0	 25
136	  0	4970.0	1050.9	 25
137	  0	89.3	13.7	 20
138	  0	5896.8	1120.8	 20
139	  0	102.0	14.4	 16
140	  0	5833.8	1564.5	 20
141	  0	103.0	28.2	 20
142	  0	5920.0	937.4	 20
143	  0	106.0	66.6	 25
144	  0	5792.0	1269.3	 25
145	  0	100.0	12.0	 20
146	  0	6107.0	1806.6	 25
147	  0	119.0	30.7	 25
148	  0	5907.0	1470.1	 20
149	  0	120.0	78.0	 20
150	  0	5961.8	1118.8	 20
151	  0	94.3	10.1	 16
152	  0	5648.8	1548.6	 20
153	  0	122.0	27.9	 25
154	  0	5776.8	895.2	 20
155	  0	106.0	70.1	 25
156	  0	5758.0	1305.9	 25
157	  0	91.5	14.3	 20
158	  0	5689.0	1685.9	 25
159	  0	84.0	25.4	 25
160	  0	5324.8	716.2	 16
161	  0	92.5	75.4	 20
162	  0	5282.3	1038.0	 20
163	  0	85.0	12.3	 16
164	  0	5148.0	1430.8	 25
165	  0	91.0	26.2	 25
166	  0	5260.8	853.4	 20
167	  0	78.0	69.3	 25
168	  0	5331.0	1182.5	 25
169	  0	83.3	14.4	 20
170	  0	5280.0	1613.0	 25
171	  0	94.5	25.7	 20
172	  0	4933.8	682.3	 16
173	  0	87.0	74.9	 20
174	  0	5124.0	1102.5	 20
175	  0	76.0	14.1	 20
176	  0	5259.0	1421.7	 25
177	  0	86.0	28.1	 25
178	  0	5246.5	914.7	 20
179	  0	76.0	81.3	 25
180	  0	5024.0	1153.1	 25
181	  0	92.0	14.3	 20
182	  0	5163.8	1318.3	 20
183	  0	101.3	32.5	 20
184	  0	5183.0	704.6	 16
185	  0	78.3	66.0	 20
186	  0	5190.0	981.0	 25
187	  0	78.3	11.0	 20
188	  0	5131.0	1341.6	 25
189	  0	77.0	21.4	 25
190	  0	4961.8	813.1	 20
191	  0	90.0	63.3	 25
192	  0	4817.0	1131.7	 25
193	  0	68.0	9.2	 16
194	  0	5285.8	1400.7	 20
195	  0	92.0	32.6	 16
196	  0	5246.0	1701.4	 20
197	  0	95.0	55.9	 25
198	  0	5161.0	1093.5	 20
199	  0	92.0	146.0	 25
200	  0	5252.0	1362.8	 25
201	  0	85.8	18.7	 20
202	  0	5521.0	1805.4	 25
203	  0	83.0	43.4	 25
204	  0	5766.5	967.0	 16
205	  0	90.8	137.1	 20
206	  0	5677.5	1244.1	 20
207	  0	81.3	17.0	 16
208	  0	5418.0	1492.8	 25
209	  0	84.0	30.3	 25
210	  0	5866.0	1093.2	 20
211	  0	65.0	68.8	 25
212	  0	2661.0	615.2	 25
213	  0	47.5	14.2	 20
214	  0	49.0	10.5	 25
215	  0	48.3	6.0	 20
216	  0	5930.5	788.4	 16
217	  0	84.3	87.0	 20
218	  0	5315.3	1036.6	 20
219	  0	78.0	14.0	 20
220	  0	5115.0	1387.0	 25
221	  0	86.0	26.3	 25
222	  0	5407.5	984.3	 20
223	  0	85.0	85.9	 25
224	  0	5206.0	1307.2	 25
225	  0	77.5	13.0	 20
226	  0	4960.0	1363.0	 20
227	  0	82.8	29.3	 20
228	  0	5311.0	826.4	 16
229	  0	90.3	102.2	 20
230	  0	5270.0	1120.0	 25
231	  0	81.3	14.9	 20
232	  0	5300.0	1486.7	 25
233	  0	84.0	26.3	 25
234	  0	5566.3	1072.1	 20
235	  0	85.0	76.4	 25
236	  0	5490.0	1440.1	 25
237	  0	86.5	18.1	 16
238	  0	5533.3	1491.0	 20
239	  0	106.8	33.9	 20
240	  0	5364.3	782.0	 16
241	  0	87.0	86.6	 25
242	  0	5352.0	1105.9	 25
243	  0	77.5	16.8	 20
244	  0	5609.0	1548.0	 25
245	  0	83.0	32.9	 25
246	  0	5698.0	1050.5	 20
247	  0	81.0	103.0	 25
248	  0	5657.5	1148.3	 20
249	  0	82.3	14.5	 16
250	  0	5483.0	1507.9	 20
251	  0	102.0	38.3	 20
252	  0	5473.5	897.7	 20
253	  0	91.0	91.4	 25
254	  0	5298.5	1181.4	 20
255	  0	100.0	216.9	 25
256	  0	5328.0	1419.0	 25
257	  0	105.5	25.8	 20
258	  0	5226.0	1690.2	 25
259	  0	166.8	61.2	 20
260	  0	5335.0	948.5	 16
261	  0	84.3	141.9	 20
262	  0	5031.8	1106.1	 20
263	  0	82.3	13.8	 20
264	  0	5007.0	1407.0	 25
265	  0	93.0	27.3	 25
266	  0	5498.0	967.4	 20
267	  0	86.0	76.7	 25
268	  0	5287.0	1252.6	 25
269	  0	77.5	13.9	 20
270	  0	5682.0	1392.8	 20
271	  0	99.3	28.3	 20
272	  0	5569.0	696.7	 16
273	  0	101.8	69.7	 20
274	  0	5001.0	891.0	 25
275	  0	77.3	11.9	 20
276	  0	5324.0	1245.7	 25
277	  0	90.0	16.4	 25
278	  0	5428.8	828.2	 20
279	  0	82.0	41.5	 25
280	  0	5384.0	1148.2	 25
281	  0	78.3	11.0	 16
282	  0	5288.0	1047.1	 20
283	  0	72.0	14.9	 20
284	  0	5340.8	517.4	 16
285	  0	88.0	17.5	 25
286	  0	5210.0	786.1	 25
287	  0	81.5	12.5	 20
288	  0	5316.0	1107.5	 25
289	  0	81.0	15.7	 25
290	  0	5583.3	1068.0	 20
291	  0	82.0	24.2	 25
292	  0	5352.0	602.6	 20
293	  0	71.3	13.4	 16
294	  0	5449.5	932.3	 20
295	  0	75.5	15.4	 20
296	  0	5783.0	603.1	 20
297	  0	83.0	21.9	 25
298	  0	5587.0	773.5	 25
299	  0	72.5	10.2	 20
300	  0	5360.0	1030.5	 25
301	  0	74.0	10.8	 25
302	  0	5470.5	908.1	 20
303	  0	80.3	33.5	 20
304	  0	5555.5	717.4	 20
305	  0	81.3	11.8	 16
306	  0	5547.5	1099.1	 20
307	  0	90.0	13.3	 25
308	  0	5996.3	695.9	 20
309	  0	85.0	29.5	 25
310	  0	5680.0	881.8	 25
311	  0	73.5	13.7	 20
312	  0	5819.0	1259.5	 25
313	  0	78.3	17.6	 20
314	  0	5584.5	1437.9	 20
315	  0	80.3	33.9	 20
316	  0	5194.5	682.6	 16
317	  0	91.5	91.9	 20
318	  0	5222.0	1077.0	 25
319	  0	90.3	16.3	 20
320	  0	5490.0	1489.1	 25
321	  0	78.0	38.9	 25
322	  0	5573.0	1000.4	 20
323	  0	87.0	127.4	 25
324	  0	5662.0	1352.0	 25
325	  0	86.0	13.4	 20
326	  0	5525.5	1616.1	 20
327	  0	102.5	58.2	 20
328	  0	5400.0	977.0	 16
329	  0	87.0	157.9	 25
330	  0	5308.0	1239.4	 25
331	  0	92.0	19.7	 20
332	  0	5315.0	1591.2	 25
333	  0	93.0	68.5	 25
334	  0	5171.0	1117.8	 20
335	  0	92.0	157.3	 25
336	  0	4892.0	1366.4	 25
337	  0	84.5	22.6	 16
338	  0	5103.0	1582.8	 20
339	  0	81.5	63.6	 20
340	  0	5392.0	1159.5	 20
341	  0	100.0	179.6	 25
342	  0	5718.0	1439.7	 25
343	  0	90.3	22.4	 20
344	  0	5766.0	1788.5	 25
345	  0	83.0	72.7	 25
346	  0	5663.8	1380.3	 20
347	  0	88.0	193.3	 25
348	  0	5843.5	1445.7	 20
349	  0	101.3	30.0	 16
350	  0	5827.0	1748.9	 20
351	  0	87.0	71.9	 25
352	  0	5740.5	1102.0	 20
353	  0	84.0	188.8	 25
354	  0	5588.0	1332.3	 25
355	  0	95.3	25.0	 20
356	  0	5382.0	1568.4	 25
357	  0	86.0	66.6	 25
358	  0	5440.3	1184.5	 20
359	  0	94.5	160.0	 20
360	  0	5533.3	1260.3	 20
361	  0	75.0	16.8	 16
362	  0	5336.0	1620.2	 25
363	  0	81.0	50.8	 25
364	  0	5889.3	1103.2	 20
365	  0	101.0	128.3	 25
366	  0	5833.0	1341.9	 25
367	  0	81.5	15.8	 20
368	  0	6093.0	1748.5	 25
369	  0	96.0	37.5	 25
370	  0	6381.8	1028.9	 16
371	  0	104.0	133.2	 20
372	  0	5989.5	1336.2	 16
373	  0	95.0	281.5	 25
374	  0	5585.0	1494.1	 25
375	  0	88.5	27.7	 20
376	  0	5772.0	1837.8	 25
377	  0	83.0	81.0	 25
378	  0	5959.8	1287.0	 20
379	  0	93.0	176.0	 25
380	  0	5823.0	1559.2	 25
381	  0	82.5	14.3	 16
382	  0	6016.0	1724.7	 20
383	  0	89.3	45.4	 20
384	  0	6386.5	1148.4	 20
385	  0	193.0	115.7	 25
386	  0	6687.0	1117.6	 25
387	  0	414.0	94.9	 20
388	  0	6355.0	1708.1	 25
389	  0	154.0	79.7	 25
390	  0	6139.0	884.7	 20
391	  0	96.0	58.3	 25
392	  0	6020.8	934.8	 20
393	  0	73.5	15.1	 16
394	  0	5917.8	1232.0	 20
395	  0	85.0	12.7	 25
396	  0	5730.0	764.1	 20
397	  0	89.0	23.8	 25
398	  0	5585.0	854.6	 25
399	  0	81.0	16.0	 20
400	  0	5354.0	1046.9	 25
401	  0	86.0	19.0	 25
402	  0	5269.5	855.7	 20
403	  0	89.5	17.4	 20
404	  0	5305.5	607.9	 20
405	  0	68.5	8.0	 16
406	  0	5452.0	1145.3	 25
407	  0	82.0	11.4	 25
408	  0	5885.0	706.9	 20
409	  0	88.0	21.0	 25
410	  0	5667.0	856.9	 25
411	  0	79.3	14.6	 20
412	  0	5500.0	1171.0	 25
413	  0	86.0	14.7	 25
414	  0	5854.0	477.8	 16
415	  0	93.3	21.6	 20
416	  0	5932.5	731.9	 20
417	  0	80.5	10.2	 20
418	  0	5879.0	1241.1	 25
419	  0	81.0	15.5	 25
420	  0	6059.3	807.0	 20
421	  0	91.0	22.8	 25
422	  0	5976.0	972.0	 25
423	  0	85.3	13.7	 20
424	  0	51.0	7.5	 25
425	  0	3276.8	448.3	 20
426	  0	45.3	4.0	 16
427	  0	65.5	12.3	 20
428	  0	40.8	7.7	 16
429	  0	71.0	10.5	 25
430	  0	5924.0	1204.8	 25
431	  0	82.8	11.3	 20
432	  0	5925.0	1434.6	 25
433	  0	90.0	17.7	 25
434	  0	6115.3	976.9	 20
435	  0	92.0	50.5	 25
436	  0	6052.5	988.7	 20
437	  0	81.3	12.8	 16
438	  0	5967.5	1262.8	 20
439	  0	82.0	13.3	 20
440	  0	6051.5	892.4	 20
441	  0	102.0	23.7	 25
442	  0	5543.0	876.5	 25
443	  0	79.3	8.9	 20
444	  0	5435.0	1140.6	 25
445	  0	87.0	12.8	 25
446	  0	5582.0	771.2	 20
447	  0	94.5	20.8	 20
448	  0	6599.8	1538.4	 20
449	  0	88.8	12.4	 16
450	  0	5581.0	1118.8	 20
451	  0	90.0	14.8	 25
452	  0	5384.3	735.5	 20
453	  0	102.0	82.3	 25
454	  0	6205.0	1097.9	 25
455	  0	81.0	10.0	 20
456	  0	5663.0	1249.9	 25
457	  0	81.0	14.4	 25
458	  0	5507.5	530.1	 16
459	  0	94.0	25.8	 20
460	  0	5338.5	746.2	 20
461	  0	74.5	10.9	 16
462	  0	4982.0	1133.1	 25
463	  0	82.0	14.9	 25
464	  0	5091.8	570.3	 20
465	  0	90.0	26.2	 25
466	  0	5516.0	796.9	 25
467	  0	102.8	19.7	 20
468	  0	5504.0	1139.9	 25
469	  0	91.3	24.8	 20
470	  0	5747.5	386.5	 16
471	  0	94.5	21.3	 20
472	  0	5412.0	630.3	 20
473	  0	76.0	11.7	 20
474	  0	5431.0	1093.4	 25
475	  0	89.0	15.9	 25
476	  0	5616.3	629.5	 20
477	  0	87.0	21.0	 25
478	  0	6161.0	966.7	 25
479	  0	74.3	9.7	 20
480	  0	6303.3	1126.9	 20
481	  0	80.5	18.0	 20
482	  0	5791.5	396.9	 16
483	  0	77.5	15.4	 20
484	  0	5618.0	958.1	 25
485	  0	76.8	12.2	 20
486	  0	5076.0	1039.0	 25
487	  0	77.0	11.7	 20
488	  0	5000.0	1282.1	 25
489	  0	83.0	14.9	 25
490	  0	5037.8	837.2	 20
491	  0	89.0	38.6	 20
492	  0	5139.0	921.1	 20
493	  0	82.0	16.8	 16
494	  0	5160.8	1279.0	 20
495	  0	83.0	13.7	 25
496	  0	5074.3	928.8	 20
497	  0	79.0	34.1	 25
498	  0	5428.0	1047.3	 25
499	  0	77.3	12.0	 20
500	  0	5877.0	1426.5	 25
501	  0	85.0	15.8	 25
502	  0	6043.3	680.8	 16
503	  0	107.0	28.2	 20
504	  0	5726.0	883.8	 20
505	  0	84.5	7.7	 16
506	  0	5611.0	1348.9	 25
507	  0	86.0	15.9	 25
508	  0	5658.0	848.6	 20
509	  0	92.0	19.6	 25
510	  0	5829.0	1031.1	 25
511	  0	76.3	11.7	 20
512	  0	5553.0	1264.4	 25
513	  0	85.3	15.8	 20
514	  0	5761.3	645.9	 16
515	  0	83.5	19.7	 20
516	  0	5622.5	749.0	 20
517	  0	97.8	38.7	 20
518	  0	4603.0	1019.3	 25
519	  0	72.0	10.4	 25
520	  0	5547.8	854.8	 20
521	  0	83.0	19.7	 25
522	  0	5365.0	857.2	 25
523	  0	83.5	13.3	 20
524	  0	5508.3	1200.9	 20
525	  0	81.8	17.5	 20
526	  0	5632.5	566.9	 16
527	  0	96.0	20.3	 20
528	  0	5309.0	1095.1	 25
529	  0	81.3	11.4	 20
530	  0	5661.0	1268.3	 25
531	  0	86.0	14.0	 25
532	  0	5815.0	758.9	 20
533	  0	81.0	14.4	 25
534	  0	5579.0	874.2	 25
535	  0	82.5	11.6	 16
536	  0	5538.0	1090.5	 20
537	  0	87.0	24.4	 20
538	  0	5881.5	398.4	 16
539	  0	79.0	16.7	 25
540	  0	5676.0	881.0	 25
541	  0	73.3	9.5	 20
542	  0	5023.0	895.3	 25
543	  0	78.0	15.2	 25
544	  0	4830.8	486.9	 20
545	  0	75.0	18.5	 25
546	  0	4856.8	558.0	 16
547	  0	99.5	23.0	 20
548	  0	4958.3	749.6	 20
549	  0	77.5	14.1	 16
550	  0	5189.0	1415.9	 25
551	  0	85.0	15.5	 25
552	  0	5079.0	840.2	 20
553	  0	84.0	18.1	 25
554	  0	4763.0	831.2	 25
555	  0	80.8	14.1	 20
556	  0	5328.0	1223.9	 25
557	  0	78.0	15.0	 20
558	  0	5760.3	587.2	 16
559	  0	82.5	26.2	 20
560	  0	5440.8	761.1	 20
561	  0	77.8	11.2	 20
562	  0	5286.0	1440.4	 25
563	  0	82.0	14.4	 25
564	  0	5912.3	1078.9	 20
565	  0	86.0	32.2	 25
566	  0	6213.0	1076.9	 25
567	  0	83.8	14.3	 20
568	  0	5875.5	1346.9	 20
569	  0	87.0	14.9	 20
570	  0	5519.0	632.9	 16
571	  0	99.8	28.0	 20
572	  0	5186.0	1249.7	 25
573	  0	81.3	13.5	 20
574	  0	5415.0	1383.8	 25
575	  0	82.0	14.9	 25
576	  0	5187.3	835.0	 20
577	  0	92.0	14.6	 25
578	  0	5146.0	908.8	 25
579	  0	83.0	11.5	 16
580	  0	5783.8	1320.0	 20
581	  0	85.0	11.1	 20
582	  0	5847.3	597.1	 16
583	  0	82.0	16.1	 25
584	  0	5376.0	1107.5	 25
585	  0	82.8	15.5	 20
586	  0	5311.0	1237.6	 25
587	  0	90.0	14.9	 25
588	  0	5730.5	809.5	 20
589	  0	81.0	15.4	 25
590	  0	5486.3	877.7	 20
591	  0	82.8	16.1	 16
592	  0	5669.8	1064.6	 20
593	  0	93.0	14.4	 20
594	  0	5696.3	1244.5	 20
595	  0	83.0	13.1	 25
596	  0	5432.0	1078.8	 25
597	  0	84.3	10.2	 20
598	  0	5333.0	1190.2	 25
599	  0	84.0	17.2	 25
600	  0	5670.8	769.3	 20
601	  0	89.0	17.5	 20
602	  0	5686.5	792.0	 20
603	  0	77.5	13.4	 16
604	  0	5804.3	1102.9	 20
605	  0	79.3	12.5	 20
606	  0	5644.0	1656.2	 25
607	  0	77.0	17.0	 25
608	  0	5876.0	1046.6	 20
609	  0	92.0	43.5	 25
610	  0	5702.0	1118.1	 25
611	  0	89.5	13.5	 20
612	  0	5627.8	1460.7	 20
613	  0	87.3	19.0	 20
614	  0	5546.5	665.9	 16
615	  0	87.0	38.7	 20
616	  0	5540.0	1337.4	 25
617	  0	81.8	15.2	 20
618	  0	5677.0	1450.4	 25
619	  0	89.0	11.3	 25
620	  0	5784.0	824.3	 20
621	  0	96.0	18.2	 25
622	  0	5711.0	817.8	 25
623	  0	93.0	17.1	 16
624	  0	5759.5	1130.2	 20
625	  0	86.8	17.8	 20
626	  0	5797.0	475.2	 16
627	  0	85.0	13.4	 25
628	  0	5507.0	1223.2	 25
629	  0	72.0	9.2	 20
630	  0	5300.0	1100.2	 25
631	  0	91.0	14.2	 25
632	  0	5440.3	830.2	 20
633	  0	75.0	13.9	 25
634	  0	6306.5	984.3	 20
635	  0	56.0	6.8	 16
636	  0	101.0	16.4	 20
637	  0	6477.8	812.3	 20
638	  0	111.5	123.3	 20
639	  0	6779.0	1601.7	 25
  0	  1	6137.5	794.5	 20
  1	  1	92.3	14.5	 16
  2	  1	5791.0	1143.5	 25
  3	  1	87.0	16.0	 25
  4	  1	54.0	8.4	 20
  5	  1	182.0	28.0	 25
  6	  1	167.8	23.5	 20
  7	  1	133.0	19.6	 25
  8	  1	63.0	11.5	 25
  9	  1	97.3	17.7	 16
 10	  1	75.5	13.1	 20
 11	  1	56.3	8.1	 20
 12	  1	87.8	15.6	 16
 13	  1	86.0	21.8	 25
 14	  1	102.0	20.4	 25
 15	  1	50.3	8.2	 20
 16	  1	53.0	10.6	 25
 17	  1	69.0	12.3	 25
 18	  1	263.8	42.3	 20
 19	  1	78.0	23.2	 25
 20	  1	52.8	7.4	 20
 21	  1	59.0	10.7	 16
 22	  1	52.0	8.5	 20
 23	  1	57.0	9.8	 20
 24	  1	146.5	33.6	 20
 25	  1	67.0	10.2	 25
 26	  1	130.0	26.0	 25
 27	  1	82.3	11.6	 20
 28	  1	108.0	18.8	 25
 29	  1	131.0	21.1	 25
 30	  1	106.3	16.0	 20
 31	  1	263.0	41.9	 20
 32	  1	986.3	60.5	 20
 33	  1	227.3	110.5	 16
 34	  1	62.0	11.2	 20
 35	  1	124.0	21.1	 25
 36	  1	65.3	14.7	 20
 37	  1	152.0	34.4	 25
 38	  1	68.0	16.3	 25
 39	  1	1172.0	205.9	 20
 40	  1	99.0	25.9	 25
 41	  1	58.0	9.7	 25
 42	  1	201.5	28.9	 16
 43	  1	57.0	12.5	 20
 44	  1	54.0	9.7	 20
 45	  1	60.0	10.5	 16
 46	  1	51.0	9.0	 25
 47	  1	52.0	7.3	 25
 48	  1	55.8	12.2	 20
 49	  1	50.0	8.9	 25
 50	  1	59.0	12.0	 25
 51	  1	55.5	9.9	 20
 52	  1	52.0	22.8	 25
 53	  1	138.3	24.1	 20
 54	  1	138.0	17.2	 16
 55	  1	164.5	21.8	 20
 56	  1	64.0	12.2	 20
 57	  1	56.5	6.7	 20
 58	  1	55.0	9.5	 25
 59	  1	51.0	9.6	 25
 60	  1	174.3	19.5	 20
 61	  1	60.0	11.3	 25
 62	  1	86.0	14.2	 25
 63	  1	4955.5	1183.2	 20
 64	  1	5233.5	190.9	 20
 65	  1	5323.3	369.3	 16
 66	  1	98.3	251.6	 20
 67	  1	57.0	9.2	 20
 68	  1	66.0	10.0	 20
 69	  1	66.0	11.8	 25
 70	  1	66.0	10.5	 25
 71	  1	80.8	13.6	 20
 72	  1	73.0	12.1	 25
 73	  1	61.0	10.8	 25
 74	  1	87.8	21.5	 20
 75	  1	68.0	8.3	 20
 76	  1	68.0	10.7	 20
 77	  1	71.5	16.3	 16
 78	  1	65.0	8.8	 20
 79	  1	49.0	13.2	 25
 80	  1	70.0	11.0	 20
 81	  1	68.0	10.5	 25
 82	  1	62.0	10.7	 25
 83	  1	71.5	9.3	 20
 84	  1	71.0	10.9	 25
 85	  1	52.0	7.7	 25
 86	  1	77.0	12.3	 16
 87	  1	5017.8	1676.2	 20
 88	  1	5402.3	204.5	 20
 89	  1	5362.8	326.5	 16
 90	  1	127.0	176.9	 25
 91	  1	89.0	12.8	 25
 92	  1	5442.3	1042.3	 20
 93	  1	104.0	134.8	 25
 94	  1	77.0	12.9	 25
 95	  1	76.5	11.4	 20
 96	  1	72.0	12.7	 25
 97	  1	49.3	7.2	 20
 98	  1	70.5	11.9	 16
 99	  1	67.0	10.4	 20
100	  1	62.0	9.0	 20
101	  1	66.5	7.9	 20
102	  1	63.0	9.6	 25
103	  1	50.0	9.5	 25
104	  1	63.0	9.8	 20
105	  1	65.0	9.0	 25
106	  1	64.0	10.2	 25
107	  1	68.8	9.3	 20
108	  1	71.0	16.9	 25
109	  1	54.0	10.5	 20
110	  1	50.0	6.5	 16
111	  1	145.3	26.1	 20
112	  1	105.0	14.7	 25
113	  1	74.3	16.0	 20
114	  1	73.0	9.6	 25
115	  1	60.0	9.8	 25
116	  1	5386.5	664.4	 20
117	  1	94.0	75.6	 25
118	  1	94.0	17.9	 25
119	  1	101.0	16.6	 20
120	  1	5827.8	1451.9	 20
121	  1	81.0	15.2	 20
122	  1	94.0	15.2	 16
123	  1	5365.0	1200.4	 25
124	  1	5446.8	391.3	 20
125	  1	5526.0	825.6	 25
126	  1	103.0	22.5	 25
127	  1	55.5	9.0	 20
128	  1	54.0	10.5	 25
129	  1	73.0	10.5	 25
130	  1	176.5	21.5	 20
131	  1	374.0	60.7	 20
132	  1	165.5	24.4	 20
133	  1	64.3	10.1	 16
134	  1	5368.0	1392.1	 25
135	  1	94.0	17.7	 25
136	  1	80.0	11.8	 20
137	  1	94.0	12.1	 25
138	  1	5871.0	981.4	 25
139	  1	73.0	11.5	 20
140	  1	103.0	20.0	 25
141	  1	5238.0	1352.0	 25
142	  1	5626.0	195.0	 16
143	  1	5705.5	412.8	 20
144	  1	130.8	27.2	 20
145	  1	80.3	12.6	 20
146	  1	6090.0	1528.9	 25
147	  1	5588.0	744.8	 25
148	  1	5665.3	306.0	 20
149	  1	5427.0	935.1	 25
150	  1	5905.0	337.2	 25
151	  1	73.3	10.8	 20
152	  1	100.0	31.3	 25
153	  1	101.8	14.3	 20
154	  1	5934.8	707.3	 16
155	  1	123.5	74.4	 20
156	  1	94.0	16.4	 25
157	  1	52.5	8.9	 20
158	  1	51.0	6.9	 25
159	  1	79.0	13.0	 25
160	  1	88.3	14.4	 20
161	  1	212.0	39.9	 25
162	  1	190.0	23.3	 25
163	  1	81.0	10.4	 20
164	  1	78.3	10.6	 20
165	  1	76.3	10.3	 20
166	  1	108.3	16.6	 16
167	  1	73.0	13.0	 25
168	  1	66.0	12.7	 25
169	  1	58.0	8.2	 20
170	  1	61.0	12.0	 25
171	  1	55.0	7.8	 25
172	  1	57.3	11.2	 20
173	  1	77.0	14.1	 25
174	  1	65.0	9.5	 25
175	  1	427.8	62.0	 16
176	  1	117.8	25.2	 20
177	  1	451.0	63.8	 20
178	  1	181.0	17.3	 20
179	  1	68.0	12.3	 25
180	  1	61.3	11.0	 20
181	  1	64.0	10.2	 25
182	  1	90.0	20.0	 25
183	  1	94.0	15.4	 20
184	  1	68.0	10.9	 25
185	  1	54.0	7.4	 25
186	  1	61.3	10.8	 16
187	  1	151.3	27.9	 20
188	  1	304.3	46.2	 20
189	  1	256.8	33.6	 20
190	  1	66.0	16.2	 25
191	  1	221.0	41.5	 25
192	  1	116.3	15.5	 20
193	  1	267.0	61.0	 25
194	  1	232.0	55.7	 25
195	  1	302.5	54.3	 20
196	  1	107.0	16.1	 25
197	  1	189.0	21.9	 20
198	  1	80.5	13.0	 16
199	  1	147.5	38.5	 20
200	  1	213.0	26.8	 25
201	  1	87.3	14.8	 20
202	  1	54.0	7.3	 25
203	  1	53.0	6.2	 25
204	  1	157.8	29.9	 20
205	  1	111.0	18.1	 25
206	  1	80.0	13.7	 25
207	  1	84.0	12.9	 20
208	  1	117.5	20.6	 20
209	  1	962.0	137.8	 20
210	  1	292.3	33.7	 16
211	  1	51.0	11.5	 25
212	  1	779.0	170.2	 25
213	  1	46.3	8.5	 20
214	  1	54.0	10.1	 25
215	  1	45.0	7.9	 25
216	  1	114.5	20.1	 20
217	  1	175.0	33.5	 25
218	  1	175.0	24.4	 25
219	  1	140.8	18.2	 16
220	  1	124.5	21.1	 20
221	  1	97.0	12.0	 20
222	  1	206.3	29.4	 16
223	  1	106.0	15.0	 25
224	  1	382.0	74.0	 25
225	  1	62.0	10.4	 20
226	  1	56.0	8.6	 25
227	  1	60.0	10.1	 25
228	  1	72.0	11.1	 20
229	  1	65.0	32.5	 25
230	  1	101.5	15.7	 20
231	  1	137.3	25.8	 16
232	  1	396.8	75.7	 20
233	  1	402.5	38.9	 20
234	  1	56.5	6.8	 20
235	  1	57.0	8.3	 25
236	  1	67.0	8.1	 25
237	  1	107.3	14.9	 20
238	  1	75.0	10.6	 25
239	  1	60.3	10.5	 20
240	  1	69.0	14.8	 25
241	  1	62.3	12.1	 20
242	  1	124.0	25.9	 16
243	  1	123.5	19.5	 20
244	  1	116.5	11.4	 20
245	  1	163.3	24.7	 20
246	  1	61.0	8.7	 25
247	  1	61.0	9.7	 25
248	  1	56.5	9.9	 20
249	  1	70.0	9.7	 25
250	  1	52.0	10.1	 25
251	  1	60.3	10.2	 20
252	  1	50.3	7.1	 20
253	  1	52.0	7.7	 20
254	  1	54.3	7.9	 16
255	  1	54.5	10.0	 20
256	  1	68.0	12.5	 25
257	  1	55.0	11.0	 20
258	  1	84.0	20.9	 25
259	  1	127.0	27.5	 25
260	  1	215.3	27.2	 20
261	  1	81.0	10.0	 25
262	  1	96.0	17.8	 25
263	  1	182.8	25.3	 16
264	  1	131.3	33.8	 20
265	  1	507.5	61.5	 20
266	  1	76.3	14.7	 16
267	  1	62.0	9.5	 25
268	  1	204.0	34.4	 25
269	  1	199.0	35.8	 20
270	  1	95.0	20.9	 25
271	  1	84.0	12.8	 25
272	  1	160.3	21.6	 20
273	  1	144.0	27.7	 25
274	  1	103.5	17.3	 20
275	  1	114.3	8.8	 16
276	  1	64.5	8.3	 20
277	  1	54.0	9.2	 20
278	  1	66.3	10.4	 20
279	  1	86.0	10.4	 25
280	  1	60.0	10.4	 25
281	  1	72.0	16.9	 20
282	  1	59.0	11.3	 25
283	  1	129.0	18.6	 25
284	  1	93.0	19.5	 20
285	  1	376.8	44.2	 20
286	  1	132.3	16.7	 20
287	  1	65.3	10.9	 16
288	  1	221.0	37.0	 20
289	  1	97.0	15.5	 25
290	  1	77.3	10.8	 20
291	  1	59.0	9.8	 25
292	  1	66.0	9.8	 25
293	  1	50.3	7.8	 20
294	  1	67.0	11.6	 25
295	  1	96.0	17.1	 25
296	  1	245.3	23.4	 16
297	  1	72.0	13.7	 20
298	  1	91.0	12.0	 16
299	  1	80.0	9.1	 20
300	  1	77.0	11.6	 25
301	  1	357.0	38.4	 20
302	  1	138.0	40.9	 25
303	  1	54.0	7.0	 25
304	  1	546.3	94.4	 20
305	  1	65.0	15.9	 25
306	  1	69.0	18.4	 25
307	  1	75.5	10.6	 16
308	  1	123.5	20.7	 20
309	  1	77.3	8.8	 20
310	  1	81.3	14.8	 16
311	  1	77.0	11.7	 25
312	  1	101.0	21.0	 25
313	  1	112.5	16.6	 20
314	  1	129.0	18.8	 25
315	  1	124.0	21.8	 25
316	  1	138.8	23.5	 20
317	  1	57.0	8.9	 25
318	  1	70.3	11.5	 20
319	  1	66.3	7.9	 16
320	  1	108.5	13.0	 20
321	  1	305.0	51.7	 20
322	  1	92.5	16.6	 20
323	  1	155.0	27.5	 25
324	  1	77.0	11.9	 25
325	  1	134.0	18.2	 20
326	  1	70.0	12.3	 25
327	  1	147.0	25.6	 25
328	  1	64.0	13.0	 20
329	  1	62.3	10.0	 20
330	  1	57.3	11.3	 20
331	  1	61.3	11.5	 16
332	  1	82.3	18.6	 20
333	  1	68.0	9.4	 25
334	  1	100.3	12.4	 20
335	  1	233.0	60.0	 25
336	  1	64.0	10.4	 25
337	  1	68.5	12.6	 20
338	  1	217.0	44.0	 25
339	  1	86.0	12.4	 25
340	  1	68.3	11.0	 16
341	  1	57.3	7.8	 20
342	  1	60.0	10.8	 20
343	  1	140.0	27.7	 16
344	  1	53.0	11.2	 25
345	  1	67.0	11.4	 25
346	  1	237.0	53.8	 20
347	  1	66.0	11.4	 25
348	  1	74.0	12.3	 25
349	  1	61.5	9.7	 20
350	  1	54.0	12.7	 25
351	  1	55.8	9.1	 20
352	  1	76.5	9.7	 16
353	  1	111.0	18.6	 20
354	  1	138.3	22.8	 20
355	  1	135.3	20.4	 20
356	  1	84.0	10.2	 25
357	  1	73.5	10.8	 20
358	  1	82.0	12.4	 25
359	  1	73.0	10.1	 25
360	  1	333.0	55.2	 20
361	  1	111.0	43.0	 25
362	  1	64.3	11.0	 20
363	  1	96.3	17.5	 16
364	  1	97.5	16.4	 20
365	  1	61.5	8.4	 20
366	  1	384.3	42.2	 20
367	  1	161.0	28.2	 25
368	  1	95.0	16.4	 25
369	  1	78.3	12.0	 20
370	  1	62.0	12.6	 25
371	  1	54.0	7.4	 25
372	  1	77.3	13.0	 20
373	  1	88.0	14.0	 20
374	  1	143.0	23.7	 20
375	  1	110.3	15.5	 16
376	  1	88.3	12.4	 20
377	  1	142.0	22.6	 25
378	  1	91.3	15.2	 20
379	  1	258.0	46.8	 25
380	  1	179.0	22.9	 25
381	  1	225.5	33.7	 20
382	  1	105.0	18.6	 25
383	  1	122.0	15.4	 25
384	  1	285.0	19.1	 16
385	  1	332.5	32.7	 20
386	  1	222.0	48.0	 20
387	  1	617.8	69.2	 16
388	  1	528.0	48.0	 25
389	  1	71.0	10.8	 25
390	  1	59.0	8.0	 20
391	  1	58.0	10.0	 25
392	  1	62.0	9.7	 25
393	  1	53.0	9.7	 20
394	  1	58.0	10.0	 25
395	  1	74.0	13.8	 20
396	  1	55.8	9.9	 16
397	  1	50.8	7.0	 20
398	  1	55.3	7.4	 20
399	  1	440.0	48.4	 20
400	  1	288.0	58.5	 25
401	  1	716.0	71.4	 25
402	  1	690.5	64.2	 20
403	  1	86.0	15.0	 25
404	  1	128.0	17.7	 25
405	  1	90.5	17.3	 20
406	  1	74.3	11.4	 20
407	  1	55.3	8.8	 20
408	  1	82.0	13.9	 16
409	  1	53.3	6.4	 20
410	  1	59.0	10.2	 25
411	  1	119.0	17.2	 20
412	  1	100.0	23.2	 25
413	  1	56.3	8.8	 20
414	  1	69.0	11.7	 25
415	  1	83.0	12.1	 25
416	  1	92.0	12.3	 20
417	  1	90.3	15.3	 20
418	  1	67.3	8.8	 20
419	  1	51.0	5.7	 16
420	  1	176.3	33.1	 20
421	  1	59.0	10.2	 25
422	  1	1491.5	231.4	 20
423	  1	75.0	17.9	 25
424	  1	41.0	5.9	 25
425	  1	1054.8	191.7	 20
426	  1	53.0	9.8	 25
427	  1	59.0	11.3	 25
428	  1	43.0	7.1	 20
429	  1	64.3	10.0	 20
430	  1	62.0	10.1	 20
431	  1	58.0	7.9	 16
432	  1	52.0	9.1	 25
433	  1	63.0	9.3	 25
434	  1	64.5	8.9	 20
435	  1	75.0	35.8	 25
436	  1	95.0	20.0	 25
437	  1	59.5	8.7	 20
438	  1	72.0	15.3	 25
439	  1	75.0	11.5	 25
440	  1	89.5	19.1	 16
441	  1	233.5	37.3	 20
442	  1	232.0	17.2	 20
443	  1	142.5	21.2	 20
444	  1	72.0	13.1	 25
445	  1	2575.0	335.5	 25
446	  1	203.0	26.8	 20
447	  1	3753.0	687.6	 25
448	  1	107.0	235.1	 25
449	  1	1176.8	617.9	 20
450	  1	65.0	21.4	 25
451	  1	63.0	8.6	 20
452	  1	68.5	12.3	 16
453	  1	81.3	12.6	 20
454	  1	102.0	16.6	 25
455	  1	168.8	41.6	 20
456	  1	483.0	79.5	 25
457	  1	64.0	12.1	 25
458	  1	86.5	14.3	 20
459	  1	56.0	9.3	 25
460	  1	78.0	12.5	 25
461	  1	95.8	14.2	 20
462	  1	105.5	18.0	 20
463	  1	489.3	64.3	 20
464	  1	294.0	26.2	 16
465	  1	311.0	28.4	 25
466	  1	2159.0	236.1	 25
467	  1	92.3	14.5	 20
468	  1	63.0	11.0	 25
469	  1	51.0	10.4	 25
470	  1	71.5	11.6	 20
471	  1	181.0	29.6	 25
472	  1	61.3	9.7	 20
473	  1	85.3	14.6	 20
474	  1	207.3	30.3	 20
475	  1	125.8	18.4	 16
476	  1	77.0	15.4	 25
477	  1	89.0	11.8	 25
478	  1	505.0	86.1	 20
479	  1	68.0	11.0	 25
480	  1	74.0	13.0	 25
481	  1	94.8	15.0	 20
482	  1	76.0	16.1	 25
483	  1	168.0	25.4	 25
484	  1	235.3	27.7	 16
485	  1	128.0	19.9	 20
486	  1	142.5	14.7	 20
487	  1	178.3	26.4	 20
488	  1	118.0	18.0	 25
489	  1	55.0	9.1	 25
490	  1	57.5	10.1	 20
491	  1	101.0	17.0	 25
492	  1	223.0	47.4	 25
493	  1	55.5	9.3	 20
494	  1	54.0	12.0	 25
495	  1	66.8	11.2	 20
496	  1	91.3	13.9	 16
497	  1	65.3	8.9	 20
498	  1	59.0	9.8	 25
499	  1	167.8	14.2	 20
500	  1	160.0	21.1	 25
501	  1	74.0	10.6	 25
502	  1	61.5	12.1	 20
503	  1	69.0	10.8	 25
504	  1	805.0	116.2	 25
505	  1	267.3	45.3	 20
506	  1	1288.8	277.2	 20
507	  1	59.5	11.1	 20
508	  1	56.0	7.7	 16
509	  1	54.0	8.8	 25
510	  1	71.0	11.2	 25
511	  1	52.3	6.8	 20
512	  1	285.0	55.5	 25
513	  1	59.0	9.8	 25
514	  1	58.0	6.8	 20
515	  1	53.0	7.1	 25
516	  1	56.0	8.8	 25
517	  1	52.3	8.1	 16
518	  1	55.3	7.9	 20
519	  1	73.3	15.1	 20
520	  1	50.5	8.7	 20
521	  1	128.0	21.9	 25
522	  1	193.0	33.2	 25
523	  1	57.0	11.0	 20
524	  1	54.0	8.9	 25
525	  1	58.0	11.3	 25
526	  1	59.3	11.5	 20
527	  1	85.0	14.8	 25
528	  1	55.0	6.1	 20
529	  1	59.8	11.8	 16
530	  1	55.5	11.8	 20
531	  1	59.3	9.6	 16
532	  1	55.0	11.7	 25
533	  1	51.0	7.2	 25
534	  1	53.8	9.6	 20
535	  1	61.0	9.0	 25
536	  1	57.0	7.2	 25
537	  1	79.8	17.2	 20
538	  1	87.0	14.6	 25
539	  1	63.5	10.7	 20
540	  1	78.3	8.6	 16
541	  1	55.5	5.7	 20
542	  1	55.0	7.0	 20
543	  1	65.5	8.5	 20
544	  1	69.0	9.5	 25
545	  1	71.0	9.6	 25
546	  1	177.8	20.8	 20
547	  1	2523.0	408.1	 25
548	  1	2551.0	182.1	 25
549	  1	634.8	56.9	 20
550	  1	79.5	18.7	 20
551	  1	102.3	17.3	 20
552	  1	70.3	9.4	 16
553	  1	60.3	10.4	 20
554	  1	59.0	8.5	 25
555	  1	62.5	8.8	 20
556	  1	55.0	8.6	 25
557	  1	56.0	9.7	 25
558	  1	64.0	9.2	 20
559	  1	76.0	10.2	 25
560	  1	92.0	10.6	 25
561	  1	69.5	11.2	 16
562	  1	175.3	32.1	 20
563	  1	59.0	10.5	 20
564	  1	69.3	13.2	 16
565	  1	79.0	11.3	 25
566	  1	146.0	19.8	 25
567	  1	251.8	24.8	 20
568	  1	105.0	18.5	 25
569	  1	324.0	36.6	 25
570	  1	541.3	53.7	 20
571	  1	5201.0	1001.3	 25
572	  1	80.8	11.0	 20
573	  1	135.8	18.6	 16
574	  1	57.0	9.6	 20
575	  1	66.3	11.4	 20
576	  1	72.3	9.6	 20
577	  1	74.0	15.6	 25
578	  1	97.0	16.2	 25
579	  1	391.3	40.9	 20
580	  1	565.0	62.1	 25
581	  1	118.0	14.9	 25
582	  1	253.8	27.2	 20
583	  1	192.3	19.6	 20
584	  1	129.3	17.5	 20
585	  1	220.5	26.6	 16
586	  1	498.3	46.2	 20
587	  1	257.3	20.8	 20
588	  1	62.0	11.9	 25
589	  1	66.0	9.9	 25
590	  1	164.5	25.0	 20
591	  1	87.0	14.7	 25
592	  1	314.0	36.2	 25
593	  1	107.8	10.3	 20
594	  1	137.0	25.9	 20
595	  1	98.8	13.1	 20
596	  1	59.8	11.4	 16
597	  1	208.0	37.5	 20
598	  1	68.0	10.1	 25
599	  1	100.3	12.8	 20
600	  1	82.0	12.4	 25
601	  1	83.0	16.7	 25
602	  1	122.5	17.4	 20
603	  1	114.0	15.7	 25
604	  1	79.0	9.8	 25
605	  1	64.0	9.7	 16
606	  1	295.8	52.2	 20
607	  1	366.0	40.1	 20
608	  1	82.8	13.3	 16
609	  1	100.0	22.2	 25
610	  1	141.0	24.3	 25
611	  1	54.8	9.8	 20
612	  1	62.0	10.5	 25
613	  1	58.0	11.4	 25
614	  1	59.3	12.3	 20
615	  1	60.0	9.5	 25
616	  1	86.0	10.8	 20
617	  1	115.0	14.5	 16
618	  1	232.5	30.9	 20
619	  1	241.5	22.0	 20
620	  1	1606.8	124.3	 20
621	  1	226.0	39.3	 25
622	  1	175.0	15.3	 25
623	  1	228.3	33.2	 20
624	  1	1010.0	94.9	 25
625	  1	1122.0	132.5	 25
626	  1	60.5	11.9	 20
627	  1	58.3	8.6	 20
628	  1	67.3	10.8	 20
629	  1	115.0	13.7	 16
630	  1	122.0	14.8	 20
631	  1	70.0	13.6	 25
632	  1	55.0	7.9	 20
633	  1	59.0	8.8	 25
634	  1	112.0	18.7	 25
635	  1	57.3	10.3	 20
636	  1	6471.0	969.9	 25
637	  1	126.0	20.8	 25
638	  1	6583.3	759.9	 16
639	  1	91.5	14.3	 20
  0	  2	84.8	25.1	 20
  1	  2	5891.0	1813.6	 25
  2	  2	102.3	28.9	 20
  3	  2	5887.0	693.7	 16
  4	  2	65.5	74.5	 20
  5	  2	285.5	45.1	 20
  6	  2	179.8	39.2	 20
  7	  2	390.0	39.3	 25
  8	  2	73.0	14.2	 25
  9	  2	183.0	24.9	 20
 10	  2	55.0	9.8	 25
 11	  2	48.0	7.1	 25
 12	  2	51.0	8.9	 20
 13	  2	57.0	8.3	 20
 14	  2	147.0	29.5	 20
 15	  2	58.5	8.8	 16
 16	  2	55.3	9.6	 20
 17	  2	67.0	13.1	 25
 18	  2	154.0	23.7	 20
 19	  2	58.0	10.8	 25
 20	  2	44.0	5.6	 25
 21	  2	56.0	11.0	 20
 22	  2	47.0	10.5	 25
 23	  2	50.0	8.1	 25
 24	  2	56.3	6.9	 16
 25	  2	63.0	11.2	 20
 26	  2	64.3	11.1	 20
 27	  2	120.0	17.0	 16
 28	  2	150.0	20.0	 25
 29	  2	85.0	14.5	 25
 30	  2	72.8	11.3	 20
 31	  2	178.0	39.6	 25
 32	  2	1098.0	66.9	 25
 33	  2	187.0	102.7	 20
 34	  2	58.0	14.4	 25
 35	  2	63.0	13.1	 20
 36	  2	73.5	9.3	 16
 37	  2	243.3	48.8	 20
 38	  2	60.0	23.1	 20
 39	  2	399.0	43.9	 20
 40	  2	58.0	11.1	 25
 41	  2	49.0	8.7	 25
 42	  2	57.3	8.9	 20
 43	  2	43.0	7.9	 25
 44	  2	45.0	6.7	 25
 45	  2	46.3	8.3	 20
 46	  2	44.3	8.7	 20
 47	  2	48.5	9.2	 20
 48	  2	40.3	5.5	 16
 49	  2	46.5	6.9	 20
 50	  2	51.3	8.3	 20
 51	  2	47.0	7.6	 25
 52	  2	50.0	6.0	 25
 53	  2	74.5	13.0	 20
 54	  2	85.0	13.8	 25
 55	  2	109.0	16.3	 25
 56	  2	64.5	13.7	 20
 57	  2	54.3	8.9	 20
 58	  2	46.5	7.4	 20
 59	  2	45.8	9.3	 16
 60	  2	91.8	22.3	 20
 61	  2	57.0	11.2	 25
 62	  2	5074.5	1188.5	 20
 63	  2	97.0	166.4	 25
 64	  2	90.0	10.6	 25
 65	  2	86.8	13.0	 20
 66	  2	5275.0	1852.1	 25
 67	  2	61.0	37.7	 25
 68	  2	71.5	12.2	 16
 69	  2	74.5	12.0	 20
 70	  2	73.0	12.5	 20
 71	  2	65.8	9.9	 16
 72	  2	74.0	11.3	 25
 73	  2	55.0	8.2	 25
 74	  2	74.0	11.6	 20
 75	  2	76.0	9.8	 25
 76	  2	82.0	12.3	 25
 77	  2	74.3	11.7	 20
 78	  2	68.0	13.6	 25
 79	  2	48.8	7.6	 20
 80	  2	67.0	10.6	 16
 81	  2	72.0	10.8	 20
 82	  2	75.3	13.5	 20
 83	  2	89.0	16.0	 20
 84	  2	72.0	10.0	 25
 85	  2	62.0	11.3	 25
 86	  2	5182.3	1108.4	 20
 87	  2	119.0	98.3	 25
 88	  2	89.0	13.3	 25
 89	  2	106.5	19.0	 20
 90	  2	5292.0	1693.9	 20
 91	  2	123.3	40.0	 20
 92	  2	5490.0	1011.2	 16
 93	  2	109.3	127.4	 20
 94	  2	84.0	11.1	 25
 95	  2	78.0	13.1	 20
 96	  2	67.0	10.0	 25
 97	  2	45.0	6.7	 25
 98	  2	61.5	11.0	 20
 99	  2	70.0	13.7	 25
100	  2	68.0	11.9	 25
101	  2	59.3	7.3	 16
102	  2	67.3	10.8	 20
103	  2	52.3	10.1	 20
104	  2	81.8	15.7	 16
105	  2	77.0	15.0	 25
106	  2	80.0	12.1	 25
107	  2	71.3	12.0	 20
108	  2	78.0	13.8	 25
109	  2	46.0	9.5	 20
110	  2	46.0	5.4	 25
111	  2	77.0	9.9	 25
112	  2	77.8	19.4	 16
113	  2	77.0	17.8	 20
114	  2	122.0	20.9	 20
115	  2	64.0	10.4	 16
116	  2	5482.0	1752.7	 25
117	  2	119.0	51.3	 25
118	  2	81.3	10.1	 20
119	  2	92.0	14.8	 25
120	  2	5957.0	1399.8	 25
121	  2	86.3	14.9	 20
122	  2	5411.0	1771.7	 25
123	  2	108.0	18.4	 20
124	  2	93.3	14.1	 16
125	  2	87.3	10.5	 20
126	  2	5763.0	1162.4	 20
127	  2	58.3	12.8	 20
128	  2	50.0	6.7	 25
129	  2	63.0	10.5	 25
130	  2	220.0	32.2	 20
131	  2	151.0	28.3	 25
132	  2	183.0	25.6	 25
133	  2	65.8	10.8	 20
134	  2	5302.8	1209.3	 20
135	  2	94.0	15.8	 20
136	  2	79.0	12.8	 16
137	  2	81.3	12.5	 20
138	  2	5914.0	865.0	 25
139	  2	78.3	12.0	 20
140	  2	5605.0	1458.4	 25
141	  2	101.0	15.1	 25
142	  2	98.8	13.0	 20
143	  2	106.0	20.0	 25
144	  2	5921.0	1618.1	 25
145	  2	84.3	11.0	 16
146	  2	5976.8	1339.3	 20
147	  2	107.8	11.1	 20
148	  2	103.3	12.8	 16
149	  2	90.0	13.3	 25
150	  2	76.0	10.6	 25
151	  2	61.3	10.1	 20
152	  2	103.0	15.9	 25
153	  2	5842.0	1263.3	 25
154	  2	6262.8	169.8	 20
155	  2	5934.0	1188.3	 25
156	  2	108.5	24.3	 20
157	  2	55.8	11.0	 16
158	  2	48.0	5.9	 20
159	  2	62.3	9.7	 20
160	  2	67.3	8.7	 20
161	  2	267.0	40.9	 25
162	  2	319.0	39.0	 25
163	  2	79.5	13.3	 20
164	  2	62.0	9.2	 25
165	  2	76.0	10.6	 20
166	  2	72.0	15.3	 25
167	  2	64.0	9.5	 20
168	  2	58.0	10.9	 16
169	  2	51.3	8.7	 20
170	  2	51.3	9.0	 20
171	  2	63.3	11.0	 20
172	  2	57.0	9.6	 25
173	  2	51.0	9.5	 25
174	  2	58.0	8.0	 20
175	  2	121.0	27.5	 25
176	  2	59.0	9.1	 25
177	  2	124.0	18.0	 20
178	  2	105.3	19.2	 20
179	  2	64.3	12.4	 20
180	  2	50.5	9.4	 16
181	  2	52.5	9.2	 20
182	  2	57.0	10.3	 25
183	  2	64.0	9.5	 20
184	  2	51.0	10.7	 25
185	  2	48.0	9.9	 25
186	  2	53.3	7.8	 20
187	  2	128.0	29.1	 25
188	  2	158.0	26.8	 25
189	  2	280.5	30.2	 16
190	  2	84.8	24.7	 20
191	  2	165.0	26.7	 20
192	  2	79.5	11.1	 16
193	  2	200.0	37.5	 25
194	  2	470.0	37.0	 25
195	  2	148.8	26.1	 20
196	  2	126.0	21.4	 25
197	  2	180.0	26.9	 25
198	  2	68.8	11.4	 20
199	  2	97.0	25.8	 25
200	  2	87.3	14.3	 20
201	  2	71.8	9.6	 16
202	  2	57.8	11.1	 20
203	  2	55.3	9.3	 20
204	  2	100.3	16.3	 20
205	  2	65.0	11.1	 25
206	  2	64.0	8.8	 25
207	  2	72.0	12.4	 20
208	  2	85.0	11.5	 25
209	  2	282.0	42.4	 25
210	  2	409.5	36.2	 20
211	  2	53.3	12.4	 20
212	  2	366.5	66.0	 20
213	  2	38.3	6.4	 16
214	  2	53.3	8.3	 20
215	  2	46.0	7.1	 25
216	  2	86.3	11.5	 20
217	  2	157.0	21.2	 25
218	  2	196.0	21.3	 25
219	  2	98.5	14.8	 20
220	  2	102.0	16.1	 25
221	  2	103.0	19.3	 25
222	  2	232.0	20.2	 20
223	  2	75.3	9.6	 20
224	  2	278.3	32.1	 16
225	  2	84.0	18.7	 20
226	  2	53.0	8.3	 25
227	  2	52.8	9.9	 20
228	  2	49.0	8.1	 25
229	  2	50.0	9.5	 25
230	  2	61.8	9.6	 20
231	  2	82.0	12.9	 25
232	  2	135.0	26.1	 25
233	  2	187.5	67.0	 20
234	  2	52.3	11.6	 20
235	  2	51.3	8.0	 20
236	  2	82.3	12.3	 16
237	  2	62.0	9.6	 25
238	  2	63.0	11.5	 25
239	  2	44.0	6.0	 20
240	  2	55.0	9.1	 25
241	  2	48.0	9.5	 25
242	  2	76.0	13.9	 20
243	  2	52.0	9.3	 25
244	  2	69.0	10.9	 25
245	  2	77.5	12.0	 16
246	  2	67.3	10.8	 20
247	  2	51.5	11.1	 20
248	  2	45.0	7.3	 20
249	  2	54.0	10.9	 25
250	  2	50.0	7.6	 25
251	  2	48.5	10.8	 20
252	  2	46.0	12.1	 25
253	  2	48.0	7.8	 25
254	  2	50.5	9.8	 20
255	  2	54.0	9.8	 25
256	  2	61.8	11.2	 20
257	  2	54.3	9.9	 16
258	  2	59.8	8.7	 20
259	  2	78.0	10.8	 25
260	  2	87.5	10.3	 20
261	  2	58.0	9.2	 25
262	  2	68.0	7.2	 25
263	  2	212.0	24.5	 20
264	  2	204.0	49.7	 25
265	  2	274.0	33.3	 25
266	  2	56.3	7.9	 20
267	  2	52.5	7.9	 20
268	  2	87.5	12.3	 20
269	  2	61.3	10.9	 16
270	  2	50.0	8.5	 25
271	  2	58.0	9.4	 25
272	  2	58.0	8.4	 20
273	  2	72.0	11.6	 25
274	  2	144.0	20.1	 25
275	  2	148.0	18.7	 20
276	  2	76.0	12.3	 25
277	  2	60.0	9.7	 25
278	  2	86.3	16.0	 16
279	  2	114.0	16.0	 20
280	  2	57.0	9.9	 20
281	  2	46.0	8.5	 20
282	  2	69.0	11.3	 25
283	  2	339.5	40.0	 20
284	  2	103.0	17.0	 25
285	  2	142.0	19.0	 25
286	  2	183.3	20.1	 20
287	  2	61.0	11.5	 25
288	  2	94.0	12.9	 25
289	  2	60.3	10.8	 16
290	  2	93.0	15.9	 20
291	  2	49.8	8.8	 20
292	  2	53.3	8.5	 20
293	  2	49.0	7.2	 25
294	  2	54.0	7.6	 25
295	  2	143.3	20.1	 20
296	  2	375.0	66.5	 25
297	  2	71.0	8.1	 25
298	  2	72.0	8.8	 20
299	  2	71.0	13.6	 25
300	  2	80.8	10.9	 20
301	  2	188.3	18.8	 16
302	  2	129.5	16.9	 20
303	  2	55.0	8.3	 25
304	  2	99.0	15.7	 20
305	  2	51.0	6.4	 25
306	  2	54.0	11.3	 25
307	  2	55.0	8.7	 20
308	  2	59.0	10.4	 25
309	  2	62.0	7.9	 25
310	  2	67.5	10.3	 20
311	  2	52.0	9.5	 20
312	  2	58.0	8.4	 20
313	  2	92.3	14.8	 16
314	  2	80.0	11.6	 25
315	  2	77.0	11.4	 25
316	  2	93.5	13.5	 20
317	  2	53.0	7.0	 25
318	  2	60.0	11.5	 25
319	  2	86.3	12.4	 20
320	  2	83.0	14.3	 25
321	  2	165.0	24.8	 25
322	  2	86.5	15.6	 16
323	  2	229.3	29.4	 20
324	  2	94.5	14.9	 20
325	  2	199.0	24.7	 16
326	  2	99.0	15.0	 25
327	  2	58.0	8.6	 25
328	  2	49.5	7.0	 20
329	  2	72.0	12.5	 25
330	  2	47.0	6.2	 25
331	  2	53.0	11.7	 20
332	  2	55.0	8.8	 25
333	  2	70.8	10.8	 20
334	  2	57.5	8.6	 16
335	  2	61.3	10.2	 20
336	  2	63.0	12.3	 20
337	  2	59.0	9.3	 20
338	  2	59.0	9.9	 25
339	  2	61.3	11.5	 20
340	  2	54.0	10.7	 25
341	  2	57.0	7.9	 25
342	  2	52.0	10.1	 20
343	  2	83.0	15.3	 25
344	  2	51.3	6.9	 20
345	  2	66.5	11.6	 16
346	  2	100.3	20.6	 20
347	  2	52.0	5.7	 20
348	  2	66.5	12.1	 20
349	  2	49.0	8.5	 25
350	  2	54.0	9.3	 25
351	  2	45.8	8.4	 20
352	  2	52.0	6.9	 25
353	  2	61.0	8.3	 25
354	  2	63.5	10.3	 20
355	  2	67.0	7.9	 20
356	  2	48.3	5.3	 20
357	  2	57.0	7.5	 16
358	  2	66.0	11.6	 20
359	  2	100.0	14.0	 25
360	  2	144.3	22.0	 20
361	  2	72.0	13.7	 25
362	  2	58.0	13.1	 25
363	  2	72.5	9.9	 20
364	  2	94.0	13.3	 25
365	  2	59.0	9.9	 25
366	  2	260.5	36.1	 16
367	  2	87.3	22.2	 20
368	  2	86.5	12.3	 20
369	  2	59.8	11.2	 16
370	  2	53.0	8.7	 25
371	  2	51.0	8.6	 25
372	  2	61.0	12.8	 20
373	  2	137.0	29.8	 25
374	  2	254.0	88.0	 25
375	  2	120.0	16.7	 20
376	  2	74.0	11.3	 25
377	  2	92.0	15.6	 20
378	  2	80.3	11.3	 16
379	  2	103.8	11.7	 20
380	  2	308.3	37.3	 20
381	  2	255.3	36.1	 20
382	  2	112.0	20.6	 25
383	  2	152.0	18.8	 25
384	  2	222.3	36.2	 20
385	  2	127.0	21.9	 25
386	  2	47.0	7.1	 25
387	  2	67.5	15.1	 20
388	  2	73.5	12.3	 20
389	  2	55.5	8.7	 20
390	  2	62.3	11.5	 16
391	  2	51.5	8.1	 20
392	  2	53.0	11.4	 25
393	  2	50.0	6.8	 20
394	  2	53.0	8.5	 25
395	  2	48.0	7.8	 25
396	  2	49.0	7.6	 20
397	  2	55.0	11.0	 25
398	  2	53.0	9.8	 20
399	  2	243.3	39.2	 20
400	  2	504.5	54.0	 20
401	  2	909.0	74.8	 16
402	  2	140.5	23.3	 20
403	  2	97.0	17.9	 25
404	  2	84.3	18.6	 20
405	  2	67.0	11.3	 25
406	  2	86.0	12.4	 25
407	  2	55.5	7.6	 20
408	  2	87.0	15.0	 25
409	  2	55.0	9.5	 25
410	  2	53.0	8.9	 16
411	  2	70.5	11.0	 20
412	  2	55.0	13.1	 20
413	  2	70.3	10.7	 16
414	  2	51.0	5.9	 25
415	  2	53.0	8.2	 25
416	  2	96.3	15.2	 20
417	  2	81.0	13.7	 25
418	  2	57.0	11.6	 25
419	  2	59.5	8.8	 20
420	  2	85.0	10.9	 25
421	  2	67.5	11.7	 20
422	  2	170.3	28.4	 16
423	  2	66.8	11.3	 20
424	  2	43.5	6.9	 20
425	  2	511.0	83.5	 20
426	  2	42.0	7.3	 25
427	  2	49.0	9.1	 25
428	  2	38.0	4.9	 20
429	  2	65.0	12.2	 25
430	  2	53.0	10.8	 25
431	  2	44.0	6.3	 20
432	  2	51.8	9.6	 20
433	  2	53.5	11.8	 20
434	  2	49.8	9.0	 16
435	  2	52.5	11.5	 20
436	  2	61.0	9.4	 25
437	  2	63.0	13.8	 20
438	  2	54.0	8.6	 25
439	  2	64.0	10.2	 25
440	  2	75.3	14.7	 20
441	  2	114.0	21.0	 25
442	  2	98.0	15.1	 25
443	  2	61.5	11.1	 16
444	  2	80.3	13.5	 20
445	  2	696.0	62.9	 20
446	  2	75.3	16.3	 16
447	  2	452.0	85.6	 25
448	  2	102.0	15.5	 25
449	  2	404.3	240.2	 20
450	  2	59.0	7.8	 25
451	  2	52.0	9.4	 25
452	  2	62.3	23.1	 20
453	  2	72.0	11.8	 25
454	  2	94.0	17.5	 20
455	  2	192.5	38.9	 16
456	  2	72.5	11.5	 20
457	  2	56.8	9.6	 16
458	  2	57.0	9.0	 25
459	  2	70.0	33.4	 25
460	  2	69.3	8.8	 20
461	  2	54.0	9.5	 25
462	  2	195.0	34.5	 25
463	  2	107.5	15.4	 20
464	  2	107.0	14.8	 25
465	  2	182.3	20.0	 20
466	  2	438.5	71.4	 16
467	  2	59.3	7.6	 20
468	  2	57.5	11.2	 20
469	  2	53.0	8.0	 20
470	  2	79.0	19.1	 25
471	  2	137.0	22.8	 25
472	  2	54.3	11.0	 20
473	  2	55.0	11.0	 25
474	  2	95.0	17.9	 25
475	  2	84.8	18.4	 20
476	  2	64.5	15.9	 20
477	  2	47.0	8.7	 20
478	  2	77.0	14.6	 16
479	  2	68.5	88.4	 20
480	  2	63.0	13.1	 25
481	  2	54.5	12.1	 20
482	  2	56.0	9.7	 25
483	  2	71.0	13.4	 25
484	  2	96.0	13.5	 20
485	  2	90.0	14.8	 25
486	  2	177.0	18.6	 25
487	  2	227.8	39.4	 16
488	  2	120.3	17.3	 20
489	  2	56.0	9.9	 20
490	  2	61.0	8.7	 16
491	  2	52.0	8.2	 25
492	  2	76.0	11.8	 25
493	  2	52.0	8.4	 20
494	  2	46.0	10.2	 25
495	  2	72.0	13.5	 25
496	  2	56.3	10.7	 20
497	  2	63.0	10.2	 25
498	  2	54.3	10.5	 20
499	  2	105.8	17.6	 16
500	  2	77.0	12.0	 20
501	  2	55.8	7.5	 20
502	  2	61.3	10.4	 20
503	  2	68.0	10.5	 25
504	  2	137.0	22.8	 25
505	  2	94.5	18.1	 20
506	  2	374.0	71.0	 25
507	  2	54.0	8.8	 25
508	  2	52.0	8.6	 20
509	  2	50.8	10.0	 20
510	  2	53.0	8.5	 20
511	  2	53.3	8.4	 16
512	  2	81.0	14.6	 20
513	  2	49.3	9.9	 20
514	  2	46.0	9.3	 25
515	  2	50.0	8.1	 25
516	  2	54.3	7.7	 20
517	  2	47.0	11.3	 25
518	  2	52.0	11.1	 25
519	  2	59.3	10.5	 20
520	  2	51.5	11.0	 20
521	  2	53.5	8.6	 20
522	  2	63.0	10.3	 16
523	  2	55.0	12.7	 20
524	  2	52.0	11.2	 25
525	  2	48.3	7.0	 20
526	  2	53.0	9.0	 25
527	  2	144.0	21.7	 25
528	  2	52.0	7.9	 20
529	  2	47.0	6.4	 25
530	  2	54.0	10.1	 25
531	  2	48.8	8.3	 20
532	  2	45.3	6.6	 20
533	  2	52.3	9.7	 20
534	  2	43.0	7.0	 16
535	  2	43.0	8.5	 25
536	  2	51.0	7.8	 25
537	  2	95.3	12.8	 20
538	  2	52.0	8.8	 25
539	  2	56.0	8.7	 25
540	  2	53.3	9.0	 20
541	  2	77.0	14.8	 25
542	  2	71.0	13.7	 25
543	  2	78.0	12.7	 16
544	  2	53.0	10.0	 20
545	  2	84.3	14.2	 20
546	  2	78.5	11.7	 20
547	  2	591.0	115.4	 25
548	  2	1145.0	174.7	 25
549	  2	356.8	41.2	 20
550	  2	78.0	13.6	 25
551	  2	73.0	11.9	 25
552	  2	55.0	6.4	 20
553	  2	51.0	9.3	 25
554	  2	59.3	10.9	 20
555	  2	52.5	10.5	 16
556	  2	56.3	10.8	 20
557	  2	53.0	10.3	 25
558	  2	49.3	7.1	 20
559	  2	59.0	12.1	 25
560	  2	156.0	18.4	 25
561	  2	51.3	9.5	 20
562	  2	62.0	12.0	 25
563	  2	60.0	8.6	 25
564	  2	100.0	17.7	 20
565	  2	95.5	15.9	 20
566	  2	78.0	17.3	 20
567	  2	154.3	15.1	 16
568	  2	191.0	25.4	 25
569	  2	110.0	10.8	 25
570	  2	266.3	36.0	 20
571	  2	1744.0	367.3	 25
572	  2	58.8	10.9	 20
573	  2	70.0	14.3	 25
574	  2	57.0	11.2	 25
575	  2	53.3	10.6	 20
576	  2	73.3	12.0	 20
577	  2	62.0	10.8	 20
578	  2	175.3	28.8	 16
579	  2	145.0	30.2	 25
580	  2	200.0	31.8	 25
581	  2	86.5	15.9	 20
582	  2	91.0	15.6	 25
583	  2	183.0	31.5	 25
584	  2	98.0	15.8	 20
585	  2	549.0	73.8	 25
586	  2	234.0	30.5	 25
587	  2	108.3	15.4	 16
588	  2	57.0	9.4	 20
589	  2	52.3	9.1	 20
590	  2	51.0	10.5	 20
591	  2	120.0	22.9	 25
592	  2	280.0	34.6	 25
593	  2	127.3	15.2	 20
594	  2	208.0	30.7	 25
595	  2	204.0	20.9	 25
596	  2	53.0	11.5	 20
597	  2	139.0	26.7	 25
598	  2	64.3	11.1	 20
599	  2	129.3	21.4	 16
600	  2	143.8	21.9	 20
601	  2	68.0	12.6	 25
602	  2	60.3	10.8	 20
603	  2	72.0	10.6	 25
604	  2	48.0	9.6	 25
605	  2	51.3	11.3	 20
606	  2	184.0	30.5	 25
607	  2	110.0	18.6	 25
608	  2	55.0	11.5	 20
609	  2	59.5	10.0	 20
610	  2	54.5	14.3	 20
611	  2	48.5	8.2	 16
612	  2	53.0	8.9	 25
613	  2	58.0	10.3	 25
614	  2	58.0	8.6	 20
615	  2	57.0	10.5	 25
616	  2	77.0	19.6	 25
617	  2	86.5	16.7	 20
618	  2	109.0	21.2	 25
619	  2	128.0	18.3	 25
620	  2	1318.8	100.5	 16
621	  2	360.5	43.6	 20
622	  2	167.0	27.3	 20
623	  2	353.8	68.0	 20
624	  2	221.0	32.7	 25
625	  2	248.0	65.5	 25
626	  2	61.8	7.9	 20
627	  2	49.0	6.8	 25
628	  2	52.0	8.4	 25
629	  2	70.0	14.9	 20
630	  2	108.0	16.6	 25
631	  2	58.3	7.9	 16
632	  2	50.5	7.4	 20
633	  2	72.3	12.3	 20
634	  2	69.3	11.6	 16
635	  2	56.0	10.2	 25
636	  2	112.0	83.8	 25
637	  2	6409.0	1280.2	 20
638	  2	112.0	43.3	 25
639	  2	6615.0	1259.0	 25
  0	  3	6193.3	1098.9	 20
  1	  3	102.0	69.5	 25
  2	  3	5821.0	1329.5	 25
  3	  3	92.0	18.1	 20
  4	  3	53.0	10.1	 25
  5	  3	244.0	38.4	 25
  6	  3	91.5	14.8	 16
  7	  3	63.3	8.5	 20
  8	  3	92.5	17.1	 20
  9	  3	156.5	20.3	 20
 10	  3	161.0	20.9	 25
 11	  3	474.0	61.5	 25
 12	  3	190.8	25.1	 20
 13	  3	311.0	58.3	 25
 14	  3	157.0	27.2	 25
 15	  3	68.8	13.9	 20
 16	  3	50.0	8.0	 25
 17	  3	85.0	12.7	 20
 18	  3	83.3	14.2	 16
 19	  3	71.3	9.1	 20
 20	  3	92.0	15.1	 25
 21	  3	62.5	12.5	 20
 22	  3	51.0	9.9	 25
 23	  3	50.0	8.8	 25
 24	  3	45.3	6.6	 20
 25	  3	50.0	11.1	 25
 26	  3	47.0	7.2	 25
 27	  3	53.0	8.4	 20
 28	  3	57.5	7.9	 20
 29	  3	101.3	22.5	 20
 30	  3	251.8	43.8	 16
 31	  3	226.0	31.4	 25
 32	  3	533.0	72.8	 25
 33	  3	115.3	18.2	 20
 34	  3	152.0	34.6	 25
 35	  3	73.0	16.0	 20
 36	  3	80.0	13.9	 25
 37	  3	333.0	67.3	 25
 38	  3	201.0	29.7	 20
 39	  3	381.5	94.7	 20
 40	  3	106.0	14.7	 20
 41	  3	128.3	23.1	 16
 42	  3	59.0	15.8	 25
 43	  3	86.0	18.0	 25
 44	  3	55.3	7.8	 20
 45	  3	694.0	162.5	 25
 46	  3	77.0	12.3	 25
 47	  3	52.0	9.2	 20
 48	  3	56.0	12.4	 25
 49	  3	46.0	9.1	 25
 50	  3	46.5	9.0	 16
 51	  3	42.5	7.6	 20
 52	  3	120.5	24.6	 20
 53	  3	49.3	8.6	 20
 54	  3	42.0	9.5	 25
 55	  3	97.0	16.8	 25
 56	  3	142.5	27.5	 20
 57	  3	49.0	7.2	 25
 58	  3	66.0	18.6	 25
 59	  3	79.5	18.4	 20
 60	  3	156.0	37.8	 25
 61	  3	91.0	15.0	 20
 62	  3	5246.0	1010.2	 16
 63	  3	132.0	140.0	 20
 64	  3	78.0	11.5	 25
 65	  3	89.0	11.3	 20
 66	  3	87.0	14.4	 25
 67	  3	59.0	7.0	 25
 68	  3	78.0	13.4	 20
 69	  3	5152.0	1753.7	 25
 70	  3	5231.0	1331.8	 25
 71	  3	5166.8	1428.5	 20
 72	  3	115.3	81.3	 20
 73	  3	81.5	9.3	 20
 74	  3	5409.5	848.1	 16
 75	  3	121.0	80.0	 25
 76	  3	4903.0	1077.2	 25
 77	  3	5010.0	614.5	 20
 78	  3	108.0	74.3	 25
 79	  3	60.0	8.7	 25
 80	  3	79.5	13.0	 20
 81	  3	5017.0	1566.2	 25
 82	  3	5193.0	1138.8	 25
 83	  3	5257.3	280.0	 16
 84	  3	90.5	73.1	 20
 85	  3	68.3	10.6	 20
 86	  3	5418.5	738.9	 20
 87	  3	107.0	86.1	 25
 88	  3	83.0	13.9	 25
 89	  3	91.8	16.6	 20
 90	  3	126.0	20.0	 25
 91	  3	106.3	10.8	 20
 92	  3	5734.0	2092.1	 25
 93	  3	123.0	83.4	 25
 94	  3	4744.0	1028.4	 16
 95	  3	5007.0	290.1	 20
 96	  3	99.3	64.3	 20
 97	  3	52.0	7.9	 20
 98	  3	61.0	11.1	 25
 99	  3	66.0	12.7	 25
100	  3	4084.3	697.2	 20
101	  3	86.0	43.1	 25
102	  3	72.0	11.2	 25
103	  3	60.0	9.2	 20
104	  3	5635.0	1733.4	 25
105	  3	5464.5	260.4	 20
106	  3	4915.3	278.0	 16
107	  3	89.8	47.8	 20
108	  3	68.0	10.2	 25
109	  3	44.3	9.4	 20
110	  3	41.0	8.4	 25
111	  3	83.0	14.4	 25
112	  3	227.0	37.6	 20
113	  3	181.0	54.2	 25
114	  3	1164.0	172.1	 25
115	  3	63.0	10.1	 20
116	  3	5826.5	1833.1	 20
117	  3	123.3	56.0	 20
118	  3	97.0	12.3	 16
119	  3	105.0	15.2	 20
120	  3	6365.0	1358.5	 25
121	  3	95.3	13.8	 20
122	  3	5567.0	1514.1	 25
123	  3	104.0	20.5	 25
124	  3	79.3	9.4	 20
125	  3	85.0	15.0	 25
126	  3	91.0	51.8	 25
127	  3	50.5	6.6	 16
128	  3	49.0	7.6	 20
129	  3	221.8	37.9	 20
130	  3	128.3	19.1	 16
131	  3	1065.0	180.4	 25
132	  3	104.0	13.6	 25
133	  3	61.3	9.8	 20
134	  3	5337.0	1118.5	 25
135	  3	93.0	15.4	 25
136	  3	80.8	12.5	 20
137	  3	92.0	13.7	 25
138	  3	5907.3	795.0	 20
139	  3	76.0	14.4	 16
140	  3	5562.5	1151.6	 20
141	  3	100.3	10.4	 20
142	  3	98.3	17.3	 20
143	  3	103.0	12.8	 25
144	  3	5858.0	782.0	 25
145	  3	69.5	8.3	 20
146	  3	5585.0	1127.4	 25
147	  3	106.0	13.0	 25
148	  3	95.0	12.1	 20
149	  3	84.5	11.2	 20
150	  3	83.0	11.7	 16
151	  3	59.0	11.1	 20
152	  3	101.8	15.8	 20
153	  3	6096.3	963.0	 20
154	  3	6339.0	183.0	 25
155	  3	6243.0	190.2	 25
156	  3	111.5	17.3	 20
157	  3	60.0	9.5	 25
158	  3	49.0	8.3	 25
159	  3	56.0	10.6	 20
160	  3	55.0	9.5	 20
161	  3	440.5	84.0	 20
162	  3	368.0	34.0	 16
163	  3	73.5	14.5	 20
164	  3	54.0	8.5	 25
165	  3	49.3	9.4	 20
166	  3	56.0	10.8	 25
167	  3	218.0	37.5	 25
168	  3	49.3	8.0	 20
169	  3	54.0	12.1	 25
170	  3	61.0	7.8	 25
171	  3	106.8	14.9	 16
172	  3	49.3	7.7	 20
173	  3	50.3	10.0	 20
174	  3	50.5	9.0	 16
175	  3	66.0	13.3	 25
176	  3	86.0	15.9	 25
177	  3	92.3	12.7	 20
178	  3	1624.0	336.0	 25
179	  3	1781.0	221.2	 25
180	  3	161.0	39.0	 20
181	  3	78.0	12.2	 25
182	  3	48.0	7.6	 20
183	  3	49.3	8.2	 16
184	  3	73.8	13.2	 20
185	  3	49.3	8.7	 20
186	  3	61.3	11.2	 20
187	  3	193.0	35.2	 25
188	  3	197.0	25.5	 25
189	  3	381.8	40.6	 20
190	  3	145.0	20.4	 25
191	  3	60.0	8.8	 25
192	  3	70.8	14.0	 20
193	  3	1287.3	284.8	 20
194	  3	2732.8	305.7	 20
195	  3	808.3	115.8	 16
196	  3	176.3	21.1	 20
197	  3	91.0	13.8	 25
198	  3	48.3	11.7	 20
199	  3	106.0	22.1	 25
200	  3	60.0	11.1	 25
201	  3	93.3	16.8	 20
202	  3	132.0	24.5	 25
203	  3	185.0	36.0	 25
204	  3	53.8	10.5	 16
205	  3	49.3	9.4	 20
206	  3	85.0	14.6	 20
207	  3	93.8	17.0	 16
208	  3	121.0	20.0	 25
209	  3	203.8	28.5	 20
210	  3	286.0	44.8	 25
211	  3	43.0	6.7	 25
212	  3	39.3	6.7	 20
213	  3	42.0	8.7	 25
214	  3	50.0	9.9	 25
215	  3	43.3	7.2	 16
216	  3	205.5	51.2	 20
217	  3	86.8	20.2	 20
218	  3	74.8	10.9	 16
219	  3	94.0	14.0	 25
220	  3	275.0	32.9	 25
221	  3	794.5	49.5	 20
222	  3	843.0	295.5	 25
223	  3	223.0	57.6	 25
224	  3	70.8	13.1	 20
225	  3	101.0	22.0	 25
226	  3	56.3	9.6	 20
227	  3	250.5	50.6	 16
228	  3	96.5	15.9	 20
229	  3	73.5	13.1	 20
230	  3	50.3	6.1	 20
231	  3	68.0	12.9	 25
232	  3	68.0	11.6	 25
233	  3	58.3	13.2	 20
234	  3	62.0	10.5	 25
235	  3	49.0	7.4	 25
236	  3	45.0	7.3	 20
237	  3	55.5	10.6	 20
238	  3	66.0	15.0	 20
239	  3	68.5	10.1	 16
240	  3	68.8	11.9	 20
241	  3	79.0	11.0	 25
242	  3	52.3	6.9	 20
243	  3	96.0	21.1	 25
244	  3	94.0	13.0	 25
245	  3	292.8	34.4	 20
246	  3	136.0	23.1	 25
247	  3	135.0	24.8	 25
248	  3	63.5	7.7	 16
249	  3	56.3	9.4	 20
250	  3	51.0	10.7	 20
251	  3	77.3	13.2	 16
252	  3	54.0	8.1	 25
253	  3	48.0	7.7	 25
254	  3	76.8	13.5	 20
255	  3	52.0	8.8	 25
256	  3	74.0	12.9	 25
257	  3	58.8	9.7	 20
258	  3	191.0	42.2	 25
259	  3	303.0	33.3	 20
260	  3	137.3	22.0	 16
261	  3	60.3	8.7	 20
262	  3	59.3	9.6	 20
263	  3	52.3	12.1	 20
264	  3	51.0	8.2	 25
265	  3	86.0	17.1	 25
266	  3	79.3	14.7	 20
267	  3	50.0	11.2	 25
268	  3	58.3	12.4	 20
269	  3	104.0	23.3	 25
270	  3	61.3	9.3	 20
271	  3	56.3	10.3	 16
272	  3	92.3	16.3	 20
273	  3	69.3	9.1	 20
274	  3	80.8	10.4	 20
275	  3	105.0	15.6	 25
276	  3	87.0	10.9	 25
277	  3	101.0	20.8	 20
278	  3	45.0	8.8	 25
279	  3	60.0	10.7	 25
280	  3	61.5	10.9	 20
281	  3	67.3	16.5	 20
282	  3	62.3	11.2	 20
283	  3	59.8	9.8	 16
284	  3	75.5	10.7	 20
285	  3	70.0	11.0	 25
286	  3	67.0	9.8	 20
287	  3	146.0	29.1	 25
288	  3	189.0	31.8	 25
289	  3	92.5	14.4	 20
290	  3	82.0	13.3	 25
291	  3	58.0	9.4	 25
292	  3	48.0	9.5	 16
293	  3	75.0	20.4	 20
294	  3	62.5	7.9	 20
295	  3	48.3	7.0	 16
296	  3	47.0	7.4	 25
297	  3	44.0	6.2	 25
298	  3	52.3	9.9	 20
299	  3	62.0	10.7	 25
300	  3	46.0	11.9	 25
301	  3	71.0	13.1	 20
302	  3	47.0	6.8	 25
303	  3	72.5	11.7	 20
304	  3	75.0	12.8	 16
305	  3	80.8	15.2	 20
306	  3	58.3	9.3	 20
307	  3	52.8	10.0	 20
308	  3	64.0	9.1	 25
309	  3	78.0	14.5	 25
310	  3	84.5	11.1	 20
311	  3	1186.0	215.5	 25
312	  3	212.0	39.4	 25
313	  3	85.0	15.3	 20
314	  3	55.8	9.1	 20
315	  3	84.5	13.4	 20
316	  3	78.0	15.5	 16
317	  3	150.8	21.7	 20
318	  3	142.0	20.3	 25
319	  3	94.5	17.0	 20
320	  3	214.0	44.4	 25
321	  3	691.0	116.9	 25
322	  3	87.3	14.1	 20
323	  3	1188.0	188.6	 25
324	  3	1271.5	161.3	 20
325	  3	182.0	105.5	 25
326	  3	69.5	10.6	 20
327	  3	54.8	10.2	 16
328	  3	257.8	67.5	 20
329	  3	77.0	13.9	 25
330	  3	45.3	6.9	 20
331	  3	51.0	9.1	 25
332	  3	81.0	12.5	 25
333	  3	57.3	11.1	 20
334	  3	70.0	15.6	 25
335	  3	56.0	9.7	 25
336	  3	47.8	7.1	 20
337	  3	56.3	7.9	 20
338	  3	102.3	17.3	 20
339	  3	62.0	6.1	 16
340	  3	82.0	13.6	 25
341	  3	79.0	13.5	 25
342	  3	50.3	8.8	 20
343	  3	46.0	8.2	 25
344	  3	234.0	66.0	 25
345	  3	94.0	17.9	 20
346	  3	55.0	10.7	 25
347	  3	46.0	9.5	 25
348	  3	63.3	11.5	 16
349	  3	58.5	11.3	 20
350	  3	383.3	98.0	 20
351	  3	314.5	42.9	 20
352	  3	46.0	9.5	 25
353	  3	103.0	21.8	 25
354	  3	50.0	8.5	 20
355	  3	50.0	8.3	 25
356	  3	43.0	8.0	 25
357	  3	50.0	9.4	 20
358	  3	55.0	11.8	 25
359	  3	68.0	14.0	 20
360	  3	52.0	9.0	 16
361	  3	57.3	11.9	 20
362	  3	79.0	15.0	 25
363	  3	206.8	27.5	 20
364	  3	141.0	16.3	 25
365	  3	269.0	37.9	 25
366	  3	213.8	28.1	 20
367	  3	118.0	19.3	 25
368	  3	107.0	17.6	 25
369	  3	117.5	22.4	 20
370	  3	62.5	9.5	 20
371	  3	57.0	10.4	 20
372	  3	57.0	9.2	 16
373	  3	124.0	32.7	 25
374	  3	67.0	11.2	 25
375	  3	205.3	25.9	 20
376	  3	222.0	33.0	 25
377	  3	104.0	14.5	 25
378	  3	74.0	11.1	 20
379	  3	162.0	17.1	 25
380	  3	83.0	16.2	 25
381	  3	53.3	9.0	 16
382	  3	44.5	6.9	 20
383	  3	58.3	9.0	 16
384	  3	56.0	9.6	 25
385	  3	58.0	8.1	 25
386	  3	67.3	15.0	 20
387	  3	80.0	9.5	 25
388	  3	63.0	9.2	 25
389	  3	52.3	8.7	 20
390	  3	50.0	9.7	 25
391	  3	214.0	36.9	 25
392	  3	55.5	7.7	 16
393	  3	59.3	11.2	 20
394	  3	232.0	36.4	 20
395	  3	235.0	26.6	 20
396	  3	51.0	11.3	 25
397	  3	50.0	8.2	 25
398	  3	57.3	9.4	 20
399	  3	51.0	9.7	 25
400	  3	164.0	27.3	 25
401	  3	291.0	30.2	 20
402	  3	223.0	29.2	 25
403	  3	188.8	27.9	 20
404	  3	2101.5	103.2	 16
405	  3	299.3	33.8	 20
406	  3	132.0	33.7	 25
407	  3	110.0	87.3	 20
408	  3	62.0	9.7	 25
409	  3	50.0	24.5	 25
410	  3	52.3	53.3	 20
411	  3	75.0	10.7	 25
412	  3	59.0	11.9	 25
413	  3	56.5	12.1	 20
414	  3	51.3	7.5	 20
415	  3	58.0	9.9	 20
416	  3	55.8	12.3	 16
417	  3	50.0	8.3	 25
418	  3	52.0	11.0	 25
419	  3	215.3	25.7	 20
420	  3	261.0	36.5	 25
421	  3	151.0	26.5	 25
422	  3	74.5	10.2	 20
423	  3	254.0	50.0	 25
424	  3	41.0	7.2	 25
425	  3	40.0	6.3	 16
426	  3	36.3	6.2	 20
427	  3	38.5	6.5	 20
428	  3	38.0	5.8	 16
429	  3	72.0	12.1	 25
430	  3	50.0	10.0	 25
431	  3	54.5	9.7	 20
432	  3	48.0	9.5	 25
433	  3	52.0	8.0	 25
434	  3	51.0	8.5	 20
435	  3	73.0	9.8	 25
436	  3	64.3	8.3	 20
437	  3	174.8	29.4	 16
438	  3	951.8	165.7	 20
439	  3	1060.5	123.4	 20
440	  3	153.3	15.9	 20
441	  3	88.0	13.8	 25
442	  3	223.5	31.9	 20
443	  3	59.0	11.5	 25
444	  3	55.0	8.8	 25
445	  3	131.5	20.7	 20
446	  3	72.0	15.2	 25
447	  3	121.5	17.7	 20
448	  3	71.5	12.4	 16
449	  3	56.3	9.6	 20
450	  3	62.3	10.4	 20
451	  3	127.8	15.6	 20
452	  3	60.0	24.8	 25
453	  3	118.0	17.2	 25
454	  3	53.5	8.0	 20
455	  3	52.0	9.5	 25
456	  3	52.0	8.6	 25
457	  3	49.3	6.8	 20
458	  3	56.8	12.4	 20
459	  3	120.5	22.1	 20
460	  3	246.3	25.6	 16
461	  3	212.3	24.2	 20
462	  3	455.0	72.6	 25
463	  3	242.8	100.8	 20
464	  3	2033.0	385.2	 25
465	  3	65.0	10.4	 25
466	  3	79.3	15.6	 20
467	  3	50.0	8.7	 25
468	  3	82.0	10.4	 25
469	  3	71.0	15.2	 16
470	  3	240.8	49.5	 20
471	  3	49.5	10.5	 20
472	  3	58.5	10.9	 16
473	  3	48.0	7.6	 25
474	  3	50.0	7.2	 25
475	  3	539.3	74.8	 20
476	  3	54.0	27.1	 25
477	  3	782.0	608.5	 25
478	  3	998.0	613.5	 20
479	  3	50.0	6.2	 25
480	  3	49.0	8.0	 20
481	  3	56.3	11.6	 16
482	  3	83.5	13.4	 20
483	  3	314.5	45.2	 20
484	  3	369.3	33.2	 20
485	  3	49.0	9.8	 25
486	  3	52.0	10.9	 25
487	  3	56.3	6.9	 20
488	  3	58.0	10.7	 25
489	  3	139.0	27.2	 25
490	  3	79.3	13.0	 20
491	  3	51.3	10.2	 20
492	  3	97.3	14.8	 20
493	  3	61.8	11.7	 16
494	  3	76.0	9.5	 20
495	  3	43.0	6.6	 25
496	  3	47.3	6.0	 20
497	  3	84.0	9.2	 25
498	  3	137.0	20.2	 20
499	  3	385.0	59.2	 25
500	  3	338.0	30.8	 25
501	  3	59.3	10.2	 20
502	  3	756.8	160.9	 20
503	  3	59.0	10.9	 20
504	  3	75.0	14.7	 16
505	  3	376.3	66.7	 20
506	  3	1249.0	111.4	 25
507	  3	316.3	32.3	 20
508	  3	255.0	27.5	 25
509	  3	227.0	23.1	 25
510	  3	700.0	78.0	 20
511	  3	78.0	29.0	 25
512	  3	63.0	11.8	 25
513	  3	78.5	14.0	 16
514	  3	45.8	6.3	 20
515	  3	44.0	6.0	 20
516	  3	47.0	9.4	 16
517	  3	58.0	10.5	 25
518	  3	223.0	39.4	 25
519	  3	784.5	87.6	 20
520	  3	379.0	65.6	 25
521	  3	167.0	22.6	 25
522	  3	367.0	34.2	 20
523	  3	104.0	18.3	 25
524	  3	133.8	24.3	 20
525	  3	57.5	13.7	 16
526	  3	86.5	16.5	 20
527	  3	193.3	33.1	 20
528	  3	382.8	44.2	 20
529	  3	79.0	10.9	 25
530	  3	57.0	11.6	 25
531	  3	60.3	10.0	 20
532	  3	83.0	179.8	 25
533	  3	46.0	7.5	 25
534	  3	93.3	22.5	 20
535	  3	53.5	8.5	 20
536	  3	43.5	6.7	 20
537	  3	85.0	16.7	 16
538	  3	64.5	12.4	 20
539	  3	54.0	9.8	 25
540	  3	48.3	10.5	 20
541	  3	83.0	13.9	 25
542	  3	50.0	8.8	 25
543	  3	59.3	10.6	 20
544	  3	83.0	14.2	 25
545	  3	78.0	10.5	 25
546	  3	68.5	7.3	 16
547	  3	71.0	10.0	 20
548	  3	83.3	14.4	 20
549	  3	103.5	16.6	 16
550	  3	151.0	24.8	 25
551	  3	1673.0	206.4	 25
552	  3	52.0	8.6	 20
553	  3	69.0	9.8	 25
554	  3	59.0	8.8	 25
555	  3	47.0	6.8	 20
556	  3	53.0	17.6	 25
557	  3	50.0	6.6	 16
558	  3	52.8	9.6	 20
559	  3	77.5	11.6	 20
560	  3	149.0	21.2	 16
561	  3	60.0	10.4	 25
562	  3	117.0	20.5	 25
563	  3	69.3	8.2	 20
564	  3	45.0	7.8	 25
565	  3	48.0	8.7	 25
566	  3	57.0	10.8	 20
567	  3	60.0	11.0	 25
568	  3	447.3	60.9	 20
569	  3	355.5	34.4	 16
570	  3	150.0	18.7	 20
571	  3	51.5	7.3	 20
572	  3	48.0	8.8	 20
573	  3	162.0	36.1	 25
574	  3	146.0	21.6	 25
575	  3	69.5	11.4	 20
576	  3	69.0	10.1	 25
577	  3	62.0	9.3	 25
578	  3	102.3	10.7	 20
579	  3	66.0	10.3	 20
580	  3	119.8	20.7	 20
581	  3	279.5	29.6	 16
582	  3	771.0	162.2	 20
583	  3	128.0	21.7	 25
584	  3	198.3	17.3	 20
585	  3	101.0	18.9	 25
586	  3	104.0	15.1	 25
587	  3	153.5	25.2	 20
588	  3	54.0	9.2	 25
589	  3	66.0	10.9	 25
590	  3	69.5	10.7	 16
591	  3	107.5	20.4	 20
592	  3	63.5	10.6	 20
593	  3	50.0	8.2	 16
594	  3	65.0	12.6	 25
595	  3	807.0	94.9	 25
596	  3	226.5	20.2	 20
597	  3	115.0	19.8	 25
598	  3	159.0	22.9	 25
599	  3	258.5	30.4	 20
600	  3	99.0	16.9	 25
601	  3	159.5	17.3	 20
602	  3	355.5	30.4	 16
603	  3	275.8	21.7	 20
604	  3	102.8	12.3	 20
605	  3	56.3	8.1	 20
606	  3	930.0	187.6	 25
607	  3	278.0	26.7	 25
608	  3	81.5	13.0	 20
609	  3	97.0	15.3	 25
610	  3	119.0	14.4	 25
611	  3	46.3	6.4	 20
612	  3	57.5	12.5	 20
613	  3	108.5	14.8	 20
614	  3	96.3	16.0	 16
615	  3	86.5	13.6	 20
616	  3	61.3	8.7	 20
617	  3	92.0	15.9	 25
618	  3	62.0	14.7	 25
619	  3	62.3	9.4	 20
620	  3	64.0	7.5	 25
621	  3	372.0	59.5	 25
622	  3	261.5	29.5	 20
623	  3	77.8	12.6	 20
624	  3	131.0	26.3	 20
625	  3	108.3	14.5	 16
626	  3	238.3	29.6	 20
627	  3	76.0	9.0	 25
628	  3	95.5	14.8	 20
629	  3	83.0	14.0	 25
630	  3	191.0	30.4	 25
631	  3	151.0	18.5	 20
632	  3	55.0	7.7	 25
633	  3	53.0	11.0	 25
634	  3	61.0	8.9	 20
635	  3	52.5	13.6	 20
636	  3	6277.3	893.5	 20
637	  3	89.0	17.0	 16
638	  3	6132.0	1659.5	 25
639	  3	83.0	13.9	 25
  0	  4	55.0	9.7	 16
  1	  4	49.8	8.4	 20
  2	  4	51.0	7.5	 25
  3	  4	50.3	5.6	 20
  4	  4	43.0	6.4	 25
  5	  4	107.0	18.0	 25
  6	  4	63.3	8.5	 20
  7	  4	51.0	9.8	 25
  8	  4	140.0	25.3	 25
  9	  4	77.3	12.6	 16
 10	  4	78.5	8.1	 20
 11	  4	114.8	15.3	 20
 12	  4	276.0	27.0	 16
 13	  4	293.0	27.0	 25
 14	  4	190.0	28.6	 25
 15	  4	136.5	27.5	 20
 16	  4	46.0	8.6	 25
 17	  4	89.0	18.0	 25
 18	  4	49.3	8.6	 20
 19	  4	61.0	11.1	 25
 20	  4	74.3	10.7	 16
 21	  4	62.0	9.3	 20
 22	  4	57.3	10.3	 20
 23	  4	62.3	11.0	 16
 24	  4	50.0	8.6	 25
 25	  4	41.0	7.0	 25
 26	  4	49.3	9.4	 20
 27	  4	56.0	9.2	 25
 28	  4	85.0	14.1	 25
 29	  4	102.0	19.7	 20
 30	  4	224.0	25.4	 25
 31	  4	190.8	72.7	 20
 32	  4	284.5	23.6	 16
 33	  4	115.5	48.3	 20
 34	  4	81.5	9.5	 20
 35	  4	100.5	17.1	 20
 36	  4	100.0	18.4	 25
 37	  4	368.0	75.0	 25
 38	  4	141.5	20.9	 20
 39	  4	68.0	13.1	 25
 40	  4	62.0	11.7	 25
 41	  4	63.3	10.2	 20
 42	  4	60.3	10.1	 20
 43	  4	100.3	12.6	 20
 44	  4	85.0	18.3	 16
 45	  4	88.5	18.6	 20
 46	  4	79.0	12.2	 25
 47	  4	52.3	8.2	 20
 48	  4	54.0	7.4	 25
 49	  4	47.0	8.5	 25
 50	  4	45.5	9.4	 20
 51	  4	45.0	6.2	 25
 52	  4	51.0	8.3	 25
 53	  4	42.8	7.2	 16
 54	  4	46.0	8.9	 20
 55	  4	67.0	14.3	 20
 56	  4	87.8	15.4	 16
 57	  4	57.0	9.5	 25
 58	  4	72.0	15.2	 25
 59	  4	93.3	12.9	 20
 60	  4	119.0	19.3	 25
 61	  4	88.0	18.2	 25
 62	  4	5235.3	897.4	 20
 63	  4	106.0	107.9	 25
 64	  4	82.3	12.7	 20
 65	  4	5034.5	958.0	 16
 66	  4	5769.3	636.7	 20
 67	  4	83.5	29.7	 20
 68	  4	5770.8	1082.8	 20
 69	  4	119.0	82.9	 25
 70	  4	114.0	14.0	 25
 71	  4	108.5	17.7	 20
 72	  4	5383.0	1688.0	 25
 73	  4	90.0	19.3	 25
 74	  4	5744.8	738.6	 20
 75	  4	5095.5	371.1	 20
 76	  4	100.3	25.5	 16
 77	  4	88.0	10.6	 20
 78	  4	5736.0	1550.0	 20
 79	  4	83.8	13.3	 20
 80	  4	5736.0	1896.9	 25
 81	  4	118.0	55.8	 25
 82	  4	112.3	15.8	 20
 83	  4	103.0	10.5	 25
 84	  4	5505.0	1698.7	 25
 85	  4	81.3	16.9	 20
 86	  4	5181.0	1773.6	 20
 87	  4	102.5	61.0	 20
 88	  4	81.3	15.8	 16
 89	  4	83.5	9.1	 20
 90	  4	108.0	13.0	 25
 91	  4	104.8	14.2	 20
 92	  4	5614.0	1977.5	 25
 93	  4	4918.0	527.8	 25
 94	  4	98.3	16.1	 20
 95	  4	103.0	14.6	 25
 96	  4	5471.0	1436.6	 25
 97	  4	72.5	13.7	 16
 98	  4	61.5	10.3	 20
 99	  4	66.0	11.7	 20
100	  4	78.0	13.6	 16
101	  4	72.0	10.6	 25
102	  4	79.0	12.0	 25
103	  4	61.0	10.6	 20
104	  4	5777.0	1404.1	 25
105	  4	126.0	59.5	 25
106	  4	99.0	15.4	 20
107	  4	4634.0	1325.3	 25
108	  4	78.0	17.8	 20
109	  4	41.3	6.6	 16
110	  4	46.5	9.0	 20
111	  4	137.3	18.1	 20
112	  4	318.0	29.4	 20
113	  4	126.0	75.4	 25
114	  4	390.0	58.7	 25
115	  4	73.0	15.8	 20
116	  4	5681.0	1674.3	 25
117	  4	5219.0	947.7	 25
118	  4	5027.0	1013.1	 20
119	  4	5439.0	1247.8	 25
120	  4	6227.3	171.9	 20
121	  4	87.3	10.6	 16
122	  4	5481.3	1369.0	 20
123	  4	108.0	18.9	 25
124	  4	84.5	13.5	 20
125	  4	5054.0	1259.4	 25
126	  4	6179.0	1096.5	 25
127	  4	68.3	10.7	 20
128	  4	53.0	10.1	 25
129	  4	100.0	18.1	 25
130	  4	102.0	15.6	 20
131	  4	298.8	36.9	 20
132	  4	159.5	20.3	 20
133	  4	64.0	10.6	 16
134	  4	5274.0	983.5	 25
135	  4	92.0	12.6	 20
136	  4	79.0	11.5	 25
137	  4	82.0	10.8	 25
138	  4	5759.8	749.7	 20
139	  4	94.0	54.6	 25
140	  4	97.0	21.8	 25
141	  4	5087.3	1288.0	 20
142	  4	5242.5	320.2	 20
143	  4	5532.5	451.7	 20
144	  4	101.8	10.5	 16
145	  4	62.0	10.3	 25
146	  4	88.0	13.8	 25
147	  4	4969.3	784.1	 20
148	  4	5043.0	761.2	 25
149	  4	5116.0	914.4	 25
150	  4	92.3	11.6	 20
151	  4	63.0	10.5	 25
152	  4	103.0	15.4	 25
153	  4	5700.0	778.4	 16
154	  4	5851.8	299.0	 20
155	  4	5970.8	257.6	 20
156	  4	114.3	16.5	 20
157	  4	62.0	10.3	 25
158	  4	53.0	12.0	 25
159	  4	70.0	16.3	 20
160	  4	56.0	9.4	 25
161	  4	242.0	49.3	 25
162	  4	253.3	40.0	 20
163	  4	85.0	22.9	 25
164	  4	59.3	8.7	 20
165	  4	47.0	7.5	 16
166	  4	53.0	12.4	 20
167	  4	90.0	12.8	 25
168	  4	63.5	9.4	 20
169	  4	61.0	14.3	 25
170	  4	65.0	9.5	 25
171	  4	82.0	14.6	 20
172	  4	55.0	9.5	 25
173	  4	46.0	7.0	 25
174	  4	45.3	9.4	 20
175	  4	64.3	13.0	 20
176	  4	63.3	9.7	 20
177	  4	83.3	8.6	 16
178	  4	1898.0	377.4	 25
179	  4	1467.0	78.1	 25
180	  4	222.3	25.5	 20
181	  4	70.0	11.8	 25
182	  4	48.0	11.0	 25
183	  4	50.3	9.2	 20
184	  4	52.0	11.5	 25
185	  4	59.0	10.8	 25
186	  4	63.5	10.1	 16
187	  4	295.0	43.6	 20
188	  4	232.8	41.0	 20
189	  4	218.0	33.2	 20
190	  4	90.0	13.4	 25
191	  4	60.0	12.6	 25
192	  4	83.5	10.6	 20
193	  4	544.0	122.9	 25
194	  4	2057.0	244.7	 20
195	  4	921.0	140.6	 25
196	  4	162.0	23.5	 25
197	  4	122.3	29.0	 16
198	  4	55.0	11.7	 20
199	  4	54.3	9.4	 20
200	  4	55.3	7.2	 20
201	  4	81.0	14.6	 25
202	  4	80.0	11.2	 25
203	  4	85.5	14.1	 20
204	  4	48.0	9.5	 25
205	  4	47.0	6.6	 25
206	  4	81.3	14.0	 20
207	  4	81.0	11.6	 25
208	  4	105.5	14.9	 20
209	  4	128.3	17.1	 16
210	  4	157.3	18.0	 20
211	  4	40.0	7.1	 25
212	  4	39.8	6.1	 20
213	  4	40.0	6.6	 25
214	  4	54.0	56.0	 25
215	  4	45.0	9.4	 20
216	  4	136.0	29.6	 25
217	  4	95.0	19.4	 25
218	  4	59.3	8.3	 20
219	  4	63.5	10.4	 20
220	  4	527.5	71.2	 20
221	  4	675.5	32.5	 16
222	  4	267.0	240.0	 20
223	  4	100.0	16.5	 25
224	  4	107.3	16.1	 20
225	  4	62.0	10.4	 25
226	  4	54.0	9.1	 25
227	  4	133.0	19.6	 20
228	  4	65.0	10.5	 25
229	  4	71.0	10.9	 25
230	  4	52.5	7.7	 16
231	  4	77.3	16.4	 20
232	  4	72.0	11.0	 20
233	  4	57.3	9.3	 16
234	  4	66.0	11.7	 25
235	  4	53.0	9.2	 25
236	  4	53.0	9.4	 20
237	  4	50.0	6.9	 25
238	  4	64.0	12.2	 25
239	  4	57.3	8.6	 20
240	  4	109.0	21.9	 25
241	  4	98.0	12.3	 20
242	  4	60.0	8.5	 16
243	  4	61.3	10.1	 20
244	  4	76.3	15.1	 20
245	  4	134.8	22.0	 20
246	  4	96.0	16.2	 25
247	  4	206.0	23.2	 25
248	  4	60.5	9.2	 20
249	  4	46.0	7.7	 25
250	  4	43.0	6.1	 20
251	  4	92.0	15.6	 25
252	  4	54.0	9.0	 20
253	  4	47.3	10.3	 16
254	  4	52.5	10.7	 20
255	  4	48.0	8.4	 20
256	  4	53.0	5.9	 20
257	  4	55.0	10.8	 25
258	  4	65.0	8.9	 25
259	  4	93.3	15.0	 20
260	  4	131.0	19.3	 25
261	  4	64.0	11.3	 25
262	  4	50.5	8.4	 20
263	  4	50.3	10.7	 20
264	  4	44.8	8.3	 20
265	  4	51.3	11.3	 16
266	  4	51.3	9.9	 20
267	  4	56.0	12.0	 25
268	  4	49.5	9.3	 20
269	  4	49.0	9.8	 25
270	  4	62.0	12.2	 25
271	  4	70.5	11.7	 20
272	  4	89.0	16.0	 25
273	  4	55.0	11.3	 25
274	  4	65.5	11.5	 16
275	  4	150.3	18.8	 20
276	  4	83.5	9.8	 20
277	  4	62.3	11.5	 16
278	  4	52.0	10.7	 25
279	  4	57.0	8.4	 25
280	  4	49.0	9.8	 20
281	  4	46.0	9.7	 25
282	  4	55.0	8.6	 25
283	  4	46.5	7.3	 20
284	  4	53.0	10.3	 25
285	  4	63.8	9.9	 20
286	  4	97.8	15.4	 16
287	  4	173.5	24.6	 20
288	  4	84.5	15.7	 20
289	  4	214.5	22.6	 20
290	  4	76.0	13.2	 25
291	  4	48.0	10.0	 25
292	  4	54.3	8.2	 20
293	  4	79.0	9.8	 25
294	  4	72.0	13.1	 25
295	  4	51.0	7.8	 20
296	  4	49.3	8.1	 20
297	  4	46.0	7.4	 20
298	  4	53.3	7.1	 16
299	  4	61.3	13.2	 20
300	  4	55.0	9.6	 25
301	  4	69.0	10.7	 20
302	  4	64.0	10.4	 25
303	  4	71.0	9.6	 25
304	  4	50.3	8.5	 20
305	  4	58.0	9.8	 25
306	  4	57.0	9.8	 25
307	  4	52.5	9.0	 16
308	  4	55.3	10.0	 20
309	  4	108.3	18.4	 16
310	  4	66.3	13.3	 20
311	  4	419.0	59.0	 25
312	  4	87.3	14.5	 20
313	  4	60.0	10.1	 25
314	  4	64.0	6.4	 25
315	  4	118.0	18.2	 20
316	  4	109.0	19.0	 25
317	  4	216.0	26.2	 25
318	  4	246.0	28.2	 16
319	  4	78.0	14.4	 20
320	  4	92.0	14.3	 20
321	  4	228.8	35.7	 16
322	  4	129.0	20.5	 25
323	  4	362.0	43.1	 25
324	  4	295.3	31.6	 20
325	  4	115.0	47.7	 25
326	  4	59.0	11.1	 25
327	  4	57.3	10.4	 20
328	  4	80.0	13.2	 25
329	  4	72.0	12.9	 20
330	  4	51.0	11.4	 16
331	  4	64.8	12.7	 20
332	  4	123.0	20.1	 20
333	  4	51.0	9.0	 20
334	  4	55.0	9.7	 25
335	  4	47.0	9.3	 25
336	  4	41.0	7.1	 20
337	  4	44.0	7.5	 25
338	  4	118.0	21.0	 25
339	  4	56.0	11.0	 20
340	  4	105.5	19.3	 20
341	  4	103.8	14.8	 20
342	  4	62.3	11.4	 16
343	  4	45.0	8.3	 20
344	  4	67.0	11.7	 25
345	  4	61.3	11.6	 20
346	  4	55.0	11.6	 25
347	  4	53.0	9.7	 25
348	  4	49.5	8.8	 20
349	  4	57.0	14.1	 25
350	  4	56.0	11.3	 25
351	  4	56.3	8.7	 16
352	  4	47.5	10.1	 20
353	  4	55.8	9.2	 20
354	  4	51.5	10.1	 16
355	  4	54.0	10.2	 25
356	  4	58.0	11.5	 25
357	  4	45.0	6.9	 20
358	  4	52.0	8.7	 25
359	  4	51.0	10.9	 25
360	  4	51.3	11.1	 20
361	  4	47.0	8.3	 25
362	  4	62.3	10.3	 20
363	  4	307.0	32.2	 16
364	  4	200.5	20.7	 20
365	  4	446.0	44.9	 20
366	  4	283.0	49.9	 20
367	  4	111.0	17.8	 25
368	  4	68.3	11.2	 20
369	  4	59.0	9.1	 25
370	  4	48.0	8.1	 25
371	  4	46.3	6.4	 20
372	  4	57.0	8.9	 25
373	  4	79.5	12.3	 20
374	  4	61.3	14.7	 16
375	  4	76.5	13.9	 20
376	  4	423.0	69.7	 20
377	  4	67.0	12.3	 20
378	  4	60.0	8.5	 25
379	  4	113.0	21.9	 25
380	  4	101.8	17.4	 20
381	  4	57.0	9.7	 25
382	  4	58.0	12.0	 25
383	  4	51.5	6.5	 20
384	  4	50.3	7.7	 20
385	  4	55.0	8.7	 20
386	  4	89.0	14.6	 16
387	  4	57.5	9.4	 20
388	  4	61.0	10.3	 25
389	  4	56.5	8.1	 20
390	  4	47.0	8.2	 25
391	  4	61.0	8.7	 25
392	  4	47.3	8.6	 20
393	  4	53.0	10.4	 25
394	  4	83.0	15.4	 25
395	  4	70.8	7.8	 16
396	  4	46.5	7.6	 20
397	  4	49.8	10.0	 20
398	  4	50.0	8.8	 16
399	  4	50.0	9.2	 25
400	  4	55.0	10.8	 25
401	  4	193.3	18.2	 20
402	  4	136.0	19.1	 25
403	  4	131.0	18.7	 25
404	  4	295.3	44.2	 20
405	  4	72.0	16.1	 25
406	  4	73.3	10.3	 20
407	  4	54.0	9.5	 16
408	  4	58.5	10.5	 20
409	  4	50.8	9.3	 20
410	  4	45.5	6.7	 20
411	  4	48.0	8.2	 25
412	  4	51.0	7.2	 25
413	  4	62.8	9.7	 20
414	  4	58.0	10.1	 25
415	  4	55.0	7.1	 25
416	  4	55.3	8.9	 20
417	  4	60.3	13.1	 20
418	  4	66.8	10.2	 20
419	  4	96.3	21.0	 16
420	  4	114.3	20.6	 20
421	  4	87.0	10.3	 25
422	  4	56.3	11.1	 20
423	  4	87.0	16.3	 25
424	  4	40.0	8.0	 25
425	  4	42.3	7.0	 20
426	  4	44.0	8.3	 25
427	  4	36.3	5.3	 20
428	  4	41.0	9.1	 25
429	  4	58.8	11.3	 20
430	  4	41.5	6.1	 16
431	  4	47.0	9.1	 20
432	  4	47.0	7.0	 25
433	  4	52.3	6.6	 20
434	  4	57.0	8.0	 25
435	  4	53.0	7.7	 25
436	  4	54.5	9.6	 20
437	  4	114.0	25.0	 25
438	  4	102.0	25.2	 25
439	  4	94.8	24.9	 20
440	  4	161.0	27.2	 20
441	  4	99.3	17.5	 20
442	  4	81.0	12.7	 16
443	  4	51.0	9.4	 25
444	  4	49.0	10.1	 25
445	  4	68.0	10.2	 20
446	  4	59.0	10.1	 25
447	  4	70.0	9.2	 25
448	  4	43.5	8.9	 20
449	  4	54.0	7.6	 25
450	  4	67.0	11.1	 25
451	  4	63.5	9.7	 16
452	  4	48.5	9.5	 20
453	  4	52.0	7.1	 20
454	  4	48.0	9.1	 20
455	  4	54.0	7.5	 25
456	  4	47.0	7.1	 25
457	  4	53.3	8.6	 20
458	  4	49.0	9.4	 25
459	  4	84.0	306.5	 25
460	  4	431.8	28.7	 20
461	  4	235.0	623.9	 25
462	  4	132.0	19.6	 20
463	  4	132.3	79.7	 16
464	  4	702.3	144.8	 20
465	  4	72.0	10.7	 25
466	  4	46.8	7.6	 20
467	  4	50.0	8.5	 25
468	  4	46.0	7.3	 25
469	  4	44.3	6.3	 20
470	  4	60.0	13.5	 25
471	  4	47.0	9.6	 25
472	  4	43.3	7.3	 20
473	  4	46.0	8.0	 20
474	  4	46.3	6.5	 20
475	  4	61.3	10.7	 16
476	  4	47.0	8.4	 25
477	  4	49.0	7.8	 25
478	  4	47.3	7.5	 20
479	  4	56.0	9.1	 25
480	  4	51.0	7.5	 25
481	  4	70.3	13.9	 20
482	  4	143.0	19.3	 25
483	  4	92.0	13.4	 20
484	  4	101.0	17.9	 20
485	  4	55.0	11.5	 20
486	  4	47.5	7.7	 16
487	  4	49.0	10.4	 25
488	  4	71.0	17.0	 25
489	  4	53.5	11.8	 20
490	  4	64.0	12.2	 25
491	  4	65.0	26.0	 25
492	  4	76.3	14.0	 20
493	  4	47.0	9.6	 25
494	  4	45.0	7.5	 25
495	  4	44.0	6.1	 16
496	  4	47.3	9.6	 20
497	  4	93.0	16.7	 20
498	  4	109.0	15.4	 20
499	  4	263.0	45.3	 25
500	  4	205.0	32.2	 25
501	  4	51.5	9.1	 20
502	  4	88.0	15.4	 25
503	  4	62.0	8.7	 25
504	  4	73.0	8.8	 20
505	  4	407.0	72.8	 25
506	  4	1496.5	99.4	 20
507	  4	176.8	36.6	 16
508	  4	151.5	16.9	 20
509	  4	370.0	49.0	 25
510	  4	1043.0	130.3	 20
511	  4	87.0	23.5	 25
512	  4	65.0	9.9	 25
513	  4	58.0	11.3	 20
514	  4	47.0	7.8	 25
515	  4	46.0	8.5	 25
516	  4	42.0	7.0	 20
517	  4	55.3	9.6	 20
518	  4	81.3	11.6	 20
519	  4	250.8	33.8	 16
520	  4	330.3	51.2	 20
521	  4	73.0	12.1	 25
522	  4	140.8	22.3	 20
523	  4	56.0	9.4	 25
524	  4	52.0	8.7	 25
525	  4	55.0	10.8	 20
526	  4	69.0	12.1	 25
527	  4	120.0	17.1	 25
528	  4	156.5	21.8	 16
529	  4	55.3	9.0	 20
530	  4	49.0	8.2	 20
531	  4	60.5	10.7	 16
532	  4	62.0	16.8	 25
533	  4	52.0	6.6	 25
534	  4	56.3	10.6	 20
535	  4	50.0	8.3	 25
536	  4	50.0	8.7	 25
537	  4	71.5	9.5	 20
538	  4	55.0	9.8	 25
539	  4	51.3	7.6	 20
540	  4	44.0	5.6	 16
541	  4	63.3	8.6	 20
542	  4	46.3	8.9	 16
543	  4	60.0	11.3	 25
544	  4	49.0	8.9	 25
545	  4	54.5	11.8	 20
546	  4	102.0	17.2	 25
547	  4	80.0	13.6	 25
548	  4	139.8	14.7	 20
549	  4	127.0	22.8	 25
550	  4	97.5	12.0	 20
551	  4	346.0	44.0	 16
552	  4	53.3	9.5	 20
553	  4	61.0	10.3	 20
554	  4	50.5	8.7	 20
555	  4	62.0	10.8	 25
556	  4	65.0	16.5	 25
557	  4	47.0	6.1	 20
558	  4	53.0	8.8	 25
559	  4	77.0	17.0	 25
560	  4	163.8	20.5	 20
561	  4	61.3	8.1	 20
562	  4	98.0	14.9	 20
563	  4	65.3	14.4	 16
564	  4	42.3	5.1	 20
565	  4	50.0	7.9	 25
566	  4	49.0	9.7	 20
567	  4	50.0	7.0	 25
568	  4	506.0	67.6	 25
569	  4	733.5	38.2	 20
570	  4	138.0	19.7	 25
571	  4	54.0	9.0	 25
572	  4	54.0	8.1	 16
573	  4	76.3	49.2	 20
574	  4	67.5	11.4	 20
575	  4	78.8	19.2	 16
576	  4	64.0	10.2	 25
577	  4	54.0	8.9	 25
578	  4	57.0	10.6	 20
579	  4	47.0	7.5	 25
580	  4	138.0	20.2	 25
581	  4	296.0	37.4	 20
582	  4	147.0	19.5	 25
583	  4	69.5	12.0	 20
584	  4	289.5	19.5	 16
585	  4	240.5	38.3	 20
586	  4	86.8	11.4	 20
587	  4	260.3	44.5	 20
588	  4	52.0	11.2	 25
589	  4	50.0	8.7	 25
590	  4	46.3	7.3	 20
591	  4	53.0	8.3	 25
592	  4	45.0	8.6	 25
593	  4	51.0	6.7	 20
594	  4	78.0	12.5	 20
595	  4	227.0	28.1	 20
596	  4	112.5	13.9	 16
597	  4	139.0	18.1	 20
598	  4	178.0	23.6	 25
599	  4	168.0	18.0	 20
600	  4	136.0	23.0	 25
601	  4	116.8	26.0	 20
602	  4	104.0	18.4	 25
603	  4	68.0	10.3	 25
604	  4	44.0	8.6	 20
605	  4	48.0	5.8	 20
606	  4	317.8	52.3	 20
607	  4	496.3	50.8	 16
608	  4	188.0	34.9	 20
609	  4	58.0	8.8	 25
610	  4	61.0	10.8	 20
611	  4	54.0	10.9	 25
612	  4	54.0	8.8	 25
613	  4	56.3	10.6	 20
614	  4	92.0	10.6	 25
615	  4	67.0	9.6	 25
616	  4	64.3	6.9	 16
617	  4	50.0	8.7	 20
618	  4	59.3	10.1	 20
619	  4	68.0	12.2	 16
620	  4	69.0	12.1	 25
621	  4	365.0	53.4	 25
622	  4	305.0	47.0	 20
623	  4	69.0	13.5	 25
624	  4	58.0	9.6	 25
625	  4	90.0	23.3	 20
626	  4	161.0	40.4	 25
627	  4	58.0	8.4	 20
628	  4	55.0	12.7	 16
629	  4	52.3	10.1	 20
630	  4	62.8	10.1	 20
631	  4	55.5	9.0	 20
632	  4	55.0	9.4	 25
633	  4	48.0	8.8	 25
634	  4	53.3	9.6	 20
635	  4	46.0	8.9	 25
636	  4	49.0	9.2	 25
637	  4	52.8	7.9	 20
638	  4	51.0	6.4	 20
639	  4	47.3	5.5	 20
  0	  5	61.0	11.5	 20
  1	  5	69.0	13.3	 25
  2	  5	62.0	11.2	 20
  3	  5	78.3	16.6	 16
  4	  5	155.5	22.8	 20
  5	  5	55.3	11.7	 20
  6	  5	73.0	10.3	 25
  7	  5	61.0	9.7	 25
  8	  5	45.8	7.7	 20
  9	  5	44.0	8.7	 25
 10	  5	79.0	17.6	 25
 11	  5	74.5	12.5	 20
 12	  5	58.0	10.2	 25
 13	  5	47.0	8.4	 20
 14	  5	122.8	23.1	 16
 15	  5	75.3	17.0	 20
 16	  5	48.5	9.9	 20
 17	  5	52.5	9.2	 20
 18	  5	44.0	7.2	 25
 19	  5	90.0	19.2	 25
 20	  5	60.8	8.6	 20
 21	  5	80.0	15.2	 25
 22	  5	86.0	13.4	 25
 23	  5	191.5	38.0	 20
 24	  5	111.8	21.5	 20
 25	  5	122.0	35.4	 20
 26	  5	306.8	49.2	 16
 27	  5	131.3	22.3	 20
 28	  5	1124.0	242.7	 25
 29	  5	175.3	49.8	 20
 30	  5	90.0	15.3	 25
 31	  5	225.0	40.6	 25
 32	  5	485.3	55.6	 20
 33	  5	311.0	66.3	 25
 34	  5	76.0	16.3	 25
 35	  5	743.0	137.5	 16
 36	  5	114.0	33.5	 20
 37	  5	355.5	71.6	 20
 38	  5	376.0	66.2	 16
 39	  5	87.0	16.9	 25
 40	  5	118.0	19.7	 25
 41	  5	73.0	11.6	 20
 42	  5	222.0	50.3	 25
 43	  5	209.0	38.2	 25
 44	  5	66.3	11.9	 20
 45	  5	188.0	33.3	 25
 46	  5	65.3	12.5	 20
 47	  5	56.3	14.1	 16
 48	  5	54.3	7.3	 20
 49	  5	54.0	10.3	 20
 50	  5	52.0	11.2	 20
 51	  5	61.0	10.6	 25
 52	  5	49.0	7.0	 25
 53	  5	50.8	9.2	 20
 54	  5	50.0	10.6	 25
 55	  5	55.0	8.6	 25
 56	  5	67.8	13.4	 20
 57	  5	56.5	9.6	 20
 58	  5	96.3	16.9	 20
 59	  5	67.5	13.0	 16
 60	  5	79.8	10.4	 20
 61	  5	64.0	9.1	 20
 62	  5	5183.0	1831.1	 25
 63	  5	100.0	81.5	 25
 64	  5	80.3	12.6	 20
 65	  5	98.0	19.0	 25
 66	  5	5839.0	1660.7	 25
 67	  5	108.0	22.3	 20
 68	  5	5842.3	2023.2	 20
 69	  5	5637.8	468.2	 20
 70	  5	5321.5	511.1	 16
 71	  5	5231.0	592.2	 20
 72	  5	118.0	46.6	 25
 73	  5	80.0	11.4	 20
 74	  5	5435.0	1793.4	 25
 75	  5	117.0	53.0	 25
 76	  5	88.0	11.8	 20
 77	  5	85.0	12.9	 25
 78	  5	5833.0	1458.4	 25
 79	  5	85.0	12.3	 16
 80	  5	5799.5	1829.9	 20
 81	  5	5575.3	479.1	 20
 82	  5	5311.5	558.8	 16
 83	  5	5202.0	579.1	 25
 84	  5	104.0	36.1	 25
 85	  5	65.3	8.3	 20
 86	  5	5262.0	1747.0	 25
 87	  5	98.0	49.9	 25
 88	  5	80.0	11.9	 20
 89	  5	81.0	12.5	 25
 90	  5	106.5	12.2	 20
 91	  5	91.8	10.2	 16
 92	  5	5378.3	1855.7	 20
 93	  5	121.3	53.3	 20
 94	  5	85.8	17.4	 20
 95	  5	92.0	14.2	 25
 96	  5	5477.0	1198.6	 25
 97	  5	69.3	11.4	 20
 98	  5	73.0	10.0	 25
 99	  5	81.0	8.5	 25
100	  5	4505.5	867.1	 20
101	  5	83.0	26.4	 20
102	  5	81.3	13.0	 20
103	  5	64.3	7.6	 16
104	  5	5782.5	1290.5	 20
105	  5	5217.0	487.9	 25
106	  5	4699.3	453.3	 20
107	  5	91.0	20.5	 25
108	  5	74.0	12.1	 25
109	  5	48.0	7.0	 20
110	  5	41.0	7.2	 25
111	  5	223.0	35.3	 25
112	  5	300.0	33.5	 16
113	  5	211.0	31.8	 20
114	  5	68.5	8.8	 20
115	  5	61.0	7.2	 16
116	  5	5518.0	1513.9	 25
117	  5	106.0	28.2	 25
118	  5	93.3	10.7	 20
119	  5	107.0	13.9	 25
120	  5	6084.0	1131.2	 20
121	  5	102.0	134.8	 25
122	  5	5412.0	1222.8	 25
123	  5	110.5	16.8	 16
124	  5	92.8	11.6	 20
125	  5	107.0	19.5	 20
126	  5	6197.3	806.4	 16
127	  5	75.0	57.4	 25
128	  5	53.0	10.9	 25
129	  5	89.3	16.9	 20
130	  5	53.0	10.2	 25
131	  5	158.0	29.0	 25
132	  5	306.0	55.3	 20
133	  5	65.0	9.2	 25
134	  5	5509.0	930.7	 20
135	  5	86.3	14.8	 16
136	  5	78.3	10.1	 20
137	  5	92.5	15.1	 20
138	  5	5895.0	643.4	 20
139	  5	77.0	32.4	 25
140	  5	79.0	11.8	 25
141	  5	78.8	9.4	 20
142	  5	102.0	18.5	 25
143	  5	5152.0	776.0	 25
144	  5	90.3	13.9	 20
145	  5	60.3	6.0	 20
146	  5	76.0	11.6	 20
147	  5	67.8	11.9	 16
148	  5	90.3	12.4	 20
149	  5	88.0	16.7	 25
150	  5	6025.5	1032.0	 20
151	  5	75.0	43.5	 25
152	  5	5730.0	1316.5	 25
153	  5	97.3	16.4	 20
154	  5	106.0	21.4	 25
155	  5	128.0	28.8	 25
156	  5	6251.5	847.5	 16
157	  5	70.0	55.3	 20
158	  5	49.5	8.2	 20
159	  5	48.5	8.6	 16
160	  5	54.0	8.0	 25
161	  5	143.0	20.6	 25
162	  5	529.0	47.3	 20
163	  5	110.0	22.1	 25
164	  5	185.0	34.2	 25
165	  5	324.0	46.3	 20
166	  5	355.0	53.5	 25
167	  5	168.0	21.8	 20
168	  5	148.3	20.3	 16
169	  5	122.5	23.7	 20
170	  5	142.0	16.9	 20
171	  5	93.3	15.6	 20
172	  5	142.0	22.9	 25
173	  5	57.0	11.3	 25
174	  5	270.0	43.0	 20
175	  5	96.0	32.5	 25
176	  5	94.0	16.4	 25
177	  5	127.5	14.9	 20
178	  5	142.8	23.8	 20
179	  5	129.5	20.2	 16
180	  5	92.8	13.2	 20
181	  5	81.5	11.9	 20
182	  5	52.3	9.8	 20
183	  5	54.0	8.6	 25
184	  5	71.0	12.9	 25
185	  5	53.5	9.8	 20
186	  5	43.0	7.3	 25
187	  5	50.0	7.3	 25
188	  5	61.3	10.2	 20
189	  5	250.5	70.7	 20
190	  5	59.5	10.6	 20
191	  5	64.5	9.5	 16
192	  5	70.5	10.4	 20
193	  5	813.0	126.5	 25
194	  5	2054.3	238.6	 20
195	  5	463.0	394.8	 25
196	  5	218.0	44.2	 25
197	  5	156.5	26.9	 20
198	  5	246.0	40.3	 25
199	  5	1028.0	243.6	 25
200	  5	91.8	15.6	 16
201	  5	90.0	16.4	 20
202	  5	380.3	50.1	 20
203	  5	132.3	20.5	 16
204	  5	142.0	23.7	 25
205	  5	95.0	26.1	 25
206	  5	99.3	14.2	 20
207	  5	122.0	17.8	 25
208	  5	60.0	7.1	 25
209	  5	53.5	8.4	 20
210	  5	55.0	9.7	 25
211	  5	68.3	16.2	 20
212	  5	44.0	9.3	 16
213	  5	62.0	12.2	 20
214	  5	121.5	24.5	 20
215	  5	76.0	14.3	 20
216	  5	81.0	12.8	 25
217	  5	5374.0	986.3	 25
218	  5	147.3	27.5	 20
219	  5	187.0	26.3	 25
220	  5	1570.0	235.6	 25
221	  5	885.8	144.1	 20
222	  5	484.0	66.6	 25
223	  5	479.0	50.9	 20
224	  5	575.8	39.1	 16
225	  5	457.3	102.5	 20
226	  5	237.0	62.4	 25
227	  5	97.5	12.4	 20
228	  5	111.0	19.2	 25
229	  5	68.0	15.1	 25
230	  5	80.8	14.8	 20
231	  5	55.0	8.5	 25
232	  5	54.0	11.9	 25
233	  5	50.3	7.4	 20
234	  5	54.5	14.0	 20
235	  5	62.0	10.7	 16
236	  5	52.3	10.2	 20
237	  5	62.0	9.9	 25
238	  5	61.5	12.7	 20
239	  5	63.0	11.2	 25
240	  5	74.0	10.4	 25
241	  5	57.0	10.6	 20
242	  5	61.0	14.1	 25
243	  5	149.0	33.5	 25
244	  5	102.5	13.6	 20
245	  5	100.0	14.8	 20
246	  5	166.0	30.8	 20
247	  5	162.5	23.7	 16
248	  5	64.0	10.3	 25
249	  5	83.0	12.6	 25
250	  5	386.0	76.7	 20
251	  5	131.0	23.8	 25
252	  5	46.0	6.4	 25
253	  5	67.3	12.8	 20
254	  5	60.0	10.1	 25
255	  5	222.0	61.3	 25
256	  5	185.0	28.4	 16
257	  5	67.3	13.8	 20
258	  5	53.5	12.0	 20
259	  5	72.8	12.4	 20
260	  5	58.0	9.7	 25
261	  5	448.0	87.4	 25
262	  5	74.8	10.1	 20
263	  5	159.0	35.8	 25
264	  5	49.0	9.4	 25
265	  5	75.0	11.1	 20
266	  5	65.0	12.9	 25
267	  5	268.3	47.8	 20
268	  5	68.3	10.1	 16
269	  5	88.3	11.5	 20
270	  5	119.0	17.0	 25
271	  5	146.0	14.9	 20
272	  5	143.0	18.9	 25
273	  5	146.0	17.5	 25
274	  5	169.8	18.3	 20
275	  5	186.0	35.9	 25
276	  5	93.0	10.0	 25
277	  5	115.0	18.8	 20
278	  5	391.5	49.7	 20
279	  5	64.0	8.2	 20
280	  5	53.8	8.5	 16
281	  5	47.0	7.2	 25
282	  5	50.0	8.1	 25
283	  5	65.0	7.8	 20
284	  5	63.0	10.8	 25
285	  5	533.0	61.3	 25
286	  5	369.3	45.5	 20
287	  5	454.0	48.4	 25
288	  5	277.0	38.9	 25
289	  5	66.3	9.9	 16
290	  5	149.3	18.9	 20
291	  5	65.8	11.2	 20
292	  5	119.0	17.3	 20
293	  5	149.0	18.4	 25
294	  5	196.5	21.0	 20
295	  5	86.0	17.1	 25
296	  5	54.0	10.8	 25
297	  5	48.5	9.1	 20
298	  5	43.0	7.1	 25
299	  5	47.0	8.1	 25
300	  5	303.0	37.1	 16
301	  5	199.3	42.9	 20
302	  5	47.0	8.8	 20
303	  5	364.3	47.5	 20
304	  5	59.0	9.6	 25
305	  5	70.0	10.8	 25
306	  5	56.3	10.0	 20
307	  5	71.0	14.2	 25
308	  5	169.0	32.7	 25
309	  5	48.8	9.1	 20
310	  5	136.0	30.6	 25
311	  5	55.0	7.6	 20
312	  5	82.3	10.1	 16
313	  5	171.5	22.8	 20
314	  5	101.0	14.6	 25
315	  5	92.5	12.7	 20
316	  5	56.0	11.9	 25
317	  5	71.0	10.4	 25
318	  5	61.3	8.1	 20
319	  5	94.0	13.1	 25
320	  5	119.0	19.3	 25
321	  5	366.3	37.9	 20
322	  5	256.5	26.8	 20
323	  5	703.5	51.5	 20
324	  5	235.5	21.7	 16
325	  5	692.5	166.5	 20
326	  5	51.0	10.4	 25
327	  5	125.5	14.1	 20
328	  5	55.0	13.4	 25
329	  5	76.0	16.5	 25
330	  5	47.3	6.9	 20
331	  5	52.0	8.9	 25
332	  5	57.0	10.9	 25
333	  5	85.3	13.1	 16
334	  5	58.3	10.8	 20
335	  5	43.5	6.5	 20
336	  5	83.3	13.5	 16
337	  5	49.0	8.7	 25
338	  5	47.0	6.8	 25
339	  5	53.3	9.0	 20
340	  5	75.0	14.8	 25
341	  5	61.0	11.6	 25
342	  5	68.3	15.6	 20
343	  5	56.0	9.9	 25
344	  5	54.5	11.0	 20
345	  5	62.5	12.6	 16
346	  5	60.8	12.1	 20
347	  5	48.3	9.8	 20
348	  5	77.5	12.3	 20
349	  5	48.0	8.2	 25
350	  5	301.0	68.7	 25
351	  5	58.0	8.9	 20
352	  5	47.0	8.1	 25
353	  5	45.3	7.5	 20
354	  5	90.0	17.7	 25
355	  5	116.8	14.0	 20
356	  5	67.5	11.5	 16
357	  5	61.5	25.0	 20
358	  5	76.8	18.4	 20
359	  5	56.3	8.5	 20
360	  5	54.0	10.3	 25
361	  5	401.0	107.2	 25
362	  5	217.0	45.9	 20
363	  5	54.0	8.1	 25
364	  5	53.0	8.3	 25
365	  5	53.0	7.5	 20
366	  5	60.0	14.7	 20
367	  5	101.3	15.0	 20
368	  5	596.8	87.6	 16
369	  5	141.0	17.1	 20
370	  5	171.0	28.9	 25
371	  5	227.3	32.1	 20
372	  5	407.0	67.0	 25
373	  5	202.0	33.4	 25
374	  5	107.3	19.7	 20
375	  5	158.0	31.9	 25
376	  5	66.0	10.7	 25
377	  5	60.0	10.1	 16
378	  5	66.3	12.4	 20
379	  5	62.3	13.0	 20
380	  5	78.3	13.9	 16
381	  5	87.0	11.6	 25
382	  5	91.0	12.7	 25
383	  5	92.3	14.5	 20
384	  5	97.0	17.5	 25
385	  5	48.0	9.3	 25
386	  5	75.0	17.9	 20
387	  5	55.0	11.3	 25
388	  5	68.8	11.9	 20
389	  5	90.5	10.6	 16
390	  5	80.0	8.8	 20
391	  5	102.3	15.4	 20
392	  5	109.5	17.7	 20
393	  5	172.0	19.3	 25
394	  5	91.0	13.7	 25
395	  5	234.0	24.8	 20
396	  5	74.0	13.9	 25
397	  5	85.0	15.4	 25
398	  5	51.5	8.0	 20
399	  5	56.0	9.9	 20
400	  5	77.5	13.5	 20
401	  5	84.8	9.9	 16
402	  5	126.3	17.1	 20
403	  5	641.0	87.7	 25
404	  5	134.0	22.3	 20
405	  5	249.0	43.9	 25
406	  5	55.0	9.8	 25
407	  5	50.5	9.9	 20
408	  5	84.0	15.9	 25
409	  5	54.3	9.2	 20
410	  5	98.3	18.0	 20
411	  5	182.8	24.6	 20
412	  5	149.8	22.8	 16
413	  5	57.5	11.3	 20
414	  5	3366.0	494.0	 25
415	  5	167.8	20.6	 20
416	  5	428.0	53.0	 25
417	  5	262.0	31.3	 25
418	  5	541.8	49.8	 20
419	  5	928.0	56.5	 25
420	  5	179.0	36.3	 25
421	  5	330.0	34.2	 16
422	  5	74.8	11.4	 20
423	  5	196.8	31.2	 20
424	  5	143.0	19.2	 16
425	  5	144.0	21.4	 25
426	  5	58.0	9.5	 25
427	  5	54.3	9.4	 20
428	  5	648.0	108.5	 25
429	  5	156.0	57.3	 25
430	  5	111.5	18.2	 20
431	  5	44.0	9.4	 25
432	  5	52.5	9.2	 20
433	  5	43.0	7.5	 16
434	  5	45.5	8.4	 20
435	  5	50.0	7.9	 20
436	  5	51.0	8.4	 20
437	  5	51.0	9.9	 25
438	  5	47.0	6.6	 25
439	  5	51.3	8.9	 20
440	  5	54.0	10.0	 25
441	  5	54.0	29.9	 25
442	  5	160.3	24.3	 20
443	  5	84.5	17.2	 20
444	  5	124.8	13.5	 20
445	  5	89.0	13.4	 16
446	  5	97.0	17.4	 20
447	  5	87.0	11.7	 25
448	  5	155.5	16.1	 20
449	  5	1864.0	260.6	 25
450	  5	142.0	18.2	 25
451	  5	64.3	8.1	 20
452	  5	152.0	23.9	 25
453	  5	86.0	12.6	 25
454	  5	175.5	21.6	 16
455	  5	55.3	12.3	 20
456	  5	52.8	9.1	 20
457	  5	117.0	13.8	 16
458	  5	66.0	9.9	 25
459	  5	58.0	11.7	 25
460	  5	70.0	44.1	 20
461	  5	48.0	5.0	 25
462	  5	62.0	7.9	 25
463	  5	128.5	87.5	 20
464	  5	108.0	17.9	 25
465	  5	409.5	39.7	 20
466	  5	110.3	18.1	 16
467	  5	128.8	18.8	 20
468	  5	88.0	13.4	 16
469	  5	51.0	8.1	 25
470	  5	65.0	12.9	 25
471	  5	48.0	8.1	 20
472	  5	46.0	7.5	 25
473	  5	59.0	9.3	 25
474	  5	49.3	9.8	 20
475	  5	69.0	12.9	 25
476	  5	1371.5	188.4	 20
477	  5	48.8	6.3	 16
478	  5	66.0	12.4	 20
479	  5	134.8	18.7	 20
480	  5	74.8	14.0	 20
481	  5	54.0	10.9	 25
482	  5	204.0	24.1	 25
483	  5	130.3	20.0	 20
484	  5	143.0	16.0	 25
485	  5	80.0	11.7	 25
486	  5	52.3	6.0	 20
487	  5	792.5	181.3	 20
488	  5	340.8	60.2	 20
489	  5	314.8	28.1	 16
490	  5	81.3	31.7	 20
491	  5	604.0	77.9	 25
492	  5	81.3	12.0	 20
493	  5	173.0	27.8	 25
494	  5	285.0	38.9	 25
495	  5	48.3	8.4	 20
496	  5	151.0	31.4	 25
497	  5	82.0	13.0	 25
498	  5	74.5	12.3	 16
499	  5	210.8	40.8	 20
500	  5	200.3	19.1	 20
501	  5	81.8	12.3	 16
502	  5	394.0	55.9	 25
503	  5	187.0	25.4	 25
504	  5	222.5	25.0	 20
505	  5	260.0	44.3	 25
506	  5	897.0	109.4	 25
507	  5	298.8	24.5	 20
508	  5	136.0	45.3	 25
509	  5	73.0	12.1	 20
510	  5	186.0	21.2	 16
511	  5	70.0	13.1	 20
512	  5	77.0	11.6	 20
513	  5	52.3	10.6	 20
514	  5	45.0	8.5	 25
515	  5	52.0	9.9	 25
516	  5	144.0	19.2	 20
517	  5	60.0	10.4	 25
518	  5	127.0	22.4	 25
519	  5	100.5	15.2	 20
520	  5	193.0	26.0	 25
521	  5	100.3	11.9	 20
522	  5	72.8	10.9	 16
523	  5	162.0	22.4	 20
524	  5	185.0	26.6	 25
525	  5	53.3	8.1	 20
526	  5	192.0	37.0	 25
527	  5	50.3	6.9	 20
528	  5	70.0	16.5	 25
529	  5	69.0	12.3	 25
530	  5	80.5	10.2	 20
531	  5	44.0	6.9	 25
532	  5	47.5	10.4	 20
533	  5	65.3	12.0	 16
534	  5	349.5	73.2	 20
535	  5	181.0	20.1	 25
536	  5	60.3	10.8	 20
537	  5	68.0	12.4	 25
538	  5	53.0	10.6	 25
539	  5	43.5	7.8	 20
540	  5	61.0	19.0	 25
541	  5	207.0	27.2	 25
542	  5	118.8	16.4	 20
543	  5	160.0	27.3	 20
544	  5	68.3	15.3	 20
545	  5	57.5	10.0	 16
546	  5	359.0	60.6	 25
547	  5	49.0	8.5	 25
548	  5	292.3	36.7	 20
549	  5	1169.0	171.8	 25
550	  5	289.0	34.4	 25
551	  5	746.8	75.9	 20
552	  5	127.0	18.1	 25
553	  5	117.0	15.3	 25
554	  5	175.5	24.0	 16
555	  5	71.0	10.7	 20
556	  5	1130.0	96.4	 20
557	  5	126.8	16.1	 20
558	  5	277.0	42.9	 25
559	  5	516.0	59.8	 25
560	  5	92.5	17.7	 20
561	  5	229.0	37.2	 25
562	  5	73.0	10.5	 25
563	  5	55.0	8.7	 20
564	  5	68.0	11.1	 25
565	  5	158.3	21.3	 20
566	  5	240.0	28.1	 16
567	  5	69.0	12.5	 20
568	  5	114.0	14.3	 25
569	  5	568.5	69.8	 20
570	  5	240.0	30.3	 25
571	  5	118.0	15.7	 25
572	  5	605.3	58.6	 20
573	  5	141.0	44.2	 25
574	  5	103.0	15.9	 25
575	  5	147.0	21.0	 20
576	  5	52.0	11.3	 20
577	  5	49.0	7.3	 20
578	  5	50.3	9.8	 16
579	  5	54.0	11.0	 25
580	  5	51.0	8.7	 25
581	  5	119.3	21.4	 20
582	  5	244.0	42.4	 25
583	  5	97.3	12.4	 20
584	  5	217.0	37.8	 25
585	  5	108.0	19.7	 25
586	  5	79.5	13.9	 20
587	  5	64.3	12.3	 20
588	  5	81.5	11.0	 20
589	  5	53.3	6.4	 16
590	  5	48.0	8.3	 25
591	  5	781.0	114.2	 25
592	  5	92.3	18.4	 20
593	  5	96.0	16.8	 25
594	  5	56.0	9.6	 25
595	  5	68.0	11.7	 20
596	  5	104.0	17.0	 25
597	  5	160.0	24.1	 25
598	  5	54.8	10.0	 16
599	  5	80.5	16.2	 20
600	  5	132.8	18.1	 20
601	  5	233.3	32.2	 20
602	  5	68.0	12.6	 25
603	  5	55.0	8.4	 25
604	  5	94.3	15.7	 20
605	  5	79.0	12.2	 25
606	  5	51.0	8.2	 25
607	  5	777.3	93.8	 20
608	  5	242.0	103.9	 25
609	  5	104.8	17.7	 20
610	  5	112.3	16.5	 16
611	  5	1093.8	168.7	 20
612	  5	120.0	21.8	 25
613	  5	935.0	92.7	 20
614	  5	61.0	11.9	 25
615	  5	100.0	18.2	 25
616	  5	81.8	14.4	 20
617	  5	421.0	69.6	 25
618	  5	56.0	17.6	 25
619	  5	101.8	14.2	 20
620	  5	59.0	9.3	 20
621	  5	193.0	24.3	 20
622	  5	62.5	13.1	 16
623	  5	49.0	7.9	 20
624	  5	58.0	8.7	 25
625	  5	209.5	17.3	 20
626	  5	180.0	25.0	 25
627	  5	69.0	12.3	 25
628	  5	107.0	16.5	 20
629	  5	71.0	11.3	 25
630	  5	171.0	19.6	 25
631	  5	97.5	17.1	 16
632	  5	51.0	7.3	 20
633	  5	65.0	11.9	 20
634	  5	74.0	9.8	 16
635	  5	96.0	14.7	 25
636	  5	586.0	89.8	 25
637	  5	82.0	10.0	 20
638	  5	354.0	35.4	 25
639	  5	78.0	20.2	 25
  0	  6	5665.0	1495.4	 25
  1	  6	90.0	28.2	 25
  2	  6	66.0	8.9	 20
  3	  6	57.0	9.4	 25
  4	  6	124.0	20.7	 25
  5	  6	53.5	12.5	 16
  6	  6	54.5	10.2	 20
  7	  6	60.5	10.4	 20
  8	  6	51.5	11.4	 16
  9	  6	41.0	6.7	 25
 10	  6	60.0	9.4	 25
 11	  6	56.8	11.9	 20
 12	  6	46.0	7.9	 25
 13	  6	48.0	8.7	 25
 14	  6	102.0	16.5	 20
 15	  6	72.0	13.1	 25
 16	  6	45.0	7.5	 25
 17	  6	44.3	5.2	 16
 18	  6	61.0	12.4	 20
 19	  6	55.3	8.8	 20
 20	  6	69.0	10.1	 20
 21	  6	52.0	8.7	 25
 22	  6	58.0	11.1	 25
 23	  6	117.0	21.7	 20
 24	  6	79.0	11.9	 25
 25	  6	201.0	28.1	 25
 26	  6	98.5	19.6	 20
 27	  6	89.0	16.4	 25
 28	  6	696.3	135.9	 20
 29	  6	112.8	25.0	 16
 30	  6	83.3	13.2	 20
 31	  6	194.0	37.8	 25
 32	  6	755.5	71.5	 20
 33	  6	540.0	89.1	 25
 34	  6	93.0	31.5	 25
 35	  6	218.8	29.7	 20
 36	  6	106.0	13.1	 25
 37	  6	83.0	12.2	 25
 38	  6	99.8	18.6	 20
 39	  6	58.3	11.5	 20
 40	  6	65.3	7.9	 20
 41	  6	48.8	9.8	 16
 42	  6	133.0	25.4	 25
 43	  6	165.0	18.4	 25
 44	  6	50.3	7.8	 20
 45	  6	68.0	10.4	 25
 46	  6	51.3	9.6	 20
 47	  6	55.0	10.0	 25
 48	  6	44.0	6.7	 25
 49	  6	46.3	8.1	 20
 50	  6	42.3	8.9	 20
 51	  6	51.3	10.5	 20
 52	  6	63.8	10.9	 16
 53	  6	68.0	10.5	 25
 54	  6	79.0	12.7	 25
 55	  6	49.0	9.9	 20
 56	  6	74.0	11.0	 25
 57	  6	50.0	7.2	 25
 58	  6	103.0	24.1	 20
 59	  6	59.0	9.7	 25
 60	  6	63.0	9.6	 25
 61	  6	49.3	6.4	 16
 62	  6	5417.8	1871.3	 20
 63	  6	103.8	48.6	 20
 64	  6	98.8	15.7	 20
 65	  6	93.0	11.0	 25
 66	  6	5808.0	1507.8	 25
 67	  6	80.8	16.3	 20
 68	  6	5856.0	1910.4	 25
 69	  6	170.0	59.5	 25
 70	  6	122.8	46.3	 20
 71	  6	103.0	61.3	 25
 72	  6	88.0	10.6	 20
 73	  6	71.0	11.9	 16
 74	  6	5308.3	1690.2	 20
 75	  6	103.0	32.7	 25
 76	  6	80.5	11.8	 20
 77	  6	90.0	11.1	 25
 78	  6	5844.0	1404.6	 25
 79	  6	86.3	12.9	 20
 80	  6	5963.0	1786.9	 25
 81	  6	146.0	36.4	 25
 82	  6	115.3	28.7	 20
 83	  6	103.5	17.3	 20
 84	  6	85.3	10.5	 20
 85	  6	67.0	8.8	 16
 86	  6	5540.0	1728.0	 25
 87	  6	115.0	36.8	 25
 88	  6	92.3	13.0	 20
 89	  6	93.0	14.1	 25
 90	  6	5500.0	1539.5	 25
 91	  6	97.3	15.3	 20
 92	  6	5462.0	1738.0	 25
 93	  6	99.0	37.6	 25
 94	  6	74.3	10.8	 16
 95	  6	93.5	14.3	 20
 96	  6	5562.3	1073.3	 20
 97	  6	68.8	10.6	 20
 98	  6	78.0	9.0	 25
 99	  6	75.0	9.1	 25
100	  6	4967.8	427.2	 20
101	  6	83.0	27.5	 25
102	  6	85.0	16.2	 25
103	  6	54.3	9.8	 20
104	  6	5601.0	1111.2	 25
105	  6	105.0	19.5	 16
106	  6	81.5	10.3	 20
107	  6	78.3	14.8	 20
108	  6	64.8	9.8	 20
109	  6	44.0	5.4	 25
110	  6	46.0	8.7	 25
111	  6	183.8	21.9	 20
112	  6	225.0	46.7	 25
113	  6	139.0	43.4	 25
114	  6	64.3	10.1	 20
115	  6	53.0	7.6	 25
116	  6	5282.0	1334.6	 20
117	  6	91.5	27.8	 16
118	  6	78.0	12.3	 20
119	  6	95.5	13.5	 20
120	  6	5931.8	1043.1	 20
121	  6	87.0	102.1	 25
122	  6	5703.0	1211.6	 25
123	  6	119.3	17.7	 20
124	  6	134.0	35.2	 25
125	  6	155.0	32.5	 25
126	  6	6056.0	723.6	 20
127	  6	71.8	46.8	 20
128	  6	50.3	7.2	 20
129	  6	58.3	9.4	 16
130	  6	59.3	10.2	 20
131	  6	269.0	43.5	 25
132	  6	350.3	45.6	 20
133	  6	55.0	11.0	 25
134	  6	5593.0	858.1	 25
135	  6	95.5	11.4	 20
136	  6	90.0	11.5	 25
137	  6	91.0	15.4	 25
138	  6	5830.3	531.5	 16
139	  6	82.3	31.2	 20
140	  6	79.8	12.6	 20
141	  6	78.5	13.0	 16
142	  6	4964.0	1138.8	 25
143	  6	82.0	10.2	 25
144	  6	76.3	9.2	 20
145	  6	57.0	7.3	 25
146	  6	5386.0	1254.1	 25
147	  6	80.3	12.7	 20
148	  6	88.0	9.2	 25
149	  6	97.0	12.9	 20
150	  6	6307.0	649.2	 16
151	  6	87.8	36.7	 20
152	  6	5819.3	872.6	 20
153	  6	84.0	14.6	 20
154	  6	79.0	9.2	 25
155	  6	86.0	14.9	 25
156	  6	6419.3	672.9	 20
157	  6	91.0	38.5	 25
158	  6	53.0	10.1	 25
159	  6	48.5	11.7	 20
160	  6	51.5	8.1	 20
161	  6	82.0	13.8	 20
162	  6	370.0	46.1	 16
163	  6	77.5	13.4	 20
164	  6	106.3	13.0	 20
165	  6	205.0	33.6	 25
166	  6	112.0	25.8	 25
167	  6	103.0	10.6	 20
168	  6	88.0	21.5	 25
169	  6	85.0	19.4	 25
170	  6	143.5	24.2	 20
171	  6	126.3	22.8	 20
172	  6	100.0	16.0	 20
173	  6	58.0	8.6	 16
174	  6	157.8	29.2	 20
175	  6	56.0	13.6	 25
176	  6	167.5	25.6	 20
177	  6	194.0	21.8	 25
178	  6	198.0	23.7	 25
179	  6	107.0	14.7	 20
180	  6	77.0	12.3	 25
181	  6	94.0	11.1	 25
182	  6	53.3	13.0	 16
183	  6	50.3	10.0	 20
184	  6	132.0	31.0	 20
185	  6	50.0	8.0	 16
186	  6	49.0	9.1	 25
187	  6	54.0	7.5	 25
188	  6	52.3	14.4	 20
189	  6	58.0	8.8	 25
190	  6	49.0	11.7	 25
191	  6	57.5	8.4	 20
192	  6	64.0	13.6	 25
193	  6	531.3	82.5	 20
194	  6	868.8	89.1	 16
195	  6	540.0	57.6	 20
196	  6	409.3	39.1	 20
197	  6	499.3	31.2	 20
198	  6	422.0	53.4	 25
199	  6	615.0	65.6	 25
200	  6	86.8	18.6	 20
201	  6	71.0	13.0	 25
202	  6	368.0	40.9	 25
203	  6	88.5	14.7	 20
204	  6	143.0	23.8	 20
205	  6	60.0	7.3	 20
206	  6	60.3	9.1	 16
207	  6	88.3	16.9	 20
208	  6	57.0	11.5	 25
209	  6	49.5	7.5	 20
210	  6	59.0	11.4	 25
211	  6	74.0	13.2	 25
212	  6	48.3	10.3	 20
213	  6	64.0	11.4	 25
214	  6	82.0	14.3	 25
215	  6	59.5	11.0	 16
216	  6	96.8	15.8	 20
217	  6	1898.5	291.3	 20
218	  6	257.0	21.7	 16
219	  6	127.0	20.5	 25
220	  6	1046.3	159.0	 20
221	  6	924.0	93.4	 25
222	  6	583.0	49.6	 25
223	  6	623.5	67.9	 20
224	  6	827.0	59.1	 25
225	  6	690.0	171.8	 25
226	  6	510.5	49.0	 16
227	  6	188.5	26.0	 20
228	  6	200.8	25.1	 20
229	  6	52.3	8.3	 16
230	  6	62.0	11.1	 25
231	  6	44.0	10.0	 25
232	  6	46.8	8.0	 20
233	  6	50.0	10.9	 25
234	  6	52.0	11.0	 25
235	  6	65.0	12.8	 20
236	  6	49.0	7.2	 25
237	  6	54.3	8.5	 20
238	  6	72.0	11.8	 16
239	  6	67.0	14.3	 20
240	  6	58.0	10.3	 20
241	  6	57.3	9.4	 20
242	  6	57.0	10.6	 25
243	  6	244.0	51.0	 25
244	  6	76.0	12.3	 20
245	  6	151.0	27.8	 25
246	  6	94.0	16.2	 25
247	  6	96.3	15.2	 20
248	  6	84.0	11.8	 20
249	  6	125.5	16.8	 20
250	  6	111.3	21.6	 16
251	  6	56.5	10.3	 20
252	  6	46.0	7.3	 25
253	  6	68.0	9.4	 20
254	  6	59.0	9.0	 25
255	  6	62.0	9.7	 25
256	  6	71.5	11.3	 20
257	  6	72.0	14.2	 25
258	  6	54.0	10.8	 25
259	  6	62.3	9.9	 16
260	  6	73.0	13.5	 20
261	  6	105.3	13.8	 20
262	  6	116.5	17.2	 16
263	  6	47.0	8.4	 25
264	  6	48.0	7.9	 25
265	  6	51.3	12.1	 20
266	  6	51.0	7.5	 25
267	  6	65.0	11.4	 25
268	  6	85.5	13.7	 20
269	  6	88.0	16.6	 25
270	  6	106.0	13.9	 20
271	  6	210.8	18.2	 16
272	  6	214.8	23.5	 20
273	  6	226.0	19.1	 20
274	  6	95.0	14.1	 20
275	  6	162.0	18.9	 25
276	  6	95.0	15.8	 25
277	  6	151.8	17.8	 20
278	  6	333.0	42.2	 25
279	  6	63.5	12.1	 20
280	  6	51.0	10.1	 25
281	  6	43.0	9.5	 20
282	  6	48.3	7.2	 16
283	  6	54.3	13.4	 20
284	  6	50.0	9.4	 20
285	  6	186.8	40.6	 20
286	  6	134.0	18.2	 25
287	  6	218.0	36.6	 25
288	  6	139.5	20.0	 20
289	  6	75.0	11.6	 25
290	  6	124.0	16.5	 25
291	  6	81.3	15.0	 20
292	  6	179.5	24.5	 20
293	  6	214.3	23.0	 20
294	  6	104.0	17.6	 16
295	  6	52.8	10.1	 20
296	  6	47.0	10.1	 25
297	  6	54.5	11.2	 20
298	  6	52.0	10.6	 25
299	  6	45.0	6.5	 25
300	  6	59.3	9.8	 20
301	  6	74.0	13.6	 25
302	  6	48.0	10.0	 25
303	  6	118.0	15.1	 16
304	  6	58.3	10.4	 20
305	  6	53.3	9.4	 20
306	  6	51.3	9.2	 16
307	  6	77.0	12.2	 25
308	  6	77.0	15.9	 25
309	  6	51.3	11.0	 20
310	  6	54.0	10.7	 25
311	  6	50.0	9.4	 25
312	  6	118.5	18.5	 20
313	  6	311.0	40.2	 25
314	  6	108.8	16.0	 20
315	  6	65.3	10.8	 16
316	  6	60.8	9.8	 20
317	  6	117.3	16.1	 20
318	  6	60.0	7.1	 20
319	  6	92.0	15.0	 25
320	  6	79.0	12.5	 25
321	  6	705.5	64.7	 20
322	  6	255.0	72.5	 25
323	  6	422.0	49.8	 25
324	  6	140.0	14.5	 20
325	  6	94.0	18.8	 25
326	  6	59.0	10.1	 20
327	  6	51.5	8.1	 16
328	  6	56.8	9.7	 20
329	  6	49.0	10.3	 25
330	  6	47.0	6.5	 20
331	  6	44.0	7.6	 25
332	  6	48.0	11.0	 25
333	  6	49.3	7.7	 20
334	  6	49.0	6.3	 25
335	  6	50.0	9.1	 25
336	  6	65.8	23.4	 20
337	  6	42.5	9.1	 20
338	  6	48.0	6.5	 16
339	  6	47.8	7.0	 20
340	  6	73.0	13.3	 25
341	  6	101.0	15.8	 20
342	  6	85.0	14.2	 25
343	  6	58.0	7.8	 25
344	  6	52.3	8.6	 20
345	  6	56.0	8.3	 25
346	  6	50.0	23.9	 25
347	  6	45.3	6.9	 20
348	  6	53.5	9.3	 20
349	  6	46.5	10.7	 20
350	  6	65.8	14.6	 16
351	  6	46.0	6.1	 25
352	  6	51.0	6.7	 25
353	  6	44.3	6.1	 20
354	  6	64.0	9.9	 25
355	  6	61.0	10.5	 25
356	  6	51.8	9.8	 20
357	  6	53.0	9.1	 25
358	  6	61.0	12.0	 25
359	  6	53.3	7.4	 16
360	  6	55.3	8.6	 20
361	  6	61.8	10.3	 20
362	  6	60.3	10.0	 20
363	  6	49.0	8.5	 25
364	  6	52.0	7.3	 25
365	  6	54.0	8.3	 20
366	  6	58.0	8.4	 25
367	  6	71.0	16.3	 25
368	  6	315.3	45.0	 20
369	  6	79.0	15.4	 25
370	  6	98.5	18.8	 20
371	  6	113.0	13.2	 16
372	  6	214.3	32.7	 20
373	  6	96.0	21.8	 25
374	  6	60.0	7.7	 20
375	  6	77.0	9.8	 25
376	  6	65.0	12.5	 25
377	  6	53.5	10.6	 20
378	  6	45.0	9.0	 25
379	  6	61.0	19.4	 25
380	  6	54.5	8.9	 20
381	  6	109.8	16.0	 20
382	  6	90.0	15.5	 20
383	  6	78.3	19.9	 16
384	  6	120.0	19.0	 25
385	  6	57.0	11.2	 25
386	  6	78.3	11.9	 20
387	  6	58.0	7.2	 25
388	  6	73.0	13.6	 25
389	  6	63.3	11.0	 20
390	  6	75.0	11.4	 25
391	  6	117.0	14.7	 25
392	  6	85.0	15.2	 16
393	  6	123.8	19.0	 20
394	  6	172.3	21.6	 16
395	  6	109.0	17.9	 25
396	  6	60.0	9.2	 25
397	  6	63.0	10.0	 20
398	  6	47.0	8.0	 25
399	  6	47.0	10.0	 25
400	  6	50.3	8.0	 20
401	  6	54.0	11.6	 25
402	  6	124.0	25.5	 25
403	  6	1033.5	85.3	 16
404	  6	221.3	78.4	 20
405	  6	67.0	8.3	 20
406	  6	49.3	8.1	 20
407	  6	46.0	7.4	 25
408	  6	46.0	8.0	 25
409	  6	61.3	14.5	 20
410	  6	66.0	11.6	 25
411	  6	181.0	23.6	 25
412	  6	69.3	11.8	 20
413	  6	65.0	11.3	 25
414	  6	194.5	34.9	 20
415	  6	74.0	12.0	 16
416	  6	116.3	23.8	 20
417	  6	82.0	10.9	 20
418	  6	243.8	32.7	 20
419	  6	1808.0	140.3	 25
420	  6	241.0	67.7	 25
421	  6	131.0	16.6	 20
422	  6	85.0	13.8	 25
423	  6	328.0	34.3	 25
424	  6	301.3	36.0	 20
425	  6	217.8	47.0	 20
426	  6	67.3	8.6	 20
427	  6	65.0	8.9	 16
428	  6	457.3	65.6	 20
429	  6	108.0	25.6	 25
430	  6	61.0	11.6	 20
431	  6	47.0	8.0	 25
432	  6	49.0	10.6	 25
433	  6	48.0	6.1	 20
434	  6	58.0	12.0	 25
435	  6	54.0	8.8	 25
436	  6	51.5	10.2	 16
437	  6	42.5	7.3	 20
438	  6	47.0	13.6	 20
439	  6	47.5	6.6	 16
440	  6	60.0	9.0	 25
441	  6	61.0	10.5	 25
442	  6	161.8	17.2	 20
443	  6	86.0	13.8	 25
444	  6	75.0	13.1	 25
445	  6	70.0	8.2	 20
446	  6	61.0	9.5	 25
447	  6	123.5	24.4	 20
448	  6	130.0	21.0	 16
449	  6	178.0	29.6	 20
450	  6	98.3	13.6	 20
451	  6	63.0	10.6	 20
452	  6	82.0	11.4	 25
453	  6	62.0	12.9	 20
454	  6	89.0	16.1	 25
455	  6	52.0	8.9	 25
456	  6	50.5	10.4	 20
457	  6	106.0	18.1	 25
458	  6	54.0	9.8	 20
459	  6	54.0	8.4	 16
460	  6	44.8	7.1	 20
461	  6	55.3	13.2	 20
462	  6	56.5	9.4	 20
463	  6	94.0	18.6	 25
464	  6	89.0	14.3	 25
465	  6	108.0	18.1	 20
466	  6	168.0	17.5	 25
467	  6	200.0	29.2	 25
468	  6	172.0	19.8	 20
469	  6	54.8	8.9	 20
470	  6	56.5	9.1	 20
471	  6	44.8	8.7	 16
472	  6	46.3	8.7	 20
473	  6	55.0	9.9	 25
474	  6	54.3	11.2	 20
475	  6	66.0	12.2	 25
476	  6	76.0	15.3	 25
477	  6	46.0	8.6	 20
478	  6	50.0	8.6	 25
479	  6	134.0	25.4	 25
480	  6	62.0	10.3	 16
481	  6	70.3	10.2	 20
482	  6	154.3	17.4	 20
483	  6	165.8	26.9	 16
484	  6	180.0	25.1	 25
485	  6	91.0	13.0	 25
486	  6	55.0	8.6	 20
487	  6	175.0	33.9	 25
488	  6	70.0	9.8	 25
489	  6	386.0	47.7	 20
490	  6	95.0	25.1	 25
491	  6	216.0	21.9	 20
492	  6	61.3	10.0	 16
493	  6	123.8	16.7	 20
494	  6	422.5	40.4	 20
495	  6	48.3	8.5	 20
496	  6	81.0	13.5	 25
497	  6	87.0	18.2	 25
498	  6	83.3	14.2	 20
499	  6	93.0	17.7	 25
500	  6	106.0	14.1	 25
501	  6	73.5	12.5	 20
502	  6	131.5	15.3	 20
503	  6	182.3	26.7	 20
504	  6	188.5	19.1	 16
505	  6	129.5	23.7	 20
506	  6	406.0	51.6	 25
507	  6	438.5	49.6	 20
508	  6	101.0	23.2	 25
509	  6	93.0	14.2	 25
510	  6	105.3	10.9	 20
511	  6	54.0	8.7	 25
512	  6	51.5	8.6	 20
513	  6	43.8	7.9	 20
514	  6	43.0	7.2	 20
515	  6	51.0	8.2	 16
516	  6	66.0	9.3	 20
517	  6	49.0	8.6	 25
518	  6	115.8	15.6	 20
519	  6	91.0	12.4	 25
520	  6	130.0	17.6	 25
521	  6	101.0	18.5	 20
522	  6	68.0	10.5	 25
523	  6	83.0	14.2	 25
524	  6	103.3	14.8	 16
525	  6	64.5	11.5	 20
526	  6	109.3	15.7	 20
527	  6	60.0	10.3	 16
528	  6	55.0	11.5	 25
529	  6	49.0	8.3	 25
530	  6	63.5	9.9	 20
531	  6	46.0	6.8	 25
532	  6	41.0	6.0	 25
533	  6	45.3	15.0	 20
534	  6	103.0	16.8	 25
535	  6	111.3	14.5	 20
536	  6	49.3	7.9	 16
537	  6	56.0	7.6	 20
538	  6	58.0	7.6	 20
539	  6	57.0	12.6	 20
540	  6	59.0	10.4	 25
541	  6	62.0	12.2	 25
542	  6	130.5	17.6	 20
543	  6	98.0	16.4	 25
544	  6	54.0	10.0	 25
545	  6	57.3	9.7	 20
546	  6	84.8	14.0	 20
547	  6	52.3	7.2	 20
548	  6	131.8	20.9	 16
549	  6	366.0	60.5	 20
550	  6	184.0	30.3	 25
551	  6	328.8	48.1	 20
552	  6	82.0	13.2	 25
553	  6	81.0	13.5	 25
554	  6	146.5	21.0	 20
555	  6	77.0	11.0	 25
556	  6	512.0	54.5	 25
557	  6	97.3	13.2	 16
558	  6	199.8	27.4	 20
559	  6	171.8	23.0	 20
560	  6	68.3	12.3	 16
561	  6	172.0	25.4	 25
562	  6	64.0	11.3	 25
563	  6	51.3	7.8	 20
564	  6	57.0	10.2	 25
565	  6	67.0	14.9	 25
566	  6	74.5	13.1	 20
567	  6	103.0	16.4	 25
568	  6	175.0	27.0	 16
569	  6	197.0	32.5	 20
570	  6	537.3	65.4	 20
571	  6	251.0	43.7	 16
572	  6	269.0	47.0	 25
573	  6	85.0	20.6	 25
574	  6	71.3	13.4	 20
575	  6	64.0	12.7	 25
576	  6	54.0	10.2	 25
577	  6	48.3	8.2	 20
578	  6	46.0	9.6	 25
579	  6	45.3	7.6	 20
580	  6	54.3	10.1	 16
581	  6	83.3	9.9	 20
582	  6	103.8	20.6	 20
583	  6	67.3	9.6	 20
584	  6	106.0	18.8	 25
585	  6	75.0	9.6	 25
586	  6	54.0	9.8	 20
587	  6	74.0	13.9	 25
588	  6	70.0	11.6	 25
589	  6	52.0	9.0	 20
590	  6	49.3	9.2	 20
591	  6	192.3	32.8	 20
592	  6	91.3	11.7	 16
593	  6	73.0	12.7	 20
594	  6	64.0	11.9	 25
595	  6	56.0	7.4	 20
596	  6	81.0	13.8	 25
597	  6	91.0	14.5	 25
598	  6	57.0	9.1	 20
599	  6	73.0	15.1	 25
600	  6	354.0	45.9	 25
601	  6	122.5	25.9	 16
602	  6	104.5	11.3	 20
603	  6	53.3	8.3	 20
604	  6	49.3	8.5	 16
605	  6	45.0	7.3	 25
606	  6	43.0	7.9	 25
607	  6	150.5	19.8	 20
608	  6	469.0	59.7	 25
609	  6	129.0	26.3	 25
610	  6	171.0	24.8	 20
611	  6	1293.0	174.9	 25
612	  6	194.0	21.1	 20
613	  6	525.3	32.6	 16
614	  6	78.5	12.7	 20
615	  6	79.0	16.8	 20
616	  6	69.5	12.4	 20
617	  6	136.0	20.1	 25
618	  6	52.0	8.0	 25
619	  6	54.3	12.2	 20
620	  6	70.0	11.5	 25
621	  6	118.0	14.8	 25
622	  6	71.0	13.2	 20
623	  6	58.0	10.0	 25
624	  6	52.3	7.0	 20
625	  6	110.5	14.8	 16
626	  6	164.0	25.6	 20
627	  6	73.5	9.7	 20
628	  6	280.0	52.8	 25
629	  6	77.0	14.4	 25
630	  6	90.0	18.9	 20
631	  6	72.0	13.5	 25
632	  6	53.0	11.0	 25
633	  6	52.5	10.3	 20
634	  6	78.0	11.0	 25
635	  6	78.3	11.4	 20
636	  6	188.0	23.3	 16
637	  6	115.0	13.3	 20
638	  6	209.0	34.1	 25
639	  6	6122.8	1207.5	 20
  0	  7	106.0	16.4	 20
  1	  7	141.3	22.4	 20
  2	  7	76.3	13.5	 20
  3	  7	51.0	10.5	 25
  4	  7	51.0	9.7	 25
  5	  7	48.5	11.5	 20
  6	  7	50.0	10.6	 25
  7	  7	48.0	9.7	 25
  8	  7	48.3	8.8	 20
  9	  7	46.3	10.0	 20
 10	  7	77.5	14.5	 20
 11	  7	52.5	12.5	 16
 12	  7	45.3	7.4	 20
 13	  7	51.0	8.4	 25
 14	  7	43.5	8.4	 20
 15	  7	55.0	12.7	 25
 16	  7	42.0	7.3	 25
 17	  7	46.3	8.1	 20
 18	  7	446.0	136.7	 25
 19	  7	59.0	13.7	 25
 20	  7	3615.5	723.6	 16
 21	  7	90.5	109.6	 20
 22	  7	72.3	10.9	 20
 23	  7	75.0	15.1	 16
 24	  7	165.0	37.2	 25
 25	  7	89.0	10.7	 25
 26	  7	60.5	11.9	 20
 27	  7	220.0	35.3	 25
 28	  7	84.0	11.7	 25
 29	  7	746.5	120.8	 20
 30	  7	758.0	106.1	 25
 31	  7	724.5	36.2	 16
 32	  7	134.8	84.6	 20
 33	  7	194.0	35.4	 20
 34	  7	200.5	27.2	 16
 35	  7	187.0	26.4	 25
 36	  7	59.0	10.1	 25
 37	  7	93.5	14.3	 20
 38	  7	170.0	25.7	 25
 39	  7	61.0	11.4	 25
 40	  7	118.8	23.9	 20
 41	  7	211.0	42.2	 25
 42	  7	158.0	14.4	 20
 43	  7	90.5	13.1	 16
 44	  7	73.5	13.3	 20
 45	  7	62.8	11.7	 20
 46	  7	143.5	25.0	 20
 47	  7	51.0	10.5	 25
 48	  7	46.0	9.9	 25
 49	  7	122.3	28.5	 20
 50	  7	47.0	9.3	 25
 51	  7	43.0	7.8	 25
 52	  7	45.3	7.4	 20
 53	  7	47.8	7.5	 20
 54	  7	46.0	6.9	 20
 55	  7	51.0	8.4	 16
 56	  7	53.8	10.8	 20
 57	  7	74.0	12.6	 25
 58	  7	68.3	9.7	 20
 59	  7	84.0	12.3	 25
 60	  7	78.0	11.5	 25
 61	  7	46.5	6.6	 20
 62	  7	83.0	19.2	 25
 63	  7	5210.0	1577.5	 25
 64	  7	5493.3	435.3	 16
 65	  7	5520.5	485.3	 20
 66	  7	99.5	36.2	 20
 67	  7	59.8	10.0	 16
 68	  7	82.0	16.4	 25
 69	  7	5426.0	1278.5	 25
 70	  7	5327.8	882.3	 20
 71	  7	5306.0	963.0	 25
 72	  7	82.0	25.7	 25
 73	  7	70.0	14.5	 20
 74	  7	5296.0	1552.2	 25
 75	  7	90.8	31.0	 20
 76	  7	76.3	10.7	 16
 77	  7	93.8	15.7	 20
 78	  7	5602.5	1103.5	 20
 79	  7	81.3	10.8	 20
 80	  7	110.0	15.7	 25
 81	  7	5427.0	1116.1	 25
 82	  7	5466.3	672.8	 20
 83	  7	5377.0	788.4	 25
 84	  7	85.0	25.7	 25
 85	  7	59.5	7.9	 20
 86	  7	81.5	15.6	 20
 87	  7	5408.8	1167.1	 20
 88	  7	5462.5	229.4	 16
 89	  7	5619.0	283.8	 20
 90	  7	98.0	28.6	 20
 91	  7	59.0	11.3	 25
 92	  7	5348.0	1606.3	 25
 93	  7	99.8	19.5	 20
 94	  7	70.0	13.3	 25
 95	  7	84.0	16.7	 25
 96	  7	5533.3	1124.4	 20
 97	  7	73.0	125.1	 20
 98	  7	72.5	11.1	 20
 99	  7	75.0	8.6	 16
100	  7	5099.0	1474.5	 20
101	  7	78.0	19.4	 25
102	  7	81.3	27.4	 20
103	  7	52.0	9.6	 25
104	  7	5376.0	950.8	 25
105	  7	77.5	12.3	 20
106	  7	70.0	14.4	 25
107	  7	62.0	12.1	 25
108	  7	62.3	7.3	 16
109	  7	38.5	5.4	 20
110	  7	40.0	8.0	 20
111	  7	152.0	22.2	 16
112	  7	88.0	13.4	 25
113	  7	79.0	15.1	 25
114	  7	125.8	16.2	 20
115	  7	55.0	9.1	 25
116	  7	5076.0	1098.0	 25
117	  7	83.0	14.0	 20
118	  7	74.0	11.6	 25
119	  7	75.0	11.4	 25
120	  7	5764.0	852.4	 16
121	  7	74.0	74.8	 20
122	  7	92.0	13.0	 20
123	  7	5369.0	762.0	 20
124	  7	5565.0	661.4	 25
125	  7	5653.0	768.1	 25
126	  7	110.5	21.1	 20
127	  7	56.0	9.0	 25
128	  7	44.0	6.9	 25
129	  7	55.3	9.3	 20
130	  7	60.0	6.7	 25
131	  7	57.3	8.7	 20
132	  7	61.3	13.3	 16
133	  7	48.5	7.1	 20
134	  7	86.0	16.9	 25
135	  7	5559.0	783.9	 20
136	  7	5503.0	788.6	 25
137	  7	5501.0	919.9	 25
138	  7	84.0	9.1	 20
139	  7	57.0	9.5	 25
140	  7	77.0	10.6	 25
141	  7	5211.3	1308.7	 20
142	  7	92.3	18.9	 20
143	  7	69.0	9.8	 20
144	  7	71.0	10.7	 16
145	  7	49.0	8.4	 25
146	  7	74.5	14.6	 20
147	  7	5675.0	1604.5	 25
148	  7	5854.0	904.6	 25
149	  7	5949.0	1038.0	 20
150	  7	98.0	94.2	 25
151	  7	67.0	11.2	 25
152	  7	5950.3	891.5	 20
153	  7	93.3	99.2	 20
154	  7	72.0	11.8	 20
155	  7	77.5	13.3	 16
156	  7	6279.0	1816.3	 25
157	  7	66.0	25.9	 25
158	  7	51.3	9.5	 20
159	  7	47.0	9.0	 25
160	  7	48.0	12.1	 25
161	  7	46.5	7.0	 20
162	  7	50.0	8.5	 25
163	  7	49.0	9.4	 25
164	  7	83.0	12.1	 16
165	  7	49.8	11.0	 20
166	  7	57.0	11.4	 20
167	  7	655.5	75.8	 20
168	  7	602.0	57.2	 25
169	  7	61.0	11.6	 25
170	  7	48.0	10.5	 20
171	  7	44.0	6.5	 25
172	  7	49.0	8.9	 25
173	  7	83.5	16.3	 20
174	  7	97.0	16.8	 25
175	  7	89.0	15.7	 20
176	  7	138.3	19.1	 16
177	  7	127.0	18.3	 20
178	  7	139.0	22.4	 25
179	  7	95.0	11.9	 20
180	  7	106.0	27.2	 25
181	  7	93.0	15.5	 25
182	  7	55.3	9.9	 20
183	  7	137.0	19.2	 25
184	  7	160.0	34.2	 25
185	  7	138.8	23.3	 20
186	  7	78.5	11.2	 20
187	  7	231.0	45.5	 20
188	  7	48.5	5.5	 16
189	  7	46.0	6.2	 25
190	  7	50.0	8.9	 25
191	  7	57.8	7.1	 20
192	  7	104.0	17.6	 25
193	  7	141.0	24.7	 25
194	  7	332.8	41.2	 20
195	  7	132.0	43.3	 25
196	  7	227.0	31.6	 25
197	  7	609.3	44.4	 16
198	  7	372.0	36.0	 20
199	  7	332.5	38.6	 20
200	  7	64.3	8.1	 20
201	  7	145.0	35.5	 25
202	  7	327.0	42.0	 25
203	  7	50.5	6.9	 20
204	  7	47.0	7.9	 25
205	  7	48.0	7.6	 20
206	  7	69.0	9.1	 25
207	  7	57.0	11.0	 25
208	  7	57.3	25.8	 16
209	  7	57.3	9.2	 20
210	  7	68.3	13.0	 20
211	  7	51.0	9.4	 20
212	  7	55.0	11.8	 25
213	  7	57.0	9.0	 25
214	  7	113.8	15.9	 20
215	  7	153.0	18.3	 25
216	  7	105.0	19.2	 25
217	  7	175.8	29.5	 20
218	  7	209.0	22.7	 25
219	  7	201.3	28.6	 20
220	  7	77.0	16.4	 16
221	  7	74.3	10.7	 20
222	  7	351.3	37.9	 20
223	  7	610.3	54.3	 20
224	  7	918.0	228.8	 25
225	  7	202.0	59.8	 25
226	  7	171.3	21.6	 20
227	  7	2230.0	567.1	 25
228	  7	359.0	41.0	 25
229	  7	124.0	21.3	 20
230	  7	61.0	10.5	 20
231	  7	139.8	25.6	 20
232	  7	134.0	22.2	 16
233	  7	173.5	40.5	 20
234	  7	59.0	10.0	 25
235	  7	236.3	38.1	 20
236	  7	71.0	12.7	 25
237	  7	90.0	15.2	 25
238	  7	51.0	7.8	 20
239	  7	50.0	10.6	 25
240	  7	54.0	9.8	 25
241	  7	53.3	9.6	 16
242	  7	44.3	7.3	 20
243	  7	47.3	6.7	 20
244	  7	125.8	20.9	 16
245	  7	184.0	24.7	 25
246	  7	250.0	52.0	 25
247	  7	238.0	27.7	 20
248	  7	822.0	191.4	 25
249	  7	338.0	46.5	 25
250	  7	439.0	38.3	 20
251	  7	266.0	44.5	 25
252	  7	64.5	10.9	 20
253	  7	205.3	50.3	 16
254	  7	82.5	11.9	 20
255	  7	79.0	12.0	 20
256	  7	86.8	11.8	 20
257	  7	92.0	33.9	 25
258	  7	62.0	12.5	 25
259	  7	55.8	9.5	 20
260	  7	111.0	28.9	 25
261	  7	55.0	8.0	 25
262	  7	85.0	11.8	 20
263	  7	311.8	69.6	 20
264	  7	50.3	6.2	 16
265	  7	64.3	7.9	 20
266	  7	54.8	10.4	 20
267	  7	50.0	10.5	 20
268	  7	645.0	166.7	 25
269	  7	346.0	59.9	 25
270	  7	130.0	21.9	 20
271	  7	216.0	42.1	 25
272	  7	812.0	134.3	 25
273	  7	236.8	23.3	 20
274	  7	241.5	22.4	 20
275	  7	236.0	25.5	 20
276	  7	678.3	89.9	 16
277	  7	127.3	16.8	 20
278	  7	1798.0	181.9	 25
279	  7	1229.0	78.8	 20
280	  7	738.0	176.0	 25
281	  7	181.0	23.0	 25
282	  7	160.3	17.5	 20
283	  7	83.0	13.9	 25
284	  7	53.0	7.7	 25
285	  7	107.5	16.2	 16
286	  7	56.5	9.5	 20
287	  7	89.3	13.2	 20
288	  7	209.3	27.3	 16
289	  7	2801.0	493.9	 25
290	  7	1100.0	82.2	 25
291	  7	90.0	16.7	 20
292	  7	54.0	9.2	 25
293	  7	59.0	9.8	 25
294	  7	56.8	10.4	 20
295	  7	485.0	113.0	 25
296	  7	307.5	37.5	 20
297	  7	241.8	19.7	 16
298	  7	294.8	37.5	 20
299	  7	107.5	14.9	 20
300	  7	140.0	15.8	 20
301	  7	49.0	6.2	 25
302	  7	52.0	10.3	 25
303	  7	71.0	12.9	 20
304	  7	72.0	12.5	 25
305	  7	101.0	15.8	 25
306	  7	55.0	9.1	 20
307	  7	85.8	14.9	 20
308	  7	117.8	17.9	 20
309	  7	52.8	8.7	 16
310	  7	67.0	8.4	 20
311	  7	51.0	7.4	 25
312	  7	52.3	8.7	 20
313	  7	94.0	15.8	 25
314	  7	187.0	25.2	 25
315	  7	253.3	31.3	 20
316	  7	81.0	14.2	 25
317	  7	58.0	8.6	 25
318	  7	49.3	8.9	 16
319	  7	63.5	13.3	 20
320	  7	42.8	6.3	 16
321	  7	306.8	67.4	 20
322	  7	62.0	10.0	 25
323	  7	75.5	10.8	 20
324	  7	199.0	47.8	 25
325	  7	56.0	10.8	 25
326	  7	365.3	62.3	 20
327	  7	73.0	14.2	 25
328	  7	57.0	9.2	 25
329	  7	59.8	12.0	 16
330	  7	63.0	11.0	 20
331	  7	57.0	12.8	 20
332	  7	44.5	7.4	 16
333	  7	52.0	8.9	 25
334	  7	112.0	19.9	 25
335	  7	49.0	8.6	 20
336	  7	51.0	9.1	 25
337	  7	96.0	16.0	 25
338	  7	178.3	38.1	 20
339	  7	122.0	27.0	 25
340	  7	103.0	18.4	 20
341	  7	53.3	9.6	 16
342	  7	50.5	8.2	 20
343	  7	60.0	8.4	 20
344	  7	54.3	7.3	 20
345	  7	55.0	9.8	 25
346	  7	47.0	8.9	 25
347	  7	49.3	6.8	 20
348	  7	163.0	35.0	 25
349	  7	162.0	27.0	 25
350	  7	320.3	63.0	 20
351	  7	100.8	29.4	 20
352	  7	97.8	16.3	 20
353	  7	74.3	8.6	 16
354	  7	183.5	38.4	 20
355	  7	122.0	19.5	 25
356	  7	48.0	8.2	 20
357	  7	48.0	6.5	 25
358	  7	51.0	9.4	 25
359	  7	106.8	16.4	 20
360	  7	96.0	15.1	 25
361	  7	47.0	6.5	 25
362	  7	59.0	10.2	 16
363	  7	62.3	9.6	 20
364	  7	102.5	17.2	 20
365	  7	144.3	28.1	 16
366	  7	63.0	10.4	 25
367	  7	65.0	10.5	 25
368	  7	121.0	18.7	 20
369	  7	657.0	67.9	 25
370	  7	796.0	65.5	 25
371	  7	451.3	52.8	 20
372	  7	125.0	22.7	 25
373	  7	216.0	40.2	 20
374	  7	66.5	10.3	 16
375	  7	70.3	10.5	 20
376	  7	67.3	10.8	 20
377	  7	47.3	7.2	 20
378	  7	50.0	9.2	 25
379	  7	97.0	20.9	 20
380	  7	51.0	9.6	 25
381	  7	63.0	11.6	 25
382	  7	55.0	12.9	 20
383	  7	57.0	10.8	 25
384	  7	58.3	11.8	 20
385	  7	158.0	16.1	 16
386	  7	67.8	9.0	 20
387	  7	51.3	8.1	 20
388	  7	59.0	14.2	 20
389	  7	57.0	10.0	 25
390	  7	74.0	12.9	 25
391	  7	65.0	11.2	 20
392	  7	71.0	12.4	 25
393	  7	71.0	12.6	 25
394	  7	59.0	11.6	 20
395	  7	51.3	8.7	 20
396	  7	52.0	10.6	 20
397	  7	297.5	38.7	 16
398	  7	49.0	9.1	 20
399	  7	48.0	5.9	 25
400	  7	84.0	12.5	 20
401	  7	186.0	29.0	 25
402	  7	211.0	26.2	 25
403	  7	302.5	32.0	 20
404	  7	133.0	15.8	 25
405	  7	253.0	32.9	 25
406	  7	66.0	11.0	 16
407	  7	64.3	10.2	 20
408	  7	49.5	5.9	 20
409	  7	60.0	4.4	 16
410	  7	63.0	9.9	 25
411	  7	137.0	21.2	 25
412	  7	115.5	17.0	 20
413	  7	457.0	64.4	 25
414	  7	201.0	26.5	 25
415	  7	164.3	20.8	 20
416	  7	81.0	17.2	 25
417	  7	125.0	13.2	 25
418	  7	319.0	32.0	 16
419	  7	1174.0	223.5	 20
420	  7	321.5	32.8	 20
421	  7	236.8	23.8	 20
422	  7	52.0	10.9	 25
423	  7	118.0	16.6	 25
424	  7	150.3	18.1	 20
425	  7	305.0	39.8	 25
426	  7	83.0	14.1	 25
427	  7	113.3	19.7	 20
428	  7	178.0	26.8	 25
429	  7	371.3	48.9	 20
430	  7	73.8	11.7	 16
431	  7	129.5	19.4	 20
432	  7	141.0	17.8	 25
433	  7	53.0	8.1	 20
434	  7	46.0	10.9	 25
435	  7	115.0	17.9	 25
436	  7	69.3	14.8	 20
437	  7	52.0	7.4	 25
438	  7	44.0	8.1	 20
439	  7	67.0	13.9	 25
440	  7	56.0	7.0	 20
441	  7	64.3	8.6	 16
442	  7	46.5	7.2	 20
443	  7	201.0	32.9	 25
444	  7	49.8	8.3	 20
445	  7	49.0	10.0	 25
446	  7	66.0	10.9	 25
447	  7	46.5	7.7	 20
448	  7	131.0	27.2	 25
449	  7	414.0	55.3	 25
450	  7	224.0	39.3	 20
451	  7	253.3	20.6	 20
452	  7	218.5	21.2	 20
453	  7	71.0	11.4	 16
454	  7	56.0	12.5	 25
455	  7	58.0	9.5	 25
456	  7	321.3	39.4	 20
457	  7	79.0	11.5	 25
458	  7	60.0	10.8	 25
459	  7	49.3	8.3	 20
460	  7	47.0	9.4	 25
461	  7	73.0	17.4	 25
462	  7	57.3	11.9	 16
463	  7	481.5	98.9	 20
464	  7	436.3	53.2	 20
465	  7	67.5	10.7	 20
466	  7	634.0	72.5	 25
467	  7	630.0	68.3	 25
468	  7	323.3	23.3	 20
469	  7	67.0	10.0	 25
470	  7	46.0	9.6	 25
471	  7	70.3	15.5	 20
472	  7	43.0	8.3	 25
473	  7	68.3	10.8	 20
474	  7	2525.0	241.5	 16
475	  7	73.8	16.9	 20
476	  7	100.0	14.9	 25
477	  7	61.3	9.5	 20
478	  7	195.0	44.7	 25
479	  7	59.0	10.8	 25
480	  7	46.0	9.2	 20
481	  7	50.0	8.9	 25
482	  7	147.0	27.9	 25
483	  7	138.3	19.3	 20
484	  7	106.0	20.4	 20
485	  7	105.3	14.2	 20
486	  7	65.0	9.7	 16
487	  7	872.0	143.5	 25
488	  7	156.0	21.9	 25
489	  7	315.3	29.9	 20
490	  7	92.0	15.2	 25
491	  7	171.0	19.6	 25
492	  7	198.5	18.7	 20
493	  7	280.0	50.6	 25
494	  7	318.8	37.5	 20
495	  7	123.3	15.5	 20
496	  7	131.0	19.7	 20
497	  7	159.0	24.4	 16
498	  7	2465.0	616.2	 25
499	  7	127.0	19.8	 25
500	  7	131.3	18.2	 20
501	  7	507.0	64.9	 25
502	  7	341.0	25.1	 25
503	  7	122.8	17.0	 20
504	  7	73.0	11.9	 25
505	  7	80.0	9.6	 25
506	  7	272.3	20.2	 16
507	  7	383.5	71.9	 20
508	  7	100.8	23.3	 20
509	  7	220.5	15.9	 20
510	  7	232.0	21.4	 25
511	  7	52.0	8.5	 25
512	  7	51.0	9.4	 20
513	  7	54.0	7.7	 25
514	  7	123.0	24.6	 25
515	  7	53.5	7.7	 20
516	  7	139.0	24.6	 25
517	  7	54.3	11.4	 20
518	  7	154.8	26.3	 16
519	  7	109.8	14.4	 20
520	  7	154.8	22.1	 20
521	  7	336.5	28.8	 20
522	  7	129.0	26.2	 25
523	  7	1129.0	108.4	 25
524	  7	648.8	54.6	 20
525	  7	103.0	24.1	 25
526	  7	111.0	17.1	 25
527	  7	209.3	33.3	 20
528	  7	733.5	152.7	 20
529	  7	84.5	13.4	 20
530	  7	57.8	8.8	 16
531	  7	48.0	7.8	 20
532	  7	209.0	34.2	 25
533	  7	386.0	34.7	 20
534	  7	155.0	20.9	 25
535	  7	114.0	15.4	 25
536	  7	60.8	11.5	 20
537	  7	44.0	7.5	 25
538	  7	112.0	20.3	 25
539	  7	50.3	9.7	 16
540	  7	93.0	16.3	 20
541	  7	128.3	20.2	 20
542	  7	325.8	28.6	 16
543	  7	345.0	57.8	 25
544	  7	102.0	15.9	 25
545	  7	202.0	21.7	 20
546	  7	51.0	10.3	 25
547	  7	50.0	10.0	 25
548	  7	202.0	31.2	 20
549	  7	70.0	11.4	 25
550	  7	553.5	59.5	 20
551	  7	66.5	15.5	 16
552	  7	253.8	40.5	 20
553	  7	62.5	11.4	 16
554	  7	503.0	76.6	 25
555	  7	103.0	17.6	 25
556	  7	91.0	13.4	 20
557	  7	134.0	17.6	 25
558	  7	10152.0	1376.6	 25
559	  7	149.3	20.1	 20
560	  7	116.0	16.3	 25
561	  7	303.8	30.7	 20
562	  7	121.8	14.5	 16
563	  7	346.3	76.5	 20
564	  7	61.5	13.6	 20
565	  7	56.0	7.4	 20
566	  7	198.0	42.9	 25
567	  7	234.0	34.7	 25
568	  7	95.5	17.3	 20
569	  7	252.0	54.4	 25
570	  7	56.0	10.1	 25
571	  7	85.5	13.7	 20
572	  7	70.0	12.6	 20
573	  7	70.3	10.6	 20
574	  7	67.5	7.8	 16
575	  7	114.0	17.7	 20
576	  7	44.0	7.9	 25
577	  7	42.8	7.7	 20
578	  7	44.0	7.4	 25
579	  7	43.0	6.5	 25
580	  7	86.8	107.7	 20
581	  7	75.0	10.1	 25
582	  7	112.0	17.5	 25
583	  7	59.3	11.7	 16
584	  7	66.8	8.7	 20
585	  7	53.8	8.1	 20
586	  7	159.5	25.5	 16
587	  7	108.0	16.3	 25
588	  7	78.0	16.1	 25
589	  7	103.3	16.2	 20
590	  7	116.0	17.3	 25
591	  7	72.0	10.7	 25
592	  7	314.5	26.2	 20
593	  7	974.0	147.2	 25
594	  7	134.8	19.1	 20
595	  7	62.8	10.5	 16
596	  7	68.3	9.7	 20
597	  7	405.3	29.2	 20
598	  7	82.5	9.6	 20
599	  7	74.0	13.3	 25
600	  7	46.0	9.7	 25
601	  7	74.8	13.4	 20
602	  7	79.0	15.3	 25
603	  7	74.0	9.4	 25
604	  7	54.0	7.6	 20
605	  7	60.3	10.2	 20
606	  7	88.3	18.4	 20
607	  7	78.0	13.7	 16
608	  7	92.0	17.6	 20
609	  7	116.0	17.4	 25
610	  7	127.3	22.9	 20
611	  7	756.0	75.2	 25
612	  7	847.0	52.9	 20
613	  7	145.0	64.9	 25
614	  7	66.0	11.1	 25
615	  7	421.8	39.2	 20
616	  7	187.0	32.3	 20
617	  7	56.5	9.3	 20
618	  7	47.0	10.7	 16
619	  7	98.0	19.6	 20
620	  7	360.0	28.4	 25
621	  7	63.3	14.2	 20
622	  7	265.0	50.1	 25
623	  7	282.0	46.0	 25
624	  7	711.5	94.7	 20
625	  7	160.0	25.9	 25
626	  7	54.0	9.1	 25
627	  7	55.0	9.8	 16
628	  7	65.5	10.3	 20
629	  7	85.0	14.9	 20
630	  7	151.5	16.1	 16
631	  7	218.0	27.0	 25
632	  7	56.0	9.3	 25
633	  7	46.5	7.8	 20
634	  7	57.0	7.3	 25
635	  7	48.0	8.7	 25
636	  7	53.3	9.7	 20
637	  7	68.0	16.0	 25
638	  7	113.5	15.9	 20
639	  7	66.8	12.6	 16
  0	  8	5520.0	1470.2	 25
  1	  8	136.0	58.7	 25
  2	  8	68.0	13.4	 16
  3	  8	48.5	9.3	 20
  4	  8	51.0	10.5	 20
  5	  8	46.3	8.2	 20
  6	  8	41.0	8.0	 25
  7	  8	46.0	7.8	 25
  8	  8	52.5	8.5	 20
  9	  8	41.0	9.2	 25
 10	  8	44.0	5.5	 25
 11	  8	42.0	5.8	 20
 12	  8	45.0	7.9	 25
 13	  8	49.5	9.1	 20
 14	  8	55.5	11.7	 16
 15	  8	63.3	11.3	 20
 16	  8	41.5	6.7	 16
 17	  8	38.0	5.5	 25
 18	  8	69.0	17.4	 25
 19	  8	44.0	8.7	 20
 20	  8	585.0	194.4	 25
 21	  8	87.0	12.3	 25
 22	  8	48.3	6.6	 20
 23	  8	49.0	7.2	 25
 24	  8	76.0	13.5	 20
 25	  8	52.3	7.7	 16
 26	  8	51.3	6.9	 20
 27	  8	96.0	17.3	 20
 28	  8	77.8	14.0	 20
 29	  8	461.0	103.1	 25
 30	  8	259.0	47.9	 25
 31	  8	613.8	76.7	 20
 32	  8	78.0	54.9	 25
 33	  8	97.0	16.7	 25
 34	  8	137.8	19.7	 20
 35	  8	160.0	19.9	 20
 36	  8	51.0	10.4	 20
 37	  8	84.0	11.7	 16
 38	  8	79.5	9.8	 20
 39	  8	83.0	13.7	 25
 40	  8	405.3	40.2	 20
 41	  8	191.0	47.7	 25
 42	  8	149.0	20.5	 25
 43	  8	94.0	14.5	 20
 44	  8	75.0	14.7	 25
 45	  8	48.0	7.9	 25
 46	  8	58.0	11.3	 16
 47	  8	40.5	7.1	 20
 48	  8	43.5	7.2	 20
 49	  8	42.3	7.9	 16
 50	  8	42.0	7.4	 25
 51	  8	41.0	8.1	 25
 52	  8	41.0	8.7	 20
 53	  8	43.0	8.1	 25
 54	  8	42.0	7.1	 25
 55	  8	48.0	10.3	 20
 56	  8	49.0	9.3	 25
 57	  8	50.8	7.1	 20
 58	  8	50.0	8.1	 16
 59	  8	109.0	16.8	 20
 60	  8	128.3	23.7	 20
 61	  8	44.0	8.8	 20
 62	  8	46.0	8.3	 25
 63	  8	53.0	10.3	 25
 64	  8	61.5	12.1	 20
 65	  8	62.0	12.2	 25
 66	  8	53.0	7.5	 25
 67	  8	56.3	11.2	 20
 68	  8	51.5	9.4	 20
 69	  8	50.3	8.0	 20
 70	  8	61.3	9.8	 16
 71	  8	59.0	11.3	 20
 72	  8	52.0	11.0	 25
 73	  8	53.5	9.2	 20
 74	  8	54.0	11.1	 25
 75	  8	48.0	11.0	 20
 76	  8	52.0	8.6	 25
 77	  8	53.0	12.0	 25
 78	  8	50.3	13.3	 20
 79	  8	55.3	9.7	 20
 80	  8	76.0	10.2	 20
 81	  8	92.0	9.1	 16
 82	  8	70.0	11.1	 20
 83	  8	61.0	8.2	 25
 84	  8	53.3	9.7	 20
 85	  8	54.0	9.6	 25
 86	  8	53.0	8.3	 25
 87	  8	60.3	7.7	 20
 88	  8	55.0	10.7	 25
 89	  8	61.0	12.1	 25
 90	  8	57.3	9.7	 16
 91	  8	62.8	12.1	 20
 92	  8	52.3	9.1	 20
 93	  8	46.5	6.7	 16
 94	  8	42.0	7.1	 25
 95	  8	51.0	8.8	 25
 96	  8	49.0	10.1	 20
 97	  8	44.0	8.6	 25
 98	  8	53.0	9.4	 25
 99	  8	41.3	6.0	 20
100	  8	53.0	9.8	 25
101	  8	48.5	7.7	 20
102	  8	43.5	6.7	 16
103	  8	48.3	9.9	 20
104	  8	51.0	9.2	 20
105	  8	48.3	10.3	 20
106	  8	51.0	11.9	 25
107	  8	43.0	9.0	 25
108	  8	45.0	9.0	 20
109	  8	41.0	6.6	 25
110	  8	39.0	6.8	 25
111	  8	108.0	13.6	 20
112	  8	84.0	13.0	 20
113	  8	127.5	16.8	 20
114	  8	424.8	42.0	 16
115	  8	55.3	12.4	 20
116	  8	46.0	8.2	 25
117	  8	48.0	9.9	 20
118	  8	52.0	11.1	 25
119	  8	48.0	8.5	 25
120	  8	54.0	9.0	 20
121	  8	56.0	10.3	 25
122	  8	52.0	9.1	 25
123	  8	50.5	8.2	 16
124	  8	67.0	10.1	 20
125	  8	69.5	18.8	 20
126	  8	49.5	9.3	 16
127	  8	53.0	9.2	 25
128	  8	46.0	7.8	 25
129	  8	59.0	9.7	 20
130	  8	51.0	8.4	 25
131	  8	59.5	12.1	 20
132	  8	56.0	10.5	 25
133	  8	44.0	7.8	 25
134	  8	45.3	12.5	 16
135	  8	55.0	9.1	 20
136	  8	53.0	7.7	 20
137	  8	54.0	8.8	 16
138	  8	50.0	9.9	 25
139	  8	48.0	6.7	 25
140	  8	48.0	7.1	 20
141	  8	50.0	7.1	 25
142	  8	46.0	6.4	 25
143	  8	41.5	8.9	 20
144	  8	46.0	7.5	 25
145	  8	40.5	5.1	 20
146	  8	46.0	6.5	 16
147	  8	52.5	6.8	 20
148	  8	51.8	10.2	 20
149	  8	55.0	9.6	 20
150	  8	52.0	10.7	 25
151	  8	49.0	8.5	 25
152	  8	52.5	9.7	 20
153	  8	54.0	9.4	 25
154	  8	47.0	8.1	 25
155	  8	47.5	10.4	 20
156	  8	52.3	10.6	 20
157	  8	52.0	9.8	 20
158	  8	41.0	8.9	 16
159	  8	49.8	10.8	 20
160	  8	48.0	8.7	 25
161	  8	48.3	9.1	 20
162	  8	44.0	6.6	 25
163	  8	51.0	7.9	 25
164	  8	52.0	11.9	 20
165	  8	47.0	11.8	 25
166	  8	69.0	8.8	 25
167	  8	267.3	33.8	 16
168	  8	113.8	24.6	 20
169	  8	69.3	12.9	 20
170	  8	41.8	7.2	 16
171	  8	44.0	9.9	 25
172	  8	46.0	7.8	 25
173	  8	73.3	12.3	 20
174	  8	91.0	13.7	 25
175	  8	100.0	14.7	 25
176	  8	88.3	13.5	 20
177	  8	106.0	19.3	 25
178	  8	82.3	11.1	 20
179	  8	59.3	10.7	 16
180	  8	62.3	9.2	 20
181	  8	72.3	13.8	 20
182	  8	52.3	9.4	 20
183	  8	113.0	20.5	 25
184	  8	87.0	14.7	 25
185	  8	95.0	18.8	 20
186	  8	76.0	16.9	 25
187	  8	64.0	11.5	 25
188	  8	47.0	6.7	 20
189	  8	48.0	6.1	 20
190	  8	48.5	10.4	 16
191	  8	49.8	8.9	 20
192	  8	58.8	11.8	 20
193	  8	81.0	13.9	 20
194	  8	163.0	29.4	 25
195	  8	75.0	15.9	 25
196	  8	287.8	32.2	 20
197	  8	405.0	48.8	 25
198	  8	132.0	23.7	 25
199	  8	107.8	20.5	 20
200	  8	50.8	8.3	 20
201	  8	47.3	7.7	 20
202	  8	189.5	26.3	 16
203	  8	70.8	33.7	 20
204	  8	48.0	9.3	 25
205	  8	42.3	6.1	 20
206	  8	64.0	10.7	 25
207	  8	52.0	9.8	 25
208	  8	43.0	7.2	 20
209	  8	47.0	9.6	 25
210	  8	44.0	6.7	 25
211	  8	51.5	9.9	 16
212	  8	47.5	10.4	 20
213	  8	59.3	11.8	 20
214	  8	140.3	33.2	 16
215	  8	142.0	34.1	 25
216	  8	89.0	12.3	 25
217	  8	294.0	43.1	 20
218	  8	351.0	62.7	 25
219	  8	176.0	28.4	 25
220	  8	109.5	20.3	 20
221	  8	74.0	13.3	 25
222	  8	704.0	80.1	 25
223	  8	1555.0	114.1	 16
224	  8	759.3	278.4	 20
225	  8	101.0	38.9	 20
226	  8	106.8	17.5	 20
227	  8	628.0	153.0	 25
228	  8	165.0	20.0	 25
229	  8	74.8	13.5	 20
230	  8	62.0	9.5	 25
231	  8	109.0	18.4	 25
232	  8	64.5	11.1	 20
233	  8	67.0	14.9	 25
234	  8	48.5	9.0	 20
235	  8	92.5	16.6	 16
236	  8	58.3	9.3	 20
237	  8	70.0	10.6	 25
238	  8	52.0	12.2	 20
239	  8	46.0	7.4	 25
240	  8	52.0	10.0	 25
241	  8	57.3	14.6	 20
242	  8	61.0	9.0	 25
243	  8	46.0	8.5	 25
244	  8	94.5	17.5	 20
245	  8	105.5	17.8	 20
246	  8	103.3	18.7	 20
247	  8	98.0	13.8	 16
248	  8	271.0	63.0	 25
249	  8	137.3	22.7	 20
250	  8	261.0	39.2	 25
251	  8	123.0	22.0	 25
252	  8	58.5	10.5	 20
253	  8	135.0	28.8	 25
254	  8	107.0	20.2	 25
255	  8	68.3	9.9	 20
256	  8	99.3	18.9	 20
257	  8	70.3	11.9	 20
258	  8	46.3	5.7	 16
259	  8	58.0	10.8	 25
260	  8	89.0	15.9	 25
261	  8	53.3	10.4	 20
262	  8	57.0	10.8	 25
263	  8	58.0	8.5	 25
264	  8	45.3	9.9	 20
265	  8	48.0	10.7	 25
266	  8	51.0	7.1	 25
267	  8	50.5	9.0	 16
268	  8	136.8	27.3	 20
269	  8	108.0	16.5	 20
270	  8	195.0	25.8	 20
271	  8	132.0	28.4	 25
272	  8	152.0	21.5	 25
273	  8	108.0	13.3	 20
274	  8	259.0	28.1	 25
275	  8	223.0	25.7	 25
276	  8	150.5	28.4	 20
277	  8	181.0	28.2	 25
278	  8	639.5	79.7	 20
279	  8	304.0	22.8	 16
280	  8	487.5	102.1	 20
281	  8	167.0	19.3	 25
282	  8	118.5	13.3	 20
283	  8	82.0	13.3	 25
284	  8	52.0	7.5	 25
285	  8	56.5	10.2	 20
286	  8	52.0	7.7	 25
287	  8	63.0	10.8	 25
288	  8	142.0	27.3	 20
289	  8	432.8	63.0	 20
290	  8	537.8	52.6	 20
291	  8	79.0	15.8	 16
292	  8	79.0	15.4	 25
293	  8	46.0	9.4	 25
294	  8	63.0	10.9	 20
295	  8	519.0	83.4	 25
296	  8	357.0	44.0	 25
297	  8	71.5	12.3	 20
298	  8	190.0	26.4	 25
299	  8	65.0	13.2	 25
300	  8	55.0	9.4	 16
301	  8	56.5	33.4	 20
302	  8	47.5	10.5	 20
303	  8	48.5	8.0	 20
304	  8	55.0	8.9	 25
305	  8	91.5	17.1	 20
306	  8	62.0	8.4	 25
307	  8	56.0	11.8	 25
308	  8	78.3	7.1	 20
309	  8	52.0	10.5	 25
310	  8	69.0	14.4	 25
311	  8	52.8	11.0	 16
312	  8	66.5	10.3	 20
313	  8	59.5	13.5	 20
314	  8	90.0	12.5	 16
315	  8	139.0	39.7	 25
316	  8	54.0	9.7	 25
317	  8	55.3	11.8	 20
318	  8	49.0	8.7	 25
319	  8	47.0	8.0	 25
320	  8	48.0	9.9	 20
321	  8	225.0	45.5	 25
322	  8	83.8	14.4	 20
323	  8	60.5	13.4	 16
324	  8	60.0	8.5	 20
325	  8	75.5	10.8	 20
326	  8	155.0	22.0	 20
327	  8	53.0	12.8	 25
328	  8	64.0	10.0	 25
329	  8	50.5	6.5	 20
330	  8	50.0	8.4	 25
331	  8	50.0	7.8	 25
332	  8	53.0	9.8	 20
333	  8	43.3	6.9	 20
334	  8	149.8	31.7	 20
335	  8	55.3	13.1	 16
336	  8	49.3	9.4	 20
337	  8	51.0	10.0	 25
338	  8	57.8	11.0	 20
339	  8	51.0	10.5	 25
340	  8	50.0	8.8	 25
341	  8	43.3	5.6	 20
342	  8	53.0	11.9	 25
343	  8	52.0	9.3	 25
344	  8	51.8	9.4	 16
345	  8	55.0	10.0	 20
346	  8	56.0	11.4	 20
347	  8	43.8	8.4	 16
348	  8	100.0	27.2	 25
349	  8	131.0	25.3	 25
350	  8	112.5	13.0	 20
351	  8	72.0	12.2	 25
352	  8	180.0	30.1	 25
353	  8	95.5	15.7	 20
354	  8	261.0	44.1	 25
355	  8	77.0	16.8	 20
356	  8	53.0	8.5	 16
357	  8	44.3	9.3	 20
358	  8	53.5	12.3	 20
359	  8	79.3	12.8	 20
360	  8	82.0	11.7	 25
361	  8	53.0	10.4	 25
362	  8	46.0	7.9	 20
363	  8	51.0	9.1	 25
364	  8	51.5	7.9	 20
365	  8	85.0	19.1	 25
366	  8	74.3	9.5	 20
367	  8	101.0	15.8	 16
368	  8	82.5	15.8	 20
369	  8	524.5	61.0	 20
370	  8	469.5	86.0	 20
371	  8	481.0	71.8	 25
372	  8	121.0	24.0	 25
373	  8	132.5	19.0	 20
374	  8	81.0	13.4	 25
375	  8	67.0	12.2	 25
376	  8	46.3	6.7	 20
377	  8	52.5	10.3	 20
378	  8	44.8	7.6	 20
379	  8	102.3	21.2	 16
380	  8	52.3	7.8	 20
381	  8	73.0	10.6	 25
382	  8	53.3	10.4	 20
383	  8	55.0	8.1	 25
384	  8	73.0	11.2	 25
385	  8	95.3	14.6	 20
386	  8	55.0	7.3	 25
387	  8	49.0	10.0	 25
388	  8	81.5	15.0	 16
389	  8	58.5	12.3	 20
390	  8	63.0	11.9	 20
391	  8	58.5	8.0	 16
392	  8	50.0	8.2	 25
393	  8	45.0	7.1	 25
394	  8	41.8	7.2	 20
395	  8	49.0	7.6	 25
396	  8	58.0	10.0	 25
397	  8	723.3	66.6	 20
398	  8	57.0	12.7	 25
399	  8	57.3	10.5	 20
400	  8	67.8	9.2	 16
401	  8	108.3	17.5	 20
402	  8	209.0	23.8	 20
403	  8	89.0	11.9	 20
404	  8	96.0	14.8	 25
405	  8	135.0	19.5	 25
406	  8	57.5	7.7	 20
407	  8	52.0	8.3	 25
408	  8	49.0	9.1	 25
409	  8	51.3	10.1	 20
410	  8	63.5	10.9	 20
411	  8	161.0	19.3	 20
412	  8	175.0	16.8	 16
413	  8	437.0	45.0	 20
414	  8	266.0	32.7	 25
415	  8	72.3	14.5	 20
416	  8	108.0	14.0	 25
417	  8	249.0	23.2	 25
418	  8	148.0	23.7	 20
419	  8	899.0	153.1	 25
420	  8	188.0	21.5	 25
421	  8	128.0	17.9	 16
422	  8	60.0	8.6	 20
423	  8	175.3	19.5	 16
424	  8	165.5	21.8	 20
425	  8	367.0	54.2	 25
426	  8	82.3	10.0	 20
427	  8	82.0	14.2	 25
428	  8	101.0	16.5	 25
429	  8	80.0	12.7	 20
430	  8	62.0	8.0	 25
431	  8	85.0	15.3	 25
432	  8	166.5	25.2	 16
433	  8	54.3	14.1	 20
434	  8	53.0	9.3	 20
435	  8	59.0	12.0	 16
436	  8	68.0	11.6	 25
437	  8	66.0	12.5	 25
438	  8	44.5	8.0	 20
439	  8	51.0	8.0	 25
440	  8	47.0	6.6	 25
441	  8	48.3	6.9	 20
442	  8	47.0	8.8	 25
443	  8	110.8	16.4	 20
444	  8	46.3	5.6	 16
445	  8	54.3	18.2	 20
446	  8	48.3	7.9	 20
447	  8	46.3	8.5	 20
448	  8	53.0	7.2	 25
449	  8	182.0	22.0	 25
450	  8	152.5	19.3	 20
451	  8	178.0	23.7	 25
452	  8	120.0	20.3	 25
453	  8	67.5	10.0	 20
454	  8	58.3	8.2	 20
455	  8	70.3	8.5	 20
456	  8	66.0	11.8	 16
457	  8	51.3	10.1	 20
458	  8	50.0	8.7	 25
459	  8	47.3	9.9	 20
460	  8	44.0	7.7	 25
461	  8	55.0	7.0	 25
462	  8	52.0	11.5	 20
463	  8	67.0	13.1	 25
464	  8	70.0	12.0	 25
465	  8	79.0	17.7	 16
466	  8	302.3	35.1	 20
467	  8	334.3	25.2	 20
468	  8	279.8	30.3	 16
469	  8	122.0	18.5	 25
470	  8	61.0	26.7	 25
471	  8	46.5	6.6	 20
472	  8	44.0	9.3	 25
473	  8	66.0	11.3	 25
474	  8	284.3	43.4	 20
475	  8	54.0	9.2	 25
476	  8	77.0	11.1	 20
477	  8	72.0	9.5	 16
478	  8	57.5	10.9	 20
479	  8	49.3	12.3	 16
480	  8	47.0	7.1	 25
481	  8	47.0	8.7	 25
482	  8	52.3	9.9	 20
483	  8	80.0	13.7	 25
484	  8	77.0	14.2	 25
485	  8	70.8	14.2	 20
486	  8	74.0	14.4	 25
487	  8	231.0	23.0	 20
488	  8	214.5	30.1	 16
489	  8	103.5	28.8	 20
490	  8	110.3	13.9	 20
491	  8	177.0	72.0	 20
492	  8	81.0	13.4	 25
493	  8	160.0	27.9	 25
494	  8	262.8	20.2	 20
495	  8	154.0	21.7	 25
496	  8	166.0	26.2	 25
497	  8	317.8	35.0	 20
498	  8	655.8	145.2	 20
499	  8	95.8	14.2	 20
500	  8	67.8	9.7	 16
501	  8	328.8	38.8	 20
502	  8	192.0	28.4	 25
503	  8	94.3	15.4	 20
504	  8	67.0	10.6	 25
505	  8	56.0	8.1	 25
506	  8	142.8	22.0	 20
507	  8	131.0	22.3	 25
508	  8	134.0	20.0	 25
509	  8	172.3	24.4	 16
510	  8	162.3	21.8	 20
511	  8	56.0	7.7	 20
512	  8	47.3	6.7	 16
513	  8	48.0	8.9	 25
514	  8	47.0	7.1	 25
515	  8	71.3	10.2	 20
516	  8	74.0	17.6	 25
517	  8	56.0	9.6	 25
518	  8	79.0	11.0	 20
519	  8	114.0	19.1	 25
520	  8	180.0	29.9	 25
521	  8	269.3	26.1	 16
522	  8	205.3	21.0	 20
523	  8	616.0	54.8	 20
524	  8	369.5	49.2	 20
525	  8	147.0	31.2	 25
526	  8	91.0	12.2	 25
527	  8	89.5	16.2	 20
528	  8	221.0	44.3	 25
529	  8	56.0	10.8	 25
530	  8	55.3	10.0	 20
531	  8	57.0	9.2	 25
532	  8	119.3	19.1	 20
533	  8	154.3	18.2	 16
534	  8	241.0	20.5	 20
535	  8	78.0	11.3	 25
536	  8	68.3	15.4	 20
537	  8	51.0	9.3	 25
538	  8	61.0	7.9	 20
539	  8	57.0	10.6	 25
540	  8	64.0	9.0	 25
541	  8	67.0	12.8	 20
542	  8	166.0	25.2	 25
543	  8	117.0	18.1	 20
544	  8	68.8	11.1	 16
545	  8	45.0	5.5	 20
546	  8	65.0	12.6	 25
547	  8	48.0	5.6	 20
548	  8	175.0	19.6	 25
549	  8	81.0	12.6	 25
550	  8	232.0	25.7	 20
551	  8	60.0	11.2	 25
552	  8	181.0	21.8	 25
553	  8	84.3	14.0	 20
554	  8	389.5	61.7	 20
555	  8	71.5	11.0	 20
556	  8	74.0	11.7	 16
557	  8	114.0	36.1	 25
558	  8	4300.0	758.4	 25
559	  8	154.5	33.9	 20
560	  8	86.0	16.9	 25
561	  8	417.0	47.4	 25
562	  8	94.0	14.3	 20
563	  8	111.0	17.0	 25
564	  8	63.0	10.9	 25
565	  8	49.3	7.9	 16
566	  8	70.5	11.0	 20
567	  8	90.3	11.5	 20
568	  8	71.3	33.0	 20
569	  8	84.0	15.9	 25
570	  8	81.0	36.4	 25
571	  8	157.3	18.2	 20
572	  8	53.0	11.9	 25
573	  8	52.0	8.4	 25
574	  8	55.5	9.3	 20
575	  8	56.0	9.0	 25
576	  8	56.3	8.7	 20
577	  8	53.0	9.4	 16
578	  8	48.5	9.2	 20
579	  8	44.0	6.8	 25
580	  8	51.0	6.9	 20
581	  8	66.0	11.2	 25
582	  8	66.0	10.9	 25
583	  8	61.0	11.0	 20
584	  8	55.0	9.0	 25
585	  8	54.0	8.0	 25
586	  8	56.8	10.2	 20
587	  8	62.8	8.5	 20
588	  8	56.3	8.6	 20
589	  8	78.0	15.5	 16
590	  8	73.0	14.6	 25
591	  8	97.0	13.6	 25
592	  8	271.5	39.6	 20
593	  8	363.0	27.9	 25
594	  8	89.0	14.6	 25
595	  8	55.0	12.1	 20
596	  8	61.0	10.6	 25
597	  8	171.0	20.7	 20
598	  8	77.3	12.8	 20
599	  8	67.5	10.4	 20
600	  8	49.0	8.5	 16
601	  8	68.0	12.6	 25
602	  8	120.0	20.7	 25
603	  8	50.3	6.1	 20
604	  8	53.0	8.9	 25
605	  8	45.0	7.3	 25
606	  8	61.5	11.2	 20
607	  8	104.0	18.7	 25
608	  8	62.0	11.3	 25
609	  8	79.0	13.9	 16
610	  8	80.3	15.9	 20
611	  8	465.3	51.5	 20
612	  8	692.8	44.0	 16
613	  8	98.0	31.8	 25
614	  8	47.0	7.3	 25
615	  8	145.8	26.1	 20
616	  8	156.0	21.5	 25
617	  8	76.0	12.8	 25
618	  8	55.0	8.8	 20
619	  8	97.0	16.0	 25
620	  8	227.5	31.0	 20
621	  8	53.3	10.9	 16
622	  8	60.5	13.6	 20
623	  8	54.3	9.2	 20
624	  8	159.8	30.1	 20
625	  8	71.0	9.4	 25
626	  8	50.0	7.8	 25
627	  8	51.3	7.9	 20
628	  8	55.0	8.6	 25
629	  8	86.0	17.1	 25
630	  8	157.5	25.6	 20
631	  8	250.8	27.4	 20
632	  8	54.3	8.7	 20
633	  8	50.5	12.1	 16
634	  8	53.0	11.4	 20
635	  8	43.0	7.3	 25
636	  8	44.5	6.2	 20
637	  8	65.0	10.1	 25
638	  8	65.0	18.3	 25
639	  8	6111.3	848.2	 20
  0	  9	148.0	52.7	 25
  1	  9	230.3	50.9	 20
  2	  9	51.0	12.5	 25
  3	  9	57.0	9.6	 25
  4	  9	51.5	11.8	 20
  5	  9	208.3	40.5	 20
  6	  9	51.3	7.3	 20
  7	  9	48.3	8.3	 16
  8	  9	46.0	8.1	 20
  9	  9	51.0	8.6	 25
 10	  9	48.3	7.5	 20
 11	  9	49.0	10.7	 25
 12	  9	44.0	6.6	 25
 13	  9	51.0	9.8	 20
 14	  9	46.0	7.8	 25
 15	  9	47.0	7.6	 25
 16	  9	84.3	11.9	 20
 17	  9	46.0	8.4	 20
 18	  9	46.3	7.8	 20
 19	  9	51.3	11.2	 16
 20	  9	93.0	20.9	 25
 21	  9	83.0	15.0	 25
 22	  9	47.0	9.5	 20
 23	  9	60.0	12.1	 25
 24	  9	49.0	9.8	 25
 25	  9	45.3	6.8	 20
 26	  9	40.0	8.5	 25
 27	  9	76.0	16.0	 25
 28	  9	98.3	19.5	 16
 29	  9	2094.5	526.6	 20
 30	  9	223.5	44.3	 20
 31	  9	199.3	31.6	 20
 32	  9	71.0	15.1	 25
 33	  9	73.0	14.8	 25
 34	  9	45.3	7.4	 20
 35	  9	57.0	11.2	 25
 36	  9	47.0	9.2	 25
 37	  9	209.3	47.5	 20
 38	  9	123.0	22.4	 25
 39	  9	59.0	11.0	 20
 40	  9	248.8	57.7	 16
 41	  9	59.5	12.2	 20
 42	  9	50.0	7.6	 25
 43	  9	113.3	22.4	 20
 44	  9	54.0	10.2	 25
 45	  9	50.0	10.5	 25
 46	  9	83.5	13.9	 20
 47	  9	78.0	16.0	 25
 48	  9	49.0	9.7	 25
 49	  9	42.0	5.8	 20
 50	  9	42.0	6.8	 20
 51	  9	49.5	10.9	 20
 52	  9	139.0	19.5	 16
 53	  9	310.0	55.6	 25
 54	  9	118.0	18.0	 25
 55	  9	238.5	25.9	 20
 56	  9	57.0	12.4	 25
 57	  9	270.0	50.5	 25
 58	  9	230.8	28.5	 20
 59	  9	230.0	38.5	 25
 60	  9	56.3	9.6	 20
 61	  9	64.5	11.5	 20
 62	  9	50.8	10.9	 20
 63	  9	199.0	40.6	 16
 64	  9	53.0	11.1	 25
 65	  9	57.0	7.8	 25
 66	  9	60.3	9.8	 20
 67	  9	126.0	31.5	 25
 68	  9	66.0	10.7	 25
 69	  9	191.3	47.8	 20
 70	  9	60.0	10.0	 25
 71	  9	174.0	39.6	 25
 72	  9	59.0	8.4	 16
 73	  9	58.8	8.3	 20
 74	  9	109.0	21.7	 20
 75	  9	65.3	13.8	 20
 76	  9	59.0	11.7	 25
 77	  9	46.0	10.0	 25
 78	  9	56.5	9.0	 20
 79	  9	68.0	13.5	 25
 80	  9	69.0	9.6	 25
 81	  9	71.3	9.2	 20
 82	  9	230.0	33.9	 25
 83	  9	531.8	95.7	 20
 84	  9	77.5	10.9	 16
 85	  9	1582.8	456.5	 20
 86	  9	319.0	30.5	 25
 87	  9	227.0	42.7	 20
 88	  9	86.0	16.0	 25
 89	  9	61.0	12.0	 25
 90	  9	54.5	8.7	 20
 91	  9	67.0	9.9	 25
 92	  9	50.0	9.3	 25
 93	  9	47.3	8.5	 20
 94	  9	46.3	7.6	 20
 95	  9	43.3	9.5	 20
 96	  9	89.3	14.7	 16
 97	  9	70.0	9.8	 25
 98	  9	108.0	19.1	 25
 99	  9	78.5	10.0	 20
100	  9	92.0	13.0	 25
101	  9	104.0	16.2	 25
102	  9	70.0	13.4	 20
103	  9	233.0	37.8	 25
104	  9	874.0	124.6	 25
105	  9	235.3	28.1	 16
106	  9	66.3	12.3	 20
107	  9	47.3	7.2	 20
108	  9	50.8	7.5	 20
109	  9	150.0	29.9	 25
110	  9	78.0	16.0	 25
111	  9	124.3	18.1	 20
112	  9	48.0	7.9	 25
113	  9	50.0	7.1	 25
114	  9	55.5	9.5	 20
115	  9	148.0	35.2	 25
116	  9	160.8	26.5	 16
117	  9	81.3	13.0	 20
118	  9	112.8	13.2	 20
119	  9	252.3	47.7	 16
120	  9	83.0	17.3	 25
121	  9	86.0	14.9	 25
122	  9	404.3	59.7	 20
123	  9	192.0	33.5	 25
124	  9	62.0	10.3	 25
125	  9	76.5	11.7	 20
126	  9	211.0	56.2	 25
127	  9	100.5	12.6	 20
128	  9	283.5	31.3	 16
129	  9	155.3	24.5	 20
130	  9	61.3	10.0	 20
131	  9	52.0	7.8	 20
132	  9	67.0	12.4	 25
133	  9	50.0	8.3	 25
134	  9	48.0	8.7	 20
135	  9	53.0	10.3	 25
136	  9	53.0	8.5	 25
137	  9	63.0	10.2	 20
138	  9	62.5	8.6	 20
139	  9	59.3	10.6	 20
140	  9	2314.5	313.4	 16
141	  9	57.5	22.1	 20
142	  9	64.0	11.4	 25
143	  9	57.5	21.2	 20
144	  9	85.0	14.9	 25
145	  9	58.0	11.6	 25
146	  9	46.3	8.5	 20
147	  9	53.0	9.8	 25
148	  9	57.0	8.1	 25
149	  9	58.0	11.0	 16
150	  9	49.3	7.8	 20
151	  9	76.5	11.4	 20
152	  9	57.0	9.1	 16
153	  9	53.0	7.9	 25
154	  9	46.0	6.6	 25
155	  9	56.5	9.9	 20
156	  9	53.0	8.9	 25
157	  9	50.0	6.9	 25
158	  9	52.3	10.2	 20
159	  9	167.0	40.7	 25
160	  9	270.3	27.4	 20
161	  9	891.3	69.2	 16
162	  9	275.8	31.7	 20
163	  9	89.5	15.0	 20
164	  9	59.5	10.9	 20
165	  9	78.0	12.5	 25
166	  9	53.0	7.1	 25
167	  9	58.3	10.1	 20
168	  9	51.0	9.3	 25
169	  9	54.0	6.8	 25
170	  9	100.3	13.0	 20
171	  9	310.3	41.1	 20
172	  9	346.8	48.0	 20
173	  9	241.0	27.0	 16
174	  9	349.5	35.5	 20
175	  9	89.0	17.5	 20
176	  9	129.0	25.3	 25
177	  9	126.0	20.4	 25
178	  9	1047.8	227.6	 20
179	  9	83.0	41.2	 25
180	  9	96.0	12.0	 25
181	  9	167.3	25.0	 20
182	  9	117.3	13.4	 20
183	  9	368.3	50.2	 20
184	  9	223.5	25.1	 16
185	  9	290.0	55.2	 20
186	  9	115.0	15.8	 25
187	  9	213.0	27.2	 20
188	  9	91.0	18.1	 25
189	  9	51.0	8.8	 25
190	  9	50.3	8.5	 20
191	  9	44.0	8.7	 25
192	  9	51.0	7.6	 25
193	  9	92.8	10.6	 16
194	  9	53.0	7.8	 20
195	  9	44.0	8.3	 20
196	  9	49.0	10.7	 16
197	  9	46.0	8.8	 25
198	  9	304.0	53.8	 25
199	  9	267.3	38.6	 20
200	  9	62.0	11.4	 25
201	  9	53.0	86.8	 25
202	  9	56.0	17.5	 20
203	  9	135.0	29.6	 25
204	  9	62.8	14.3	 20
205	  9	219.0	28.1	 16
206	  9	59.0	11.2	 20
207	  9	47.3	7.7	 20
208	  9	51.0	9.7	 20
209	  9	48.0	8.4	 25
210	  9	52.0	10.2	 25
211	  9	48.0	9.5	 20
212	  9	270.0	63.5	 25
213	  9	66.0	11.7	 25
214	  9	94.8	15.4	 20
215	  9	66.0	16.0	 20
216	  9	245.8	39.9	 20
217	  9	85.3	15.3	 16
218	  9	722.3	140.0	 20
219	  9	190.0	31.6	 25
220	  9	114.8	13.3	 20
221	  9	56.0	9.4	 25
222	  9	53.0	10.0	 25
223	  9	230.8	36.0	 20
224	  9	389.0	54.7	 25
225	  9	353.0	39.9	 25
226	  9	187.5	22.5	 16
227	  9	105.3	27.4	 20
228	  9	109.5	15.0	 20
229	  9	86.3	9.9	 16
230	  9	157.0	20.7	 25
231	  9	77.0	12.0	 25
232	  9	65.8	11.1	 20
233	  9	111.0	23.7	 25
234	  9	58.3	9.8	 20
235	  9	50.0	8.6	 25
236	  9	55.0	11.4	 25
237	  9	66.8	9.9	 16
238	  9	54.5	11.1	 20
239	  9	62.3	12.1	 20
240	  9	48.0	8.5	 16
241	  9	55.0	10.6	 25
242	  9	61.0	11.9	 25
243	  9	54.0	9.2	 20
244	  9	48.0	9.7	 25
245	  9	47.0	8.8	 25
246	  9	67.0	11.3	 20
247	  9	56.0	11.1	 25
248	  9	180.8	19.1	 20
249	  9	69.5	10.9	 16
250	  9	56.3	10.0	 20
251	  9	55.0	8.5	 20
252	  9	50.3	9.7	 20
253	  9	50.0	9.3	 25
254	  9	78.0	14.2	 25
255	  9	58.3	9.5	 20
256	  9	48.0	9.5	 25
257	  9	75.0	12.1	 25
258	  9	53.5	11.0	 20
259	  9	177.8	39.8	 20
260	  9	57.5	11.1	 20
261	  9	61.8	8.7	 16
262	  9	83.5	17.0	 20
263	  9	131.0	21.2	 25
264	  9	67.3	9.7	 20
265	  9	41.0	9.3	 25
266	  9	48.0	7.1	 25
267	  9	50.3	7.5	 20
268	  9	52.0	9.2	 25
269	  9	62.0	9.4	 25
270	  9	52.8	9.1	 16
271	  9	62.5	9.4	 20
272	  9	78.3	11.4	 20
273	  9	116.3	9.6	 16
274	  9	257.0	29.0	 25
275	  9	75.0	13.4	 25
276	  9	93.0	12.9	 20
277	  9	106.0	17.8	 25
278	  9	105.0	17.4	 25
279	  9	114.5	15.8	 20
280	  9	75.0	15.4	 25
281	  9	59.5	10.4	 20
282	  9	67.5	10.0	 16
283	  9	63.0	9.7	 20
284	  9	147.0	22.0	 20
285	  9	111.5	16.8	 20
286	  9	49.0	10.4	 25
287	  9	91.0	14.5	 25
288	  9	110.3	17.7	 20
289	  9	57.0	10.6	 25
290	  9	56.3	8.1	 20
291	  9	207.0	49.3	 25
292	  9	81.3	17.1	 20
293	  9	55.0	8.2	 16
294	  9	59.0	8.8	 20
295	  9	225.0	32.7	 20
296	  9	73.3	15.6	 20
297	  9	379.0	53.9	 25
298	  9	784.0	141.3	 25
299	  9	59.3	9.6	 20
300	  9	75.0	13.9	 25
301	  9	47.0	9.1	 25
302	  9	47.8	7.4	 20
303	  9	58.3	8.7	 20
304	  9	236.3	44.9	 20
305	  9	184.0	18.7	 16
306	  9	211.0	21.0	 20
307	  9	92.0	13.0	 25
308	  9	117.0	19.1	 20
309	  9	321.0	43.7	 25
310	  9	63.0	11.7	 25
311	  9	92.3	14.4	 20
312	  9	71.0	11.0	 25
313	  9	55.0	9.0	 25
314	  9	64.3	10.8	 20
315	  9	52.3	8.5	 20
316	  9	71.3	11.3	 20
317	  9	53.3	9.5	 16
318	  9	64.0	8.9	 25
319	  9	448.0	76.3	 25
320	  9	57.3	10.5	 20
321	  9	176.0	34.3	 25
322	  9	481.0	75.1	 25
323	  9	58.8	7.0	 20
324	  9	105.0	21.4	 25
325	  9	157.0	29.3	 25
326	  9	132.5	25.2	 16
327	  9	130.5	20.4	 20
328	  9	52.5	9.7	 20
329	  9	64.5	11.5	 20
330	  9	47.0	7.7	 25
331	  9	56.0	8.9	 25
332	  9	59.0	10.7	 20
333	  9	56.0	10.6	 25
334	  9	50.0	9.0	 25
335	  9	51.3	9.2	 20
336	  9	52.0	10.2	 25
337	  9	48.0	7.0	 20
338	  9	54.0	10.1	 16
339	  9	39.3	7.1	 20
340	  9	48.0	8.0	 25
341	  9	47.3	8.7	 20
342	  9	48.0	8.3	 25
343	  9	43.0	9.7	 25
344	  9	47.3	9.4	 20
345	  9	83.0	17.4	 25
346	  9	59.0	10.1	 25
347	  9	97.8	18.8	 20
348	  9	397.3	81.9	 20
349	  9	217.5	35.4	 16
350	  9	366.3	73.2	 20
351	  9	64.0	27.9	 25
352	  9	213.3	35.3	 20
353	  9	151.0	49.2	 25
354	  9	147.0	19.0	 25
355	  9	61.0	11.2	 20
356	  9	108.0	25.0	 25
357	  9	50.0	7.7	 25
358	  9	45.8	9.2	 20
359	  9	49.0	10.6	 20
360	  9	51.0	9.4	 20
361	  9	53.0	13.2	 16
362	  9	67.0	10.6	 25
363	  9	58.0	9.7	 25
364	  9	54.0	9.5	 20
365	  9	48.0	8.8	 25
366	  9	69.0	13.9	 25
367	  9	53.0	7.4	 20
368	  9	71.0	12.5	 25
369	  9	52.0	9.5	 25
370	  9	416.0	87.2	 16
371	  9	59.8	13.1	 20
372	  9	65.0	12.7	 20
373	  9	203.8	30.9	 20
374	  9	59.0	12.5	 25
375	  9	70.0	13.6	 25
376	  9	75.5	9.4	 20
377	  9	213.0	49.4	 25
378	  9	60.0	7.0	 25
379	  9	88.5	13.2	 20
380	  9	61.0	10.7	 25
381	  9	118.3	15.5	 20
382	  9	65.5	8.7	 16
383	  9	73.8	12.4	 20
384	  9	74.0	9.1	 25
385	  9	54.5	8.3	 20
386	  9	208.0	37.8	 25
387	  9	103.0	26.5	 25
388	  9	63.0	7.9	 20
389	  9	84.0	17.3	 25
390	  9	50.0	9.4	 25
391	  9	65.3	13.4	 20
392	  9	46.3	8.1	 20
393	  9	53.8	8.8	 20
394	  9	135.8	16.4	 16
395	  9	151.0	27.0	 25
396	  9	55.0	8.6	 25
397	  9	159.0	18.0	 20
398	  9	47.0	8.1	 25
399	  9	47.0	9.4	 25
400	  9	60.0	12.9	 20
401	  9	52.0	11.7	 25
402	  9	57.0	9.7	 25
403	  9	49.8	9.7	 16
404	  9	59.0	10.9	 20
405	  9	153.8	22.9	 16
406	  9	96.0	15.8	 25
407	  9	91.0	14.4	 25
408	  9	83.8	12.6	 20
409	  9	67.0	11.8	 25
410	  9	70.0	9.6	 25
411	  9	52.0	8.2	 20
412	  9	183.0	27.3	 25
413	  9	139.0	18.7	 25
414	  9	81.3	13.5	 16
415	  9	67.0	9.9	 20
416	  9	98.0	19.6	 20
417	  9	218.5	24.9	 16
418	  9	157.0	24.6	 25
419	  9	340.0	47.6	 25
420	  9	169.8	13.5	 20
421	  9	109.0	20.7	 25
422	  9	92.0	16.2	 25
423	  9	81.3	16.7	 20
424	  9	124.0	18.5	 25
425	  9	436.8	48.8	 20
426	  9	133.3	18.1	 16
427	  9	97.3	14.1	 20
428	  9	69.3	9.5	 20
429	  9	52.5	7.2	 20
430	  9	87.0	17.9	 25
431	  9	570.0	78.8	 25
432	  9	193.3	22.4	 20
433	  9	520.0	77.3	 25
434	  9	246.0	37.6	 25
435	  9	66.3	11.5	 20
436	  9	106.8	20.5	 20
437	  9	1310.8	172.5	 20
438	  9	72.5	12.5	 16
439	  9	54.3	9.8	 20
440	  9	49.0	6.4	 25
441	  9	103.8	35.4	 20
442	  9	62.0	9.9	 25
443	  9	49.0	9.9	 25
444	  9	55.5	9.5	 20
445	  9	50.0	9.2	 25
446	  9	70.0	13.2	 25
447	  9	48.5	5.3	 16
448	  9	56.0	8.4	 20
449	  9	73.3	10.8	 20
450	  9	1396.5	142.9	 16
451	  9	54.0	8.1	 25
452	  9	81.0	14.4	 25
453	  9	251.3	24.5	 20
454	  9	386.0	37.0	 25
455	  9	557.0	53.5	 25
456	  9	101.0	15.1	 20
457	  9	177.0	28.6	 25
458	  9	50.5	9.1	 20
459	  9	58.3	12.3	 16
460	  9	57.3	10.8	 20
461	  9	42.8	6.2	 20
462	  9	42.0	9.0	 20
463	  9	65.0	12.2	 25
464	  9	67.3	10.2	 20
465	  9	216.0	36.6	 25
466	  9	261.0	39.0	 25
467	  9	212.5	29.0	 20
468	  9	170.0	27.0	 25
469	  9	367.3	65.7	 20
470	  9	51.0	6.4	 16
471	  9	58.3	10.2	 20
472	  9	64.8	12.3	 20
473	  9	90.3	15.1	 20
474	  9	74.0	12.1	 25
475	  9	73.0	10.1	 25
476	  9	78.0	12.0	 20
477	  9	69.0	10.0	 25
478	  9	62.0	11.7	 25
479	  9	91.3	17.9	 20
480	  9	51.0	5.8	 20
481	  9	50.0	9.0	 20
482	  9	67.8	11.4	 16
483	  9	62.5	10.0	 20
484	  9	49.0	9.6	 25
485	  9	68.3	11.2	 20
486	  9	57.0	13.0	 25
487	  9	113.0	18.3	 25
488	  9	55.0	7.5	 20
489	  9	286.0	35.5	 25
490	  9	276.0	39.1	 25
491	  9	325.0	24.2	 16
492	  9	80.3	13.0	 20
493	  9	173.5	17.9	 20
494	  9	418.0	35.4	 16
495	  9	532.0	96.2	 25
496	  9	88.0	17.0	 25
497	  9	623.3	49.2	 20
498	  9	553.0	117.1	 25
499	  9	81.0	17.8	 25
500	  9	86.8	20.3	 20
501	  9	140.0	26.4	 25
502	  9	84.8	12.4	 20
503	  9	70.0	9.3	 16
504	  9	103.5	10.0	 20
505	  9	152.3	21.9	 20
506	  9	261.5	30.3	 20
507	  9	609.0	62.5	 25
508	  9	530.0	51.7	 25
509	  9	395.3	37.8	 20
510	  9	211.0	24.1	 25
511	  9	454.0	63.6	 25
512	  9	152.5	23.2	 20
513	  9	46.5	6.4	 20
514	  9	59.0	10.2	 20
515	  9	269.0	20.9	 16
516	  9	414.3	53.0	 20
517	  9	72.0	14.7	 25
518	  9	56.3	10.2	 20
519	  9	94.0	13.6	 25
520	  9	63.0	47.6	 25
521	  9	430.5	42.2	 20
522	  9	331.0	37.5	 25
523	  9	766.3	55.9	 20
524	  9	197.8	20.0	 20
525	  9	247.3	26.4	 20
526	  9	227.0	31.0	 16
527	  9	58.5	9.5	 20
528	  9	87.0	13.6	 25
529	  9	327.8	46.7	 20
530	  9	337.0	76.4	 25
531	  9	730.0	117.6	 25
532	  9	393.3	44.0	 20
533	  9	106.0	18.4	 25
534	  9	68.0	10.4	 25
535	  9	180.5	23.6	 16
536	  9	49.5	10.6	 20
537	  9	44.3	6.0	 20
538	  9	40.3	7.5	 16
539	  9	153.0	27.8	 25
540	  9	47.0	9.3	 25
541	  9	55.0	9.1	 20
542	  9	88.0	15.7	 25
543	  9	122.0	21.2	 25
544	  9	139.3	15.6	 20
545	  9	192.0	30.4	 25
546	  9	475.5	57.6	 20
547	  9	195.3	18.1	 16
548	  9	74.8	15.1	 20
549	  9	69.3	8.5	 20
550	  9	169.3	19.9	 20
551	  9	68.0	14.6	 25
552	  9	131.0	18.1	 25
553	  9	145.0	22.3	 20
554	  9	72.0	11.8	 25
555	  9	61.0	8.7	 25
556	  9	2471.5	362.3	 20
557	  9	1106.5	114.0	 20
558	  9	365.5	38.6	 20
559	  9	301.3	40.9	 16
560	  9	620.3	53.1	 20
561	  9	159.0	31.1	 25
562	  9	278.3	31.5	 20
563	  9	90.0	16.4	 25
564	  9	56.0	9.0	 25
565	  9	488.5	41.3	 20
566	  9	167.0	22.1	 25
567	  9	53.0	7.4	 25
568	  9	103.8	18.4	 16
569	  9	126.3	18.6	 20
570	  9	469.0	56.1	 20
571	  9	82.3	14.7	 16
572	  9	108.0	20.6	 25
573	  9	115.0	17.7	 25
574	  9	275.8	28.5	 20
575	  9	406.0	39.7	 25
576	  9	53.0	11.9	 25
577	  9	56.3	6.9	 20
578	  9	53.0	45.6	 25
579	  9	44.3	8.2	 16
580	  9	51.3	12.4	 20
581	  9	102.0	17.8	 20
582	  9	46.0	8.7	 16
583	  9	61.0	11.2	 25
584	  9	2777.0	481.2	 25
585	  9	185.8	14.3	 20
586	  9	434.0	72.4	 25
587	  9	286.0	33.4	 25
588	  9	75.3	9.7	 20
589	  9	82.0	40.2	 25
590	  9	63.3	10.8	 20
591	  9	276.0	26.5	 16
592	  9	348.3	32.4	 20
593	  9	516.8	36.7	 20
594	  9	251.0	32.2	 20
595	  9	50.0	7.8	 25
596	  9	72.0	10.7	 25
597	  9	133.0	20.6	 20
598	  9	328.0	38.3	 25
599	  9	233.0	26.3	 25
600	  9	159.0	18.5	 20
601	  9	122.5	17.2	 20
602	  9	143.0	13.7	 20
603	  9	49.3	9.6	 16
604	  9	55.0	7.4	 20
605	  9	296.0	44.7	 25
606	  9	70.3	9.4	 20
607	  9	55.0	8.7	 25
608	  9	48.0	8.8	 25
609	  9	58.0	8.3	 20
610	  9	69.0	14.3	 25
611	  9	70.0	11.9	 25
612	  9	85.3	10.4	 20
613	  9	79.8	10.7	 20
614	  9	136.3	19.7	 20
615	  9	122.0	17.1	 16
616	  9	70.0	11.4	 25
617	  9	78.0	12.7	 25
618	  9	232.8	37.5	 20
619	  9	610.0	55.6	 25
620	  9	138.0	20.7	 25
621	  9	74.3	9.8	 20
622	  9	72.0	10.9	 25
623	  9	92.0	11.8	 25
624	  9	61.8	9.4	 16
625	  9	75.8	13.2	 20
626	  9	47.0	5.8	 20
627	  9	271.5	42.0	 20
628	  9	84.0	14.2	 25
629	  9	54.0	9.4	 25
630	  9	234.3	29.1	 20
631	  9	222.0	29.6	 25
632	  9	725.0	98.7	 25
633	  9	62.3	15.8	 20
634	  9	71.0	13.1	 25
635	  9	89.3	17.1	 20
636	  9	47.0	8.2	 16
637	  9	45.0	10.7	 20
638	  9	56.3	8.2	 20
639	  9	87.0	52.4	 25
  0	 10	5845.0	998.3	 20
  1	 10	62.5	7.4	 16
  2	 10	57.0	13.8	 25
  3	 10	63.0	11.8	 25
  4	 10	57.3	11.4	 20
  5	 10	91.0	15.1	 25
  6	 10	64.0	10.4	 25
  7	 10	63.0	10.9	 20
  8	 10	47.0	8.7	 25
  9	 10	40.5	8.3	 20
 10	 10	42.0	6.8	 16
 11	 10	45.5	8.8	 20
 12	 10	44.5	7.4	 20
 13	 10	51.3	8.5	 20
 14	 10	46.0	8.2	 25
 15	 10	49.0	8.9	 25
 16	 10	97.0	16.7	 20
 17	 10	46.0	8.5	 25
 18	 10	40.0	8.2	 25
 19	 10	45.3	7.3	 20
 20	 10	49.3	6.8	 20
 21	 10	69.0	13.6	 20
 22	 10	53.3	10.5	 16
 23	 10	48.0	8.4	 20
 24	 10	46.0	10.4	 25
 25	 10	44.0	7.2	 20
 26	 10	60.0	11.1	 25
 27	 10	60.0	8.5	 25
 28	 10	65.3	9.4	 20
 29	 10	250.0	89.9	 25
 30	 10	92.0	17.9	 25
 31	 10	107.3	15.3	 16
 32	 10	70.3	12.9	 20
 33	 10	75.3	14.8	 20
 34	 10	54.8	12.2	 16
 35	 10	52.0	8.6	 25
 36	 10	53.0	8.6	 25
 37	 10	134.3	19.6	 20
 38	 10	87.0	14.9	 25
 39	 10	45.0	6.8	 25
 40	 10	57.5	13.4	 20
 41	 10	58.0	12.0	 25
 42	 10	51.5	9.4	 20
 43	 10	58.5	11.1	 16
 44	 10	50.3	10.0	 20
 45	 10	47.3	6.5	 16
 46	 10	48.0	9.0	 25
 47	 10	50.0	10.0	 25
 48	 10	47.3	7.9	 20
 49	 10	42.0	8.7	 25
 50	 10	41.0	7.5	 25
 51	 10	46.3	8.7	 20
 52	 10	76.0	14.6	 25
 53	 10	77.3	12.3	 20
 54	 10	128.3	20.0	 16
 55	 10	113.5	15.0	 20
 56	 10	70.5	17.0	 20
 57	 10	73.3	15.2	 20
 58	 10	73.0	14.5	 25
 59	 10	192.0	41.2	 25
 60	 10	54.5	10.7	 20
 61	 10	110.0	20.4	 25
 62	 10	67.0	13.2	 25
 63	 10	62.3	10.9	 20
 64	 10	45.8	8.5	 20
 65	 10	49.0	12.0	 20
 66	 10	54.0	9.4	 16
 67	 10	57.3	8.3	 20
 68	 10	67.0	10.8	 25
 69	 10	57.8	11.5	 20
 70	 10	43.0	6.1	 25
 71	 10	79.0	14.5	 25
 72	 10	51.5	10.3	 20
 73	 10	57.0	11.2	 25
 74	 10	53.0	6.8	 25
 75	 10	53.8	7.6	 16
 76	 10	57.5	8.5	 20
 77	 10	45.5	7.5	 20
 78	 10	55.5	13.7	 16
 79	 10	63.0	12.2	 25
 80	 10	62.0	11.2	 25
 81	 10	53.0	7.7	 20
 82	 10	131.0	29.7	 25
 83	 10	377.0	72.5	 25
 84	 10	71.0	9.2	 20
 85	 10	649.0	171.1	 25
 86	 10	142.0	18.7	 20
 87	 10	89.3	17.6	 16
 88	 10	49.8	9.8	 20
 89	 10	63.3	10.5	 20
 90	 10	45.5	8.8	 20
 91	 10	51.0	12.0	 25
 92	 10	41.0	8.5	 25
 93	 10	45.8	6.4	 20
 94	 10	43.0	8.3	 25
 95	 10	59.0	10.9	 25
 96	 10	75.0	12.4	 20
 97	 10	184.0	25.2	 20
 98	 10	401.5	40.5	 20
 99	 10	217.0	22.0	 16
100	 10	140.8	23.9	 20
101	 10	76.0	12.4	 20
102	 10	65.0	11.4	 25
103	 10	83.0	11.1	 25
104	 10	472.3	37.6	 20
105	 10	116.0	29.1	 25
106	 10	50.0	7.0	 25
107	 10	48.3	9.6	 20
108	 10	54.3	8.7	 20
109	 10	86.0	20.7	 20
110	 10	76.8	13.4	 16
111	 10	59.5	9.3	 20
112	 10	50.0	8.8	 25
113	 10	47.0	7.2	 20
114	 10	45.0	7.7	 25
115	 10	55.0	11.9	 25
116	 10	80.5	18.1	 20
117	 10	64.0	12.2	 25
118	 10	63.0	8.8	 25
119	 10	144.8	23.1	 20
120	 10	74.3	13.0	 20
121	 10	67.5	10.3	 20
122	 10	268.8	32.8	 16
123	 10	136.0	24.6	 25
124	 10	56.0	9.6	 25
125	 10	112.5	18.3	 20
126	 10	109.0	18.0	 25
127	 10	112.0	14.6	 25
128	 10	361.3	27.3	 20
129	 10	106.0	22.6	 25
130	 10	52.0	8.4	 25
131	 10	60.5	12.2	 16
132	 10	67.8	15.1	 20
133	 10	57.0	10.2	 20
134	 10	48.5	5.8	 20
135	 10	58.0	10.1	 25
136	 10	44.0	6.5	 25
137	 10	52.3	8.7	 20
138	 10	53.0	9.4	 25
139	 10	56.0	9.4	 25
140	 10	620.0	72.3	 20
141	 10	49.0	9.3	 25
142	 10	62.8	11.0	 20
143	 10	50.0	10.1	 16
144	 10	65.8	12.3	 20
145	 10	71.0	9.3	 25
146	 10	62.0	9.9	 20
147	 10	56.0	8.3	 25
148	 10	55.0	8.8	 25
149	 10	48.3	9.4	 20
150	 10	46.0	6.1	 25
151	 10	67.0	13.3	 25
152	 10	57.0	9.6	 20
153	 10	51.5	8.9	 20
154	 10	48.0	6.2	 20
155	 10	55.3	8.5	 16
156	 10	48.0	8.8	 25
157	 10	59.0	11.9	 25
158	 10	52.0	8.8	 20
159	 10	81.0	13.4	 25
160	 10	496.3	50.0	 20
161	 10	1128.0	126.7	 25
162	 10	747.0	47.1	 25
163	 10	133.3	18.5	 20
164	 10	62.5	8.2	 20
165	 10	97.8	17.9	 20
166	 10	61.0	9.2	 16
167	 10	68.0	11.3	 25
168	 10	54.0	9.7	 25
169	 10	53.0	9.0	 20
170	 10	58.0	11.3	 25
171	 10	175.0	24.6	 25
172	 10	210.5	22.9	 20
173	 10	207.0	29.9	 25
174	 10	461.0	57.0	 25
175	 10	59.8	10.6	 16
176	 10	112.0	22.0	 20
177	 10	82.0	13.7	 20
178	 10	324.0	49.7	 20
179	 10	63.0	9.8	 25
180	 10	92.0	14.3	 25
181	 10	405.8	50.2	 20
182	 10	398.0	55.8	 25
183	 10	170.0	21.1	 25
184	 10	111.3	15.8	 20
185	 10	154.0	37.0	 25
186	 10	86.5	17.9	 20
187	 10	154.8	18.4	 16
188	 10	57.0	13.0	 20
189	 10	66.0	12.8	 25
190	 10	45.0	6.7	 20
191	 10	46.0	9.7	 25
192	 10	51.0	8.8	 25
193	 10	77.3	13.4	 20
194	 10	58.0	11.2	 25
195	 10	45.0	7.4	 25
196	 10	43.0	7.3	 20
197	 10	48.3	8.3	 20
198	 10	108.8	22.2	 20
199	 10	96.3	16.5	 16
200	 10	41.0	8.4	 25
201	 10	39.0	7.6	 25
202	 10	47.3	8.1	 20
203	 10	135.0	26.9	 25
204	 10	54.0	14.8	 25
205	 10	55.0	8.0	 20
206	 10	48.0	8.1	 25
207	 10	47.0	9.7	 25
208	 10	44.8	6.8	 16
209	 10	54.3	10.3	 20
210	 10	46.3	8.0	 20
211	 10	51.3	11.7	 20
212	 10	101.0	16.7	 25
213	 10	140.0	28.8	 25
214	 10	72.0	11.9	 20
215	 10	49.0	8.4	 25
216	 10	129.8	38.5	 20
217	 10	82.0	12.9	 25
218	 10	328.0	51.8	 25
219	 10	293.0	39.2	 16
220	 10	77.5	26.4	 20
221	 10	63.3	9.2	 20
222	 10	55.0	9.3	 16
223	 10	431.0	90.1	 25
224	 10	216.0	78.8	 25
225	 10	106.5	13.0	 20
226	 10	83.0	17.9	 25
227	 10	118.0	20.2	 25
228	 10	135.0	17.6	 20
229	 10	112.0	17.7	 25
230	 10	133.3	20.1	 20
231	 10	43.8	9.2	 16
232	 10	63.0	9.9	 20
233	 10	153.5	27.4	 20
234	 10	49.3	8.3	 20
235	 10	52.0	9.9	 25
236	 10	51.0	7.2	 25
237	 10	54.3	11.2	 20
238	 10	48.0	6.8	 25
239	 10	49.0	9.5	 25
240	 10	58.5	11.6	 20
241	 10	57.3	9.2	 20
242	 10	69.3	12.6	 20
243	 10	51.5	8.9	 16
244	 10	50.0	9.6	 20
245	 10	41.0	8.6	 25
246	 10	49.0	7.4	 20
247	 10	55.0	7.7	 25
248	 10	130.0	22.7	 25
249	 10	60.5	10.1	 20
250	 10	57.0	10.0	 25
251	 10	50.0	8.9	 25
252	 10	46.5	8.4	 16
253	 10	60.5	9.8	 20
254	 10	50.0	9.4	 20
255	 10	51.0	8.1	 16
256	 10	50.0	9.4	 25
257	 10	48.0	7.6	 25
258	 10	54.3	8.6	 20
259	 10	78.0	14.2	 25
260	 10	71.0	12.4	 25
261	 10	66.0	9.9	 20
262	 10	99.0	15.2	 25
263	 10	112.0	20.9	 20
264	 10	57.3	12.8	 16
265	 10	45.5	5.0	 20
266	 10	59.0	11.6	 20
267	 10	44.3	8.2	 20
268	 10	45.0	7.7	 25
269	 10	48.0	8.8	 25
270	 10	55.3	11.5	 20
271	 10	71.0	10.5	 25
272	 10	68.0	10.4	 25
273	 10	247.0	28.2	 20
274	 10	493.0	47.7	 20
275	 10	104.3	20.0	 16
276	 10	55.5	7.6	 20
277	 10	66.3	12.4	 20
278	 10	59.0	12.9	 20
279	 10	87.0	15.5	 25
280	 10	64.0	10.6	 25
281	 10	60.8	11.0	 20
282	 10	56.0	11.9	 25
283	 10	64.0	9.4	 25
284	 10	121.0	20.2	 20
285	 10	69.3	11.2	 20
286	 10	53.0	6.6	 20
287	 10	59.3	12.5	 16
288	 10	78.5	13.2	 20
289	 10	56.0	12.4	 25
290	 10	51.5	11.1	 20
291	 10	50.0	7.9	 25
292	 10	63.0	10.2	 25
293	 10	61.3	10.1	 20
294	 10	57.0	9.9	 25
295	 10	92.0	13.3	 25
296	 10	113.5	20.0	 16
297	 10	550.5	49.4	 20
298	 10	250.0	40.7	 20
299	 10	62.5	11.3	 16
300	 10	52.0	10.9	 25
301	 10	54.0	7.7	 25
302	 10	71.8	9.4	 20
303	 10	52.0	10.4	 25
304	 10	169.0	28.3	 25
305	 10	90.3	12.0	 20
306	 10	87.0	15.7	 25
307	 10	72.0	11.0	 20
308	 10	94.0	11.8	 16
309	 10	175.3	19.4	 20
310	 10	76.5	11.7	 20
311	 10	55.5	7.3	 20
312	 10	77.0	14.1	 25
313	 10	59.0	8.7	 25
314	 10	55.3	7.4	 20
315	 10	48.0	8.2	 25
316	 10	58.0	10.1	 25
317	 10	48.0	7.4	 20
318	 10	48.0	5.5	 20
319	 10	276.8	38.7	 20
320	 10	43.3	7.4	 16
321	 10	55.3	8.8	 20
322	 10	154.0	23.1	 25
323	 10	58.0	12.0	 20
324	 10	68.0	10.3	 25
325	 10	50.0	10.4	 25
326	 10	80.5	15.3	 20
327	 10	72.0	13.5	 25
328	 10	50.0	7.7	 25
329	 10	57.5	11.1	 16
330	 10	49.3	7.9	 20
331	 10	45.3	8.4	 20
332	 10	45.3	9.1	 16
333	 10	73.0	11.8	 25
334	 10	58.3	9.9	 20
335	 10	52.0	7.5	 25
336	 10	56.0	8.2	 25
337	 10	49.5	12.2	 20
338	 10	58.0	12.0	 25
339	 10	44.0	8.5	 25
340	 10	53.0	11.1	 16
341	 10	45.0	7.9	 20
342	 10	48.3	7.4	 20
343	 10	50.5	7.6	 16
344	 10	46.0	9.0	 25
345	 10	56.0	10.5	 25
346	 10	50.3	8.5	 20
347	 10	76.0	13.1	 25
348	 10	209.0	42.3	 25
349	 10	101.3	25.8	 20
350	 10	195.0	28.2	 25
351	 10	64.3	12.9	 20
352	 10	176.5	29.8	 16
353	 10	74.5	25.4	 20
354	 10	108.0	14.5	 20
355	 10	54.3	9.5	 20
356	 10	67.0	12.2	 25
357	 10	51.0	9.0	 25
358	 10	51.0	9.0	 20
359	 10	53.0	6.6	 25
360	 10	48.0	9.6	 25
361	 10	46.3	8.0	 20
362	 10	54.5	7.4	 20
363	 10	48.0	8.5	 20
364	 10	44.8	6.0	 16
365	 10	61.3	13.1	 20
366	 10	100.0	23.0	 25
367	 10	52.0	8.1	 20
368	 10	51.0	7.9	 25
369	 10	54.0	8.7	 25
370	 10	72.3	13.3	 20
371	 10	48.0	6.7	 25
372	 10	57.0	10.0	 25
373	 10	94.5	16.5	 16
374	 10	52.0	11.0	 20
375	 10	117.0	20.2	 20
376	 10	68.3	8.2	 16
377	 10	58.0	9.9	 25
378	 10	62.0	13.0	 25
379	 10	66.3	11.7	 20
380	 10	61.0	7.3	 25
381	 10	77.0	12.8	 25
382	 10	59.5	9.3	 20
383	 10	75.0	11.0	 25
384	 10	53.0	7.2	 20
385	 10	58.5	10.9	 16
386	 10	54.5	6.6	 20
387	 10	73.0	11.4	 20
388	 10	53.3	7.5	 20
389	 10	55.0	11.8	 25
390	 10	52.3	7.9	 20
391	 10	55.0	10.1	 25
392	 10	52.0	10.7	 25
393	 10	49.3	7.5	 20
394	 10	57.0	10.5	 25
395	 10	59.8	11.7	 20
396	 10	59.3	12.9	 16
397	 10	60.5	10.9	 20
398	 10	51.5	9.8	 20
399	 10	58.5	14.7	 20
400	 10	52.0	8.2	 25
401	 10	47.0	8.6	 25
402	 10	48.8	10.9	 20
403	 10	48.0	7.5	 25
404	 10	54.0	6.5	 25
405	 10	81.5	14.0	 20
406	 10	87.3	17.8	 20
407	 10	76.0	12.4	 20
408	 10	74.8	13.4	 16
409	 10	74.3	13.5	 20
410	 10	66.0	12.9	 25
411	 10	44.3	8.9	 20
412	 10	301.0	57.1	 25
413	 10	313.0	30.6	 25
414	 10	122.3	19.6	 20
415	 10	52.0	7.4	 25
416	 10	60.0	10.2	 25
417	 10	76.0	16.5	 20
418	 10	129.3	22.4	 20
419	 10	161.5	19.2	 20
420	 10	255.0	22.6	 16
421	 10	103.0	39.7	 25
422	 10	71.0	13.5	 25
423	 10	69.8	13.1	 20
424	 10	122.0	17.0	 25
425	 10	228.0	26.0	 25
426	 10	104.5	16.0	 20
427	 10	153.0	27.0	 25
428	 10	74.0	14.7	 25
429	 10	55.3	10.0	 16
430	 10	67.0	7.9	 20
431	 10	161.8	22.5	 20
432	 10	105.5	21.3	 20
433	 10	139.0	22.0	 25
434	 10	133.0	18.1	 25
435	 10	55.5	8.0	 20
436	 10	50.0	10.2	 25
437	 10	564.0	68.5	 25
438	 10	64.3	11.7	 20
439	 10	50.0	9.3	 25
440	 10	74.5	11.2	 20
441	 10	54.0	10.5	 16
442	 10	81.3	13.3	 20
443	 10	47.0	5.8	 25
444	 10	47.0	8.8	 20
445	 10	44.0	7.2	 25
446	 10	49.0	8.9	 25
447	 10	47.0	8.6	 20
448	 10	61.0	10.2	 25
449	 10	62.3	21.3	 20
450	 10	123.0	28.7	 25
451	 10	51.5	9.1	 20
452	 10	75.0	11.7	 16
453	 10	123.3	22.4	 20
454	 10	167.0	28.7	 25
455	 10	324.5	49.3	 20
456	 10	93.0	20.8	 25
457	 10	67.0	9.7	 25
458	 10	48.8	9.2	 20
459	 10	52.0	8.5	 25
460	 10	68.0	11.8	 25
461	 10	44.0	10.6	 20
462	 10	41.0	6.9	 20
463	 10	95.3	12.2	 20
464	 10	92.8	18.3	 16
465	 10	315.0	47.2	 25
466	 10	1448.0	731.9	 25
467	 10	436.5	634.9	 20
468	 10	154.0	30.4	 25
469	 10	87.0	12.9	 25
470	 10	42.3	7.4	 20
471	 10	60.0	10.7	 25
472	 10	56.0	12.0	 25
473	 10	93.0	15.9	 16
474	 10	67.8	11.7	 20
475	 10	53.0	10.5	 20
476	 10	90.8	21.0	 20
477	 10	54.0	11.5	 25
478	 10	49.0	9.9	 25
479	 10	50.0	7.2	 20
480	 10	51.0	8.2	 25
481	 10	46.0	9.6	 25
482	 10	74.0	11.3	 20
483	 10	57.0	10.3	 25
484	 10	48.5	11.5	 20
485	 10	62.8	13.9	 16
486	 10	50.3	8.7	 20
487	 10	67.0	10.3	 25
488	 10	64.0	12.1	 20
489	 10	410.0	53.2	 25
490	 10	278.0	36.9	 25
491	 10	143.0	22.8	 20
492	 10	60.0	12.0	 25
493	 10	101.0	13.6	 25
494	 10	181.3	22.5	 20
495	 10	89.5	14.5	 20
496	 10	73.8	11.7	 20
497	 10	261.5	37.0	 16
498	 10	1054.0	193.6	 25
499	 10	112.0	19.0	 25
500	 10	103.8	14.2	 20
501	 10	75.0	13.8	 25
502	 10	57.0	10.1	 25
503	 10	104.3	16.2	 20
504	 10	56.0	11.5	 25
505	 10	72.0	13.7	 25
506	 10	356.3	46.7	 16
507	 10	675.3	70.6	 20
508	 10	311.0	40.0	 16
509	 10	457.5	33.6	 20
510	 10	90.0	18.0	 25
511	 10	248.3	34.9	 20
512	 10	78.0	17.2	 25
513	 10	53.0	9.2	 25
514	 10	49.0	7.6	 20
515	 10	153.0	25.2	 25
516	 10	168.0	33.1	 25
517	 10	60.3	8.6	 16
518	 10	39.3	7.2	 20
519	 10	57.8	9.8	 20
520	 10	46.3	8.8	 16
521	 10	373.0	73.2	 25
522	 10	123.0	19.0	 25
523	 10	574.8	88.5	 20
524	 10	102.0	16.6	 25
525	 10	133.0	18.9	 25
526	 10	79.3	12.6	 20
527	 10	49.0	7.3	 25
528	 10	54.0	8.9	 20
529	 10	110.3	24.8	 16
530	 10	66.0	9.9	 20
531	 10	144.3	24.1	 20
532	 10	270.5	41.8	 20
533	 10	99.0	20.5	 25
534	 10	69.0	11.5	 25
535	 10	78.3	12.8	 20
536	 10	49.0	6.9	 25
537	 10	45.0	8.2	 25
538	 10	44.3	8.8	 20
539	 10	51.8	10.0	 20
540	 10	48.3	8.4	 20
541	 10	45.0	9.5	 16
542	 10	79.0	11.4	 20
543	 10	59.0	12.1	 25
544	 10	87.8	14.3	 20
545	 10	101.0	14.5	 25
546	 10	286.0	35.1	 25
547	 10	98.3	14.5	 20
548	 10	56.0	8.6	 25
549	 10	84.0	16.6	 25
550	 10	194.3	19.7	 16
551	 10	65.3	9.1	 20
552	 10	115.0	19.1	 20
553	 10	134.0	17.7	 16
554	 10	61.0	11.4	 25
555	 10	67.0	12.7	 25
556	 10	917.0	140.0	 20
557	 10	359.0	66.6	 25
558	 10	161.0	26.6	 25
559	 10	251.8	40.8	 20
560	 10	350.0	34.3	 25
561	 10	206.5	22.2	 20
562	 10	136.3	22.0	 16
563	 10	58.0	15.4	 20
564	 10	69.3	13.2	 16
565	 10	269.0	46.0	 25
566	 10	144.0	22.3	 25
567	 10	87.0	14.3	 20
568	 10	221.0	36.0	 25
569	 10	66.0	10.0	 25
570	 10	123.3	21.0	 20
571	 10	60.0	11.0	 25
572	 10	95.0	10.3	 20
573	 10	84.3	15.4	 16
574	 10	176.0	33.1	 20
575	 10	296.5	44.5	 20
576	 10	53.0	10.4	 20
577	 10	52.0	11.4	 25
578	 10	47.0	8.1	 25
579	 10	44.8	7.3	 20
580	 10	53.0	11.0	 25
581	 10	73.0	12.5	 25
582	 10	49.5	7.1	 20
583	 10	57.0	10.8	 20
584	 10	309.3	53.4	 20
585	 10	98.5	13.2	 16
586	 10	337.0	41.5	 20
587	 10	142.0	29.9	 25
588	 10	51.0	8.3	 20
589	 10	66.0	11.0	 25
590	 10	60.0	8.1	 25
591	 10	324.5	40.3	 20
592	 10	582.0	63.4	 25
593	 10	786.0	59.9	 25
594	 10	80.3	8.7	 16
595	 10	52.0	9.1	 20
596	 10	61.0	9.6	 20
597	 10	89.3	11.4	 16
598	 10	150.0	27.6	 25
599	 10	202.0	34.4	 25
600	 10	85.3	10.9	 20
601	 10	267.0	44.5	 25
602	 10	74.0	14.4	 25
603	 10	46.3	7.1	 20
604	 10	44.0	8.7	 25
605	 10	75.0	14.3	 20
606	 10	85.8	17.4	 16
607	 10	46.0	7.6	 20
608	 10	56.5	10.9	 20
609	 10	64.8	18.9	 20
610	 10	53.0	10.5	 25
611	 10	57.0	9.8	 25
612	 10	63.3	11.1	 20
613	 10	51.0	7.9	 25
614	 10	60.0	10.6	 25
615	 10	60.3	12.7	 20
616	 10	59.0	7.7	 20
617	 10	100.5	16.4	 20
618	 10	99.3	14.3	 16
619	 10	107.0	18.9	 20
620	 10	87.0	16.4	 25
621	 10	56.3	9.3	 20
622	 10	47.0	7.0	 25
623	 10	64.8	9.4	 20
624	 10	49.0	9.6	 25
625	 10	58.0	14.2	 25
626	 10	48.5	9.2	 20
627	 10	76.8	11.5	 20
628	 10	72.8	11.5	 20
629	 10	62.0	12.0	 16
630	 10	68.3	11.2	 20
631	 10	96.0	18.8	 25
632	 10	153.3	36.5	 20
633	 10	80.0	15.2	 25
634	 10	58.0	10.5	 25
635	 10	81.5	24.7	 20
636	 10	51.0	8.7	 25
637	 10	50.0	7.9	 25
638	 10	62.0	9.6	 16
639	 10	6416.8	923.2	 20
  0	 11	78.0	19.4	 25
  1	 11	48.0	7.5	 20
  2	 11	42.3	9.3	 20
  3	 11	43.3	6.4	 20
  4	 11	38.3	5.7	 16
  5	 11	41.0	5.7	 25
  6	 11	46.0	8.0	 25
  7	 11	41.0	7.7	 20
  8	 11	49.0	9.4	 25
  9	 11	46.0	8.5	 25
 10	 11	44.3	7.6	 20
 11	 11	41.0	8.2	 25
 12	 11	40.0	7.0	 25
 13	 11	35.0	3.4	 16
 14	 11	42.0	7.1	 20
 15	 11	39.3	8.5	 20
 16	 11	40.3	7.6	 20
 17	 11	41.0	7.3	 25
 18	 11	40.0	8.9	 25
 19	 11	38.3	7.3	 20
 20	 11	38.0	7.6	 25
 21	 11	40.0	5.4	 25
 22	 11	39.5	7.6	 20
 23	 11	41.0	6.5	 25
 24	 11	43.0	6.6	 20
 25	 11	43.3	6.0	 16
 26	 11	37.5	6.6	 20
 27	 11	40.8	4.8	 16
 28	 11	56.0	9.6	 25
 29	 11	57.0	11.1	 25
 30	 11	48.8	13.8	 20
 31	 11	50.0	13.6	 25
 32	 11	42.0	6.3	 25
 33	 11	44.3	9.6	 20
 34	 11	36.0	7.8	 25
 35	 11	38.3	8.4	 20
 36	 11	39.3	10.0	 16
 37	 11	40.0	5.9	 20
 38	 11	42.3	7.4	 20
 39	 11	38.5	8.2	 20
 40	 11	43.0	9.5	 25
 41	 11	43.0	8.4	 25
 42	 11	40.5	7.2	 20
 43	 11	43.0	7.8	 25
 44	 11	39.0	7.2	 25
 45	 11	38.5	6.1	 20
 46	 11	35.0	4.1	 20
 47	 11	34.3	4.7	 20
 48	 11	37.0	7.9	 16
 49	 11	41.3	7.9	 20
 50	 11	41.0	7.8	 25
 51	 11	36.8	7.2	 20
 52	 11	43.0	8.7	 25
 53	 11	44.0	7.2	 25
 54	 11	44.8	8.9	 20
 55	 11	45.0	10.6	 25
 56	 11	38.0	6.5	 25
 57	 11	40.0	6.4	 16
 58	 11	34.8	6.9	 20
 59	 11	40.0	9.1	 20
 60	 11	44.3	6.6	 16
 61	 11	40.0	7.8	 25
 62	 11	49.0	10.5	 25
 63	 11	42.0	7.6	 20
 64	 11	48.0	8.7	 25
 65	 11	42.0	6.9	 25
 66	 11	41.5	6.3	 20
 67	 11	41.0	8.5	 25
 68	 11	44.0	8.3	 20
 69	 11	43.3	8.8	 16
 70	 11	44.3	6.2	 20
 71	 11	44.0	6.6	 20
 72	 11	44.0	7.9	 20
 73	 11	52.0	8.1	 25
 74	 11	42.0	6.6	 25
 75	 11	41.5	7.5	 20
 76	 11	43.0	7.6	 25
 77	 11	42.0	6.8	 25
 78	 11	39.3	7.2	 20
 79	 11	46.5	8.8	 20
 80	 11	47.8	11.6	 20
 81	 11	44.3	6.2	 16
 82	 11	43.0	6.8	 20
 83	 11	48.0	12.7	 25
 84	 11	45.0	8.3	 20
 85	 11	41.0	6.4	 25
 86	 11	45.3	9.4	 20
 87	 11	44.0	6.9	 25
 88	 11	39.0	6.6	 25
 89	 11	46.5	8.6	 20
 90	 11	42.0	8.4	 20
 91	 11	47.3	8.7	 20
 92	 11	49.0	8.8	 16
 93	 11	44.3	7.5	 20
 94	 11	45.0	14.1	 25
 95	 11	46.5	10.1	 20
 96	 11	44.0	8.5	 25
 97	 11	44.0	9.5	 25
 98	 11	45.5	10.4	 20
 99	 11	41.0	6.2	 25
100	 11	41.0	8.0	 25
101	 11	46.5	7.9	 16
102	 11	45.5	8.3	 20
103	 11	43.3	7.5	 20
104	 11	52.8	29.8	 16
105	 11	43.0	10.1	 25
106	 11	41.0	17.1	 25
107	 11	40.3	5.8	 20
108	 11	40.0	6.9	 25
109	 11	41.0	7.2	 25
110	 11	42.3	8.2	 20
111	 11	46.0	9.3	 25
112	 11	45.0	10.6	 20
113	 11	39.0	8.8	 16
114	 11	44.0	6.4	 20
115	 11	42.0	8.3	 20
116	 11	43.8	11.6	 20
117	 11	39.0	6.9	 25
118	 11	45.0	7.9	 25
119	 11	41.5	7.0	 20
120	 11	44.0	7.6	 25
121	 11	43.0	6.3	 25
122	 11	45.3	7.8	 20
123	 11	46.0	6.9	 20
124	 11	47.5	8.8	 20
125	 11	48.8	8.2	 16
126	 11	48.0	8.1	 20
127	 11	49.0	9.7	 25
128	 11	57.3	9.7	 20
129	 11	66.0	18.3	 25
130	 11	66.0	14.2	 25
131	 11	66.0	15.1	 20
132	 11	65.0	11.6	 25
133	 11	59.0	13.4	 25
134	 11	44.5	6.6	 16
135	 11	56.3	10.8	 20
136	 11	52.3	8.4	 20
137	 11	47.0	11.6	 16
138	 11	53.0	9.3	 25
139	 11	69.0	15.5	 25
140	 11	64.5	12.2	 20
141	 11	74.0	17.1	 25
142	 11	59.0	11.4	 25
143	 11	56.0	7.8	 20
144	 11	65.0	11.9	 25
145	 11	73.0	13.2	 16
146	 11	74.5	9.9	 20
147	 11	64.3	10.7	 20
148	 11	55.5	9.7	 16
149	 11	57.0	10.0	 25
150	 11	59.0	10.5	 25
151	 11	64.5	12.7	 20
152	 11	68.0	10.4	 25
153	 11	61.0	11.8	 25
154	 11	59.5	10.1	 20
155	 11	66.0	11.7	 25
156	 11	57.0	8.8	 20
157	 11	54.5	8.9	 16
158	 11	52.0	6.4	 20
159	 11	55.3	11.0	 20
160	 11	53.5	11.7	 20
161	 11	63.0	11.9	 25
162	 11	73.0	34.4	 25
163	 11	80.5	15.2	 20
164	 11	84.0	21.8	 25
165	 11	87.0	17.6	 25
166	 11	74.0	16.0	 20
167	 11	82.3	15.2	 20
168	 11	62.8	11.2	 20
169	 11	59.3	9.2	 16
170	 11	54.3	9.6	 20
171	 11	64.0	12.7	 25
172	 11	70.5	12.7	 20
173	 11	77.0	14.9	 25
174	 11	71.0	14.2	 25
175	 11	64.8	13.7	 20
176	 11	68.0	13.3	 25
177	 11	56.0	11.6	 25
178	 11	55.3	9.0	 16
179	 11	50.0	7.6	 20
180	 11	46.0	7.0	 20
181	 11	43.3	8.4	 16
182	 11	51.0	9.6	 25
183	 11	41.0	7.6	 25
184	 11	37.3	5.8	 20
185	 11	41.0	9.0	 25
186	 11	36.0	5.5	 25
187	 11	43.5	8.5	 20
188	 11	43.0	8.8	 25
189	 11	41.0	7.5	 20
190	 11	38.3	7.8	 16
191	 11	37.0	6.5	 20
192	 11	40.3	7.8	 20
193	 11	35.3	8.1	 20
194	 11	44.0	8.3	 25
195	 11	43.0	7.5	 25
196	 11	50.5	49.2	 20
197	 11	40.0	8.0	 25
198	 11	35.0	7.6	 25
199	 11	39.3	8.3	 20
200	 11	41.0	8.5	 20
201	 11	34.3	6.7	 16
202	 11	43.8	7.8	 20
203	 11	39.0	6.2	 20
204	 11	38.8	6.5	 20
205	 11	41.0	8.5	 25
206	 11	39.0	6.6	 25
207	 11	41.5	7.4	 20
208	 11	43.0	7.5	 25
209	 11	39.0	8.8	 25
210	 11	37.0	6.2	 20
211	 11	36.5	8.1	 20
212	 11	40.0	8.4	 20
213	 11	46.3	8.8	 16
214	 11	37.3	6.4	 20
215	 11	43.0	8.4	 25
216	 11	41.0	6.1	 20
217	 11	39.0	5.6	 25
218	 11	41.0	6.8	 25
219	 11	42.3	7.1	 20
220	 11	39.0	7.4	 25
221	 11	39.0	6.7	 25
222	 11	40.0	5.0	 20
223	 11	42.3	8.2	 20
224	 11	41.3	6.6	 20
225	 11	39.3	6.3	 16
226	 11	39.0	7.1	 25
227	 11	42.0	6.8	 25
228	 11	46.5	9.0	 20
229	 11	42.0	6.8	 25
230	 11	38.0	6.4	 25
231	 11	41.3	9.1	 20
232	 11	40.0	7.0	 25
233	 11	37.0	6.1	 25
234	 11	42.3	6.6	 16
235	 11	42.0	8.3	 20
236	 11	37.3	6.6	 20
237	 11	36.3	6.3	 20
238	 11	39.0	10.4	 25
239	 11	41.0	5.8	 25
240	 11	40.5	10.3	 20
241	 11	40.0	7.2	 25
242	 11	39.0	10.1	 25
243	 11	40.3	7.2	 20
244	 11	41.0	7.5	 25
245	 11	46.3	8.9	 20
246	 11	34.3	5.7	 16
247	 11	40.3	6.1	 20
248	 11	38.0	5.8	 25
249	 11	40.5	7.8	 20
250	 11	41.0	7.8	 25
251	 11	41.0	5.6	 25
252	 11	41.0	7.2	 20
253	 11	41.0	10.7	 25
254	 11	35.0	4.9	 25
255	 11	34.0	5.1	 20
256	 11	37.0	9.0	 20
257	 11	39.3	6.5	 20
258	 11	39.0	8.8	 16
259	 11	43.0	6.6	 25
260	 11	43.3	9.3	 20
261	 11	40.0	8.2	 25
262	 11	38.0	6.2	 25
263	 11	37.3	6.4	 20
264	 11	45.0	8.5	 25
265	 11	36.0	7.7	 25
266	 11	38.3	5.9	 20
267	 11	39.3	7.9	 20
268	 11	36.0	7.5	 20
269	 11	42.5	7.1	 16
270	 11	39.0	6.4	 25
271	 11	41.0	8.5	 25
272	 11	38.0	6.5	 20
273	 11	40.0	9.0	 25
274	 11	38.0	6.4	 25
275	 11	41.5	8.5	 20
276	 11	44.0	10.0	 25
277	 11	38.0	6.0	 25
278	 11	35.8	9.1	 16
279	 11	39.0	5.3	 20
280	 11	44.0	10.0	 20
281	 11	40.0	7.1	 20
282	 11	38.0	6.6	 25
283	 11	40.0	6.5	 25
284	 11	40.5	7.4	 20
285	 11	40.0	7.7	 25
286	 11	40.0	6.6	 25
287	 11	39.8	9.5	 20
288	 11	42.0	7.8	 25
289	 11	39.5	6.8	 20
290	 11	37.0	6.7	 16
291	 11	40.5	7.2	 20
292	 11	41.0	7.4	 25
293	 11	41.3	7.6	 20
294	 11	35.0	6.8	 25
295	 11	41.0	7.0	 25
296	 11	44.0	8.1	 20
297	 11	42.0	5.7	 25
298	 11	42.0	5.9	 25
299	 11	45.0	8.8	 20
300	 11	37.5	6.3	 20
301	 11	39.3	8.9	 20
302	 11	37.0	7.2	 16
303	 11	41.0	8.0	 25
304	 11	38.0	8.0	 25
305	 11	41.0	7.4	 20
306	 11	38.0	6.8	 25
307	 11	42.0	8.1	 25
308	 11	45.0	6.6	 20
309	 11	41.0	8.3	 25
310	 11	39.0	7.2	 25
311	 11	42.5	6.4	 16
312	 11	41.3	7.3	 20
313	 11	36.3	7.9	 20
314	 11	37.8	8.7	 16
315	 11	45.0	9.7	 25
316	 11	43.0	8.0	 25
317	 11	40.3	8.6	 20
318	 11	38.0	6.8	 25
319	 11	40.0	7.8	 20
320	 11	47.0	8.7	 25
321	 11	41.0	7.3	 25
322	 11	35.8	8.2	 16
323	 11	42.5	8.7	 20
324	 11	33.3	5.5	 20
325	 11	40.3	7.7	 16
326	 11	40.0	5.9	 25
327	 11	50.0	12.7	 25
328	 11	36.3	6.4	 20
329	 11	42.0	7.9	 25
330	 11	42.0	9.0	 25
331	 11	41.3	5.9	 20
332	 11	41.0	9.0	 25
333	 11	41.8	8.7	 20
334	 11	44.0	8.7	 16
335	 11	44.5	7.9	 20
336	 11	39.5	6.1	 20
337	 11	41.3	8.6	 20
338	 11	39.0	5.7	 25
339	 11	44.0	7.3	 25
340	 11	40.3	6.9	 20
341	 11	40.0	9.0	 25
342	 11	50.0	10.9	 25
343	 11	40.5	8.1	 20
344	 11	41.3	7.9	 20
345	 11	53.0	17.7	 20
346	 11	42.3	7.7	 16
347	 11	44.0	11.1	 20
348	 11	41.0	7.0	 25
349	 11	39.0	6.1	 20
350	 11	44.0	12.2	 25
351	 11	42.0	6.8	 25
352	 11	42.5	10.3	 20
353	 11	40.0	8.4	 25
354	 11	44.0	9.2	 25
355	 11	47.0	11.4	 16
356	 11	40.5	7.7	 20
357	 11	39.3	8.1	 20
358	 11	40.0	7.1	 16
359	 11	41.0	6.3	 25
360	 11	43.0	7.7	 25
361	 11	41.8	7.4	 20
362	 11	44.0	9.9	 25
363	 11	43.0	7.3	 25
364	 11	44.5	8.7	 20
365	 11	46.0	9.4	 25
366	 11	43.3	8.2	 20
367	 11	36.5	5.3	 16
368	 11	39.0	10.1	 20
369	 11	36.3	5.3	 20
370	 11	40.3	7.2	 20
371	 11	43.0	9.4	 25
372	 11	36.0	6.1	 25
373	 11	41.5	8.2	 20
374	 11	43.0	8.2	 25
375	 11	42.0	7.2	 20
376	 11	39.0	6.0	 25
377	 11	46.3	6.9	 20
378	 11	38.3	8.6	 16
379	 11	45.3	9.7	 20
380	 11	39.3	6.1	 20
381	 11	41.0	5.9	 20
382	 11	35.0	6.2	 25
383	 11	46.0	7.5	 25
384	 11	42.5	8.6	 20
385	 11	51.0	17.8	 25
386	 11	41.0	8.3	 25
387	 11	40.0	5.2	 20
388	 11	39.8	7.4	 20
389	 11	42.0	6.1	 20
390	 11	35.3	6.2	 16
391	 11	38.0	7.0	 20
392	 11	42.0	8.5	 25
393	 11	39.0	8.0	 20
394	 11	37.0	5.4	 25
395	 11	44.0	10.0	 25
396	 11	46.0	6.8	 20
397	 11	42.0	7.5	 25
398	 11	41.0	6.7	 25
399	 11	39.0	8.7	 16
400	 11	37.0	4.8	 20
401	 11	38.5	7.0	 20
402	 11	39.0	6.2	 16
403	 11	45.0	9.6	 25
404	 11	40.0	6.8	 25
405	 11	40.3	6.9	 20
406	 11	44.0	9.0	 25
407	 11	39.0	5.4	 25
408	 11	44.0	8.9	 20
409	 11	44.0	7.9	 25
410	 11	43.3	7.3	 20
411	 11	37.3	6.8	 16
412	 11	47.0	10.0	 20
413	 11	39.5	8.3	 20
414	 11	43.3	8.7	 20
415	 11	38.0	6.8	 25
416	 11	38.0	8.2	 25
417	 11	42.8	6.6	 20
418	 11	42.0	6.0	 25
419	 11	39.0	7.3	 25
420	 11	42.0	8.9	 20
421	 11	42.3	8.7	 20
422	 11	42.5	10.6	 20
423	 11	44.3	6.9	 16
424	 11	38.0	7.1	 20
425	 11	41.0	7.3	 25
426	 11	45.3	9.8	 20
427	 11	56.0	83.0	 25
428	 11	44.0	9.6	 25
429	 11	45.0	9.7	 20
430	 11	41.0	8.3	 25
431	 11	41.0	7.5	 25
432	 11	43.3	10.4	 16
433	 11	40.3	7.1	 20
434	 11	38.5	6.0	 16
435	 11	40.8	7.7	 20
436	 11	42.0	7.8	 25
437	 11	40.3	8.5	 20
438	 11	38.0	6.8	 25
439	 11	38.0	8.3	 25
440	 11	41.3	7.1	 20
441	 11	40.0	7.2	 25
442	 11	39.0	8.4	 25
443	 11	39.5	6.3	 16
444	 11	38.0	6.3	 20
445	 11	39.0	6.8	 20
446	 11	43.3	6.4	 16
447	 11	36.0	6.4	 25
448	 11	42.0	6.5	 25
449	 11	43.0	5.5	 20
450	 11	42.0	7.3	 25
451	 11	40.0	7.3	 25
452	 11	43.3	8.2	 20
453	 11	40.0	8.9	 25
454	 11	43.0	8.7	 20
455	 11	38.0	5.4	 16
456	 11	42.0	8.0	 20
457	 11	58.3	35.2	 20
458	 11	38.5	6.7	 20
459	 11	41.0	7.9	 25
460	 11	49.0	9.8	 25
461	 11	43.0	10.5	 20
462	 11	42.0	11.0	 25
463	 11	42.0	7.1	 25
464	 11	44.8	9.6	 20
465	 11	39.0	7.2	 20
466	 11	88.0	187.1	 20
467	 11	43.5	6.3	 16
468	 11	35.5	9.9	 20
469	 11	44.0	8.3	 25
470	 11	37.3	7.2	 20
471	 11	40.0	7.0	 25
472	 11	38.0	7.6	 25
473	 11	38.3	7.4	 20
474	 11	37.0	8.0	 25
475	 11	37.0	7.9	 25
476	 11	46.3	9.0	 16
477	 11	36.8	8.2	 20
478	 11	47.8	10.0	 20
479	 11	41.0	7.7	 16
480	 11	39.0	7.2	 25
481	 11	44.0	8.6	 25
482	 11	39.0	9.1	 20
483	 11	38.0	7.8	 25
484	 11	46.0	10.0	 25
485	 11	39.8	6.2	 20
486	 11	37.0	5.8	 25
487	 11	41.5	6.5	 20
488	 11	37.0	7.0	 16
489	 11	39.5	10.0	 20
490	 11	37.8	6.1	 20
491	 11	36.3	6.7	 20
492	 11	44.0	8.8	 25
493	 11	34.3	5.9	 20
494	 11	40.0	8.5	 25
495	 11	34.0	6.8	 25
496	 11	44.0	8.2	 20
497	 11	36.0	9.1	 25
498	 11	43.3	9.2	 20
499	 11	40.8	7.2	 16
500	 11	44.3	8.1	 20
501	 11	43.3	8.5	 20
502	 11	40.0	6.6	 20
503	 11	41.0	7.8	 25
504	 11	40.0	6.9	 25
505	 11	46.3	10.4	 20
506	 11	38.0	7.1	 25
507	 11	45.0	11.2	 25
508	 11	45.0	15.6	 20
509	 11	38.0	9.5	 25
510	 11	42.3	10.2	 20
511	 11	42.5	6.3	 16
512	 11	46.0	8.4	 20
513	 11	40.0	7.0	 25
514	 11	42.8	8.5	 20
515	 11	49.0	7.4	 25
516	 11	39.0	8.0	 25
517	 11	42.0	7.1	 20
518	 11	39.0	7.3	 25
519	 11	41.0	8.3	 25
520	 11	36.3	6.2	 20
521	 11	37.3	6.8	 20
522	 11	45.0	10.0	 20
523	 11	43.3	9.2	 16
524	 11	45.0	8.8	 25
525	 11	40.0	7.9	 25
526	 11	40.8	7.9	 20
527	 11	46.0	10.8	 25
528	 11	43.0	7.6	 25
529	 11	38.3	5.2	 20
530	 11	43.0	7.8	 25
531	 11	41.0	8.2	 25
532	 11	40.0	4.9	 16
533	 11	45.0	8.2	 20
534	 11	38.5	10.8	 20
535	 11	38.0	6.5	 20
536	 11	41.0	9.6	 25
537	 11	40.0	9.0	 25
538	 11	38.0	8.1	 20
539	 11	40.0	5.9	 25
540	 11	39.0	5.5	 25
541	 11	44.3	7.7	 20
542	 11	38.0	6.3	 25
543	 11	40.3	6.5	 20
544	 11	44.3	7.9	 16
545	 11	42.0	8.1	 20
546	 11	41.0	7.9	 25
547	 11	43.5	9.6	 20
548	 11	53.0	11.9	 25
549	 11	39.3	5.3	 20
550	 11	44.0	8.3	 25
551	 11	41.0	8.6	 25
552	 11	45.0	7.9	 20
553	 11	37.0	5.7	 25
554	 11	37.3	7.0	 20
555	 11	42.5	9.1	 16
556	 11	40.0	8.2	 20
557	 11	42.0	7.4	 25
558	 11	39.5	10.6	 20
559	 11	42.0	10.8	 25
560	 11	38.0	7.3	 25
561	 11	46.5	7.9	 20
562	 11	44.0	7.9	 25
563	 11	44.0	18.1	 25
564	 11	43.0	7.7	 20
565	 11	43.5	6.6	 20
566	 11	36.8	9.2	 20
567	 11	45.3	8.9	 16
568	 11	44.0	9.5	 25
569	 11	41.0	6.1	 25
570	 11	37.3	5.3	 20
571	 11	38.0	6.8	 25
572	 11	35.0	5.5	 25
573	 11	37.3	6.0	 20
574	 11	38.0	7.6	 25
575	 11	46.0	9.6	 25
576	 11	41.3	6.8	 16
577	 11	40.8	8.5	 20
578	 11	42.0	7.6	 20
579	 11	39.3	5.8	 20
580	 11	41.0	6.7	 25
581	 11	39.0	7.0	 25
582	 11	37.5	6.5	 20
583	 11	37.0	6.6	 25
584	 11	37.0	6.8	 25
585	 11	42.3	8.5	 20
586	 11	42.0	7.1	 25
587	 11	36.3	6.9	 20
588	 11	45.0	9.8	 16
589	 11	43.5	8.6	 20
590	 11	38.0	6.0	 25
591	 11	38.5	6.5	 20
592	 11	41.0	8.7	 25
593	 11	41.0	8.0	 25
594	 11	43.0	4.6	 20
595	 11	42.0	7.6	 25
596	 11	42.0	6.7	 25
597	 11	42.0	6.8	 20
598	 11	38.3	6.1	 20
599	 11	37.0	5.9	 20
600	 11	39.0	9.1	 16
601	 11	46.5	8.8	 20
602	 11	37.0	5.6	 25
603	 11	37.0	6.9	 20
604	 11	41.0	6.5	 25
605	 11	42.0	10.6	 25
606	 11	44.3	7.4	 20
607	 11	46.0	7.5	 25
608	 11	43.3	7.9	 20
609	 11	43.5	7.3	 20
610	 11	36.3	9.2	 20
611	 11	36.8	4.8	 16
612	 11	48.3	59.0	 20
613	 11	36.0	6.8	 25
614	 11	41.3	6.9	 20
615	 11	38.0	6.1	 25
616	 11	40.0	7.4	 25
617	 11	37.3	7.5	 20
618	 11	42.0	9.1	 25
619	 11	45.0	8.6	 25
620	 11	42.3	27.2	 16
621	 11	43.0	11.8	 20
622	 11	42.0	7.2	 20
623	 11	42.5	9.9	 16
624	 11	42.0	7.7	 25
625	 11	45.0	9.9	 25
626	 11	36.0	5.4	 20
627	 11	35.0	8.0	 25
628	 11	41.0	7.3	 25
629	 11	41.3	6.0	 20
630	 11	42.0	8.0	 25
631	 11	35.8	6.0	 20
632	 11	40.3	7.1	 16
633	 11	37.3	7.1	 20
634	 11	41.0	9.7	 20
635	 11	40.3	5.8	 20
636	 11	44.0	8.4	 25
637	 11	42.0	7.7	 25
638	 11	49.5	10.6	 20
639	 11	79.0	21.5	 25
  0	 12	5260.0	788.7	 25
  1	 12	761.8	139.1	 20
  2	 12	330.0	72.7	 25
  3	 12	1211.0	249.0	 25
  4	 12	130.3	18.9	 20
  5	 12	659.0	145.5	 20
  6	 12	1087.0	163.4	 20
  7	 12	3138.8	319.7	 16
  8	 12	2665.8	613.7	 20
  9	 12	2823.0	518.5	 25
 10	 12	849.5	120.8	 20
 11	 12	586.0	127.1	 25
 12	 12	166.3	34.8	 20
 13	 12	233.0	68.5	 25
 14	 12	127.0	20.2	 25
 15	 12	1117.0	306.4	 20
 16	 12	192.5	38.2	 20
 17	 12	397.5	102.2	 20
 18	 12	79.0	18.2	 16
 19	 12	78.8	17.6	 20
 20	 12	883.0	270.6	 25
 21	 12	138.0	30.5	 20
 22	 12	817.0	289.5	 25
 23	 12	3071.0	875.7	 25
 24	 12	1878.8	500.8	 20
 25	 12	1922.0	627.6	 25
 26	 12	92.0	38.2	 25
 27	 12	124.5	34.0	 20
 28	 12	506.3	173.8	 20
 29	 12	2069.8	607.7	 20
 30	 12	1450.0	324.9	 16
 31	 12	1203.0	337.9	 25
 32	 12	1072.0	310.8	 25
 33	 12	656.3	151.4	 20
 34	 12	475.0	134.8	 25
 35	 12	886.0	238.4	 25
 36	 12	172.3	45.5	 20
 37	 12	129.0	35.9	 25
 38	 12	2310.0	713.0	 25
 39	 12	1647.3	318.6	 16
 40	 12	2248.8	696.0	 20
 41	 12	891.8	182.9	 20
 42	 12	2030.8	343.1	 20
 43	 12	2575.0	707.0	 25
 44	 12	668.0	123.1	 25
 45	 12	84.0	16.2	 20
 46	 12	120.0	39.3	 25
 47	 12	106.0	23.3	 25
 48	 12	262.0	58.2	 20
 49	 12	496.0	148.6	 25
 50	 12	538.3	123.8	 20
 51	 12	673.8	121.7	 16
 52	 12	628.0	152.5	 20
 53	 12	1467.0	319.0	 25
 54	 12	4263.8	811.6	 20
 55	 12	731.0	147.8	 25
 56	 12	122.0	24.1	 25
 57	 12	240.3	61.7	 20
 58	 12	156.0	39.4	 25
 59	 12	496.0	137.3	 25
 60	 12	148.5	34.3	 20
 61	 12	426.8	124.1	 20
 62	 12	1197.3	298.9	 20
 63	 12	684.5	138.0	 16
 64	 12	895.0	253.4	 25
 65	 12	82.0	17.7	 25
 66	 12	340.0	71.3	 20
 67	 12	1769.0	528.4	 25
 68	 12	614.0	136.2	 25
 69	 12	121.3	24.5	 20
 70	 12	336.0	94.2	 25
 71	 12	3952.8	1082.3	 20
 72	 12	2001.8	538.3	 20
 73	 12	519.5	133.2	 20
 74	 12	544.0	113.4	 16
 75	 12	212.0	45.7	 25
 76	 12	1052.0	295.4	 25
 77	 12	1657.5	385.9	 20
 78	 12	186.0	28.5	 25
 79	 12	183.0	51.1	 25
 80	 12	1468.8	356.6	 20
 81	 12	72.0	28.5	 25
 82	 12	438.0	121.9	 25
 83	 12	2276.8	511.1	 16
 84	 12	451.3	98.5	 20
 85	 12	403.8	105.8	 20
 86	 12	912.5	180.2	 20
 87	 12	1829.0	607.3	 25
 88	 12	1109.0	298.5	 25
 89	 12	356.5	73.6	 20
 90	 12	1082.0	343.7	 25
 91	 12	1970.0	535.5	 25
 92	 12	2135.8	506.2	 20
 93	 12	401.0	101.2	 25
 94	 12	546.0	137.5	 20
 95	 12	1904.3	340.3	 16
 96	 12	255.5	43.4	 20
 97	 12	85.0	15.6	 25
 98	 12	315.3	38.6	 20
 99	 12	290.0	75.2	 25
100	 12	97.0	15.0	 25
101	 12	2014.3	310.4	 20
102	 12	3037.0	819.7	 25
103	 12	255.0	51.8	 25
104	 12	218.3	38.8	 20
105	 12	541.3	132.8	 20
106	 12	309.3	47.6	 20
107	 12	482.5	58.7	 16
108	 12	198.0	46.3	 25
109	 12	106.0	21.3	 25
110	 12	1040.8	165.3	 20
111	 12	759.0	189.8	 25
112	 12	1185.0	283.3	 25
113	 12	2066.5	465.2	 20
114	 12	658.0	172.2	 25
115	 12	530.0	126.8	 25
116	 12	1919.3	273.8	 16
117	 12	291.5	71.7	 20
118	 12	1135.0	247.7	 20
119	 12	842.8	147.3	 16
120	 12	243.0	54.7	 25
121	 12	1482.0	263.2	 25
122	 12	2900.8	492.0	 20
123	 12	2527.0	696.9	 25
124	 12	1434.0	338.8	 25
125	 12	390.0	85.3	 20
126	 12	1139.0	325.5	 25
127	 12	3696.5	581.9	 20
128	 12	3851.8	403.9	 16
129	 12	5806.0	1183.6	 20
130	 12	7129.5	807.5	 16
131	 12	5607.0	1217.4	 25
132	 12	3367.0	623.6	 25
133	 12	2658.0	451.6	 20
134	 12	1862.0	504.3	 25
135	 12	2256.0	512.1	 25
136	 12	2269.5	466.6	 20
137	 12	3216.0	924.2	 25
138	 12	3435.8	665.1	 20
139	 12	3791.5	499.8	 16
140	 12	2820.3	715.5	 20
141	 12	14006.0	2428.3	 20
142	 12	6809.3	1008.7	 20
143	 12	1695.0	411.4	 25
144	 12	2594.0	548.9	 25
145	 12	14815.8	2700.6	 20
146	 12	9921.0	2794.9	 25
147	 12	5484.0	1387.3	 25
148	 12	1835.3	433.0	 20
149	 12	4997.8	1241.4	 20
150	 12	6628.5	1290.9	 20
151	 12	11165.8	1565.0	 16
152	 12	6050.0	1643.4	 20
153	 12	579.0	109.6	 25
154	 12	8194.3	1388.2	 20
155	 12	7799.0	2118.2	 25
156	 12	7767.0	1800.5	 25
157	 12	587.3	99.9	 20
158	 12	2169.0	674.4	 25
159	 12	2661.0	745.7	 25
160	 12	2283.3	289.0	 16
161	 12	6714.5	1828.0	 20
162	 12	1795.0	344.9	 20
163	 12	12681.3	1742.0	 16
164	 12	14078.0	3499.0	 25
165	 12	14942.0	2820.2	 25
166	 12	5811.5	980.6	 20
167	 12	12871.0	3488.0	 25
168	 12	6731.0	1583.8	 25
169	 12	3576.8	805.4	 20
170	 12	2980.0	901.2	 25
171	 12	5442.5	1007.6	 20
172	 12	11515.3	1572.0	 16
173	 12	10487.5	2580.6	 20
174	 12	5347.3	1018.9	 20
175	 12	7502.3	1110.6	 20
176	 12	12621.0	3404.1	 25
177	 12	5425.0	1135.4	 25
178	 12	146.3	21.3	 20
179	 12	4658.0	1363.1	 25
180	 12	990.0	219.6	 25
181	 12	59.3	9.2	 20
182	 12	69.5	9.2	 20
183	 12	87.3	12.1	 20
184	 12	53.3	10.8	 16
185	 12	48.8	9.3	 20
186	 12	70.0	15.4	 20
187	 12	79.0	20.0	 25
188	 12	46.0	9.0	 25
189	 12	91.3	21.9	 20
190	 12	192.0	55.3	 25
191	 12	56.0	13.9	 25
192	 12	57.3	9.7	 20
193	 12	51.3	9.9	 20
194	 12	44.3	7.1	 20
195	 12	52.5	14.7	 16
196	 12	47.0	7.4	 20
197	 12	47.0	7.4	 25
198	 12	47.0	8.7	 20
199	 12	42.0	9.0	 25
200	 12	47.0	7.6	 25
201	 12	46.3	9.6	 20
202	 12	48.0	8.6	 25
203	 12	47.0	8.1	 25
204	 12	40.3	6.4	 16
205	 12	62.3	13.0	 20
206	 12	45.0	9.0	 20
207	 12	49.3	8.1	 16
208	 12	47.0	13.1	 25
209	 12	205.0	38.2	 25
210	 12	115.0	13.1	 20
211	 12	122.0	14.6	 25
212	 12	66.0	20.9	 25
213	 12	41.3	6.2	 20
214	 12	161.0	35.8	 25
215	 12	54.0	9.0	 20
216	 12	39.0	7.5	 16
217	 12	45.0	8.8	 20
218	 12	73.5	15.7	 20
219	 12	68.8	12.6	 20
220	 12	48.0	8.0	 25
221	 12	60.0	9.2	 25
222	 12	67.3	15.0	 20
223	 12	53.0	17.8	 25
224	 12	48.0	8.4	 25
225	 12	55.0	9.6	 20
226	 12	47.3	8.6	 20
227	 12	44.3	8.3	 20
228	 12	55.5	9.6	 16
229	 12	53.3	10.3	 20
230	 12	54.0	13.0	 25
231	 12	42.0	11.2	 20
232	 12	57.0	7.4	 25
233	 12	43.0	8.2	 25
234	 12	81.3	15.1	 20
235	 12	63.0	11.3	 25
236	 12	48.0	9.9	 25
237	 12	46.3	5.3	 16
238	 12	43.0	6.2	 20
239	 12	60.0	10.6	 20
240	 12	43.3	10.6	 16
241	 12	47.0	9.4	 25
242	 12	69.0	17.0	 25
243	 12	101.5	18.4	 20
244	 12	52.0	7.8	 25
245	 12	63.0	14.4	 20
246	 12	48.0	7.5	 25
247	 12	57.0	13.2	 25
248	 12	46.3	8.1	 16
249	 12	64.3	10.1	 20
250	 12	51.3	10.5	 20
251	 12	49.5	8.6	 16
252	 12	44.0	8.4	 25
253	 12	44.0	9.5	 25
254	 12	56.3	10.4	 20
255	 12	47.0	6.3	 25
256	 12	49.0	9.3	 25
257	 12	51.0	10.3	 20
258	 12	45.0	6.7	 25
259	 12	49.0	8.9	 20
260	 12	46.0	8.5	 16
261	 12	63.3	11.0	 20
262	 12	63.3	10.2	 20
263	 12	68.3	11.1	 20
264	 12	101.0	18.4	 25
265	 12	49.0	7.9	 25
266	 12	56.0	9.9	 20
267	 12	50.0	8.7	 25
268	 12	55.0	8.8	 25
269	 12	91.3	13.0	 20
270	 12	63.3	11.3	 20
271	 12	60.0	10.9	 20
272	 12	47.8	10.2	 16
273	 12	47.5	8.2	 20
274	 12	46.0	7.9	 25
275	 12	48.0	9.8	 20
276	 12	44.0	7.0	 25
277	 12	54.0	10.8	 25
278	 12	86.0	14.6	 20
279	 12	144.0	28.7	 25
280	 12	275.0	49.0	 25
281	 12	49.0	8.0	 16
282	 12	48.5	7.4	 20
283	 12	40.3	8.2	 20
284	 12	50.3	9.9	 16
285	 12	58.0	13.6	 25
286	 12	52.0	8.9	 25
287	 12	41.5	8.0	 20
288	 12	77.0	10.8	 25
289	 12	114.0	20.5	 25
290	 12	141.0	22.5	 20
291	 12	119.0	24.1	 25
292	 12	91.3	10.7	 20
293	 12	90.3	13.8	 16
294	 12	49.3	11.6	 20
295	 12	47.3	7.5	 20
296	 12	58.0	11.1	 20
297	 12	48.0	8.2	 25
298	 12	46.0	7.2	 25
299	 12	52.3	8.0	 20
300	 12	55.0	11.3	 25
301	 12	57.0	9.9	 25
302	 12	49.3	10.5	 20
303	 12	48.5	7.8	 20
304	 12	49.3	8.3	 16
305	 12	56.0	10.6	 20
306	 12	46.8	11.8	 20
307	 12	83.5	14.9	 20
308	 12	69.0	14.1	 25
309	 12	78.0	19.4	 25
310	 12	88.3	13.0	 20
311	 12	62.0	9.4	 25
312	 12	50.0	10.5	 25
313	 12	49.3	9.5	 20
314	 12	47.0	8.6	 25
315	 12	95.5	18.3	 20
316	 12	84.3	16.8	 16
317	 12	51.3	10.9	 20
318	 12	47.0	8.9	 25
319	 12	46.0	9.8	 20
320	 12	48.0	7.0	 25
321	 12	54.0	8.2	 25
322	 12	61.3	11.3	 20
323	 12	80.0	13.5	 25
324	 12	54.0	7.8	 25
325	 12	51.5	8.4	 20
326	 12	44.8	6.9	 20
327	 12	77.3	14.6	 20
328	 12	65.3	12.1	 16
329	 12	55.0	8.6	 25
330	 12	52.0	10.8	 25
331	 12	51.5	8.9	 20
332	 12	77.0	17.5	 25
333	 12	57.0	12.1	 25
334	 12	80.3	13.7	 20
335	 12	423.0	65.9	 25
336	 12	53.0	11.8	 25
337	 12	44.8	7.4	 16
338	 12	51.3	10.7	 20
339	 12	45.3	6.7	 20
340	 12	51.5	7.6	 20
341	 12	121.0	90.9	 25
342	 12	141.0	26.4	 25
343	 12	69.5	10.0	 20
344	 12	75.0	13.8	 25
345	 12	73.0	13.6	 25
346	 12	53.3	7.7	 20
347	 12	55.0	10.2	 25
348	 12	131.3	22.1	 20
349	 12	50.0	10.8	 16
350	 12	70.0	14.2	 20
351	 12	51.0	7.7	 25
352	 12	77.0	16.3	 20
353	 12	84.0	12.5	 25
354	 12	74.0	10.2	 25
355	 12	119.8	24.6	 20
356	 12	64.0	10.0	 25
357	 12	76.0	15.5	 25
358	 12	121.5	17.4	 20
359	 12	137.0	24.9	 20
360	 12	62.0	9.1	 16
361	 12	49.3	8.0	 20
362	 12	143.0	26.5	 25
363	 12	46.0	5.8	 20
364	 12	46.0	8.7	 25
365	 12	46.0	6.8	 25
366	 12	53.8	13.2	 20
367	 12	53.0	8.4	 25
368	 12	62.0	11.4	 25
369	 12	57.3	10.1	 20
370	 12	54.3	6.7	 20
371	 12	103.3	16.9	 20
372	 12	51.3	8.9	 16
373	 12	104.0	17.8	 25
374	 12	70.0	13.3	 25
375	 12	111.0	15.8	 20
376	 12	89.0	12.2	 25
377	 12	50.0	9.3	 25
378	 12	51.0	8.1	 20
379	 12	53.0	10.9	 25
380	 12	45.0	9.5	 25
381	 12	47.0	6.5	 16
382	 12	54.3	10.8	 20
383	 12	47.0	8.9	 20
384	 12	72.5	15.0	 20
385	 12	60.0	13.8	 25
386	 12	47.0	7.8	 25
387	 12	58.8	11.7	 20
388	 12	49.0	8.9	 25
389	 12	48.0	6.6	 25
390	 12	59.0	10.1	 20
391	 12	63.0	11.4	 25
392	 12	53.3	9.0	 20
393	 12	67.3	9.5	 16
394	 12	324.0	53.8	 20
395	 12	47.0	9.1	 25
396	 12	57.5	8.7	 20
397	 12	58.0	9.5	 25
398	 12	47.0	10.2	 25
399	 12	50.5	8.9	 20
400	 12	72.0	11.5	 25
401	 12	62.0	11.5	 25
402	 12	80.0	15.5	 20
403	 12	64.8	9.9	 20
404	 12	60.3	9.3	 20
405	 12	212.3	27.1	 16
406	 12	48.0	9.0	 20
407	 12	51.0	10.1	 25
408	 12	48.5	8.8	 20
409	 12	56.0	9.8	 25
410	 12	55.0	7.9	 25
411	 12	50.0	8.6	 20
412	 12	51.0	7.8	 25
413	 12	62.0	13.0	 25
414	 12	66.8	11.7	 16
415	 12	61.0	9.6	 20
416	 12	122.3	17.7	 20
417	 12	74.3	11.7	 16
418	 12	55.0	9.2	 25
419	 12	79.5	11.5	 20
420	 12	289.0	38.1	 25
421	 12	55.0	34.9	 25
422	 12	269.5	1760.7	 20
423	 12	52.0	11.9	 25
424	 12	92.0	16.2	 25
425	 12	96.0	13.2	 16
426	 12	80.3	10.0	 20
427	 12	57.0	136.8	 20
428	 12	41.3	10.0	 16
429	 12	50.0	9.5	 25
430	 12	56.0	9.0	 25
431	 12	53.8	9.8	 20
432	 12	60.0	12.7	 25
433	 12	67.0	10.2	 25
434	 12	50.5	8.2	 20
435	 12	64.0	11.2	 25
436	 12	69.5	9.1	 20
437	 12	60.3	9.6	 16
438	 12	104.0	17.3	 20
439	 12	60.0	8.1	 20
440	 12	184.3	30.6	 20
441	 12	48.0	9.6	 25
442	 12	45.0	7.5	 25
443	 12	51.5	8.9	 20
444	 12	62.0	12.5	 25
445	 12	61.0	12.3	 25
446	 12	81.5	12.1	 20
447	 12	70.3	10.4	 20
448	 12	54.3	11.3	 20
449	 12	46.3	10.5	 16
450	 12	46.5	8.1	 20
451	 12	51.0	11.6	 25
452	 12	53.5	10.6	 20
453	 12	57.0	9.4	 25
454	 12	52.0	9.2	 25
455	 12	57.3	10.4	 20
456	 12	60.0	11.7	 25
457	 12	83.0	14.7	 25
458	 12	44.5	12.4	 16
459	 12	52.5	12.0	 20
460	 12	52.3	8.0	 20
461	 12	52.8	11.2	 16
462	 12	58.0	12.7	 25
463	 12	49.0	7.4	 25
464	 12	53.3	10.8	 20
465	 12	51.0	9.6	 25
466	 12	76.0	366.9	 25
467	 12	1148.8	796.9	 20
468	 12	48.0	9.3	 25
469	 12	49.0	8.2	 20
470	 12	47.0	7.9	 16
471	 12	41.3	6.6	 20
472	 12	53.5	12.5	 20
473	 12	43.3	6.9	 20
474	 12	287.0	40.1	 25
475	 12	46.3	8.2	 20
476	 12	71.0	11.0	 25
477	 12	54.0	8.6	 25
478	 12	49.5	8.2	 20
479	 12	64.0	9.6	 25
480	 12	52.0	9.6	 20
481	 12	148.5	21.6	 16
482	 12	113.3	12.7	 20
483	 12	70.3	11.7	 20
484	 12	147.0	16.3	 20
485	 12	142.0	24.0	 25
486	 12	192.0	37.7	 25
487	 12	61.5	8.7	 20
488	 12	61.0	11.1	 25
489	 12	121.0	20.1	 25
490	 12	86.0	16.3	 20
491	 12	43.3	6.8	 20
492	 12	45.3	7.8	 20
493	 12	54.3	7.8	 16
494	 12	91.3	19.3	 20
495	 12	63.0	13.0	 25
496	 12	49.0	7.1	 20
497	 12	64.0	11.1	 25
498	 12	72.0	11.8	 25
499	 12	57.0	9.7	 20
500	 12	62.0	11.2	 25
501	 12	82.0	15.1	 25
502	 12	52.3	8.8	 16
503	 12	118.0	24.4	 20
504	 12	110.3	21.9	 20
505	 12	92.5	11.6	 16
506	 12	60.0	11.1	 25
507	 12	124.0	19.4	 25
508	 12	54.5	10.5	 20
509	 12	56.0	9.2	 25
510	 12	53.0	10.0	 25
511	 12	54.0	9.6	 20
512	 12	73.0	14.1	 25
513	 12	72.0	10.7	 20
514	 12	53.5	6.7	 16
515	 12	52.3	7.5	 20
516	 12	65.3	13.8	 20
517	 12	82.5	12.3	 20
518	 12	46.0	8.2	 25
519	 12	51.0	7.1	 25
520	 12	50.3	29.7	 20
521	 12	50.0	9.4	 25
522	 12	47.0	7.7	 25
523	 12	41.3	7.0	 20
524	 12	50.3	7.3	 20
525	 12	48.0	9.2	 20
526	 12	45.3	8.3	 16
527	 12	102.0	18.9	 20
528	 12	54.0	8.1	 25
529	 12	60.3	9.3	 20
530	 12	81.0	13.4	 25
531	 12	52.0	8.4	 25
532	 12	54.0	8.0	 20
533	 12	53.0	7.9	 25
534	 12	49.3	8.3	 20
535	 12	47.8	7.3	 20
536	 12	50.0	8.4	 20
537	 12	83.3	13.2	 16
538	 12	55.0	9.6	 20
539	 12	48.0	6.1	 25
540	 12	44.0	7.5	 20
541	 12	50.0	7.6	 25
542	 12	85.0	14.8	 25
543	 12	57.3	9.5	 20
544	 12	536.0	127.4	 25
545	 12	51.0	8.1	 25
546	 12	68.8	12.7	 16
547	 12	234.3	32.8	 20
548	 12	142.0	27.0	 20
549	 12	55.5	12.7	 16
550	 12	51.0	10.4	 25
551	 12	48.0	7.3	 25
552	 12	59.8	7.0	 20
553	 12	122.0	20.6	 25
554	 12	46.0	8.8	 25
555	 12	66.5	11.5	 20
556	 12	53.0	8.4	 25
557	 12	72.5	12.5	 20
558	 12	42.8	6.9	 16
559	 12	41.3	7.3	 20
560	 12	43.3	7.5	 20
561	 12	54.3	9.8	 20
562	 12	45.0	9.0	 25
563	 12	57.0	10.1	 25
564	 12	61.3	9.5	 20
565	 12	47.0	7.3	 25
566	 12	50.0	10.0	 25
567	 12	53.5	10.0	 20
568	 12	69.0	10.6	 20
569	 12	60.3	12.2	 20
570	 12	46.3	7.7	 16
571	 12	59.0	10.6	 20
572	 12	49.0	10.2	 25
573	 12	40.0	6.8	 20
574	 12	63.0	9.0	 25
575	 12	51.0	10.7	 25
576	 12	120.5	18.1	 20
577	 12	56.0	7.7	 25
578	 12	55.0	9.1	 25
579	 12	69.3	13.4	 16
580	 12	63.3	13.0	 20
581	 12	42.0	7.2	 20
582	 12	44.0	8.9	 16
583	 12	48.0	7.9	 25
584	 12	47.0	6.6	 25
585	 12	52.3	8.9	 20
586	 12	49.0	9.4	 25
587	 12	57.0	10.6	 25
588	 12	61.3	10.0	 20
589	 12	51.0	10.4	 25
590	 12	50.3	7.9	 20
591	 12	66.8	14.2	 16
592	 12	66.3	9.9	 20
593	 12	58.3	8.4	 16
594	 12	58.0	11.5	 25
595	 12	57.0	9.0	 25
596	 12	48.3	9.1	 20
597	 12	48.0	9.2	 25
598	 12	48.0	10.5	 25
599	 12	50.5	9.4	 20
600	 12	47.0	9.4	 25
601	 12	70.0	12.3	 25
602	 12	48.3	10.4	 16
603	 12	51.0	9.6	 20
604	 12	54.0	6.3	 20
605	 12	57.3	10.1	 20
606	 12	60.0	10.6	 25
607	 12	81.0	10.8	 25
608	 12	113.8	18.7	 20
609	 12	51.0	7.2	 25
610	 12	47.0	6.6	 25
611	 12	57.5	10.4	 20
612	 12	57.0	11.9	 25
613	 12	54.3	10.4	 20
614	 12	58.8	11.2	 16
615	 12	55.8	9.4	 20
616	 12	48.0	7.9	 25
617	 12	404.3	47.7	 20
618	 12	232.0	45.1	 25
619	 12	46.0	7.1	 25
620	 12	53.0	8.7	 20
621	 12	176.0	28.3	 25
622	 12	173.0	21.4	 25
623	 12	174.0	20.2	 20
624	 12	55.3	13.0	 20
625	 12	55.0	11.4	 20
626	 12	49.3	6.7	 16
627	 12	48.0	7.0	 25
628	 12	59.0	9.9	 25
629	 12	50.5	9.7	 20
630	 12	63.0	10.4	 25
631	 12	49.0	6.9	 25
632	 12	55.5	11.1	 20
633	 12	185.0	29.3	 25
634	 12	45.0	7.7	 25
635	 12	59.3	14.2	 16
636	 12	56.0	9.4	 20
637	 12	54.3	8.2	 20
638	 12	66.3	10.5	 20
639	 12	6217.0	1504.9	 25
  0	 13	58.0	7.1	 16
  1	 13	111.3	23.3	 20
  2	 13	77.0	13.4	 25
  3	 13	304.0	38.3	 20
  4	 13	81.0	19.5	 25
  5	 13	191.0	32.7	 25
  6	 13	177.5	28.1	 20
  7	 13	1325.0	395.4	 25
  8	 13	547.0	135.5	 25
  9	 13	549.8	94.3	 16
 10	 13	104.3	15.0	 20
 11	 13	134.0	22.2	 20
 12	 13	60.3	10.4	 16
 13	 13	69.0	13.6	 25
 14	 13	50.0	11.3	 25
 15	 13	69.3	17.3	 20
 16	 13	279.0	77.6	 25
 17	 13	97.0	19.6	 25
 18	 13	41.3	6.3	 20
 19	 13	49.0	10.5	 25
 20	 13	249.0	56.1	 20
 21	 13	61.3	5.2	 16
 22	 13	124.0	33.6	 20
 23	 13	373.0	98.8	 20
 24	 13	402.0	100.7	 20
 25	 13	421.0	98.2	 25
 26	 13	64.0	12.5	 25
 27	 13	54.5	10.4	 20
 28	 13	87.0	16.6	 25
 29	 13	269.0	70.8	 25
 30	 13	175.8	38.0	 20
 31	 13	128.3	24.5	 20
 32	 13	174.0	35.5	 20
 33	 13	102.3	19.5	 16
 34	 13	64.0	11.4	 20
 35	 13	91.0	23.1	 25
 36	 13	55.0	10.9	 20
 37	 13	77.0	17.2	 25
 38	 13	521.0	123.3	 25
 39	 13	386.3	68.1	 20
 40	 13	419.0	115.5	 25
 41	 13	247.0	64.7	 25
 42	 13	197.5	32.9	 16
 43	 13	1177.8	324.3	 20
 44	 13	112.5	16.7	 20
 45	 13	58.3	8.4	 16
 46	 13	55.0	9.8	 25
 47	 13	46.0	7.1	 25
 48	 13	86.3	12.2	 20
 49	 13	100.0	25.7	 25
 50	 13	199.0	35.1	 25
 51	 13	173.3	29.8	 20
 52	 13	131.0	30.2	 25
 53	 13	123.3	18.6	 20
 54	 13	975.8	155.6	 16
 55	 13	100.3	11.6	 20
 56	 13	64.3	11.0	 16
 57	 13	50.0	9.0	 25
 58	 13	62.0	12.2	 25
 59	 13	195.5	34.1	 20
 60	 13	68.0	32.6	 25
 61	 13	81.0	15.5	 25
 62	 13	218.8	60.7	 20
 63	 13	91.0	18.7	 25
 64	 13	213.0	55.5	 20
 65	 13	63.5	9.2	 16
 66	 13	54.3	10.8	 20
 67	 13	211.0	62.7	 20
 68	 13	131.0	17.4	 20
 69	 13	106.0	25.4	 25
 70	 13	117.0	21.3	 25
 71	 13	1558.0	315.5	 20
 72	 13	459.0	115.9	 25
 73	 13	107.0	22.9	 25
 74	 13	80.8	16.1	 20
 75	 13	63.5	13.1	 20
 76	 13	246.0	59.0	 20
 77	 13	145.3	29.1	 16
 78	 13	69.0	12.2	 20
 79	 13	71.0	13.4	 25
 80	 13	271.3	59.9	 20
 81	 13	58.0	9.0	 25
 82	 13	138.0	27.3	 25
 83	 13	579.3	108.4	 20
 84	 13	82.0	13.0	 25
 85	 13	50.0	15.1	 25
 86	 13	218.5	38.3	 16
 87	 13	419.5	92.0	 20
 88	 13	97.3	19.6	 20
 89	 13	79.5	12.8	 16
 90	 13	295.0	87.2	 25
 91	 13	393.0	108.1	 25
 92	 13	450.3	97.7	 20
 93	 13	101.0	20.1	 25
 94	 13	118.0	26.0	 25
 95	 13	949.3	154.4	 20
 96	 13	84.0	16.5	 25
 97	 13	54.5	9.3	 20
 98	 13	112.0	19.7	 16
 99	 13	70.5	13.5	 20
100	 13	46.3	6.1	 20
101	 13	258.5	48.6	 20
102	 13	553.0	148.5	 25
103	 13	62.0	10.3	 25
104	 13	85.3	18.6	 20
105	 13	80.0	20.4	 25
106	 13	81.0	11.8	 25
107	 13	130.8	32.0	 20
108	 13	68.3	11.7	 20
109	 13	47.3	7.9	 20
110	 13	253.3	35.6	 16
111	 13	184.0	31.2	 20
112	 13	506.0	85.0	 25
113	 13	197.3	50.3	 20
114	 13	186.0	37.4	 25
115	 13	98.0	18.0	 20
116	 13	260.0	85.2	 25
117	 13	57.0	12.6	 25
118	 13	207.3	46.4	 20
119	 13	111.0	34.2	 25
120	 13	60.8	11.6	 20
121	 13	215.3	39.1	 16
122	 13	323.3	91.4	 20
123	 13	285.0	55.6	 25
124	 13	62.8	17.8	 20
125	 13	52.0	8.9	 25
126	 13	142.0	31.2	 25
127	 13	1320.8	246.2	 20
128	 13	817.0	259.6	 25
129	 13	654.0	291.9	 25
130	 13	2554.3	508.1	 20
131	 13	914.3	76.5	 20
132	 13	2634.3	400.4	 20
133	 13	1615.5	154.4	 16
134	 13	472.0	91.6	 25
135	 13	868.0	156.4	 25
136	 13	1172.5	126.0	 20
137	 13	706.0	180.1	 25
138	 13	594.0	131.9	 25
139	 13	659.5	130.2	 20
140	 13	618.0	135.1	 25
141	 13	6334.0	1093.6	 25
142	 13	686.0	90.0	 16
143	 13	98.0	16.0	 20
144	 13	178.3	43.2	 20
145	 13	2519.5	495.8	 20
146	 13	1796.0	473.6	 25
147	 13	712.0	143.2	 25
148	 13	177.5	31.8	 20
149	 13	419.0	198.0	 25
150	 13	373.0	247.0	 25
151	 13	1669.0	547.7	 20
152	 13	1096.0	433.8	 25
153	 13	92.3	10.3	 20
154	 13	1001.8	141.4	 16
155	 13	319.5	87.8	 20
156	 13	276.0	86.6	 25
157	 13	422.3	58.5	 20
158	 13	91.0	20.8	 25
159	 13	449.0	144.4	 25
160	 13	290.5	64.8	 20
161	 13	623.0	320.6	 25
162	 13	221.0	57.0	 25
163	 13	1838.5	1021.3	 20
164	 13	3321.8	849.7	 20
165	 13	3809.3	684.4	 20
166	 13	288.5	52.0	 16
167	 13	4968.0	1263.6	 25
168	 13	1356.0	258.1	 25
169	 13	131.3	28.7	 20
170	 13	118.0	31.6	 25
171	 13	662.3	181.1	 20
172	 13	3373.0	1239.5	 25
173	 13	3388.0	954.7	 25
174	 13	427.0	232.6	 20
175	 13	727.5	218.2	 20
176	 13	5016.5	1278.6	 20
177	 13	230.8	27.1	 16
178	 13	66.0	11.2	 25
179	 13	738.0	207.8	 25
180	 13	81.0	35.4	 20
181	 13	58.0	9.8	 25
182	 13	65.0	12.2	 25
183	 13	103.3	16.2	 20
184	 13	50.0	9.4	 25
185	 13	52.0	10.5	 25
186	 13	54.3	8.5	 16
187	 13	60.0	9.1	 20
188	 13	50.5	10.0	 20
189	 13	52.0	9.7	 20
190	 13	58.0	11.1	 25
191	 13	60.0	11.9	 25
192	 13	68.3	11.1	 20
193	 13	49.0	14.3	 25
194	 13	40.0	8.7	 25
195	 13	45.0	7.6	 20
196	 13	99.0	277.3	 25
197	 13	48.0	31.9	 20
198	 13	46.8	62.7	 16
199	 13	52.5	17.1	 20
200	 13	47.0	9.6	 25
201	 13	49.0	10.4	 20
202	 13	50.0	9.1	 25
203	 13	42.0	6.4	 25
204	 13	46.0	6.4	 20
205	 13	51.0	10.1	 25
206	 13	45.0	9.8	 25
207	 13	50.0	9.4	 20
208	 13	47.0	8.5	 20
209	 13	190.3	22.4	 20
210	 13	51.3	8.6	 16
211	 13	949.0	207.9	 25
212	 13	60.0	24.3	 25
213	 13	52.3	10.0	 20
214	 13	74.0	12.0	 25
215	 13	46.0	9.1	 25
216	 13	108.3	19.6	 20
217	 13	50.0	7.6	 25
218	 13	59.0	12.1	 25
219	 13	50.3	6.9	 16
220	 13	43.3	8.1	 20
221	 13	100.3	18.8	 20
222	 13	93.8	12.5	 16
223	 13	45.0	7.8	 25
224	 13	49.0	8.7	 25
225	 13	55.0	9.9	 20
226	 13	45.0	6.5	 25
227	 13	49.0	9.0	 25
228	 13	66.5	12.0	 20
229	 13	64.0	9.3	 25
230	 13	67.0	13.3	 16
231	 13	49.0	9.0	 20
232	 13	47.5	9.2	 20
233	 13	47.5	7.4	 16
234	 13	110.0	23.2	 25
235	 13	83.0	16.5	 25
236	 13	46.3	7.5	 20
237	 13	43.0	8.8	 25
238	 13	39.0	6.8	 25
239	 13	58.0	10.7	 20
240	 13	43.0	9.1	 25
241	 13	46.5	7.6	 20
242	 13	58.3	11.1	 16
243	 13	62.8	10.4	 20
244	 13	61.3	10.5	 20
245	 13	50.5	7.3	 20
246	 13	48.0	9.5	 25
247	 13	54.0	12.5	 25
248	 13	44.3	5.7	 20
249	 13	51.0	7.0	 25
250	 13	49.0	9.7	 25
251	 13	61.3	8.5	 20
252	 13	50.5	9.2	 20
253	 13	46.3	7.5	 20
254	 13	53.0	9.6	 16
255	 13	48.0	9.4	 20
256	 13	45.0	7.7	 25
257	 13	57.8	10.2	 20
258	 13	62.0	11.5	 25
259	 13	45.0	8.0	 25
260	 13	47.5	8.6	 20
261	 13	87.0	14.7	 25
262	 13	160.0	17.6	 25
263	 13	66.3	11.6	 16
264	 13	79.3	15.0	 20
265	 13	49.3	9.4	 20
266	 13	52.5	9.3	 16
267	 13	139.0	27.0	 25
268	 13	50.0	10.5	 25
269	 13	154.5	22.1	 20
270	 13	47.0	7.8	 25
271	 13	62.0	11.3	 25
272	 13	48.0	7.4	 20
273	 13	48.0	7.2	 25
274	 13	56.0	16.7	 20
275	 13	44.3	7.0	 16
276	 13	48.0	8.1	 20
277	 13	47.3	5.7	 20
278	 13	57.0	9.0	 20
279	 13	145.0	24.8	 25
280	 13	143.0	22.1	 25
281	 13	45.0	7.9	 20
282	 13	47.0	9.3	 25
283	 13	45.0	8.6	 25
284	 13	58.5	11.3	 20
285	 13	54.3	9.4	 20
286	 13	51.3	9.5	 16
287	 13	44.0	9.8	 20
288	 13	54.0	11.0	 20
289	 13	78.5	12.9	 20
290	 13	88.0	28.2	 25
291	 13	62.0	9.6	 25
292	 13	99.3	10.3	 20
293	 13	58.0	10.7	 25
294	 13	61.0	12.2	 25
295	 13	43.8	10.6	 20
296	 13	58.0	9.6	 20
297	 13	47.0	7.7	 20
298	 13	51.3	10.7	 16
299	 13	59.3	11.0	 20
300	 13	57.0	11.9	 25
301	 13	48.8	9.6	 20
302	 13	57.0	9.8	 25
303	 13	43.0	7.9	 25
304	 13	58.3	11.5	 20
305	 13	49.0	10.2	 25
306	 13	42.0	7.4	 25
307	 13	98.5	20.0	 16
308	 13	70.5	10.2	 20
309	 13	130.3	20.6	 20
310	 13	73.0	15.3	 16
311	 13	69.0	12.6	 25
312	 13	71.0	9.5	 25
313	 13	50.3	10.7	 20
314	 13	51.0	7.1	 25
315	 13	79.0	11.7	 25
316	 13	66.3	11.3	 20
317	 13	59.0	7.0	 25
318	 13	51.5	9.6	 20
319	 13	48.3	5.3	 16
320	 13	55.0	9.1	 20
321	 13	55.3	9.7	 20
322	 13	73.0	7.8	 20
323	 13	68.0	10.8	 25
324	 13	47.0	10.1	 25
325	 13	56.0	10.1	 20
326	 13	51.0	8.2	 25
327	 13	73.0	12.5	 25
328	 13	128.3	17.9	 20
329	 13	64.0	13.3	 20
330	 13	69.3	13.1	 20
331	 13	53.0	8.3	 16
332	 13	63.8	13.6	 20
333	 13	76.0	11.7	 25
334	 13	65.3	11.0	 20
335	 13	113.0	16.5	 25
336	 13	51.0	8.3	 25
337	 13	51.0	11.3	 20
338	 13	61.0	13.2	 25
339	 13	68.0	12.5	 25
340	 13	43.3	6.4	 16
341	 13	152.5	35.4	 20
342	 13	63.3	10.5	 20
343	 13	78.8	13.5	 16
344	 13	50.0	6.5	 25
345	 13	66.0	9.0	 20
346	 13	79.0	15.8	 25
347	 13	64.0	12.8	 25
348	 13	148.0	22.3	 20
349	 13	54.0	10.7	 25
350	 13	75.0	18.2	 25
351	 13	78.0	12.1	 16
352	 13	76.5	11.3	 20
353	 13	88.0	18.7	 20
354	 13	82.5	10.1	 16
355	 13	76.0	15.0	 25
356	 13	59.0	9.7	 25
357	 13	60.5	10.3	 20
358	 13	111.0	23.8	 25
359	 13	110.0	13.9	 25
360	 13	59.5	11.0	 20
361	 13	49.0	9.9	 25
362	 13	115.3	19.0	 20
363	 13	55.5	10.8	 16
364	 13	49.3	8.6	 20
365	 13	48.5	8.2	 20
366	 13	45.5	7.7	 20
367	 13	73.0	13.6	 25
368	 13	55.0	8.5	 25
369	 13	56.0	10.0	 20
370	 13	64.0	12.4	 25
371	 13	163.0	32.9	 25
372	 13	44.0	8.6	 20
373	 13	71.3	11.9	 20
374	 13	52.5	9.2	 20
375	 13	80.3	15.8	 16
376	 13	154.8	37.8	 20
377	 13	56.0	11.6	 25
378	 13	108.8	18.5	 20
379	 13	55.0	10.4	 25
380	 13	50.0	8.9	 25
381	 13	71.3	12.7	 20
382	 13	55.0	10.6	 25
383	 13	54.0	9.4	 25
384	 13	157.5	23.4	 16
385	 13	59.5	11.1	 20
386	 13	87.0	19.8	 20
387	 13	56.3	12.3	 16
388	 13	50.0	7.0	 25
389	 13	41.0	6.3	 25
390	 13	45.8	7.4	 20
391	 13	57.0	11.2	 25
392	 13	57.0	8.5	 25
393	 13	60.5	10.1	 20
394	 13	149.0	24.4	 25
395	 13	48.8	9.3	 20
396	 13	48.3	8.6	 16
397	 13	58.5	8.7	 20
398	 13	44.3	7.4	 20
399	 13	48.5	10.3	 20
400	 13	51.0	13.0	 25
401	 13	77.0	13.9	 25
402	 13	99.5	15.2	 20
403	 13	77.0	12.1	 25
404	 13	62.3	10.6	 20
405	 13	70.0	8.2	 25
406	 13	45.0	8.0	 25
407	 13	47.5	9.3	 16
408	 13	44.3	6.1	 20
409	 13	59.0	11.0	 20
410	 13	74.8	14.9	 20
411	 13	57.0	10.0	 25
412	 13	51.0	11.5	 25
413	 13	238.0	26.2	 20
414	 13	59.0	8.4	 25
415	 13	131.0	24.5	 25
416	 13	178.0	67.8	 20
417	 13	53.0	8.3	 25
418	 13	52.3	8.6	 20
419	 13	78.3	13.9	 16
420	 13	170.5	23.5	 20
421	 13	51.0	8.7	 25
422	 13	75.0	43.5	 20
423	 13	75.0	19.7	 25
424	 13	151.0	30.1	 25
425	 13	61.0	7.9	 20
426	 13	47.0	11.0	 25
427	 13	44.0	8.5	 25
428	 13	49.5	9.9	 20
429	 13	55.0	11.3	 20
430	 13	60.3	8.9	 20
431	 13	48.0	7.1	 16
432	 13	52.0	8.4	 25
433	 13	85.0	12.0	 25
434	 13	53.8	8.7	 20
435	 13	48.0	8.0	 25
436	 13	50.0	9.6	 25
437	 13	65.5	11.7	 20
438	 13	162.0	24.0	 25
439	 13	57.0	11.0	 25
440	 13	113.5	21.9	 16
441	 13	49.0	6.0	 20
442	 13	46.0	8.7	 20
443	 13	61.8	10.4	 20
444	 13	312.0	57.4	 25
445	 13	78.0	11.8	 25
446	 13	59.3	11.6	 20
447	 13	65.0	12.3	 25
448	 13	47.0	7.1	 25
449	 13	45.3	8.0	 20
450	 13	48.0	7.4	 25
451	 13	56.5	9.5	 20
452	 13	47.0	7.1	 16
453	 13	43.3	6.5	 20
454	 13	96.0	21.5	 25
455	 13	54.5	9.2	 20
456	 13	55.0	9.6	 25
457	 13	124.0	22.3	 25
458	 13	38.3	7.7	 20
459	 13	50.0	10.8	 25
460	 13	75.5	10.9	 20
461	 13	51.0	7.7	 25
462	 13	47.0	8.8	 20
463	 13	45.3	7.9	 16
464	 13	56.3	85.0	 20
465	 13	45.0	9.3	 25
466	 13	45.5	6.8	 20
467	 13	246.0	201.7	 25
468	 13	53.0	8.4	 25
469	 13	57.5	11.7	 20
470	 13	47.0	9.1	 25
471	 13	49.0	8.6	 25
472	 13	51.0	8.6	 20
473	 13	42.0	9.0	 20
474	 13	98.0	9.2	 20
475	 13	51.0	8.5	 16
476	 13	51.0	9.0	 25
477	 13	52.0	9.2	 25
478	 13	43.3	6.9	 20
479	 13	72.0	13.8	 25
480	 13	56.0	12.0	 25
481	 13	107.0	18.0	 20
482	 13	166.0	26.7	 25
483	 13	123.0	18.3	 25
484	 13	295.8	24.3	 16
485	 13	209.0	35.2	 20
486	 13	172.3	17.6	 20
487	 13	66.0	8.6	 20
488	 13	60.0	10.9	 25
489	 13	55.0	9.6	 25
490	 13	123.3	19.2	 20
491	 13	47.0	7.6	 25
492	 13	44.0	7.0	 25
493	 13	50.3	9.1	 20
494	 13	55.0	10.9	 25
495	 13	48.0	7.9	 20
496	 13	61.5	13.0	 16
497	 13	49.0	6.1	 20
498	 13	54.0	9.6	 25
499	 13	51.5	7.8	 20
500	 13	67.0	15.3	 25
501	 13	66.0	11.7	 25
502	 13	54.0	9.9	 20
503	 13	52.0	9.7	 25
504	 13	64.0	12.4	 25
505	 13	87.8	11.8	 20
506	 13	78.3	20.3	 20
507	 13	385.3	52.2	 20
508	 13	53.5	14.4	 16
509	 13	71.0	8.7	 20
510	 13	50.0	10.1	 25
511	 13	56.3	10.3	 20
512	 13	57.0	14.7	 25
513	 13	54.0	9.3	 25
514	 13	42.8	7.2	 20
515	 13	62.0	10.3	 25
516	 13	70.0	8.3	 25
517	 13	128.5	16.8	 16
518	 13	47.5	9.1	 20
519	 13	53.0	9.8	 16
520	 13	49.8	7.1	 20
521	 13	44.0	7.1	 25
522	 13	43.5	9.1	 20
523	 13	47.0	8.0	 25
524	 13	47.0	6.8	 25
525	 13	49.3	7.9	 20
526	 13	59.0	11.7	 25
527	 13	282.0	38.7	 25
528	 13	60.3	11.3	 16
529	 13	49.5	8.8	 20
530	 13	62.0	12.0	 20
531	 13	64.3	14.1	 16
532	 13	53.0	8.3	 25
533	 13	74.0	12.2	 25
534	 13	46.5	6.4	 20
535	 13	49.0	7.9	 25
536	 13	55.0	9.2	 25
537	 13	69.0	12.3	 20
538	 13	47.0	6.1	 25
539	 13	57.3	9.7	 20
540	 13	44.5	7.0	 16
541	 13	43.5	8.2	 20
542	 13	49.3	8.9	 20
543	 13	59.3	14.2	 20
544	 13	1863.0	378.3	 25
545	 13	53.0	9.4	 25
546	 13	61.8	13.0	 20
547	 13	148.0	27.0	 25
548	 13	239.0	29.7	 25
549	 13	53.5	7.7	 20
550	 13	53.5	8.2	 20
551	 13	46.8	8.6	 20
552	 13	47.8	11.5	 16
553	 13	88.3	16.7	 20
554	 13	52.0	8.9	 25
555	 13	52.3	8.5	 20
556	 13	49.0	7.2	 25
557	 13	96.0	23.7	 25
558	 13	44.0	8.6	 20
559	 13	45.0	5.8	 25
560	 13	50.0	10.1	 25
561	 13	52.0	8.3	 16
562	 13	48.8	8.1	 20
563	 13	49.5	9.6	 20
564	 13	87.3	15.5	 16
565	 13	50.0	12.2	 25
566	 13	69.0	12.0	 25
567	 13	52.0	9.1	 20
568	 13	48.0	10.7	 25
569	 13	65.0	9.3	 25
570	 13	50.3	8.6	 20
571	 13	54.0	9.6	 25
572	 13	49.0	9.4	 20
573	 13	42.0	8.6	 16
574	 13	63.8	8.4	 20
575	 13	47.8	7.6	 16
576	 13	71.0	14.9	 25
577	 13	46.0	8.2	 25
578	 13	47.0	5.3	 20
579	 13	81.0	14.3	 25
580	 13	58.0	12.0	 25
581	 13	46.8	7.1	 20
582	 13	49.0	7.4	 25
583	 13	51.3	7.3	 20
584	 13	52.5	9.3	 16
585	 13	88.3	18.8	 20
586	 13	51.3	9.5	 20
587	 13	93.5	12.8	 20
588	 13	62.0	15.5	 25
589	 13	47.0	6.3	 25
590	 13	47.3	6.9	 20
591	 13	54.0	11.6	 25
592	 13	59.0	11.8	 25
593	 13	49.3	12.9	 20
594	 13	97.3	15.1	 20
595	 13	60.3	13.4	 20
596	 13	52.3	8.6	 16
597	 13	46.0	9.0	 20
598	 13	54.0	10.9	 25
599	 13	49.8	6.8	 20
600	 13	48.0	7.8	 25
601	 13	52.0	7.3	 25
602	 13	49.5	6.6	 20
603	 13	46.0	6.2	 25
604	 13	58.0	9.9	 25
605	 13	56.0	12.8	 16
606	 13	57.0	9.0	 20
607	 13	92.8	15.1	 20
608	 13	69.0	11.3	 16
609	 13	48.0	7.9	 25
610	 13	50.0	8.5	 25
611	 13	54.3	11.0	 20
612	 13	70.0	13.5	 25
613	 13	39.0	6.0	 25
614	 13	50.0	6.1	 20
615	 13	53.0	7.8	 25
616	 13	56.3	10.1	 20
617	 13	226.5	22.1	 16
618	 13	57.0	10.4	 20
619	 13	45.8	9.7	 20
620	 13	50.3	7.5	 20
621	 13	131.0	26.2	 25
622	 13	119.0	27.9	 25
623	 13	96.5	14.2	 20
624	 13	61.0	11.7	 25
625	 13	50.0	6.8	 25
626	 13	47.8	8.0	 20
627	 13	45.0	7.9	 20
628	 13	49.0	9.0	 20
629	 13	45.5	8.1	 16
630	 13	53.3	6.9	 20
631	 13	51.0	9.4	 25
632	 13	59.3	9.9	 20
633	 13	55.0	10.2	 25
634	 13	45.3	8.2	 20
635	 13	46.0	7.4	 25
636	 13	56.0	9.4	 25
637	 13	48.3	7.2	 20
638	 13	54.0	8.1	 20
639	 13	91.0	21.7	 20
  0	 14	5240.5	1161.7	 20
  1	 14	121.0	37.4	 25
  2	 14	146.5	19.5	 20
  3	 14	168.0	25.0	 16
  4	 14	89.3	22.2	 20
  5	 14	64.0	9.7	 25
  6	 14	48.3	10.0	 20
  7	 14	111.0	18.8	 25
  8	 14	64.0	11.1	 25
  9	 14	55.8	8.8	 20
 10	 14	59.0	9.9	 25
 11	 14	171.0	19.6	 25
 12	 14	168.3	29.2	 20
 13	 14	48.5	10.0	 20
 14	 14	46.8	8.3	 20
 15	 14	76.0	15.5	 16
 16	 14	52.0	10.1	 25
 17	 14	50.0	8.8	 25
 18	 14	60.8	11.2	 20
 19	 14	771.0	235.6	 25
 20	 14	169.0	19.6	 25
 21	 14	297.3	43.1	 20
 22	 14	94.0	15.2	 25
 23	 14	48.0	6.2	 25
 24	 14	62.0	10.5	 16
 25	 14	88.3	16.9	 20
 26	 14	84.0	14.1	 20
 27	 14	55.0	7.9	 16
 28	 14	305.0	92.2	 25
 29	 14	676.0	111.5	 25
 30	 14	378.5	80.8	 20
 31	 14	75.0	34.8	 25
 32	 14	142.0	33.0	 25
 33	 14	53.0	12.1	 20
 34	 14	48.0	8.6	 25
 35	 14	77.3	15.6	 20
 36	 14	72.5	11.7	 16
 37	 14	51.3	7.6	 20
 38	 14	85.8	16.8	 20
 39	 14	1267.0	218.7	 20
 40	 14	76.0	20.5	 25
 41	 14	88.5	14.6	 20
 42	 14	72.0	15.6	 25
 43	 14	70.0	13.4	 25
 44	 14	60.0	10.9	 20
 45	 14	59.0	9.8	 25
 46	 14	56.3	12.7	 20
 47	 14	149.0	19.7	 16
 48	 14	222.5	50.6	 20
 49	 14	835.0	201.0	 20
 50	 14	499.3	102.0	 20
 51	 14	195.0	46.0	 25
 52	 14	167.0	39.4	 25
 53	 14	110.3	20.4	 20
 54	 14	74.0	10.7	 25
 55	 14	103.0	22.5	 25
 56	 14	63.3	9.5	 20
 57	 14	71.3	12.0	 20
 58	 14	53.3	9.6	 20
 59	 14	76.5	13.3	 16
 60	 14	184.5	40.6	 20
 61	 14	134.0	20.2	 25
 62	 14	121.3	21.8	 20
 63	 14	134.0	27.9	 25
 64	 14	115.0	21.8	 25
 65	 14	57.3	9.4	 20
 66	 14	59.0	7.3	 25
 67	 14	66.0	11.7	 25
 68	 14	47.5	8.5	 16
 69	 14	44.5	6.8	 20
 70	 14	258.8	42.9	 20
 71	 14	91.0	19.6	 16
 72	 14	80.0	18.0	 25
 73	 14	55.0	8.1	 25
 74	 14	43.0	5.5	 20
 75	 14	153.0	23.8	 25
 76	 14	89.0	13.3	 25
 77	 14	57.3	10.3	 20
 78	 14	46.0	7.8	 25
 79	 14	45.3	7.2	 20
 80	 14	57.3	11.1	 16
 81	 14	2306.8	693.0	 20
 82	 14	75.5	18.7	 20
 83	 14	76.0	19.1	 20
 84	 14	71.0	16.0	 25
 85	 14	41.0	8.4	 25
 86	 14	50.3	10.3	 20
 87	 14	53.0	10.3	 25
 88	 14	70.0	10.5	 25
 89	 14	59.0	9.3	 20
 90	 14	44.5	9.4	 20
 91	 14	50.0	9.0	 20
 92	 14	86.0	17.8	 16
 93	 14	70.3	13.7	 20
 94	 14	48.0	8.9	 25
 95	 14	61.0	10.5	 20
 96	 14	119.0	17.5	 25
 97	 14	70.0	11.3	 20
 98	 14	54.0	8.6	 25
 99	 14	144.0	25.2	 25
100	 14	46.8	6.3	 20
101	 14	44.0	7.6	 20
102	 14	54.3	7.2	 20
103	 14	84.3	12.6	 16
104	 14	49.3	9.0	 20
105	 14	87.0	16.8	 25
106	 14	326.5	53.7	 20
107	 14	477.0	90.4	 25
108	 14	47.0	6.1	 25
109	 14	52.8	11.4	 20
110	 14	55.0	8.3	 25
111	 14	56.0	11.0	 25
112	 14	137.5	16.1	 16
113	 14	83.8	11.8	 20
114	 14	69.3	12.3	 20
115	 14	75.3	11.3	 16
116	 14	424.0	97.8	 25
117	 14	543.0	85.0	 25
118	 14	182.8	30.2	 20
119	 14	57.0	10.2	 25
120	 14	817.0	223.0	 25
121	 14	1200.5	307.8	 20
122	 14	120.0	19.4	 25
123	 14	134.5	18.9	 20
124	 14	47.0	6.6	 16
125	 14	50.0	11.5	 20
126	 14	872.5	197.2	 20
127	 14	73.3	13.8	 20
128	 14	77.0	12.2	 25
129	 14	111.0	22.0	 25
130	 14	139.0	23.9	 20
131	 14	389.0	110.2	 25
132	 14	589.0	136.6	 25
133	 14	67.3	10.5	 20
134	 14	64.3	9.5	 20
135	 14	73.8	11.2	 20
136	 14	159.3	22.4	 16
137	 14	287.8	36.0	 20
138	 14	327.0	51.0	 25
139	 14	349.0	43.2	 20
140	 14	135.0	24.2	 25
141	 14	89.0	13.1	 25
142	 14	83.3	13.6	 20
143	 14	77.0	18.0	 25
144	 14	130.0	22.9	 25
145	 14	100.0	9.6	 16
146	 14	81.0	12.2	 20
147	 14	274.8	31.4	 20
148	 14	75.8	12.4	 16
149	 14	141.0	26.1	 25
150	 14	62.0	12.5	 25
151	 14	136.0	16.0	 20
152	 14	82.0	14.7	 25
153	 14	60.0	11.2	 25
154	 14	114.5	14.9	 20
155	 14	67.0	10.6	 25
156	 14	64.3	10.4	 16
157	 14	912.3	271.1	 20
158	 14	469.5	99.7	 20
159	 14	58.8	12.3	 16
160	 14	51.0	8.9	 25
161	 14	304.0	66.1	 25
162	 14	59.3	9.4	 20
163	 14	160.0	35.9	 25
164	 14	552.0	119.7	 25
165	 14	163.0	25.8	 20
166	 14	74.0	9.9	 25
167	 14	139.5	18.3	 20
168	 14	89.8	13.9	 16
169	 14	75.3	13.4	 20
170	 14	115.5	20.0	 20
171	 14	876.3	160.1	 20
172	 14	157.0	22.2	 25
173	 14	114.0	18.7	 25
174	 14	92.3	13.8	 20
175	 14	106.0	13.0	 25
176	 14	134.0	27.7	 25
177	 14	75.3	17.4	 20
178	 14	247.0	55.5	 20
179	 14	127.0	17.1	 20
180	 14	53.5	9.6	 16
181	 14	55.3	11.0	 20
182	 14	2322.0	482.1	 25
183	 14	51.0	11.2	 20
184	 14	41.0	10.6	 25
185	 14	44.0	8.0	 25
186	 14	44.0	7.6	 20
187	 14	37.0	7.2	 25
188	 14	38.0	6.6	 25
189	 14	36.0	7.1	 16
190	 14	39.0	5.6	 20
191	 14	37.3	8.5	 20
192	 14	36.5	9.7	 16
193	 14	39.0	6.3	 25
194	 14	41.0	8.7	 25
195	 14	40.0	5.2	 20
196	 14	39.0	7.3	 25
197	 14	298.0	179.7	 25
198	 14	31.8	7.5	 20
199	 14	37.0	8.4	 25
200	 14	37.0	5.6	 20
201	 14	37.3	5.7	 16
202	 14	42.3	9.3	 20
203	 14	37.5	6.7	 20
204	 14	38.3	7.0	 20
205	 14	38.0	9.1	 25
206	 14	40.0	8.0	 25
207	 14	38.0	5.0	 20
208	 14	35.0	5.0	 25
209	 14	44.0	6.3	 25
210	 14	45.3	8.7	 20
211	 14	38.3	5.3	 20
212	 14	33.3	5.1	 20
213	 14	34.5	5.6	 16
214	 14	38.8	9.2	 20
215	 14	41.0	8.0	 20
216	 14	36.0	5.6	 25
217	 14	45.0	9.5	 25
218	 14	35.5	6.2	 20
219	 14	37.0	5.8	 25
220	 14	40.0	6.0	 25
221	 14	45.3	7.7	 20
222	 14	44.0	8.4	 25
223	 14	44.5	8.8	 20
224	 14	39.3	9.7	 16
225	 14	42.0	7.9	 20
226	 14	41.0	9.5	 25
227	 14	42.5	7.1	 20
228	 14	40.0	7.5	 25
229	 14	42.0	10.2	 25
230	 14	35.3	6.4	 20
231	 14	42.0	6.8	 25
232	 14	45.0	8.4	 25
233	 14	46.0	9.2	 20
234	 14	42.3	9.0	 20
235	 14	35.5	5.6	 20
236	 14	38.5	7.9	 16
237	 14	42.0	7.1	 25
238	 14	38.0	7.6	 25
239	 14	38.3	9.4	 20
240	 14	44.0	9.9	 25
241	 14	40.0	6.8	 25
242	 14	37.0	4.5	 20
243	 14	36.0	5.3	 25
244	 14	40.0	7.0	 25
245	 14	43.0	8.6	 16
246	 14	39.5	13.0	 20
247	 14	42.3	6.4	 20
248	 14	37.3	8.5	 20
249	 14	37.0	8.0	 25
250	 14	33.0	6.5	 25
251	 14	42.3	7.3	 20
252	 14	40.0	10.0	 25
253	 14	35.0	5.4	 25
254	 14	39.3	7.4	 20
255	 14	38.0	6.1	 25
256	 14	44.0	21.6	 20
257	 14	35.3	7.3	 16
258	 14	39.3	5.8	 20
259	 14	46.0	8.8	 25
260	 14	42.5	9.2	 20
261	 14	39.0	5.2	 25
262	 14	39.0	6.4	 25
263	 14	37.0	7.0	 20
264	 14	40.0	6.4	 25
265	 14	45.0	8.2	 25
266	 14	44.3	8.3	 20
267	 14	42.3	8.0	 20
268	 14	42.0	6.9	 20
269	 14	38.5	9.6	 16
270	 14	38.0	5.7	 25
271	 14	41.0	5.5	 20
272	 14	40.0	7.8	 25
273	 14	42.0	8.2	 25
274	 14	36.3	7.1	 20
275	 14	36.0	6.1	 25
276	 14	36.0	8.0	 25
277	 14	37.0	5.8	 20
278	 14	37.8	7.4	 20
279	 14	41.3	7.5	 20
280	 14	36.5	7.8	 16
281	 14	40.0	7.0	 25
282	 14	38.0	8.5	 25
283	 14	38.3	6.9	 20
284	 14	42.0	10.8	 25
285	 14	41.0	8.5	 25
286	 14	37.3	7.8	 20
287	 14	43.0	7.4	 25
288	 14	46.0	10.5	 25
289	 14	36.5	6.4	 16
290	 14	39.0	8.4	 20
291	 14	39.3	8.5	 20
292	 14	41.5	7.6	 20
293	 14	38.0	7.6	 25
294	 14	38.0	7.5	 25
295	 14	42.0	9.3	 20
296	 14	44.0	6.9	 25
297	 14	47.0	8.7	 25
298	 14	41.5	7.6	 20
299	 14	42.0	8.1	 25
300	 14	45.0	10.5	 20
301	 14	40.3	7.4	 16
302	 14	42.5	6.7	 20
303	 14	34.0	7.1	 25
304	 14	45.0	8.5	 20
305	 14	42.0	6.6	 25
306	 14	49.0	13.6	 25
307	 14	42.0	5.6	 20
308	 14	48.0	10.6	 25
309	 14	45.0	8.6	 25
310	 14	39.8	8.4	 20
311	 14	41.3	6.3	 20
312	 14	44.3	9.4	 20
313	 14	45.5	9.5	 16
314	 14	44.0	6.2	 20
315	 14	39.0	6.3	 25
316	 14	44.3	7.6	 20
317	 14	38.0	6.6	 25
318	 14	43.0	8.4	 25
319	 14	40.5	7.3	 20
320	 14	38.0	5.9	 25
321	 14	49.0	9.4	 25
322	 14	37.3	7.3	 16
323	 14	37.8	7.5	 20
324	 14	41.5	8.3	 20
325	 14	38.3	6.2	 16
326	 14	40.0	8.1	 25
327	 14	38.0	6.5	 25
328	 14	45.5	7.4	 20
329	 14	40.0	9.3	 25
330	 14	41.5	8.0	 20
331	 14	41.0	5.9	 25
332	 14	44.0	6.9	 25
333	 14	38.3	6.0	 16
334	 14	36.0	8.7	 20
335	 14	40.0	5.6	 20
336	 14	40.3	6.1	 16
337	 14	50.0	17.8	 25
338	 14	39.0	5.5	 25
339	 14	44.3	8.7	 20
340	 14	37.0	7.6	 25
341	 14	42.0	7.2	 25
342	 14	41.0	6.5	 20
343	 14	39.0	9.8	 25
344	 14	48.3	27.4	 20
345	 14	39.3	8.4	 16
346	 14	48.3	8.3	 20
347	 14	43.3	4.9	 20
348	 14	43.5	7.7	 20
349	 14	40.0	6.0	 25
350	 14	41.0	8.9	 25
351	 14	49.5	21.7	 20
352	 14	45.0	10.2	 25
353	 14	45.0	7.4	 25
354	 14	44.3	7.4	 20
355	 14	39.0	5.0	 20
356	 14	38.5	7.8	 20
357	 14	43.0	8.8	 16
358	 14	43.3	6.1	 20
359	 14	38.0	11.0	 25
360	 14	38.0	7.2	 20
361	 14	41.0	8.6	 25
362	 14	39.0	8.7	 25
363	 14	38.0	5.1	 20
364	 14	43.0	8.8	 25
365	 14	38.0	7.8	 25
366	 14	48.3	11.5	 16
367	 14	45.5	7.9	 20
368	 14	38.3	7.1	 20
369	 14	44.3	7.1	 16
370	 14	38.0	6.2	 25
371	 14	44.0	9.8	 25
372	 14	39.5	6.9	 20
373	 14	42.0	7.8	 25
374	 14	40.0	5.6	 25
375	 14	40.0	6.9	 20
376	 14	39.0	6.9	 25
377	 14	39.0	9.7	 20
378	 14	34.5	6.8	 16
379	 14	41.3	9.6	 20
380	 14	36.5	6.8	 20
381	 14	37.3	7.4	 20
382	 14	44.0	8.4	 25
383	 14	45.0	9.4	 25
384	 14	46.3	9.3	 20
385	 14	43.0	7.7	 25
386	 14	42.0	8.8	 25
387	 14	40.0	8.0	 20
388	 14	45.5	9.2	 20
389	 14	50.8	10.9	 16
390	 14	45.5	6.6	 20
391	 14	39.5	9.6	 20
392	 14	45.5	7.7	 20
393	 14	40.0	6.2	 25
394	 14	43.0	7.8	 25
395	 14	39.3	6.5	 20
396	 14	41.0	7.3	 25
397	 14	42.0	8.0	 25
398	 14	39.3	8.3	 20
399	 14	39.0	5.5	 20
400	 14	36.0	5.1	 20
401	 14	41.3	6.7	 16
402	 14	44.0	6.7	 20
403	 14	47.0	9.1	 25
404	 14	45.3	9.0	 20
405	 14	43.0	5.0	 25
406	 14	42.0	6.7	 25
407	 14	39.3	8.6	 20
408	 14	43.0	8.7	 25
409	 14	40.0	5.8	 25
410	 14	43.8	6.3	 16
411	 14	39.3	8.7	 20
412	 14	40.3	10.5	 20
413	 14	40.8	7.7	 16
414	 14	38.0	5.8	 25
415	 14	46.0	7.7	 25
416	 14	39.3	8.1	 20
417	 14	42.0	46.3	 25
418	 14	37.0	7.5	 25
419	 14	183.8	186.5	 20
420	 14	38.0	7.7	 25
421	 14	41.3	5.8	 20
422	 14	39.3	6.7	 16
423	 14	39.5	7.7	 20
424	 14	41.3	6.5	 20
425	 14	41.3	7.1	 20
426	 14	42.0	7.7	 25
427	 14	37.0	7.2	 25
428	 14	37.5	8.2	 20
429	 14	41.0	8.7	 25
430	 14	41.0	8.0	 25
431	 14	38.5	8.7	 20
432	 14	48.3	10.3	 20
433	 14	43.3	6.5	 20
434	 14	36.3	6.2	 16
435	 14	40.5	7.9	 20
436	 14	48.0	10.4	 25
437	 14	44.3	9.9	 20
438	 14	42.0	6.5	 25
439	 14	42.0	6.9	 25
440	 14	41.5	7.2	 20
441	 14	37.0	8.2	 25
442	 14	37.0	6.0	 25
443	 14	45.3	8.0	 16
444	 14	37.3	5.9	 20
445	 14	39.5	8.4	 16
446	 14	40.0	5.8	 20
447	 14	42.0	7.7	 25
448	 14	37.3	8.7	 20
449	 14	37.0	8.1	 25
450	 14	42.0	5.8	 25
451	 14	40.3	9.1	 20
452	 14	45.0	7.3	 25
453	 14	39.0	5.9	 25
454	 14	42.3	6.6	 16
455	 14	38.0	7.7	 20
456	 14	38.3	6.9	 20
457	 14	38.0	7.8	 16
458	 14	39.0	7.1	 25
459	 14	41.0	6.8	 25
460	 14	38.3	6.1	 20
461	 14	45.0	9.6	 25
462	 14	43.0	18.8	 25
463	 14	41.5	17.8	 20
464	 14	71.0	71.6	 25
465	 14	39.3	7.6	 20
466	 14	657.0	306.7	 16
467	 14	55.8	68.0	 20
468	 14	39.3	5.4	 20
469	 14	38.0	7.3	 20
470	 14	42.0	8.8	 25
471	 14	46.0	9.1	 25
472	 14	38.3	8.9	 20
473	 14	48.0	9.7	 25
474	 14	42.0	6.9	 25
475	 14	40.0	7.6	 20
476	 14	40.0	5.8	 20
477	 14	44.3	8.1	 20
478	 14	43.3	9.3	 16
479	 14	41.0	8.7	 20
480	 14	49.0	16.4	 25
481	 14	47.3	10.4	 20
482	 14	42.0	5.7	 25
483	 14	45.0	7.9	 25
484	 14	38.5	6.3	 20
485	 14	40.0	7.5	 25
486	 14	41.0	7.2	 25
487	 14	40.3	6.2	 16
488	 14	42.5	8.0	 20
489	 14	40.3	7.9	 20
490	 14	45.3	8.0	 16
491	 14	43.0	8.9	 25
492	 14	39.0	6.9	 25
493	 14	43.5	6.8	 20
494	 14	49.0	8.1	 25
495	 14	55.0	10.3	 25
496	 14	67.5	13.1	 20
497	 14	55.0	10.2	 25
498	 14	59.5	16.7	 20
499	 14	37.3	5.8	 16
500	 14	38.3	8.9	 20
501	 14	44.5	9.9	 20
502	 14	46.0	7.0	 20
503	 14	42.0	8.3	 25
504	 14	47.3	5.6	 20
505	 14	45.0	8.2	 25
506	 14	43.0	7.8	 25
507	 14	40.8	7.4	 20
508	 14	40.0	9.8	 25
509	 14	48.0	9.2	 25
510	 14	35.0	5.8	 16
511	 14	40.3	8.1	 20
512	 14	41.3	6.9	 20
513	 14	42.3	6.6	 20
514	 14	41.0	8.5	 25
515	 14	43.0	6.8	 25
516	 14	45.3	7.7	 20
517	 14	38.0	5.1	 25
518	 14	43.0	7.2	 25
519	 14	49.3	11.5	 20
520	 14	45.0	8.3	 25
521	 14	45.0	7.7	 20
522	 14	48.0	8.3	 16
523	 14	40.5	5.7	 20
524	 14	47.0	14.9	 25
525	 14	43.0	8.9	 20
526	 14	49.0	9.3	 25
527	 14	49.0	8.9	 25
528	 14	40.3	8.0	 20
529	 14	40.0	6.7	 25
530	 14	38.0	7.0	 25
531	 14	42.3	8.8	 20
532	 14	38.0	7.0	 20
533	 14	41.8	7.9	 20
534	 14	41.8	8.1	 16
535	 14	35.0	8.2	 25
536	 14	43.0	8.0	 25
537	 14	39.0	8.1	 20
538	 14	40.0	7.9	 25
539	 14	38.0	6.5	 25
540	 14	42.8	8.3	 20
541	 14	48.0	9.4	 25
542	 14	36.0	7.0	 25
543	 14	41.3	8.0	 16
544	 14	43.5	9.8	 20
545	 14	44.3	7.7	 20
546	 14	40.0	6.4	 20
547	 14	41.0	8.2	 25
548	 14	43.0	6.8	 25
549	 14	39.8	7.5	 20
550	 14	41.0	8.4	 25
551	 14	38.0	7.3	 25
552	 14	37.5	6.9	 20
553	 14	41.0	7.4	 25
554	 14	46.3	10.9	 20
555	 14	39.5	7.4	 16
556	 14	37.3	6.0	 20
557	 14	42.0	7.0	 25
558	 14	37.0	7.2	 20
559	 14	36.0	7.1	 25
560	 14	39.3	7.9	 20
561	 14	44.0	9.2	 25
562	 14	41.0	6.4	 25
563	 14	38.5	6.2	 20
564	 14	42.0	5.3	 25
565	 14	44.5	6.6	 20
566	 14	43.0	5.2	 16
567	 14	50.0	10.2	 20
568	 14	42.0	6.7	 25
569	 14	42.3	10.6	 20
570	 14	41.0	6.1	 25
571	 14	44.0	8.1	 25
572	 14	39.8	6.8	 20
573	 14	46.0	8.2	 25
574	 14	39.0	7.2	 25
575	 14	43.3	6.6	 20
576	 14	39.0	7.0	 20
577	 14	39.5	7.1	 20
578	 14	37.3	6.8	 16
579	 14	45.0	8.8	 25
580	 14	42.0	9.3	 25
581	 14	42.3	7.2	 20
582	 14	41.0	7.5	 25
583	 14	40.0	6.2	 25
584	 14	43.5	8.4	 20
585	 14	39.0	6.2	 25
586	 14	41.0	8.3	 25
587	 14	38.0	7.1	 16
588	 14	39.0	7.5	 20
589	 14	45.0	6.8	 20
590	 14	45.0	9.3	 20
591	 14	43.0	6.3	 25
592	 14	41.0	9.3	 25
593	 14	45.0	8.2	 20
594	 14	41.0	7.5	 25
595	 14	43.0	6.8	 25
596	 14	40.3	7.1	 20
597	 14	44.0	7.2	 25
598	 14	44.5	9.5	 20
599	 14	45.0	7.7	 16
600	 14	40.3	6.7	 20
601	 14	37.3	6.9	 20
602	 14	44.3	7.2	 20
603	 14	43.0	8.2	 25
604	 14	38.0	8.4	 25
605	 14	43.3	8.3	 20
606	 14	42.0	8.7	 25
607	 14	36.0	6.1	 25
608	 14	46.0	9.4	 20
609	 14	39.0	6.9	 20
610	 14	45.3	8.7	 20
611	 14	34.8	7.5	 16
612	 14	43.3	6.3	 20
613	 14	41.0	6.7	 25
614	 14	43.3	7.6	 20
615	 14	41.0	6.9	 25
616	 14	40.0	6.0	 25
617	 14	42.3	6.6	 20
618	 14	45.0	7.3	 25
619	 14	46.5	7.7	 20
620	 14	50.0	8.1	 20
621	 14	41.0	8.6	 20
622	 14	44.8	8.2	 16
623	 14	40.8	7.7	 20
624	 14	43.0	7.1	 25
625	 14	41.8	7.2	 20
626	 14	47.0	9.0	 25
627	 14	45.0	10.6	 25
628	 14	38.3	4.8	 20
629	 14	41.0	8.1	 25
630	 14	40.0	6.8	 25
631	 14	44.3	8.5	 16
632	 14	46.3	7.8	 20
633	 14	55.5	18.7	 20
634	 14	52.0	11.0	 16
635	 14	46.0	8.1	 25
636	 14	47.0	9.1	 25
637	 14	46.0	9.4	 20
638	 14	57.0	15.8	 25
639	 14	6408.0	1230.7	 25
  0	 15	68.3	10.0	 20
  1	 15	76.0	13.0	 25
  2	 15	111.0	17.7	 25
  3	 15	128.5	16.6	 20
  4	 15	82.0	15.9	 25
  5	 15	50.5	14.2	 20
  6	 15	49.5	8.9	 16
  7	 15	176.3	29.8	 20
  8	 15	100.3	23.3	 20
  9	 15	45.3	7.4	 20
 10	 15	72.0	14.0	 25
 11	 15	63.0	10.5	 25
 12	 15	56.0	11.3	 20
 13	 15	52.0	11.1	 25
 14	 15	45.0	8.3	 25
 15	 15	50.0	8.6	 20
 16	 15	49.3	10.2	 20
 17	 15	46.8	7.9	 20
 18	 15	95.0	16.0	 16
 19	 15	142.5	32.6	 20
 20	 15	222.0	55.5	 25
 21	 15	128.3	50.3	 20
 22	 15	65.0	10.4	 25
 23	 15	55.0	8.3	 25
 24	 15	62.5	13.3	 20
 25	 15	79.0	16.3	 25
 26	 15	60.0	10.5	 20
 27	 15	46.0	7.6	 25
 28	 15	65.0	11.2	 20
 29	 15	727.8	116.8	 16
 30	 15	284.8	93.8	 20
 31	 15	49.0	20.8	 25
 32	 15	48.0	11.8	 20
 33	 15	43.0	8.4	 25
 34	 15	48.0	10.7	 25
 35	 15	47.3	7.0	 20
 36	 15	98.0	18.5	 25
 37	 15	55.0	9.3	 25
 38	 15	117.8	19.6	 20
 39	 15	427.0	64.1	 20
 40	 15	49.0	11.0	 20
 41	 15	55.3	9.9	 16
 42	 15	43.0	7.3	 25
 43	 15	85.0	15.0	 25
 44	 15	43.3	4.8	 20
 45	 15	45.0	8.5	 25
 46	 15	84.0	12.0	 25
 47	 15	213.8	25.9	 20
 48	 15	275.0	39.3	 25
 49	 15	185.0	52.6	 25
 50	 15	202.3	22.3	 16
 51	 15	210.5	47.6	 20
 52	 15	73.5	13.7	 20
 53	 15	75.0	20.8	 20
 54	 15	62.0	8.3	 25
 55	 15	58.0	7.9	 25
 56	 15	63.5	11.3	 20
 57	 15	59.0	10.7	 25
 58	 15	116.0	25.1	 25
 59	 15	79.0	14.7	 20
 60	 15	82.0	14.6	 25
 61	 15	82.5	14.5	 20
 62	 15	50.0	9.5	 16
 63	 15	59.0	13.4	 20
 64	 15	205.0	40.6	 25
 65	 15	56.3	9.0	 20
 66	 15	73.0	14.1	 25
 67	 15	56.0	10.3	 25
 68	 15	45.3	6.9	 20
 69	 15	63.0	10.5	 25
 70	 15	905.0	223.4	 25
 71	 15	67.0	10.3	 20
 72	 15	61.5	9.9	 20
 73	 15	55.0	10.3	 20
 74	 15	46.3	10.3	 16
 75	 15	322.0	55.4	 25
 76	 15	157.0	19.9	 25
 77	 15	67.0	12.8	 20
 78	 15	60.0	8.6	 25
 79	 15	50.0	7.9	 25
 80	 15	66.0	15.7	 20
 81	 15	153.0	67.6	 25
 82	 15	63.8	11.3	 20
 83	 15	59.0	12.1	 20
 84	 15	108.8	16.4	 20
 85	 15	38.3	6.6	 16
 86	 15	58.0	9.7	 25
 87	 15	48.0	9.5	 25
 88	 15	49.5	9.3	 20
 89	 15	90.0	19.9	 25
 90	 15	45.0	10.1	 25
 91	 15	55.0	10.3	 20
 92	 15	96.0	20.6	 25
 93	 15	58.0	9.8	 25
 94	 15	53.5	11.4	 16
 95	 15	44.5	9.6	 20
 96	 15	58.5	9.2	 20
 97	 15	50.0	7.7	 20
 98	 15	72.0	14.9	 25
 99	 15	64.0	9.5	 25
100	 15	49.0	8.2	 20
101	 15	45.0	8.6	 25
102	 15	56.0	12.9	 25
103	 15	78.0	13.4	 20
104	 15	49.0	11.5	 25
105	 15	184.5	35.7	 20
106	 15	164.8	21.8	 16
107	 15	137.3	20.5	 20
108	 15	50.0	10.4	 25
109	 15	46.0	6.8	 20
110	 15	152.0	34.5	 25
111	 15	69.0	13.5	 25
112	 15	76.5	14.1	 20
113	 15	96.0	16.4	 25
114	 15	63.0	10.7	 25
115	 15	56.0	9.4	 20
116	 15	261.3	43.6	 20
117	 15	331.8	30.7	 20
118	 15	87.3	14.8	 16
119	 15	51.0	7.2	 25
120	 15	149.0	23.9	 25
121	 15	211.8	43.9	 20
122	 15	53.0	7.8	 25
123	 15	174.0	25.3	 25
124	 15	44.8	6.5	 20
125	 15	51.0	10.7	 25
126	 15	195.0	50.1	 25
127	 15	45.5	8.3	 16
128	 15	47.5	10.5	 20
129	 15	64.0	8.6	 20
130	 15	71.3	13.6	 16
131	 15	79.0	13.0	 25
132	 15	93.0	17.4	 25
133	 15	49.0	11.6	 20
134	 15	61.0	11.9	 25
135	 15	83.0	12.2	 25
136	 15	89.3	14.3	 20
137	 15	138.0	20.1	 25
138	 15	162.5	23.7	 20
139	 15	338.8	21.5	 16
140	 15	123.8	17.9	 20
141	 15	93.8	17.5	 16
142	 15	62.0	10.2	 25
143	 15	61.0	10.1	 25
144	 15	75.3	8.5	 20
145	 15	97.0	13.3	 25
146	 15	89.0	15.9	 25
147	 15	88.8	16.6	 20
148	 15	60.0	10.4	 25
149	 15	63.5	10.4	 20
150	 15	44.8	8.1	 16
151	 15	50.3	9.5	 20
152	 15	161.3	25.4	 20
153	 15	50.8	8.6	 20
154	 15	109.0	21.8	 25
155	 15	60.0	12.1	 25
156	 15	66.3	10.3	 20
157	 15	134.0	32.3	 25
158	 15	58.0	18.7	 25
159	 15	45.8	8.1	 20
160	 15	45.3	8.9	 20
161	 15	103.3	22.5	 20
162	 15	50.8	9.0	 16
163	 15	107.3	17.6	 20
164	 15	295.0	40.3	 25
165	 15	58.5	8.8	 20
166	 15	70.0	13.9	 25
167	 15	53.0	8.4	 25
168	 15	64.0	11.6	 20
169	 15	83.0	14.1	 25
170	 15	63.0	11.5	 25
171	 15	102.8	15.6	 16
172	 15	119.3	27.4	 20
173	 15	161.5	54.9	 20
174	 15	159.0	36.8	 16
175	 15	61.0	9.7	 25
176	 15	128.0	40.7	 25
177	 15	89.0	14.2	 20
178	 15	150.0	26.6	 25
179	 15	153.0	25.4	 25
180	 15	46.3	7.9	 20
181	 15	46.0	7.9	 25
182	 15	272.8	46.3	 20
183	 15	366.0	31.9	 16
184	 15	83.3	22.7	 20
185	 15	72.0	13.1	 20
186	 15	49.5	7.0	 20
187	 15	48.0	8.5	 25
188	 15	55.0	9.8	 25
189	 15	67.3	12.5	 20
190	 15	61.0	9.3	 25
191	 15	205.0	43.4	 25
192	 15	64.0	13.8	 20
193	 15	72.0	13.5	 20
194	 15	63.5	9.6	 20
195	 15	53.3	14.3	 16
196	 15	96.0	106.5	 20
197	 15	47.0	9.2	 25
198	 15	47.3	12.0	 20
199	 15	45.0	8.1	 25
200	 15	51.0	10.4	 20
201	 15	43.0	7.9	 25
202	 15	46.0	19.6	 25
203	 15	92.0	19.2	 20
204	 15	47.3	9.0	 20
205	 15	56.3	27.6	 20
206	 15	49.5	7.1	 16
207	 15	61.3	8.3	 20
208	 15	110.0	20.8	 25
209	 15	54.3	10.6	 20
210	 15	66.0	13.2	 25
211	 15	53.0	9.7	 25
212	 15	47.0	10.3	 20
213	 15	62.0	11.4	 25
214	 15	39.0	7.4	 25
215	 15	67.3	15.2	 16
216	 15	47.5	7.8	 20
217	 15	45.3	9.2	 20
218	 15	60.0	11.8	 16
219	 15	44.0	6.8	 25
220	 15	47.0	8.2	 25
221	 15	46.5	8.1	 20
222	 15	60.0	11.2	 25
223	 15	93.0	17.8	 25
224	 15	109.8	19.8	 20
225	 15	662.0	163.1	 25
226	 15	86.0	19.7	 20
227	 15	92.5	15.6	 16
228	 15	307.8	53.2	 20
229	 15	75.3	12.2	 20
230	 15	62.5	11.4	 20
231	 15	59.0	10.5	 25
232	 15	60.0	11.6	 25
233	 15	53.8	9.2	 20
234	 15	57.0	9.5	 25
235	 15	116.0	22.3	 25
236	 15	114.0	22.9	 20
237	 15	135.3	20.1	 20
238	 15	79.3	14.3	 20
239	 15	144.3	19.0	 16
240	 15	120.5	23.0	 20
241	 15	166.0	19.2	 25
242	 15	70.3	16.9	 20
243	 15	48.0	9.4	 25
244	 15	118.0	22.5	 25
245	 15	43.0	7.8	 20
246	 15	172.0	50.0	 25
247	 15	56.0	10.3	 25
248	 15	52.5	8.2	 16
249	 15	48.5	8.3	 20
250	 15	51.0	9.4	 20
251	 15	52.3	9.4	 16
252	 15	46.0	8.3	 25
253	 15	49.0	9.5	 25
254	 15	53.8	9.2	 20
255	 15	99.0	22.5	 25
256	 15	63.0	13.5	 20
257	 15	58.0	12.6	 25
258	 15	56.0	11.6	 25
259	 15	70.8	13.2	 16
260	 15	125.3	27.5	 20
261	 15	56.3	10.3	 20
262	 15	218.5	41.4	 16
263	 15	65.0	11.1	 25
264	 15	52.0	10.2	 25
265	 15	55.3	9.5	 20
266	 15	58.0	11.8	 25
267	 15	1395.0	330.1	 25
268	 15	91.0	20.8	 20
269	 15	58.0	10.4	 25
270	 15	61.0	12.1	 20
271	 15	55.3	7.5	 16
272	 15	45.3	6.5	 20
273	 15	47.0	7.5	 20
274	 15	56.3	9.1	 20
275	 15	47.0	8.0	 25
276	 15	59.0	10.2	 25
277	 15	54.5	8.3	 20
278	 15	70.0	12.8	 25
279	 15	61.0	12.2	 25
280	 15	50.5	9.9	 20
281	 15	64.8	15.3	 20
282	 15	110.0	19.1	 20
283	 15	56.0	8.1	 16
284	 15	62.0	11.0	 20
285	 15	87.0	16.7	 25
286	 15	50.3	8.4	 20
287	 15	225.0	38.2	 25
288	 15	498.0	61.0	 25
289	 15	268.5	37.4	 20
290	 15	69.0	11.8	 25
291	 15	168.0	36.9	 25
292	 15	112.5	15.3	 16
293	 15	117.5	20.9	 20
294	 15	108.3	12.8	 20
295	 15	129.3	15.3	 16
296	 15	112.0	21.8	 25
297	 15	88.0	15.6	 25
298	 15	85.0	11.1	 20
299	 15	146.0	20.1	 25
300	 15	157.0	21.5	 25
301	 15	273.5	37.9	 20
302	 15	110.0	20.5	 25
303	 15	58.3	9.7	 20
304	 15	103.5	13.3	 16
305	 15	87.3	13.5	 20
306	 15	272.5	28.4	 20
307	 15	374.8	36.1	 20
308	 15	212.0	18.2	 25
309	 15	203.0	27.4	 25
310	 15	139.8	22.2	 20
311	 15	324.0	59.1	 25
312	 15	145.0	17.5	 25
313	 15	185.0	25.7	 20
314	 15	625.0	102.0	 25
315	 15	367.5	28.0	 16
316	 15	163.0	17.7	 20
317	 15	78.8	11.4	 20
318	 15	92.5	15.2	 20
319	 15	119.0	30.5	 25
320	 15	64.0	11.7	 25
321	 15	57.3	9.7	 20
322	 15	68.0	10.6	 25
323	 15	62.0	12.9	 25
324	 15	167.3	32.3	 20
325	 15	207.0	34.8	 25
326	 15	78.3	18.5	 20
327	 15	192.3	31.0	 16
328	 15	573.5	119.6	 20
329	 15	686.0	55.1	 25
330	 15	527.5	66.4	 20
331	 15	252.0	30.9	 25
332	 15	613.0	117.4	 25
333	 15	69.8	10.8	 20
334	 15	68.0	9.1	 25
335	 15	444.0	84.9	 25
336	 15	56.3	11.7	 20
337	 15	52.0	5.3	 20
338	 15	114.0	16.1	 20
339	 15	69.5	9.1	 16
340	 15	73.0	13.1	 25
341	 15	55.0	9.5	 25
342	 15	82.0	12.0	 20
343	 15	74.0	12.0	 25
344	 15	76.0	14.1	 25
345	 15	198.0	37.5	 20
346	 15	1712.0	398.3	 25
347	 15	320.0	70.3	 25
348	 15	201.3	30.7	 16
349	 15	408.3	60.5	 20
350	 15	215.0	38.7	 20
351	 15	533.0	68.7	 20
352	 15	469.0	80.6	 25
353	 15	146.0	23.6	 25
354	 15	78.3	14.4	 20
355	 15	808.0	176.9	 25
356	 15	159.0	32.4	 25
357	 15	70.5	12.8	 20
358	 15	55.0	9.7	 25
359	 15	65.5	16.6	 20
360	 15	100.3	13.9	 16
361	 15	52.0	7.5	 20
362	 15	73.0	10.5	 25
363	 15	146.5	30.1	 20
364	 15	158.0	24.4	 25
365	 15	426.0	71.7	 25
366	 15	137.3	17.7	 20
367	 15	222.0	60.1	 25
368	 15	354.0	63.2	 25
369	 15	63.0	8.0	 20
370	 15	51.5	8.5	 20
371	 15	54.3	11.2	 16
372	 15	54.0	10.2	 20
373	 15	51.0	11.2	 25
374	 15	65.3	8.6	 20
375	 15	53.0	9.5	 25
376	 15	52.0	7.8	 25
377	 15	55.5	9.6	 20
378	 15	59.0	10.9	 25
379	 15	55.0	12.7	 25
380	 15	46.3	9.4	 20
381	 15	59.0	10.0	 20
382	 15	48.5	9.8	 20
383	 15	47.3	7.0	 16
384	 15	58.0	8.3	 25
385	 15	164.0	26.9	 25
386	 15	192.3	20.5	 20
387	 15	401.0	53.3	 25
388	 15	368.0	35.4	 25
389	 15	328.5	42.3	 20
390	 15	121.0	17.6	 25
391	 15	53.0	10.6	 25
392	 15	52.5	7.4	 16
393	 15	64.3	10.7	 20
394	 15	62.0	11.3	 20
395	 15	66.3	11.4	 20
396	 15	58.0	7.9	 25
397	 15	144.0	21.8	 25
398	 15	114.3	21.1	 20
399	 15	75.0	13.3	 25
400	 15	79.0	13.3	 25
401	 15	49.3	8.2	 20
402	 15	151.0	24.9	 25
403	 15	195.8	20.6	 20
404	 15	42.3	6.0	 16
405	 15	46.0	9.0	 20
406	 15	53.0	7.2	 20
407	 15	101.3	10.1	 20
408	 15	70.0	14.7	 25
409	 15	98.0	17.3	 25
410	 15	77.0	9.6	 20
411	 15	251.0	38.5	 25
412	 15	186.0	29.1	 25
413	 15	185.8	35.9	 20
414	 15	209.3	20.6	 20
415	 15	1459.0	145.0	 20
416	 15	109.5	15.7	 16
417	 15	72.8	11.6	 20
418	 15	51.0	10.6	 25
419	 15	51.3	9.4	 20
420	 15	300.0	52.3	 25
421	 15	196.0	37.0	 25
422	 15	60.0	11.0	 20
423	 15	49.0	8.1	 25
424	 15	49.0	10.3	 25
425	 15	44.5	7.1	 16
426	 15	61.3	9.6	 20
427	 15	94.3	46.6	 20
428	 15	46.0	5.8	 16
429	 15	76.0	11.5	 25
430	 15	53.3	6.6	 20
431	 15	59.0	9.5	 25
432	 15	93.0	18.9	 25
433	 15	59.3	10.2	 20
434	 15	51.0	8.1	 25
435	 15	59.0	7.1	 25
436	 15	1369.5	2051.8	 16
437	 15	91.5	14.9	 20
438	 15	105.0	19.2	 20
439	 15	53.0	8.0	 16
440	 15	49.0	8.8	 25
441	 15	57.0	10.1	 25
442	 15	70.0	14.0	 20
443	 15	95.0	16.5	 25
444	 15	66.0	12.1	 25
445	 15	79.3	12.6	 20
446	 15	164.0	16.9	 25
447	 15	117.5	13.3	 20
448	 15	521.0	56.1	 16
449	 15	116.3	15.2	 20
450	 15	138.0	16.6	 20
451	 15	410.8	44.7	 20
452	 15	509.0	73.4	 25
453	 15	300.0	32.4	 25
454	 15	92.3	16.1	 20
455	 15	67.0	15.8	 25
456	 15	54.0	10.2	 25
457	 15	47.0	6.4	 20
458	 15	49.8	9.3	 20
459	 15	94.0	15.6	 20
460	 15	199.8	26.2	 16
461	 15	219.3	28.2	 20
462	 15	78.0	13.4	 25
463	 15	96.3	18.9	 20
464	 15	230.0	40.8	 25
465	 15	112.0	43.3	 25
466	 15	148.8	78.0	 20
467	 15	132.0	241.9	 25
468	 15	65.0	9.3	 25
469	 15	85.8	16.8	 16
470	 15	156.0	24.4	 20
471	 15	253.8	28.6	 20
472	 15	349.3	30.8	 16
473	 15	127.0	39.9	 25
474	 15	726.0	78.9	 25
475	 15	94.3	12.2	 20
476	 15	119.0	19.2	 25
477	 15	67.0	12.1	 25
478	 15	77.5	12.8	 20
479	 15	236.0	29.3	 25
480	 15	1497.3	74.0	 20
481	 15	1489.5	90.8	 16
482	 15	153.3	22.7	 20
483	 15	877.8	86.9	 20
484	 15	115.0	17.5	 20
485	 15	105.0	20.4	 25
486	 15	59.0	10.0	 25
487	 15	57.0	9.5	 20
488	 15	103.0	14.4	 25
489	 15	53.5	7.4	 20
490	 15	628.0	143.4	 25
491	 15	76.3	11.1	 20
492	 15	133.3	15.6	 16
493	 15	50.5	7.9	 20
494	 15	56.5	10.7	 20
495	 15	103.3	13.3	 20
496	 15	89.0	13.5	 25
497	 15	80.0	10.1	 25
498	 15	65.0	10.1	 20
499	 15	62.0	12.6	 25
500	 15	53.0	9.4	 25
501	 15	125.0	22.9	 20
502	 15	118.5	22.0	 20
503	 15	146.3	22.1	 20
504	 15	228.3	32.1	 16
505	 15	496.8	35.8	 20
506	 15	381.0	28.8	 25
507	 15	475.5	32.1	 20
508	 15	203.0	48.1	 25
509	 15	74.0	11.5	 25
510	 15	96.0	15.3	 20
511	 15	89.0	13.3	 25
512	 15	303.0	43.6	 25
513	 15	405.8	43.7	 16
514	 15	337.5	31.9	 20
515	 15	107.3	20.2	 20
516	 15	184.3	17.7	 16
517	 15	101.0	16.0	 25
518	 15	110.0	17.5	 25
519	 15	526.8	50.5	 20
520	 15	1739.0	185.5	 25
521	 15	1158.0	70.1	 25
522	 15	342.0	28.9	 20
523	 15	120.0	19.0	 25
524	 15	929.5	83.5	 20
525	 15	222.0	29.0	 16
526	 15	394.0	52.9	 20
527	 15	407.3	39.9	 20
528	 15	116.3	18.7	 20
529	 15	107.0	17.2	 25
530	 15	59.0	12.9	 25
531	 15	52.5	8.0	 20
532	 15	153.0	25.7	 25
533	 15	78.0	12.3	 25
534	 15	48.3	9.3	 20
535	 15	60.0	13.1	 20
536	 15	68.0	10.1	 20
537	 15	58.8	10.7	 16
538	 15	61.0	12.0	 20
539	 15	55.0	7.6	 25
540	 15	50.5	8.8	 20
541	 15	59.0	13.5	 25
542	 15	61.0	9.5	 25
543	 15	40.3	8.0	 20
544	 15	70.0	14.7	 25
545	 15	52.3	8.7	 20
546	 15	51.8	11.9	 20
547	 15	49.0	9.1	 20
548	 15	101.3	12.1	 16
549	 15	101.3	17.3	 20
550	 15	55.0	7.9	 25
551	 15	48.3	6.5	 20
552	 15	48.0	9.0	 25
553	 15	47.0	5.7	 25
554	 15	75.5	10.2	 20
555	 15	99.0	19.6	 25
556	 15	110.0	17.1	 25
557	 15	128.3	18.1	 16
558	 15	55.3	12.0	 20
559	 15	55.3	7.8	 20
560	 15	54.0	9.1	 16
561	 15	51.0	8.3	 25
562	 15	52.0	10.4	 25
563	 15	55.5	11.8	 20
564	 15	61.0	11.1	 25
565	 15	399.0	45.1	 25
566	 15	180.0	24.1	 20
567	 15	427.0	93.7	 25
568	 15	185.8	25.2	 20
569	 15	401.3	49.4	 16
570	 15	149.3	16.7	 20
571	 15	578.3	63.9	 20
572	 15	82.8	16.1	 20
573	 15	56.0	11.4	 25
574	 15	98.0	19.2	 25
575	 15	78.8	13.8	 20
576	 15	97.0	13.6	 25
577	 15	215.0	24.4	 25
578	 15	139.5	16.8	 20
579	 15	384.3	58.0	 20
580	 15	102.3	14.5	 20
581	 15	80.8	15.1	 16
582	 15	150.0	25.4	 20
583	 15	148.0	20.9	 25
584	 15	57.0	10.4	 20
585	 15	56.0	9.1	 25
586	 15	137.0	20.0	 25
587	 15	108.5	19.2	 20
588	 15	110.0	19.7	 25
589	 15	653.0	83.0	 25
590	 15	125.0	20.1	 16
591	 15	59.3	10.0	 20
592	 15	55.0	10.3	 20
593	 15	338.5	24.3	 16
594	 15	213.0	24.4	 25
595	 15	166.0	25.0	 25
596	 15	96.0	13.3	 20
597	 15	612.0	79.8	 25
598	 15	1212.0	85.2	 25
599	 15	1717.8	154.5	 20
600	 15	204.0	29.6	 25
601	 15	81.0	10.5	 25
602	 15	60.0	10.2	 16
603	 15	91.0	14.1	 20
604	 15	51.5	7.5	 16
605	 15	53.0	9.0	 25
606	 15	50.0	8.3	 25
607	 15	48.8	8.7	 20
608	 15	44.0	6.4	 25
609	 15	41.0	7.8	 25
610	 15	49.5	9.9	 20
611	 15	46.0	7.9	 25
612	 15	69.0	10.7	 25
613	 15	87.8	14.9	 16
614	 15	93.3	20.4	 20
615	 15	59.3	12.6	 20
616	 15	58.3	12.0	 20
617	 15	121.0	17.5	 25
618	 15	276.0	27.5	 25
619	 15	258.8	14.9	 20
620	 15	1285.0	140.0	 25
621	 15	1084.0	103.0	 25
622	 15	216.8	26.6	 20
623	 15	63.0	12.7	 25
624	 15	182.3	21.5	 20
625	 15	47.3	9.5	 16
626	 15	122.0	21.7	 20
627	 15	107.0	21.9	 25
628	 15	124.0	17.9	 20
629	 15	85.0	10.7	 25
630	 15	135.0	24.0	 25
631	 15	66.0	11.4	 20
632	 15	60.0	12.3	 25
633	 15	62.0	10.1	 25
634	 15	143.0	20.1	 20
635	 15	94.5	11.2	 20
636	 15	184.3	22.6	 20
637	 15	276.0	30.5	 16
638	 15	103.0	14.6	 25
639	 15	91.0	98.4	 25
  0	 16	5961.8	569.2	 16
  1	 16	65.3	26.7	 20
  2	 16	125.0	16.1	 25
  3	 16	160.0	22.9	 20
  4	 16	68.0	11.7	 25
  5	 16	42.0	7.7	 25
  6	 16	38.3	5.8	 20
  7	 16	36.0	6.7	 25
  8	 16	37.0	7.2	 25
  9	 16	40.3	8.9	 16
 10	 16	42.0	7.2	 20
 11	 16	42.5	7.6	 16
 12	 16	39.3	7.2	 20
 13	 16	35.0	6.4	 25
 14	 16	41.3	10.3	 20
 15	 16	36.0	7.2	 25
 16	 16	37.0	6.8	 25
 17	 16	36.3	6.5	 20
 18	 16	37.0	7.3	 25
 19	 16	39.0	8.1	 25
 20	 16	46.3	11.2	 16
 21	 16	37.3	6.1	 20
 22	 16	39.3	6.3	 20
 23	 16	36.0	5.9	 16
 24	 16	41.0	8.0	 25
 25	 16	36.0	8.7	 25
 26	 16	40.0	12.1	 20
 27	 16	40.0	5.4	 25
 28	 16	36.0	8.1	 25
 29	 16	42.0	7.8	 20
 30	 16	45.0	7.3	 25
 31	 16	39.0	7.8	 20
 32	 16	45.8	11.5	 16
 33	 16	36.0	7.3	 20
 34	 16	36.5	6.3	 20
 35	 16	35.5	6.2	 20
 36	 16	44.0	7.7	 25
 37	 16	31.0	5.9	 25
 38	 16	39.3	8.6	 20
 39	 16	40.0	7.2	 25
 40	 16	37.0	6.9	 25
 41	 16	39.3	6.8	 20
 42	 16	37.5	7.5	 20
 43	 16	38.3	6.9	 20
 44	 16	36.3	8.5	 16
 45	 16	36.3	8.0	 20
 46	 16	36.0	6.2	 25
 47	 16	37.0	6.3	 20
 48	 16	36.0	7.3	 25
 49	 16	39.0	8.9	 25
 50	 16	40.0	6.1	 20
 51	 16	40.0	15.8	 25
 52	 16	37.0	8.1	 25
 53	 16	39.0	8.4	 16
 54	 16	35.3	6.4	 20
 55	 16	37.0	5.8	 20
 56	 16	42.3	8.3	 16
 57	 16	40.0	8.7	 25
 58	 16	35.0	7.8	 25
 59	 16	40.5	7.1	 20
 60	 16	44.0	8.7	 25
 61	 16	40.0	7.6	 25
 62	 16	38.8	7.1	 20
 63	 16	39.0	5.9	 25
 64	 16	44.5	11.5	 20
 65	 16	37.8	7.5	 16
 66	 16	44.0	7.1	 20
 67	 16	36.8	6.9	 16
 68	 16	41.0	100.8	 25
 69	 16	39.0	7.2	 25
 70	 16	41.0	7.5	 20
 71	 16	37.0	5.8	 25
 72	 16	40.0	7.9	 25
 73	 16	41.3	7.8	 20
 74	 16	40.0	6.8	 25
 75	 16	43.3	8.7	 20
 76	 16	45.0	8.6	 16
 77	 16	34.3	6.7	 20
 78	 16	36.5	7.3	 20
 79	 16	35.0	5.1	 20
 80	 16	36.0	7.1	 25
 81	 16	39.0	8.8	 25
 82	 16	37.5	7.9	 20
 83	 16	39.0	7.6	 25
 84	 16	42.0	7.9	 25
 85	 16	37.0	8.6	 20
 86	 16	35.5	6.4	 20
 87	 16	37.0	7.0	 20
 88	 16	41.8	9.7	 16
 89	 16	38.3	6.2	 20
 90	 16	35.0	7.3	 25
 91	 16	37.3	6.3	 20
 92	 16	49.0	7.4	 25
 93	 16	48.0	11.1	 25
 94	 16	46.5	9.4	 20
 95	 16	39.0	7.4	 25
 96	 16	38.0	6.7	 25
 97	 16	37.3	5.4	 16
 98	 16	39.3	8.4	 20
 99	 16	40.3	7.9	 20
100	 16	36.0	7.6	 16
101	 16	40.0	7.6	 25
102	 16	38.0	6.5	 25
103	 16	39.0	8.4	 20
104	 16	38.0	7.9	 25
105	 16	37.0	7.1	 25
106	 16	43.3	6.5	 20
107	 16	37.0	6.8	 25
108	 16	41.8	8.5	 20
109	 16	35.3	7.2	 16
110	 16	39.0	7.1	 20
111	 16	39.3	6.5	 20
112	 16	36.0	5.9	 20
113	 16	38.0	8.9	 25
114	 16	39.0	7.7	 25
115	 16	38.8	5.3	 20
116	 16	35.0	8.3	 25
117	 16	43.0	6.8	 25
118	 16	39.3	6.9	 20
119	 16	36.0	6.8	 20
120	 16	44.0	9.1	 20
121	 16	43.0	7.7	 16
122	 16	43.0	7.5	 20
123	 16	39.0	6.4	 25
124	 16	38.5	7.0	 20
125	 16	37.0	8.4	 25
126	 16	42.0	8.5	 20
127	 16	38.0	5.9	 25
128	 16	41.0	6.1	 25
129	 16	39.0	6.1	 20
130	 16	37.0	7.7	 25
131	 16	42.3	7.8	 20
132	 16	37.3	5.9	 16
133	 16	36.3	7.7	 20
134	 16	41.0	7.0	 25
135	 16	36.0	6.2	 20
136	 16	42.0	8.6	 25
137	 16	42.0	6.4	 25
138	 16	43.3	8.7	 20
139	 16	40.0	6.3	 25
140	 16	46.0	9.9	 25
141	 16	50.3	8.3	 20
142	 16	49.3	9.3	 20
143	 16	43.5	9.6	 20
144	 16	42.5	7.6	 16
145	 16	39.0	5.7	 25
146	 16	41.0	5.9	 25
147	 16	42.0	8.8	 20
148	 16	42.0	5.4	 25
149	 16	43.0	8.5	 25
150	 16	43.0	8.1	 20
151	 16	40.0	7.5	 25
152	 16	37.0	7.4	 25
153	 16	43.0	9.3	 16
154	 16	38.3	5.8	 20
155	 16	38.0	8.3	 20
156	 16	34.5	7.0	 20
157	 16	45.0	8.4	 25
158	 16	41.0	7.5	 25
159	 16	38.8	6.0	 20
160	 16	48.0	9.9	 25
161	 16	36.0	6.8	 25
162	 16	41.0	6.8	 20
163	 16	41.0	6.8	 25
164	 16	43.5	9.2	 20
165	 16	40.8	8.1	 16
166	 16	41.0	6.1	 20
167	 16	41.0	7.7	 25
168	 16	41.0	8.3	 20
169	 16	39.0	6.3	 25
170	 16	45.0	8.6	 25
171	 16	35.0	5.1	 20
172	 16	43.0	7.3	 25
173	 16	39.0	7.5	 25
174	 16	42.3	7.1	 20
175	 16	36.0	5.4	 20
176	 16	39.0	7.3	 20
177	 16	42.5	10.6	 16
178	 16	36.0	7.7	 25
179	 16	43.0	9.1	 25
180	 16	40.3	6.9	 20
181	 16	41.0	7.5	 25
182	 16	44.0	11.7	 25
183	 16	912.0	82.7	 20
184	 16	129.0	65.2	 25
185	 16	158.0	17.2	 20
186	 16	73.3	16.9	 20
187	 16	69.8	14.8	 20
188	 16	51.5	9.9	 16
189	 16	64.0	10.1	 25
190	 16	78.0	10.5	 25
191	 16	243.3	29.5	 20
192	 16	59.0	15.4	 25
193	 16	62.0	13.0	 25
194	 16	46.0	9.0	 20
195	 16	46.0	9.0	 25
196	 16	64.0	9.1	 25
197	 16	75.0	15.6	 16
198	 16	55.3	10.4	 20
199	 16	54.3	7.7	 20
200	 16	43.5	7.2	 20
201	 16	48.0	9.8	 25
202	 16	43.0	7.7	 25
203	 16	86.8	11.3	 20
204	 16	52.0	15.7	 25
205	 16	45.0	7.7	 25
206	 16	49.0	8.6	 20
207	 16	57.0	12.0	 25
208	 16	55.0	8.7	 20
209	 16	46.5	8.1	 16
210	 16	68.0	13.1	 20
211	 16	46.0	6.2	 25
212	 16	49.0	9.8	 20
213	 16	46.0	7.7	 25
214	 16	49.0	8.1	 25
215	 16	48.3	6.8	 20
216	 16	46.0	7.1	 25
217	 16	45.0	9.2	 25
218	 16	61.3	10.9	 20
219	 16	44.8	6.7	 20
220	 16	43.0	7.8	 20
221	 16	44.8	8.6	 16
222	 16	56.0	7.7	 20
223	 16	111.0	18.4	 25
224	 16	134.8	17.5	 20
225	 16	478.0	76.7	 25
226	 16	86.0	14.8	 25
227	 16	102.5	16.5	 20
228	 16	197.0	34.9	 25
229	 16	61.0	10.4	 25
230	 16	58.0	10.1	 16
231	 16	60.0	11.8	 20
232	 16	56.0	11.1	 20
233	 16	51.8	8.0	 16
234	 16	62.0	11.6	 25
235	 16	94.0	15.7	 25
236	 16	98.3	13.5	 20
237	 16	137.0	21.7	 25
238	 16	214.0	22.9	 25
239	 16	233.3	26.1	 20
240	 16	190.0	33.6	 25
241	 16	216.3	33.9	 16
242	 16	83.0	19.8	 20
243	 16	44.5	9.4	 20
244	 16	67.3	13.5	 16
245	 16	50.0	9.5	 25
246	 16	104.0	15.1	 25
247	 16	51.8	10.5	 20
248	 16	55.0	11.3	 25
249	 16	50.0	9.8	 25
250	 16	44.5	9.0	 20
251	 16	47.0	10.7	 25
252	 16	43.5	8.3	 20
253	 16	48.3	11.8	 16
254	 16	45.0	10.4	 20
255	 16	115.8	20.0	 20
256	 16	63.3	7.9	 20
257	 16	51.0	8.1	 25
258	 16	53.0	9.1	 25
259	 16	51.8	9.7	 20
260	 16	69.0	13.1	 25
261	 16	52.0	11.1	 25
262	 16	53.3	7.5	 20
263	 16	48.3	9.6	 20
264	 16	55.5	15.8	 20
265	 16	45.5	7.5	 16
266	 16	50.0	7.4	 20
267	 16	197.0	41.1	 25
268	 16	66.3	11.9	 20
269	 16	54.0	10.5	 25
270	 16	53.0	7.7	 25
271	 16	55.3	7.8	 20
272	 16	52.0	8.9	 25
273	 16	47.0	10.7	 25
274	 16	50.3	9.1	 16
275	 16	46.0	8.5	 20
276	 16	50.3	9.9	 20
277	 16	44.0	7.5	 16
278	 16	51.0	10.8	 25
279	 16	45.0	7.8	 25
280	 16	48.3	9.3	 20
281	 16	111.0	17.7	 25
282	 16	68.0	13.6	 25
283	 16	51.3	9.5	 20
284	 16	58.0	11.5	 25
285	 16	68.3	10.5	 20
286	 16	70.5	15.9	 16
287	 16	132.0	26.1	 20
288	 16	305.8	32.5	 20
289	 16	115.3	17.4	 20
290	 16	103.0	13.0	 25
291	 16	100.0	13.8	 25
292	 16	168.5	19.7	 20
293	 16	150.0	22.0	 25
294	 16	80.0	13.3	 25
295	 16	101.8	16.8	 20
296	 16	123.3	20.0	 20
297	 16	84.3	8.8	 20
298	 16	146.5	22.6	 16
299	 16	116.0	16.3	 20
300	 16	110.3	18.1	 20
301	 16	169.0	21.2	 25
302	 16	104.0	19.9	 25
303	 16	63.0	9.9	 20
304	 16	92.0	16.1	 25
305	 16	95.0	15.1	 25
306	 16	607.5	87.6	 20
307	 16	1637.8	182.6	 20
308	 16	100.5	19.4	 20
309	 16	124.5	21.6	 16
310	 16	86.0	11.4	 20
311	 16	108.0	20.6	 25
312	 16	77.0	11.0	 20
313	 16	79.0	12.9	 25
314	 16	322.0	44.4	 25
315	 16	894.5	53.3	 20
316	 16	108.0	17.0	 25
317	 16	112.0	17.6	 25
318	 16	53.3	7.7	 16
319	 16	65.3	8.6	 20
320	 16	49.3	8.8	 20
321	 16	59.8	10.1	 16
322	 16	69.0	9.9	 25
323	 16	63.0	9.6	 25
324	 16	171.5	19.9	 20
325	 16	107.0	28.5	 25
326	 16	98.0	19.3	 25
327	 16	80.0	12.3	 20
328	 16	119.0	20.4	 25
329	 16	125.0	19.7	 20
330	 16	110.3	14.0	 16
331	 16	84.5	12.7	 20
332	 16	137.3	25.3	 20
333	 16	84.3	13.5	 20
334	 16	100.0	15.9	 25
335	 16	136.0	28.1	 25
336	 16	60.0	9.1	 20
337	 16	59.0	7.5	 25
338	 16	61.0	8.1	 25
339	 16	105.5	20.2	 20
340	 16	71.3	16.0	 20
341	 16	73.5	11.7	 20
342	 16	109.3	15.2	 16
343	 16	65.0	11.0	 20
344	 16	61.0	9.2	 25
345	 16	103.8	18.1	 20
346	 16	365.0	50.6	 25
347	 16	82.0	13.2	 25
348	 16	75.8	15.1	 20
349	 16	56.0	10.4	 25
350	 16	281.0	54.0	 25
351	 16	463.3	38.1	 16
352	 16	147.5	31.9	 20
353	 16	102.0	13.7	 20
354	 16	76.5	11.4	 16
355	 16	598.0	132.1	 25
356	 16	153.3	25.9	 20
357	 16	75.0	16.4	 25
358	 16	64.0	10.7	 25
359	 16	53.5	7.6	 20
360	 16	61.0	8.7	 25
361	 16	54.0	8.2	 25
362	 16	50.5	9.9	 16
363	 16	56.3	8.0	 20
364	 16	74.3	13.7	 20
365	 16	708.5	117.6	 16
366	 16	193.0	89.0	 25
367	 16	83.0	16.5	 25
368	 16	186.3	32.6	 20
369	 16	91.0	12.5	 25
370	 16	54.0	6.7	 25
371	 16	63.5	10.2	 20
372	 16	69.0	12.3	 25
373	 16	59.8	10.7	 20
374	 16	61.5	14.8	 16
375	 16	57.5	8.1	 20
376	 16	52.3	8.2	 20
377	 16	59.5	13.3	 20
378	 16	51.0	8.3	 25
379	 16	59.0	13.3	 25
380	 16	50.3	7.2	 20
381	 16	53.0	7.6	 25
382	 16	49.0	8.4	 25
383	 16	45.0	7.4	 20
384	 16	67.0	16.8	 20
385	 16	102.3	12.8	 20
386	 16	100.3	16.3	 16
387	 16	910.0	85.4	 20
388	 16	552.0	47.9	 25
389	 16	532.3	38.2	 20
390	 16	89.0	12.4	 25
391	 16	59.0	9.7	 25
392	 16	78.5	11.2	 20
393	 16	84.0	14.2	 25
394	 16	65.0	10.8	 25
395	 16	67.8	14.9	 16
396	 16	68.8	11.0	 20
397	 16	72.5	8.9	 20
398	 16	78.5	12.9	 16
399	 16	48.0	7.9	 25
400	 16	64.0	8.8	 25
401	 16	52.3	7.4	 20
402	 16	73.0	14.9	 25
403	 16	84.0	16.6	 25
404	 16	46.3	6.4	 20
405	 16	45.0	8.1	 25
406	 16	58.0	18.9	 25
407	 16	69.5	14.5	 16
408	 16	67.8	9.5	 20
409	 16	113.8	18.9	 20
410	 16	84.3	12.7	 20
411	 16	558.0	70.0	 25
412	 16	96.0	15.8	 25
413	 16	245.8	29.1	 20
414	 16	113.0	17.9	 25
415	 16	356.3	50.4	 20
416	 16	90.0	11.3	 25
417	 16	53.0	10.4	 25
418	 16	56.3	10.1	 16
419	 16	47.5	6.5	 20
420	 16	59.3	8.5	 20
421	 16	181.0	35.9	 20
422	 16	48.0	7.7	 25
423	 16	48.0	9.4	 25
424	 16	47.5	8.7	 20
425	 16	46.0	8.0	 25
426	 16	55.0	9.2	 25
427	 16	116.3	17.1	 20
428	 16	58.0	11.3	 25
429	 16	50.3	8.0	 20
430	 16	48.8	8.0	 16
431	 16	43.3	7.4	 20
432	 16	50.0	9.7	 25
433	 16	62.0	12.1	 20
434	 16	52.0	9.0	 25
435	 16	62.0	9.0	 25
436	 16	235.5	29.0	 20
437	 16	127.0	19.6	 25
438	 16	114.0	15.3	 25
439	 16	69.5	8.2	 20
440	 16	46.3	10.8	 20
441	 16	44.3	7.7	 20
442	 16	82.0	12.4	 16
443	 16	124.0	22.8	 25
444	 16	87.0	14.3	 25
445	 16	175.5	24.6	 20
446	 16	315.0	95.5	 25
447	 16	99.0	15.9	 25
448	 16	474.0	41.7	 20
449	 16	200.0	79.0	 25
450	 16	89.0	14.9	 25
451	 16	432.3	44.8	 16
452	 16	248.8	34.5	 20
453	 16	143.3	24.3	 20
454	 16	109.3	18.7	 20
455	 16	72.0	10.7	 25
456	 16	55.0	10.5	 25
457	 16	47.3	5.9	 20
458	 16	48.0	7.8	 25
459	 16	104.0	20.0	 25
460	 16	98.3	11.3	 20
461	 16	100.0	14.8	 25
462	 16	43.8	6.3	 20
463	 16	48.3	8.6	 16
464	 16	94.3	19.3	 20
465	 16	130.0	17.6	 25
466	 16	68.0	10.7	 20
467	 16	53.0	9.3	 25
468	 16	60.0	14.9	 25
469	 16	66.5	15.6	 20
470	 16	77.0	14.0	 25
471	 16	133.3	14.9	 20
472	 16	949.0	129.1	 25
473	 16	116.5	64.4	 20
474	 16	611.5	48.5	 16
475	 16	96.8	15.6	 20
476	 16	96.0	15.4	 25
477	 16	134.0	38.6	 20
478	 16	103.0	21.6	 25
479	 16	337.0	38.8	 25
480	 16	1183.0	124.0	 20
481	 16	490.0	62.6	 25
482	 16	150.0	28.9	 25
483	 16	227.8	25.2	 20
484	 16	62.8	10.3	 20
485	 16	71.3	15.1	 20
486	 16	47.3	10.1	 16
487	 16	49.0	7.6	 25
488	 16	59.0	11.1	 25
489	 16	59.0	10.0	 20
490	 16	91.0	17.4	 25
491	 16	56.0	11.7	 25
492	 16	84.5	11.2	 20
493	 16	52.0	8.4	 25
494	 16	52.0	8.4	 25
495	 16	79.8	9.6	 16
496	 16	102.5	12.1	 20
497	 16	100.3	11.1	 20
498	 16	61.5	7.9	 16
499	 16	52.0	7.1	 25
500	 16	59.0	14.6	 25
501	 16	77.8	12.6	 20
502	 16	63.0	18.3	 25
503	 16	187.0	25.3	 25
504	 16	169.0	19.1	 20
505	 16	385.0	37.1	 25
506	 16	341.3	43.2	 20
507	 16	770.8	62.4	 16
508	 16	335.0	39.4	 20
509	 16	78.5	11.0	 20
510	 16	133.0	15.2	 20
511	 16	154.0	29.1	 25
512	 16	170.0	18.4	 25
513	 16	220.5	22.1	 20
514	 16	157.0	25.1	 25
515	 16	107.0	16.3	 25
516	 16	250.3	27.8	 20
517	 16	86.3	16.1	 20
518	 16	80.5	12.1	 20
519	 16	747.3	56.4	 16
520	 16	1005.5	92.3	 20
521	 16	1035.0	119.6	 25
522	 16	236.0	36.9	 20
523	 16	82.0	9.9	 25
524	 16	369.0	30.6	 25
525	 16	157.3	20.5	 20
526	 16	147.0	18.0	 25
527	 16	175.0	21.3	 25
528	 16	87.3	15.4	 16
529	 16	86.0	11.3	 20
530	 16	51.0	7.8	 16
531	 16	48.5	8.3	 20
532	 16	55.0	8.9	 25
533	 16	52.3	8.8	 20
534	 16	60.0	9.6	 25
535	 16	60.0	11.2	 25
536	 16	61.8	13.2	 20
537	 16	52.0	9.6	 25
538	 16	48.0	7.1	 25
539	 16	60.8	13.6	 16
540	 16	47.3	10.0	 20
541	 16	50.3	7.9	 20
542	 16	47.3	5.5	 16
543	 16	44.0	5.5	 25
544	 16	125.0	21.3	 25
545	 16	52.0	8.2	 20
546	 16	48.0	7.4	 25
547	 16	52.0	6.6	 25
548	 16	43.3	10.4	 20
549	 16	52.0	12.0	 25
550	 16	45.0	6.6	 20
551	 16	48.3	6.9	 16
552	 16	47.0	7.8	 20
553	 16	51.5	7.9	 20
554	 16	80.0	11.4	 20
555	 16	125.0	21.6	 25
556	 16	102.0	15.8	 25
557	 16	125.8	15.6	 20
558	 16	87.0	22.9	 25
559	 16	51.0	8.7	 25
560	 16	45.8	5.7	 20
561	 16	50.3	9.9	 20
562	 16	48.0	8.2	 20
563	 16	56.8	11.1	 16
564	 16	59.8	9.0	 20
565	 16	124.0	15.4	 25
566	 16	157.8	23.8	 20
567	 16	238.0	32.5	 25
568	 16	113.0	16.5	 25
569	 16	198.8	32.1	 20
570	 16	75.0	11.7	 25
571	 16	282.0	40.9	 25
572	 16	60.8	7.9	 16
573	 16	79.3	11.1	 20
574	 16	84.8	14.7	 20
575	 16	142.0	23.3	 16
576	 16	182.0	23.7	 25
577	 16	116.0	16.8	 25
578	 16	86.5	13.6	 20
579	 16	134.0	26.1	 25
580	 16	122.0	17.4	 25
581	 16	68.5	11.0	 20
582	 16	214.0	44.9	 25
583	 16	107.0	15.1	 20
584	 16	50.5	9.3	 16
585	 16	78.5	12.5	 20
586	 16	173.8	24.0	 20
587	 16	93.5	10.8	 20
588	 16	79.0	11.9	 25
589	 16	416.0	66.8	 20
590	 16	121.0	20.4	 25
591	 16	68.0	10.1	 25
592	 16	60.3	11.1	 20
593	 16	213.0	39.3	 25
594	 16	259.5	33.7	 20
595	 16	57.5	8.8	 16
596	 16	68.3	11.1	 20
597	 16	209.5	21.7	 20
598	 16	463.3	53.4	 20
599	 16	401.0	149.8	 25
600	 16	124.0	18.9	 25
601	 16	78.8	11.6	 20
602	 16	80.0	12.4	 25
603	 16	64.0	12.3	 25
604	 16	46.3	7.2	 20
605	 16	54.0	11.6	 20
606	 16	48.8	8.4	 20
607	 16	47.0	7.3	 16
608	 16	46.5	7.5	 20
609	 16	48.0	9.9	 25
610	 16	44.0	6.2	 20
611	 16	48.0	9.9	 25
612	 16	69.0	9.8	 25
613	 16	60.5	12.8	 20
614	 16	61.0	9.0	 25
615	 16	61.0	16.0	 25
616	 16	60.5	15.3	 16
617	 16	112.8	20.4	 20
618	 16	134.3	22.3	 20
619	 16	128.3	14.9	 16
620	 16	327.0	47.0	 25
621	 16	581.0	35.1	 25
622	 16	180.5	24.1	 20
623	 16	100.0	23.9	 25
624	 16	118.0	17.6	 25
625	 16	64.3	12.6	 20
626	 16	214.0	23.7	 25
627	 16	113.5	12.3	 20
628	 16	137.3	20.8	 16
629	 16	58.0	9.3	 20
630	 16	53.3	9.2	 20
631	 16	57.0	13.4	 20
632	 16	46.0	8.7	 25
633	 16	53.0	10.7	 25
634	 16	110.5	12.6	 20
635	 16	85.0	13.1	 25
636	 16	127.0	22.2	 25
637	 16	150.0	21.0	 20
638	 16	109.5	11.8	 20
639	 16	6031.0	1027.6	 20
  0	 17	74.0	17.4	 25
  1	 17	76.0	13.1	 25
  2	 17	79.5	11.1	 16
  3	 17	136.3	13.9	 20
  4	 17	243.3	37.8	 20
  5	 17	47.3	8.7	 20
  6	 17	44.0	7.0	 25
  7	 17	57.0	9.5	 25
  8	 17	43.3	6.9	 20
  9	 17	43.0	7.8	 25
 10	 17	172.0	41.4	 25
 11	 17	51.3	6.4	 20
 12	 17	44.0	9.3	 25
 13	 17	51.3	10.8	 20
 14	 17	57.8	13.7	 16
 15	 17	1013.5	279.3	 20
 16	 17	86.0	21.4	 25
 17	 17	84.3	12.2	 20
 18	 17	169.0	42.1	 25
 19	 17	71.0	13.3	 25
 20	 17	94.5	14.5	 20
 21	 17	123.0	29.5	 25
 22	 17	55.0	10.1	 25
 23	 17	59.3	8.3	 20
 24	 17	50.5	8.6	 20
 25	 17	101.0	39.0	 20
 26	 17	48.3	9.2	 16
 27	 17	89.0	19.0	 25
 28	 17	56.0	11.9	 25
 29	 17	56.0	7.8	 20
 30	 17	48.0	7.9	 25
 31	 17	52.0	10.4	 25
 32	 17	48.0	8.6	 20
 33	 17	68.0	15.0	 25
 34	 17	44.0	6.9	 25
 35	 17	53.0	13.8	 16
 36	 17	61.0	10.6	 20
 37	 17	44.0	7.0	 20
 38	 17	42.0	8.8	 16
 39	 17	52.0	9.3	 25
 40	 17	54.0	9.6	 25
 41	 17	55.5	9.7	 20
 42	 17	50.0	8.2	 25
 43	 17	45.0	8.0	 25
 44	 17	77.5	17.7	 20
 45	 17	46.0	7.2	 25
 46	 17	41.5	8.4	 20
 47	 17	77.5	15.4	 16
 48	 17	53.5	10.0	 20
 49	 17	60.5	11.3	 20
 50	 17	44.0	7.9	 20
 51	 17	79.0	18.0	 25
 52	 17	53.0	10.7	 20
 53	 17	116.0	29.1	 25
 54	 17	59.0	10.7	 25
 55	 17	67.0	13.8	 20
 56	 17	44.0	10.2	 25
 57	 17	48.3	7.7	 20
 58	 17	53.5	9.4	 16
 59	 17	87.0	15.7	 20
 60	 17	47.3	10.5	 20
 61	 17	71.0	12.4	 20
 62	 17	115.0	26.1	 25
 63	 17	155.0	36.2	 25
 64	 17	57.0	7.7	 20
 65	 17	52.0	8.6	 25
 66	 17	88.0	24.2	 25
 67	 17	92.3	20.2	 20
 68	 17	53.3	9.5	 20
 69	 17	43.3	7.4	 20
 70	 17	48.3	9.2	 16
 71	 17	45.0	7.4	 20
 72	 17	55.0	9.3	 25
 73	 17	73.8	14.5	 20
 74	 17	114.0	23.2	 25
 75	 17	120.0	24.3	 25
 76	 17	53.3	8.0	 20
 77	 17	126.0	31.0	 25
 78	 17	69.0	10.6	 25
 79	 17	52.8	12.1	 16
 80	 17	52.3	8.6	 20
 81	 17	51.0	10.5	 20
 82	 17	54.3	8.3	 16
 83	 17	94.0	25.3	 25
 84	 17	529.0	94.0	 25
 85	 17	96.5	19.8	 20
 86	 17	53.0	9.1	 25
 87	 17	47.0	8.8	 25
 88	 17	55.3	9.3	 20
 89	 17	324.0	97.3	 25
 90	 17	77.3	13.8	 20
 91	 17	124.0	16.3	 16
 92	 17	396.8	71.5	 20
 93	 17	165.8	29.3	 20
 94	 17	203.3	27.1	 20
 95	 17	103.0	27.0	 25
 96	 17	69.0	12.9	 25
 97	 17	67.3	11.3	 20
 98	 17	45.0	7.9	 25
 99	 17	78.0	13.0	 25
100	 17	53.0	9.4	 20
101	 17	46.5	6.4	 20
102	 17	124.3	17.7	 20
103	 17	103.0	13.2	 16
104	 17	104.0	22.6	 20
105	 17	205.0	22.2	 25
106	 17	108.3	13.7	 20
107	 17	129.0	25.1	 25
108	 17	222.0	23.2	 25
109	 17	147.3	24.3	 20
110	 17	180.0	27.5	 25
111	 17	60.0	12.5	 20
112	 17	52.5	7.0	 20
113	 17	63.3	11.4	 20
114	 17	64.3	8.2	 16
115	 17	49.5	8.6	 20
116	 17	78.0	14.8	 25
117	 17	73.5	11.5	 20
118	 17	83.0	15.9	 25
119	 17	276.0	59.5	 25
120	 17	2311.3	563.7	 20
121	 17	1575.0	351.1	 25
122	 17	166.0	33.2	 25
123	 17	74.8	13.3	 16
124	 17	53.0	7.3	 20
125	 17	154.8	25.8	 20
126	 17	123.3	14.2	 16
127	 17	356.0	86.8	 25
128	 17	531.0	98.4	 25
129	 17	209.3	28.1	 20
130	 17	383.0	94.9	 25
131	 17	52.0	8.5	 25
132	 17	179.0	37.5	 20
133	 17	54.0	8.4	 25
134	 17	58.0	12.9	 20
135	 17	411.0	57.2	 16
136	 17	97.0	14.0	 20
137	 17	50.3	8.9	 20
138	 17	63.0	9.7	 20
139	 17	53.0	10.5	 25
140	 17	297.0	54.3	 25
141	 17	788.0	126.7	 20
142	 17	164.0	34.8	 25
143	 17	392.0	69.7	 25
144	 17	61.0	11.7	 20
145	 17	48.0	7.6	 20
146	 17	45.5	8.8	 20
147	 17	48.8	9.3	 16
148	 17	116.3	24.7	 20
149	 17	110.0	17.5	 25
150	 17	52.3	7.7	 20
151	 17	70.0	10.3	 25
152	 17	49.0	9.1	 25
153	 17	48.0	9.9	 20
154	 17	51.0	9.6	 25
155	 17	103.0	23.3	 25
156	 17	111.3	17.2	 16
157	 17	115.8	20.6	 20
158	 17	70.5	8.8	 20
159	 17	116.8	14.4	 16
160	 17	142.0	26.9	 25
161	 17	113.0	20.3	 25
162	 17	110.3	20.7	 20
163	 17	89.0	15.2	 25
164	 17	187.0	33.7	 25
165	 17	183.8	34.6	 20
166	 17	228.0	27.2	 25
167	 17	177.5	24.2	 16
168	 17	342.8	54.7	 20
169	 17	96.3	15.3	 20
170	 17	53.3	13.4	 16
171	 17	46.0	7.9	 25
172	 17	60.0	10.0	 25
173	 17	51.3	9.8	 20
174	 17	44.0	9.1	 25
175	 17	50.0	10.7	 25
176	 17	50.5	10.5	 20
177	 17	106.0	25.0	 25
178	 17	69.3	9.9	 20
179	 17	59.5	11.4	 16
180	 17	56.3	10.9	 20
181	 17	53.3	9.9	 20
182	 17	53.0	11.2	 20
183	 17	158.0	32.3	 25
184	 17	64.0	11.4	 25
185	 17	56.5	9.3	 20
186	 17	198.0	44.9	 25
187	 17	201.0	33.2	 25
188	 17	392.3	61.5	 20
189	 17	83.3	11.3	 20
190	 17	44.5	10.9	 20
191	 17	170.0	30.5	 16
192	 17	52.3	8.3	 20
193	 17	63.0	9.4	 25
194	 17	131.0	20.5	 20
195	 17	160.0	34.9	 25
196	 17	235.0	45.5	 25
197	 17	467.3	55.3	 20
198	 17	79.0	19.6	 25
199	 17	71.0	11.6	 25
200	 17	44.5	8.0	 16
201	 17	47.3	8.9	 20
202	 17	62.3	10.9	 20
203	 17	61.8	9.7	 16
204	 17	50.0	8.3	 25
205	 17	212.0	34.7	 25
206	 17	42.3	7.1	 20
207	 17	61.0	10.9	 25
208	 17	51.0	11.4	 25
209	 17	44.8	8.7	 20
210	 17	94.0	19.7	 25
211	 17	67.5	12.7	 20
212	 17	42.3	4.9	 16
213	 17	73.5	14.5	 20
214	 17	70.0	15.5	 20
215	 17	43.3	7.0	 20
216	 17	46.0	12.4	 25
217	 17	50.0	7.6	 25
218	 17	55.0	10.0	 20
219	 17	178.0	49.2	 25
220	 17	48.0	8.3	 25
221	 17	41.5	10.4	 20
222	 17	55.0	9.9	 25
223	 17	49.3	7.3	 20
224	 17	83.3	13.4	 16
225	 17	67.8	12.4	 20
226	 17	51.0	10.3	 20
227	 17	53.0	10.3	 25
228	 17	74.0	11.1	 25
229	 17	82.0	11.9	 20
230	 17	82.0	13.4	 25
231	 17	54.0	8.6	 25
232	 17	44.8	6.1	 20
233	 17	55.0	12.8	 25
234	 17	62.8	11.4	 20
235	 17	43.5	7.7	 16
236	 17	49.3	7.9	 20
237	 17	103.0	21.3	 25
238	 17	102.8	18.5	 20
239	 17	130.0	29.4	 25
240	 17	141.0	34.3	 25
241	 17	92.8	14.6	 20
242	 17	83.0	12.4	 25
243	 17	422.0	95.1	 25
244	 17	143.3	20.9	 20
245	 17	65.3	14.3	 20
246	 17	88.3	18.5	 20
247	 17	67.3	12.1	 16
248	 17	263.0	61.1	 25
249	 17	50.0	8.0	 25
250	 17	45.3	6.2	 20
251	 17	47.0	7.4	 25
252	 17	47.0	9.9	 25
253	 17	47.3	9.3	 20
254	 17	54.0	8.4	 25
255	 17	57.0	12.1	 25
256	 17	50.3	10.4	 16
257	 17	47.5	7.0	 20
258	 17	66.0	10.4	 20
259	 17	62.3	11.5	 20
260	 17	70.0	16.9	 25
261	 17	67.0	10.3	 25
262	 17	209.0	28.5	 20
263	 17	56.0	9.3	 25
264	 17	76.0	15.9	 25
265	 17	50.0	9.0	 20
266	 17	90.0	16.7	 25
267	 17	70.3	12.7	 20
268	 17	68.3	11.3	 16
269	 17	49.0	9.4	 20
270	 17	51.0	9.7	 25
271	 17	59.0	21.0	 20
272	 17	48.0	11.3	 25
273	 17	49.0	10.4	 25
274	 17	131.0	24.2	 20
275	 17	51.0	11.7	 25
276	 17	54.0	8.7	 25
277	 17	57.5	7.9	 20
278	 17	52.3	9.2	 20
279	 17	66.8	10.9	 20
280	 17	51.5	12.3	 16
281	 17	50.0	9.0	 25
282	 17	49.0	9.1	 25
283	 17	68.8	10.8	 20
284	 17	153.0	32.2	 25
285	 17	199.0	32.7	 20
286	 17	66.0	10.6	 25
287	 17	57.0	6.2	 25
288	 17	62.5	8.8	 20
289	 17	397.5	65.3	 20
290	 17	143.3	24.5	 20
291	 17	66.3	8.1	 16
292	 17	60.0	9.2	 25
293	 17	79.0	15.0	 25
294	 17	502.5	60.7	 20
295	 17	178.0	33.1	 25
296	 17	429.0	54.2	 25
297	 17	242.8	21.8	 20
298	 17	861.0	102.4	 25
299	 17	155.0	28.1	 25
300	 17	394.3	45.2	 16
301	 17	123.5	17.1	 20
302	 17	1739.8	168.4	 20
303	 17	162.3	26.2	 20
304	 17	158.0	24.4	 25
305	 17	56.0	7.8	 25
306	 17	271.8	30.8	 20
307	 17	177.0	24.6	 25
308	 17	95.0	15.0	 25
309	 17	158.0	18.7	 20
310	 17	311.0	44.5	 25
311	 17	208.5	18.5	 20
312	 17	410.5	33.9	 16
313	 17	103.3	17.5	 20
314	 17	124.0	23.6	 20
315	 17	420.0	35.1	 20
316	 17	201.0	25.3	 25
317	 17	84.0	12.5	 25
318	 17	88.5	16.1	 20
319	 17	68.0	12.9	 25
320	 17	63.0	11.2	 25
321	 17	117.0	15.1	 20
322	 17	467.5	83.4	 20
323	 17	72.8	10.2	 20
324	 17	124.0	23.6	 16
325	 17	119.5	15.5	 20
326	 17	134.0	19.3	 25
327	 17	153.0	25.8	 20
328	 17	368.0	60.6	 25
329	 17	471.0	45.1	 25
330	 17	120.3	19.0	 20
331	 17	87.0	17.1	 25
332	 17	76.0	13.2	 25
333	 17	96.5	17.5	 16
334	 17	843.3	185.7	 20
335	 17	227.3	18.2	 20
336	 17	76.5	14.2	 16
337	 17	56.0	9.8	 25
338	 17	98.0	17.9	 25
339	 17	2393.5	338.9	 20
340	 17	977.0	101.5	 25
341	 17	460.0	70.7	 20
342	 17	283.0	33.3	 25
343	 17	361.0	58.2	 25
344	 17	233.3	22.4	 16
345	 17	254.0	25.1	 20
346	 17	121.3	24.5	 20
347	 17	74.5	11.3	 16
348	 17	54.0	9.8	 25
349	 17	178.0	40.2	 25
350	 17	81.5	10.5	 20
351	 17	73.0	12.7	 25
352	 17	56.0	10.3	 25
353	 17	48.8	9.0	 20
354	 17	46.0	8.8	 25
355	 17	49.8	9.7	 20
356	 17	63.5	12.6	 16
357	 17	47.0	7.1	 20
358	 17	80.3	18.5	 20
359	 17	51.0	9.2	 20
360	 17	93.0	21.5	 25
361	 17	53.0	8.8	 25
362	 17	56.0	11.9	 20
363	 17	1186.0	386.6	 25
364	 17	61.0	16.6	 25
365	 17	445.8	68.0	 20
366	 17	79.8	51.8	 20
367	 17	54.3	11.6	 20
368	 17	93.8	12.7	 16
369	 17	57.3	11.8	 20
370	 17	62.0	10.3	 25
371	 17	4045.0	698.6	 20
372	 17	4071.0	277.6	 25
373	 17	83.0	60.9	 25
374	 17	102.5	10.0	 20
375	 17	208.0	38.3	 25
376	 17	56.0	7.6	 25
377	 17	65.8	11.7	 16
378	 17	64.0	12.4	 20
379	 17	69.0	13.8	 20
380	 17	114.0	17.3	 16
381	 17	50.0	7.6	 25
382	 17	50.0	9.0	 25
383	 17	73.5	16.3	 20
384	 17	60.0	11.6	 25
385	 17	66.0	11.2	 25
386	 17	73.3	10.5	 20
387	 17	109.0	24.6	 25
388	 17	326.5	25.6	 20
389	 17	127.5	24.8	 16
390	 17	91.5	16.8	 20
391	 17	201.3	30.2	 20
392	 17	624.3	73.6	 20
393	 17	56.0	9.8	 25
394	 17	64.0	10.1	 25
395	 17	55.5	8.7	 20
396	 17	47.0	7.1	 25
397	 17	59.0	12.3	 25
398	 17	81.3	10.8	 20
399	 17	88.0	14.0	 20
400	 17	148.8	18.9	 16
401	 17	66.5	12.3	 20
402	 17	54.5	9.3	 20
403	 17	44.3	4.8	 20
404	 17	63.0	9.9	 25
405	 17	173.0	32.3	 25
406	 17	350.5	28.6	 20
407	 17	118.0	16.1	 25
408	 17	217.0	35.7	 25
409	 17	472.3	49.6	 20
410	 17	104.0	20.8	 20
411	 17	384.3	54.0	 20
412	 17	259.8	31.5	 16
413	 17	50.0	8.5	 20
414	 17	46.0	9.3	 25
415	 17	48.5	8.8	 20
416	 17	207.0	32.9	 25
417	 17	256.0	41.6	 25
418	 17	60.5	10.5	 20
419	 17	46.0	8.8	 25
420	 17	51.0	8.0	 25
421	 17	49.0	7.2	 16
422	 17	65.0	14.4	 20
423	 17	45.3	5.3	 20
424	 17	79.3	15.6	 16
425	 17	125.0	15.9	 25
426	 17	57.0	10.0	 25
427	 17	46.0	6.6	 20
428	 17	108.0	19.1	 25
429	 17	47.0	8.8	 25
430	 17	54.5	10.2	 20
431	 17	70.0	8.8	 25
432	 17	51.0	10.3	 20
433	 17	51.3	7.0	 16
434	 17	77.0	12.8	 20
435	 17	77.8	12.5	 20
436	 17	110.5	17.2	 20
437	 17	63.0	9.4	 25
438	 17	162.0	21.6	 25
439	 17	104.0	14.3	 20
440	 17	56.0	12.9	 25
441	 17	49.0	6.6	 25
442	 17	54.0	10.0	 20
443	 17	55.3	10.1	 20
444	 17	104.3	16.3	 20
445	 17	98.5	14.2	 16
446	 17	98.3	16.6	 20
447	 17	76.0	15.9	 25
448	 17	51.5	9.5	 20
449	 17	53.0	8.7	 25
450	 17	289.0	37.2	 25
451	 17	60.3	12.5	 20
452	 17	78.0	11.7	 25
453	 17	61.0	9.8	 25
454	 17	2167.0	141.2	 16
455	 17	211.8	28.0	 20
456	 17	131.8	21.6	 16
457	 17	73.3	16.7	 20
458	 17	76.0	13.4	 25
459	 17	79.3	15.6	 20
460	 17	50.0	8.8	 25
461	 17	54.0	13.7	 25
462	 17	98.5	10.0	 20
463	 17	64.0	12.1	 25
464	 17	127.0	28.9	 25
465	 17	103.3	17.8	 16
466	 17	64.3	10.9	 20
467	 17	82.8	12.0	 20
468	 17	55.3	8.9	 16
469	 17	84.0	22.5	 25
470	 17	84.0	12.8	 25
471	 17	92.8	12.1	 20
472	 17	99.0	12.6	 25
473	 17	138.0	27.1	 25
474	 17	186.0	16.7	 20
475	 17	96.0	14.0	 25
476	 17	832.0	105.6	 20
477	 17	315.5	25.5	 16
478	 17	67.0	11.8	 20
479	 17	143.3	18.1	 20
480	 17	211.8	29.3	 20
481	 17	128.0	17.5	 25
482	 17	168.0	17.9	 25
483	 17	334.3	28.4	 20
484	 17	66.0	12.0	 25
485	 17	46.0	8.6	 25
486	 17	44.3	8.5	 20
487	 17	58.8	29.6	 20
488	 17	61.3	11.7	 20
489	 17	53.0	10.1	 16
490	 17	50.0	9.8	 20
491	 17	55.0	9.7	 25
492	 17	54.8	10.4	 20
493	 17	60.0	9.0	 25
494	 17	69.0	9.6	 25
495	 17	78.3	12.7	 20
496	 17	179.0	24.5	 25
497	 17	230.0	34.3	 25
498	 17	201.3	25.9	 20
499	 17	127.3	19.3	 20
500	 17	122.3	16.2	 20
501	 17	67.0	12.6	 16
502	 17	106.0	15.8	 25
503	 17	81.0	13.8	 25
504	 17	315.3	36.2	 20
505	 17	491.0	50.7	 25
506	 17	284.0	31.1	 25
507	 17	109.0	13.8	 20
508	 17	170.0	29.8	 25
509	 17	183.0	29.7	 25
510	 17	363.0	32.7	 16
511	 17	1266.0	96.8	 20
512	 17	427.0	33.8	 20
513	 17	54.3	8.8	 20
514	 17	78.0	9.8	 25
515	 17	171.3	21.1	 20
516	 17	97.0	17.4	 25
517	 17	106.0	19.2	 25
518	 17	120.0	19.9	 20
519	 17	235.0	40.0	 25
520	 17	1126.0	193.4	 25
521	 17	192.8	18.7	 16
522	 17	105.5	18.2	 20
523	 17	97.3	12.1	 20
524	 17	79.3	13.1	 20
525	 17	86.0	16.8	 25
526	 17	119.0	19.7	 25
527	 17	236.5	21.5	 20
528	 17	360.0	59.3	 25
529	 17	175.0	25.1	 25
530	 17	66.3	14.6	 20
531	 17	73.0	11.7	 25
532	 17	176.5	24.4	 20
533	 17	59.3	9.1	 16
534	 17	48.0	6.5	 20
535	 17	56.0	9.3	 25
536	 17	56.0	9.7	 20
537	 17	52.0	10.4	 25
538	 17	51.0	8.2	 25
539	 17	53.0	8.8	 20
540	 17	55.0	8.8	 25
541	 17	78.0	10.1	 25
542	 17	65.8	47.8	 20
543	 17	57.3	8.3	 20
544	 17	302.3	44.4	 20
545	 17	80.5	10.9	 16
546	 17	65.0	10.3	 25
547	 17	54.0	7.9	 25
548	 17	47.8	7.6	 20
549	 17	43.0	7.9	 25
550	 17	50.0	9.4	 25
551	 17	70.3	10.1	 20
552	 17	66.0	9.3	 25
553	 17	56.0	7.6	 25
554	 17	82.3	15.1	 16
555	 17	91.3	13.6	 20
556	 17	130.0	16.9	 20
557	 17	76.0	12.7	 20
558	 17	52.0	9.7	 25
559	 17	107.0	14.9	 25
560	 17	127.3	20.0	 20
561	 17	384.0	30.9	 25
562	 17	63.0	10.3	 25
563	 17	265.8	27.5	 20
564	 17	95.0	18.2	 25
565	 17	93.5	13.7	 20
566	 17	697.3	27.4	 16
567	 17	74.8	26.4	 20
568	 17	109.0	11.4	 25
569	 17	58.3	9.0	 20
570	 17	790.0	152.1	 25
571	 17	64.0	14.6	 25
572	 17	221.8	26.7	 20
573	 17	170.0	20.5	 25
574	 17	378.0	36.4	 20
575	 17	154.0	18.3	 25
576	 17	63.5	10.4	 20
577	 17	114.3	22.7	 16
578	 17	78.0	12.0	 20
579	 17	58.0	10.3	 25
580	 17	86.0	15.7	 20
581	 17	47.0	8.6	 25
582	 17	330.0	45.0	 25
583	 17	178.3	24.5	 20
584	 17	146.0	27.8	 25
585	 17	54.0	10.3	 25
586	 17	52.5	7.0	 20
587	 17	52.3	9.9	 20
588	 17	281.8	42.1	 20
589	 17	52.5	8.6	 16
590	 17	189.5	21.2	 20
591	 17	55.0	9.6	 25
592	 17	58.3	9.5	 20
593	 17	56.0	6.7	 25
594	 17	249.0	31.4	 25
595	 17	66.3	11.2	 20
596	 17	206.0	38.3	 25
597	 17	57.0	11.5	 25
598	 17	75.3	17.4	 16
599	 17	381.5	29.3	 20
600	 17	565.5	41.8	 20
601	 17	193.5	16.2	 16
602	 17	50.0	12.2	 25
603	 17	50.0	11.2	 25
604	 17	45.3	7.0	 20
605	 17	472.0	97.6	 25
606	 17	150.0	18.0	 25
607	 17	65.5	13.0	 20
608	 17	57.0	8.7	 25
609	 17	352.5	45.8	 20
610	 17	103.8	17.8	 16
611	 17	95.0	15.2	 20
612	 17	601.5	89.4	 20
613	 17	74.3	12.1	 20
614	 17	47.0	8.0	 25
615	 17	49.0	8.4	 25
616	 17	46.3	9.3	 20
617	 17	54.0	10.3	 25
618	 17	50.0	10.9	 25
619	 17	146.3	15.7	 20
620	 17	216.0	27.7	 20
621	 17	1369.0	83.2	 20
622	 17	2274.0	144.1	 16
623	 17	185.0	17.3	 20
624	 17	633.0	55.9	 25
625	 17	69.0	7.7	 20
626	 17	80.0	11.2	 25
627	 17	144.0	15.6	 25
628	 17	71.3	8.5	 20
629	 17	78.0	11.2	 25
630	 17	82.3	15.1	 20
631	 17	542.3	80.4	 20
632	 17	47.0	7.5	 20
633	 17	50.5	6.3	 16
634	 17	53.5	9.4	 20
635	 17	56.0	8.8	 25
636	 17	242.0	38.8	 20
637	 17	226.0	29.3	 25
638	 17	103.0	21.5	 25
639	 17	81.5	22.6	 20
  0	 18	5503.0	1399.4	 25
  1	 18	82.0	18.6	 25
  2	 18	149.3	22.8	 20
  3	 18	125.0	21.5	 25
  4	 18	77.0	21.1	 25
  5	 18	52.0	10.9	 16
  6	 18	48.3	9.9	 20
  7	 18	41.5	7.2	 20
  8	 18	49.5	9.8	 16
  9	 18	42.0	6.8	 25
 10	 18	52.0	9.0	 25
 11	 18	51.0	10.2	 20
 12	 18	50.0	7.8	 25
 13	 18	55.0	11.1	 25
 14	 18	51.5	11.0	 20
 15	 18	127.0	33.5	 25
 16	 18	58.3	10.2	 20
 17	 18	61.5	12.1	 16
 18	 18	229.3	49.7	 20
 19	 18	137.3	19.9	 20
 20	 18	184.5	24.0	 20
 21	 18	146.0	23.9	 25
 22	 18	53.0	9.4	 25
 23	 18	116.0	20.4	 20
 24	 18	57.0	14.5	 25
 25	 18	51.0	9.2	 25
 26	 18	50.5	10.1	 20
 27	 18	54.5	9.2	 20
 28	 18	50.3	10.1	 20
 29	 18	63.8	10.4	 16
 30	 18	46.3	7.2	 20
 31	 18	53.0	9.1	 25
 32	 18	49.5	14.3	 20
 33	 18	49.0	10.9	 25
 34	 18	44.0	7.4	 25
 35	 18	60.8	12.8	 20
 36	 18	58.0	12.0	 25
 37	 18	38.5	5.6	 20
 38	 18	43.0	8.0	 25
 39	 18	43.8	9.6	 20
 40	 18	61.5	12.2	 16
 41	 18	52.0	9.0	 20
 42	 18	60.0	12.1	 25
 43	 18	52.3	10.5	 20
 44	 18	94.0	18.1	 25
 45	 18	45.0	9.2	 25
 46	 18	38.8	7.8	 20
 47	 18	40.0	8.5	 25
 48	 18	45.0	7.7	 25
 49	 18	53.3	8.5	 20
 50	 18	48.3	8.2	 20
 51	 18	44.0	6.1	 20
 52	 18	51.5	9.9	 16
 53	 18	61.0	14.2	 25
 54	 18	55.0	11.5	 25
 55	 18	47.3	8.8	 20
 56	 18	51.0	8.9	 25
 57	 18	44.0	15.9	 25
 58	 18	48.0	6.9	 20
 59	 18	42.0	7.5	 25
 60	 18	43.0	7.1	 25
 61	 18	44.0	7.0	 16
 62	 18	67.8	10.3	 20
 63	 18	43.3	8.8	 20
 64	 18	46.3	8.7	 20
 65	 18	51.0	10.2	 25
 66	 18	50.0	7.9	 25
 67	 18	96.3	18.5	 20
 68	 18	52.0	10.2	 25
 69	 18	47.0	8.1	 25
 70	 18	44.3	5.7	 20
 71	 18	44.0	10.2	 25
 72	 18	48.0	8.6	 20
 73	 18	46.8	6.8	 16
 74	 18	52.0	7.1	 20
 75	 18	60.0	10.3	 25
 76	 18	47.5	9.3	 20
 77	 18	79.0	13.2	 25
 78	 18	64.0	11.5	 25
 79	 18	56.5	12.2	 20
 80	 18	51.0	10.0	 25
 81	 18	51.0	8.7	 25
 82	 18	46.3	9.3	 20
 83	 18	57.5	8.4	 20
 84	 18	131.0	15.8	 20
 85	 18	54.5	7.9	 16
 86	 18	54.0	13.5	 25
 87	 18	43.0	10.5	 25
 88	 18	43.0	8.7	 20
 89	 18	119.0	20.9	 25
 90	 18	118.0	20.9	 25
 91	 18	204.8	23.6	 20
 92	 18	304.0	34.1	 25
 93	 18	162.0	22.0	 25
 94	 18	457.8	52.3	 16
 95	 18	151.5	43.4	 20
 96	 18	66.3	12.3	 16
 97	 18	63.0	11.0	 25
 98	 18	86.0	17.7	 25
 99	 18	46.5	8.2	 20
100	 18	54.0	8.4	 25
101	 18	45.0	7.5	 25
102	 18	69.0	10.5	 20
103	 18	145.0	25.1	 25
104	 18	79.0	12.9	 25
105	 18	93.0	18.4	 16
106	 18	70.3	12.9	 20
107	 18	142.3	14.4	 20
108	 18	172.5	15.6	 20
109	 18	100.0	19.2	 25
110	 18	109.0	17.2	 25
111	 18	68.3	13.2	 20
112	 18	63.0	8.4	 25
113	 18	76.0	13.1	 25
114	 18	46.5	8.4	 20
115	 18	52.0	9.1	 25
116	 18	56.5	12.4	 20
117	 18	56.0	11.5	 16
118	 18	80.5	13.0	 20
119	 18	191.0	32.8	 25
120	 18	606.8	107.5	 20
121	 18	138.0	37.3	 25
122	 18	99.0	13.6	 25
123	 18	54.8	9.0	 20
124	 18	51.0	6.8	 25
125	 18	48.0	9.2	 25
126	 18	62.5	11.0	 20
127	 18	62.0	10.0	 20
128	 18	44.5	5.6	 20
129	 18	56.3	11.8	 16
130	 18	71.0	10.2	 20
131	 18	54.0	7.9	 25
132	 18	84.3	12.6	 20
133	 18	50.0	9.6	 25
134	 18	50.0	7.6	 25
135	 18	87.3	15.0	 20
136	 18	116.0	17.2	 25
137	 18	46.0	10.0	 25
138	 18	49.8	7.5	 16
139	 18	51.5	6.2	 20
140	 18	182.3	24.5	 20
141	 18	424.0	30.5	 16
142	 18	324.0	29.1	 25
143	 18	802.0	56.3	 25
144	 18	54.0	6.6	 20
145	 18	51.0	8.1	 25
146	 18	48.0	7.8	 25
147	 18	51.3	8.3	 20
148	 18	56.0	9.6	 25
149	 18	57.3	10.0	 20
150	 18	50.3	9.0	 16
151	 18	51.3	9.2	 20
152	 18	48.5	7.6	 16
153	 18	50.0	8.5	 25
154	 18	50.0	8.0	 25
155	 18	60.5	14.8	 20
156	 18	73.0	12.6	 25
157	 18	87.0	14.2	 25
158	 18	81.3	13.8	 20
159	 18	168.0	27.7	 25
160	 18	153.3	19.6	 20
161	 18	195.5	29.0	 16
162	 18	75.3	13.1	 20
163	 18	91.5	15.2	 20
164	 18	98.3	17.1	 20
165	 18	155.0	35.4	 25
166	 18	111.0	15.8	 25
167	 18	86.0	8.2	 20
168	 18	109.0	14.7	 25
169	 18	68.0	13.9	 25
170	 18	46.3	8.1	 20
171	 18	48.3	7.3	 20
172	 18	50.3	7.6	 20
173	 18	50.3	7.5	 16
174	 18	48.3	7.6	 20
175	 18	53.0	12.2	 25
176	 18	50.0	8.8	 20
177	 18	67.0	12.2	 25
178	 18	49.0	9.4	 25
179	 18	48.3	11.2	 20
180	 18	44.0	8.3	 25
181	 18	49.0	10.7	 25
182	 18	50.5	7.1	 16
183	 18	51.5	9.3	 20
184	 18	65.3	11.0	 20
185	 18	50.0	9.6	 16
186	 18	69.0	9.9	 25
187	 18	159.0	26.4	 25
188	 18	237.3	24.2	 20
189	 18	82.0	15.8	 25
190	 18	47.0	7.3	 25
191	 18	92.8	18.3	 20
192	 18	50.0	26.4	 25
193	 18	77.8	13.8	 20
194	 18	318.8	125.3	 16
195	 18	82.3	25.0	 20
196	 18	123.0	36.6	 20
197	 18	200.0	29.5	 20
198	 18	85.0	18.0	 25
199	 18	59.0	9.1	 25
200	 18	51.8	10.5	 20
201	 18	47.0	6.7	 25
202	 18	65.0	9.6	 25
203	 18	54.3	9.5	 20
204	 18	43.3	6.1	 20
205	 18	53.5	8.9	 20
206	 18	45.0	7.3	 16
207	 18	44.3	6.8	 20
208	 18	48.0	8.0	 25
209	 18	44.5	6.9	 20
210	 18	131.0	26.0	 25
211	 18	49.3	10.5	 20
212	 18	44.0	7.1	 25
213	 18	56.0	7.8	 25
214	 18	56.0	8.1	 20
215	 18	44.3	6.4	 20
216	 18	46.8	10.2	 20
217	 18	53.8	10.9	 16
218	 18	45.0	7.7	 20
219	 18	68.0	14.1	 25
220	 18	54.3	12.0	 20
221	 18	51.0	9.7	 25
222	 18	49.0	7.7	 25
223	 18	40.5	6.7	 20
224	 18	56.0	9.7	 25
225	 18	52.0	9.6	 25
226	 18	60.3	10.4	 16
227	 18	49.3	10.5	 20
228	 18	63.8	11.2	 20
229	 18	103.3	16.7	 16
230	 18	72.0	12.0	 25
231	 18	71.0	11.0	 25
232	 18	45.0	4.1	 20
233	 18	49.0	10.1	 25
234	 18	71.0	13.0	 25
235	 18	43.3	6.2	 20
236	 18	70.0	29.9	 25
237	 18	65.3	9.0	 20
238	 18	75.5	16.0	 16
239	 18	61.5	7.5	 20
240	 18	93.8	12.6	 20
241	 18	124.8	18.1	 20
242	 18	138.0	22.5	 25
243	 18	135.0	23.0	 25
244	 18	88.0	15.1	 20
245	 18	47.0	8.4	 25
246	 18	50.0	9.2	 25
247	 18	48.3	7.2	 20
248	 18	76.5	15.4	 20
249	 18	65.0	9.2	 20
250	 18	50.0	8.3	 16
251	 18	58.5	8.6	 20
252	 18	54.0	11.1	 25
253	 18	51.0	9.2	 20
254	 18	54.0	10.2	 25
255	 18	60.0	10.3	 25
256	 18	43.0	5.9	 20
257	 18	56.0	9.3	 25
258	 18	64.0	12.0	 25
259	 18	55.0	8.2	 16
260	 18	66.3	11.4	 20
261	 18	88.3	14.1	 20
262	 18	237.0	24.5	 16
263	 18	57.0	9.8	 25
264	 18	60.0	8.0	 25
265	 18	64.3	11.5	 20
266	 18	161.0	21.6	 25
267	 18	65.0	12.6	 25
268	 18	49.3	10.4	 20
269	 18	48.0	9.4	 25
270	 18	46.3	8.6	 16
271	 18	62.0	9.9	 20
272	 18	52.0	10.4	 20
273	 18	40.5	5.5	 16
274	 18	62.0	11.3	 25
275	 18	49.0	8.0	 25
276	 18	48.0	9.5	 20
277	 18	54.0	53.6	 25
278	 18	51.0	8.5	 25
279	 18	70.0	10.4	 20
280	 18	55.0	10.3	 25
281	 18	57.0	10.2	 20
282	 18	47.3	6.1	 16
283	 18	54.0	9.0	 20
284	 18	53.3	9.2	 20
285	 18	79.0	11.3	 20
286	 18	58.0	9.4	 25
287	 18	74.0	10.8	 25
288	 18	59.3	11.3	 20
289	 18	167.0	25.2	 25
290	 18	62.0	9.9	 25
291	 18	53.0	8.2	 20
292	 18	68.5	10.2	 20
293	 18	68.5	55.8	 20
294	 18	305.8	37.8	 16
295	 18	212.3	25.2	 20
296	 18	604.0	57.2	 25
297	 18	226.3	34.9	 20
298	 18	411.0	44.1	 25
299	 18	193.0	20.4	 25
300	 18	125.5	15.4	 20
301	 18	105.0	13.7	 25
302	 18	324.0	56.7	 25
303	 18	84.8	13.8	 16
304	 18	60.8	11.7	 20
305	 18	52.3	8.5	 20
306	 18	87.5	12.2	 16
307	 18	94.0	15.6	 25
308	 18	58.0	8.4	 25
309	 18	232.5	35.5	 20
310	 18	294.0	33.1	 25
311	 18	191.0	23.5	 25
312	 18	117.5	18.1	 20
313	 18	122.0	18.1	 25
314	 18	156.0	23.3	 25
315	 18	294.8	24.3	 16
316	 18	141.5	22.1	 20
317	 18	100.0	13.5	 20
318	 18	138.0	19.3	 20
319	 18	71.0	15.2	 25
320	 18	69.0	10.2	 25
321	 18	62.0	9.9	 20
322	 18	126.0	25.6	 25
323	 18	144.0	23.6	 25
324	 18	237.3	24.7	 20
325	 18	205.0	22.5	 25
326	 18	105.0	14.3	 16
327	 18	110.8	15.7	 20
328	 18	395.3	58.4	 20
329	 18	801.8	59.5	 20
330	 18	143.0	59.6	 25
331	 18	64.0	10.8	 25
332	 18	57.5	11.0	 20
333	 18	59.0	10.1	 25
334	 18	256.0	42.4	 25
335	 18	154.8	21.6	 20
336	 18	65.0	11.8	 25
337	 18	67.0	13.4	 20
338	 18	62.0	8.9	 16
339	 18	932.5	278.0	 20
340	 18	666.0	101.7	 25
341	 18	174.8	23.8	 20
342	 18	137.0	29.6	 25
343	 18	183.0	27.5	 25
344	 18	104.0	14.3	 20
345	 18	92.0	12.9	 25
346	 18	272.0	43.9	 25
347	 18	65.3	10.6	 20
348	 18	59.0	17.7	 20
349	 18	100.0	20.8	 20
350	 18	122.3	16.4	 16
351	 18	59.0	10.6	 25
352	 18	50.0	8.8	 25
353	 18	48.0	7.1	 20
354	 18	51.0	7.0	 25
355	 18	45.0	7.2	 25
356	 18	54.5	11.2	 20
357	 18	58.0	11.1	 25
358	 18	53.0	9.2	 25
359	 18	56.0	9.7	 16
360	 18	56.0	10.1	 20
361	 18	63.3	14.9	 20
362	 18	57.3	11.4	 20
363	 18	121.0	21.2	 25
364	 18	45.0	6.5	 25
365	 18	257.5	43.5	 20
366	 18	190.0	33.9	 25
367	 18	62.0	21.3	 25
368	 18	53.0	9.8	 20
369	 18	46.0	8.3	 25
370	 18	54.0	9.2	 20
371	 18	673.3	111.8	 16
372	 18	702.0	78.4	 20
373	 18	67.0	11.1	 25
374	 18	85.3	12.4	 20
375	 18	76.0	12.8	 25
376	 18	61.0	6.6	 25
377	 18	59.3	9.5	 20
378	 18	59.0	9.2	 25
379	 18	53.0	9.9	 25
380	 18	50.3	6.6	 20
381	 18	50.5	7.1	 20
382	 18	52.3	8.8	 20
383	 18	48.8	10.7	 16
384	 18	60.0	10.9	 25
385	 18	67.3	14.3	 20
386	 18	65.0	11.5	 25
387	 18	76.0	12.8	 25
388	 18	151.0	23.9	 20
389	 18	72.0	36.6	 25
390	 18	67.0	10.7	 25
391	 18	117.3	19.2	 20
392	 18	288.5	55.1	 20
393	 18	53.0	8.2	 20
394	 18	66.5	11.3	 16
395	 18	60.0	7.6	 25
396	 18	50.0	7.5	 25
397	 18	57.3	12.2	 20
398	 18	56.0	10.5	 25
399	 18	57.0	10.4	 25
400	 18	163.3	18.4	 20
401	 18	82.0	13.7	 25
402	 18	71.0	13.0	 25
403	 18	51.8	12.2	 16
404	 18	67.0	12.6	 20
405	 18	79.3	14.0	 20
406	 18	415.3	45.6	 16
407	 18	142.0	23.7	 25
408	 18	328.0	48.1	 25
409	 18	296.8	28.7	 20
410	 18	106.0	18.0	 25
411	 18	96.0	13.0	 25
412	 18	603.5	54.6	 20
413	 18	65.0	20.1	 25
414	 18	45.8	11.2	 20
415	 18	44.3	8.1	 16
416	 18	106.5	22.1	 20
417	 18	86.3	14.0	 20
418	 18	47.8	6.5	 20
419	 18	48.0	9.1	 25
420	 18	46.0	6.7	 25
421	 18	44.3	8.7	 20
422	 18	51.0	8.5	 25
423	 18	46.0	8.8	 25
424	 18	57.0	8.2	 20
425	 18	117.8	14.3	 20
426	 18	50.5	10.2	 20
427	 18	55.8	10.6	 16
428	 18	76.3	9.7	 20
429	 18	41.0	6.5	 25
430	 18	45.3	7.9	 20
431	 18	61.0	13.5	 25
432	 18	46.0	9.9	 25
433	 18	57.0	10.1	 20
434	 18	58.0	8.3	 25
435	 18	60.0	8.9	 25
436	 18	75.5	14.2	 16
437	 18	56.3	9.1	 20
438	 18	71.3	15.5	 20
439	 18	60.3	9.6	 16
440	 18	51.0	10.2	 25
441	 18	49.3	9.1	 20
442	 18	55.0	11.4	 25
443	 18	50.0	8.1	 25
444	 18	81.3	17.4	 20
445	 18	65.0	12.5	 25
446	 18	125.0	17.3	 25
447	 18	83.3	12.1	 16
448	 18	59.3	8.6	 20
449	 18	52.5	9.1	 20
450	 18	69.3	11.8	 16
451	 18	46.0	10.1	 25
452	 18	73.0	11.4	 25
453	 18	53.3	8.6	 20
454	 18	273.0	53.3	 25
455	 18	104.0	16.0	 25
456	 18	89.5	14.5	 20
457	 18	76.0	12.5	 25
458	 18	85.8	16.2	 20
459	 18	110.3	20.6	 16
460	 18	54.8	8.6	 20
461	 18	67.5	11.8	 20
462	 18	174.3	19.7	 20
463	 18	71.0	12.3	 25
464	 18	136.0	25.0	 25
465	 18	144.5	22.3	 20
466	 18	54.0	9.9	 25
467	 18	71.0	13.0	 25
468	 18	49.3	10.5	 20
469	 18	180.8	31.8	 20
470	 18	113.8	16.2	 20
471	 18	70.5	7.8	 16
472	 18	75.3	12.9	 20
473	 18	85.0	13.9	 25
474	 18	150.5	20.3	 20
475	 18	68.0	11.9	 25
476	 18	189.0	42.8	 25
477	 18	85.5	13.5	 20
478	 18	62.0	10.0	 25
479	 18	72.0	9.5	 25
480	 18	75.3	10.5	 16
481	 18	84.0	9.4	 20
482	 18	99.8	12.3	 20
483	 18	937.0	74.9	 16
484	 18	44.0	6.8	 25
485	 18	48.0	9.5	 25
486	 18	46.5	7.7	 20
487	 18	45.0	8.2	 25
488	 18	48.0	8.7	 25
489	 18	43.3	9.3	 20
490	 18	42.0	7.9	 25
491	 18	55.0	9.5	 20
492	 18	49.0	9.9	 16
493	 18	50.0	9.2	 20
494	 18	95.3	14.0	 20
495	 18	53.8	8.3	 20
496	 18	83.0	12.5	 25
497	 18	107.0	25.6	 25
498	 18	108.0	16.9	 20
499	 18	62.0	9.1	 25
500	 18	80.5	10.9	 20
501	 18	78.0	13.7	 25
502	 18	88.0	15.2	 20
503	 18	61.8	12.7	 16
504	 18	224.0	41.1	 20
505	 18	233.5	29.3	 20
506	 18	103.5	15.7	 20
507	 18	114.0	23.5	 25
508	 18	115.0	11.9	 25
509	 18	133.0	19.9	 20
510	 18	171.0	19.4	 25
511	 18	870.0	70.0	 25
512	 18	151.3	24.5	 20
513	 18	52.3	9.3	 20
514	 18	80.3	13.6	 20
515	 18	97.5	11.8	 16
516	 18	77.5	15.0	 20
517	 18	87.0	15.1	 25
518	 18	67.0	13.8	 20
519	 18	131.0	19.1	 25
520	 18	263.0	47.8	 25
521	 18	108.5	12.5	 20
522	 18	73.0	14.1	 25
523	 18	90.0	12.4	 25
524	 18	94.3	18.7	 16
525	 18	75.5	11.2	 20
526	 18	91.5	13.8	 20
527	 18	147.8	46.5	 16
528	 18	81.0	24.8	 25
529	 18	82.0	16.9	 25
530	 18	75.3	14.3	 20
531	 18	123.0	30.7	 25
532	 18	69.0	12.5	 25
533	 18	53.5	9.5	 20
534	 18	48.0	8.0	 25
535	 18	57.3	10.7	 20
536	 18	48.0	5.3	 16
537	 18	47.5	9.7	 20
538	 18	55.3	9.8	 20
539	 18	55.5	10.9	 20
540	 18	73.0	10.4	 25
541	 18	128.0	24.9	 25
542	 18	63.0	12.6	 20
543	 18	49.0	6.8	 25
544	 18	76.0	11.3	 25
545	 18	52.3	10.8	 20
546	 18	61.8	11.5	 20
547	 18	51.3	10.7	 20
548	 18	47.3	7.4	 16
549	 18	45.3	7.9	 20
550	 18	45.0	7.1	 25
551	 18	51.8	7.8	 20
552	 18	62.0	12.7	 25
553	 18	56.0	9.2	 25
554	 18	86.0	13.3	 20
555	 18	126.0	20.8	 25
556	 18	153.5	17.6	 20
557	 18	62.3	12.0	 20
558	 18	50.3	7.9	 20
559	 18	68.3	12.6	 16
560	 18	83.3	11.0	 20
561	 18	539.0	87.1	 25
562	 18	69.0	10.9	 20
563	 18	541.0	64.1	 25
564	 18	129.0	34.2	 25
565	 18	113.0	17.8	 20
566	 18	424.0	58.5	 25
567	 18	63.0	11.6	 25
568	 18	152.5	19.5	 16
569	 18	50.3	9.8	 20
570	 18	270.3	43.4	 20
571	 18	68.0	10.0	 16
572	 18	150.0	24.0	 25
573	 18	354.0	44.4	 25
574	 18	270.8	26.4	 20
575	 18	92.0	19.8	 25
576	 18	69.0	10.7	 25
577	 18	93.3	13.2	 20
578	 18	58.0	12.2	 25
579	 18	63.0	11.1	 20
580	 18	61.8	12.0	 16
581	 18	50.3	7.5	 20
582	 18	655.3	81.2	 20
583	 18	212.0	28.3	 20
584	 18	156.0	24.2	 25
585	 18	53.0	7.8	 25
586	 18	53.3	8.4	 20
587	 18	50.0	11.2	 25
588	 18	131.0	16.2	 25
589	 18	58.0	10.3	 20
590	 18	186.0	23.6	 25
591	 18	58.3	10.2	 20
592	 18	47.0	7.2	 16
593	 18	57.8	9.9	 20
594	 18	79.0	10.1	 25
595	 18	67.0	9.7	 20
596	 18	112.0	19.2	 25
597	 18	51.0	9.4	 25
598	 18	96.0	11.0	 20
599	 18	214.0	27.2	 25
600	 18	199.0	26.0	 25
601	 18	117.5	25.6	 20
602	 18	50.0	8.8	 20
603	 18	45.0	9.2	 20
604	 18	49.8	7.1	 16
605	 18	75.0	12.0	 25
606	 18	105.0	18.5	 25
607	 18	54.5	10.5	 20
608	 18	47.0	9.0	 25
609	 18	70.0	15.3	 25
610	 18	76.0	10.4	 20
611	 18	99.0	17.0	 25
612	 18	151.0	31.7	 25
613	 18	57.5	8.8	 16
614	 18	50.8	9.3	 20
615	 18	51.5	10.3	 16
616	 18	58.0	10.9	 25
617	 18	54.0	9.5	 25
618	 18	59.8	13.0	 20
619	 18	71.0	16.9	 25
620	 18	303.0	32.4	 25
621	 18	1060.8	86.6	 20
622	 18	764.0	94.3	 25
623	 18	104.0	14.6	 25
624	 18	298.8	29.0	 16
625	 18	61.3	10.3	 20
626	 18	56.5	9.0	 20
627	 18	190.0	25.0	 20
628	 18	56.0	8.3	 25
629	 18	73.0	11.2	 25
630	 18	55.5	8.3	 20
631	 18	107.0	18.9	 25
632	 18	43.0	6.6	 25
633	 18	43.3	6.0	 20
634	 18	47.0	8.7	 25
635	 18	45.0	7.0	 20
636	 18	48.8	7.5	 16
637	 18	44.5	8.2	 20
638	 18	67.0	13.6	 25
639	 18	6095.5	1217.8	 20
  0	 19	62.3	7.5	 20
  1	 19	209.5	30.1	 20
  2	 19	71.3	9.9	 20
  3	 19	93.0	14.7	 25
  4	 19	73.0	14.2	 25
  5	 19	52.5	12.5	 20
  6	 19	46.0	6.2	 25
  7	 19	44.0	10.3	 25
  8	 19	48.0	6.2	 20
  9	 19	85.3	17.8	 20
 10	 19	48.3	12.0	 20
 11	 19	48.3	8.8	 16
 12	 19	56.8	10.0	 20
 13	 19	422.0	88.5	 25
 14	 19	52.5	11.3	 20
 15	 19	55.0	10.0	 25
 16	 19	82.0	12.9	 25
 17	 19	71.3	12.6	 20
 18	 19	109.0	18.6	 25
 19	 19	63.0	12.7	 25
 20	 19	79.0	12.3	 16
 21	 19	314.8	71.1	 20
 22	 19	279.8	41.4	 16
 23	 19	130.0	21.3	 20
 24	 19	69.0	11.7	 25
 25	 19	90.5	16.1	 20
 26	 19	363.0	102.8	 25
 27	 19	79.0	17.7	 25
 28	 19	70.3	10.9	 20
 29	 19	63.0	12.7	 25
 30	 19	67.0	13.7	 25
 31	 19	43.3	8.1	 16
 32	 19	47.0	6.5	 20
 33	 19	100.8	21.1	 20
 34	 19	214.3	34.6	 16
 35	 19	135.0	20.2	 25
 36	 19	44.0	6.7	 25
 37	 19	45.5	8.2	 20
 38	 19	46.0	10.1	 25
 39	 19	42.0	6.9	 25
 40	 19	51.3	7.8	 20
 41	 19	47.0	9.4	 25
 42	 19	45.0	5.8	 20
 43	 19	45.8	7.0	 16
 44	 19	45.5	9.8	 20
 45	 19	59.3	8.3	 20
 46	 19	36.5	8.0	 20
 47	 19	59.0	13.0	 25
 48	 19	56.0	7.6	 25
 49	 19	55.0	10.7	 20
 50	 19	54.0	11.2	 25
 51	 19	48.0	9.4	 25
 52	 19	188.3	40.0	 20
 53	 19	65.5	14.3	 20
 54	 19	54.3	10.3	 20
 55	 19	49.3	8.6	 16
 56	 19	55.3	9.2	 20
 57	 19	54.0	11.7	 25
 58	 19	48.0	8.7	 20
 59	 19	190.0	55.1	 25
 60	 19	55.0	10.2	 25
 61	 19	65.3	13.9	 20
 62	 19	78.0	15.2	 25
 63	 19	49.0	9.2	 25
 64	 19	41.8	7.5	 16
 65	 19	56.8	14.5	 20
 66	 19	50.3	9.9	 20
 67	 19	50.0	8.0	 16
 68	 19	189.0	35.6	 25
 69	 19	140.0	25.2	 25
 70	 19	58.8	10.2	 20
 71	 19	45.0	7.9	 25
 72	 19	69.0	10.1	 25
 73	 19	41.5	7.0	 20
 74	 19	48.0	9.7	 25
 75	 19	166.3	25.5	 20
 76	 19	59.3	9.5	 16
 77	 19	58.0	9.3	 20
 78	 19	289.8	24.5	 20
 79	 19	389.0	40.0	 20
 80	 19	312.0	41.7	 25
 81	 19	169.5	30.5	 20
 82	 19	57.0	12.1	 25
 83	 19	123.0	28.9	 25
 84	 19	131.5	28.5	 20
 85	 19	84.0	17.1	 25
 86	 19	92.3	20.7	 20
 87	 19	71.5	9.1	 16
 88	 19	84.8	13.3	 20
 89	 19	131.0	20.1	 20
 90	 19	391.3	49.4	 20
 91	 19	512.0	61.4	 25
 92	 19	778.0	104.4	 25
 93	 19	432.0	44.8	 20
 94	 19	664.0	96.5	 25
 95	 19	581.0	61.8	 25
 96	 19	220.0	54.7	 20
 97	 19	84.3	12.8	 20
 98	 19	54.0	8.9	 20
 99	 19	46.3	9.7	 16
100	 19	45.8	6.7	 20
101	 19	43.0	7.1	 25
102	 19	492.3	63.9	 20
103	 19	66.0	11.7	 25
104	 19	74.0	13.0	 25
105	 19	66.3	14.2	 20
106	 19	74.0	13.3	 25
107	 19	48.0	22.4	 25
108	 19	46.0	4.1	 16
109	 19	42.3	5.9	 20
110	 19	45.5	7.1	 20
111	 19	68.8	10.3	 16
112	 19	106.0	22.6	 25
113	 19	68.0	16.9	 25
114	 19	80.0	13.7	 20
115	 19	50.0	7.2	 25
116	 19	101.0	20.8	 25
117	 19	256.5	45.1	 20
118	 19	642.0	131.4	 25
119	 19	221.3	24.4	 20
120	 19	158.5	14.0	 16
121	 19	88.3	17.1	 20
122	 19	103.8	20.6	 20
123	 19	56.5	9.9	 20
124	 19	64.0	10.0	 25
125	 19	237.0	34.3	 25
126	 19	57.3	9.6	 20
127	 19	596.0	160.2	 25
128	 19	49.0	11.3	 25
129	 19	53.3	9.7	 20
130	 19	82.0	17.6	 25
131	 19	56.5	10.6	 20
132	 19	246.8	22.1	 16
133	 19	63.3	10.6	 20
134	 19	61.0	10.9	 25
135	 19	342.5	48.5	 20
136	 19	203.0	41.9	 25
137	 19	50.0	7.6	 20
138	 19	54.0	9.5	 25
139	 19	58.0	11.7	 25
140	 19	99.8	11.5	 20
141	 19	349.0	68.2	 25
142	 19	160.8	16.1	 20
143	 19	455.3	25.8	 16
144	 19	821.5	98.7	 20
145	 19	745.0	80.4	 25
146	 19	116.0	16.4	 20
147	 19	66.0	11.7	 25
148	 19	56.0	10.4	 25
149	 19	46.3	8.1	 20
150	 19	63.0	12.0	 25
151	 19	92.0	17.1	 25
152	 19	250.3	38.6	 20
153	 19	103.0	21.2	 20
154	 19	42.0	7.3	 20
155	 19	45.3	7.1	 16
156	 19	83.0	16.2	 25
157	 19	134.0	20.2	 25
158	 19	85.3	15.6	 20
159	 19	40.0	6.2	 25
160	 19	245.0	51.9	 25
161	 19	229.3	24.3	 20
162	 19	258.0	33.6	 25
163	 19	422.0	59.8	 25
164	 19	490.8	39.5	 16
165	 19	110.0	29.3	 20
166	 19	166.0	22.8	 20
167	 19	329.3	32.1	 20
168	 19	219.0	26.4	 25
169	 19	114.0	19.0	 25
170	 19	62.0	12.7	 20
171	 19	63.0	11.2	 25
172	 19	65.0	10.4	 25
173	 19	74.0	17.6	 20
174	 19	60.0	10.7	 25
175	 19	454.8	79.2	 20
176	 19	616.0	66.0	 16
177	 19	107.5	18.6	 20
178	 19	54.0	8.5	 25
179	 19	50.5	8.2	 20
180	 19	102.0	21.1	 25
181	 19	62.0	10.2	 25
182	 19	45.5	9.7	 20
183	 19	72.0	11.2	 25
184	 19	120.0	16.4	 25
185	 19	61.3	9.6	 20
186	 19	64.3	12.7	 20
187	 19	77.3	12.2	 20
188	 19	65.0	9.0	 16
189	 19	48.0	7.1	 25
190	 19	48.0	6.8	 25
191	 19	48.3	7.2	 20
192	 19	209.0	41.5	 25
193	 19	701.0	150.9	 25
194	 19	57.8	9.0	 20
195	 19	50.0	9.5	 25
196	 19	45.3	7.2	 20
197	 19	713.3	215.8	 20
198	 19	103.3	15.7	 20
199	 19	60.0	9.2	 16
200	 19	56.0	11.4	 25
201	 19	43.0	8.7	 25
202	 19	50.0	9.6	 20
203	 19	48.0	10.6	 25
204	 19	43.0	7.2	 25
205	 19	56.0	9.9	 20
206	 19	45.0	7.3	 25
207	 19	63.0	10.3	 25
208	 19	80.3	16.8	 16
209	 19	82.3	12.0	 20
210	 19	50.3	7.8	 20
211	 19	45.3	9.2	 20
212	 19	50.0	9.5	 25
213	 19	46.0	9.3	 25
214	 19	54.3	9.8	 20
215	 19	293.0	61.9	 25
216	 19	73.0	14.0	 25
217	 19	69.0	11.3	 20
218	 19	50.0	7.9	 25
219	 19	75.5	12.5	 20
220	 19	80.5	11.2	 16
221	 19	46.0	8.4	 20
222	 19	50.3	8.9	 20
223	 19	60.3	12.3	 20
224	 19	63.0	13.3	 25
225	 19	52.0	10.1	 25
226	 19	59.3	10.9	 20
227	 19	59.0	10.7	 25
228	 19	65.0	9.6	 25
229	 19	56.3	7.2	 20
230	 19	54.0	11.1	 20
231	 19	51.0	8.0	 20
232	 19	48.5	8.3	 16
233	 19	71.5	12.4	 20
234	 19	67.0	13.1	 25
235	 19	53.8	11.0	 20
236	 19	54.0	7.6	 25
237	 19	93.0	15.8	 25
238	 19	58.0	9.6	 20
239	 19	86.0	13.4	 25
240	 19	58.0	12.1	 25
241	 19	48.3	7.7	 16
242	 19	78.3	11.0	 20
243	 19	89.5	19.4	 20
244	 19	96.5	11.5	 16
245	 19	71.0	15.3	 25
246	 19	84.0	9.5	 25
247	 19	107.0	11.4	 20
248	 19	60.0	12.0	 25
249	 19	49.0	8.4	 25
250	 19	100.0	20.4	 20
251	 19	212.0	37.5	 25
252	 19	173.5	34.4	 16
253	 19	240.5	32.3	 20
254	 19	93.5	16.6	 20
255	 19	53.0	8.2	 16
256	 19	62.0	11.7	 25
257	 19	61.0	9.2	 25
258	 19	87.3	19.4	 20
259	 19	54.0	12.2	 25
260	 19	50.0	7.4	 25
261	 19	58.3	7.3	 20
262	 19	203.0	37.1	 25
263	 19	93.5	17.6	 20
264	 19	443.0	57.5	 16
265	 19	59.0	7.3	 20
266	 19	468.5	80.3	 20
267	 19	129.8	19.5	 20
268	 19	157.0	27.4	 25
269	 19	221.0	27.9	 25
270	 19	178.0	36.1	 20
271	 19	107.0	23.9	 25
272	 19	67.0	11.6	 25
273	 19	55.0	10.5	 20
274	 19	51.5	7.5	 20
275	 19	146.8	26.7	 20
276	 19	69.5	12.7	 16
277	 19	108.5	18.0	 20
278	 19	77.0	10.2	 25
279	 19	174.0	29.8	 20
280	 19	80.0	12.0	 25
281	 19	66.0	10.6	 25
282	 19	58.5	10.4	 20
283	 19	445.0	81.0	 25
284	 19	104.0	16.3	 25
285	 19	107.5	16.2	 16
286	 19	251.0	49.9	 20
287	 19	50.8	8.5	 20
288	 19	88.5	13.9	 16
289	 19	176.0	27.2	 25
290	 19	1470.0	200.3	 25
291	 19	297.5	41.5	 20
292	 19	179.0	30.2	 25
293	 19	130.0	25.3	 25
294	 19	140.0	20.6	 20
295	 19	77.0	10.8	 25
296	 19	143.3	21.4	 20
297	 19	86.0	11.5	 16
298	 19	109.3	14.1	 20
299	 19	143.0	18.9	 20
300	 19	412.8	32.2	 20
301	 19	142.0	21.3	 25
302	 19	96.0	12.6	 25
303	 19	61.0	11.1	 20
304	 19	62.0	11.4	 25
305	 19	63.0	13.8	 25
306	 19	48.0	8.4	 20
307	 19	49.3	7.5	 20
308	 19	65.5	13.8	 20
309	 19	57.3	12.0	 16
310	 19	103.3	13.5	 20
311	 19	556.5	74.3	 20
312	 19	109.0	42.0	 25
313	 19	55.0	9.7	 25
314	 19	76.5	12.8	 20
315	 19	93.0	17.0	 25
316	 19	70.0	11.8	 25
317	 19	129.3	13.6	 20
318	 19	145.8	33.2	 20
319	 19	57.0	12.6	 20
320	 19	47.3	6.8	 16
321	 19	51.3	8.3	 20
322	 19	55.0	12.1	 25
323	 19	114.3	15.1	 20
324	 19	167.0	19.3	 25
325	 19	407.0	46.9	 25
326	 19	54.3	6.5	 20
327	 19	51.0	8.1	 25
328	 19	306.0	68.1	 25
329	 19	312.8	41.3	 16
330	 19	203.3	55.2	 20
331	 19	78.5	14.6	 20
332	 19	49.5	8.1	 16
333	 19	125.0	23.7	 25
334	 19	222.0	32.9	 25
335	 19	79.3	18.9	 20
336	 19	146.0	28.4	 25
337	 19	76.0	10.6	 25
338	 19	74.3	13.2	 20
339	 19	57.0	8.2	 25
340	 19	91.5	16.0	 20
341	 19	47.0	6.8	 16
342	 19	51.0	8.1	 20
343	 19	72.3	16.0	 20
344	 19	48.3	6.6	 20
345	 19	541.0	135.7	 25
346	 19	1343.0	81.0	 25
347	 19	390.3	51.1	 20
348	 19	137.0	29.7	 25
349	 19	67.0	11.2	 25
350	 19	128.0	22.2	 20
351	 19	51.5	10.5	 20
352	 19	46.3	6.2	 20
353	 19	97.3	14.9	 16
354	 19	57.8	11.0	 20
355	 19	110.0	17.9	 25
356	 19	50.3	7.1	 20
357	 19	46.0	8.8	 25
358	 19	59.0	12.1	 25
359	 19	70.3	14.3	 20
360	 19	55.0	9.2	 25
361	 19	49.0	8.9	 25
362	 19	63.0	11.7	 16
363	 19	69.0	11.2	 20
364	 19	57.5	10.7	 20
365	 19	47.5	7.7	 16
366	 19	48.0	7.5	 25
367	 19	45.0	8.6	 25
368	 19	47.0	7.6	 20
369	 19	60.0	10.6	 25
370	 19	53.3	10.2	 20
371	 19	55.0	9.3	 25
372	 19	293.0	72.9	 25
373	 19	126.3	20.3	 16
374	 19	96.0	15.7	 20
375	 19	609.5	129.2	 20
376	 19	234.5	28.8	 16
377	 19	55.0	10.6	 25
378	 19	131.0	23.3	 25
379	 19	92.0	17.2	 20
380	 19	172.0	28.7	 25
381	 19	80.0	12.7	 25
382	 19	114.3	19.0	 20
383	 19	54.0	10.5	 25
384	 19	53.0	8.3	 20
385	 19	70.3	16.2	 16
386	 19	94.8	18.2	 20
387	 19	77.3	14.6	 20
388	 19	79.3	13.9	 20
389	 19	146.0	21.6	 25
390	 19	72.0	12.6	 25
391	 19	51.0	9.3	 20
392	 19	73.0	10.5	 25
393	 19	52.0	9.0	 25
394	 19	71.3	10.0	 20
395	 19	116.0	17.2	 20
396	 19	796.3	76.3	 20
397	 19	299.5	26.7	 16
398	 19	172.8	19.3	 20
399	 19	234.0	25.9	 25
400	 19	66.3	13.5	 20
401	 19	117.0	16.4	 25
402	 19	222.0	40.5	 25
403	 19	61.5	8.5	 20
404	 19	79.0	10.6	 25
405	 19	138.0	24.6	 25
406	 19	58.0	10.8	 20
407	 19	162.5	29.8	 20
408	 19	75.0	10.1	 20
409	 19	77.8	16.2	 16
410	 19	696.0	119.0	 25
411	 19	1134.0	113.0	 25
412	 19	390.3	35.8	 20
413	 19	506.0	42.9	 25
414	 19	89.0	18.4	 25
415	 19	52.5	8.0	 20
416	 19	51.0	9.3	 25
417	 19	97.0	16.0	 25
418	 19	123.0	21.0	 16
419	 19	87.3	12.2	 20
420	 19	51.3	8.6	 20
421	 19	44.3	7.7	 20
422	 19	46.0	9.5	 25
423	 19	53.0	11.2	 25
424	 19	60.5	13.9	 20
425	 19	70.0	13.3	 25
426	 19	200.0	35.2	 20
427	 19	55.0	11.2	 25
428	 19	51.0	8.1	 25
429	 19	84.8	12.0	 16
430	 19	49.5	8.9	 20
431	 19	185.0	25.4	 20
432	 19	124.0	18.2	 20
433	 19	535.0	97.5	 25
434	 19	64.0	9.5	 25
435	 19	67.5	11.8	 20
436	 19	62.0	11.1	 25
437	 19	47.0	6.7	 25
438	 19	105.5	17.1	 20
439	 19	49.0	7.1	 25
440	 19	66.0	10.5	 20
441	 19	47.8	8.6	 16
442	 19	43.0	8.2	 20
443	 19	58.0	11.2	 25
444	 19	65.3	12.2	 20
445	 19	86.0	13.2	 25
446	 19	160.0	26.3	 25
447	 19	64.3	7.9	 20
448	 19	81.0	15.4	 25
449	 19	97.0	16.4	 25
450	 19	99.3	17.3	 20
451	 19	58.0	9.4	 20
452	 19	44.3	7.6	 20
453	 19	48.5	10.0	 16
454	 19	50.0	8.1	 25
455	 19	60.0	12.1	 25
456	 19	48.3	5.8	 20
457	 19	50.0	7.5	 25
458	 19	49.0	8.9	 25
459	 19	50.5	9.1	 20
460	 19	53.0	9.0	 25
461	 19	302.0	45.3	 25
462	 19	99.0	15.7	 16
463	 19	613.5	108.6	 20
464	 19	115.5	17.1	 20
465	 19	95.5	15.9	 20
466	 19	2508.0	506.6	 25
467	 19	137.0	18.9	 25
468	 19	115.5	23.2	 20
469	 19	88.0	13.6	 25
470	 19	150.0	20.5	 25
471	 19	191.3	23.8	 20
472	 19	73.0	9.5	 25
473	 19	139.5	17.3	 20
474	 19	67.8	12.2	 16
475	 19	57.3	8.8	 20
476	 19	113.0	15.4	 25
477	 19	64.0	11.3	 20
478	 19	70.0	11.0	 25
479	 19	86.0	12.8	 25
480	 19	399.5	49.9	 20
481	 19	53.0	9.4	 25
482	 19	88.0	14.2	 25
483	 19	63.3	7.4	 20
484	 19	53.5	9.0	 20
485	 19	59.8	13.3	 16
486	 19	50.5	9.6	 20
487	 19	43.0	8.2	 20
488	 19	54.0	8.8	 20
489	 19	56.0	8.3	 25
490	 19	75.0	10.1	 25
491	 19	58.0	12.0	 20
492	 19	48.0	7.2	 25
493	 19	45.0	8.4	 25
494	 19	67.8	11.8	 20
495	 19	76.5	17.7	 20
496	 19	52.0	8.1	 20
497	 19	65.5	12.7	 16
498	 19	215.5	41.5	 20
499	 19	63.0	12.0	 25
500	 19	66.3	10.6	 20
501	 19	84.0	13.9	 25
502	 19	65.0	12.5	 25
503	 19	199.8	37.1	 20
504	 19	60.0	9.1	 25
505	 19	115.0	18.1	 25
506	 19	95.0	18.9	 16
507	 19	99.0	18.7	 20
508	 19	57.0	15.0	 20
509	 19	155.8	21.7	 16
510	 19	124.0	19.5	 25
511	 19	61.0	14.5	 25
512	 19	69.0	8.5	 20
513	 19	98.0	12.2	 25
514	 19	147.0	17.3	 25
515	 19	70.0	10.0	 20
516	 19	108.0	18.6	 25
517	 19	132.0	18.1	 20
518	 19	100.5	11.7	 16
519	 19	213.5	22.8	 20
520	 19	131.0	20.6	 20
521	 19	336.3	35.2	 20
522	 19	290.0	44.1	 25
523	 19	131.0	26.4	 25
524	 19	167.0	23.3	 20
525	 19	141.0	21.6	 25
526	 19	85.0	13.1	 25
527	 19	132.3	20.9	 20
528	 19	117.8	17.7	 20
529	 19	56.8	8.5	 20
530	 19	69.5	7.7	 16
531	 19	51.0	10.2	 20
532	 19	173.0	25.5	 25
533	 19	100.8	18.7	 20
534	 19	61.0	9.5	 25
535	 19	47.0	7.3	 25
536	 19	182.0	26.9	 20
537	 19	57.0	7.7	 25
538	 19	1470.0	227.0	 25
539	 19	67.5	13.0	 16
540	 19	54.3	9.8	 20
541	 19	62.5	10.5	 16
542	 19	57.3	8.9	 20
543	 19	53.0	9.9	 25
544	 19	61.0	11.0	 20
545	 19	56.0	9.9	 25
546	 19	80.0	11.5	 25
547	 19	408.3	58.8	 20
548	 19	113.0	18.6	 25
549	 19	47.0	11.1	 25
550	 19	49.5	7.7	 16
551	 19	42.8	5.6	 20
552	 19	130.3	25.4	 20
553	 19	54.3	10.4	 16
554	 19	59.0	12.9	 25
555	 19	161.0	20.8	 25
556	 19	132.3	15.5	 20
557	 19	195.0	31.4	 25
558	 19	92.0	18.5	 25
559	 19	51.5	8.8	 20
560	 19	75.0	14.1	 25
561	 19	89.8	14.1	 20
562	 19	247.0	27.3	 16
563	 19	1182.3	210.4	 20
564	 19	313.3	40.8	 20
565	 19	62.8	9.2	 20
566	 19	112.0	18.9	 25
567	 19	209.0	30.4	 25
568	 19	113.0	19.7	 20
569	 19	221.0	36.5	 25
570	 19	84.0	12.2	 25
571	 19	334.0	44.1	 20
572	 19	565.8	125.3	 20
573	 19	873.0	99.9	 20
574	 19	442.3	35.8	 16
575	 19	515.3	52.7	 20
576	 19	143.0	19.8	 25
577	 19	157.0	23.1	 20
578	 19	547.0	38.6	 25
579	 19	286.0	54.2	 25
580	 19	926.3	80.0	 20
581	 19	163.0	20.9	 25
582	 19	60.0	8.9	 25
583	 19	63.0	11.0	 16
584	 19	48.3	6.7	 20
585	 19	44.8	9.4	 20
586	 19	98.5	10.9	 16
587	 19	61.0	12.4	 25
588	 19	307.0	43.0	 25
589	 19	561.0	49.3	 20
590	 19	200.0	36.6	 25
591	 19	66.0	13.1	 25
592	 19	68.3	12.2	 20
593	 19	439.0	107.2	 25
594	 19	637.5	59.9	 20
595	 19	56.5	10.2	 16
596	 19	57.3	10.6	 20
597	 19	97.0	13.8	 20
598	 19	287.5	29.5	 20
599	 19	80.0	11.7	 25
600	 19	60.0	8.5	 20
601	 19	47.0	6.2	 25
602	 19	214.0	31.5	 25
603	 19	374.8	31.9	 20
604	 19	103.0	36.0	 25
605	 19	52.3	7.5	 20
606	 19	44.3	5.7	 16
607	 19	104.0	20.8	 20
608	 19	84.5	14.1	 20
609	 19	63.0	8.4	 20
610	 19	73.0	14.0	 25
611	 19	66.0	16.3	 25
612	 19	53.3	6.4	 20
613	 19	78.0	11.3	 25
614	 19	93.0	12.0	 25
615	 19	465.0	45.5	 20
616	 19	555.3	61.5	 20
617	 19	52.3	9.8	 20
618	 19	130.0	17.6	 16
619	 19	90.5	19.4	 20
620	 19	121.0	14.3	 25
621	 19	646.5	56.2	 20
622	 19	168.0	38.4	 25
623	 19	847.0	85.3	 25
624	 19	366.8	28.7	 20
625	 19	123.0	16.7	 25
626	 19	55.0	10.0	 25
627	 19	83.5	14.7	 16
628	 19	47.3	7.6	 20
629	 19	67.5	10.1	 20
630	 19	241.0	30.3	 16
631	 19	209.0	28.8	 25
632	 19	169.0	25.1	 25
633	 19	61.3	12.9	 20
634	 19	98.0	12.3	 25
635	 19	72.0	13.3	 25
636	 19	43.0	7.6	 20
637	 19	52.0	11.4	 25
638	 19	90.0	11.9	 20
639	 19	74.8	12.9	 16
  0	 20	5767.0	1525.7	 25
  1	 20	124.0	19.0	 25
  2	 20	71.0	10.7	 16
  3	 20	90.3	15.8	 20
  4	 20	63.5	12.1	 20
  5	 20	44.3	6.5	 20
  6	 20	69.0	10.9	 25
  7	 20	46.0	8.0	 20
  8	 20	44.0	8.4	 25
  9	 20	46.0	8.2	 25
 10	 20	41.0	5.0	 20
 11	 20	53.0	9.1	 25
 12	 20	50.0	8.4	 25
 13	 20	77.3	12.9	 16
 14	 20	49.0	8.3	 20
 15	 20	58.5	10.3	 20
 16	 20	126.8	26.3	 20
 17	 20	68.0	18.4	 25
 18	 20	70.0	14.8	 25
 19	 20	55.0	9.3	 20
 20	 20	71.0	11.6	 25
 21	 20	118.0	23.6	 25
 22	 20	114.3	40.5	 20
 23	 20	105.0	18.3	 25
 24	 20	88.0	13.4	 20
 25	 20	779.3	116.6	 16
 26	 20	741.3	152.1	 20
 27	 20	81.0	28.1	 25
 28	 20	63.5	10.6	 20
 29	 20	64.0	12.1	 25
 30	 20	73.0	12.3	 25
 31	 20	39.3	6.5	 20
 32	 20	46.0	8.6	 25
 33	 20	46.0	9.3	 25
 34	 20	107.5	20.3	 20
 35	 20	52.3	9.8	 20
 36	 20	47.0	6.3	 20
 37	 20	44.3	7.8	 16
 38	 20	47.3	8.0	 20
 39	 20	47.0	9.9	 25
 40	 20	38.3	6.4	 20
 41	 20	42.0	8.7	 25
 42	 20	52.0	9.9	 25
 43	 20	43.3	8.1	 20
 44	 20	49.0	8.8	 25
 45	 20	66.0	10.5	 25
 46	 20	37.8	6.4	 16
 47	 20	57.5	12.5	 20
 48	 20	57.3	9.4	 20
 49	 20	54.0	7.2	 16
 50	 20	46.0	7.1	 25
 51	 20	46.0	7.1	 25
 52	 20	100.3	13.8	 20
 53	 20	56.0	9.6	 25
 54	 20	50.0	9.4	 25
 55	 20	50.0	7.1	 20
 56	 20	60.0	10.6	 25
 57	 20	44.5	8.1	 20
 58	 20	45.0	6.0	 16
 59	 20	67.0	14.0	 20
 60	 20	45.3	8.5	 20
 61	 20	44.3	7.7	 20
 62	 20	56.0	13.2	 25
 63	 20	49.0	9.4	 25
 64	 20	43.3	6.9	 20
 65	 20	48.0	9.0	 25
 66	 20	40.5	7.5	 20
 67	 20	46.0	9.4	 25
 68	 20	125.8	26.1	 20
 69	 20	61.5	11.4	 16
 70	 20	43.3	6.6	 20
 71	 20	43.3	6.3	 20
 72	 20	47.0	9.7	 20
 73	 20	44.0	8.1	 25
 74	 20	43.0	8.5	 25
 75	 20	59.8	9.3	 20
 76	 20	64.0	12.5	 25
 77	 20	57.0	9.9	 25
 78	 20	299.5	28.6	 20
 79	 20	233.3	23.9	 20
 80	 20	201.0	18.6	 20
 81	 20	92.8	20.5	 16
 82	 20	47.0	8.8	 20
 83	 20	157.0	28.4	 25
 84	 20	77.3	13.0	 20
 85	 20	120.0	26.7	 25
 86	 20	61.0	9.2	 25
 87	 20	60.0	12.5	 20
 88	 20	77.0	12.8	 25
 89	 20	80.0	15.9	 25
 90	 20	193.3	23.9	 16
 91	 20	251.5	24.2	 20
 92	 20	569.3	97.4	 20
 93	 20	217.3	28.9	 16
 94	 20	286.0	23.7	 25
 95	 20	215.0	21.7	 25
 96	 20	171.3	30.9	 20
 97	 20	74.0	16.4	 25
 98	 20	62.0	10.3	 25
 99	 20	39.5	6.3	 20
100	 20	38.0	6.8	 25
101	 20	35.3	8.5	 20
102	 20	60.3	9.3	 16
103	 20	49.3	7.0	 20
104	 20	49.5	8.7	 20
105	 20	41.8	6.7	 20
106	 20	53.0	11.0	 25
107	 20	45.0	5.5	 25
108	 20	45.5	8.9	 20
109	 20	44.0	7.8	 25
110	 20	47.0	8.1	 25
111	 20	50.0	10.0	 20
112	 20	146.3	25.6	 20
113	 20	82.3	13.5	 20
114	 20	94.5	13.9	 16
115	 20	55.3	8.4	 20
116	 20	51.0	8.7	 25
117	 20	412.3	49.0	 20
118	 20	1121.0	197.4	 25
119	 20	150.0	32.0	 25
120	 20	129.0	19.8	 20
121	 20	55.0	12.3	 25
122	 20	59.0	13.0	 20
123	 20	56.3	11.2	 20
124	 20	64.0	11.7	 20
125	 20	151.3	20.8	 16
126	 20	57.5	11.3	 20
127	 20	103.0	21.2	 25
128	 20	52.5	9.5	 20
129	 20	46.0	8.5	 25
130	 20	61.0	11.6	 25
131	 20	52.0	9.2	 20
132	 20	145.0	22.1	 25
133	 20	51.0	9.3	 25
134	 20	58.0	11.8	 16
135	 20	80.0	12.7	 20
136	 20	65.0	11.1	 20
137	 20	49.0	6.6	 16
138	 20	50.0	7.0	 25
139	 20	60.0	11.8	 25
140	 20	142.8	24.3	 20
141	 20	200.0	22.9	 25
142	 20	127.0	22.1	 25
143	 20	258.0	33.2	 20
144	 20	274.0	39.9	 25
145	 20	426.0	50.5	 20
146	 20	65.0	12.6	 16
147	 20	48.5	7.4	 20
148	 20	53.3	8.8	 20
149	 20	51.3	7.7	 20
150	 20	74.0	14.5	 25
151	 20	129.0	19.9	 25
152	 20	93.3	12.3	 20
153	 20	53.0	7.9	 25
154	 20	46.0	9.3	 25
155	 20	45.3	7.1	 20
156	 20	55.3	10.1	 20
157	 20	77.8	10.2	 20
158	 20	61.5	10.2	 16
159	 20	46.5	9.7	 20
160	 20	138.0	28.5	 25
161	 20	450.0	43.9	 20
162	 20	203.0	33.3	 25
163	 20	660.0	51.5	 25
164	 20	306.8	35.2	 20
165	 20	187.0	23.3	 25
166	 20	458.0	44.2	 25
167	 20	441.5	35.8	 16
168	 20	331.8	52.0	 20
169	 20	167.5	23.4	 20
170	 20	72.0	10.2	 16
171	 20	49.0	7.5	 25
172	 20	54.0	8.0	 25
173	 20	54.5	8.3	 20
174	 20	44.0	7.2	 25
175	 20	178.0	34.0	 25
176	 20	152.8	24.6	 20
177	 20	70.0	11.1	 25
178	 20	57.3	10.9	 20
179	 20	60.3	11.9	 16
180	 20	54.5	10.1	 20
181	 20	48.3	6.5	 16
182	 20	45.0	9.5	 25
183	 20	69.0	17.7	 25
184	 20	89.3	13.7	 20
185	 20	82.0	11.8	 25
186	 20	76.0	12.1	 25
187	 20	67.5	12.6	 20
188	 20	72.0	12.4	 25
189	 20	43.3	7.9	 20
190	 20	53.3	10.2	 16
191	 20	53.5	7.1	 20
192	 20	69.0	13.2	 20
193	 20	64.5	9.8	 20
194	 20	48.0	9.0	 25
195	 20	48.0	7.9	 25
196	 20	46.3	9.8	 20
197	 20	500.0	143.1	 25
198	 20	78.0	12.9	 25
199	 20	77.0	15.2	 20
200	 20	46.8	9.6	 20
201	 20	48.0	9.3	 20
202	 20	46.0	8.3	 16
203	 20	45.0	8.0	 20
204	 20	44.0	7.4	 25
205	 20	45.8	8.2	 20
206	 20	41.0	5.8	 25
207	 20	43.0	6.7	 25
208	 20	51.3	10.0	 20
209	 20	46.0	8.0	 25
210	 20	45.0	7.3	 25
211	 20	42.3	6.6	 16
212	 20	42.3	8.3	 20
213	 20	54.3	11.3	 20
214	 20	57.0	13.9	 16
215	 20	130.0	33.9	 25
216	 20	89.0	10.9	 25
217	 20	69.5	12.0	 20
218	 20	46.0	7.2	 25
219	 20	52.0	9.7	 25
220	 20	59.0	9.8	 20
221	 20	48.0	20.3	 25
222	 20	47.0	7.9	 25
223	 20	52.5	8.8	 16
224	 20	61.0	8.6	 20
225	 20	55.5	10.0	 20
226	 20	52.0	10.2	 20
227	 20	75.0	15.4	 25
228	 20	68.0	10.1	 25
229	 20	48.5	8.6	 20
230	 20	66.0	12.8	 25
231	 20	61.0	8.7	 25
232	 20	49.3	8.3	 20
233	 20	65.0	12.6	 25
234	 20	58.3	8.9	 20
235	 20	54.3	7.7	 16
236	 20	63.0	9.7	 20
237	 20	101.3	15.0	 20
238	 20	71.0	10.0	 25
239	 20	83.0	12.8	 25
240	 20	65.0	13.5	 20
241	 20	57.0	12.9	 25
242	 20	71.0	13.0	 25
243	 20	63.8	10.6	 20
244	 20	58.0	11.2	 25
245	 20	80.8	12.8	 20
246	 20	236.0	25.9	 16
247	 20	99.0	19.9	 20
248	 20	66.0	10.7	 25
249	 20	51.0	9.8	 20
250	 20	117.0	27.4	 25
251	 20	183.0	36.4	 25
252	 20	171.0	19.9	 20
253	 20	155.0	23.5	 25
254	 20	59.0	15.1	 25
255	 20	48.0	6.4	 20
256	 20	57.5	10.8	 20
257	 20	65.8	11.8	 20
258	 20	78.0	20.6	 16
259	 20	55.0	10.2	 25
260	 20	46.0	9.7	 25
261	 20	48.0	8.1	 20
262	 20	82.0	13.0	 25
263	 20	66.0	11.0	 25
264	 20	91.5	17.0	 20
265	 20	52.0	8.1	 25
266	 20	263.0	35.4	 25
267	 20	93.5	11.3	 16
268	 20	118.3	15.8	 20
269	 20	315.8	45.0	 20
270	 20	80.3	12.5	 20
271	 20	73.0	15.4	 25
272	 20	48.0	9.8	 25
273	 20	63.5	11.1	 20
274	 20	49.0	7.8	 25
275	 20	73.0	14.8	 25
276	 20	58.0	10.6	 20
277	 20	71.0	14.7	 25
278	 20	66.3	11.2	 20
279	 20	68.3	13.1	 16
280	 20	65.3	9.9	 20
281	 20	70.0	13.5	 25
282	 20	65.3	10.5	 20
283	 20	298.0	48.1	 25
284	 20	84.0	11.9	 25
285	 20	159.5	34.7	 20
286	 20	158.0	19.0	 25
287	 20	67.0	10.7	 25
288	 20	68.5	14.0	 20
289	 20	97.0	15.4	 20
290	 20	146.0	25.6	 20
291	 20	378.8	34.8	 16
292	 20	224.0	43.6	 25
293	 20	92.0	12.4	 25
294	 20	91.3	17.1	 20
295	 20	99.0	14.2	 25
296	 20	319.5	38.0	 20
297	 20	93.0	16.1	 25
298	 20	87.0	14.2	 25
299	 20	124.3	18.3	 20
300	 20	154.3	27.6	 20
301	 20	264.0	32.7	 20
302	 20	91.3	18.6	 16
303	 20	68.0	10.0	 25
304	 20	53.0	9.7	 25
305	 20	58.8	11.3	 20
306	 20	49.0	7.9	 25
307	 20	59.0	12.5	 25
308	 20	68.0	9.4	 20
309	 20	57.0	9.0	 25
310	 20	89.0	15.1	 25
311	 20	250.0	30.8	 16
312	 20	178.8	27.1	 20
313	 20	63.0	12.8	 20
314	 20	64.0	9.7	 16
315	 20	85.0	14.9	 25
316	 20	50.0	7.3	 25
317	 20	174.0	17.5	 20
318	 20	81.0	14.3	 25
319	 20	58.0	10.2	 25
320	 20	49.3	8.0	 20
321	 20	48.0	7.6	 25
322	 20	40.5	6.6	 20
323	 20	98.0	25.8	 16
324	 20	201.3	38.5	 20
325	 20	580.5	61.4	 20
326	 20	52.3	8.4	 20
327	 20	45.0	5.5	 25
328	 20	96.0	18.8	 25
329	 20	232.0	36.6	 20
330	 20	138.0	20.3	 25
331	 20	83.0	16.5	 25
332	 20	43.5	6.5	 20
333	 20	77.3	12.9	 20
334	 20	127.3	16.9	 20
335	 20	69.3	9.9	 16
336	 20	106.3	18.5	 20
337	 20	59.0	8.8	 25
338	 20	57.3	10.3	 20
339	 20	51.0	9.1	 25
340	 20	53.0	10.9	 25
341	 20	54.3	9.4	 20
342	 20	51.0	10.3	 25
343	 20	55.0	11.1	 25
344	 20	47.8	8.1	 16
345	 20	254.5	51.2	 20
346	 20	691.0	55.3	 20
347	 20	656.8	51.2	 16
348	 20	199.0	32.0	 25
349	 20	114.0	26.9	 25
350	 20	72.3	10.4	 20
351	 20	44.0	6.0	 25
352	 20	52.3	9.9	 20
353	 20	65.0	9.1	 25
354	 20	50.0	9.4	 25
355	 20	47.3	6.7	 16
356	 20	38.0	5.9	 20
357	 20	46.0	7.1	 20
358	 20	46.0	6.3	 16
359	 20	50.0	9.4	 25
360	 20	49.0	7.2	 25
361	 20	56.5	10.1	 20
362	 20	63.0	9.9	 25
363	 20	70.0	9.0	 25
364	 20	64.3	11.6	 20
365	 20	50.0	6.2	 25
366	 20	49.3	8.7	 20
367	 20	44.5	5.7	 16
368	 20	45.0	8.4	 20
369	 20	50.0	8.0	 20
370	 20	46.0	8.1	 20
371	 20	50.0	9.5	 25
372	 20	85.0	15.1	 25
373	 20	69.0	13.5	 20
374	 20	70.0	11.9	 25
375	 20	561.0	92.4	 25
376	 20	149.5	25.8	 20
377	 20	50.0	9.7	 20
378	 20	63.0	6.8	 20
379	 20	74.3	10.1	 16
380	 20	90.3	13.2	 20
381	 20	50.0	8.7	 25
382	 20	50.3	9.4	 20
383	 20	45.0	8.0	 25
384	 20	66.0	10.7	 25
385	 20	64.5	10.9	 20
386	 20	62.0	10.1	 25
387	 20	71.0	7.9	 25
388	 20	53.0	9.9	 16
389	 20	90.0	16.3	 20
390	 20	58.3	11.8	 20
391	 20	65.5	11.8	 16
392	 20	59.0	10.2	 25
393	 20	52.0	8.6	 25
394	 20	59.0	7.2	 20
395	 20	138.0	18.7	 25
396	 20	314.0	32.3	 25
397	 20	117.0	14.0	 20
398	 20	88.0	14.7	 25
399	 20	145.3	21.4	 20
400	 20	63.3	11.5	 16
401	 20	65.5	10.1	 20
402	 20	115.8	14.1	 20
403	 20	58.5	11.1	 20
404	 20	188.0	25.6	 25
405	 20	69.0	13.1	 25
406	 20	57.5	10.0	 20
407	 20	57.0	8.4	 25
408	 20	59.0	10.8	 25
409	 20	58.3	10.4	 20
410	 20	123.3	17.1	 20
411	 20	498.5	49.1	 16
412	 20	196.3	27.3	 20
413	 20	199.5	25.1	 20
414	 20	68.5	8.8	 20
415	 20	58.0	8.7	 25
416	 20	56.0	10.8	 25
417	 20	72.3	10.6	 20
418	 20	82.0	16.3	 25
419	 20	116.0	18.0	 25
420	 20	52.3	6.5	 20
421	 20	51.3	9.3	 20
422	 20	49.3	8.8	 20
423	 20	52.8	10.7	 16
424	 20	57.5	8.1	 20
425	 20	52.0	9.7	 25
426	 20	184.8	30.7	 20
427	 20	52.0	11.8	 25
428	 20	57.0	12.6	 25
429	 20	51.0	7.8	 20
430	 20	55.0	8.8	 25
431	 20	156.0	29.5	 25
432	 20	86.3	14.6	 16
433	 20	253.3	42.4	 20
434	 20	111.8	15.6	 20
435	 20	98.3	13.9	 16
436	 20	53.0	9.2	 25
437	 20	58.0	10.5	 25
438	 20	53.3	9.3	 20
439	 20	43.0	7.1	 25
440	 20	50.0	8.2	 25
441	 20	46.0	7.6	 20
442	 20	46.0	8.2	 25
443	 20	44.5	6.7	 20
444	 20	63.3	11.8	 16
445	 20	60.3	8.6	 20
446	 20	95.0	13.6	 20
447	 20	101.0	19.9	 20
448	 20	71.0	12.2	 25
449	 20	77.0	11.5	 25
450	 20	104.3	15.2	 20
451	 20	47.0	8.9	 25
452	 20	51.0	11.9	 25
453	 20	50.3	10.1	 20
454	 20	51.5	7.6	 20
455	 20	61.0	11.2	 20
456	 20	56.8	10.0	 16
457	 20	57.5	11.7	 20
458	 20	47.0	11.2	 25
459	 20	51.3	8.5	 20
460	 20	47.0	6.5	 25
461	 20	138.0	24.5	 25
462	 20	108.5	18.0	 20
463	 20	92.0	18.5	 25
464	 20	135.0	19.6	 25
465	 20	94.0	17.5	 16
466	 20	594.0	95.3	 20
467	 20	241.5	27.0	 20
468	 20	174.8	17.5	 16
469	 20	174.0	25.3	 25
470	 20	233.8	29.4	 20
471	 20	135.0	23.2	 25
472	 20	101.0	12.6	 25
473	 20	110.5	14.9	 20
474	 20	76.0	12.1	 25
475	 20	72.0	14.7	 25
476	 20	72.8	17.0	 16
477	 20	50.3	12.2	 20
478	 20	66.0	15.1	 20
479	 20	74.3	9.3	 16
480	 20	113.0	16.2	 25
481	 20	52.0	11.3	 25
482	 20	62.3	9.2	 20
483	 20	50.0	11.7	 25
484	 20	50.0	8.8	 25
485	 20	49.3	7.2	 20
486	 20	46.0	8.9	 25
487	 20	47.0	9.2	 25
488	 20	43.3	8.3	 16
489	 20	44.5	6.5	 20
490	 20	53.0	9.9	 20
491	 20	48.5	9.2	 20
492	 20	50.0	10.2	 25
493	 20	47.0	8.5	 25
494	 20	51.3	9.0	 20
495	 20	51.0	7.3	 25
496	 20	46.0	8.0	 25
497	 20	65.3	8.5	 20
498	 20	198.0	29.9	 25
499	 20	102.5	22.0	 20
500	 20	116.5	18.9	 16
501	 20	60.0	8.8	 20
502	 20	61.0	11.2	 25
503	 20	87.3	13.1	 20
504	 20	43.0	7.8	 25
505	 20	169.0	25.0	 25
506	 20	78.0	12.4	 20
507	 20	80.0	13.9	 25
508	 20	80.0	13.1	 25
509	 20	194.0	20.6	 20
510	 20	80.0	14.4	 20
511	 20	79.0	13.4	 20
512	 20	78.8	9.9	 16
513	 20	73.0	11.7	 25
514	 20	139.0	25.7	 25
515	 20	51.5	10.5	 20
516	 20	61.0	9.9	 25
517	 20	348.0	43.8	 25
518	 20	114.3	12.1	 20
519	 20	100.0	15.9	 25
520	 20	126.0	19.5	 25
521	 20	230.3	35.2	 16
522	 20	219.0	29.9	 20
523	 20	94.0	15.4	 20
524	 20	108.3	16.9	 20
525	 20	181.0	25.1	 25
526	 20	85.5	12.1	 20
527	 20	92.0	19.8	 25
528	 20	103.0	14.9	 25
529	 20	61.8	7.2	 20
530	 20	64.0	11.7	 25
531	 20	62.0	11.6	 25
532	 20	61.3	9.8	 16
533	 20	79.3	11.8	 20
534	 20	58.5	12.6	 20
535	 20	52.0	7.4	 20
536	 20	56.0	9.5	 25
537	 20	47.0	6.6	 25
538	 20	160.0	26.7	 20
539	 20	71.0	31.5	 25
540	 20	57.0	9.2	 25
541	 20	70.8	14.7	 20
542	 20	53.0	9.7	 25
543	 20	53.3	8.7	 20
544	 20	50.3	8.4	 16
545	 20	45.5	6.3	 20
546	 20	55.0	11.3	 25
547	 20	88.0	15.2	 20
548	 20	82.0	12.5	 25
549	 20	55.0	9.1	 25
550	 20	45.3	7.2	 20
551	 20	44.0	8.5	 25
552	 20	52.0	9.5	 25
553	 20	54.8	7.3	 20
554	 20	61.3	6.2	 20
555	 20	167.3	26.1	 20
556	 20	141.3	18.1	 16
557	 20	295.0	51.5	 25
558	 20	118.0	19.3	 25
559	 20	48.5	8.1	 20
560	 20	68.0	12.3	 25
561	 20	93.0	12.9	 25
562	 20	119.3	18.1	 20
563	 20	305.0	41.8	 25
564	 20	114.0	18.3	 25
565	 20	77.0	12.1	 16
566	 20	79.5	17.3	 20
567	 20	86.5	11.2	 20
568	 20	81.0	14.2	 20
569	 20	88.0	15.4	 25
570	 20	59.0	11.7	 25
571	 20	75.3	13.0	 20
572	 20	278.0	58.3	 25
573	 20	379.0	40.8	 25
574	 20	300.8	40.3	 20
575	 20	176.0	19.1	 25
576	 20	81.3	12.8	 20
577	 20	187.8	22.2	 16
578	 20	1235.0	93.7	 20
579	 20	371.0	42.3	 20
580	 20	303.3	38.0	 20
581	 20	110.0	20.6	 25
582	 20	77.0	12.8	 25
583	 20	62.8	7.6	 20
584	 20	48.0	8.8	 25
585	 20	47.3	8.1	 20
586	 20	51.0	7.6	 25
587	 20	50.8	8.2	 20
588	 20	120.8	17.4	 16
589	 20	375.0	79.3	 20
590	 20	81.5	10.1	 20
591	 20	65.0	10.1	 20
592	 20	74.0	10.8	 25
593	 20	61.0	9.3	 25
594	 20	65.3	10.6	 20
595	 20	49.0	8.8	 25
596	 20	48.0	8.5	 25
597	 20	54.0	10.4	 20
598	 20	91.5	20.7	 20
599	 20	80.5	9.6	 20
600	 20	51.5	7.2	 16
601	 20	56.5	8.8	 20
602	 20	531.0	94.1	 25
603	 20	1032.3	110.4	 20
604	 20	59.0	40.2	 25
605	 20	51.0	9.2	 25
606	 20	44.0	8.0	 20
607	 20	47.0	9.7	 25
608	 20	53.0	11.6	 25
609	 20	47.0	5.3	 16
610	 20	47.0	8.3	 20
611	 20	43.3	7.9	 20
612	 20	56.3	11.6	 16
613	 20	72.0	11.8	 25
614	 20	62.0	8.1	 25
615	 20	227.5	23.7	 20
616	 20	353.0	56.7	 25
617	 20	88.0	13.3	 25
618	 20	78.3	9.6	 20
619	 20	73.0	10.1	 25
620	 20	139.3	20.3	 20
621	 20	324.0	33.0	 16
622	 20	148.8	21.8	 20
623	 20	290.0	37.2	 20
624	 20	201.0	24.1	 20
625	 20	112.0	14.6	 25
626	 20	56.0	12.3	 25
627	 20	53.5	8.7	 20
628	 20	50.0	10.7	 25
629	 20	90.0	13.6	 25
630	 20	86.8	16.7	 20
631	 20	91.3	15.9	 20
632	 20	74.3	9.7	 20
633	 20	56.3	11.3	 16
634	 20	91.0	9.7	 20
635	 20	61.0	8.6	 25
636	 20	48.5	7.5	 20
637	 20	51.0	9.5	 25
638	 20	90.0	22.0	 25
639	 20	6119.0	857.4	 20
  0	 21	74.0	15.3	 25
  1	 21	143.3	24.6	 20
  2	 21	53.0	8.9	 25
  3	 21	52.0	8.2	 25
  4	 21	50.0	7.2	 20
  5	 21	180.3	40.1	 20
  6	 21	48.8	8.1	 20
  7	 21	45.0	6.4	 16
  8	 21	45.5	5.9	 20
  9	 21	44.0	11.7	 25
 10	 21	47.3	9.6	 20
 11	 21	40.0	7.7	 25
 12	 21	45.0	8.0	 25
 13	 21	45.0	5.7	 20
 14	 21	48.0	7.7	 25
 15	 21	104.0	26.3	 25
 16	 21	72.8	12.8	 16
 17	 21	227.3	52.9	 20
 18	 21	132.0	21.1	 20
 19	 21	59.3	11.5	 16
 20	 21	63.0	15.1	 25
 21	 21	50.0	8.0	 25
 22	 21	143.8	31.1	 20
 23	 21	57.0	8.7	 25
 24	 21	56.0	10.2	 25
 25	 21	83.3	16.8	 20
 26	 21	132.0	31.8	 25
 27	 21	57.0	7.0	 20
 28	 21	101.5	11.3	 16
 29	 21	82.3	12.8	 20
 30	 21	49.0	8.8	 20
 31	 21	96.5	18.1	 20
 32	 21	88.0	14.6	 25
 33	 21	51.0	9.4	 25
 34	 21	117.8	18.1	 20
 35	 21	57.0	10.2	 25
 36	 21	43.0	8.6	 25
 37	 21	45.0	5.4	 20
 38	 21	41.0	6.4	 25
 39	 21	44.0	8.8	 20
 40	 21	43.8	7.3	 16
 41	 21	42.0	9.8	 20
 42	 21	47.0	10.6	 25
 43	 21	44.0	6.2	 20
 44	 21	52.0	8.8	 25
 45	 21	54.0	9.2	 25
 46	 21	41.0	6.0	 20
 47	 21	43.0	7.2	 25
 48	 21	152.0	31.3	 25
 49	 21	58.0	12.2	 20
 50	 21	75.0	15.8	 20
 51	 21	63.0	11.2	 16
 52	 21	94.0	20.6	 20
 53	 21	204.0	30.8	 25
 54	 21	96.0	13.4	 20
 55	 21	128.0	23.3	 25
 56	 21	77.0	13.8	 25
 57	 21	95.5	12.9	 20
 58	 21	55.0	9.1	 25
 59	 21	236.0	59.1	 25
 60	 21	259.3	54.7	 20
 61	 21	49.0	8.1	 20
 62	 21	48.8	8.9	 20
 63	 21	45.5	7.1	 16
 64	 21	47.0	8.8	 25
 65	 21	42.0	7.8	 25
 66	 21	61.5	12.6	 20
 67	 21	55.0	9.6	 25
 68	 21	78.0	13.4	 25
 69	 21	69.3	9.1	 20
 70	 21	58.0	13.5	 25
 71	 21	56.0	11.5	 25
 72	 21	55.0	12.6	 16
 73	 21	60.3	11.1	 20
 74	 21	67.3	12.0	 20
 75	 21	53.3	12.0	 20
 76	 21	170.0	43.6	 25
 77	 21	45.0	7.5	 25
 78	 21	54.3	10.2	 20
 79	 21	81.0	14.7	 25
 80	 21	104.0	20.6	 25
 81	 21	45.0	6.5	 20
 82	 21	48.0	10.1	 25
 83	 21	83.5	16.3	 20
 84	 21	50.8	10.7	 16
 85	 21	43.5	4.7	 20
 86	 21	62.0	13.1	 25
 87	 21	61.3	10.0	 20
 88	 21	252.0	47.9	 25
 89	 21	397.0	59.6	 25
 90	 21	159.5	14.0	 20
 91	 21	670.0	124.2	 25
 92	 21	568.0	49.9	 25
 93	 21	300.3	42.6	 20
 94	 21	249.8	76.0	 20
 95	 21	219.8	28.7	 20
 96	 21	71.0	12.8	 16
 97	 21	113.0	17.7	 25
 98	 21	63.0	11.3	 25
 99	 21	48.3	8.8	 20
100	 21	45.0	6.5	 25
101	 21	54.0	11.2	 25
102	 21	64.3	9.9	 20
103	 21	52.0	10.1	 25
104	 21	87.0	18.5	 25
105	 21	71.5	8.6	 16
106	 21	76.3	11.6	 20
107	 21	117.3	20.7	 16
108	 21	45.0	6.0	 25
109	 21	44.0	8.9	 25
110	 21	44.0	8.1	 20
111	 21	41.0	8.5	 25
112	 21	49.0	9.3	 25
113	 21	650.5	132.7	 20
114	 21	65.0	26.9	 25
115	 21	140.0	36.5	 25
116	 21	56.0	10.0	 16
117	 21	125.0	28.7	 20
118	 21	139.3	26.6	 20
119	 21	72.0	12.2	 20
120	 21	66.0	8.3	 25
121	 21	99.0	15.7	 25
122	 21	125.8	21.9	 20
123	 21	63.0	8.5	 25
124	 21	66.0	9.8	 25
125	 21	71.0	11.1	 20
126	 21	73.0	13.0	 25
127	 21	48.5	8.8	 20
128	 21	41.5	6.9	 16
129	 21	42.0	7.8	 20
130	 21	46.0	9.1	 20
131	 21	48.0	9.1	 20
132	 21	286.0	66.7	 25
133	 21	79.0	13.4	 25
134	 21	66.5	11.0	 20
135	 21	68.0	11.8	 25
136	 21	73.0	11.8	 25
137	 21	75.0	10.7	 20
138	 21	66.3	11.6	 20
139	 21	54.0	12.4	 20
140	 21	118.8	20.0	 16
141	 21	193.8	30.9	 20
142	 21	616.0	65.9	 25
143	 21	133.5	21.1	 20
144	 21	463.0	76.7	 25
145	 21	283.0	29.5	 25
146	 21	75.5	11.5	 20
147	 21	63.0	10.6	 25
148	 21	488.0	112.7	 25
149	 21	62.5	11.1	 16
150	 21	1328.0	277.2	 20
151	 21	48.3	6.7	 20
152	 21	58.5	12.4	 16
153	 21	180.0	40.0	 25
154	 21	52.0	9.1	 25
155	 21	92.8	16.3	 20
156	 21	65.0	11.3	 25
157	 21	64.0	11.7	 25
158	 21	50.5	10.3	 20
159	 21	58.0	10.9	 25
160	 21	274.0	28.9	 20
161	 21	210.3	22.4	 16
162	 21	671.3	94.1	 20
163	 21	764.5	63.2	 20
164	 21	120.5	14.5	 20
165	 21	208.0	17.2	 25
166	 21	162.3	26.6	 20
167	 21	611.0	123.9	 25
168	 21	355.0	49.9	 25
169	 21	178.0	22.0	 20
170	 21	308.0	66.9	 25
171	 21	257.8	28.3	 20
172	 21	557.5	34.2	 16
173	 21	164.8	42.6	 20
174	 21	228.5	28.1	 20
175	 21	280.8	23.0	 20
176	 21	167.0	26.2	 25
177	 21	95.0	20.5	 25
178	 21	50.5	8.7	 20
179	 21	67.0	13.6	 25
180	 21	116.0	22.4	 25
181	 21	212.5	27.0	 20
182	 21	87.3	18.2	 20
183	 21	54.5	10.8	 20
184	 21	39.8	6.2	 16
185	 21	77.8	15.3	 20
186	 21	166.0	22.5	 25
187	 21	329.0	32.6	 20
188	 21	303.0	33.4	 25
189	 21	235.0	28.0	 25
190	 21	60.0	9.5	 20
191	 21	103.0	21.4	 25
192	 21	720.0	120.0	 25
193	 21	398.5	31.7	 16
194	 21	218.5	30.1	 20
195	 21	121.8	20.8	 20
196	 21	130.3	17.7	 16
197	 21	194.0	34.7	 25
198	 21	388.0	80.2	 25
199	 21	306.3	46.0	 20
200	 21	259.0	42.3	 25
201	 21	208.0	35.3	 25
202	 21	169.8	31.9	 20
203	 21	133.0	35.5	 25
204	 21	514.8	68.2	 20
205	 21	127.0	17.4	 16
206	 21	75.8	14.3	 20
207	 21	68.8	16.0	 20
208	 21	44.5	7.2	 20
209	 21	50.0	8.7	 25
210	 21	57.0	15.3	 25
211	 21	56.5	9.1	 20
212	 21	59.0	13.1	 25
213	 21	49.0	7.9	 25
214	 21	49.0	8.0	 20
215	 21	47.3	11.0	 20
216	 21	73.3	10.0	 20
217	 21	43.8	8.2	 16
218	 21	48.3	10.7	 20
219	 21	43.0	7.3	 25
220	 21	47.5	10.5	 20
221	 21	57.0	10.9	 25
222	 21	62.8	8.3	 20
223	 21	54.0	11.3	 25
224	 21	48.0	7.6	 25
225	 21	107.5	18.2	 20
226	 21	115.3	18.8	 20
227	 21	273.3	60.1	 20
228	 21	44.3	7.9	 16
229	 21	48.0	10.1	 20
230	 21	170.0	38.9	 25
231	 21	48.3	9.0	 20
232	 21	62.0	11.2	 25
233	 21	67.0	8.5	 25
234	 21	87.5	14.6	 20
235	 21	167.0	28.5	 25
236	 21	261.0	39.6	 25
237	 21	120.3	19.5	 16
238	 21	71.0	14.8	 20
239	 21	124.5	16.2	 20
240	 21	78.5	14.2	 16
241	 21	69.0	12.9	 25
242	 21	188.0	35.6	 25
243	 21	108.5	21.9	 20
244	 21	161.0	25.6	 25
245	 21	233.0	32.7	 25
246	 21	503.5	53.9	 20
247	 21	583.0	117.7	 25
248	 21	239.5	27.1	 20
249	 21	74.0	11.4	 16
250	 21	62.0	9.1	 20
251	 21	903.5	202.6	 20
252	 21	56.3	7.6	 20
253	 21	68.0	11.8	 25
254	 21	92.0	14.4	 25
255	 21	80.3	9.8	 20
256	 21	259.0	55.0	 25
257	 21	315.0	65.2	 25
258	 21	46.8	7.2	 20
259	 21	51.3	7.0	 20
260	 21	61.3	17.9	 20
261	 21	89.0	11.1	 16
262	 21	254.0	41.4	 20
263	 21	139.0	21.9	 25
264	 21	92.8	21.1	 20
265	 21	53.0	8.6	 25
266	 21	46.0	9.6	 25
267	 21	55.8	10.5	 20
268	 21	47.0	8.6	 25
269	 21	54.0	9.8	 25
270	 21	83.0	14.3	 16
271	 21	78.5	13.0	 20
272	 21	65.3	7.8	 20
273	 21	216.5	31.6	 16
274	 21	150.0	17.1	 25
275	 21	60.0	7.8	 25
276	 21	472.5	48.9	 20
277	 21	97.0	21.6	 25
278	 21	56.0	10.9	 25
279	 21	80.3	12.6	 20
280	 21	323.0	46.0	 25
281	 21	2193.3	194.4	 16
282	 21	903.5	152.6	 20
283	 21	236.5	34.4	 20
284	 21	197.3	35.9	 16
285	 21	228.0	25.7	 25
286	 21	537.0	61.8	 25
287	 21	90.8	15.0	 20
288	 21	66.0	11.1	 25
289	 21	53.0	8.5	 25
290	 21	63.8	11.8	 20
291	 21	65.0	12.6	 25
292	 21	55.3	8.1	 20
293	 21	54.3	8.3	 16
294	 21	413.8	57.3	 20
295	 21	188.5	26.8	 20
296	 21	708.8	34.5	 20
297	 21	92.0	33.6	 25
298	 21	68.0	9.8	 25
299	 21	73.3	12.2	 20
300	 21	55.0	8.8	 25
301	 21	89.0	12.5	 25
302	 21	68.0	11.1	 20
303	 21	62.0	9.2	 20
304	 21	74.3	10.3	 20
305	 21	76.3	12.1	 16
306	 21	112.3	14.5	 20
307	 21	234.0	37.8	 25
308	 21	556.0	55.4	 20
309	 21	60.0	10.5	 25
310	 21	55.0	7.4	 25
311	 21	71.3	10.6	 20
312	 21	49.0	7.4	 25
313	 21	51.0	8.4	 25
314	 21	64.5	17.6	 20
315	 21	71.5	9.3	 20
316	 21	340.5	61.1	 20
317	 21	78.5	13.1	 16
318	 21	74.0	15.2	 25
319	 21	257.0	42.9	 25
320	 21	56.8	11.1	 20
321	 21	77.0	11.3	 25
322	 21	52.0	8.6	 25
323	 21	52.0	7.9	 20
324	 21	50.0	10.7	 25
325	 21	45.0	9.2	 25
326	 21	61.0	11.5	 16
327	 21	77.5	8.7	 20
328	 21	46.3	8.3	 20
329	 21	105.0	18.0	 20
330	 21	81.0	16.9	 25
331	 21	58.0	7.5	 25
332	 21	69.0	11.9	 20
333	 21	323.0	73.9	 25
334	 21	121.0	28.4	 25
335	 21	198.3	23.6	 20
336	 21	364.0	77.5	 25
337	 21	200.0	30.1	 16
338	 21	129.5	71.6	 20
339	 21	62.0	12.8	 20
340	 21	177.0	38.7	 20
341	 21	49.0	9.2	 25
342	 21	52.0	11.4	 25
343	 21	60.0	10.2	 20
344	 21	53.0	10.0	 25
345	 21	188.0	40.8	 25
346	 21	207.0	58.2	 20
347	 21	269.0	30.1	 25
348	 21	70.5	21.5	 20
349	 21	85.3	12.0	 16
350	 21	83.8	18.6	 20
351	 21	120.0	23.8	 25
352	 21	59.0	11.1	 20
353	 21	79.0	15.6	 25
354	 21	54.0	10.1	 25
355	 21	141.8	21.8	 20
356	 21	69.0	16.9	 25
357	 21	49.0	6.5	 25
358	 21	44.5	10.6	 20
359	 21	45.0	6.4	 20
360	 21	52.0	7.8	 20
361	 21	89.3	15.4	 16
362	 21	113.0	18.1	 25
363	 21	111.0	14.0	 25
364	 21	55.5	9.8	 20
365	 21	48.0	8.9	 25
366	 21	48.0	5.5	 25
367	 21	50.3	10.5	 20
368	 21	57.0	14.0	 25
369	 21	56.0	10.2	 25
370	 21	311.3	50.5	 16
371	 21	58.3	22.7	 20
372	 21	47.3	6.1	 20
373	 21	52.3	7.8	 20
374	 21	189.0	40.8	 25
375	 21	671.0	120.4	 25
376	 21	335.0	42.4	 20
377	 21	475.0	82.1	 25
378	 21	133.0	35.8	 25
379	 21	69.5	11.0	 20
380	 21	142.0	20.3	 25
381	 21	84.3	15.9	 20
382	 21	46.5	9.9	 16
383	 21	72.3	8.0	 20
384	 21	50.0	6.9	 25
385	 21	47.8	7.3	 20
386	 21	44.0	6.9	 25
387	 21	51.0	7.7	 25
388	 21	54.3	10.2	 20
389	 21	59.0	10.8	 25
390	 21	64.0	16.1	 25
391	 21	47.3	7.5	 20
392	 21	91.3	17.2	 20
393	 21	82.5	11.3	 20
394	 21	57.0	8.2	 16
395	 21	55.8	9.5	 20
396	 21	58.0	10.2	 20
397	 21	138.0	19.4	 25
398	 21	387.0	64.2	 25
399	 21	92.0	11.3	 20
400	 21	301.0	45.0	 25
401	 21	564.0	72.3	 25
402	 21	141.8	28.0	 20
403	 21	72.0	9.7	 20
404	 21	168.5	21.8	 20
405	 21	199.5	28.6	 16
406	 21	865.8	127.3	 20
407	 21	237.0	22.7	 25
408	 21	83.0	10.9	 20
409	 21	332.0	54.0	 25
410	 21	371.0	65.1	 25
411	 21	175.3	25.2	 20
412	 21	221.0	38.0	 25
413	 21	73.0	10.0	 25
414	 21	54.0	8.1	 16
415	 21	62.5	13.5	 20
416	 21	55.5	11.3	 20
417	 21	130.8	19.4	 16
418	 21	81.0	14.8	 25
419	 21	437.0	61.1	 25
420	 21	188.3	21.3	 20
421	 21	203.0	30.6	 25
422	 21	655.0	121.3	 25
423	 21	47.3	8.5	 20
424	 21	51.0	10.7	 25
425	 21	54.0	8.0	 20
426	 21	59.5	9.6	 16
427	 21	47.3	7.1	 20
428	 21	46.5	8.6	 20
429	 21	88.5	13.2	 20
430	 21	385.0	79.3	 25
431	 21	262.0	32.6	 25
432	 21	49.5	8.9	 20
433	 21	2277.0	479.9	 25
434	 21	55.0	10.5	 25
435	 21	61.5	9.1	 20
436	 21	110.5	17.6	 20
437	 21	300.0	31.9	 20
438	 21	53.8	6.8	 16
439	 21	54.3	8.8	 20
440	 21	58.0	9.5	 25
441	 21	63.0	11.9	 20
442	 21	48.0	10.1	 25
443	 21	48.0	8.0	 25
444	 21	63.8	10.7	 20
445	 21	77.0	13.9	 25
446	 21	61.0	10.9	 25
447	 21	57.3	10.0	 16
448	 21	71.0	11.4	 20
449	 21	111.0	17.8	 20
450	 21	147.3	14.9	 16
451	 21	450.0	58.8	 25
452	 21	162.3	21.3	 20
453	 21	302.0	33.8	 25
454	 21	465.0	64.7	 25
455	 21	123.0	17.7	 20
456	 21	80.0	13.4	 25
457	 21	58.0	10.1	 25
458	 21	49.3	11.1	 16
459	 21	48.3	7.1	 20
460	 21	53.3	8.5	 20
461	 21	54.5	8.0	 16
462	 21	60.0	11.6	 25
463	 21	58.0	8.0	 25
464	 21	83.3	19.4	 20
465	 21	69.0	11.8	 25
466	 21	51.0	10.1	 25
467	 21	42.8	6.8	 20
468	 21	110.0	17.3	 25
469	 21	571.8	81.9	 20
470	 21	151.0	13.9	 16
471	 21	148.3	25.6	 20
472	 21	233.0	35.5	 20
473	 21	52.8	10.7	 20
474	 21	203.0	38.0	 25
475	 21	63.0	12.2	 25
476	 21	44.0	8.2	 20
477	 21	65.0	11.3	 25
478	 21	59.0	10.1	 25
479	 21	72.0	8.7	 20
480	 21	85.3	12.0	 20
481	 21	106.3	12.6	 20
482	 21	79.0	14.4	 16
483	 21	269.3	56.5	 20
484	 21	69.0	10.9	 25
485	 21	86.5	12.8	 20
486	 21	214.0	26.2	 25
487	 21	75.0	13.9	 25
488	 21	39.0	5.3	 20
489	 21	49.0	10.6	 25
490	 21	59.0	8.7	 25
491	 21	161.8	22.4	 16
492	 21	171.0	26.7	 20
493	 21	132.5	17.1	 20
494	 21	56.0	9.2	 16
495	 21	102.0	15.2	 25
496	 21	225.0	32.6	 25
497	 21	168.5	31.6	 20
498	 21	567.0	34.4	 25
499	 21	467.0	49.6	 25
500	 21	257.5	31.9	 20
501	 21	156.0	21.2	 25
502	 21	129.5	16.5	 20
503	 21	52.3	8.9	 16
504	 21	51.0	8.1	 20
505	 21	164.3	20.6	 20
506	 21	67.5	10.1	 20
507	 21	72.0	15.2	 25
508	 21	58.0	9.7	 25
509	 21	73.3	13.4	 20
510	 21	165.0	22.5	 25
511	 21	263.5	44.7	 20
512	 21	58.0	8.3	 25
513	 21	54.0	6.4	 20
514	 21	66.3	10.8	 16
515	 21	79.8	15.1	 20
516	 21	55.3	9.3	 20
517	 21	63.3	11.1	 20
518	 21	347.0	82.2	 25
519	 21	91.0	13.9	 25
520	 21	204.3	20.4	 20
521	 21	336.0	33.0	 25
522	 21	151.0	15.2	 25
523	 21	499.5	57.4	 20
524	 21	108.5	15.0	 20
525	 21	561.3	50.7	 20
526	 21	506.8	204.6	 16
527	 21	93.8	29.9	 20
528	 21	109.0	20.9	 25
529	 21	118.8	19.4	 20
530	 21	149.0	23.7	 25
531	 21	61.0	10.2	 25
532	 21	69.3	10.0	 20
533	 21	94.0	18.6	 25
534	 21	247.0	27.2	 25
535	 21	76.5	9.8	 16
536	 21	53.0	7.0	 20
537	 21	76.0	11.6	 20
538	 21	245.0	24.1	 16
539	 21	147.0	27.7	 25
540	 21	99.0	17.4	 25
541	 21	105.8	14.4	 20
542	 21	59.0	8.7	 25
543	 21	70.0	11.5	 25
544	 21	51.8	7.4	 20
545	 21	49.0	10.6	 25
546	 21	46.3	7.3	 20
547	 21	63.5	11.9	 16
548	 21	45.8	9.0	 20
549	 21	57.0	8.1	 20
550	 21	43.0	6.4	 20
551	 21	44.0	6.2	 25
552	 21	42.0	8.6	 25
553	 21	44.5	10.5	 20
554	 21	43.0	7.5	 25
555	 21	199.0	29.0	 25
556	 21	55.0	10.0	 20
557	 21	127.5	23.7	 20
558	 21	64.0	13.0	 20
559	 21	80.3	11.6	 16
560	 21	88.5	16.1	 20
561	 21	86.0	11.3	 25
562	 21	104.3	17.8	 20
563	 21	96.0	16.2	 25
564	 21	158.0	10.9	 25
565	 21	65.0	10.0	 20
566	 21	66.0	9.2	 25
567	 21	49.0	7.8	 25
568	 21	81.5	12.2	 16
569	 21	60.3	9.3	 20
570	 21	165.3	24.3	 16
571	 21	152.0	30.1	 20
572	 21	62.0	16.8	 25
573	 21	68.0	10.9	 20
574	 21	65.0	9.0	 25
575	 21	113.0	20.8	 25
576	 21	120.8	19.2	 20
577	 21	908.0	229.2	 25
578	 21	106.0	20.9	 25
579	 21	169.3	20.4	 20
580	 21	97.3	13.4	 20
581	 21	60.0	9.3	 20
582	 21	94.0	12.3	 16
583	 21	111.0	13.9	 25
584	 21	67.0	7.9	 25
585	 21	66.8	11.6	 20
586	 21	358.0	78.6	 25
587	 21	49.0	13.2	 25
588	 21	52.3	10.1	 20
589	 21	158.0	37.8	 25
590	 21	137.0	24.8	 25
591	 21	115.8	15.1	 16
592	 21	288.5	54.2	 20
593	 21	68.3	9.3	 20
594	 21	52.5	10.2	 20
595	 21	49.0	7.8	 25
596	 21	50.0	6.5	 25
597	 21	48.3	8.0	 20
598	 21	41.0	7.0	 25
599	 21	60.0	11.7	 25
600	 21	51.3	7.8	 20
601	 21	58.0	11.6	 25
602	 21	80.3	25.0	 20
603	 21	66.5	10.9	 16
604	 21	54.0	9.2	 20
605	 21	46.0	8.9	 25
606	 21	48.3	8.2	 20
607	 21	53.0	7.0	 25
608	 21	55.0	7.6	 25
609	 21	51.3	8.2	 20
610	 21	67.0	11.8	 25
611	 21	58.0	12.4	 25
612	 21	45.3	6.8	 20
613	 21	300.0	49.2	 20
614	 21	119.3	16.4	 20
615	 21	122.0	20.6	 16
616	 21	146.0	11.8	 25
617	 21	101.0	14.2	 25
618	 21	77.5	11.2	 20
619	 21	442.0	57.1	 25
620	 21	904.0	103.1	 25
621	 21	90.3	14.0	 20
622	 21	269.0	46.3	 25
623	 21	310.0	39.1	 25
624	 21	306.8	48.1	 16
625	 21	455.0	35.4	 20
626	 21	144.5	22.3	 16
627	 21	73.0	15.2	 25
628	 21	131.0	24.8	 25
629	 21	86.3	15.0	 20
630	 21	82.0	12.2	 25
631	 21	88.0	15.5	 25
632	 21	381.3	38.4	 20
633	 21	432.0	40.2	 25
634	 21	63.0	11.0	 25
635	 21	99.3	14.9	 16
636	 21	60.3	11.5	 20
637	 21	89.8	13.4	 20
638	 21	57.5	12.6	 20
639	 21	128.0	89.2	 25
  0	 22	5699.3	858.9	 20
  1	 22	76.0	11.3	 16
  2	 22	55.0	7.9	 25
  3	 22	50.0	7.3	 25
  4	 22	54.5	8.6	 20
  5	 22	72.0	15.4	 25
  6	 22	48.0	8.7	 25
  7	 22	50.8	13.3	 20
  8	 22	46.0	8.8	 25
  9	 22	44.0	6.6	 20
 10	 22	37.0	3.9	 16
 11	 22	41.0	8.0	 20
 12	 22	47.0	7.2	 20
 13	 22	51.3	11.2	 20
 14	 22	42.0	6.4	 25
 15	 22	85.0	10.7	 25
 16	 22	72.0	8.7	 20
 17	 22	118.0	24.3	 25
 18	 22	67.0	10.1	 25
 19	 22	50.5	12.3	 20
 20	 22	47.8	8.0	 20
 21	 22	44.8	10.8	 20
 22	 22	44.8	6.3	 16
 23	 22	57.8	12.4	 20
 24	 22	58.0	10.0	 25
 25	 22	69.0	13.4	 20
 26	 22	82.0	16.6	 25
 27	 22	55.0	10.4	 25
 28	 22	72.0	13.8	 20
 29	 22	83.0	13.9	 25
 30	 22	50.0	8.9	 25
 31	 22	79.5	18.2	 16
 32	 22	57.0	8.1	 20
 33	 22	50.0	8.5	 20
 34	 22	54.8	15.3	 16
 35	 22	56.0	8.9	 25
 36	 22	44.5	10.8	 20
 37	 22	49.0	9.9	 25
 38	 22	40.0	6.9	 25
 39	 22	46.5	11.9	 20
 40	 22	44.0	8.0	 25
 41	 22	43.0	8.7	 25
 42	 22	49.0	10.2	 16
 43	 22	44.0	7.5	 20
 44	 22	51.0	9.0	 20
 45	 22	45.3	9.1	 16
 46	 22	42.0	8.3	 25
 47	 22	45.0	8.2	 25
 48	 22	48.0	8.1	 20
 49	 22	55.0	9.2	 25
 50	 22	48.0	7.6	 25
 51	 22	49.3	9.2	 20
 52	 22	157.0	38.9	 25
 53	 22	160.5	24.7	 20
 54	 22	275.3	34.2	 16
 55	 22	81.8	15.5	 20
 56	 22	55.5	10.8	 20
 57	 22	105.8	22.9	 20
 58	 22	55.0	8.5	 25
 59	 22	89.0	21.6	 25
 60	 22	300.5	36.9	 20
 61	 22	52.0	14.7	 25
 62	 22	47.0	8.9	 25
 63	 22	44.3	6.3	 20
 64	 22	41.3	7.9	 20
 65	 22	45.5	7.8	 20
 66	 22	59.0	9.7	 16
 67	 22	48.5	7.8	 20
 68	 22	106.0	17.5	 25
 69	 22	65.3	12.3	 20
 70	 22	87.0	17.7	 25
 71	 22	53.0	10.2	 25
 72	 22	50.3	6.5	 20
 73	 22	77.0	15.4	 25
 74	 22	103.0	19.1	 25
 75	 22	83.3	13.3	 16
 76	 22	47.5	8.7	 20
 77	 22	47.5	8.3	 20
 78	 22	46.3	10.0	 16
 79	 22	82.0	9.3	 25
 80	 22	85.0	15.0	 25
 81	 22	47.0	8.8	 20
 82	 22	47.0	8.4	 25
 83	 22	99.0	20.2	 25
 84	 22	56.5	10.0	 20
 85	 22	48.0	7.7	 25
 86	 22	69.0	18.1	 20
 87	 22	70.3	10.4	 16
 88	 22	385.8	59.4	 20
 89	 22	231.5	27.1	 20
 90	 22	109.3	20.7	 20
 91	 22	1576.0	374.9	 25
 92	 22	935.3	65.5	 20
 93	 22	543.0	117.0	 25
 94	 22	373.0	124.5	 25
 95	 22	299.0	23.9	 20
 96	 22	103.0	15.4	 25
 97	 22	79.5	17.6	 20
 98	 22	49.5	9.0	 16
 99	 22	55.8	9.6	 20
100	 22	45.3	6.0	 20
101	 22	47.0	7.7	 20
102	 22	49.0	9.2	 25
103	 22	44.0	5.9	 25
104	 22	49.0	10.8	 20
105	 22	44.0	7.1	 25
106	 22	44.0	7.9	 25
107	 22	46.3	11.5	 20
108	 22	40.3	5.6	 20
109	 22	38.8	6.5	 20
110	 22	41.8	8.4	 16
111	 22	48.0	8.6	 20
112	 22	49.0	7.1	 25
113	 22	144.0	23.9	 20
114	 22	49.0	8.5	 25
115	 22	58.0	12.3	 25
116	 22	46.3	6.9	 20
117	 22	54.0	9.4	 25
118	 22	67.0	12.9	 25
119	 22	49.5	8.1	 16
120	 22	49.3	8.9	 20
121	 22	124.3	18.7	 20
122	 22	155.3	18.8	 16
123	 22	65.0	14.3	 25
124	 22	51.0	7.1	 25
125	 22	50.8	9.1	 20
126	 22	62.0	10.5	 25
127	 22	55.0	10.1	 25
128	 22	51.0	10.1	 20
129	 22	45.0	6.7	 25
130	 22	44.0	8.7	 25
131	 22	45.8	9.6	 16
132	 22	132.0	25.0	 20
133	 22	51.0	7.5	 20
134	 22	46.3	8.4	 20
135	 22	56.0	11.2	 25
136	 22	57.0	12.0	 25
137	 22	96.3	18.8	 20
138	 22	49.0	9.5	 25
139	 22	49.0	9.8	 25
140	 22	79.3	15.2	 20
141	 22	97.0	16.2	 25
142	 22	240.3	31.9	 20
143	 22	207.8	24.7	 16
144	 22	198.8	28.7	 20
145	 22	197.0	27.5	 25
146	 22	93.5	12.4	 20
147	 22	82.0	14.2	 25
148	 22	107.0	18.7	 25
149	 22	59.0	8.4	 20
150	 22	122.0	24.9	 25
151	 22	47.3	8.9	 20
152	 22	52.0	10.1	 25
153	 22	56.5	9.4	 20
154	 22	54.3	7.9	 16
155	 22	109.3	22.1	 20
156	 22	100.0	16.5	 25
157	 22	87.5	15.9	 20
158	 22	71.0	9.2	 25
159	 22	47.0	6.5	 25
160	 22	96.8	15.8	 20
161	 22	93.0	11.7	 25
162	 22	215.0	33.5	 25
163	 22	321.5	69.5	 20
164	 22	114.5	25.6	 20
165	 22	100.0	13.6	 20
166	 22	234.8	22.2	 16
167	 22	132.0	19.4	 25
168	 22	107.0	15.5	 25
169	 22	183.3	16.5	 20
170	 22	141.0	21.9	 25
171	 22	151.0	26.0	 25
172	 22	406.5	48.5	 20
173	 22	142.0	27.8	 25
174	 22	172.0	30.4	 25
175	 22	170.5	19.1	 16
176	 22	98.0	24.2	 20
177	 22	54.3	10.0	 20
178	 22	47.3	8.1	 20
179	 22	52.0	10.4	 25
180	 22	69.0	12.5	 25
181	 22	74.0	17.2	 20
182	 22	52.0	10.0	 25
183	 22	42.0	8.2	 25
184	 22	53.0	6.3	 20
185	 22	80.0	12.6	 25
186	 22	227.5	38.0	 20
187	 22	255.8	31.8	 16
188	 22	128.8	25.2	 20
189	 22	160.0	25.8	 25
190	 22	88.0	14.9	 20
191	 22	88.0	15.1	 25
192	 22	206.0	25.7	 25
193	 22	119.8	28.6	 20
194	 22	523.0	225.0	 25
195	 22	131.0	32.9	 25
196	 22	150.8	26.5	 20
197	 22	260.3	33.1	 20
198	 22	566.8	55.1	 20
199	 22	173.5	29.9	 16
200	 22	134.0	22.4	 25
201	 22	95.0	15.2	 25
202	 22	89.3	14.0	 20
203	 22	67.0	14.1	 25
204	 22	98.0	19.7	 25
205	 22	78.3	15.5	 20
206	 22	50.0	11.6	 25
207	 22	53.5	9.2	 20
208	 22	37.8	8.6	 20
209	 22	42.3	8.2	 20
210	 22	48.3	9.3	 16
211	 22	60.0	14.5	 25
212	 22	48.0	10.5	 25
213	 22	47.0	7.2	 20
214	 22	45.0	7.1	 25
215	 22	43.0	6.2	 25
216	 22	62.0	11.4	 20
217	 22	47.0	7.5	 25
218	 22	42.0	9.7	 25
219	 22	49.0	6.1	 16
220	 22	45.5	8.6	 20
221	 22	45.5	10.5	 20
222	 22	59.3	8.5	 16
223	 22	51.0	7.8	 25
224	 22	45.0	8.9	 25
225	 22	106.3	17.4	 20
226	 22	59.0	11.2	 25
227	 22	55.0	11.5	 25
228	 22	47.8	9.0	 20
229	 22	55.0	11.7	 25
230	 22	53.5	14.4	 20
231	 22	46.3	8.9	 16
232	 22	55.3	8.5	 20
233	 22	53.3	8.0	 20
234	 22	63.3	12.1	 20
235	 22	289.0	40.3	 25
236	 22	283.0	35.6	 25
237	 22	133.3	21.0	 20
238	 22	89.0	16.2	 25
239	 22	102.0	20.1	 25
240	 22	83.8	20.9	 20
241	 22	91.3	15.7	 20
242	 22	81.8	12.1	 20
243	 22	68.3	9.5	 16
244	 22	73.5	15.0	 20
245	 22	110.0	17.1	 25
246	 22	169.3	21.3	 20
247	 22	143.0	21.7	 25
248	 22	156.0	21.4	 25
249	 22	63.3	12.9	 20
250	 22	61.0	10.8	 25
251	 22	191.0	45.9	 25
252	 22	46.5	8.7	 16
253	 22	55.3	9.1	 20
254	 22	146.8	24.1	 20
255	 22	110.0	17.8	 16
256	 22	83.0	13.5	 25
257	 22	69.0	11.2	 25
258	 22	47.8	7.6	 20
259	 22	48.0	8.7	 25
260	 22	54.0	10.5	 25
261	 22	81.5	12.9	 20
262	 22	146.0	20.4	 25
263	 22	97.0	15.4	 20
264	 22	48.5	8.0	 16
265	 22	42.3	6.1	 20
266	 22	49.3	8.7	 16
267	 22	53.0	8.0	 25
268	 22	46.0	9.6	 25
269	 22	52.5	9.2	 20
270	 22	61.0	11.6	 25
271	 22	63.0	14.2	 25
272	 22	58.8	9.7	 20
273	 22	118.0	20.8	 25
274	 22	89.0	13.0	 20
275	 22	87.0	24.9	 16
276	 22	243.3	41.3	 20
277	 22	88.3	10.8	 20
278	 22	58.3	13.3	 20
279	 22	72.0	13.3	 25
280	 22	154.0	23.2	 25
281	 22	615.0	59.6	 20
282	 22	349.0	54.8	 25
283	 22	73.0	10.4	 25
284	 22	259.3	34.5	 20
285	 22	105.0	21.7	 20
286	 22	286.5	28.5	 20
287	 22	70.3	10.4	 16
288	 22	50.8	10.2	 20
289	 22	46.0	7.0	 25
290	 22	128.0	23.2	 20
291	 22	52.0	7.8	 25
292	 22	62.0	9.7	 25
293	 22	60.5	9.4	 20
294	 22	410.0	69.6	 25
295	 22	113.0	17.4	 25
296	 22	344.0	27.3	 16
297	 22	156.5	23.7	 20
298	 22	82.3	13.7	 20
299	 22	64.8	11.2	 16
300	 22	54.0	9.0	 25
301	 22	75.0	12.0	 25
302	 22	60.0	6.6	 20
303	 22	53.0	10.4	 25
304	 22	98.0	14.7	 25
305	 22	93.0	12.6	 20
306	 22	81.0	11.4	 25
307	 22	87.0	27.2	 20
308	 22	227.3	19.6	 16
309	 22	64.3	12.0	 20
310	 22	54.3	8.1	 20
311	 22	45.5	7.3	 20
312	 22	49.0	6.1	 25
313	 22	48.0	9.2	 25
314	 22	47.0	6.2	 20
315	 22	66.0	8.9	 25
316	 22	66.0	8.5	 25
317	 22	54.5	8.2	 20
318	 22	71.3	14.7	 20
319	 22	88.3	14.2	 20
320	 22	51.8	10.1	 16
321	 22	99.8	18.4	 20
322	 22	49.3	8.6	 20
323	 22	53.0	7.7	 25
324	 22	50.0	8.7	 25
325	 22	47.3	7.8	 20
326	 22	48.0	6.9	 25
327	 22	88.0	16.3	 25
328	 22	49.0	7.0	 20
329	 22	63.0	8.1	 20
330	 22	73.5	12.2	 20
331	 22	62.5	9.5	 16
332	 22	79.5	12.6	 20
333	 22	608.0	114.0	 25
334	 22	194.3	50.7	 20
335	 22	192.0	36.0	 25
336	 22	196.0	30.4	 25
337	 22	198.3	22.5	 20
338	 22	105.0	33.0	 25
339	 22	56.0	9.1	 25
340	 22	81.3	14.1	 16
341	 22	54.3	9.3	 20
342	 22	61.8	12.3	 20
343	 22	85.0	14.9	 16
344	 22	57.0	7.9	 25
345	 22	157.0	31.3	 25
346	 22	113.5	17.1	 20
347	 22	164.0	18.3	 25
348	 22	77.0	16.6	 25
349	 22	62.3	9.1	 20
350	 22	80.0	12.7	 25
351	 22	58.5	8.8	 20
352	 22	49.8	8.6	 16
353	 22	54.3	11.3	 20
354	 22	59.5	42.1	 20
355	 22	167.5	29.1	 20
356	 22	59.0	20.3	 25
357	 22	47.0	8.7	 25
358	 22	50.5	7.5	 20
359	 22	52.0	10.0	 25
360	 22	48.0	9.4	 25
361	 22	66.5	10.6	 20
362	 22	137.3	18.6	 20
363	 22	68.0	10.7	 20
364	 22	48.8	12.2	 16
365	 22	54.0	8.1	 20
366	 22	53.0	10.4	 25
367	 22	47.3	8.0	 20
368	 22	54.0	9.7	 25
369	 22	78.0	13.4	 25
370	 22	142.5	13.8	 20
371	 22	54.0	8.2	 25
372	 22	54.0	10.0	 25
373	 22	45.3	7.6	 16
374	 22	65.3	13.9	 20
375	 22	310.3	67.6	 20
376	 22	202.5	24.1	 16
377	 22	225.0	22.5	 25
378	 22	110.0	23.8	 25
379	 22	57.3	10.9	 20
380	 22	123.0	18.4	 25
381	 22	72.3	8.6	 20
382	 22	46.0	6.4	 25
383	 22	94.0	13.6	 25
384	 22	57.0	8.9	 16
385	 22	54.5	10.3	 20
386	 22	48.3	9.9	 20
387	 22	52.0	8.2	 16
388	 22	52.0	8.2	 25
389	 22	57.0	12.0	 25
390	 22	45.3	7.5	 20
391	 22	49.0	5.7	 25
392	 22	82.0	13.0	 25
393	 22	95.3	12.3	 20
394	 22	52.0	13.5	 25
395	 22	60.0	9.4	 25
396	 22	54.3	7.8	 16
397	 22	87.5	10.6	 20
398	 22	373.3	36.6	 20
399	 22	77.0	9.1	 20
400	 22	135.0	22.6	 25
401	 22	259.0	44.1	 25
402	 22	78.3	11.8	 20
403	 22	54.0	9.0	 25
404	 22	530.0	64.8	 25
405	 22	504.5	44.7	 20
406	 22	549.0	52.5	 25
407	 22	179.5	21.3	 20
408	 22	62.5	8.7	 16
409	 22	142.0	20.9	 20
410	 22	88.0	14.4	 25
411	 22	94.8	13.2	 20
412	 22	88.0	11.9	 25
413	 22	63.0	12.8	 25
414	 22	55.8	14.2	 20
415	 22	62.0	11.6	 25
416	 22	50.0	9.3	 25
417	 22	70.8	15.3	 20
418	 22	73.8	11.9	 20
419	 22	217.8	22.5	 20
420	 22	109.8	18.2	 16
421	 22	111.0	16.9	 25
422	 22	179.0	30.1	 25
423	 22	50.5	9.7	 20
424	 22	49.0	7.9	 25
425	 22	55.0	9.5	 25
426	 22	53.0	13.9	 20
427	 22	66.0	15.3	 25
428	 22	47.0	9.5	 25
429	 22	59.3	12.8	 16
430	 22	84.0	15.3	 20
431	 22	210.0	26.7	 20
432	 22	52.3	7.7	 20
433	 22	387.0	78.1	 25
434	 22	54.0	8.8	 25
435	 22	90.8	13.6	 20
436	 22	76.0	14.9	 25
437	 22	174.5	29.9	 20
438	 22	48.0	8.5	 25
439	 22	44.0	9.3	 25
440	 22	51.8	9.1	 16
441	 22	67.3	13.1	 20
442	 22	62.5	11.8	 20
443	 22	43.8	6.4	 20
444	 22	53.0	10.6	 25
445	 22	58.0	12.9	 25
446	 22	51.0	11.4	 20
447	 22	55.0	8.5	 25
448	 22	65.0	10.2	 25
449	 22	52.3	7.5	 20
450	 22	82.0	15.5	 25
451	 22	192.5	20.9	 20
452	 22	149.8	18.4	 16
453	 22	367.5	41.3	 20
454	 22	302.0	49.6	 25
455	 22	89.3	11.6	 20
456	 22	76.0	9.7	 25
457	 22	62.0	12.2	 25
458	 22	53.3	12.0	 20
459	 22	53.0	11.1	 25
460	 22	53.0	9.7	 25
461	 22	48.0	6.1	 20
462	 22	51.0	7.8	 20
463	 22	51.5	10.4	 20
464	 22	56.3	8.8	 16
465	 22	47.0	8.1	 25
466	 22	45.0	6.7	 25
467	 22	47.0	6.1	 20
468	 22	50.0	7.7	 25
469	 22	731.0	103.0	 25
470	 22	72.5	10.1	 20
471	 22	73.0	10.3	 25
472	 22	86.0	10.8	 25
473	 22	51.0	10.8	 16
474	 22	80.3	17.3	 20
475	 22	58.3	17.2	 20
476	 22	47.3	7.5	 20
477	 22	54.0	8.8	 25
478	 22	61.0	11.1	 25
479	 22	44.3	7.9	 20
480	 22	95.0	16.5	 25
481	 22	75.0	13.4	 25
482	 22	51.3	8.7	 20
483	 22	56.0	10.1	 25
484	 22	48.3	10.1	 20
485	 22	68.0	12.2	 16
486	 22	440.0	57.9	 20
487	 22	115.3	14.3	 20
488	 22	41.0	6.3	 20
489	 22	48.0	9.9	 25
490	 22	69.0	11.1	 25
491	 22	60.5	10.4	 20
492	 22	84.0	14.8	 25
493	 22	102.0	11.4	 25
494	 22	58.5	12.4	 20
495	 22	63.3	13.4	 20
496	 22	406.0	37.4	 16
497	 22	165.5	22.9	 20
498	 22	341.3	26.6	 20
499	 22	262.3	31.9	 20
500	 22	132.0	22.2	 25
501	 22	70.0	12.8	 25
502	 22	55.5	11.1	 20
503	 22	43.0	6.2	 25
504	 22	46.0	7.9	 25
505	 22	80.3	9.5	 20
506	 22	67.0	12.2	 20
507	 22	56.3	9.9	 20
508	 22	71.3	13.0	 16
509	 22	88.0	21.1	 20
510	 22	102.0	12.8	 25
511	 22	89.8	19.1	 20
512	 22	67.0	11.2	 25
513	 22	51.0	7.8	 25
514	 22	52.5	9.1	 20
515	 22	62.0	11.2	 25
516	 22	49.0	8.4	 25
517	 22	52.0	7.4	 16
518	 22	106.0	32.1	 20
519	 22	54.3	18.7	 20
520	 22	207.8	24.9	 16
521	 22	738.0	115.4	 25
522	 22	86.0	11.0	 25
523	 22	161.0	32.5	 20
524	 22	208.0	43.5	 25
525	 22	524.0	52.9	 25
526	 22	352.0	37.9	 20
527	 22	119.0	32.2	 25
528	 22	61.8	15.6	 20
529	 22	117.0	16.2	 16
530	 22	102.3	23.5	 20
531	 22	52.5	12.6	 20
532	 22	59.5	10.4	 20
533	 22	131.0	35.6	 25
534	 22	450.0	54.5	 25
535	 22	93.3	16.0	 20
536	 22	56.0	10.5	 25
537	 22	59.0	11.1	 25
538	 22	435.5	37.4	 20
539	 22	172.5	25.7	 20
540	 22	85.0	16.8	 20
541	 22	119.0	13.9	 16
542	 22	54.3	11.6	 20
543	 22	51.0	9.2	 25
544	 22	50.3	11.4	 20
545	 22	57.0	8.8	 25
546	 22	53.0	10.1	 25
547	 22	45.0	7.5	 20
548	 22	44.0	6.6	 25
549	 22	54.0	8.7	 25
550	 22	46.8	11.3	 16
551	 22	55.3	8.6	 20
552	 22	46.0	10.6	 16
553	 22	44.3	6.3	 20
554	 22	46.0	7.0	 25
555	 22	80.3	9.2	 20
556	 22	49.0	8.1	 25
557	 22	63.0	11.0	 25
558	 22	69.3	16.7	 20
559	 22	59.0	7.8	 25
560	 22	74.0	14.1	 25
561	 22	85.8	11.8	 16
562	 22	99.0	22.1	 20
563	 22	71.5	8.4	 20
564	 22	114.3	16.1	 16
565	 22	68.0	12.2	 25
566	 22	49.0	8.0	 25
567	 22	53.5	7.8	 20
568	 22	69.0	9.8	 25
569	 22	52.0	7.5	 25
570	 22	50.8	8.7	 20
571	 22	54.0	12.0	 25
572	 22	44.8	9.1	 20
573	 22	55.3	8.2	 16
574	 22	57.3	9.5	 20
575	 22	74.0	14.4	 20
576	 22	64.3	13.1	 20
577	 22	96.0	14.5	 25
578	 22	126.0	23.8	 25
579	 22	80.0	11.3	 20
580	 22	109.0	15.8	 25
581	 22	80.0	13.2	 25
582	 22	109.0	9.5	 20
583	 22	78.5	11.9	 20
584	 22	78.8	12.3	 20
585	 22	60.8	8.1	 16
586	 22	127.3	24.0	 20
587	 22	50.0	8.6	 25
588	 22	49.3	9.9	 20
589	 22	62.0	13.7	 25
590	 22	84.0	15.3	 25
591	 22	49.3	9.0	 20
592	 22	123.0	16.2	 25
593	 22	50.0	8.1	 25
594	 22	56.3	8.9	 16
595	 22	42.8	7.0	 20
596	 22	60.3	10.5	 20
597	 22	47.0	7.6	 16
598	 22	48.0	8.0	 25
599	 22	76.0	16.4	 25
600	 22	46.3	7.5	 20
601	 22	42.0	7.5	 25
602	 22	57.0	7.5	 25
603	 22	54.3	7.1	 20
604	 22	52.0	8.3	 25
605	 22	53.3	10.8	 20
606	 22	50.0	7.2	 16
607	 22	47.0	6.8	 20
608	 22	58.3	21.9	 20
609	 22	45.3	7.5	 20
610	 22	57.0	10.0	 25
611	 22	59.3	15.0	 20
612	 22	57.0	7.8	 25
613	 22	126.0	15.1	 25
614	 22	120.5	17.5	 20
615	 22	91.0	15.2	 25
616	 22	143.3	20.2	 20
617	 22	71.5	10.7	 16
618	 22	62.0	11.6	 20
619	 22	220.8	31.5	 20
620	 22	169.0	30.7	 20
621	 22	73.0	10.7	 25
622	 22	69.0	9.3	 25
623	 22	72.0	11.2	 20
624	 22	495.0	73.7	 25
625	 22	270.0	39.7	 25
626	 22	114.0	17.4	 20
627	 22	60.3	9.6	 20
628	 22	85.3	18.4	 20
629	 22	62.8	9.0	 16
630	 22	101.5	19.8	 20
631	 22	138.0	25.1	 25
632	 22	162.3	28.2	 20
633	 22	305.0	42.8	 25
634	 22	57.0	11.1	 25
635	 22	71.3	9.0	 20
636	 22	57.0	12.2	 25
637	 22	119.0	19.1	 25
638	 22	80.3	13.3	 16
639	 22	6167.8	822.2	 20
  0	 23	71.0	15.6	 25
  1	 23	102.3	14.9	 20
  2	 23	98.5	14.4	 20
  3	 23	70.3	9.7	 20
  4	 23	46.3	9.8	 16
  5	 23	68.0	12.4	 25
  6	 23	62.0	9.8	 25
  7	 23	68.5	10.3	 20
  8	 23	46.0	7.1	 25
  9	 23	42.0	6.1	 25
 10	 23	52.3	8.7	 20
 11	 23	84.0	22.1	 25
 12	 23	55.0	11.3	 25
 13	 23	38.8	7.6	 16
 14	 23	94.0	16.2	 20
 15	 23	88.3	15.5	 20
 16	 23	105.3	15.9	 20
 17	 23	82.0	13.1	 25
 18	 23	66.0	12.7	 25
 19	 23	163.3	21.4	 20
 20	 23	86.0	17.6	 25
 21	 23	50.3	10.7	 20
 22	 23	48.0	8.6	 25
 23	 23	88.0	17.6	 25
 24	 23	75.8	22.7	 16
 25	 23	183.5	18.6	 20
 26	 23	442.5	50.4	 20
 27	 23	203.3	27.4	 20
 28	 23	141.0	21.7	 25
 29	 23	95.0	14.9	 25
 30	 23	221.8	30.1	 20
 31	 23	514.0	134.5	 25
 32	 23	657.0	65.5	 25
 33	 23	146.3	19.8	 20
 34	 23	114.0	19.1	 25
 35	 23	47.0	5.3	 20
 36	 23	114.3	16.2	 16
 37	 23	805.8	254.0	 20
 38	 23	106.3	27.4	 20
 39	 23	118.5	18.0	 20
 40	 23	50.0	8.9	 25
 41	 23	46.0	9.1	 25
 42	 23	52.8	10.6	 20
 43	 23	172.0	41.6	 25
 44	 23	41.0	8.9	 25
 45	 23	52.3	10.3	 20
 46	 23	83.8	17.2	 20
 47	 23	58.3	10.6	 20
 48	 23	494.8	86.2	 16
 49	 23	42.3	8.0	 20
 50	 23	49.0	8.2	 25
 51	 23	1218.3	216.7	 20
 52	 23	153.0	18.7	 25
 53	 23	203.0	27.0	 25
 54	 23	160.5	15.9	 20
 55	 23	60.0	8.9	 25
 56	 23	45.0	10.6	 25
 57	 23	61.0	14.1	 16
 58	 23	52.3	11.1	 20
 59	 23	48.3	9.5	 20
 60	 23	158.5	26.4	 16
 61	 23	54.0	8.4	 25
 62	 23	58.0	8.6	 25
 63	 23	55.5	8.4	 20
 64	 23	60.0	9.7	 25
 65	 23	86.0	14.1	 25
 66	 23	363.5	75.6	 20
 67	 23	61.0	10.6	 25
 68	 23	336.0	50.0	 20
 69	 23	230.0	24.2	 16
 70	 23	1817.3	506.1	 20
 71	 23	87.0	11.9	 20
 72	 23	86.3	16.4	 20
 73	 23	94.0	13.5	 25
 74	 23	111.0	15.7	 25
 75	 23	65.5	9.1	 20
 76	 23	125.0	28.1	 25
 77	 23	46.8	8.2	 20
 78	 23	82.0	19.8	 25
 79	 23	130.3	27.6	 20
 80	 23	111.8	20.5	 16
 81	 23	44.3	6.9	 20
 82	 23	43.3	7.7	 20
 83	 23	46.0	8.3	 20
 84	 23	106.0	20.4	 25
 85	 23	86.0	13.8	 25
 86	 23	162.5	28.5	 20
 87	 23	111.0	15.2	 25
 88	 23	63.0	12.7	 25
 89	 23	88.0	14.4	 20
 90	 23	507.5	145.7	 20
 91	 23	112.5	14.4	 20
 92	 23	375.8	29.6	 16
 93	 23	645.8	129.8	 20
 94	 23	61.0	10.0	 25
 95	 23	47.0	9.2	 20
 96	 23	59.0	12.0	 25
 97	 23	190.0	39.8	 25
 98	 23	80.5	10.7	 20
 99	 23	52.0	8.2	 25
100	 23	68.0	10.8	 25
101	 23	93.0	15.6	 16
102	 23	91.8	15.0	 20
103	 23	100.8	16.8	 20
104	 23	87.3	12.3	 16
105	 23	140.0	27.0	 25
106	 23	47.0	7.2	 25
107	 23	81.8	16.0	 20
108	 23	87.0	11.7	 25
109	 23	58.0	11.3	 25
110	 23	105.0	19.5	 20
111	 23	57.0	10.2	 25
112	 23	122.0	18.0	 20
113	 23	48.3	10.8	 16
114	 23	62.3	20.0	 20
115	 23	61.3	7.8	 20
116	 23	128.0	20.3	 20
117	 23	53.0	9.8	 25
118	 23	74.0	14.2	 25
119	 23	295.0	44.0	 20
120	 23	93.0	15.3	 25
121	 23	131.0	21.6	 25
122	 23	100.8	14.4	 20
123	 23	1007.8	148.6	 20
124	 23	364.3	38.9	 20
125	 23	389.5	33.7	 16
126	 23	292.3	32.5	 20
127	 23	335.0	35.2	 25
128	 23	419.5	36.6	 20
129	 23	105.0	16.1	 25
130	 23	66.0	11.7	 25
131	 23	52.3	9.2	 20
132	 23	208.0	48.8	 25
133	 23	95.0	14.2	 25
134	 23	93.3	14.6	 16
135	 23	58.8	7.4	 20
136	 23	64.3	12.9	 16
137	 23	52.5	8.3	 20
138	 23	295.0	44.0	 25
139	 23	54.3	10.2	 20
140	 23	51.0	8.1	 25
141	 23	51.0	8.5	 25
142	 23	344.5	52.1	 20
143	 23	122.0	18.4	 25
144	 23	516.0	69.3	 25
145	 23	167.3	14.2	 16
146	 23	376.0	23.7	 20
147	 23	1211.8	76.7	 20
148	 23	1793.3	116.2	 16
149	 23	121.0	77.9	 25
150	 23	179.0	25.4	 25
151	 23	109.3	18.6	 20
152	 23	115.0	15.1	 25
153	 23	107.0	18.9	 25
154	 23	52.0	7.5	 20
155	 23	59.0	9.1	 25
156	 23	100.8	13.8	 20
157	 23	84.3	11.4	 16
158	 23	49.0	8.5	 20
159	 23	63.0	10.6	 20
160	 23	50.8	7.7	 20
161	 23	78.0	15.5	 25
162	 23	284.0	34.9	 25
163	 23	104.5	15.8	 20
164	 23	57.0	10.2	 25
165	 23	55.0	7.8	 25
166	 23	53.3	8.1	 20
167	 23	81.5	18.5	 20
168	 23	71.0	15.0	 20
169	 23	109.0	16.6	 16
170	 23	118.8	17.9	 20
171	 23	177.0	21.2	 25
172	 23	150.8	16.3	 20
173	 23	121.0	15.8	 25
174	 23	319.0	42.1	 25
175	 23	111.5	27.1	 20
176	 23	286.0	59.2	 25
177	 23	106.0	21.2	 25
178	 23	223.3	28.4	 16
179	 23	69.3	12.7	 20
180	 23	58.5	11.8	 20
181	 23	44.3	8.4	 16
182	 23	53.0	9.3	 25
183	 23	46.0	8.5	 25
184	 23	93.5	20.8	 20
185	 23	74.0	12.2	 25
186	 23	133.0	19.7	 25
187	 23	194.5	27.5	 20
188	 23	90.0	13.3	 25
189	 23	78.0	10.7	 20
190	 23	52.8	8.0	 16
191	 23	85.0	17.1	 20
192	 23	95.5	16.3	 16
193	 23	83.0	13.0	 25
194	 23	126.0	33.1	 25
195	 23	108.0	26.9	 20
196	 23	51.0	9.7	 25
197	 23	874.0	196.4	 25
198	 23	900.0	78.5	 20
199	 23	260.0	63.8	 25
200	 23	65.3	13.6	 20
201	 23	84.5	14.4	 16
202	 23	127.3	17.5	 20
203	 23	50.3	11.3	 20
204	 23	46.0	8.5	 20
205	 23	48.0	10.3	 25
206	 23	60.0	11.8	 25
207	 23	64.3	12.4	 20
208	 23	50.0	9.4	 25
209	 23	47.0	8.6	 25
210	 23	41.0	7.3	 20
211	 23	49.5	6.8	 20
212	 23	54.0	14.8	 20
213	 23	45.5	10.9	 16
214	 23	44.0	8.4	 20
215	 23	44.0	7.9	 25
216	 23	54.0	10.3	 20
217	 23	55.0	9.8	 25
218	 23	60.0	9.4	 25
219	 23	91.0	16.3	 20
220	 23	121.0	32.9	 25
221	 23	49.0	9.6	 25
222	 23	43.0	11.8	 20
223	 23	49.3	7.1	 20
224	 23	82.5	20.4	 20
225	 23	48.8	8.7	 16
226	 23	52.0	8.4	 25
227	 23	48.0	5.0	 25
228	 23	59.3	10.1	 20
229	 23	57.0	10.0	 25
230	 23	766.0	187.6	 25
231	 23	73.0	13.2	 20
232	 23	120.0	27.1	 25
233	 23	207.0	43.3	 25
234	 23	125.3	21.2	 16
235	 23	275.5	27.0	 20
236	 23	145.3	16.0	 20
237	 23	99.5	15.1	 20
238	 23	94.0	14.8	 25
239	 23	97.0	16.4	 25
240	 23	80.0	13.5	 20
241	 23	314.0	51.1	 25
242	 23	101.0	12.6	 25
243	 23	87.5	16.8	 20
244	 23	116.0	22.5	 25
245	 23	80.3	14.9	 20
246	 23	57.3	8.7	 16
247	 23	218.3	50.3	 20
248	 23	232.0	31.7	 25
249	 23	184.8	20.8	 20
250	 23	984.0	218.2	 25
251	 23	322.8	47.0	 20
252	 23	110.0	27.5	 25
253	 23	134.0	24.8	 25
254	 23	157.0	20.3	 20
255	 23	1356.0	394.0	 25
256	 23	1602.3	162.4	 20
257	 23	117.5	23.3	 16
258	 23	88.3	15.6	 20
259	 23	239.0	50.8	 25
260	 23	52.3	10.4	 20
261	 23	50.0	8.2	 25
262	 23	48.0	8.1	 25
263	 23	73.3	8.3	 20
264	 23	69.0	17.0	 25
265	 23	57.0	9.7	 25
266	 23	55.3	11.3	 20
267	 23	53.5	10.7	 20
268	 23	58.3	9.3	 20
269	 23	56.8	12.5	 16
270	 23	73.0	13.0	 25
271	 23	76.0	12.4	 25
272	 23	72.5	11.8	 20
273	 23	47.0	6.9	 25
274	 23	54.0	9.2	 25
275	 23	55.0	8.8	 20
276	 23	76.0	20.7	 25
277	 23	46.0	6.8	 25
278	 23	52.5	10.8	 16
279	 23	101.3	18.7	 20
280	 23	172.0	17.3	 20
281	 23	71.3	10.1	 20
282	 23	53.0	8.4	 25
283	 23	56.0	9.6	 25
284	 23	745.8	110.4	 20
285	 23	96.0	12.8	 25
286	 23	134.0	19.4	 25
287	 23	63.0	9.5	 20
288	 23	47.0	8.6	 25
289	 23	54.0	8.1	 20
290	 23	137.3	15.8	 16
291	 23	65.8	12.7	 20
292	 23	247.0	29.8	 25
293	 23	105.3	16.6	 20
294	 23	240.0	30.7	 25
295	 23	386.0	44.5	 25
296	 23	176.0	18.3	 20
297	 23	116.0	22.3	 25
298	 23	172.0	23.5	 25
299	 23	427.5	69.5	 20
300	 23	74.0	12.5	 20
301	 23	198.3	26.6	 20
302	 23	63.8	11.1	 16
303	 23	49.0	9.1	 20
304	 23	63.0	12.4	 25
305	 23	53.0	6.9	 20
306	 23	74.0	13.7	 25
307	 23	67.8	14.2	 20
308	 23	108.0	18.8	 25
309	 23	67.0	12.8	 25
310	 23	336.0	56.6	 20
311	 23	209.3	20.6	 20
312	 23	163.5	23.0	 20
313	 23	77.0	14.5	 16
314	 23	58.8	9.9	 20
315	 23	447.0	87.4	 25
316	 23	72.3	11.8	 20
317	 23	63.0	9.6	 25
318	 23	77.0	17.4	 25
319	 23	47.0	7.5	 20
320	 23	75.0	26.7	 25
321	 23	109.0	18.6	 25
322	 23	450.3	79.6	 16
323	 23	172.0	20.1	 20
324	 23	66.5	7.7	 20
325	 23	50.3	8.7	 16
326	 23	61.0	10.4	 25
327	 23	64.0	8.8	 25
328	 23	51.3	6.1	 20
329	 23	62.0	9.3	 25
330	 23	288.0	74.0	 25
331	 23	135.8	30.2	 20
332	 23	168.0	33.0	 25
333	 23	122.8	15.8	 20
334	 23	354.8	44.7	 16
335	 23	429.8	47.2	 20
336	 23	700.5	130.5	 20
337	 23	485.0	47.8	 20
338	 23	809.0	51.8	 25
339	 23	160.0	84.7	 25
340	 23	128.3	28.3	 20
341	 23	86.0	12.9	 25
342	 23	121.0	22.3	 25
343	 23	81.0	15.2	 20
344	 23	94.3	15.5	 20
345	 23	107.0	18.6	 20
346	 23	102.8	20.3	 16
347	 23	79.0	13.6	 20
348	 23	92.0	12.9	 25
349	 23	429.0	70.6	 20
350	 23	851.0	155.2	 25
351	 23	239.0	34.9	 25
352	 23	68.3	12.3	 20
353	 23	79.0	14.3	 25
354	 23	147.0	27.2	 25
355	 23	173.3	23.4	 16
356	 23	89.0	18.0	 20
357	 23	47.0	7.9	 20
358	 23	49.5	10.2	 16
359	 23	52.0	7.5	 25
360	 23	113.0	26.9	 25
361	 23	95.0	10.8	 20
362	 23	851.0	208.2	 25
363	 23	1080.0	143.5	 25
364	 23	84.3	30.4	 20
365	 23	43.0	10.8	 25
366	 23	43.3	9.9	 16
367	 23	52.5	7.5	 20
368	 23	111.8	20.8	 20
369	 23	184.5	20.8	 16
370	 23	187.0	26.8	 25
371	 23	112.0	15.9	 25
372	 23	118.5	19.0	 20
373	 23	137.0	23.4	 25
374	 23	97.0	15.6	 25
375	 23	279.5	62.0	 20
376	 23	196.0	52.6	 25
377	 23	84.5	15.0	 20
378	 23	110.3	20.0	 16
379	 23	72.0	11.2	 20
380	 23	70.0	16.5	 20
381	 23	56.3	10.0	 20
382	 23	131.0	30.4	 25
383	 23	310.0	37.3	 25
384	 23	187.5	25.7	 20
385	 23	55.0	9.0	 25
386	 23	49.0	9.0	 25
387	 23	48.0	5.8	 20
388	 23	69.0	9.0	 20
389	 23	221.0	34.1	 20
390	 23	71.8	12.8	 16
391	 23	70.0	13.7	 20
392	 23	49.0	11.4	 25
393	 23	140.8	19.3	 20
394	 23	64.0	11.5	 25
395	 23	68.0	10.8	 25
396	 23	63.3	9.3	 20
397	 23	180.0	30.9	 25
398	 23	171.0	21.7	 25
399	 23	138.3	20.5	 16
400	 23	101.3	16.7	 20
401	 23	63.0	10.5	 20
402	 23	95.0	13.8	 16
403	 23	129.0	23.0	 25
404	 23	722.0	59.4	 25
405	 23	453.8	38.6	 20
406	 23	532.0	62.1	 25
407	 23	396.0	44.0	 25
408	 23	244.8	33.4	 20
409	 23	77.0	14.2	 25
410	 23	52.5	8.1	 20
411	 23	105.3	12.2	 16
412	 23	613.5	45.7	 20
413	 23	708.0	52.7	 20
414	 23	819.3	62.2	 20
415	 23	313.0	35.4	 25
416	 23	166.0	22.0	 25
417	 23	175.5	21.7	 20
418	 23	68.0	16.6	 25
419	 23	73.0	10.3	 25
420	 23	57.0	12.0	 20
421	 23	51.0	9.0	 20
422	 23	62.3	18.4	 16
423	 23	50.3	8.1	 20
424	 23	96.0	14.8	 20
425	 23	48.0	5.7	 20
426	 23	45.0	8.2	 25
427	 23	58.0	9.9	 25
428	 23	45.3	10.9	 20
429	 23	74.0	12.8	 25
430	 23	68.0	14.7	 25
431	 23	57.0	5.9	 20
432	 23	152.3	22.3	 20
433	 23	98.5	16.4	 20
434	 23	191.5	25.1	 16
435	 23	83.5	18.7	 20
436	 23	275.0	43.2	 25
437	 23	59.0	6.2	 20
438	 23	85.0	15.5	 25
439	 23	104.0	15.1	 25
440	 23	936.8	93.8	 20
441	 23	135.0	19.4	 25
442	 23	166.0	27.0	 25
443	 23	122.5	18.4	 16
444	 23	46.8	9.3	 20
445	 23	74.3	13.8	 20
446	 23	228.0	26.5	 16
447	 23	843.0	122.8	 25
448	 23	943.0	74.4	 25
449	 23	115.3	18.1	 20
450	 23	276.0	31.6	 25
451	 23	55.0	10.1	 25
452	 23	241.0	35.5	 20
453	 23	265.0	50.6	 25
454	 23	154.3	22.3	 20
455	 23	115.3	20.5	 16
456	 23	290.5	25.0	 20
457	 23	84.0	13.5	 20
458	 23	55.3	8.9	 20
459	 23	62.0	10.8	 25
460	 23	56.0	11.6	 25
461	 23	54.3	11.0	 20
462	 23	58.0	9.6	 25
463	 23	69.0	12.3	 25
464	 23	82.8	13.2	 20
465	 23	85.5	18.0	 20
466	 23	148.5	23.9	 20
467	 23	165.5	21.9	 16
468	 23	98.0	15.0	 20
469	 23	250.0	28.6	 25
470	 23	112.0	16.5	 20
471	 23	106.0	18.9	 25
472	 23	90.0	13.8	 25
473	 23	79.3	12.2	 20
474	 23	69.0	9.3	 25
475	 23	56.0	7.8	 25
476	 23	58.5	10.5	 16
477	 23	85.3	13.0	 20
478	 23	50.0	7.6	 20
479	 23	43.0	8.0	 16
480	 23	43.0	8.4	 25
481	 23	71.5	18.2	 20
482	 23	57.0	10.2	 25
483	 23	56.0	11.6	 25
484	 23	59.0	13.6	 20
485	 23	83.0	23.2	 25
486	 23	158.0	24.6	 25
487	 23	93.3	39.4	 20
488	 23	64.0	15.2	 20
489	 23	175.5	26.0	 20
490	 23	64.0	8.5	 16
491	 23	90.0	16.1	 25
492	 23	108.0	25.8	 25
493	 23	52.0	9.1	 20
494	 23	152.0	34.7	 25
495	 23	103.0	20.3	 25
496	 23	74.3	10.6	 20
497	 23	88.0	20.6	 25
498	 23	87.0	17.7	 25
499	 23	337.8	44.8	 16
500	 23	125.5	19.4	 20
501	 23	72.0	9.5	 20
502	 23	56.0	9.9	 20
503	 23	79.0	17.9	 25
504	 23	139.0	25.3	 25
505	 23	989.5	81.2	 20
506	 23	1110.0	125.3	 25
507	 23	283.0	31.8	 25
508	 23	579.8	63.4	 20
509	 23	86.0	20.6	 25
510	 23	111.3	11.5	 20
511	 23	108.3	17.2	 16
512	 23	2058.8	375.1	 20
513	 23	70.0	12.5	 25
514	 23	730.5	69.7	 20
515	 23	249.0	33.4	 25
516	 23	87.0	12.9	 25
517	 23	51.3	7.9	 20
518	 23	66.0	10.2	 25
519	 23	262.0	25.9	 25
520	 23	401.5	53.9	 20
521	 23	1958.0	314.1	 20
522	 23	119.5	17.7	 20
523	 23	53.3	7.4	 16
524	 23	60.0	10.0	 25
525	 23	167.0	26.9	 25
526	 23	103.3	19.4	 20
527	 23	88.0	12.9	 25
528	 23	287.0	28.2	 25
529	 23	107.5	16.7	 20
530	 23	67.0	10.0	 25
531	 23	168.0	20.6	 25
532	 23	228.0	26.8	 16
533	 23	3299.3	421.5	 20
534	 23	961.0	63.7	 20
535	 23	578.3	41.1	 20
536	 23	136.0	19.3	 25
537	 23	188.8	29.4	 20
538	 23	266.0	27.8	 25
539	 23	178.0	21.4	 25
540	 23	101.3	11.7	 20
541	 23	142.0	22.3	 25
542	 23	89.0	13.9	 25
543	 23	54.3	8.3	 16
544	 23	81.3	10.4	 20
545	 23	96.3	16.3	 20
546	 23	44.3	7.7	 20
547	 23	47.0	6.8	 25
548	 23	43.0	8.1	 25
549	 23	208.0	20.5	 20
550	 23	49.0	7.8	 25
551	 23	72.0	11.5	 25
552	 23	71.5	17.3	 20
553	 23	67.0	39.9	 25
554	 23	66.3	9.9	 20
555	 23	96.0	14.8	 16
556	 23	67.0	9.4	 20
557	 23	58.0	8.7	 25
558	 23	116.5	19.0	 20
559	 23	56.0	10.1	 25
560	 23	208.0	30.2	 25
561	 23	1460.8	97.0	 20
562	 23	1475.0	122.3	 25
563	 23	122.0	17.5	 25
564	 23	268.8	25.0	 20
565	 23	210.0	37.7	 20
566	 23	147.8	16.3	 20
567	 23	154.3	29.9	 16
568	 23	60.0	11.2	 20
569	 23	65.0	10.3	 25
570	 23	55.3	9.5	 20
571	 23	64.0	11.4	 25
572	 23	52.0	7.4	 25
573	 23	133.8	18.2	 20
574	 23	135.0	19.0	 25
575	 23	1200.0	212.1	 25
576	 23	91.0	16.5	 16
577	 23	56.3	8.5	 20
578	 23	47.5	10.6	 20
579	 23	48.0	9.1	 16
580	 23	65.0	11.3	 25
581	 23	77.0	11.1	 25
582	 23	61.0	11.5	 20
583	 23	107.0	15.4	 25
584	 23	572.0	93.0	 25
585	 23	384.3	50.3	 20
586	 23	365.0	55.9	 25
587	 23	341.8	33.9	 20
588	 23	55.8	11.1	 16
589	 23	143.0	22.4	 20
590	 23	657.5	49.9	 20
591	 23	61.3	9.3	 20
592	 23	409.0	59.9	 25
593	 23	276.0	32.8	 25
594	 23	49.3	7.8	 20
595	 23	51.0	8.1	 25
596	 23	64.3	9.3	 20
597	 23	88.0	16.9	 25
598	 23	277.3	38.7	 20
599	 23	54.5	11.0	 16
600	 23	46.0	8.4	 20
601	 23	46.5	7.1	 20
602	 23	55.5	11.4	 20
603	 23	56.0	11.6	 25
604	 23	91.0	15.3	 25
605	 23	442.5	29.6	 20
606	 23	369.0	73.9	 25
607	 23	71.0	10.5	 25
608	 23	49.5	10.0	 20
609	 23	45.0	8.4	 20
610	 23	48.0	6.2	 20
611	 23	54.0	9.0	 16
612	 23	57.5	11.4	 20
613	 23	135.0	23.2	 25
614	 23	80.3	17.0	 20
615	 23	54.0	8.4	 25
616	 23	52.0	10.4	 25
617	 23	69.5	12.5	 20
618	 23	46.0	8.4	 25
619	 23	55.0	7.6	 25
620	 23	126.3	13.2	 16
621	 23	374.8	68.7	 20
622	 23	66.3	15.0	 20
623	 23	594.5	37.4	 16
624	 23	581.0	113.1	 25
625	 23	285.0	29.9	 25
626	 23	1245.5	129.3	 20
627	 23	329.0	40.9	 25
628	 23	167.0	23.4	 25
629	 23	168.3	15.8	 20
630	 23	459.0	48.5	 25
631	 23	127.0	13.4	 20
632	 23	334.8	34.0	 16
633	 23	155.3	23.1	 20
634	 23	83.8	15.7	 20
635	 23	129.3	22.9	 20
636	 23	201.0	26.4	 25
637	 23	558.0	86.6	 25
638	 23	2213.8	201.7	 20
639	 23	107.0	34.5	 25
  0	 24	5622.0	873.7	 25
  1	 24	64.3	9.3	 20
  2	 24	93.0	14.3	 25
  3	 24	58.5	9.4	 20
  4	 24	51.0	10.1	 25
  5	 24	43.5	6.6	 20
  6	 24	68.0	10.1	 16
  7	 24	72.5	9.9	 20
  8	 24	49.5	8.4	 20
  9	 24	51.3	9.5	 20
 10	 24	48.0	8.9	 25
 11	 24	45.0	7.6	 25
 12	 24	46.3	7.0	 20
 13	 24	48.0	8.2	 25
 14	 24	58.0	11.2	 25
 15	 24	63.3	12.6	 20
 16	 24	83.5	12.8	 20
 17	 24	50.3	10.5	 20
 18	 24	50.5	6.4	 16
 19	 24	89.3	19.4	 20
 20	 24	40.0	6.9	 25
 21	 24	44.0	6.6	 20
 22	 24	47.0	8.1	 25
 23	 24	58.0	8.8	 25
 24	 24	62.5	10.9	 20
 25	 24	93.0	18.2	 25
 26	 24	190.0	26.3	 25
 27	 24	354.0	44.0	 16
 28	 24	260.8	37.6	 20
 29	 24	146.3	16.8	 20
 30	 24	304.5	34.9	 16
 31	 24	146.0	24.5	 25
 32	 24	172.0	18.3	 25
 33	 24	125.3	20.0	 20
 34	 24	145.0	21.2	 25
 35	 24	63.0	10.9	 25
 36	 24	131.0	21.1	 20
 37	 24	315.0	55.4	 25
 38	 24	80.0	13.1	 25
 39	 24	75.5	14.2	 16
 40	 24	53.5	10.8	 20
 41	 24	48.5	9.3	 20
 42	 24	43.3	7.5	 20
 43	 24	61.0	16.4	 25
 44	 24	45.0	7.6	 25
 45	 24	47.0	5.5	 20
 46	 24	56.0	9.9	 25
 47	 24	48.0	10.3	 25
 48	 24	90.3	21.0	 20
 49	 24	48.0	11.5	 25
 50	 24	51.0	11.9	 20
 51	 24	332.3	53.4	 16
 52	 24	113.8	16.2	 20
 53	 24	114.0	16.7	 25
 54	 24	83.3	9.4	 20
 55	 24	57.0	12.2	 25
 56	 24	40.0	7.5	 25
 57	 24	53.3	10.0	 20
 58	 24	47.0	6.9	 25
 59	 24	46.0	9.9	 25
 60	 24	64.3	14.0	 20
 61	 24	48.8	8.2	 20
 62	 24	56.5	11.2	 16
 63	 24	51.5	8.1	 20
 64	 24	67.0	14.0	 25
 65	 24	80.3	12.5	 20
 66	 24	77.0	15.8	 25
 67	 24	46.0	9.3	 25
 68	 24	165.3	26.4	 20
 69	 24	381.0	88.6	 25
 70	 24	354.0	85.3	 25
 71	 24	60.3	13.9	 20
 72	 24	69.5	14.1	 20
 73	 24	74.8	14.4	 20
 74	 24	85.0	12.1	 16
 75	 24	53.0	8.2	 25
 76	 24	53.0	10.0	 25
 77	 24	47.3	9.5	 20
 78	 24	58.0	14.4	 25
 79	 24	242.0	46.4	 25
 80	 24	83.0	12.0	 20
 81	 24	46.0	8.2	 25
 82	 24	45.0	9.9	 25
 83	 24	42.8	7.0	 16
 84	 24	63.5	15.0	 20
 85	 24	117.5	17.6	 20
 86	 24	136.8	28.2	 20
 87	 24	69.0	9.7	 25
 88	 24	70.0	11.2	 25
 89	 24	190.5	36.2	 20
 90	 24	416.0	72.6	 25
 91	 24	187.0	24.6	 25
 92	 24	523.5	42.7	 20
 93	 24	417.0	153.3	 25
 94	 24	61.3	14.3	 20
 95	 24	53.8	10.1	 16
 96	 24	70.5	12.4	 20
 97	 24	434.0	59.7	 25
 98	 24	62.0	11.3	 20
 99	 24	61.0	10.4	 25
100	 24	81.0	13.7	 25
101	 24	57.0	5.7	 20
102	 24	46.0	8.7	 25
103	 24	53.0	8.2	 25
104	 24	53.5	9.1	 20
105	 24	74.3	10.7	 20
106	 24	44.5	6.6	 20
107	 24	53.8	14.4	 16
108	 24	57.0	8.4	 25
109	 24	44.0	8.4	 25
110	 24	62.0	8.3	 20
111	 24	63.0	10.4	 25
112	 24	70.0	12.8	 25
113	 24	43.3	6.8	 20
114	 24	106.0	14.6	 25
115	 24	46.0	9.1	 25
116	 24	84.3	13.5	 16
117	 24	43.5	8.2	 20
118	 24	74.8	13.5	 20
119	 24	157.3	22.1	 20
120	 24	101.0	18.5	 25
121	 24	101.5	18.0	 20
122	 24	93.0	14.1	 25
123	 24	391.0	49.0	 25
124	 24	248.3	18.8	 20
125	 24	292.0	58.6	 25
126	 24	361.0	36.5	 25
127	 24	179.5	21.0	 16
128	 24	235.0	33.7	 20
129	 24	59.3	8.0	 20
130	 24	48.0	8.9	 16
131	 24	60.0	9.6	 25
132	 24	122.0	20.8	 25
133	 24	59.3	10.0	 20
134	 24	57.0	8.9	 25
135	 24	52.0	8.7	 25
136	 24	48.8	9.2	 20
137	 24	48.0	6.9	 25
138	 24	89.5	20.9	 20
139	 24	48.5	7.6	 16
140	 24	60.5	11.3	 20
141	 24	60.8	9.6	 20
142	 24	494.3	51.6	 20
143	 24	162.0	18.5	 25
144	 24	200.0	27.3	 25
145	 24	270.5	23.3	 20
146	 24	664.0	60.4	 25
147	 24	448.0	78.0	 25
148	 24	881.3	188.8	 20
149	 24	187.3	109.2	 20
150	 24	373.5	25.6	 20
151	 24	267.0	32.0	 16
152	 24	86.8	80.4	 20
153	 24	204.0	34.4	 25
154	 24	59.0	10.0	 20
155	 24	67.0	10.5	 25
156	 24	109.0	14.2	 25
157	 24	119.0	12.3	 20
158	 24	56.0	9.4	 25
159	 24	49.0	8.4	 25
160	 24	71.3	19.5	 16
161	 24	54.0	12.3	 20
162	 24	178.3	23.4	 20
163	 24	61.0	8.9	 16
164	 24	61.0	12.4	 25
165	 24	57.0	8.4	 25
166	 24	82.8	11.8	 20
167	 24	62.0	13.3	 25
168	 24	56.0	10.1	 25
169	 24	68.3	11.3	 20
170	 24	176.0	23.8	 25
171	 24	263.3	29.3	 20
172	 24	93.0	11.8	 16
173	 24	122.0	19.3	 20
174	 24	154.8	22.2	 20
175	 24	162.0	26.6	 20
176	 24	177.0	20.7	 25
177	 24	80.8	11.8	 20
178	 24	65.0	9.1	 25
179	 24	68.0	13.9	 25
180	 24	46.3	6.3	 20
181	 24	49.0	8.7	 25
182	 24	48.8	9.8	 20
183	 24	47.0	7.1	 16
184	 24	104.8	18.1	 20
185	 24	89.0	14.9	 20
186	 24	180.5	22.7	 20
187	 24	83.0	12.6	 25
188	 24	70.0	11.5	 25
189	 24	67.0	12.0	 20
190	 24	60.0	10.7	 25
191	 24	70.0	11.1	 25
192	 24	74.0	9.6	 20
193	 24	75.0	11.9	 20
194	 24	49.5	10.2	 20
195	 24	62.3	14.1	 16
196	 24	62.0	12.9	 20
197	 24	550.0	106.4	 25
198	 24	483.3	42.6	 20
199	 24	122.0	53.5	 25
200	 24	54.0	10.6	 25
201	 24	55.3	7.6	 20
202	 24	92.0	23.1	 25
203	 24	49.0	9.6	 25
204	 24	39.5	7.3	 16
205	 24	48.0	9.1	 20
206	 24	50.0	9.0	 20
207	 24	43.3	7.2	 16
208	 24	47.0	8.8	 25
209	 24	48.0	8.9	 25
210	 24	43.3	8.7	 20
211	 24	45.0	7.6	 25
212	 24	48.0	7.2	 25
213	 24	42.3	7.6	 20
214	 24	43.0	9.4	 25
215	 24	42.5	8.3	 20
216	 24	49.0	12.5	 16
217	 24	49.5	10.0	 20
218	 24	55.3	11.5	 20
219	 24	48.5	7.1	 20
220	 24	54.0	6.3	 25
221	 24	49.0	7.1	 25
222	 24	47.3	11.1	 20
223	 24	49.0	7.6	 25
224	 24	47.0	9.3	 25
225	 24	41.8	7.1	 20
226	 24	53.0	10.0	 20
227	 24	53.3	8.2	 20
228	 24	67.0	12.8	 16
229	 24	47.8	10.1	 20
230	 24	108.0	18.1	 25
231	 24	67.3	12.1	 20
232	 24	240.0	28.8	 25
233	 24	193.0	17.9	 25
234	 24	148.5	23.0	 20
235	 24	528.0	49.8	 25
236	 24	192.0	14.6	 20
237	 24	85.8	14.5	 20
238	 24	61.8	7.2	 20
239	 24	79.0	11.8	 16
240	 24	82.0	11.9	 20
241	 24	111.0	16.2	 25
242	 24	94.0	72.6	 20
243	 24	70.0	13.0	 25
244	 24	63.0	12.7	 25
245	 24	61.0	31.9	 20
246	 24	60.0	9.9	 25
247	 24	88.0	13.8	 25
248	 24	254.0	43.6	 16
249	 24	250.5	44.5	 20
250	 24	258.0	37.0	 20
251	 24	240.5	25.0	 16
252	 24	77.0	19.3	 25
253	 24	275.0	53.5	 25
254	 24	429.8	41.0	 20
255	 24	599.0	102.1	 25
256	 24	897.0	84.6	 25
257	 24	152.8	35.7	 20
258	 24	68.0	12.9	 25
259	 24	62.3	10.0	 20
260	 24	52.0	10.3	 16
261	 24	46.0	9.7	 20
262	 24	47.0	8.5	 20
263	 24	62.0	10.6	 20
264	 24	58.0	9.6	 25
265	 24	63.0	11.5	 25
266	 24	46.0	9.8	 20
267	 24	55.0	9.4	 25
268	 24	60.0	11.6	 25
269	 24	54.0	8.0	 20
270	 24	89.0	12.5	 20
271	 24	72.0	10.3	 20
272	 24	53.0	12.4	 16
273	 24	53.0	8.8	 20
274	 24	49.0	8.8	 25
275	 24	52.0	6.8	 20
276	 24	59.0	9.1	 25
277	 24	45.0	5.7	 25
278	 24	47.8	8.8	 20
279	 24	75.0	12.2	 25
280	 24	76.0	14.3	 25
281	 24	47.3	8.9	 16
282	 24	51.3	9.9	 20
283	 24	49.3	8.6	 20
284	 24	125.3	22.1	 16
285	 24	58.0	11.6	 25
286	 24	88.0	13.5	 25
287	 24	44.0	6.3	 20
288	 24	49.0	8.7	 25
289	 24	47.0	8.9	 25
290	 24	111.3	17.1	 20
291	 24	57.0	7.8	 25
292	 24	165.8	28.8	 16
293	 24	72.0	11.7	 20
294	 24	121.8	21.1	 20
295	 24	359.3	33.9	 16
296	 24	266.0	37.5	 25
297	 24	221.0	24.1	 25
298	 24	230.0	28.0	 20
299	 24	247.0	38.1	 25
300	 24	72.0	13.8	 25
301	 24	112.5	17.9	 20
302	 24	64.0	12.9	 25
303	 24	53.0	7.8	 25
304	 24	60.3	8.1	 16
305	 24	54.5	12.8	 20
306	 24	57.8	10.3	 20
307	 24	59.3	8.3	 20
308	 24	74.0	9.6	 25
309	 24	57.0	9.8	 25
310	 24	141.8	26.9	 20
311	 24	89.0	13.4	 25
312	 24	84.0	18.1	 25
313	 24	56.0	14.3	 20
314	 24	54.0	9.0	 25
315	 24	49.3	8.7	 20
316	 24	44.8	9.1	 16
317	 24	54.3	8.0	 20
318	 24	46.0	7.9	 25
319	 24	44.0	5.8	 20
320	 24	46.0	9.1	 25
321	 24	55.0	10.3	 25
322	 24	121.3	16.6	 20
323	 24	94.0	19.5	 25
324	 24	57.0	8.2	 25
325	 24	45.8	6.4	 20
326	 24	46.5	9.1	 20
327	 24	61.3	10.5	 20
328	 24	56.3	10.3	 16
329	 24	48.0	9.1	 25
330	 24	50.0	7.7	 25
331	 24	55.0	12.3	 20
332	 24	191.0	40.6	 25
333	 24	107.0	16.9	 25
334	 24	98.3	14.5	 20
335	 24	156.0	26.7	 25
336	 24	222.0	26.0	 25
337	 24	277.8	35.5	 16
338	 24	1647.3	204.2	 20
339	 24	236.8	140.2	 20
340	 24	78.0	13.3	 20
341	 24	121.0	14.7	 25
342	 24	103.0	18.2	 25
343	 24	80.0	11.4	 20
344	 24	135.0	20.2	 25
345	 24	165.0	19.8	 25
346	 24	87.8	12.5	 20
347	 24	71.0	16.7	 25
348	 24	63.8	10.1	 20
349	 24	561.3	72.6	 16
350	 24	239.3	51.0	 20
351	 24	146.5	22.2	 20
352	 24	124.0	27.5	 25
353	 24	68.0	8.0	 25
354	 24	88.0	11.5	 20
355	 24	84.0	18.1	 25
356	 24	72.0	11.2	 25
357	 24	48.0	6.4	 20
358	 24	48.0	9.6	 25
359	 24	47.3	9.4	 20
360	 24	57.3	11.0	 16
361	 24	60.5	12.3	 20
362	 24	354.0	64.6	 25
363	 24	554.0	65.9	 20
364	 24	137.0	84.5	 25
365	 24	57.0	17.1	 25
366	 24	49.0	7.5	 20
367	 24	50.0	10.4	 25
368	 24	84.0	15.6	 25
369	 24	335.3	55.8	 20
370	 24	130.0	39.5	 20
371	 24	54.5	8.7	 20
372	 24	72.3	9.0	 16
373	 24	83.0	11.1	 25
374	 24	62.0	12.6	 25
375	 24	107.0	23.1	 20
376	 24	86.0	18.5	 25
377	 24	81.0	10.5	 25
378	 24	103.5	12.0	 20
379	 24	66.0	9.7	 25
380	 24	58.0	10.5	 25
381	 24	49.3	8.5	 16
382	 24	92.8	15.4	 20
383	 24	200.3	20.5	 20
384	 24	84.0	13.5	 20
385	 24	49.0	10.8	 25
386	 24	45.0	7.2	 25
387	 24	48.3	7.7	 20
388	 24	61.0	8.9	 25
389	 24	68.0	11.2	 25
390	 24	63.5	21.7	 20
391	 24	63.0	11.7	 25
392	 24	50.3	8.8	 20
393	 24	71.3	14.2	 16
394	 24	82.0	12.5	 20
395	 24	79.0	15.0	 20
396	 24	91.5	12.5	 20
397	 24	143.0	18.4	 25
398	 24	89.0	14.0	 25
399	 24	81.5	10.4	 20
400	 24	170.0	16.9	 25
401	 24	66.0	9.6	 25
402	 24	71.5	15.2	 20
403	 24	76.0	12.7	 20
404	 24	983.0	76.0	 20
405	 24	232.5	26.4	 16
406	 24	187.5	17.3	 20
407	 24	223.5	34.2	 20
408	 24	120.0	16.1	 25
409	 24	71.0	12.4	 25
410	 24	52.3	8.3	 20
411	 24	80.0	10.1	 25
412	 24	393.0	53.7	 25
413	 24	392.0	45.5	 20
414	 24	953.0	134.7	 20
415	 24	176.8	18.0	 20
416	 24	184.3	24.2	 16
417	 24	209.8	31.0	 20
418	 24	101.0	20.6	 25
419	 24	49.0	7.0	 20
420	 24	47.0	9.5	 25
421	 24	69.0	14.7	 25
422	 24	50.8	8.4	 20
423	 24	55.0	9.7	 25
424	 24	60.0	14.8	 25
425	 24	49.3	11.1	 16
426	 24	48.0	5.6	 20
427	 24	58.3	7.6	 20
428	 24	49.5	6.2	 16
429	 24	70.0	14.1	 25
430	 24	63.0	13.5	 25
431	 24	68.0	11.2	 20
432	 24	58.0	9.1	 25
433	 24	74.0	11.2	 25
434	 24	95.5	12.3	 20
435	 24	92.0	16.5	 25
436	 24	559.5	64.4	 20
437	 24	64.3	9.1	 16
438	 24	67.3	12.7	 20
439	 24	207.0	33.5	 20
440	 24	291.8	49.5	 20
441	 24	90.0	10.5	 25
442	 24	53.0	9.1	 25
443	 24	110.5	19.3	 20
444	 24	48.0	7.5	 25
445	 24	76.0	11.7	 25
446	 24	242.0	28.4	 20
447	 24	417.8	54.2	 20
448	 24	503.0	56.7	 20
449	 24	99.5	11.5	 16
450	 24	136.3	21.2	 20
451	 24	52.0	6.4	 25
452	 24	53.3	11.0	 20
453	 24	117.0	18.4	 25
454	 24	284.0	22.9	 25
455	 24	84.8	14.7	 20
456	 24	385.0	39.7	 25
457	 24	58.0	9.7	 25
458	 24	51.5	7.9	 16
459	 24	58.0	11.4	 20
460	 24	45.8	6.7	 20
461	 24	61.0	10.2	 16
462	 24	58.0	10.2	 25
463	 24	45.0	8.1	 25
464	 24	99.3	20.5	 20
465	 24	49.0	7.6	 25
466	 24	114.0	16.9	 20
467	 24	65.0	11.7	 25
468	 24	99.0	15.6	 25
469	 24	433.8	52.8	 16
470	 24	76.3	14.0	 20
471	 24	216.3	30.5	 20
472	 24	67.5	10.7	 16
473	 24	61.0	12.5	 25
474	 24	49.0	8.9	 25
475	 24	62.3	11.2	 20
476	 24	49.0	8.6	 25
477	 24	79.0	13.7	 25
478	 24	49.0	10.0	 20
479	 24	52.0	9.5	 25
480	 24	50.5	9.4	 20
481	 24	82.0	17.0	 16
482	 24	61.8	13.0	 20
483	 24	48.5	8.6	 20
484	 24	63.3	11.0	 20
485	 24	60.0	11.7	 25
486	 24	61.0	14.3	 25
487	 24	77.0	13.7	 20
488	 24	50.0	9.2	 25
489	 24	96.0	17.5	 25
490	 24	62.3	11.8	 20
491	 24	46.5	7.9	 20
492	 24	46.3	8.2	 20
493	 24	63.0	15.5	 16
494	 24	53.3	9.1	 20
495	 24	44.0	7.9	 25
496	 24	61.0	18.9	 20
497	 24	59.0	8.9	 25
498	 24	51.0	7.7	 25
499	 24	144.0	21.5	 20
500	 24	135.0	19.6	 25
501	 24	78.0	14.6	 25
502	 24	73.0	10.8	 16
503	 24	91.5	11.3	 20
504	 24	238.3	26.6	 20
505	 24	746.5	54.6	 16
506	 24	1870.0	274.5	 25
507	 24	606.0	71.0	 25
508	 24	1457.3	97.5	 20
509	 24	120.0	55.4	 25
510	 24	151.0	19.3	 25
511	 24	111.3	17.2	 20
512	 24	299.0	60.9	 25
513	 24	79.8	66.3	 20
514	 24	488.5	40.2	 16
515	 24	150.3	27.6	 20
516	 24	79.8	16.0	 20
517	 24	50.0	6.5	 20
518	 24	54.0	8.9	 25
519	 24	132.0	16.4	 25
520	 24	755.5	53.6	 20
521	 24	249.0	45.0	 25
522	 24	148.8	23.3	 20
523	 24	70.0	13.2	 25
524	 24	50.5	7.9	 20
525	 24	71.5	9.1	 16
526	 24	98.8	14.8	 20
527	 24	73.5	12.3	 20
528	 24	113.8	12.1	 20
529	 24	92.0	18.1	 25
530	 24	64.0	10.5	 25
531	 24	237.0	23.9	 20
532	 24	118.0	24.1	 25
533	 24	1844.0	278.2	 25
534	 24	345.3	38.3	 20
535	 24	261.0	33.7	 20
536	 24	179.5	30.9	 20
537	 24	106.0	18.9	 16
538	 24	184.8	24.3	 20
539	 24	135.0	30.0	 25
540	 24	109.8	21.0	 20
541	 24	101.0	12.5	 25
542	 24	73.0	11.4	 25
543	 24	55.3	10.7	 20
544	 24	77.0	18.9	 25
545	 24	68.0	12.7	 25
546	 24	51.5	9.7	 16
547	 24	47.3	6.7	 20
548	 24	41.3	6.8	 20
549	 24	46.3	7.4	 16
550	 24	49.0	8.0	 25
551	 24	55.0	9.8	 25
552	 24	52.8	8.8	 20
553	 24	47.0	6.4	 25
554	 24	55.0	11.4	 25
555	 24	61.8	11.2	 20
556	 24	60.0	11.2	 25
557	 24	72.8	9.9	 20
558	 24	63.8	11.9	 16
559	 24	54.0	7.7	 20
560	 24	198.0	28.3	 20
561	 24	1146.3	213.8	 20
562	 24	1457.0	134.9	 25
563	 24	320.0	40.7	 25
564	 24	462.3	36.5	 20
565	 24	295.0	43.9	 25
566	 24	166.0	22.3	 25
567	 24	105.0	15.4	 20
568	 24	72.0	11.9	 25
569	 24	61.3	10.9	 20
570	 24	62.5	10.9	 16
571	 24	71.5	9.3	 20
572	 24	67.0	10.8	 25
573	 24	91.5	13.6	 20
574	 24	77.0	13.2	 25
575	 24	186.0	38.5	 25
576	 24	60.8	12.6	 20
577	 24	54.0	9.5	 25
578	 24	43.0	7.7	 25
579	 24	44.3	5.8	 20
580	 24	40.3	6.8	 20
581	 24	84.0	14.6	 16
582	 24	62.5	10.2	 20
583	 24	64.0	11.3	 25
584	 24	271.3	38.9	 20
585	 24	425.0	60.8	 25
586	 24	116.0	79.6	 25
587	 24	172.3	21.5	 20
588	 24	63.0	11.8	 25
589	 24	93.0	14.2	 25
590	 24	265.8	42.3	 20
591	 24	62.3	12.2	 20
592	 24	206.0	18.4	 20
593	 24	117.0	16.3	 16
594	 24	52.0	10.6	 25
595	 24	45.0	5.6	 25
596	 24	57.0	10.0	 20
597	 24	55.0	11.4	 25
598	 24	47.0	7.8	 25
599	 24	52.3	9.8	 20
600	 24	50.0	9.0	 25
601	 24	56.0	9.1	 25
602	 24	51.8	11.1	 16
603	 24	60.0	9.7	 20
604	 24	74.5	8.0	 20
605	 24	533.3	29.2	 20
606	 24	73.0	12.0	 25
607	 24	107.0	12.6	 25
608	 24	49.5	9.7	 20
609	 24	50.0	7.4	 25
610	 24	51.0	8.5	 25
611	 24	49.3	12.3	 20
612	 24	39.0	6.1	 25
613	 24	41.3	5.2	 20
614	 24	52.5	11.5	 16
615	 24	47.8	9.8	 20
616	 24	55.0	10.3	 25
617	 24	59.5	7.5	 20
618	 24	49.0	8.0	 25
619	 24	50.0	8.9	 25
620	 24	92.3	14.3	 20
621	 24	128.0	22.4	 25
622	 24	73.0	11.6	 25
623	 24	848.3	93.7	 20
624	 24	913.0	96.8	 20
625	 24	296.5	31.7	 20
626	 24	284.5	22.9	 16
627	 24	179.0	37.0	 25
628	 24	173.0	22.3	 25
629	 24	220.0	31.3	 20
630	 24	157.0	30.1	 25
631	 24	121.0	15.8	 25
632	 24	455.3	68.7	 20
633	 24	195.0	27.7	 25
634	 24	71.0	13.9	 25
635	 24	75.5	11.6	 16
636	 24	70.3	10.1	 20
637	 24	719.8	57.1	 16
638	 24	423.0	93.7	 25
639	 24	5861.0	1483.4	 25
  0	 25	62.8	9.6	 16
  1	 25	55.0	8.7	 20
  2	 25	52.0	8.5	 25
  3	 25	54.3	12.1	 20
  4	 25	58.0	11.1	 25
  5	 25	48.0	7.8	 25
  6	 25	108.0	13.3	 20
  7	 25	73.0	11.0	 25
  8	 25	43.0	7.9	 25
  9	 25	110.0	17.4	 16
 10	 25	41.0	5.7	 20
 11	 25	43.5	7.8	 20
 12	 25	45.3	5.2	 16
 13	 25	56.0	11.9	 25
 14	 25	42.0	9.6	 25
 15	 25	43.0	8.5	 20
 16	 25	48.0	8.0	 25
 17	 25	63.0	12.5	 25
 18	 25	103.3	18.4	 20
 19	 25	67.0	9.3	 25
 20	 25	53.5	10.0	 20
 21	 25	58.0	11.7	 16
 22	 25	64.0	10.3	 20
 23	 25	44.8	7.9	 20
 24	 25	50.0	10.2	 20
 25	 25	117.0	30.2	 25
 26	 25	193.0	23.4	 25
 27	 25	180.3	18.5	 20
 28	 25	1326.0	235.1	 25
 29	 25	1684.0	300.1	 25
 30	 25	120.5	18.6	 20
 31	 25	198.0	24.3	 20
 32	 25	194.3	34.7	 20
 33	 25	236.8	36.2	 16
 34	 25	225.0	26.5	 20
 35	 25	108.0	23.9	 25
 36	 25	211.3	29.6	 20
 37	 25	109.0	18.5	 25
 38	 25	98.0	15.5	 25
 39	 25	134.5	20.4	 20
 40	 25	79.0	15.0	 25
 41	 25	49.0	10.0	 25
 42	 25	71.5	13.9	 16
 43	 25	708.3	183.9	 20
 44	 25	49.5	9.7	 20
 45	 25	57.3	7.5	 16
 46	 25	89.0	18.4	 25
 47	 25	57.3	9.3	 20
 48	 25	55.0	11.3	 25
 49	 25	265.0	62.6	 25
 50	 25	56.3	16.2	 20
 51	 25	58.0	9.8	 25
 52	 25	365.0	67.0	 25
 53	 25	153.5	16.9	 16
 54	 25	543.8	99.2	 20
 55	 25	59.0	18.1	 20
 56	 25	177.8	42.6	 16
 57	 25	49.0	7.0	 25
 58	 25	56.0	10.9	 25
 59	 25	48.3	9.2	 20
 60	 25	49.0	8.0	 25
 61	 25	46.0	8.1	 25
 62	 25	47.3	8.3	 20
 63	 25	62.0	12.6	 25
 64	 25	44.3	7.8	 20
 65	 25	89.0	15.2	 16
 66	 25	128.3	22.4	 20
 67	 25	76.0	13.9	 20
 68	 25	45.5	7.8	 20
 69	 25	190.0	52.8	 25
 70	 25	68.0	11.1	 25
 71	 25	255.5	50.6	 20
 72	 25	134.0	25.3	 25
 73	 25	127.0	17.9	 25
 74	 25	766.3	134.0	 20
 75	 25	795.0	47.3	 20
 76	 25	554.8	64.3	 20
 77	 25	520.5	62.2	 16
 78	 25	118.3	22.3	 20
 79	 25	139.0	23.2	 25
 80	 25	167.0	30.3	 20
 81	 25	49.0	14.4	 25
 82	 25	45.0	6.9	 25
 83	 25	42.8	6.3	 20
 84	 25	43.0	6.8	 25
 85	 25	137.0	30.4	 25
 86	 25	394.5	53.2	 16
 87	 25	77.5	13.1	 20
 88	 25	85.5	14.7	 20
 89	 25	90.3	17.6	 16
 90	 25	352.0	76.7	 25
 91	 25	550.0	46.2	 25
 92	 25	201.0	52.8	 20
 93	 25	173.0	18.2	 25
 94	 25	242.0	28.3	 25
 95	 25	112.0	13.7	 20
 96	 25	657.0	81.1	 25
 97	 25	148.0	72.0	 20
 98	 25	187.5	21.1	 16
 99	 25	312.8	51.1	 20
100	 25	100.3	17.0	 20
101	 25	65.3	10.2	 20
102	 25	112.0	15.4	 25
103	 25	189.5	32.5	 20
104	 25	447.0	111.7	 25
105	 25	56.0	10.1	 25
106	 25	365.3	86.3	 20
107	 25	80.0	14.2	 25
108	 25	168.8	29.4	 20
109	 25	250.5	24.8	 16
110	 25	46.5	8.3	 20
111	 25	45.3	7.1	 20
112	 25	182.3	36.1	 20
113	 25	189.0	48.2	 25
114	 25	48.0	13.5	 25
115	 25	86.0	21.0	 20
116	 25	142.0	35.7	 25
117	 25	145.0	26.7	 25
118	 25	130.0	16.4	 20
119	 25	564.5	77.4	 20
120	 25	465.0	55.7	 20
121	 25	426.3	19.9	 16
122	 25	127.0	42.3	 20
123	 25	371.0	39.1	 25
124	 25	273.5	30.6	 20
125	 25	267.0	27.5	 25
126	 25	168.0	34.6	 25
127	 25	338.8	62.6	 20
128	 25	288.0	72.4	 25
129	 25	203.0	29.9	 25
130	 25	1516.3	416.8	 20
131	 25	59.3	21.4	 20
132	 25	100.3	11.9	 20
133	 25	55.0	9.9	 16
134	 25	57.0	10.8	 25
135	 25	45.0	9.1	 25
136	 25	139.3	25.4	 20
137	 25	94.0	20.5	 25
138	 25	636.0	115.1	 25
139	 25	415.0	79.6	 20
140	 25	50.0	5.9	 25
141	 25	68.0	11.3	 25
142	 25	45.3	7.0	 16
143	 25	53.8	11.3	 20
144	 25	47.5	9.6	 20
145	 25	45.3	8.3	 20
146	 25	53.0	10.6	 25
147	 25	49.0	6.9	 25
148	 25	48.8	8.2	 20
149	 25	49.0	8.1	 25
150	 25	52.0	11.5	 25
151	 25	73.0	12.3	 20
152	 25	95.0	18.7	 25
153	 25	49.0	8.4	 20
154	 25	75.0	14.6	 16
155	 25	104.8	14.5	 20
156	 25	87.0	12.4	 25
157	 25	144.5	17.3	 20
158	 25	60.0	12.3	 25
159	 25	295.0	37.1	 25
160	 25	431.3	47.4	 20
161	 25	82.0	16.5	 25
162	 25	71.5	10.8	 20
163	 25	51.0	12.0	 25
164	 25	92.8	17.3	 20
165	 25	243.0	25.3	 16
166	 25	87.8	11.8	 20
167	 25	146.0	19.6	 25
168	 25	67.5	10.7	 20
169	 25	149.0	30.6	 25
170	 25	194.0	21.9	 25
171	 25	733.0	95.2	 20
172	 25	82.0	40.5	 25
173	 25	85.0	18.4	 25
174	 25	78.5	14.3	 20
175	 25	598.3	165.8	 20
176	 25	64.3	9.0	 20
177	 25	48.3	5.1	 16
178	 25	54.0	9.9	 25
179	 25	108.0	18.3	 25
180	 25	45.3	9.3	 20
181	 25	45.0	8.9	 25
182	 25	52.0	10.2	 25
183	 25	61.0	10.3	 20
184	 25	1016.0	256.0	 25
185	 25	988.0	178.0	 25
186	 25	755.3	104.8	 16
187	 25	94.8	15.4	 20
188	 25	89.0	15.7	 20
189	 25	61.0	10.0	 20
190	 25	106.0	23.4	 25
191	 25	120.0	27.4	 25
192	 25	72.0	13.0	 20
193	 25	63.0	10.9	 25
194	 25	68.0	14.0	 25
195	 25	53.5	10.4	 20
196	 25	95.0	18.1	 25
197	 25	79.5	12.1	 20
198	 25	163.8	26.3	 16
199	 25	493.0	101.1	 20
200	 25	59.0	10.6	 25
201	 25	138.0	22.7	 20
202	 25	51.0	10.0	 25
203	 25	50.0	7.4	 25
204	 25	73.5	14.0	 20
205	 25	58.0	12.8	 25
206	 25	46.0	6.7	 25
207	 25	45.3	7.2	 20
208	 25	51.8	9.4	 20
209	 25	55.5	9.2	 20
210	 25	62.8	12.6	 16
211	 25	40.0	6.5	 25
212	 25	48.0	9.0	 25
213	 25	60.3	12.0	 20
214	 25	79.0	16.9	 25
215	 25	60.0	10.3	 25
216	 25	82.0	13.6	 20
217	 25	48.0	9.0	 25
218	 25	49.0	9.4	 25
219	 25	48.3	7.6	 16
220	 25	50.0	9.0	 20
221	 25	49.8	8.7	 16
222	 25	44.8	8.0	 20
223	 25	47.0	8.6	 25
224	 25	42.3	7.1	 20
225	 25	47.0	6.4	 25
226	 25	46.0	9.7	 25
227	 25	61.8	14.1	 20
228	 25	49.0	9.2	 25
229	 25	49.0	9.9	 25
230	 25	44.5	8.8	 16
231	 25	104.8	20.7	 20
232	 25	52.0	8.6	 20
233	 25	186.3	29.0	 16
234	 25	287.0	51.5	 25
235	 25	334.0	37.7	 25
236	 25	100.0	16.7	 20
237	 25	81.0	14.7	 25
238	 25	70.0	13.4	 25
239	 25	135.5	14.8	 20
240	 25	252.0	51.2	 25
241	 25	130.8	24.9	 20
242	 25	48.0	5.3	 16
243	 25	60.0	11.8	 20
244	 25	169.8	23.9	 20
245	 25	314.5	42.2	 20
246	 25	135.0	16.0	 25
247	 25	324.0	47.8	 25
248	 25	299.5	39.4	 20
249	 25	68.0	16.0	 25
250	 25	64.0	9.9	 25
251	 25	70.5	10.7	 20
252	 25	76.3	14.8	 20
253	 25	75.3	12.0	 20
254	 25	236.3	30.3	 16
255	 25	83.0	18.3	 20
256	 25	99.0	21.4	 25
257	 25	743.5	94.8	 20
258	 25	550.0	121.1	 25
259	 25	483.0	72.7	 25
260	 25	75.3	11.5	 20
261	 25	43.0	6.3	 25
262	 25	59.0	9.8	 25
263	 25	55.5	8.4	 16
264	 25	64.8	10.8	 20
265	 25	150.8	20.9	 20
266	 25	67.5	10.8	 16
267	 25	49.0	8.5	 25
268	 25	145.0	21.2	 25
269	 25	381.0	51.4	 20
270	 25	117.0	32.7	 25
271	 25	50.0	7.6	 25
272	 25	43.0	5.5	 20
273	 25	53.0	9.4	 25
274	 25	69.5	13.6	 20
275	 25	57.0	13.2	 16
276	 25	216.3	47.0	 20
277	 25	64.5	9.1	 16
278	 25	49.0	8.5	 25
279	 25	169.0	34.2	 25
280	 25	45.3	8.1	 20
281	 25	81.0	20.1	 25
282	 25	69.0	12.9	 25
283	 25	81.0	14.8	 20
284	 25	94.0	18.8	 25
285	 25	113.3	19.5	 20
286	 25	164.3	28.2	 16
287	 25	190.8	32.8	 20
288	 25	67.5	9.9	 20
289	 25	71.0	14.1	 20
290	 25	44.0	8.5	 25
291	 25	52.0	9.7	 25
292	 25	44.5	7.4	 20
293	 25	51.0	7.8	 25
294	 25	80.0	13.4	 25
295	 25	57.3	8.0	 20
296	 25	68.0	12.8	 20
297	 25	53.0	7.7	 20
298	 25	75.5	12.5	 16
299	 25	72.8	15.6	 20
300	 25	61.0	11.1	 25
301	 25	66.8	13.1	 20
302	 25	62.0	11.4	 25
303	 25	85.0	14.8	 25
304	 25	5181.0	855.3	 20
305	 25	92.0	64.0	 25
306	 25	90.0	14.3	 25
307	 25	55.0	12.1	 16
308	 25	54.8	8.7	 20
309	 25	64.3	11.2	 20
310	 25	82.3	18.2	 16
311	 25	153.0	26.3	 25
312	 25	347.0	89.3	 25
313	 25	104.0	14.8	 20
314	 25	274.0	41.8	 25
315	 25	96.0	18.2	 25
316	 25	174.3	22.1	 20
317	 25	71.0	13.2	 25
318	 25	56.3	8.1	 20
319	 25	50.0	8.4	 16
320	 25	55.8	9.4	 20
321	 25	196.5	38.0	 20
322	 25	46.3	7.8	 20
323	 25	53.0	8.7	 25
324	 25	145.0	24.6	 25
325	 25	65.0	10.3	 20
326	 25	78.0	10.4	 25
327	 25	74.0	12.0	 25
328	 25	51.0	6.0	 20
329	 25	50.3	7.9	 20
330	 25	52.0	12.3	 20
331	 25	77.5	13.8	 16
332	 25	1725.5	449.6	 20
333	 25	169.0	25.2	 25
334	 25	1115.8	172.1	 20
335	 25	183.0	25.0	 25
336	 25	122.3	17.0	 20
337	 25	65.0	10.1	 25
338	 25	121.0	19.4	 25
339	 25	132.3	24.8	 20
340	 25	90.3	12.9	 20
341	 25	120.8	21.5	 20
342	 25	53.0	11.5	 16
343	 25	47.0	7.9	 20
344	 25	48.0	8.6	 25
345	 25	74.3	12.9	 20
346	 25	82.0	12.2	 25
347	 25	69.0	10.3	 25
348	 25	57.5	10.7	 20
349	 25	1478.0	474.3	 25
350	 25	164.0	39.4	 25
351	 25	146.3	30.4	 16
352	 25	328.5	90.9	 20
353	 25	184.0	33.3	 20
354	 25	254.3	30.2	 16
355	 25	145.0	26.6	 25
356	 25	60.0	11.8	 25
357	 25	44.8	7.2	 20
358	 25	101.0	29.1	 25
359	 25	58.0	11.6	 25
360	 25	65.5	12.8	 20
361	 25	69.0	13.3	 25
362	 25	52.5	9.2	 20
363	 25	50.3	7.8	 16
364	 25	63.0	12.7	 20
365	 25	182.3	32.5	 20
366	 25	67.3	8.0	 20
367	 25	48.0	10.5	 25
368	 25	474.0	88.8	 25
369	 25	201.3	88.5	 20
370	 25	239.0	42.7	 25
371	 25	100.0	17.8	 25
372	 25	73.3	8.9	 20
373	 25	58.0	5.4	 20
374	 25	52.3	8.0	 20
375	 25	95.3	18.0	 16
376	 25	71.0	14.8	 20
377	 25	233.0	40.7	 25
378	 25	177.0	25.1	 20
379	 25	135.0	24.2	 25
380	 25	96.0	14.9	 25
381	 25	58.5	8.6	 20
382	 25	81.0	18.6	 25
383	 25	167.0	28.6	 25
384	 25	150.3	15.1	 16
385	 25	77.5	13.7	 20
386	 25	64.0	10.8	 20
387	 25	85.0	16.0	 16
388	 25	76.0	11.4	 25
389	 25	68.0	9.4	 25
390	 25	67.0	12.0	 20
391	 25	51.0	10.7	 25
392	 25	78.8	13.3	 20
393	 25	87.0	14.1	 25
394	 25	77.0	12.5	 25
395	 25	489.5	72.2	 20
396	 25	727.0	156.6	 20
397	 25	157.8	20.0	 20
398	 25	199.0	14.6	 16
399	 25	540.0	70.7	 25
400	 25	78.0	21.0	 25
401	 25	124.5	16.1	 20
402	 25	145.0	15.6	 25
403	 25	1144.0	178.6	 25
404	 25	153.8	27.9	 20
405	 25	77.0	28.8	 25
406	 25	68.0	13.6	 25
407	 25	54.8	8.9	 16
408	 25	60.0	8.0	 20
409	 25	1584.0	990.5	 20
410	 25	149.0	22.0	 20
411	 25	105.0	21.3	 25
412	 25	237.0	32.3	 25
413	 25	839.5	88.7	 20
414	 25	1263.0	129.3	 25
415	 25	364.0	66.7	 25
416	 25	1141.5	87.9	 20
417	 25	1486.0	184.7	 25
418	 25	401.3	39.4	 20
419	 25	198.8	25.0	 16
420	 25	82.3	16.8	 20
421	 25	81.0	13.9	 25
422	 25	106.5	12.4	 20
423	 25	100.0	13.0	 25
424	 25	148.0	25.7	 25
425	 25	97.0	16.8	 20
426	 25	317.0	64.2	 25
427	 25	86.0	13.6	 25
428	 25	45.5	11.3	 20
429	 25	132.8	25.8	 20
430	 25	65.5	11.7	 20
431	 25	47.8	21.0	 16
432	 25	52.0	7.3	 25
433	 25	133.0	24.2	 25
434	 25	145.0	12.8	 20
435	 25	160.0	21.5	 25
436	 25	216.0	30.8	 25
437	 25	53.3	8.6	 20
438	 25	143.0	28.7	 25
439	 25	176.0	32.6	 25
440	 25	81.3	11.3	 16
441	 25	109.0	19.6	 20
442	 25	48.0	8.7	 20
443	 25	46.3	6.8	 20
444	 25	50.0	8.4	 25
445	 25	52.0	10.4	 25
446	 25	78.3	15.0	 20
447	 25	157.0	23.3	 25
448	 25	62.0	11.7	 25
449	 25	92.5	39.1	 20
450	 25	48.0	9.8	 25
451	 25	49.3	6.9	 16
452	 25	83.0	14.8	 20
453	 25	163.0	21.8	 20
454	 25	80.0	10.8	 20
455	 25	754.0	159.0	 25
456	 25	119.0	18.3	 25
457	 25	211.0	29.9	 20
458	 25	79.0	12.5	 25
459	 25	68.0	12.3	 25
460	 25	97.3	12.2	 20
461	 25	75.0	11.1	 25
462	 25	143.3	28.7	 20
463	 25	80.5	13.9	 16
464	 25	62.5	10.0	 20
465	 25	98.0	16.9	 25
466	 25	234.0	27.0	 20
467	 25	509.0	116.4	 25
468	 25	96.0	15.9	 25
469	 25	248.5	28.0	 20
470	 25	115.0	19.6	 25
471	 25	289.0	34.8	 25
472	 25	458.0	64.7	 20
473	 25	111.0	20.6	 20
474	 25	67.0	15.3	 20
475	 25	115.5	16.1	 16
476	 25	61.5	21.5	 20
477	 25	63.0	13.1	 25
478	 25	51.0	7.8	 20
479	 25	48.0	7.2	 25
480	 25	45.0	6.4	 25
481	 25	52.0	8.8	 20
482	 25	70.0	12.8	 25
483	 25	234.0	38.7	 25
484	 25	60.0	9.7	 16
485	 25	73.5	10.2	 20
486	 25	90.3	13.2	 20
487	 25	306.0	23.7	 16
488	 25	50.0	8.1	 25
489	 25	58.0	11.6	 25
490	 25	46.3	7.5	 20
491	 25	45.0	6.7	 25
492	 25	49.0	7.9	 25
493	 25	82.8	27.1	 20
494	 25	51.0	11.6	 25
495	 25	52.5	12.0	 20
496	 25	86.0	17.0	 16
497	 25	68.5	11.9	 20
498	 25	51.8	6.7	 20
499	 25	49.3	10.2	 20
500	 25	55.0	11.2	 25
501	 25	86.0	12.6	 25
502	 25	89.3	11.3	 20
503	 25	199.0	27.4	 25
504	 25	173.0	21.9	 25
505	 25	118.8	17.7	 20
506	 25	578.3	65.6	 20
507	 25	1558.8	119.8	 16
508	 25	1477.5	140.2	 20
509	 25	118.3	22.2	 20
510	 25	199.5	27.3	 20
511	 25	776.0	123.8	 25
512	 25	109.0	18.5	 25
513	 25	274.8	24.1	 20
514	 25	97.0	22.0	 25
515	 25	56.0	10.1	 25
516	 25	343.5	39.3	 20
517	 25	62.0	7.8	 20
518	 25	60.0	10.3	 20
519	 25	560.5	43.6	 16
520	 25	655.0	36.7	 20
521	 25	187.0	28.5	 25
522	 25	82.8	10.8	 20
523	 25	130.0	21.4	 25
524	 25	138.0	27.0	 25
525	 25	77.8	13.9	 20
526	 25	77.0	34.3	 25
527	 25	73.0	9.0	 25
528	 25	105.3	14.6	 16
529	 25	610.8	113.0	 20
530	 25	700.5	75.6	 20
531	 25	69.3	11.3	 16
532	 25	246.0	48.2	 25
533	 25	113.0	14.1	 25
534	 25	96.3	13.2	 20
535	 25	100.0	15.6	 25
536	 25	622.0	65.6	 25
537	 25	411.5	46.7	 20
538	 25	121.0	17.7	 25
539	 25	66.0	12.1	 20
540	 25	129.0	16.3	 16
541	 25	108.3	17.3	 20
542	 25	106.5	17.1	 20
543	 25	198.5	26.2	 20
544	 25	243.0	35.3	 25
545	 25	511.0	51.9	 25
546	 25	450.5	27.8	 20
547	 25	125.0	20.2	 25
548	 25	70.0	14.8	 25
549	 25	50.3	10.0	 20
550	 25	57.0	8.9	 20
551	 25	320.8	45.0	 20
552	 25	66.0	11.7	 16
553	 25	99.3	13.5	 20
554	 25	133.0	17.4	 25
555	 25	118.8	17.9	 20
556	 25	69.0	12.5	 25
557	 25	139.0	28.8	 25
558	 25	52.0	10.5	 20
559	 25	52.0	8.1	 25
560	 25	120.0	18.6	 25
561	 25	103.5	16.9	 16
562	 25	377.3	42.0	 20
563	 25	380.5	43.2	 20
564	 25	120.3	19.3	 16
565	 25	214.0	45.7	 25
566	 25	261.8	33.1	 20
567	 25	105.0	10.5	 25
568	 25	105.0	17.6	 25
569	 25	79.5	15.3	 20
570	 25	148.0	24.1	 25
571	 25	73.0	12.4	 25
572	 25	82.5	14.9	 16
573	 25	72.0	15.2	 20
574	 25	168.5	26.0	 20
575	 25	100.5	12.2	 16
576	 25	99.0	19.2	 25
577	 25	50.0	7.8	 25
578	 25	49.0	9.7	 20
579	 25	48.0	8.0	 25
580	 25	98.0	18.3	 25
581	 25	79.3	17.6	 20
582	 25	59.0	10.6	 25
583	 25	55.0	6.5	 20
584	 25	103.8	11.9	 16
585	 25	210.0	23.4	 20
586	 25	1958.8	149.9	 20
587	 25	76.8	13.8	 20
588	 25	93.0	17.7	 25
589	 25	143.0	16.1	 25
590	 25	211.5	21.0	 20
591	 25	225.0	29.1	 25
592	 25	226.0	22.8	 25
593	 25	119.3	16.7	 20
594	 25	77.3	12.2	 20
595	 25	60.3	10.1	 20
596	 25	63.0	11.0	 16
597	 25	76.3	14.3	 20
598	 25	277.0	42.0	 25
599	 25	84.8	13.2	 20
600	 25	457.0	81.3	 25
601	 25	86.0	13.0	 25
602	 25	54.3	11.2	 20
603	 25	67.0	12.8	 25
604	 25	77.0	11.7	 25
605	 25	177.5	25.2	 16
606	 25	80.5	12.4	 20
607	 25	87.8	13.5	 20
608	 25	54.8	9.2	 16
609	 25	55.0	9.7	 25
610	 25	53.0	10.3	 25
611	 25	78.5	18.0	 20
612	 25	65.0	11.7	 25
613	 25	60.0	10.1	 25
614	 25	150.0	14.6	 20
615	 25	46.0	8.5	 25
616	 25	54.0	10.2	 20
617	 25	51.3	9.0	 16
618	 25	100.0	15.7	 20
619	 25	47.3	6.6	 20
620	 25	55.0	9.4	 20
621	 25	67.0	11.6	 25
622	 25	66.5	12.6	 20
623	 25	505.0	101.7	 25
624	 25	72.0	11.7	 25
625	 25	389.5	42.5	 20
626	 25	77.0	9.7	 25
627	 25	65.5	9.9	 20
628	 25	385.3	34.9	 16
629	 25	68.0	12.8	 20
630	 25	91.5	16.5	 20
631	 25	112.5	14.3	 20
632	 25	68.0	10.8	 25
633	 25	53.0	8.3	 25
634	 25	100.8	15.8	 20
635	 25	200.0	26.0	 25
636	 25	84.0	13.0	 25
637	 25	277.8	26.7	 20
638	 25	110.3	19.0	 20
639	 25	84.5	19.9	 20
  0	 26	5472.3	1267.3	 20
  1	 26	67.0	38.7	 25
  2	 26	51.0	9.0	 20
  3	 26	44.8	6.3	 16
  4	 26	43.0	10.5	 20
  5	 26	57.0	12.1	 25
  6	 26	71.3	12.5	 20
  7	 26	58.0	9.1	 25
  8	 26	47.0	7.5	 25
  9	 26	61.0	10.1	 20
 10	 26	43.0	7.4	 25
 11	 26	44.0	6.7	 25
 12	 26	50.0	7.3	 20
 13	 26	47.0	7.4	 20
 14	 26	42.8	8.1	 20
 15	 26	42.3	8.5	 16
 16	 26	61.0	11.2	 25
 17	 26	49.0	7.0	 25
 18	 26	69.8	16.8	 20
 19	 26	80.0	12.5	 25
 20	 26	63.0	8.8	 25
 21	 26	51.0	9.0	 20
 22	 26	46.0	7.8	 25
 23	 26	43.0	8.5	 25
 24	 26	50.3	8.6	 16
 25	 26	211.5	48.4	 20
 26	 26	392.5	44.2	 20
 27	 26	248.8	28.8	 20
 28	 26	966.0	149.5	 25
 29	 26	519.0	81.3	 25
 30	 26	78.0	12.2	 20
 31	 26	142.0	22.9	 25
 32	 26	147.0	31.3	 20
 33	 26	172.0	30.5	 25
 34	 26	183.0	38.3	 25
 35	 26	114.0	17.5	 16
 36	 26	107.5	19.8	 20
 37	 26	122.3	16.3	 20
 38	 26	209.8	19.1	 20
 39	 26	119.0	19.7	 25
 40	 26	56.0	10.0	 25
 41	 26	49.0	10.7	 20
 42	 26	52.0	14.0	 25
 43	 26	99.0	37.0	 25
 44	 26	46.3	6.5	 20
 45	 26	48.0	8.9	 25
 46	 26	45.5	10.0	 20
 47	 26	59.5	15.6	 16
 48	 26	49.5	8.4	 20
 49	 26	62.8	9.0	 20
 50	 26	68.3	13.5	 20
 51	 26	52.0	13.5	 25
 52	 26	100.0	20.3	 25
 53	 26	120.5	19.6	 20
 54	 26	164.0	34.6	 25
 55	 26	52.0	9.5	 25
 56	 26	54.3	8.9	 20
 57	 26	43.8	7.8	 20
 58	 26	43.3	7.9	 20
 59	 26	42.3	9.4	 16
 60	 26	41.3	6.2	 20
 61	 26	43.0	8.5	 25
 62	 26	45.3	7.0	 20
 63	 26	53.0	9.7	 25
 64	 26	49.0	8.0	 25
 65	 26	55.0	10.9	 20
 66	 26	70.0	10.8	 25
 67	 26	51.0	9.0	 25
 68	 26	45.3	6.0	 16
 69	 26	107.3	21.1	 20
 70	 26	72.0	13.9	 20
 71	 26	79.0	12.8	 16
 72	 26	71.0	14.3	 25
 73	 26	208.0	36.2	 25
 74	 26	422.0	37.1	 20
 75	 26	447.0	65.2	 25
 76	 26	338.0	43.9	 25
 77	 26	292.5	41.0	 20
 78	 26	143.0	17.2	 25
 79	 26	158.3	27.3	 20
 80	 26	169.0	22.9	 16
 81	 26	47.5	11.7	 20
 82	 26	42.0	9.5	 20
 83	 26	59.0	8.3	 20
 84	 26	46.0	8.6	 25
 85	 26	158.0	29.2	 25
 86	 26	244.5	33.7	 20
 87	 26	207.0	29.8	 25
 88	 26	93.5	15.8	 20
 89	 26	84.0	15.6	 25
 90	 26	103.3	12.1	 20
 91	 26	630.0	40.0	 16
 92	 26	364.3	49.1	 20
 93	 26	95.8	45.8	 20
 94	 26	178.3	22.3	 20
 95	 26	91.0	27.0	 25
 96	 26	359.0	30.3	 25
 97	 26	127.0	33.4	 20
 98	 26	87.0	14.5	 25
 99	 26	137.0	16.7	 25
100	 26	109.5	19.0	 20
101	 26	50.5	7.6	 20
102	 26	71.5	14.4	 20
103	 26	137.3	21.9	 16
104	 26	250.0	44.2	 20
105	 26	51.0	13.1	 25
106	 26	107.3	18.8	 20
107	 26	64.0	10.1	 25
108	 26	105.0	16.7	 25
109	 26	172.5	31.5	 20
110	 26	44.0	6.9	 25
111	 26	48.0	8.2	 25
112	 26	69.3	8.9	 16
113	 26	51.8	12.2	 20
114	 26	48.5	8.4	 20
115	 26	45.0	10.5	 16
116	 26	51.0	10.1	 25
117	 26	90.0	16.4	 25
118	 26	222.0	31.2	 20
119	 26	636.0	89.3	 25
120	 26	522.0	63.0	 25
121	 26	850.3	74.1	 20
122	 26	149.0	101.3	 25
123	 26	276.5	32.7	 20
124	 26	249.0	27.9	 16
125	 26	109.0	20.1	 20
126	 26	85.3	14.3	 20
127	 26	165.3	22.7	 20
128	 26	68.0	11.3	 25
129	 26	117.0	23.0	 25
130	 26	223.3	44.5	 20
131	 26	50.0	9.9	 25
132	 26	117.0	20.6	 25
133	 26	62.8	8.5	 20
134	 26	52.3	9.8	 20
135	 26	36.0	6.8	 20
136	 26	54.8	12.3	 16
137	 26	72.3	10.8	 20
138	 26	341.0	40.3	 25
139	 26	133.5	19.8	 20
140	 26	52.0	6.4	 25
141	 26	70.0	10.3	 25
142	 26	49.5	7.6	 20
143	 26	63.0	13.4	 25
144	 26	49.0	9.7	 25
145	 26	46.3	9.4	 16
146	 26	46.0	8.3	 20
147	 26	51.0	9.7	 16
148	 26	50.3	12.4	 20
149	 26	48.0	7.8	 25
150	 26	51.0	9.1	 20
151	 26	65.0	11.3	 25
152	 26	65.0	13.7	 25
153	 26	53.5	9.2	 20
154	 26	50.0	8.1	 25
155	 26	172.0	23.9	 25
156	 26	68.5	8.7	 16
157	 26	82.5	16.5	 20
158	 26	58.0	11.5	 20
159	 26	239.3	38.0	 16
160	 26	241.0	35.1	 25
161	 26	73.0	17.3	 25
162	 26	55.5	9.1	 20
163	 26	46.0	8.6	 25
164	 26	68.0	8.9	 25
165	 26	339.3	44.8	 20
166	 26	97.0	13.2	 25
167	 26	107.0	13.7	 20
168	 26	47.0	11.6	 16
169	 26	202.5	43.1	 20
170	 26	395.8	61.1	 20
171	 26	459.3	25.6	 20
172	 26	145.0	31.7	 25
173	 26	76.0	9.3	 25
174	 26	62.3	11.0	 20
175	 26	225.0	56.7	 25
176	 26	52.0	9.0	 25
177	 26	41.5	8.8	 20
178	 26	49.3	7.8	 20
179	 26	49.3	9.8	 20
180	 26	42.3	6.6	 16
181	 26	38.3	8.1	 20
182	 26	46.0	7.6	 25
183	 26	49.3	10.4	 20
184	 26	615.0	137.4	 25
185	 26	416.0	62.5	 25
186	 26	306.3	48.7	 20
187	 26	59.0	10.9	 25
188	 26	73.0	13.9	 25
189	 26	79.3	13.9	 16
190	 26	143.0	17.7	 20
191	 26	62.5	10.1	 20
192	 26	56.0	9.7	 16
193	 26	51.0	8.2	 25
194	 26	74.0	11.4	 25
195	 26	58.5	16.6	 20
196	 26	125.0	21.9	 25
197	 26	91.0	13.2	 25
198	 26	86.0	15.9	 20
199	 26	182.0	37.1	 25
200	 26	59.0	12.5	 20
201	 26	134.5	24.2	 16
202	 26	58.3	16.1	 20
203	 26	53.3	11.0	 16
204	 26	95.0	15.2	 25
205	 26	55.0	9.6	 25
206	 26	49.3	7.6	 20
207	 26	52.0	8.4	 25
208	 26	48.0	7.1	 25
209	 26	42.8	6.2	 20
210	 26	49.0	8.9	 25
211	 26	46.0	8.7	 20
212	 26	47.5	15.0	 16
213	 26	45.0	8.1	 20
214	 26	46.0	7.4	 20
215	 26	45.5	8.2	 20
216	 26	58.0	9.6	 25
217	 26	47.0	8.6	 25
218	 26	44.5	10.9	 20
219	 26	45.0	7.0	 25
220	 26	43.0	9.0	 25
221	 26	57.3	11.0	 20
222	 26	49.0	8.4	 25
223	 26	53.5	10.7	 20
224	 26	44.3	8.1	 16
225	 26	50.0	8.7	 20
226	 26	45.0	7.6	 25
227	 26	50.0	15.0	 20
228	 26	46.0	8.5	 25
229	 26	49.0	8.8	 25
230	 26	44.5	9.1	 20
231	 26	53.0	9.4	 25
232	 26	50.0	9.4	 25
233	 26	112.8	19.9	 20
234	 26	115.0	15.8	 20
235	 26	101.5	19.1	 20
236	 26	63.8	10.3	 16
237	 26	161.0	30.7	 25
238	 26	84.0	18.5	 25
239	 26	116.5	17.6	 20
240	 26	215.0	25.8	 25
241	 26	213.0	31.0	 25
242	 26	56.5	8.5	 20
243	 26	76.0	14.5	 25
244	 26	274.0	43.6	 25
245	 26	337.0	36.8	 16
246	 26	108.5	27.2	 20
247	 26	130.3	16.0	 20
248	 26	103.3	13.2	 20
249	 26	63.0	13.3	 25
250	 26	59.0	10.7	 25
251	 26	53.3	9.8	 20
252	 26	52.0	8.2	 25
253	 26	72.0	12.0	 25
254	 26	148.0	25.2	 20
255	 26	70.0	10.1	 25
256	 26	75.3	13.1	 20
257	 26	344.8	64.0	 16
258	 26	272.0	40.0	 20
259	 26	172.0	27.0	 25
260	 26	58.3	9.9	 20
261	 26	50.0	8.0	 25
262	 26	54.0	10.9	 20
263	 26	64.0	12.5	 25
264	 26	95.0	13.7	 25
265	 26	111.0	19.8	 20
266	 26	65.0	11.5	 25
267	 26	52.3	8.4	 20
268	 26	101.0	17.2	 16
269	 26	237.0	35.7	 20
270	 26	185.0	30.2	 25
271	 26	54.0	7.3	 20
272	 26	45.0	8.9	 25
273	 26	50.0	7.8	 25
274	 26	57.0	8.7	 20
275	 26	44.0	7.3	 25
276	 26	52.0	10.7	 25
277	 26	50.3	9.1	 20
278	 26	45.3	8.3	 20
279	 26	48.3	7.0	 20
280	 26	47.8	9.3	 16
281	 26	44.0	12.6	 25
282	 26	40.0	9.0	 25
283	 26	48.3	9.1	 20
284	 26	75.0	18.3	 25
285	 26	57.0	10.2	 25
286	 26	80.0	15.5	 20
287	 26	86.0	14.7	 25
288	 26	52.0	10.4	 25
289	 26	52.0	9.4	 16
290	 26	49.0	10.8	 20
291	 26	43.3	8.7	 20
292	 26	45.0	9.9	 20
293	 26	54.0	7.9	 25
294	 26	94.0	14.5	 25
295	 26	68.8	12.8	 20
296	 26	53.0	10.4	 25
297	 26	50.0	10.3	 25
298	 26	74.5	12.2	 20
299	 26	95.0	15.4	 25
300	 26	55.5	8.4	 20
301	 26	53.8	9.8	 16
302	 26	54.5	11.6	 20
303	 26	76.3	14.4	 20
304	 26	1058.3	165.8	 20
305	 26	75.0	23.6	 25
306	 26	61.0	8.3	 25
307	 26	52.0	12.5	 20
308	 26	58.0	9.8	 25
309	 26	53.0	7.5	 25
310	 26	72.0	13.6	 20
311	 26	84.5	16.4	 20
312	 26	159.5	17.0	 20
313	 26	63.8	8.0	 16
314	 26	125.8	18.2	 20
315	 26	76.0	12.6	 25
316	 26	122.0	17.8	 20
317	 26	77.0	14.7	 25
318	 26	60.5	15.4	 20
319	 26	50.0	9.1	 25
320	 26	64.0	10.2	 25
321	 26	75.0	13.2	 20
322	 26	45.8	9.2	 20
323	 26	53.0	10.5	 20
324	 26	113.5	14.9	 16
325	 26	52.5	13.3	 20
326	 26	77.0	13.7	 25
327	 26	56.0	8.6	 20
328	 26	54.0	9.5	 25
329	 26	45.0	8.5	 25
330	 26	50.0	9.0	 20
331	 26	51.0	8.1	 25
332	 26	162.0	59.7	 25
333	 26	72.3	12.0	 16
334	 26	188.0	50.7	 20
335	 26	71.0	11.0	 20
336	 26	80.3	10.9	 16
337	 26	55.0	32.3	 25
338	 26	83.0	12.5	 25
339	 26	101.0	19.8	 20
340	 26	92.0	13.1	 25
341	 26	75.0	13.1	 25
342	 26	56.0	9.7	 20
343	 26	50.0	7.9	 25
344	 26	46.3	5.3	 20
345	 26	81.3	8.2	 16
346	 26	51.5	10.6	 20
347	 26	61.0	10.6	 20
348	 26	58.5	9.2	 20
349	 26	534.0	161.7	 25
350	 26	238.0	26.7	 25
351	 26	80.5	17.7	 20
352	 26	63.0	10.0	 25
353	 26	165.0	28.8	 25
354	 26	176.0	25.4	 20
355	 26	64.0	14.2	 20
356	 26	48.5	10.7	 20
357	 26	45.0	10.6	 16
358	 26	59.5	10.9	 20
359	 26	55.0	10.5	 25
360	 26	54.3	6.4	 20
361	 26	50.0	9.3	 25
362	 26	50.0	8.2	 25
363	 26	58.0	12.0	 20
364	 26	65.0	9.1	 25
365	 26	62.0	10.1	 25
366	 26	80.3	12.8	 16
367	 26	44.5	7.6	 20
368	 26	383.0	66.0	 20
369	 26	169.8	71.3	 16
370	 26	535.0	107.4	 25
371	 26	169.0	21.5	 25
372	 26	107.3	16.4	 20
373	 26	62.0	10.1	 25
374	 26	58.0	10.2	 25
375	 26	52.0	9.4	 20
376	 26	60.0	9.9	 25
377	 26	92.3	12.5	 16
378	 26	237.8	35.6	 20
379	 26	116.5	21.6	 20
380	 26	128.3	13.8	 16
381	 26	78.0	17.6	 25
382	 26	59.0	11.4	 25
383	 26	87.5	17.6	 20
384	 26	70.0	11.9	 25
385	 26	61.0	11.4	 25
386	 26	57.0	8.8	 20
387	 26	69.0	15.2	 25
388	 26	74.0	9.5	 20
389	 26	51.3	10.2	 16
390	 26	57.5	10.6	 20
391	 26	56.0	11.4	 20
392	 26	65.3	11.2	 20
393	 26	98.0	16.6	 25
394	 26	61.0	7.0	 25
395	 26	123.5	20.5	 20
396	 26	182.0	33.8	 25
397	 26	93.0	13.2	 25
398	 26	145.3	22.7	 20
399	 26	316.5	45.6	 20
400	 26	71.3	12.1	 20
401	 26	70.3	13.8	 16
402	 26	74.5	13.4	 20
403	 26	340.0	66.1	 25
404	 26	63.3	11.6	 20
405	 26	497.0	1200.1	 25
406	 26	151.0	358.9	 25
407	 26	64.3	10.6	 20
408	 26	58.0	10.3	 25
409	 26	204.0	33.6	 25
410	 26	67.3	14.0	 16
411	 26	54.5	8.6	 20
412	 26	103.0	14.2	 20
413	 26	401.5	19.1	 16
414	 26	704.0	52.4	 25
415	 26	226.0	23.5	 25
416	 26	631.5	52.7	 20
417	 26	474.0	56.3	 25
418	 26	304.0	31.6	 25
419	 26	670.8	58.7	 20
420	 26	109.0	24.2	 25
421	 26	86.3	12.8	 20
422	 26	162.3	18.5	 16
423	 26	51.3	11.1	 20
424	 26	79.5	14.9	 20
425	 26	106.8	15.6	 20
426	 26	95.0	14.9	 25
427	 26	63.0	8.0	 25
428	 26	51.0	8.9	 20
429	 26	67.0	11.9	 25
430	 26	69.0	19.9	 25
431	 26	50.0	7.7	 20
432	 26	56.0	8.9	 20
433	 26	127.3	15.5	 20
434	 26	182.5	24.9	 16
435	 26	341.8	40.7	 20
436	 26	69.3	10.3	 20
437	 26	46.0	9.9	 25
438	 26	54.0	8.7	 25
439	 26	53.5	11.1	 20
440	 26	46.0	8.9	 25
441	 26	54.0	10.3	 25
442	 26	45.3	6.8	 20
443	 26	50.0	11.4	 20
444	 26	49.3	9.5	 20
445	 26	49.3	7.4	 16
446	 26	48.3	6.8	 20
447	 26	57.0	9.6	 25
448	 26	73.3	11.5	 20
449	 26	84.0	15.5	 25
450	 26	57.0	12.4	 25
451	 26	55.0	15.8	 20
452	 26	49.0	8.8	 25
453	 26	53.0	9.6	 25
454	 26	52.5	10.3	 16
455	 26	249.3	42.9	 20
456	 26	75.3	10.6	 20
457	 26	194.3	114.6	 16
458	 26	72.0	13.0	 25
459	 26	57.0	9.0	 25
460	 26	59.3	10.5	 20
461	 26	105.0	14.8	 25
462	 26	68.0	11.2	 25
463	 26	54.0	8.3	 20
464	 26	59.0	9.9	 25
465	 26	52.3	9.4	 20
466	 26	333.5	35.3	 16
467	 26	159.0	23.9	 20
468	 26	86.3	13.3	 20
469	 26	145.3	20.1	 20
470	 26	105.0	18.4	 25
471	 26	224.0	25.7	 25
472	 26	436.0	54.8	 20
473	 26	188.0	24.0	 25
474	 26	57.0	12.6	 25
475	 26	77.5	14.3	 20
476	 26	55.0	8.9	 25
477	 26	49.0	8.3	 20
478	 26	59.8	9.2	 16
479	 26	47.3	8.1	 20
480	 26	49.0	10.8	 25
481	 26	42.3	5.4	 20
482	 26	66.0	8.8	 25
483	 26	78.0	11.2	 25
484	 26	56.3	8.0	 20
485	 26	73.0	12.3	 25
486	 26	64.0	8.6	 25
487	 26	662.0	62.1	 20
488	 26	52.5	10.9	 20
489	 26	75.3	13.3	 20
490	 26	57.5	10.2	 16
491	 26	49.0	7.8	 25
492	 26	50.5	8.9	 20
493	 26	94.0	20.4	 25
494	 26	48.0	7.2	 25
495	 26	45.3	9.6	 20
496	 26	65.0	12.2	 25
497	 26	52.0	7.8	 25
498	 26	50.3	8.0	 20
499	 26	59.8	11.6	 20
500	 26	49.5	7.6	 20
501	 26	54.5	11.1	 16
502	 26	72.0	13.0	 25
503	 26	129.0	19.3	 25
504	 26	94.8	11.4	 20
505	 26	77.0	13.3	 25
506	 26	156.0	26.3	 25
507	 26	1113.5	125.4	 20
508	 26	815.0	120.7	 25
509	 26	82.0	16.4	 25
510	 26	101.3	18.2	 16
511	 26	462.0	61.6	 20
512	 26	68.3	15.5	 20
513	 26	121.3	13.0	 20
514	 26	69.0	14.8	 25
515	 26	59.0	9.0	 25
516	 26	513.0	66.7	 20
517	 26	58.0	10.5	 25
518	 26	135.0	21.0	 25
519	 26	223.8	36.2	 20
520	 26	204.0	30.0	 25
521	 26	72.0	10.2	 20
522	 26	69.5	11.7	 16
523	 26	107.5	17.9	 20
524	 26	70.0	10.0	 25
525	 26	78.8	8.7	 20
526	 26	80.0	11.9	 25
527	 26	61.0	10.4	 25
528	 26	78.3	13.5	 20
529	 26	246.0	46.6	 25
530	 26	227.0	34.4	 25
531	 26	54.0	13.2	 20
532	 26	145.0	30.7	 20
533	 26	114.0	16.9	 20
534	 26	95.8	14.5	 16
535	 26	74.0	49.7	 25
536	 26	1479.0	172.2	 25
537	 26	137.5	24.3	 20
538	 26	183.0	35.2	 25
539	 26	63.0	10.8	 25
540	 26	81.5	14.6	 20
541	 26	82.0	11.8	 25
542	 26	82.0	10.7	 25
543	 26	171.3	18.5	 16
544	 26	208.3	26.1	 20
545	 26	399.3	35.9	 20
546	 26	169.5	31.0	 20
547	 26	60.0	11.3	 25
548	 26	45.0	6.2	 25
549	 26	45.8	9.0	 20
550	 26	46.0	9.9	 25
551	 26	64.0	13.7	 20
552	 26	66.0	14.2	 25
553	 26	84.0	13.2	 25
554	 26	55.3	11.1	 16
555	 26	55.0	9.9	 20
556	 26	50.5	9.8	 20
557	 26	64.0	15.9	 20
558	 26	45.0	8.8	 25
559	 26	50.0	10.4	 25
560	 26	104.8	19.2	 20
561	 26	67.0	11.2	 25
562	 26	288.0	36.5	 25
563	 26	150.0	15.2	 20
564	 26	82.0	13.0	 25
565	 26	73.3	15.9	 20
566	 26	65.3	10.0	 16
567	 26	88.0	11.3	 20
568	 26	58.3	5.6	 20
569	 26	51.3	6.2	 20
570	 26	65.0	12.5	 25
571	 26	52.0	8.3	 25
572	 26	46.5	10.6	 20
573	 26	56.0	10.7	 25
574	 26	84.0	16.3	 25
575	 26	70.0	16.6	 20
576	 26	83.3	18.2	 20
577	 26	54.3	7.3	 20
578	 26	46.3	9.0	 16
579	 26	48.8	11.2	 20
580	 26	76.0	13.4	 25
581	 26	52.5	8.3	 20
582	 26	55.0	12.7	 25
583	 26	69.0	14.4	 25
584	 26	270.3	28.2	 20
585	 26	125.0	36.7	 25
586	 26	430.0	45.8	 25
587	 26	56.3	10.9	 16
588	 26	86.8	11.5	 20
589	 26	90.5	12.4	 20
590	 26	92.5	13.1	 16
591	 26	80.0	13.7	 25
592	 26	95.0	17.9	 25
593	 26	61.3	13.0	 20
594	 26	52.0	7.1	 25
595	 26	61.0	8.8	 25
596	 26	57.3	8.2	 20
597	 26	75.0	9.9	 25
598	 26	58.3	9.8	 20
599	 26	58.3	7.9	 16
600	 26	158.0	18.8	 20
601	 26	64.0	10.5	 20
602	 26	60.0	8.9	 20
603	 26	98.0	18.6	 25
604	 26	55.0	10.6	 25
605	 26	128.5	24.8	 20
606	 26	70.0	9.5	 25
607	 26	80.0	9.5	 20
608	 26	50.0	8.2	 25
609	 26	69.0	18.8	 20
610	 26	50.8	10.3	 16
611	 26	72.0	17.7	 20
612	 26	48.5	6.8	 20
613	 26	48.3	9.0	 20
614	 26	56.0	8.8	 25
615	 26	47.0	7.9	 25
616	 26	44.8	7.7	 20
617	 26	53.0	7.9	 25
618	 26	80.0	13.2	 25
619	 26	49.3	8.2	 20
620	 26	49.0	9.4	 20
621	 26	47.5	11.5	 20
622	 26	56.5	8.4	 16
623	 26	90.3	13.1	 20
624	 26	54.0	9.5	 25
625	 26	109.0	20.1	 20
626	 26	63.0	10.8	 25
627	 26	62.0	10.5	 25
628	 26	172.5	27.7	 20
629	 26	71.0	10.7	 25
630	 26	60.0	9.6	 25
631	 26	70.3	10.1	 16
632	 26	74.5	10.3	 20
633	 26	53.0	11.8	 20
634	 26	168.5	16.3	 16
635	 26	241.0	35.5	 25
636	 26	63.0	11.0	 25
637	 26	159.8	17.8	 20
638	 26	90.0	17.0	 25
639	 26	5859.0	1065.2	 25
  0	 27	74.3	12.0	 20
  1	 27	104.0	16.9	 25
  2	 27	57.0	9.0	 25
  3	 27	43.5	10.7	 20
  4	 27	77.0	13.6	 25
  5	 27	74.0	14.4	 20
  6	 27	54.5	14.3	 16
  7	 27	66.0	14.1	 20
  8	 27	57.3	11.0	 20
  9	 27	65.3	12.7	 20
 10	 27	73.0	14.0	 25
 11	 27	47.0	6.8	 25
 12	 27	85.8	11.8	 20
 13	 27	146.0	22.4	 25
 14	 27	71.0	13.2	 25
 15	 27	692.3	178.7	 20
 16	 27	79.8	16.1	 20
 17	 27	60.3	9.4	 16
 18	 27	53.3	9.9	 20
 19	 27	59.5	13.4	 20
 20	 27	65.3	14.4	 20
 21	 27	44.0	6.5	 25
 22	 27	43.0	8.6	 25
 23	 27	46.3	7.8	 20
 24	 27	47.0	6.3	 25
 25	 27	50.0	7.8	 25
 26	 27	53.0	9.1	 20
 27	 27	101.5	22.5	 20
 28	 27	228.3	36.3	 20
 29	 27	74.0	11.9	 16
 30	 27	67.3	13.5	 20
 31	 27	322.0	72.6	 25
 32	 27	261.5	21.4	 20
 33	 27	146.0	25.1	 25
 34	 27	115.0	13.4	 25
 35	 27	102.5	16.6	 20
 36	 27	114.0	18.5	 25
 37	 27	124.0	23.5	 25
 38	 27	100.3	14.0	 16
 39	 27	62.8	10.8	 20
 40	 27	553.5	110.3	 20
 41	 27	250.0	35.9	 16
 42	 27	676.0	172.6	 25
 43	 27	66.0	20.2	 25
 44	 27	46.0	7.7	 20
 45	 27	45.0	10.5	 25
 46	 27	52.0	8.5	 25
 47	 27	53.3	10.6	 20
 48	 27	42.0	6.0	 25
 49	 27	55.0	12.3	 25
 50	 27	43.3	7.3	 16
 51	 27	41.0	6.5	 20
 52	 27	65.0	13.0	 20
 53	 27	82.5	15.1	 20
 54	 27	57.0	8.2	 25
 55	 27	43.0	9.1	 25
 56	 27	36.3	5.3	 20
 57	 27	54.0	9.8	 25
 58	 27	47.0	9.3	 25
 59	 27	45.0	10.3	 20
 60	 27	44.0	7.6	 25
 61	 27	43.0	6.2	 20
 62	 27	44.0	7.9	 16
 63	 27	40.8	6.3	 20
 64	 27	69.0	10.8	 25
 65	 27	110.5	21.3	 20
 66	 27	66.0	14.5	 25
 67	 27	46.0	9.6	 25
 68	 27	42.3	7.0	 20
 69	 27	43.0	7.1	 25
 70	 27	51.0	9.7	 25
 71	 27	138.3	30.7	 20
 72	 27	111.3	19.5	 20
 73	 27	109.8	18.6	 16
 74	 27	479.3	129.1	 20
 75	 27	84.0	37.4	 25
 76	 27	88.0	13.6	 20
 77	 27	740.0	188.6	 25
 78	 27	185.0	24.4	 25
 79	 27	360.3	40.3	 20
 80	 27	267.0	45.7	 25
 81	 27	200.0	33.9	 25
 82	 27	111.8	22.9	 20
 83	 27	73.5	11.3	 20
 84	 27	78.8	14.6	 20
 85	 27	85.5	11.5	 16
 86	 27	95.0	17.8	 25
 87	 27	105.0	15.6	 25
 88	 27	104.3	20.1	 20
 89	 27	94.0	17.8	 25
 90	 27	49.0	7.8	 25
 91	 27	585.8	119.8	 20
 92	 27	142.0	43.7	 25
 93	 27	112.0	17.0	 25
 94	 27	329.8	49.1	 16
 95	 27	885.3	175.1	 20
 96	 27	964.0	67.6	 20
 97	 27	262.8	27.3	 20
 98	 27	64.0	11.7	 25
 99	 27	143.0	28.2	 25
100	 27	597.0	52.1	 20
101	 27	106.0	29.9	 25
102	 27	108.0	15.2	 25
103	 27	717.3	109.8	 20
104	 27	152.0	53.4	 25
105	 27	129.3	22.3	 20
106	 27	116.3	19.0	 16
107	 27	118.3	17.9	 20
108	 27	46.0	6.6	 25
109	 27	44.5	6.8	 20
110	 27	45.0	9.8	 25
111	 27	56.0	13.0	 25
112	 27	41.0	7.5	 20
113	 27	42.0	7.9	 25
114	 27	42.0	6.2	 25
115	 27	49.3	9.4	 20
116	 27	102.0	19.0	 20
117	 27	62.0	9.2	 20
118	 27	59.3	9.0	 16
119	 27	425.0	103.9	 25
120	 27	206.0	51.6	 25
121	 27	115.5	28.5	 20
122	 27	57.0	11.5	 25
123	 27	61.0	10.5	 25
124	 27	112.3	15.4	 20
125	 27	85.0	12.9	 25
126	 27	109.0	17.8	 25
127	 27	117.8	22.8	 16
128	 27	54.0	9.3	 20
129	 27	44.3	7.6	 20
130	 27	48.5	9.7	 16
131	 27	49.0	8.5	 25
132	 27	387.5	59.0	 20
133	 27	62.0	12.1	 25
134	 27	78.0	13.8	 25
135	 27	87.8	18.5	 20
136	 27	92.0	17.4	 25
137	 27	473.0	68.1	 25
138	 27	381.5	33.6	 16
139	 27	350.5	31.7	 20
140	 27	149.8	26.1	 20
141	 27	50.5	11.2	 16
142	 27	226.0	48.0	 25
143	 27	82.0	12.9	 25
144	 27	386.5	54.9	 20
145	 27	122.0	32.8	 25
146	 27	215.0	45.8	 25
147	 27	65.3	13.8	 20
148	 27	56.0	11.5	 25
149	 27	883.8	154.2	 20
150	 27	49.0	6.2	 16
151	 27	50.3	12.3	 20
152	 27	96.5	18.4	 20
153	 27	283.0	29.7	 20
154	 27	189.0	22.5	 25
155	 27	254.0	31.3	 25
156	 27	645.0	94.9	 20
157	 27	739.0	114.4	 25
158	 27	202.0	29.5	 25
159	 27	70.0	15.5	 20
160	 27	105.5	13.9	 20
161	 27	63.8	12.9	 20
162	 27	59.8	8.9	 16
163	 27	59.5	10.5	 20
164	 27	69.0	14.0	 25
165	 27	95.5	15.7	 20
166	 27	121.0	19.7	 25
167	 27	77.0	13.8	 25
168	 27	125.3	17.5	 20
169	 27	161.0	21.4	 25
170	 27	211.0	23.4	 25
171	 27	60.5	9.4	 16
172	 27	70.3	14.9	 20
173	 27	58.0	12.0	 20
174	 27	46.3	9.2	 16
175	 27	57.0	8.7	 25
176	 27	87.0	14.5	 25
177	 27	112.3	23.8	 20
178	 27	48.0	9.8	 25
179	 27	63.0	12.1	 25
180	 27	60.3	8.8	 20
181	 27	127.0	19.8	 25
182	 27	93.3	11.9	 20
183	 27	84.0	14.1	 16
184	 27	55.8	11.2	 20
185	 27	53.5	10.5	 20
186	 27	57.3	8.8	 20
187	 27	48.0	11.1	 25
188	 27	75.3	11.6	 20
189	 27	69.0	14.4	 25
190	 27	106.0	20.9	 25
191	 27	190.8	21.2	 20
192	 27	173.0	34.3	 25
193	 27	104.5	17.3	 20
194	 27	103.5	14.9	 16
195	 27	402.0	122.6	 20
196	 27	62.8	10.1	 20
197	 27	57.5	8.7	 20
198	 27	118.0	29.1	 25
199	 27	62.0	10.6	 25
200	 27	73.3	12.6	 20
201	 27	100.0	20.9	 25
202	 27	78.0	14.8	 25
203	 27	74.5	12.7	 20
204	 27	55.3	8.7	 20
205	 27	51.5	11.3	 20
206	 27	50.0	5.9	 16
207	 27	45.3	11.1	 20
208	 27	57.0	9.5	 25
209	 27	50.3	8.4	 20
210	 27	48.0	10.3	 25
211	 27	50.0	10.9	 25
212	 27	47.0	8.2	 20
213	 27	85.0	20.0	 25
214	 27	52.0	10.8	 25
215	 27	53.5	10.6	 16
216	 27	83.3	12.9	 20
217	 27	513.8	77.1	 20
218	 27	74.8	12.9	 16
219	 27	164.0	43.6	 25
220	 27	50.0	11.9	 25
221	 27	4399.8	789.7	 20
222	 27	87.0	60.0	 25
223	 27	63.0	11.2	 25
224	 27	184.3	35.8	 20
225	 27	172.0	36.1	 25
226	 27	97.3	15.2	 20
227	 27	47.5	8.6	 16
228	 27	46.5	11.3	 20
229	 27	42.3	7.2	 20
230	 27	65.8	50.0	 20
231	 27	45.0	7.4	 25
232	 27	54.0	8.5	 25
233	 27	69.3	11.4	 20
234	 27	83.0	11.7	 25
235	 27	88.0	16.2	 25
236	 27	69.0	10.8	 20
237	 27	121.5	22.2	 20
238	 27	203.5	24.5	 20
239	 27	545.5	53.1	 16
240	 27	208.3	19.2	 20
241	 27	178.0	21.6	 25
242	 27	81.5	12.9	 20
243	 27	448.0	48.5	 25
244	 27	1005.0	114.0	 25
245	 27	267.3	45.0	 20
246	 27	1151.0	133.1	 25
247	 27	294.8	49.8	 20
248	 27	131.8	17.4	 20
249	 27	122.5	16.7	 20
250	 27	88.3	13.6	 16
251	 27	1387.8	434.0	 20
252	 27	65.0	20.8	 25
253	 27	49.3	7.4	 20
254	 27	64.0	9.0	 25
255	 27	82.0	14.4	 25
256	 27	58.8	13.4	 20
257	 27	56.0	9.7	 25
258	 27	57.0	10.0	 25
259	 27	82.3	10.7	 16
260	 27	129.0	17.7	 20
261	 27	52.5	10.7	 20
262	 27	81.5	9.5	 16
263	 27	76.0	18.2	 25
264	 27	59.0	10.6	 25
265	 27	50.3	8.0	 20
266	 27	49.0	9.0	 25
267	 27	111.0	23.3	 25
268	 27	66.8	13.6	 20
269	 27	81.0	11.5	 25
270	 27	56.0	9.7	 20
271	 27	110.3	13.3	 16
272	 27	59.8	10.8	 20
273	 27	48.0	10.1	 20
274	 27	67.3	11.4	 20
275	 27	81.0	13.7	 25
276	 27	91.0	19.7	 25
277	 27	68.0	12.1	 20
278	 27	119.0	23.6	 25
279	 27	46.0	10.1	 25
280	 27	50.3	8.3	 20
281	 27	47.3	9.7	 20
282	 27	46.3	7.3	 20
283	 27	55.0	9.8	 16
284	 27	49.0	8.5	 20
285	 27	48.0	9.5	 25
286	 27	55.5	8.1	 20
287	 27	42.0	4.6	 25
288	 27	80.0	15.7	 25
289	 27	54.0	9.6	 20
290	 27	109.0	24.1	 25
291	 27	61.0	11.6	 25
292	 27	220.8	26.9	 16
293	 27	47.8	8.5	 20
294	 27	50.3	9.6	 20
295	 27	65.3	7.1	 16
296	 27	60.0	10.6	 25
297	 27	130.0	19.6	 25
298	 27	116.8	16.4	 20
299	 27	111.0	16.7	 25
300	 27	192.0	29.3	 25
301	 27	57.0	9.1	 20
302	 27	58.0	11.3	 25
303	 27	94.0	15.4	 20
304	 27	99.5	19.6	 20
305	 27	69.3	13.2	 20
306	 27	54.5	8.8	 16
307	 27	56.0	8.6	 25
308	 27	59.0	13.1	 25
309	 27	313.3	42.1	 20
310	 27	74.0	12.5	 25
311	 27	48.0	8.9	 25
312	 27	54.8	9.9	 20
313	 27	79.0	15.1	 25
314	 27	339.0	51.1	 25
315	 27	211.3	26.7	 16
316	 27	3649.5	747.9	 20
317	 27	849.3	88.6	 20
318	 27	63.3	9.7	 20
319	 27	113.0	27.0	 25
320	 27	68.0	9.4	 25
321	 27	51.3	8.5	 20
322	 27	43.0	7.6	 25
323	 27	46.0	9.9	 25
324	 27	57.8	9.8	 20
325	 27	58.0	8.6	 25
326	 27	399.0	74.6	 20
327	 27	73.5	9.0	 16
328	 27	49.0	8.2	 20
329	 27	53.0	8.8	 25
330	 27	46.0	10.7	 20
331	 27	51.0	8.4	 25
332	 27	55.0	11.3	 25
333	 27	110.3	16.8	 20
334	 27	183.0	48.9	 25
335	 27	80.0	12.2	 25
336	 27	180.8	39.2	 20
337	 27	98.0	14.8	 20
338	 27	81.3	17.2	 20
339	 27	398.0	57.6	 16
340	 27	256.0	42.9	 25
341	 27	231.0	43.4	 25
342	 27	168.0	28.9	 20
343	 27	392.0	96.1	 25
344	 27	118.0	22.9	 25
345	 27	61.3	9.4	 20
346	 27	53.0	8.9	 25
347	 27	55.0	11.7	 25
348	 27	65.0	8.9	 16
349	 27	53.3	28.0	 20
350	 27	47.8	10.2	 20
351	 27	50.0	6.2	 20
352	 27	92.0	22.7	 25
353	 27	81.0	9.1	 25
354	 27	167.8	22.0	 20
355	 27	96.0	15.6	 25
356	 27	80.0	14.0	 25
357	 27	52.3	10.6	 20
358	 27	167.0	43.5	 25
359	 27	88.3	13.1	 20
360	 27	54.8	16.6	 16
361	 27	108.0	18.1	 20
362	 27	86.0	16.3	 20
363	 27	86.0	15.1	 25
364	 27	105.0	22.7	 25
365	 27	63.3	18.7	 20
366	 27	48.0	6.9	 25
367	 27	210.0	40.9	 25
368	 27	52.3	10.6	 20
369	 27	57.0	11.6	 25
370	 27	374.8	77.8	 20
371	 27	694.8	55.1	 16
372	 27	310.5	24.4	 20
373	 27	303.0	32.1	 25
374	 27	87.5	15.4	 20
375	 27	60.0	10.0	 25
376	 27	420.0	86.0	 25
377	 27	267.3	39.2	 20
378	 27	184.0	18.6	 25
379	 27	84.0	14.1	 25
380	 27	133.5	20.7	 20
381	 27	91.3	15.4	 20
382	 27	220.5	38.4	 20
383	 27	107.5	17.9	 16
384	 27	96.0	20.1	 25
385	 27	222.0	31.0	 25
386	 27	209.8	22.8	 20
387	 27	114.0	16.8	 25
388	 27	119.0	19.1	 25
389	 27	90.8	16.2	 20
390	 27	62.0	8.3	 25
391	 27	50.0	8.7	 25
392	 27	50.0	8.1	 16
393	 27	64.0	9.1	 20
394	 27	122.8	20.7	 20
395	 27	72.3	10.5	 16
396	 27	96.0	17.7	 25
397	 27	56.0	10.0	 25
398	 27	56.0	9.6	 20
399	 27	102.0	14.2	 25
400	 27	144.0	17.4	 25
401	 27	48.5	8.1	 20
402	 27	136.0	22.0	 25
403	 27	166.3	18.9	 20
404	 27	73.0	10.5	 16
405	 27	176.3	24.3	 20
406	 27	887.8	937.7	 20
407	 27	49.3	8.6	 20
408	 27	48.0	6.9	 25
409	 27	52.0	9.9	 25
410	 27	47.3	8.3	 20
411	 27	145.0	29.8	 25
412	 27	72.0	11.4	 25
413	 27	491.5	63.8	 20
414	 27	484.3	43.1	 20
415	 27	177.8	18.4	 20
416	 27	186.5	26.0	 16
417	 27	246.0	30.9	 20
418	 27	259.8	32.8	 20
419	 27	149.0	31.7	 25
420	 27	113.0	12.1	 25
421	 27	118.8	11.5	 20
422	 27	168.0	24.6	 25
423	 27	55.0	7.5	 25
424	 27	46.5	8.0	 20
425	 27	54.5	7.5	 20
426	 27	80.5	10.9	 20
427	 27	68.5	14.4	 16
428	 27	54.8	11.5	 20
429	 27	60.0	9.8	 25
430	 27	112.3	16.4	 20
431	 27	85.0	131.2	 25
432	 27	79.0	41.6	 25
433	 27	563.3	85.0	 20
434	 27	135.0	27.7	 25
435	 27	87.0	21.4	 25
436	 27	266.5	24.1	 16
437	 27	254.3	35.0	 20
438	 27	111.3	19.8	 20
439	 27	48.8	9.0	 16
440	 27	57.0	14.5	 25
441	 27	142.0	21.3	 25
442	 27	49.3	10.1	 20
443	 27	89.0	15.6	 25
444	 27	233.0	37.6	 25
445	 27	76.5	12.5	 20
446	 27	51.0	9.6	 25
447	 27	159.3	30.4	 20
448	 27	61.3	12.1	 16
449	 27	77.5	11.9	 20
450	 27	66.3	12.0	 20
451	 27	86.3	13.1	 20
452	 27	59.0	12.6	 25
453	 27	197.0	28.7	 25
454	 27	75.3	13.2	 20
455	 27	58.0	10.6	 25
456	 27	78.0	11.5	 25
457	 27	164.5	17.2	 20
458	 27	344.5	32.6	 20
459	 27	182.0	20.5	 20
460	 27	362.8	41.8	 16
461	 27	314.0	39.0	 20
462	 27	70.0	14.2	 25
463	 27	51.0	9.0	 20
464	 27	254.0	45.2	 25
465	 27	81.0	14.8	 25
466	 27	56.0	9.0	 20
467	 27	47.0	9.4	 25
468	 27	68.0	14.0	 25
469	 27	82.0	12.3	 16
470	 27	79.5	14.2	 20
471	 27	46.5	7.5	 20
472	 27	51.0	9.3	 16
473	 27	46.0	5.6	 25
474	 27	54.0	10.9	 25
475	 27	56.5	11.9	 20
476	 27	54.0	9.4	 25
477	 27	659.5	75.5	 20
478	 27	655.0	130.1	 25
479	 27	60.0	9.9	 25
480	 27	48.8	10.3	 16
481	 27	55.5	7.8	 20
482	 27	169.5	34.9	 20
483	 27	74.0	31.9	 16
484	 27	80.0	12.8	 25
485	 27	56.0	11.0	 25
486	 27	53.5	8.7	 20
487	 27	99.0	19.6	 25
488	 27	96.0	18.6	 25
489	 27	125.3	13.5	 20
490	 27	56.0	10.0	 25
491	 27	55.5	11.0	 20
492	 27	556.5	58.9	 16
493	 27	44.0	7.2	 20
494	 27	51.3	9.3	 20
495	 27	68.8	9.8	 20
496	 27	163.0	34.6	 25
497	 27	1001.0	185.7	 25
498	 27	1294.0	135.4	 20
499	 27	105.0	21.0	 25
500	 27	147.0	30.8	 25
501	 27	52.0	8.7	 20
502	 27	108.0	16.1	 20
503	 27	192.5	25.4	 20
504	 27	109.3	16.5	 16
505	 27	43.8	5.4	 20
506	 27	103.0	21.4	 25
507	 27	71.3	9.6	 20
508	 27	75.0	11.9	 25
509	 27	48.0	6.6	 25
510	 27	48.0	7.0	 20
511	 27	116.0	22.8	 25
512	 27	86.0	11.4	 25
513	 27	95.3	16.9	 16
514	 27	635.8	112.2	 20
515	 27	305.8	32.2	 20
516	 27	671.0	62.9	 16
517	 27	428.0	50.7	 25
518	 27	93.0	15.7	 25
519	 27	155.5	33.9	 20
520	 27	56.0	10.1	 25
521	 27	56.0	10.2	 25
522	 27	58.5	8.3	 20
523	 27	54.0	9.3	 25
524	 27	55.3	11.3	 20
525	 27	64.3	9.8	 16
526	 27	48.5	8.8	 20
527	 27	205.8	30.5	 20
528	 27	59.0	10.7	 20
529	 27	53.0	10.2	 25
530	 27	111.0	21.5	 25
531	 27	117.3	19.6	 20
532	 27	71.0	13.7	 25
533	 27	518.0	31.5	 20
534	 27	103.0	15.4	 25
535	 27	79.3	14.5	 20
536	 27	70.8	11.7	 16
537	 27	50.3	8.2	 20
538	 27	64.5	11.5	 20
539	 27	55.3	9.8	 20
540	 27	42.0	7.2	 25
541	 27	54.0	8.1	 25
542	 27	60.0	8.4	 20
543	 27	75.0	11.9	 25
544	 27	73.0	12.9	 25
545	 27	56.0	11.2	 20
546	 27	59.8	9.1	 20
547	 27	49.3	9.5	 20
548	 27	53.3	6.7	 16
549	 27	63.0	11.3	 20
550	 27	188.0	27.3	 25
551	 27	47.0	6.1	 20
552	 27	111.0	25.1	 25
553	 27	99.0	13.8	 25
554	 27	78.0	11.2	 20
555	 27	109.0	19.7	 25
556	 27	64.0	11.5	 25
557	 27	94.0	16.6	 16
558	 27	55.3	10.3	 20
559	 27	472.0	62.2	 20
560	 27	79.3	13.0	 16
561	 27	136.0	22.9	 25
562	 27	87.0	14.4	 25
563	 27	135.3	22.5	 20
564	 27	135.0	20.3	 25
565	 27	74.0	14.0	 25
566	 27	70.0	9.6	 20
567	 27	49.0	7.2	 25
568	 27	53.0	8.9	 25
569	 27	85.0	13.5	 16
570	 27	58.0	10.2	 20
571	 27	96.8	17.5	 20
572	 27	74.0	10.1	 20
573	 27	48.0	7.9	 25
574	 27	59.0	9.0	 25
575	 27	68.0	14.9	 20
576	 27	67.0	11.2	 25
577	 27	69.0	9.6	 25
578	 27	66.0	11.5	 20
579	 27	51.0	9.2	 25
580	 27	63.0	9.9	 20
581	 27	65.3	11.9	 16
582	 27	45.8	7.3	 20
583	 27	371.0	40.3	 25
584	 27	70.3	16.7	 20
585	 27	291.0	41.4	 25
586	 27	105.0	16.2	 25
587	 27	58.0	7.6	 20
588	 27	75.0	12.4	 25
589	 27	110.0	16.4	 25
590	 27	134.0	15.9	 20
591	 27	116.3	19.1	 20
592	 27	117.3	14.1	 16
593	 27	64.0	10.2	 20
594	 27	59.0	10.3	 25
595	 27	137.0	25.2	 20
596	 27	61.0	10.4	 25
597	 27	504.0	81.2	 25
598	 27	46.8	6.7	 20
599	 27	103.0	20.0	 25
600	 27	70.0	12.8	 25
601	 27	57.5	9.5	 20
602	 27	43.8	9.0	 20
603	 27	45.3	7.3	 20
604	 27	55.5	6.3	 16
605	 27	68.0	8.4	 25
606	 27	75.0	13.0	 25
607	 27	1017.3	109.7	 20
608	 27	103.0	27.6	 25
609	 27	175.0	25.4	 25
610	 27	192.5	22.5	 20
611	 27	59.0	7.8	 25
612	 27	79.0	12.7	 25
613	 27	105.5	14.8	 16
614	 27	119.8	17.5	 20
615	 27	60.0	10.1	 20
616	 27	78.0	13.8	 20
617	 27	216.0	39.5	 25
618	 27	54.0	13.4	 25
619	 27	82.3	16.9	 20
620	 27	130.0	24.7	 25
621	 27	52.0	7.9	 25
622	 27	48.3	7.9	 20
623	 27	51.0	8.2	 25
624	 27	63.3	8.8	 20
625	 27	262.3	40.2	 16
626	 27	68.5	13.8	 20
627	 27	65.0	13.7	 25
628	 27	112.8	12.8	 20
629	 27	153.0	19.5	 25
630	 27	86.0	21.0	 25
631	 27	145.8	22.2	 20
632	 27	504.0	65.6	 25
633	 27	97.0	14.9	 25
634	 27	147.0	17.0	 20
635	 27	89.3	17.7	 20
636	 27	154.3	13.4	 20
637	 27	569.3	37.8	 16
638	 27	148.0	19.7	 25
639	 27	91.0	50.8	 25
  0	 28	5556.5	508.7	 16
  1	 28	71.0	31.5	 20
  2	 28	46.5	6.5	 20
  3	 28	46.0	7.6	 25
  4	 28	51.0	8.9	 25
  5	 28	52.5	7.4	 20
  6	 28	45.0	9.9	 25
  7	 28	56.0	10.6	 25
  8	 28	80.5	15.3	 20
  9	 28	46.3	5.6	 20
 10	 28	48.5	8.1	 20
 11	 28	45.0	10.2	 16
 12	 28	110.3	25.5	 20
 13	 28	168.0	27.7	 25
 14	 28	61.0	13.1	 20
 15	 28	71.0	12.7	 25
 16	 28	92.0	13.7	 25
 17	 28	67.3	10.8	 20
 18	 28	56.0	12.1	 25
 19	 28	52.0	8.4	 25
 20	 28	50.5	11.7	 16
 21	 28	44.0	8.2	 20
 22	 28	47.0	9.9	 20
 23	 28	44.0	6.4	 16
 24	 28	44.0	6.1	 25
 25	 28	46.0	8.1	 25
 26	 28	46.5	10.1	 20
 27	 28	59.0	11.4	 25
 28	 28	141.0	30.2	 25
 29	 28	68.3	13.2	 20
 30	 28	62.0	11.2	 25
 31	 28	133.5	26.5	 20
 32	 28	143.0	14.7	 16
 33	 28	85.3	20.2	 20
 34	 28	86.8	15.7	 20
 35	 28	68.0	10.1	 20
 36	 28	151.0	15.2	 25
 37	 28	143.0	24.9	 25
 38	 28	148.0	18.3	 20
 39	 28	70.0	14.8	 25
 40	 28	214.0	38.3	 25
 41	 28	161.3	25.6	 20
 42	 28	489.0	100.3	 20
 43	 28	64.3	17.7	 20
 44	 28	55.0	11.5	 16
 45	 28	48.0	7.7	 20
 46	 28	56.0	9.9	 25
 47	 28	68.0	12.6	 20
 48	 28	49.0	10.4	 25
 49	 28	47.0	10.9	 25
 50	 28	42.3	7.4	 20
 51	 28	41.0	7.2	 25
 52	 28	55.0	7.8	 25
 53	 28	62.0	9.6	 16
 54	 28	63.3	11.9	 20
 55	 28	43.0	8.0	 20
 56	 28	45.5	8.8	 16
 57	 28	43.0	5.0	 25
 58	 28	48.3	8.6	 20
 59	 28	49.0	8.8	 25
 60	 28	47.0	6.9	 25
 61	 28	40.3	6.6	 20
 62	 28	48.0	6.8	 25
 63	 28	40.0	7.6	 25
 64	 28	39.3	7.9	 16
 65	 28	46.5	9.2	 20
 66	 28	62.3	9.6	 20
 67	 28	43.0	6.9	 16
 68	 28	46.0	8.8	 25
 69	 28	42.0	7.7	 25
 70	 28	45.8	6.5	 20
 71	 28	73.0	14.2	 25
 72	 28	66.0	11.8	 25
 73	 28	67.0	13.2	 20
 74	 28	451.0	110.5	 25
 75	 28	72.5	20.4	 20
 76	 28	58.5	11.1	 16
 77	 28	198.5	38.2	 20
 78	 28	91.5	12.0	 20
 79	 28	114.0	14.3	 20
 80	 28	171.0	31.3	 25
 81	 28	100.0	18.3	 25
 82	 28	178.5	21.7	 20
 83	 28	66.0	14.0	 25
 84	 28	74.0	13.4	 25
 85	 28	59.3	8.8	 20
 86	 28	60.8	11.0	 20
 87	 28	51.5	10.4	 20
 88	 28	59.8	9.1	 16
 89	 28	59.0	13.2	 20
 90	 28	43.0	7.1	 25
 91	 28	253.5	34.7	 20
 92	 28	83.0	21.7	 25
 93	 28	171.0	28.6	 25
 94	 28	222.0	38.4	 20
 95	 28	546.0	110.8	 25
 96	 28	645.0	55.6	 25
 97	 28	210.5	31.5	 16
 98	 28	57.0	8.6	 20
 99	 28	91.0	18.5	 20
100	 28	769.0	72.1	 16
101	 28	118.0	39.4	 25
102	 28	161.0	19.5	 25
103	 28	398.8	42.1	 20
104	 28	187.0	41.0	 25
105	 28	140.0	15.8	 25
106	 28	131.8	27.4	 20
107	 28	203.0	26.5	 25
108	 28	45.3	7.5	 20
109	 28	51.3	7.4	 16
110	 28	45.8	9.6	 20
111	 28	52.0	10.3	 20
112	 28	44.3	9.7	 20
113	 28	42.0	5.2	 25
114	 28	47.0	9.0	 25
115	 28	44.3	7.7	 20
116	 28	64.0	12.8	 25
117	 28	49.5	7.3	 20
118	 28	58.0	12.5	 25
119	 28	121.0	24.4	 20
120	 28	130.3	15.4	 16
121	 28	215.0	18.4	 20
122	 28	66.3	8.5	 20
123	 28	71.5	8.4	 20
124	 28	67.0	12.9	 25
125	 28	65.0	10.3	 25
126	 28	61.3	10.3	 20
127	 28	58.0	10.8	 25
128	 28	40.0	7.0	 25
129	 28	45.0	8.6	 20
130	 28	48.0	7.6	 25
131	 28	44.5	8.9	 20
132	 28	64.8	12.3	 16
133	 28	47.5	8.1	 20
134	 28	53.0	10.2	 25
[truncated: 8,632,683 more chars]
