# Supplementary material for: Genome-wide transcriptional profiling data from skin of chronic cutaneous lupus erythematosus (CCLE) patients
Source: Data Brief. 2015 Apr 18;4:47–9. doi: 10.1016/j.dib.2015.02.024 (PMC4510375; doi:10.1016/j.dib.2015.02.024)
Supplement: Supplementary file 1 — Supplementary data [file mmc1.zip › CCLE Skin-CEL files- DIB- Dey-Rao/LE1003N.CEL]

[CEL]
Version=3

[HEADER]
Cols=640
Rows=640
TotalX=640
TotalY=640
OffsetX=0
OffsetY=0
GridCornerUL=231 236
GridCornerUR=4493 271
GridCornerLR=4458 4536
GridCornerLL=196 4501
Axis-invertX=0
AxisInvertY=0
swapXY=0
DatHeader=[0..46103]  le1003n1rep:CLS=4733 RWS=4733 XIN=3  YIN=3  VE=17        2.0 03/15/02 14:06:32       HG_U95Av2.1sq                  6
Algorithm=Percentile
AlgorithmParameters=Percentile:75;CellMargin:2;OutlierHigh:1.500;OutlierLow:1.004

[INTENSITY]
NumberCells=409600
CellHeader=X	Y	MEAN	STDV	NPIXELS
  0	  0	92.0	21.1	 25
  1	  0	6960.5	1096.6	 20
  2	  0	92.0	24.6	 25
  3	  0	7017.0	1086.9	 25
  4	  0	51.5	8.9	 20
  5	  0	71.0	13.3	 25
  6	  0	6544.0	943.4	 25
  7	  0	64.0	8.1	 20
  8	  0	6489.0	786.8	 25
  9	  0	74.3	15.6	 20
 10	  0	6645.8	520.1	 16
 11	  0	71.8	14.8	 20
 12	  0	6399.3	671.9	 20
 13	  0	72.8	12.0	 16
 14	  0	6522.3	718.3	 20
 15	  0	79.0	14.9	 25
 16	  0	6468.3	1218.0	 20
 17	  0	70.0	16.8	 25
 18	  0	6555.0	1097.2	 25
 19	  0	67.8	8.9	 20
 20	  0	6478.0	1097.6	 25
 21	  0	67.0	12.6	 25
 22	  0	6457.0	697.3	 20
 23	  0	72.0	19.9	 25
 24	  0	6220.8	770.8	 20
 25	  0	94.0	67.3	 25
 26	  0	6056.0	973.1	 25
 27	  0	76.0	14.4	 16
 28	  0	6183.3	1407.0	 20
 29	  0	69.0	18.4	 20
 30	  0	6231.3	702.7	 16
 31	  0	93.3	68.7	 20
 32	  0	6307.3	1021.2	 20
 33	  0	76.0	11.3	 16
 34	  0	6063.0	1617.9	 25
 35	  0	68.0	20.6	 25
 36	  0	6147.8	1105.8	 20
 37	  0	79.0	49.4	 25
 38	  0	6061.0	1063.7	 25
 39	  0	73.8	11.2	 20
 40	  0	5842.0	1333.2	 25
 41	  0	74.0	17.0	 25
 42	  0	5807.0	680.8	 20
 43	  0	71.0	27.9	 25
 44	  0	5180.0	1094.1	 25
 45	  0	63.3	6.6	 20
 46	  0	5715.0	1026.3	 20
 47	  0	77.0	18.8	 20
 48	  0	5927.8	456.9	 16
 49	  0	72.8	16.8	 20
 50	  0	5853.3	601.2	 20
 51	  0	69.5	10.4	 16
 52	  0	5877.0	1223.4	 25
 53	  0	69.0	10.3	 25
 54	  0	5726.3	744.6	 20
 55	  0	83.0	18.8	 25
 56	  0	5541.0	667.4	 25
 57	  0	66.0	6.6	 20
 58	  0	5478.0	841.6	 25
 59	  0	89.0	15.8	 25
 60	  0	5845.5	439.7	 20
 61	  0	86.0	16.9	 25
 62	  0	6033.0	590.2	 25
 63	  0	123.8	15.8	 20
 64	  0	6148.0	938.2	 20
 65	  0	99.3	19.7	 20
 66	  0	6213.8	380.0	 16
 67	  0	85.5	18.3	 20
 68	  0	5703.5	558.7	 20
 69	  0	68.3	12.4	 16
 70	  0	5571.0	1083.9	 25
 71	  0	71.0	8.4	 25
 72	  0	5943.5	695.0	 20
 73	  0	73.0	13.0	 25
 74	  0	5866.0	709.2	 25
 75	  0	72.3	12.7	 20
 76	  0	5706.0	926.9	 25
 77	  0	68.0	9.6	 25
 78	  0	5777.8	305.2	 20
 79	  0	79.0	17.6	 25
 80	  0	5576.0	477.6	 25
 81	  0	70.3	10.8	 20
 82	  0	5568.5	823.2	 20
 83	  0	76.3	13.2	 16
 84	  0	5984.3	1427.9	 20
 85	  0	149.5	39.4	 20
 86	  0	6272.5	545.2	 16
 87	  0	102.0	55.1	 20
 88	  0	6154.0	909.9	 25
 89	  0	110.5	19.4	 20
 90	  0	6245.0	1532.5	 25
 91	  0	132.0	47.8	 25
 92	  0	6261.3	514.8	 20
 93	  0	129.0	47.1	 25
 94	  0	5626.0	842.4	 25
 95	  0	91.0	14.6	 20
 96	  0	5702.0	1234.9	 25
 97	  0	74.0	10.5	 25
 98	  0	5858.5	536.9	 20
 99	  0	62.0	23.2	 25
100	  0	5487.0	674.1	 25
101	  0	72.5	12.3	 16
102	  0	5910.3	1000.3	 20
103	  0	62.0	9.6	 20
104	  0	5904.8	288.0	 16
105	  0	75.0	17.7	 20
106	  0	5702.5	495.8	 20
107	  0	74.0	11.4	 20
108	  0	5993.0	1082.9	 25
109	  0	79.0	11.6	 25
110	  0	6269.3	739.7	 20
111	  0	71.0	10.6	 25
112	  0	5844.0	598.0	 25
113	  0	74.0	10.2	 20
114	  0	6096.0	836.1	 25
115	  0	81.0	13.2	 25
116	  0	6303.5	428.2	 20
117	  0	82.0	11.7	 25
118	  0	5848.0	596.6	 25
119	  0	80.3	11.1	 16
120	  0	6470.8	795.8	 20
121	  0	93.0	12.7	 20
122	  0	6485.0	301.6	 16
123	  0	101.0	11.2	 20
124	  0	6505.5	527.1	 20
125	  0	113.5	18.0	 20
126	  0	6383.0	1041.9	 25
127	  0	75.0	10.1	 25
128	  0	6313.5	831.0	 20
129	  0	73.0	9.6	 25
130	  0	5892.0	919.8	 25
131	  0	75.0	12.4	 20
132	  0	6186.0	841.5	 25
133	  0	100.0	15.7	 25
134	  0	6432.8	709.4	 20
135	  0	84.0	12.7	 25
136	  0	6028.0	990.5	 25
137	  0	84.5	7.7	 16
138	  0	6753.8	589.3	 20
139	  0	96.5	14.5	 20
140	  0	6695.8	236.3	 16
141	  0	107.5	11.9	 20
142	  0	6713.0	198.7	 16
143	  0	111.0	17.0	 25
144	  0	6676.0	1001.9	 25
145	  0	87.5	12.0	 20
146	  0	6646.0	677.3	 25
147	  0	120.0	22.4	 25
148	  0	6769.3	439.2	 20
149	  0	132.0	23.2	 25
150	  0	6758.0	599.5	 25
151	  0	88.5	10.9	 20
152	  0	6469.0	857.9	 25
153	  0	89.0	12.1	 25
154	  0	6486.3	695.7	 20
155	  0	96.8	12.8	 20
156	  0	6770.5	564.4	 20
157	  0	78.3	11.9	 16
158	  0	6753.3	863.9	 20
159	  0	78.3	13.3	 20
160	  0	6537.0	343.6	 16
161	  0	70.5	10.4	 20
162	  0	6468.0	977.2	 25
163	  0	71.0	13.3	 20
164	  0	6476.0	1050.3	 25
165	  0	81.0	15.8	 25
166	  0	6560.5	625.1	 20
167	  0	75.0	13.3	 25
168	  0	6381.0	725.8	 25
169	  0	72.5	12.6	 20
170	  0	6467.0	862.8	 25
171	  0	74.0	13.0	 25
172	  0	6484.5	679.6	 20
173	  0	75.0	12.7	 25
174	  0	6496.8	559.7	 20
175	  0	62.8	10.1	 16
176	  0	6550.3	828.2	 20
177	  0	70.5	11.6	 20
178	  0	6622.5	359.0	 16
179	  0	81.8	12.4	 20
180	  0	6351.0	1024.5	 25
181	  0	73.0	9.4	 20
182	  0	6302.0	1089.0	 25
183	  0	72.0	13.3	 25
184	  0	6380.5	789.9	 20
185	  0	78.0	16.1	 25
186	  0	6427.0	713.9	 25
187	  0	68.5	12.3	 20
188	  0	6477.0	898.5	 25
189	  0	73.0	13.8	 25
190	  0	6424.3	622.5	 20
191	  0	86.0	11.8	 25
192	  0	6362.8	614.6	 20
193	  0	69.3	12.0	 16
194	  0	6479.0	802.5	 20
195	  0	72.3	11.8	 20
196	  0	6511.5	263.8	 16
197	  0	91.0	15.3	 20
198	  0	6387.0	1145.2	 20
199	  0	73.0	38.9	 25
200	  0	6463.0	1154.0	 25
201	  0	66.5	9.0	 20
202	  0	6548.0	1358.3	 25
203	  0	64.0	14.0	 25
204	  0	6538.5	702.0	 20
205	  0	68.0	27.9	 25
206	  0	6583.0	837.5	 25
207	  0	73.3	12.4	 20
208	  0	6529.0	1213.3	 25
209	  0	75.0	14.4	 25
210	  0	6840.3	493.5	 16
211	  0	53.5	16.2	 20
212	  0	3228.0	423.9	 20
213	  0	39.3	6.8	 16
214	  0	53.5	7.0	 20
215	  0	41.5	7.6	 20
216	  0	6857.0	1227.5	 20
217	  0	77.0	19.2	 25
218	  0	6463.0	1105.8	 25
219	  0	67.5	11.5	 20
220	  0	6523.0	1281.3	 25
221	  0	72.0	15.0	 25
222	  0	6599.0	833.5	 20
223	  0	81.0	24.6	 25
224	  0	6444.0	836.1	 25
225	  0	64.0	10.8	 20
226	  0	6456.0	1140.3	 25
227	  0	82.0	13.3	 25
228	  0	6796.3	837.4	 20
229	  0	98.8	26.9	 20
230	  0	6787.5	665.0	 20
231	  0	76.0	12.1	 16
232	  0	6837.8	1039.3	 20
233	  0	74.0	14.5	 20
234	  0	6436.8	402.4	 16
235	  0	68.0	17.6	 25
236	  0	6620.0	1257.1	 25
237	  0	61.5	12.8	 20
238	  0	6631.0	1366.5	 25
239	  0	62.0	14.4	 25
240	  0	6743.3	1031.4	 20
241	  0	74.0	18.0	 25
242	  0	6566.0	918.9	 25
243	  0	71.0	8.4	 20
244	  0	6655.0	1141.8	 25
245	  0	73.0	10.1	 25
246	  0	6814.5	839.1	 20
247	  0	73.8	19.5	 20
248	  0	6970.8	692.2	 20
249	  0	64.0	7.9	 16
250	  0	6731.3	971.2	 20
251	  0	73.0	12.0	 20
252	  0	6903.8	428.2	 16
253	  0	82.0	20.1	 25
254	  0	6487.0	1365.7	 25
255	  0	63.5	13.9	 20
256	  0	6605.0	1344.2	 25
257	  0	77.3	13.4	 20
258	  0	6171.0	1410.7	 25
259	  0	71.0	11.8	 25
260	  0	6363.3	1039.6	 20
261	  0	77.0	33.2	 25
262	  0	6099.0	972.5	 25
263	  0	67.5	10.9	 20
264	  0	6295.0	1250.0	 25
265	  0	84.3	11.7	 20
266	  0	6744.5	667.2	 16
267	  0	82.3	32.1	 20
268	  0	6644.3	718.4	 20
269	  0	70.3	9.3	 16
270	  0	6760.3	1005.8	 20
271	  0	72.0	13.5	 25
272	  0	6817.5	1194.1	 20
273	  0	133.0	31.2	 25
274	  0	6655.0	1189.1	 25
275	  0	75.5	8.5	 20
276	  0	6815.0	1124.6	 25
277	  0	71.0	13.8	 25
278	  0	6830.3	757.7	 20
279	  0	73.0	18.9	 25
280	  0	6557.0	847.8	 25
281	  0	74.5	12.4	 20
282	  0	6669.0	875.6	 25
283	  0	71.5	13.1	 20
284	  0	7071.0	634.0	 16
285	  0	71.5	12.6	 20
286	  0	6772.0	858.0	 20
287	  0	176.0	32.9	 16
288	  0	7008.0	750.0	 20
289	  0	297.3	43.3	 20
290	  0	7606.0	1208.0	 20
291	  0	127.0	28.9	 25
292	  0	6863.0	1118.4	 25
293	  0	79.8	15.3	 20
294	  0	6875.0	983.6	 25
295	  0	82.0	14.8	 25
296	  0	7067.8	671.8	 20
297	  0	74.0	13.5	 25
298	  0	6838.0	915.1	 25
299	  0	73.3	13.4	 20
300	  0	6476.0	773.0	 25
301	  0	72.0	15.3	 25
302	  0	7034.8	448.7	 16
303	  0	78.5	16.7	 20
304	  0	6746.8	795.0	 20
305	  0	63.0	11.3	 16
306	  0	6898.5	759.7	 20
307	  0	67.0	15.0	 20
308	  0	6885.3	1053.5	 20
309	  0	65.0	10.9	 25
310	  0	6879.0	1088.3	 25
311	  0	65.0	11.4	 20
312	  0	6896.0	900.1	 25
313	  0	78.0	16.5	 25
314	  0	6911.5	631.2	 20
315	  0	71.0	10.5	 25
316	  0	6869.0	687.6	 20
317	  0	75.0	24.7	 25
318	  0	6787.0	732.9	 25
319	  0	71.5	10.7	 20
320	  0	7055.0	1098.7	 20
321	  0	84.3	14.0	 20
322	  0	7035.5	408.6	 16
323	  0	72.3	31.1	 20
324	  0	7139.5	726.8	 20
325	  0	66.0	9.1	 16
326	  0	7019.0	1475.7	 25
327	  0	80.0	10.4	 25
328	  0	6970.8	991.9	 20
329	  0	84.0	30.9	 25
330	  0	6880.0	948.1	 25
331	  0	66.3	11.7	 20
332	  0	6836.0	1296.6	 25
333	  0	74.0	11.7	 25
334	  0	7014.8	682.4	 20
335	  0	83.0	33.7	 25
336	  0	6680.0	823.2	 25
337	  0	77.3	12.5	 20
338	  0	6963.5	1411.1	 20
339	  0	81.5	17.3	 20
340	  0	7052.5	582.6	 16
341	  0	71.5	58.6	 20
342	  0	7099.3	923.7	 20
343	  0	70.3	12.6	 16
344	  0	6909.0	1696.3	 25
345	  0	81.0	16.2	 25
346	  0	7162.3	1113.4	 20
347	  0	74.0	62.9	 25
348	  0	7080.0	1164.5	 25
349	  0	66.5	15.1	 20
350	  0	7049.0	1524.3	 25
351	  0	81.0	17.6	 25
352	  0	7377.8	854.2	 20
353	  0	79.0	54.9	 25
354	  0	7184.0	1037.4	 25
355	  0	67.5	11.6	 20
356	  0	7119.0	1420.6	 25
357	  0	84.3	15.6	 20
358	  0	7193.3	598.6	 16
359	  0	79.5	43.7	 20
360	  0	7152.3	829.3	 20
361	  0	70.3	12.0	 16
362	  0	7114.5	1223.4	 20
363	  0	80.0	11.8	 25
364	  0	7226.5	1186.5	 20
365	  0	93.0	31.0	 25
366	  0	7251.0	1210.1	 25
367	  0	72.0	10.7	 20
368	  0	7336.0	1301.0	 25
369	  0	85.0	16.0	 25
370	  0	7507.8	829.6	 20
371	  0	81.0	18.8	 25
372	  0	7457.0	894.9	 25
373	  0	69.0	13.3	 20
374	  0	7263.0	1083.9	 25
375	  0	72.3	10.4	 16
376	  0	7487.0	1454.0	 20
377	  0	79.0	13.4	 20
378	  0	7525.0	626.3	 16
379	  0	87.0	42.5	 20
380	  0	7270.8	830.6	 20
381	  0	75.0	11.6	 20
382	  0	7249.0	1739.4	 25
383	  0	82.0	18.2	 25
384	  0	7595.8	1223.2	 20
385	  0	80.0	29.5	 25
386	  0	7396.0	1195.0	 25
387	  0	68.5	11.9	 20
388	  0	7495.0	1358.7	 25
389	  0	79.0	16.9	 25
390	  0	7470.5	889.5	 20
391	  0	85.0	17.1	 25
392	  0	7657.0	1064.4	 25
393	  0	74.8	9.9	 16
394	  0	7750.8	1097.8	 20
395	  0	80.0	18.8	 20
396	  0	7583.8	551.0	 16
397	  0	79.5	9.8	 20
398	  0	7384.8	771.7	 20
399	  0	69.5	11.5	 20
400	  0	7195.0	1393.2	 25
401	  0	72.0	17.5	 25
402	  0	7025.3	1157.1	 20
403	  0	82.0	12.4	 25
404	  0	6932.0	1144.9	 25
405	  0	72.5	11.1	 20
406	  0	7092.0	1058.3	 25
407	  0	83.0	26.0	 25
408	  0	7374.8	893.8	 20
409	  0	81.0	12.4	 25
410	  0	7047.0	1036.9	 25
411	  0	73.5	15.4	 16
412	  0	7320.8	880.7	 20
413	  0	79.5	26.3	 20
414	  0	7404.0	623.1	 16
415	  0	83.5	13.6	 20
416	  0	7202.8	918.8	 20
417	  0	84.8	14.8	 16
418	  0	7312.0	1495.5	 25
419	  0	79.0	25.6	 25
420	  0	7149.0	1258.8	 20
421	  0	76.0	14.7	 25
422	  0	7051.0	1308.9	 25
423	  0	59.3	9.8	 20
424	  0	39.0	10.0	 25
425	  0	3621.0	710.1	 25
426	  0	35.3	6.8	 20
427	  0	55.0	9.3	 25
428	  0	40.0	5.6	 25
429	  0	63.0	14.4	 20
430	  0	7292.0	892.7	 20
431	  0	74.3	10.3	 16
432	  0	7092.5	1001.0	 20
433	  0	79.3	19.6	 20
434	  0	7306.8	444.0	 16
435	  0	79.5	15.3	 20
436	  0	7099.0	1380.7	 25
437	  0	66.5	9.1	 20
438	  0	7096.0	1249.8	 25
439	  0	75.0	17.9	 25
440	  0	6783.3	924.9	 20
441	  0	76.0	12.4	 25
442	  0	7006.0	1015.5	 25
443	  0	77.3	11.4	 20
444	  0	6828.0	939.5	 25
445	  0	89.0	24.6	 25
446	  0	6955.3	542.4	 20
447	  0	76.0	10.8	 25
448	  0	7086.0	734.8	 20
449	  0	74.5	12.2	 16
450	  0	7167.5	789.0	 20
451	  0	93.5	23.1	 20
452	  0	7041.3	337.0	 16
453	  0	70.8	11.8	 20
454	  0	7162.0	1490.5	 25
455	  0	77.0	10.6	 20
456	  0	7290.0	1374.5	 25
457	  0	77.0	23.0	 25
458	  0	7234.0	1233.5	 20
459	  0	128.0	21.3	 25
460	  0	6911.0	1078.7	 25
461	  0	78.8	16.3	 20
462	  0	6718.0	949.3	 25
463	  0	96.0	26.8	 25
464	  0	6817.0	705.6	 20
465	  0	92.0	21.1	 25
466	  0	7014.0	909.7	 20
467	  0	72.5	11.0	 16
468	  0	7219.3	747.2	 20
469	  0	84.8	20.8	 20
470	  0	7149.5	449.1	 16
471	  0	72.8	15.0	 20
472	  0	6828.0	1527.4	 25
473	  0	74.3	14.7	 20
474	  0	6850.0	1225.9	 25
475	  0	80.0	26.3	 25
476	  0	6937.5	1066.2	 20
477	  0	79.0	21.6	 25
478	  0	7202.0	1074.9	 25
479	  0	70.3	11.2	 20
480	  0	7327.0	919.0	 25
481	  0	76.0	23.3	 25
482	  0	7069.8	735.5	 20
483	  0	79.0	16.1	 25
484	  0	6868.0	915.7	 25
485	  0	67.0	13.7	 16
486	  0	6933.8	815.3	 20
487	  0	79.8	20.3	 20
488	  0	6841.0	565.3	 16
489	  0	71.5	12.4	 20
490	  0	7123.3	503.2	 16
491	  0	78.0	19.2	 25
492	  0	7077.0	1412.7	 25
493	  0	71.3	11.8	 20
494	  0	7053.0	1555.6	 25
495	  0	73.0	13.7	 25
496	  0	7107.3	1223.5	 20
497	  0	66.0	12.7	 25
498	  0	7148.0	1024.2	 25
499	  0	67.5	8.0	 20
500	  0	7158.0	1228.1	 25
501	  0	87.0	17.0	 25
502	  0	7186.0	707.8	 20
503	  0	73.5	13.3	 20
504	  0	6882.3	773.2	 20
505	  0	75.0	12.3	 16
506	  0	6903.8	1010.2	 20
507	  0	82.3	18.2	 20
508	  0	6936.8	453.7	 16
509	  0	70.0	14.0	 25
510	  0	6872.0	1346.4	 25
511	  0	67.8	15.4	 20
512	  0	6840.0	1331.5	 25
513	  0	74.0	18.4	 25
514	  0	6952.8	1112.9	 20
515	  0	75.0	16.9	 25
516	  0	6532.0	1024.8	 25
517	  0	69.3	12.0	 20
518	  0	6504.0	1036.4	 25
519	  0	85.0	21.3	 25
520	  0	6774.3	731.6	 20
521	  0	73.3	17.9	 20
522	  0	6775.8	770.1	 20
523	  0	65.8	10.4	 16
524	  0	7003.0	895.5	 20
525	  0	73.8	24.4	 20
526	  0	7023.8	520.2	 16
527	  0	77.0	14.9	 25
528	  0	6758.0	1321.3	 25
529	  0	77.8	14.8	 20
530	  0	6985.0	1192.8	 25
531	  0	74.0	20.9	 25
532	  0	6979.3	870.7	 20
533	  0	70.0	15.4	 25
534	  0	6893.0	919.0	 25
535	  0	66.8	12.0	 20
536	  0	6789.0	853.9	 25
537	  0	81.0	27.0	 25
538	  0	7086.3	563.4	 20
539	  0	73.0	19.1	 20
540	  0	7173.0	787.5	 20
541	  0	71.8	13.3	 16
542	  0	6859.0	617.3	 20
543	  0	90.0	22.7	 20
544	  0	6771.8	414.3	 16
545	  0	74.5	17.4	 20
546	  0	6840.0	1443.1	 25
547	  0	78.3	15.2	 20
548	  0	6981.0	1290.3	 25
549	  0	73.5	9.1	 20
550	  0	6949.0	1211.9	 25
551	  0	73.0	17.4	 25
552	  0	6713.8	909.7	 20
553	  0	79.0	13.6	 25
554	  0	6436.0	924.2	 25
555	  0	74.5	11.4	 20
556	  0	6808.0	927.8	 25
557	  0	73.0	19.1	 25
558	  0	6963.0	608.0	 16
559	  0	72.3	11.1	 20
560	  0	6746.3	604.8	 20
561	  0	68.5	7.8	 16
562	  0	6738.0	776.3	 20
563	  0	84.5	18.4	 20
564	  0	6798.8	1306.2	 20
565	  0	83.0	15.8	 25
566	  0	6947.0	1110.7	 25
567	  0	75.3	11.1	 20
568	  0	6837.0	1123.5	 25
569	  0	84.0	22.6	 25
570	  0	6709.0	836.7	 20
571	  0	84.0	14.2	 25
572	  0	6647.0	857.0	 25
573	  0	69.3	10.6	 20
574	  0	6673.0	748.1	 25
575	  0	92.0	21.2	 25
576	  0	6568.3	517.5	 16
577	  0	71.3	14.2	 20
578	  0	6470.3	687.3	 20
579	  0	68.3	12.3	 16
580	  0	6882.0	670.5	 20
581	  0	76.8	24.9	 20
582	  0	6831.8	1320.5	 20
583	  0	72.0	12.6	 25
584	  0	6630.0	1184.5	 25
585	  0	71.3	12.6	 20
586	  0	6529.0	1063.7	 25
587	  0	73.0	15.7	 25
588	  0	6568.8	866.9	 20
589	  0	82.0	16.6	 25
590	  0	6521.0	955.5	 25
591	  0	70.0	10.1	 20
592	  0	6404.0	807.1	 25
593	  0	82.0	15.8	 25
594	  0	6541.8	713.0	 16
595	  0	69.5	13.7	 20
596	  0	6554.0	709.8	 20
597	  0	67.0	12.3	 16
598	  0	6624.0	718.9	 20
599	  0	75.3	24.4	 20
600	  0	6774.5	1606.6	 20
601	  0	77.0	21.0	 25
602	  0	6696.0	1499.4	 25
603	  0	66.8	12.5	 20
604	  0	6677.0	1302.0	 25
605	  0	76.0	19.8	 25
606	  0	6789.3	1204.6	 20
607	  0	67.0	12.3	 25
608	  0	5545.3	973.6	 20
609	  0	185.0	132.5	 25
610	  0	6306.0	1142.1	 25
611	  0	72.5	12.6	 20
612	  0	6683.0	1166.1	 25
613	  0	71.5	13.5	 20
614	  0	6775.3	735.9	 16
615	  0	76.3	14.7	 20
616	  0	6865.8	742.7	 20
617	  0	70.5	14.3	 16
618	  0	7066.5	1023.5	 20
619	  0	74.0	13.5	 25
620	  0	6937.0	1429.8	 20
621	  0	87.0	18.1	 25
622	  0	6991.0	1332.2	 25
623	  0	73.3	12.1	 20
624	  0	6914.0	1225.0	 25
625	  0	84.0	15.8	 25
626	  0	6889.3	1061.8	 20
627	  0	81.0	14.7	 25
628	  0	6734.0	1095.3	 25
629	  0	70.5	10.0	 20
630	  0	6653.0	879.7	 25
631	  0	81.3	27.2	 20
632	  0	6867.5	739.0	 16
633	  0	75.0	15.0	 20
634	  0	7240.3	1271.2	 20
635	  0	50.3	6.8	 16
636	  0	95.3	20.8	 20
637	  0	7262.0	2002.1	 25
638	  0	110.3	97.7	 20
639	  0	7559.0	1710.6	 25
  0	  1	6767.0	756.7	 20
  1	  1	93.5	12.5	 16
  2	  1	6776.3	635.8	 20
  3	  1	96.0	26.5	 25
  4	  1	50.5	8.0	 20
  5	  1	121.0	17.4	 25
  6	  1	111.0	18.1	 25
  7	  1	101.0	15.0	 20
  8	  1	56.0	10.7	 25
  9	  1	74.0	13.9	 25
 10	  1	59.0	11.1	 20
 11	  1	50.0	6.7	 25
 12	  1	61.0	12.1	 25
 13	  1	74.5	11.2	 20
 14	  1	82.0	14.2	 25
 15	  1	48.0	6.9	 16
 16	  1	46.5	6.5	 20
 17	  1	56.3	9.5	 20
 18	  1	207.3	19.4	 16
 19	  1	60.8	15.1	 20
 20	  1	44.0	5.2	 20
 21	  1	51.0	9.8	 20
 22	  1	47.0	9.5	 25
 23	  1	53.0	8.7	 25
 24	  1	112.3	16.7	 20
 25	  1	62.0	12.3	 25
 26	  1	86.0	13.4	 25
 27	  1	56.3	10.0	 20
 28	  1	78.0	13.0	 25
 29	  1	79.0	15.5	 25
 30	  1	68.0	11.2	 20
 31	  1	122.0	13.0	 25
 32	  1	503.0	44.0	 25
 33	  1	87.3	18.4	 20
 34	  1	50.3	8.5	 20
 35	  1	90.0	18.0	 20
 36	  1	49.3	8.0	 16
 37	  1	107.5	21.5	 20
 38	  1	61.0	9.1	 20
 39	  1	1383.5	98.5	 16
 40	  1	88.0	16.1	 25
 41	  1	46.0	8.9	 25
 42	  1	164.3	25.4	 20
 43	  1	46.0	7.3	 25
 44	  1	44.0	9.2	 25
 45	  1	44.5	10.4	 20
 46	  1	43.0	5.1	 25
 47	  1	46.0	8.3	 25
 48	  1	45.5	8.0	 20
 49	  1	47.0	7.0	 25
 50	  1	52.0	8.8	 25
 51	  1	49.3	7.3	 20
 52	  1	53.5	8.1	 20
 53	  1	77.0	11.5	 20
 54	  1	68.5	11.5	 16
 55	  1	97.8	14.4	 20
 56	  1	56.0	10.7	 20
 57	  1	47.8	8.7	 16
 58	  1	48.0	9.2	 25
 59	  1	51.0	11.2	 25
 60	  1	106.0	15.7	 20
 61	  1	52.0	8.4	 25
 62	  1	132.0	25.6	 25
 63	  1	5831.8	637.0	 20
 64	  1	6049.0	594.8	 25
 65	  1	5800.0	492.9	 25
 66	  1	84.5	14.0	 20
 67	  1	54.0	8.2	 25
 68	  1	65.0	10.4	 25
 69	  1	58.0	11.9	 20
 70	  1	58.0	7.6	 20
 71	  1	65.3	9.9	 20
 72	  1	54.3	6.1	 16
 73	  1	37.5	7.0	 20
 74	  1	56.5	9.0	 16
 75	  1	59.3	7.6	 20
 76	  1	59.0	8.4	 25
 77	  1	57.0	12.0	 20
 78	  1	60.0	11.1	 25
 79	  1	47.0	8.1	 25
 80	  1	61.3	9.5	 20
 81	  1	62.0	9.7	 25
 82	  1	61.0	12.1	 25
 83	  1	69.5	13.9	 20
 84	  1	63.0	10.2	 25
 85	  1	57.0	8.6	 25
 86	  1	86.5	14.9	 20
 87	  1	5655.0	1337.6	 25
 88	  1	5878.5	243.3	 20
 89	  1	5976.0	247.6	 16
 90	  1	131.0	46.1	 20
 91	  1	83.3	11.1	 20
 92	  1	5756.5	440.3	 16
 93	  1	111.3	40.9	 20
 94	  1	87.0	12.6	 20
 95	  1	75.3	14.2	 20
 96	  1	73.0	10.5	 25
 97	  1	49.0	9.9	 25
 98	  1	56.0	7.9	 20
 99	  1	57.0	6.2	 25
100	  1	59.0	7.5	 25
101	  1	57.3	8.6	 20
102	  1	63.0	11.8	 25
103	  1	43.0	8.7	 25
104	  1	61.0	9.4	 20
105	  1	60.0	9.7	 25
106	  1	60.0	9.6	 25
107	  1	59.8	10.0	 16
108	  1	62.3	10.6	 20
109	  1	47.0	8.3	 20
110	  1	48.5	10.2	 16
111	  1	80.8	12.9	 20
112	  1	83.5	9.9	 20
113	  1	56.0	7.5	 20
114	  1	73.0	9.2	 25
115	  1	68.0	15.2	 25
116	  1	5968.5	242.2	 20
117	  1	84.0	14.3	 25
118	  1	78.0	9.7	 25
119	  1	88.5	14.1	 20
120	  1	6296.0	710.6	 25
121	  1	77.0	12.4	 25
122	  1	98.8	11.9	 20
123	  1	6138.0	816.1	 25
124	  1	6180.0	503.2	 25
125	  1	6360.5	504.1	 16
126	  1	95.3	10.5	 20
127	  1	51.5	7.1	 20
128	  1	51.3	7.6	 16
129	  1	66.0	11.0	 20
130	  1	124.0	17.7	 20
131	  1	207.0	31.9	 20
132	  1	105.0	17.0	 25
133	  1	70.0	10.7	 20
134	  1	5938.0	711.2	 25
135	  1	84.0	11.5	 25
136	  1	75.0	10.2	 20
137	  1	99.0	16.4	 25
138	  1	6404.0	582.7	 25
139	  1	75.3	13.2	 20
140	  1	104.0	14.7	 25
141	  1	6200.0	748.6	 25
142	  1	6413.3	590.0	 20
143	  1	6457.3	521.0	 20
144	  1	101.0	13.6	 20
145	  1	81.8	9.9	 16
146	  1	6667.0	696.2	 20
147	  1	6607.3	386.1	 20
148	  1	6337.8	322.5	 16
149	  1	6499.0	1163.4	 25
150	  1	6548.0	1170.4	 25
151	  1	71.0	8.8	 20
152	  1	84.0	13.5	 25
153	  1	113.0	23.5	 25
154	  1	6361.5	226.4	 20
155	  1	126.0	21.2	 25
156	  1	85.0	14.8	 25
157	  1	55.3	6.6	 20
158	  1	51.0	8.2	 25
159	  1	61.0	10.2	 25
160	  1	63.3	11.1	 20
161	  1	167.0	25.8	 25
162	  1	122.8	21.8	 20
163	  1	64.0	11.5	 16
164	  1	56.3	6.8	 20
165	  1	63.5	7.8	 20
166	  1	66.5	12.1	 16
167	  1	60.3	10.3	 20
168	  1	52.0	8.6	 25
169	  1	51.5	5.9	 20
170	  1	49.0	9.6	 25
171	  1	48.0	8.6	 25
172	  1	53.0	9.8	 20
173	  1	61.0	10.2	 25
174	  1	49.0	8.2	 25
175	  1	241.0	26.3	 20
176	  1	81.0	12.4	 25
177	  1	587.0	62.9	 25
178	  1	121.3	16.1	 20
179	  1	55.0	7.6	 25
180	  1	55.5	8.5	 20
181	  1	46.3	7.4	 16
182	  1	55.3	9.7	 20
183	  1	64.8	10.7	 20
184	  1	46.0	6.2	 16
185	  1	51.3	7.9	 20
186	  1	48.0	9.5	 25
187	  1	100.0	12.7	 20
188	  1	160.0	25.6	 25
189	  1	134.5	14.6	 20
190	  1	77.0	11.9	 25
191	  1	186.0	19.5	 25
192	  1	98.5	11.1	 20
193	  1	142.0	15.9	 25
194	  1	144.0	27.0	 25
195	  1	170.5	16.6	 20
196	  1	82.0	14.1	 25
197	  1	112.0	14.5	 25
198	  1	50.5	10.3	 16
199	  1	93.5	15.1	 20
200	  1	151.0	17.6	 20
201	  1	71.3	10.8	 16
202	  1	51.0	9.9	 20
203	  1	45.3	6.1	 20
204	  1	100.0	13.7	 20
205	  1	77.0	10.9	 25
206	  1	56.0	15.9	 25
207	  1	67.5	18.8	 20
208	  1	77.0	12.8	 25
209	  1	507.0	55.4	 25
210	  1	133.8	21.2	 20
211	  1	42.0	8.5	 25
212	  1	832.0	98.3	 25
213	  1	39.3	5.9	 20
214	  1	46.0	8.1	 25
215	  1	40.0	6.0	 25
216	  1	60.3	9.5	 16
217	  1	87.8	13.8	 20
218	  1	83.8	13.0	 20
219	  1	57.3	9.8	 16
220	  1	77.0	18.2	 20
221	  1	72.0	8.2	 20
222	  1	127.3	17.2	 16
223	  1	69.0	9.2	 25
224	  1	163.0	21.4	 25
225	  1	53.5	8.0	 20
226	  1	58.0	9.5	 25
227	  1	61.0	9.4	 25
228	  1	80.0	13.0	 20
229	  1	101.0	16.9	 25
230	  1	128.0	14.2	 25
231	  1	176.8	21.3	 20
232	  1	177.0	25.5	 25
233	  1	205.0	25.0	 25
234	  1	55.3	8.5	 20
235	  1	46.3	7.6	 20
236	  1	53.5	8.2	 20
237	  1	65.0	7.2	 16
238	  1	51.8	7.5	 20
239	  1	50.3	11.1	 20
240	  1	43.0	7.9	 16
241	  1	45.0	5.1	 25
242	  1	60.0	12.6	 25
243	  1	51.3	9.7	 20
244	  1	102.0	17.6	 25
245	  1	147.0	19.4	 25
246	  1	55.8	10.0	 20
247	  1	52.0	7.2	 25
248	  1	48.3	7.3	 20
249	  1	65.0	12.0	 25
250	  1	45.0	7.7	 25
251	  1	45.0	6.1	 20
252	  1	44.0	7.0	 25
253	  1	46.3	7.3	 20
254	  1	47.8	9.4	 16
255	  1	49.0	6.1	 20
256	  1	53.0	8.7	 20
257	  1	48.3	7.3	 16
258	  1	46.0	6.5	 20
259	  1	45.0	8.9	 25
260	  1	73.8	15.5	 20
261	  1	67.0	10.3	 25
262	  1	67.0	11.8	 25
263	  1	126.5	17.9	 20
264	  1	85.0	15.2	 25
265	  1	296.0	32.7	 25
266	  1	67.3	11.3	 20
267	  1	62.0	12.7	 25
268	  1	101.0	10.8	 25
269	  1	258.5	37.1	 20
270	  1	83.0	15.9	 25
271	  1	63.3	13.2	 20
272	  1	194.0	22.6	 16
273	  1	111.0	16.4	 20
274	  1	69.5	9.5	 20
275	  1	83.8	15.6	 16
276	  1	46.3	8.8	 20
277	  1	51.0	9.0	 25
278	  1	53.0	7.4	 20
279	  1	67.0	10.5	 25
280	  1	52.0	10.4	 25
281	  1	54.8	9.0	 20
282	  1	55.0	10.5	 25
283	  1	98.0	17.6	 25
284	  1	61.3	12.0	 20
285	  1	211.0	30.5	 25
286	  1	120.0	22.6	 25
287	  1	104.8	14.2	 20
288	  1	241.0	30.5	 25
289	  1	148.0	21.3	 25
290	  1	124.3	21.6	 16
291	  1	69.0	11.1	 20
292	  1	59.5	10.7	 20
293	  1	50.3	9.5	 16
294	  1	54.3	9.7	 20
295	  1	69.0	10.5	 20
296	  1	156.3	19.2	 20
297	  1	54.0	9.4	 25
298	  1	72.0	10.0	 25
299	  1	55.8	9.8	 20
300	  1	61.0	11.4	 25
301	  1	176.0	21.8	 25
302	  1	81.5	11.9	 20
303	  1	51.0	7.2	 25
304	  1	424.0	54.0	 25
305	  1	54.0	9.8	 20
306	  1	54.0	7.7	 25
307	  1	64.3	19.6	 20
308	  1	63.5	13.9	 20
309	  1	55.0	8.7	 20
310	  1	54.0	6.6	 16
311	  1	59.8	10.4	 20
312	  1	77.3	14.2	 20
313	  1	82.3	16.3	 16
314	  1	87.0	12.1	 25
315	  1	72.0	10.5	 25
316	  1	75.3	13.3	 20
317	  1	51.0	7.1	 25
318	  1	65.0	12.0	 25
319	  1	56.0	7.2	 20
320	  1	82.0	14.2	 25
321	  1	216.0	27.8	 25
322	  1	72.5	12.2	 20
323	  1	89.0	15.9	 25
324	  1	53.0	8.4	 25
325	  1	79.5	14.0	 20
326	  1	58.0	10.5	 20
327	  1	204.5	24.3	 20
328	  1	54.8	8.5	 16
329	  1	54.3	8.2	 20
330	  1	48.0	8.0	 20
331	  1	52.0	8.2	 16
332	  1	56.0	9.7	 25
333	  1	63.0	11.2	 25
334	  1	78.3	10.2	 20
335	  1	89.0	15.1	 25
336	  1	58.0	10.7	 25
337	  1	52.5	6.4	 20
338	  1	113.0	20.5	 25
339	  1	69.0	13.1	 25
340	  1	57.0	9.4	 20
341	  1	44.0	7.3	 25
342	  1	55.0	15.3	 25
343	  1	92.0	21.5	 20
344	  1	44.3	11.0	 20
345	  1	56.3	10.2	 20
346	  1	163.5	26.4	 16
347	  1	49.3	6.2	 20
348	  1	61.5	12.2	 20
349	  1	57.5	9.3	 16
350	  1	48.0	7.7	 20
351	  1	46.0	7.8	 25
352	  1	57.3	8.4	 20
353	  1	73.0	8.8	 25
354	  1	80.0	13.5	 25
355	  1	83.3	11.5	 20
356	  1	56.0	9.6	 25
357	  1	68.0	9.0	 25
358	  1	64.0	10.7	 20
359	  1	51.0	6.4	 25
360	  1	270.0	43.3	 25
361	  1	63.0	10.1	 20
362	  1	54.0	9.8	 25
363	  1	72.3	9.9	 16
364	  1	68.5	11.9	 20
365	  1	53.8	9.2	 20
366	  1	224.8	26.9	 16
367	  1	103.0	12.9	 20
368	  1	84.3	14.7	 20
369	  1	69.3	11.7	 20
370	  1	52.0	9.1	 25
371	  1	54.0	10.5	 25
372	  1	69.5	10.6	 20
373	  1	72.0	15.3	 25
374	  1	92.0	15.3	 25
375	  1	92.0	11.6	 20
376	  1	70.0	11.7	 25
377	  1	119.0	17.6	 25
378	  1	61.3	10.9	 20
379	  1	172.0	30.9	 25
380	  1	110.0	14.3	 25
381	  1	109.5	19.2	 16
382	  1	74.3	13.2	 20
383	  1	87.5	12.6	 20
384	  1	172.5	15.4	 16
385	  1	188.0	25.0	 20
386	  1	108.3	14.3	 20
387	  1	90.3	14.7	 20
388	  1	87.0	13.7	 25
389	  1	50.0	8.0	 25
390	  1	52.3	7.7	 20
391	  1	46.0	7.3	 25
392	  1	48.0	8.0	 25
393	  1	50.0	8.7	 20
394	  1	51.0	8.2	 25
395	  1	55.0	9.5	 25
396	  1	48.3	8.7	 20
397	  1	48.0	8.4	 25
398	  1	45.0	6.9	 25
399	  1	300.0	18.4	 16
400	  1	171.0	21.1	 20
401	  1	434.0	33.0	 20
402	  1	615.8	41.5	 16
403	  1	54.8	8.3	 20
404	  1	112.8	14.7	 20
405	  1	56.5	10.5	 20
406	  1	66.0	10.6	 25
407	  1	48.0	8.2	 25
408	  1	57.3	9.3	 20
409	  1	48.0	8.6	 25
410	  1	49.0	7.9	 25
411	  1	90.5	16.4	 20
412	  1	71.0	11.5	 25
413	  1	51.0	8.3	 25
414	  1	59.8	9.6	 20
415	  1	74.0	14.6	 25
416	  1	59.0	10.1	 25
417	  1	58.3	10.8	 20
418	  1	54.5	7.2	 20
419	  1	49.3	7.0	 20
420	  1	121.8	11.1	 16
421	  1	51.3	8.8	 20
422	  1	1314.5	84.6	 16
423	  1	49.8	10.6	 20
424	  1	40.0	6.0	 25
425	  1	946.3	74.6	 20
426	  1	39.0	8.1	 25
427	  1	45.0	8.0	 25
428	  1	33.0	7.8	 20
429	  1	53.0	8.6	 25
430	  1	47.0	8.0	 25
431	  1	54.5	10.6	 20
432	  1	44.0	9.5	 25
433	  1	56.0	9.5	 25
434	  1	54.0	9.6	 20
435	  1	49.0	7.7	 25
436	  1	67.3	10.5	 20
437	  1	45.3	8.7	 16
438	  1	48.3	7.6	 20
439	  1	58.0	9.1	 20
440	  1	55.0	9.2	 16
441	  1	127.0	21.9	 20
442	  1	121.0	13.5	 25
443	  1	88.3	15.9	 20
444	  1	57.0	12.2	 25
445	  1	948.0	83.6	 25
446	  1	138.3	19.7	 20
447	  1	1576.0	185.2	 25
448	  1	63.0	13.1	 25
449	  1	57.5	12.4	 20
450	  1	48.0	8.4	 25
451	  1	54.0	9.5	 25
452	  1	51.3	8.5	 20
453	  1	64.0	9.7	 25
454	  1	69.3	10.3	 20
455	  1	77.3	9.3	 16
456	  1	303.0	41.6	 20
457	  1	58.3	9.7	 20
458	  1	70.8	8.3	 16
459	  1	63.0	13.7	 20
460	  1	72.0	11.1	 25
461	  1	90.8	19.5	 20
462	  1	77.0	12.2	 25
463	  1	312.0	35.9	 25
464	  1	125.5	15.0	 20
465	  1	222.0	28.6	 25
466	  1	2021.0	211.7	 25
467	  1	68.5	9.5	 20
468	  1	57.0	9.2	 25
469	  1	52.0	9.5	 25
470	  1	56.3	7.7	 20
471	  1	234.0	31.8	 25
472	  1	50.3	6.8	 20
473	  1	88.3	10.4	 16
474	  1	144.5	20.1	 20
475	  1	88.5	12.1	 20
476	  1	67.3	9.6	 16
477	  1	67.0	11.6	 20
478	  1	52.3	8.3	 20
479	  1	53.5	7.6	 20
480	  1	49.0	9.2	 25
481	  1	63.5	13.3	 20
482	  1	58.0	10.3	 25
483	  1	147.0	32.9	 25
484	  1	138.5	22.1	 20
485	  1	76.0	10.9	 25
486	  1	108.0	18.1	 25
487	  1	123.3	17.3	 20
488	  1	86.0	13.1	 25
489	  1	50.0	8.5	 25
490	  1	51.3	8.3	 20
491	  1	63.0	10.1	 20
492	  1	181.0	29.7	 20
493	  1	53.5	10.1	 16
494	  1	43.8	7.2	 20
495	  1	51.0	7.3	 20
496	  1	79.5	10.7	 16
497	  1	59.0	10.6	 25
498	  1	47.0	8.2	 25
499	  1	174.0	21.4	 20
500	  1	97.0	16.3	 25
501	  1	58.0	11.1	 25
502	  1	48.5	8.3	 20
503	  1	58.0	7.9	 25
504	  1	448.0	47.4	 25
505	  1	115.3	15.4	 20
506	  1	291.0	41.7	 25
507	  1	47.0	11.8	 25
508	  1	46.5	8.6	 20
509	  1	42.3	5.9	 20
510	  1	58.8	12.7	 20
511	  1	50.5	7.5	 16
512	  1	215.5	21.6	 20
513	  1	45.3	8.3	 20
514	  1	45.0	6.8	 16
515	  1	49.0	8.1	 25
516	  1	50.0	8.2	 25
517	  1	48.3	9.6	 20
518	  1	45.0	9.8	 25
519	  1	65.0	11.1	 25
520	  1	54.3	10.8	 20
521	  1	98.0	15.9	 25
522	  1	153.0	24.0	 25
523	  1	49.0	7.0	 20
524	  1	49.0	7.7	 25
525	  1	52.0	11.4	 25
526	  1	50.5	9.7	 20
527	  1	65.3	11.8	 20
528	  1	44.3	7.0	 20
529	  1	45.3	9.1	 16
530	  1	47.5	8.4	 20
531	  1	54.5	10.9	 20
532	  1	49.5	6.7	 16
533	  1	49.0	8.5	 25
534	  1	44.0	7.8	 25
535	  1	50.3	7.9	 20
536	  1	46.0	7.3	 25
537	  1	91.0	16.0	 25
538	  1	78.3	13.5	 20
539	  1	53.0	10.0	 25
540	  1	74.3	10.8	 20
541	  1	48.0	8.6	 25
542	  1	48.0	7.6	 25
543	  1	52.5	8.3	 20
544	  1	61.0	8.0	 25
545	  1	55.0	8.9	 25
546	  1	95.8	17.5	 16
547	  1	1025.3	119.9	 20
548	  1	978.0	49.8	 20
549	  1	379.5	31.7	 16
550	  1	55.5	8.5	 20
551	  1	100.0	15.4	 20
552	  1	65.5	11.1	 20
553	  1	51.0	9.1	 25
554	  1	44.0	9.0	 25
555	  1	56.0	9.7	 20
556	  1	55.0	47.4	 25
557	  1	47.0	6.6	 25
558	  1	57.3	7.8	 20
559	  1	56.0	11.9	 25
560	  1	69.0	12.0	 25
561	  1	50.0	11.5	 20
562	  1	100.0	18.5	 25
563	  1	50.0	10.8	 25
564	  1	53.0	9.5	 16
565	  1	64.5	11.5	 20
566	  1	95.5	12.5	 20
567	  1	174.3	16.2	 16
568	  1	64.5	10.0	 20
569	  1	237.3	164.4	 20
570	  1	275.5	30.5	 20
571	  1	4224.0	521.6	 25
572	  1	74.0	11.2	 25
573	  1	86.8	10.0	 20
574	  1	53.0	6.8	 25
575	  1	56.0	10.0	 25
576	  1	62.0	13.1	 20
577	  1	55.0	8.1	 25
578	  1	73.0	7.7	 25
579	  1	305.8	30.1	 20
580	  1	297.0	30.3	 25
581	  1	69.0	10.1	 25
582	  1	142.5	17.0	 16
583	  1	153.8	22.3	 20
584	  1	151.3	22.6	 20
585	  1	112.3	14.2	 16
586	  1	251.5	30.6	 20
587	  1	141.0	18.6	 20
588	  1	48.5	6.6	 20
589	  1	46.0	7.6	 25
590	  1	223.0	35.1	 25
591	  1	68.3	12.2	 20
592	  1	204.0	25.3	 25
593	  1	69.0	13.6	 25
594	  1	78.5	13.5	 20
595	  1	73.0	10.3	 25
596	  1	53.0	7.2	 20
597	  1	133.0	15.6	 25
598	  1	55.0	8.1	 25
599	  1	83.8	14.1	 20
600	  1	65.3	12.4	 20
601	  1	58.0	11.8	 20
602	  1	63.5	8.4	 16
603	  1	71.0	10.6	 20
604	  1	65.0	11.1	 20
605	  1	52.3	7.5	 16
606	  1	99.5	11.6	 20
607	  1	121.0	28.3	 25
608	  1	333.3	166.7	 20
609	  1	371.0	103.4	 25
610	  1	491.0	130.9	 25
611	  1	138.0	71.9	 20
612	  1	60.0	9.1	 25
613	  1	49.0	9.6	 25
614	  1	45.8	7.0	 20
615	  1	51.0	7.4	 25
616	  1	64.0	11.0	 25
617	  1	73.3	11.2	 20
618	  1	128.0	24.3	 25
619	  1	220.5	30.0	 20
620	  1	673.8	43.6	 16
621	  1	130.0	14.7	 20
622	  1	97.0	12.5	 20
623	  1	124.0	14.3	 16
624	  1	575.5	41.1	 20
625	  1	69.0	10.4	 25
626	  1	58.5	15.3	 20
627	  1	49.0	8.3	 25
628	  1	50.0	9.0	 25
629	  1	80.3	12.1	 20
630	  1	86.0	15.0	 25
631	  1	56.0	12.6	 25
632	  1	44.3	9.1	 20
633	  1	49.0	8.2	 25
634	  1	96.0	18.2	 25
635	  1	58.5	15.1	 20
636	  1	6880.0	886.4	 25
637	  1	111.5	43.2	 20
638	  1	7158.3	657.3	 16
639	  1	79.5	12.2	 20
  0	  2	94.0	25.8	 25
  1	  2	6572.5	741.4	 20
  2	  2	111.0	17.1	 25
  3	  2	6639.0	1057.2	 20
  4	  2	51.5	8.1	 16
  5	  2	160.8	28.1	 20
  6	  2	114.8	19.6	 16
  7	  2	303.8	30.8	 20
  8	  2	47.0	7.3	 20
  9	  2	90.8	11.4	 20
 10	  2	46.0	7.7	 25
 11	  2	46.0	10.1	 25
 12	  2	41.0	6.9	 20
 13	  2	51.0	9.5	 25
 14	  2	91.0	13.6	 25
 15	  2	42.5	8.7	 20
 16	  2	43.0	6.9	 25
 17	  2	57.0	19.7	 25
 18	  2	111.0	17.3	 20
 19	  2	44.0	7.4	 25
 20	  2	42.0	7.3	 25
 21	  2	46.0	7.8	 16
 22	  2	36.3	6.0	 20
 23	  2	38.5	6.5	 20
 24	  2	48.3	10.2	 16
 25	  2	50.3	7.3	 20
 26	  2	48.3	10.4	 20
 27	  2	79.0	19.3	 20
 28	  2	86.0	14.9	 25
 29	  2	52.0	5.5	 25
 30	  2	51.3	7.5	 20
 31	  2	69.0	11.9	 25
 32	  2	518.0	50.7	 25
 33	  2	65.3	16.7	 20
 34	  2	41.0	7.9	 25
 35	  2	48.0	8.5	 25
 36	  2	50.3	6.5	 20
 37	  2	128.0	25.3	 25
 38	  2	48.0	7.2	 25
 39	  2	444.0	40.6	 20
 40	  2	48.5	8.8	 20
 41	  2	43.3	10.3	 20
 42	  2	50.5	11.6	 16
 43	  2	43.8	9.9	 20
 44	  2	43.8	8.9	 20
 45	  2	41.8	8.6	 16
 46	  2	43.0	7.2	 25
 47	  2	39.0	6.4	 25
 48	  2	41.3	6.5	 20
 49	  2	40.0	6.2	 25
 50	  2	44.0	8.6	 25
 51	  2	46.0	8.5	 20
 52	  2	41.0	6.8	 25
 53	  2	57.0	7.5	 25
 54	  2	65.0	10.6	 20
 55	  2	69.0	11.2	 25
 56	  2	45.0	8.2	 25
 57	  2	43.5	7.6	 20
 58	  2	42.0	6.6	 20
 59	  2	47.0	8.2	 20
 60	  2	70.0	10.5	 16
 61	  2	56.8	10.1	 20
 62	  2	5719.3	469.4	 20
 63	  2	176.3	18.9	 16
 64	  2	134.0	26.2	 25
 65	  2	102.3	17.0	 20
 66	  2	5440.0	1242.9	 25
 67	  2	54.0	12.0	 25
 68	  2	70.0	12.2	 20
 69	  2	69.0	9.4	 25
 70	  2	72.0	14.3	 25
 71	  2	81.8	16.4	 20
 72	  2	74.0	11.7	 25
 73	  2	50.0	7.7	 25
 74	  2	68.3	11.4	 20
 75	  2	66.0	10.7	 25
 76	  2	86.5	13.3	 20
 77	  2	61.5	11.2	 16
 78	  2	64.3	11.0	 20
 79	  2	43.5	9.8	 20
 80	  2	60.5	8.6	 16
 81	  2	72.8	12.2	 20
 82	  2	88.0	16.8	 25
 83	  2	78.8	13.5	 20
 84	  2	68.0	10.4	 25
 85	  2	60.0	6.2	 25
 86	  2	5667.8	427.5	 20
 87	  2	94.0	29.4	 25
 88	  2	76.0	9.0	 25
 89	  2	90.0	15.3	 20
 90	  2	5722.0	1310.8	 25
 91	  2	101.0	13.8	 25
 92	  2	5621.8	403.3	 20
 93	  2	108.0	32.0	 25
 94	  2	88.0	14.3	 25
 95	  2	74.3	9.8	 16
 96	  2	73.3	13.6	 20
 97	  2	48.0	8.4	 20
 98	  2	52.8	8.2	 16
 99	  2	54.3	7.2	 20
100	  2	63.0	8.4	 20
101	  2	65.0	11.6	 20
102	  2	60.0	10.6	 25
103	  2	54.0	9.8	 25
104	  2	73.0	13.6	 20
105	  2	81.0	13.5	 25
106	  2	76.0	13.2	 25
107	  2	64.8	10.1	 20
108	  2	63.0	9.4	 25
109	  2	41.0	8.3	 25
110	  2	40.3	6.2	 20
111	  2	56.0	11.8	 25
112	  2	53.0	8.8	 25
113	  2	59.0	8.1	 16
114	  2	79.3	13.4	 20
115	  2	65.3	12.4	 20
116	  2	5764.5	202.0	 16
117	  2	92.3	12.4	 20
118	  2	77.3	10.1	 20
119	  2	103.0	15.1	 20
120	  2	6138.0	599.2	 25
121	  2	89.5	14.7	 20
122	  2	6095.0	1001.3	 25
123	  2	90.0	13.8	 25
124	  2	88.0	13.6	 20
125	  2	91.0	14.5	 25
126	  2	6190.0	754.7	 25
127	  2	49.3	9.0	 20
128	  2	46.0	7.5	 25
129	  2	62.0	11.5	 25
130	  2	144.3	23.0	 20
131	  2	104.0	16.8	 20
132	  2	106.5	17.2	 20
133	  2	59.5	10.4	 16
134	  2	5679.0	597.6	 20
135	  2	85.0	13.0	 20
136	  2	74.3	11.2	 16
137	  2	95.0	16.4	 25
138	  2	6360.0	582.4	 25
139	  2	86.8	9.3	 20
140	  2	6221.0	585.2	 25
141	  2	110.0	13.1	 25
142	  2	106.3	11.1	 20
143	  2	104.0	12.5	 25
144	  2	6596.0	741.1	 25
145	  2	85.0	8.6	 20
146	  2	6421.0	592.2	 25
147	  2	102.0	9.5	 25
148	  2	103.3	12.9	 20
149	  2	89.5	12.5	 20
150	  2	87.5	10.7	 20
151	  2	60.8	8.2	 16
152	  2	99.5	19.4	 20
153	  2	6541.0	399.5	 20
154	  2	6487.0	165.5	 16
155	  2	6427.0	265.8	 25
156	  2	105.0	14.5	 25
157	  2	53.5	12.0	 20
158	  2	47.0	8.2	 25
159	  2	49.0	8.9	 25
160	  2	50.5	8.1	 20
161	  2	175.0	21.3	 25
162	  2	178.0	22.1	 25
163	  2	63.3	10.9	 20
164	  2	50.0	8.4	 25
165	  2	59.0	11.6	 25
166	  2	52.0	8.4	 20
167	  2	57.0	13.7	 25
168	  2	45.0	8.3	 20
169	  2	42.3	9.3	 16
170	  2	41.5	7.2	 20
171	  2	46.8	7.9	 20
172	  2	41.3	6.0	 16
173	  2	49.0	10.0	 20
174	  2	46.0	8.1	 25
175	  2	79.8	14.4	 20
176	  2	52.0	8.3	 25
177	  2	125.0	18.6	 25
178	  2	63.5	15.7	 20
179	  2	52.0	10.4	 25
180	  2	43.0	7.1	 20
181	  2	44.0	7.4	 25
182	  2	48.0	8.3	 25
183	  2	47.3	10.0	 20
184	  2	40.0	8.0	 25
185	  2	44.0	6.2	 25
186	  2	44.3	8.0	 16
187	  2	71.0	12.4	 20
188	  2	92.0	13.1	 20
189	  2	183.3	18.9	 16
190	  2	63.5	10.5	 20
191	  2	117.3	17.2	 20
192	  2	66.0	8.1	 20
193	  2	125.0	21.9	 25
194	  2	261.0	29.4	 25
195	  2	82.3	17.1	 20
196	  2	83.0	17.1	 25
197	  2	123.0	18.4	 25
198	  2	45.3	5.8	 20
199	  2	58.0	12.4	 25
200	  2	60.0	12.2	 25
201	  2	55.3	8.5	 20
202	  2	44.0	8.6	 25
203	  2	44.0	7.5	 25
204	  2	75.0	11.7	 16
205	  2	47.0	7.7	 20
206	  2	45.0	9.0	 20
207	  2	43.0	6.9	 16
208	  2	58.8	11.9	 20
209	  2	147.8	19.1	 20
210	  2	223.0	35.8	 20
211	  2	38.0	6.8	 25
212	  2	416.0	79.8	 25
213	  2	35.3	6.9	 20
214	  2	50.0	10.4	 25
215	  2	47.0	7.9	 25
216	  2	63.3	10.5	 20
217	  2	78.0	12.0	 25
218	  2	108.0	13.9	 25
219	  2	54.3	8.4	 20
220	  2	71.0	11.1	 25
221	  2	59.0	10.0	 25
222	  2	129.3	20.8	 20
223	  2	57.0	9.3	 20
224	  2	155.0	19.3	 20
225	  2	55.5	7.7	 16
226	  2	64.0	10.1	 20
227	  2	63.0	9.8	 20
228	  2	66.5	7.8	 16
229	  2	89.0	16.1	 25
230	  2	84.0	13.9	 25
231	  2	96.3	14.6	 20
232	  2	87.0	14.7	 25
233	  2	119.0	18.0	 25
234	  2	40.0	8.8	 20
235	  2	40.0	7.3	 25
236	  2	53.0	11.2	 25
237	  2	51.3	10.1	 20
238	  2	46.0	7.5	 25
239	  2	42.0	8.0	 20
240	  2	38.0	7.2	 25
241	  2	44.3	8.9	 20
242	  2	43.3	9.6	 16
243	  2	47.8	9.1	 20
244	  2	52.0	7.3	 20
245	  2	71.8	9.8	 16
246	  2	46.8	8.9	 20
247	  2	40.0	7.3	 25
248	  2	52.8	13.5	 20
249	  2	45.0	7.9	 25
250	  2	40.0	8.3	 25
251	  2	40.3	5.0	 20
252	  2	43.0	8.7	 25
253	  2	42.0	7.9	 25
254	  2	42.8	6.3	 20
255	  2	49.0	8.8	 25
256	  2	41.0	7.0	 25
257	  2	42.5	8.6	 20
258	  2	41.0	6.9	 25
259	  2	43.3	6.1	 20
260	  2	51.3	6.5	 16
261	  2	41.3	7.4	 20
262	  2	50.3	7.7	 20
263	  2	140.8	26.5	 16
264	  2	108.5	26.1	 20
265	  2	132.0	23.4	 25
266	  2	51.0	7.5	 20
267	  2	42.0	6.0	 25
268	  2	61.0	11.3	 25
269	  2	43.0	8.7	 20
270	  2	46.0	8.5	 25
271	  2	46.0	9.6	 25
272	  2	56.3	11.8	 20
273	  2	58.0	8.6	 25
274	  2	85.0	11.3	 25
275	  2	76.0	9.1	 20
276	  2	43.0	7.5	 25
277	  2	41.5	9.8	 20
278	  2	60.3	12.0	 16
279	  2	70.5	16.5	 20
280	  2	48.5	8.1	 20
281	  2	49.5	9.0	 16
282	  2	48.3	7.8	 20
283	  2	162.0	21.6	 25
284	  2	65.5	4.9	 20
285	  2	71.0	11.1	 25
286	  2	125.0	21.7	 25
287	  2	75.0	11.3	 20
288	  2	108.0	17.6	 25
289	  2	83.0	14.1	 25
290	  2	80.0	10.8	 20
291	  2	53.0	9.6	 25
292	  2	49.0	9.2	 25
293	  2	43.3	6.2	 20
294	  2	47.0	10.1	 25
295	  2	78.0	17.2	 25
296	  2	209.8	22.7	 16
297	  2	50.0	7.8	 20
298	  2	47.5	7.2	 16
299	  2	46.0	6.4	 20
300	  2	52.5	10.5	 20
301	  2	100.3	14.4	 16
302	  2	77.0	12.7	 25
303	  2	43.0	9.2	 25
304	  2	65.5	10.3	 20
305	  2	49.0	9.4	 25
306	  2	43.0	7.5	 25
307	  2	42.3	7.7	 20
308	  2	43.0	7.5	 25
309	  2	47.0	8.8	 25
310	  2	47.3	7.9	 20
311	  2	45.0	7.9	 25
312	  2	49.0	11.9	 25
313	  2	68.3	14.5	 20
314	  2	67.3	11.7	 20
315	  2	57.5	11.9	 20
316	  2	63.8	9.2	 16
317	  2	44.0	7.4	 20
318	  2	59.5	8.6	 20
319	  2	70.8	13.6	 16
320	  2	68.0	11.2	 25
321	  2	97.0	16.4	 25
322	  2	66.3	9.4	 20
323	  2	122.0	17.4	 25
324	  2	56.0	8.7	 25
325	  2	95.8	14.6	 20
326	  2	61.0	11.4	 25
327	  2	46.0	8.3	 25
328	  2	46.3	8.3	 20
329	  2	52.0	22.6	 25
330	  2	40.0	6.0	 25
331	  2	42.8	10.1	 20
332	  2	40.8	6.3	 20
333	  2	52.5	8.6	 20
334	  2	60.5	14.7	 16
335	  2	41.8	7.4	 20
336	  2	48.5	8.3	 20
337	  2	52.5	10.8	 16
338	  2	48.0	9.4	 25
339	  2	42.0	7.1	 25
340	  2	41.0	6.2	 20
341	  2	47.0	8.8	 25
342	  2	44.0	8.9	 25
343	  2	60.8	15.7	 20
344	  2	41.0	7.7	 25
345	  2	47.0	8.8	 25
346	  2	84.8	10.7	 20
347	  2	40.0	6.6	 25
348	  2	46.0	6.3	 25
349	  2	45.8	8.9	 20
350	  2	39.0	8.0	 25
351	  2	42.5	6.7	 20
352	  2	48.3	10.8	 16
353	  2	56.3	44.1	 20
354	  2	46.3	8.7	 16
355	  2	61.0	11.8	 20
356	  2	46.5	6.9	 20
357	  2	42.3	7.6	 20
358	  2	50.0	8.5	 25
359	  2	61.0	11.7	 25
360	  2	87.3	13.8	 20
361	  2	49.0	10.5	 25
362	  2	40.0	8.1	 25
363	  2	59.3	9.9	 20
364	  2	61.0	13.5	 25
365	  2	51.0	11.7	 25
366	  2	126.8	15.4	 20
367	  2	56.0	9.7	 25
368	  2	66.0	13.1	 25
369	  2	47.3	7.6	 16
370	  2	49.3	10.2	 20
371	  2	45.3	7.0	 20
372	  2	50.3	9.9	 16
373	  2	101.5	16.4	 20
374	  2	136.0	23.6	 20
375	  2	80.3	16.8	 20
376	  2	59.0	11.9	 25
377	  2	79.0	17.2	 25
378	  2	54.3	8.4	 20
379	  2	73.0	12.6	 25
380	  2	146.0	22.6	 25
381	  2	139.3	22.3	 20
382	  2	72.0	12.2	 25
383	  2	90.0	15.9	 25
384	  2	136.5	17.2	 20
385	  2	77.0	13.1	 25
386	  2	43.0	9.1	 25
387	  2	46.5	6.8	 16
388	  2	46.3	8.1	 20
389	  2	45.0	7.3	 20
390	  2	48.3	8.0	 16
391	  2	39.0	5.7	 20
392	  2	37.3	5.6	 20
393	  2	36.3	7.4	 20
394	  2	42.0	6.6	 25
395	  2	41.0	8.6	 25
396	  2	41.0	7.0	 20
397	  2	42.0	8.3	 25
398	  2	50.0	13.0	 25
399	  2	156.3	25.4	 20
400	  2	281.0	36.1	 25
401	  2	544.0	67.7	 25
402	  2	121.0	20.3	 20
403	  2	64.0	8.2	 25
404	  2	62.0	10.5	 25
405	  2	48.0	7.0	 16
406	  2	56.8	9.8	 20
407	  2	54.3	9.5	 20
408	  2	68.8	16.6	 16
409	  2	45.0	6.4	 20
410	  2	43.5	10.0	 20
411	  2	51.0	8.6	 20
412	  2	49.0	9.5	 25
413	  2	54.3	10.6	 20
414	  2	49.0	9.6	 25
415	  2	42.0	8.0	 25
416	  2	60.3	8.6	 20
417	  2	55.0	9.9	 25
418	  2	46.0	9.6	 25
419	  2	49.5	10.6	 20
420	  2	68.0	12.1	 25
421	  2	48.0	9.9	 25
422	  2	140.0	23.9	 20
423	  2	48.0	9.1	 25
424	  2	36.3	6.9	 20
425	  2	454.5	45.4	 16
426	  2	36.3	8.5	 20
427	  2	43.3	8.3	 20
428	  2	31.5	7.1	 16
429	  2	56.3	11.5	 20
430	  2	43.0	8.7	 25
431	  2	35.3	5.3	 20
432	  2	41.0	6.8	 25
433	  2	43.0	6.9	 25
434	  2	46.3	8.5	 20
435	  2	41.0	7.8	 25
436	  2	54.0	10.1	 25
437	  2	39.5	6.9	 20
438	  2	42.0	7.3	 25
439	  2	46.0	6.1	 25
440	  2	49.0	9.1	 20
441	  2	70.0	12.8	 25
442	  2	59.5	10.7	 20
443	  2	49.5	8.5	 16
444	  2	52.0	9.0	 20
445	  2	343.5	48.2	 20
446	  2	52.0	11.7	 16
447	  2	232.3	34.5	 20
448	  2	63.0	12.6	 25
449	  2	49.8	9.5	 20
450	  2	46.0	8.0	 25
451	  2	44.0	7.3	 25
452	  2	45.0	8.7	 20
453	  2	50.0	8.2	 25
454	  2	50.0	9.4	 25
455	  2	80.0	12.6	 20
456	  2	50.0	10.2	 25
457	  2	42.0	7.9	 25
458	  2	47.3	9.6	 20
459	  2	39.0	7.8	 25
460	  2	51.5	8.8	 20
461	  2	54.8	9.3	 16
462	  2	122.0	16.4	 20
463	  2	74.0	10.3	 20
464	  2	92.5	28.4	 16
465	  2	122.3	15.0	 20
466	  2	423.0	85.9	 25
467	  2	45.3	8.9	 20
468	  2	48.0	9.1	 25
469	  2	42.0	9.9	 25
470	  2	54.8	12.7	 20
471	  2	93.0	14.3	 25
472	  2	48.5	6.2	 20
473	  2	45.0	8.8	 25
474	  2	68.0	12.2	 25
475	  2	64.3	12.2	 20
476	  2	41.0	8.7	 25
477	  2	53.0	44.4	 25
478	  2	45.5	6.6	 20
479	  2	39.3	5.5	 20
480	  2	43.5	7.5	 20
481	  2	40.8	11.2	 16
482	  2	48.5	7.6	 20
483	  2	47.0	6.5	 20
484	  2	65.5	12.2	 16
485	  2	61.0	11.4	 25
486	  2	106.0	19.2	 25
487	  2	118.3	13.6	 20
488	  2	78.0	16.0	 25
489	  2	48.0	7.1	 25
490	  2	43.0	8.5	 20
491	  2	47.0	10.1	 25
492	  2	55.0	8.9	 25
493	  2	41.3	7.6	 20
494	  2	41.0	9.2	 25
495	  2	58.0	10.6	 25
496	  2	42.8	10.5	 20
497	  2	51.3	8.3	 20
498	  2	43.0	9.3	 20
499	  2	68.0	9.3	 16
500	  2	56.5	10.4	 20
501	  2	52.8	19.1	 20
502	  2	51.5	7.8	 16
503	  2	53.0	9.0	 25
504	  2	84.0	17.8	 25
505	  2	62.0	8.2	 20
506	  2	107.0	18.3	 25
507	  2	46.0	7.6	 25
508	  2	37.8	6.7	 20
509	  2	42.0	5.7	 25
510	  2	41.0	6.1	 25
511	  2	43.5	7.1	 20
512	  2	61.0	9.0	 25
513	  2	42.0	9.1	 25
514	  2	42.3	5.6	 20
515	  2	46.5	7.9	 20
516	  2	40.3	6.3	 20
517	  2	51.5	9.8	 16
518	  2	43.0	8.3	 20
519	  2	45.0	7.0	 20
520	  2	38.0	6.1	 16
521	  2	48.0	8.2	 25
522	  2	51.0	8.8	 25
523	  2	43.5	9.1	 20
524	  2	47.0	10.3	 25
525	  2	51.0	10.0	 25
526	  2	42.3	6.8	 20
527	  2	76.0	8.9	 25
528	  2	37.0	6.9	 20
529	  2	45.0	7.2	 25
530	  2	38.0	7.6	 25
531	  2	42.0	7.2	 20
532	  2	38.0	6.3	 25
533	  2	37.5	7.6	 20
534	  2	47.3	8.8	 16
535	  2	41.5	7.0	 20
536	  2	39.3	7.9	 20
537	  2	64.8	9.2	 16
538	  2	53.8	10.0	 20
539	  2	47.0	6.1	 25
540	  2	44.0	6.5	 20
541	  2	50.0	7.4	 25
542	  2	60.0	17.7	 25
543	  2	48.0	8.0	 20
544	  2	46.0	7.5	 25
545	  2	50.0	12.1	 25
546	  2	57.3	19.6	 20
547	  2	248.0	36.7	 25
548	  2	701.0	84.9	 25
549	  2	244.0	32.4	 20
550	  2	56.0	10.0	 25
551	  2	55.0	11.0	 25
552	  2	51.8	9.5	 16
553	  2	42.5	7.8	 20
554	  2	43.5	5.2	 20
555	  2	41.5	8.5	 16
556	  2	44.0	6.7	 20
557	  2	45.3	12.2	 20
558	  2	38.3	6.7	 20
559	  2	46.0	7.9	 25
560	  2	73.0	12.0	 25
561	  2	41.3	9.9	 20
562	  2	49.0	12.5	 25
563	  2	41.0	7.7	 25
564	  2	79.3	18.1	 20
565	  2	64.0	9.5	 25
566	  2	56.0	8.5	 25
567	  2	93.3	11.7	 20
568	  2	115.0	18.7	 25
569	  2	82.0	11.8	 25
570	  2	128.3	17.2	 16
571	  2	1442.5	121.2	 20
572	  2	43.0	10.2	 20
573	  2	56.8	9.6	 16
574	  2	43.0	6.7	 20
575	  2	47.5	8.3	 20
576	  2	63.8	13.3	 20
577	  2	45.0	8.0	 25
578	  2	140.0	28.4	 25
579	  2	115.8	25.2	 20
580	  2	110.0	21.3	 25
581	  2	55.0	8.6	 25
582	  2	72.0	15.8	 20
583	  2	112.0	21.4	 25
584	  2	80.0	14.1	 25
585	  2	279.0	33.3	 20
586	  2	124.0	21.2	 25
587	  2	65.3	10.4	 20
588	  2	42.3	7.5	 20
589	  2	41.3	6.1	 20
590	  2	42.3	7.3	 16
591	  2	83.3	13.1	 20
592	  2	141.0	25.0	 20
593	  2	80.5	12.9	 16
594	  2	100.0	22.1	 25
595	  2	121.0	24.5	 25
596	  2	44.0	6.2	 20
597	  2	83.0	14.4	 25
598	  2	41.0	6.9	 25
599	  2	76.8	13.2	 20
600	  2	84.0	12.8	 25
601	  2	46.0	7.1	 25
602	  2	43.0	9.2	 20
603	  2	48.0	9.0	 25
604	  2	43.0	7.4	 25
605	  2	42.0	9.0	 20
606	  2	90.0	19.8	 25
607	  2	59.3	21.4	 20
608	  2	1229.5	229.6	 16
609	  2	877.3	296.1	 20
610	  2	260.8	92.0	 20
611	  2	49.0	36.8	 16
612	  2	41.0	5.4	 20
613	  2	41.0	6.9	 25
614	  2	41.3	9.9	 20
615	  2	43.0	7.4	 25
616	  2	50.0	7.9	 25
617	  2	61.0	11.8	 20
618	  2	77.0	13.0	 25
619	  2	101.0	20.5	 25
620	  2	698.3	109.4	 20
621	  2	189.0	32.1	 25
622	  2	84.0	14.6	 25
623	  2	221.0	32.0	 20
624	  2	145.0	23.1	 25
625	  2	49.0	7.9	 20
626	  2	46.0	7.1	 16
627	  2	38.5	7.0	 20
628	  2	40.8	7.9	 20
629	  2	49.3	9.2	 16
630	  2	73.0	11.4	 20
631	  2	46.0	6.9	 25
632	  2	42.3	7.5	 20
633	  2	56.0	9.3	 25
634	  2	54.0	9.4	 25
635	  2	54.5	8.7	 20
636	  2	135.0	38.2	 25
637	  2	6827.0	1654.4	 25
638	  2	117.5	27.6	 20
639	  2	7158.0	1379.9	 25
  0	  3	6760.5	1249.0	 20
  1	  3	91.0	17.6	 25
  2	  3	6671.0	1095.6	 25
  3	  3	74.0	15.5	 20
  4	  3	42.0	9.9	 25
  5	  3	154.0	17.3	 25
  6	  3	73.8	16.2	 20
  7	  3	50.0	7.9	 25
  8	  3	69.0	11.4	 25
  9	  3	111.0	13.2	 16
 10	  3	105.5	15.6	 20
 11	  3	296.3	33.1	 20
 12	  3	109.0	18.9	 16
 13	  3	138.0	18.2	 20
 14	  3	107.8	18.9	 20
 15	  3	46.8	11.0	 20
 16	  3	38.0	7.4	 25
 17	  3	54.0	9.4	 25
 18	  3	55.5	9.4	 20
 19	  3	62.0	12.8	 25
 20	  3	71.0	9.7	 25
 21	  3	45.8	8.9	 20
 22	  3	41.0	7.1	 25
 23	  3	42.0	8.8	 25
 24	  3	47.3	9.6	 20
 25	  3	40.0	9.1	 25
 26	  3	43.0	6.8	 25
 27	  3	35.3	6.6	 16
 28	  3	47.3	9.9	 20
 29	  3	79.0	15.3	 20
 30	  3	169.3	24.1	 16
 31	  3	101.3	18.2	 20
 32	  3	245.3	29.8	 20
 33	  3	67.3	10.7	 16
 34	  3	78.0	17.2	 25
 35	  3	50.0	8.3	 25
 36	  3	75.8	13.9	 20
 37	  3	176.0	23.7	 25
 38	  3	123.0	18.7	 25
 39	  3	228.0	28.6	 20
 40	  3	78.0	14.7	 25
 41	  3	58.0	8.9	 25
 42	  3	50.3	8.5	 20
 43	  3	55.0	11.5	 25
 44	  3	49.0	13.3	 25
 45	  3	74.0	14.9	 20
 46	  3	44.0	8.2	 20
 47	  3	40.3	7.9	 20
 48	  3	43.0	6.0	 16
 49	  3	43.0	10.1	 20
 50	  3	46.0	9.8	 20
 51	  3	43.0	6.3	 16
 52	  3	92.0	15.6	 25
 53	  3	39.3	7.3	 20
 54	  3	39.0	8.3	 25
 55	  3	58.0	11.2	 25
 56	  3	102.0	18.6	 20
 57	  3	43.0	6.9	 25
 58	  3	48.0	10.0	 25
 59	  3	54.0	6.2	 20
 60	  3	100.0	21.3	 25
 61	  3	55.0	10.0	 25
 62	  3	5617.3	338.0	 20
 63	  3	135.0	32.5	 25
 64	  3	90.3	12.3	 20
 65	  3	76.0	5.4	 16
 66	  3	91.3	11.8	 20
 67	  3	63.5	11.6	 20
 68	  3	80.3	12.9	 16
 69	  3	5097.8	975.9	 20
 70	  3	5069.0	879.7	 25
 71	  3	5225.5	855.9	 20
 72	  3	112.0	24.9	 25
 73	  3	82.0	13.8	 25
 74	  3	5483.5	326.4	 20
 75	  3	111.0	30.8	 25
 76	  3	4951.0	714.9	 25
 77	  3	5096.5	468.1	 20
 78	  3	95.0	22.3	 25
 79	  3	59.0	8.0	 25
 80	  3	77.3	11.5	 20
 81	  3	5076.0	950.9	 25
 82	  3	5077.8	234.1	 20
 83	  3	5094.0	189.9	 16
 84	  3	99.3	21.2	 20
 85	  3	63.5	8.3	 20
 86	  3	5589.8	373.8	 16
 87	  3	85.0	22.6	 20
 88	  3	74.0	10.9	 25
 89	  3	72.3	14.9	 20
 90	  3	79.0	13.6	 25
 91	  3	74.0	12.3	 25
 92	  3	6164.3	391.5	 20
 93	  3	141.0	31.3	 25
 94	  3	4977.0	775.1	 25
 95	  3	5088.8	592.0	 20
 96	  3	90.0	19.3	 25
 97	  3	51.0	9.3	 25
 98	  3	56.3	6.7	 20
 99	  3	59.0	9.6	 25
100	  3	4117.0	405.4	 25
101	  3	63.0	9.6	 16
102	  3	61.3	10.3	 20
103	  3	68.3	12.9	 20
104	  3	5625.5	224.6	 16
105	  3	5378.8	176.2	 20
106	  3	4891.5	416.5	 20
107	  3	81.0	17.0	 20
108	  3	58.0	7.2	 25
109	  3	40.0	6.7	 25
110	  3	41.0	8.7	 20
111	  3	70.0	13.7	 25
112	  3	119.3	22.1	 20
113	  3	104.0	19.5	 25
114	  3	613.0	36.3	 25
115	  3	66.3	12.4	 20
116	  3	5725.0	996.3	 25
117	  3	110.0	14.1	 25
118	  3	93.3	15.0	 20
119	  3	98.0	12.6	 20
120	  3	6525.3	625.0	 20
121	  3	89.3	12.3	 16
122	  3	5774.3	842.6	 20
123	  3	92.8	17.2	 20
124	  3	73.8	14.0	 16
125	  3	98.0	21.7	 25
126	  3	105.0	26.3	 25
127	  3	53.0	7.0	 20
128	  3	49.0	9.8	 25
129	  3	114.0	15.4	 25
130	  3	87.3	9.7	 20
131	  3	875.0	89.0	 25
132	  3	82.0	11.5	 25
133	  3	61.8	11.4	 20
134	  3	5566.0	517.5	 25
135	  3	80.0	10.3	 25
136	  3	66.5	9.8	 20
137	  3	90.3	12.6	 20
138	  3	6407.8	669.0	 20
139	  3	75.5	7.7	 16
140	  3	6084.5	534.2	 20
141	  3	112.0	16.0	 20
142	  3	99.3	9.4	 16
143	  3	113.0	28.0	 25
144	  3	6420.0	1286.9	 25
145	  3	76.0	8.0	 20
146	  3	6131.0	1010.3	 25
147	  3	103.0	18.0	 25
148	  3	103.5	15.2	 20
149	  3	86.0	14.6	 25
150	  3	72.0	10.3	 25
151	  3	59.3	10.3	 20
152	  3	95.0	15.1	 25
153	  3	6530.0	308.3	 25
154	  3	6651.8	157.9	 20
155	  3	6370.8	300.7	 20
156	  3	105.3	14.3	 20
157	  3	52.3	9.7	 16
158	  3	42.3	9.2	 20
159	  3	50.3	7.4	 20
160	  3	52.3	8.2	 16
161	  3	290.5	31.8	 20
162	  3	259.0	25.8	 25
163	  3	46.5	6.7	 20
164	  3	43.0	9.0	 25
165	  3	46.0	10.8	 25
166	  3	46.3	7.5	 20
167	  3	148.0	24.5	 25
168	  3	43.0	7.2	 25
169	  3	43.5	9.2	 20
170	  3	44.0	7.8	 25
171	  3	71.8	12.4	 20
172	  3	41.0	7.3	 25
173	  3	43.0	10.8	 25
174	  3	43.8	8.5	 16
175	  3	49.0	9.7	 20
176	  3	57.3	11.6	 20
177	  3	62.0	7.1	 16
178	  3	1179.3	143.5	 20
179	  3	1257.0	61.1	 20
180	  3	89.5	12.4	 20
181	  3	77.0	14.5	 25
182	  3	40.0	6.2	 25
183	  3	40.3	7.9	 20
184	  3	51.0	8.1	 25
185	  3	49.0	11.9	 25
186	  3	44.0	7.4	 20
187	  3	124.0	15.7	 25
188	  3	104.0	13.0	 25
189	  3	222.3	22.7	 20
190	  3	76.0	12.2	 25
191	  3	49.0	11.7	 25
192	  3	48.5	7.9	 16
193	  3	526.8	58.2	 20
194	  3	1295.3	59.7	 20
195	  3	365.3	38.0	 16
196	  3	82.3	17.6	 20
197	  3	58.0	6.4	 20
198	  3	37.0	5.9	 20
199	  3	88.0	13.2	 25
200	  3	48.0	8.0	 25
201	  3	72.3	12.5	 20
202	  3	74.0	11.1	 25
203	  3	102.0	18.3	 25
204	  3	49.0	23.6	 20
205	  3	40.0	7.6	 25
206	  3	53.0	10.0	 25
207	  3	51.3	8.3	 20
208	  3	72.0	13.3	 25
209	  3	123.0	18.3	 25
210	  3	145.5	21.8	 16
211	  3	33.3	5.0	 20
212	  3	31.3	5.5	 20
213	  3	34.8	5.3	 16
214	  3	32.5	5.3	 20
215	  3	34.5	7.1	 20
216	  3	111.8	15.2	 20
217	  3	65.0	10.5	 25
218	  3	64.0	11.5	 25
219	  3	79.5	12.1	 20
220	  3	160.0	25.2	 25
221	  3	401.0	55.2	 25
222	  3	325.5	30.4	 20
223	  3	136.0	20.2	 25
224	  3	49.0	10.8	 25
225	  3	66.0	9.1	 20
226	  3	56.0	9.0	 25
227	  3	105.0	13.3	 25
228	  3	81.5	15.5	 20
229	  3	72.5	12.3	 20
230	  3	50.0	9.2	 16
231	  3	61.3	11.1	 20
232	  3	52.3	8.6	 20
233	  3	40.3	6.2	 16
234	  3	42.3	6.6	 20
235	  3	40.0	6.2	 25
236	  3	41.3	6.6	 20
237	  3	38.0	7.2	 25
238	  3	44.0	12.9	 25
239	  3	42.0	8.5	 20
240	  3	47.0	9.2	 25
241	  3	62.0	11.9	 25
242	  3	40.5	7.5	 20
243	  3	64.0	10.6	 25
244	  3	55.0	10.2	 25
245	  3	134.5	23.6	 20
246	  3	78.0	12.2	 25
247	  3	89.3	15.9	 20
248	  3	45.5	6.3	 16
249	  3	45.5	9.0	 20
250	  3	36.5	6.9	 20
251	  3	45.5	9.3	 16
252	  3	40.3	8.8	 20
253	  3	43.0	7.7	 25
254	  3	60.0	10.6	 20
255	  3	47.0	10.8	 25
256	  3	39.0	6.4	 25
257	  3	43.0	6.5	 20
258	  3	106.0	23.8	 25
259	  3	165.0	24.3	 25
260	  3	78.3	9.8	 20
261	  3	50.0	7.9	 25
262	  3	40.0	6.4	 25
263	  3	43.3	9.4	 20
264	  3	43.0	7.9	 25
265	  3	58.5	15.4	 20
266	  3	63.8	12.0	 16
267	  3	39.3	5.9	 20
268	  3	38.0	7.2	 20
269	  3	62.3	9.5	 16
270	  3	41.8	8.0	 20
271	  3	43.0	8.2	 25
272	  3	58.5	10.8	 20
273	  3	49.0	9.2	 25
274	  3	44.0	7.4	 25
275	  3	39.3	7.9	 20
276	  3	49.0	9.0	 25
277	  3	69.0	11.9	 25
278	  3	35.5	5.1	 20
279	  3	44.0	6.9	 25
280	  3	44.0	7.5	 25
281	  3	48.8	9.2	 20
282	  3	47.0	9.9	 25
283	  3	38.0	6.1	 20
284	  3	59.0	9.1	 16
285	  3	49.0	10.2	 20
286	  3	49.0	10.2	 16
287	  3	103.0	16.3	 20
288	  3	143.3	19.1	 20
289	  3	76.3	11.9	 16
290	  3	67.0	11.5	 25
291	  3	45.0	8.3	 25
292	  3	42.3	8.0	 20
293	  3	45.0	6.8	 25
294	  3	42.0	7.9	 25
295	  3	39.0	8.6	 20
296	  3	42.0	9.0	 25
297	  3	38.0	8.1	 25
298	  3	45.3	7.8	 20
299	  3	40.0	7.1	 25
300	  3	41.0	7.9	 25
301	  3	48.3	7.5	 20
302	  3	37.8	6.8	 20
303	  3	46.3	10.0	 20
304	  3	49.5	12.4	 16
305	  3	52.3	11.9	 20
306	  3	48.0	6.9	 20
307	  3	38.3	5.9	 16
308	  3	47.0	7.6	 25
309	  3	55.0	9.0	 25
310	  3	58.3	9.6	 20
311	  3	770.0	100.8	 25
312	  3	111.0	21.9	 25
313	  3	52.5	7.9	 20
314	  3	42.0	10.6	 25
315	  3	53.0	10.4	 25
316	  3	61.0	8.8	 20
317	  3	108.0	18.3	 25
318	  3	135.0	17.2	 25
319	  3	100.5	8.6	 20
320	  3	186.0	28.6	 20
321	  3	598.5	68.4	 20
322	  3	52.5	8.3	 16
323	  3	673.8	69.3	 20
324	  3	683.3	44.3	 20
325	  3	94.5	10.6	 16
326	  3	51.0	8.3	 25
327	  3	41.0	7.8	 25
328	  3	121.0	18.6	 20
329	  3	50.0	8.5	 25
330	  3	42.0	8.3	 25
331	  3	43.3	8.4	 20
332	  3	55.0	8.2	 25
333	  3	46.0	9.2	 25
334	  3	52.0	14.8	 20
335	  3	39.0	6.0	 25
336	  3	40.0	7.9	 25
337	  3	40.3	5.1	 20
338	  3	87.0	17.0	 20
339	  3	49.0	9.0	 20
340	  3	68.5	12.8	 16
341	  3	60.0	17.3	 20
342	  3	41.0	8.1	 20
343	  3	38.5	7.5	 16
344	  3	146.0	27.6	 25
345	  3	51.8	12.5	 20
346	  3	58.0	13.6	 25
347	  3	39.0	6.1	 25
348	  3	39.0	7.3	 20
349	  3	45.0	12.2	 25
350	  3	241.0	42.2	 25
351	  3	209.3	24.7	 20
352	  3	38.0	5.8	 25
353	  3	69.0	12.0	 25
354	  3	47.3	8.4	 20
355	  3	45.0	8.0	 25
356	  3	41.0	6.3	 25
357	  3	36.5	5.6	 16
358	  3	39.3	6.0	 20
359	  3	37.0	8.8	 20
360	  3	41.8	8.7	 16
361	  3	42.0	7.3	 20
362	  3	55.0	9.0	 20
363	  3	131.5	22.5	 20
364	  3	87.0	12.3	 25
365	  3	133.0	15.6	 25
366	  3	107.3	13.4	 20
367	  3	73.0	13.0	 25
368	  3	63.0	9.4	 25
369	  3	62.3	9.8	 20
370	  3	49.0	9.8	 25
371	  3	44.0	10.0	 25
372	  3	41.3	5.6	 20
373	  3	64.0	11.1	 25
374	  3	49.0	9.3	 25
375	  3	156.3	19.7	 16
376	  3	140.3	26.6	 20
377	  3	67.3	13.0	 20
378	  3	62.3	7.8	 16
379	  3	93.0	18.7	 20
380	  3	52.0	9.5	 20
381	  3	43.5	7.5	 20
382	  3	42.0	9.0	 25
383	  3	38.0	5.8	 25
384	  3	45.5	11.6	 20
385	  3	45.0	9.8	 25
386	  3	51.0	11.6	 25
387	  3	52.0	7.4	 20
388	  3	47.0	6.5	 25
389	  3	41.0	5.5	 25
390	  3	38.5	8.4	 20
391	  3	102.0	14.3	 25
392	  3	38.0	6.1	 25
393	  3	40.0	6.6	 16
394	  3	156.5	18.0	 20
395	  3	180.5	27.0	 20
396	  3	40.8	7.7	 16
397	  3	44.3	9.4	 20
398	  3	44.3	8.7	 20
399	  3	38.3	6.0	 20
400	  3	115.0	15.3	 25
401	  3	194.0	30.2	 25
402	  3	142.0	17.2	 20
403	  3	94.0	13.2	 25
404	  3	1327.3	72.9	 20
405	  3	98.0	15.7	 25
406	  3	74.0	11.7	 25
407	  3	69.3	12.3	 20
408	  3	38.0	7.9	 25
409	  3	43.0	8.1	 25
410	  3	35.5	7.3	 20
411	  3	74.0	14.8	 20
412	  3	43.5	8.0	 20
413	  3	54.3	10.3	 16
414	  3	41.3	7.4	 20
415	  3	42.3	6.9	 20
416	  3	38.0	5.4	 16
417	  3	43.3	6.7	 20
418	  3	45.0	6.9	 25
419	  3	110.0	17.0	 20
420	  3	129.0	17.7	 25
421	  3	90.0	15.1	 25
422	  3	41.3	8.8	 20
423	  3	144.0	29.1	 25
424	  3	33.0	6.8	 25
425	  3	28.3	4.1	 20
426	  3	32.0	6.6	 25
427	  3	32.0	6.5	 25
428	  3	32.0	5.7	 20
429	  3	47.0	7.4	 25
430	  3	39.3	6.1	 20
431	  3	40.0	7.5	 16
432	  3	38.0	7.8	 20
433	  3	41.5	7.9	 20
434	  3	42.3	6.0	 16
435	  3	74.3	15.0	 20
436	  3	50.0	10.2	 25
437	  3	123.0	21.4	 20
438	  3	661.0	82.4	 25
439	  3	652.0	73.9	 25
440	  3	85.0	11.6	 20
441	  3	131.0	18.4	 25
442	  3	108.0	15.9	 25
443	  3	46.8	8.5	 20
444	  3	42.0	8.0	 25
445	  3	87.0	16.2	 25
446	  3	51.0	9.2	 20
447	  3	126.0	21.1	 25
448	  3	43.0	8.3	 20
449	  3	50.3	8.0	 16
450	  3	47.3	9.1	 20
451	  3	82.3	13.9	 20
452	  3	40.0	7.4	 16
453	  3	61.8	10.8	 20
454	  3	41.0	6.1	 25
455	  3	41.0	7.2	 20
456	  3	40.0	7.7	 25
457	  3	40.0	8.7	 25
458	  3	48.0	9.4	 20
459	  3	68.0	13.6	 25
460	  3	172.0	24.0	 25
461	  3	91.0	12.9	 20
462	  3	234.0	31.6	 25
463	  3	138.5	28.1	 20
464	  3	1659.0	218.6	 25
465	  3	47.0	9.9	 25
466	  3	63.0	10.4	 16
467	  3	39.3	5.8	 20
468	  3	74.5	12.9	 20
469	  3	66.0	9.6	 16
470	  3	68.5	9.9	 20
471	  3	42.3	7.1	 20
472	  3	47.3	10.2	 20
473	  3	38.0	6.4	 25
474	  3	41.0	6.9	 25
475	  3	464.8	46.6	 20
476	  3	43.0	9.0	 25
477	  3	41.0	8.7	 25
478	  3	40.3	7.2	 20
479	  3	39.0	6.2	 25
480	  3	37.0	5.3	 25
481	  3	40.3	7.1	 20
482	  3	47.0	8.6	 25
483	  3	186.0	25.5	 25
484	  3	219.0	28.9	 20
485	  3	39.5	6.9	 20
486	  3	40.3	7.5	 20
487	  3	46.3	9.3	 16
488	  3	64.5	8.6	 20
489	  3	116.5	21.6	 20
490	  3	64.3	13.5	 16
491	  3	38.0	5.6	 25
492	  3	55.0	11.1	 25
493	  3	43.5	7.5	 20
494	  3	57.0	9.9	 25
495	  3	36.0	7.8	 25
496	  3	37.3	5.9	 20
497	  3	60.0	10.9	 25
498	  3	84.0	15.0	 25
499	  3	222.0	19.1	 20
500	  3	186.0	15.7	 25
501	  3	51.0	8.2	 25
502	  3	574.5	66.1	 20
503	  3	39.8	7.7	 20
504	  3	50.5	7.4	 20
505	  3	247.8	26.8	 16
506	  3	573.5	42.0	 20
507	  3	196.0	18.6	 20
508	  3	122.8	12.1	 16
509	  3	121.0	17.3	 25
510	  3	384.0	44.6	 25
511	  3	50.3	9.2	 20
512	  3	45.0	7.6	 25
513	  3	53.0	8.5	 25
514	  3	38.5	6.9	 20
515	  3	35.0	8.0	 25
516	  3	37.0	8.2	 25
517	  3	43.0	6.6	 20
518	  3	181.0	26.6	 25
519	  3	600.8	66.2	 20
520	  3	223.0	34.8	 25
521	  3	116.8	18.5	 20
522	  3	187.8	16.7	 16
523	  3	72.5	16.9	 20
524	  3	77.3	12.3	 20
525	  3	45.0	7.2	 16
526	  3	51.3	8.7	 20
527	  3	100.0	12.6	 25
528	  3	244.3	31.4	 20
529	  3	60.0	11.3	 25
530	  3	42.0	6.2	 25
531	  3	44.0	9.1	 20
532	  3	36.0	5.7	 25
533	  3	37.0	6.1	 25
534	  3	214.3	20.8	 20
535	  3	45.0	6.4	 25
536	  3	42.0	8.0	 25
537	  3	57.3	10.7	 20
538	  3	53.0	10.3	 25
539	  3	42.3	8.5	 20
540	  3	40.3	5.5	 16
541	  3	63.3	12.9	 20
542	  3	45.5	8.2	 20
543	  3	47.5	8.2	 16
544	  3	54.3	9.3	 20
545	  3	56.5	11.9	 20
546	  3	52.5	9.5	 20
547	  3	58.0	10.8	 25
548	  3	58.0	10.4	 25
549	  3	104.0	10.9	 20
550	  3	90.0	16.1	 25
551	  3	1291.0	149.8	 25
552	  3	48.3	8.6	 20
553	  3	46.0	8.4	 25
554	  3	41.0	6.1	 25
555	  3	37.3	7.7	 20
556	  3	41.0	6.4	 25
557	  3	42.0	7.2	 25
558	  3	43.0	8.1	 16
559	  3	45.5	8.2	 20
560	  3	78.0	12.7	 20
561	  3	48.3	7.8	 16
562	  3	85.3	8.6	 20
563	  3	47.8	8.5	 20
564	  3	40.3	6.3	 20
565	  3	39.0	7.6	 25
566	  3	41.0	7.8	 25
567	  3	50.5	9.3	 20
568	  3	219.0	33.5	 25
569	  3	205.0	25.3	 25
570	  3	73.3	13.1	 20
571	  3	45.0	7.3	 25
572	  3	40.0	7.9	 25
573	  3	43.8	8.9	 20
574	  3	69.0	11.4	 25
575	  3	48.0	8.2	 25
576	  3	41.0	5.5	 16
577	  3	38.3	6.3	 20
578	  3	74.0	12.9	 16
579	  3	49.3	8.7	 20
580	  3	77.3	14.7	 20
581	  3	152.8	15.0	 16
582	  3	376.0	44.7	 25
583	  3	110.0	25.2	 25
584	  3	105.0	13.5	 20
585	  3	59.0	10.7	 25
586	  3	68.0	8.6	 25
587	  3	171.3	27.1	 20
588	  3	46.0	8.9	 25
589	  3	39.0	8.0	 25
590	  3	44.0	7.0	 20
591	  3	73.0	13.4	 25
592	  3	49.0	8.6	 25
593	  3	39.0	7.2	 20
594	  3	52.5	8.0	 20
595	  3	447.0	34.4	 20
596	  3	114.5	13.2	 16
597	  3	71.0	11.0	 20
598	  3	88.0	15.1	 20
599	  3	121.8	13.7	 16
600	  3	59.0	10.4	 25
601	  3	98.0	18.3	 25
602	  3	135.5	20.9	 20
603	  3	111.0	17.4	 25
604	  3	71.0	11.1	 25
605	  3	42.3	10.7	 20
606	  3	224.0	23.6	 25
607	  3	136.0	20.3	 25
608	  3	439.5	205.8	 20
609	  3	1260.0	511.3	 25
610	  3	182.0	125.8	 25
611	  3	38.0	6.3	 20
612	  3	38.0	6.6	 25
613	  3	66.5	11.3	 20
614	  3	70.5	13.0	 16
615	  3	50.5	10.3	 20
616	  3	44.3	9.1	 20
617	  3	52.0	11.0	 16
618	  3	44.8	9.2	 20
619	  3	42.0	6.2	 25
620	  3	46.5	6.2	 20
621	  3	194.0	27.1	 25
622	  3	147.0	24.2	 25
623	  3	48.0	7.8	 20
624	  3	74.0	12.4	 25
625	  3	65.0	12.0	 25
626	  3	128.8	14.8	 20
627	  3	41.0	6.7	 25
628	  3	57.0	9.2	 25
629	  3	55.0	10.7	 20
630	  3	102.0	12.8	 25
631	  3	85.0	15.4	 20
632	  3	43.8	8.2	 16
633	  3	42.3	6.5	 20
634	  3	48.3	5.4	 20
635	  3	54.0	10.8	 16
636	  3	6881.3	926.3	 20
637	  3	67.0	11.3	 20
638	  3	6757.0	1347.1	 25
639	  3	63.0	13.5	 25
  0	  4	32.5	6.5	 16
  1	  4	40.5	6.5	 20
  2	  4	43.0	6.8	 20
  3	  4	41.0	7.2	 20
  4	  4	37.0	6.9	 25
  5	  4	65.0	10.9	 25
  6	  4	48.5	8.2	 20
  7	  4	36.0	5.6	 25
  8	  4	85.0	17.9	 25
  9	  4	69.0	13.6	 20
 10	  4	52.0	10.4	 25
 11	  4	76.0	15.6	 25
 12	  4	203.5	27.4	 20
 13	  4	153.0	23.2	 25
 14	  4	110.0	21.4	 25
 15	  4	78.3	13.4	 16
 16	  4	38.0	5.9	 20
 17	  4	62.8	12.8	 20
 18	  4	36.5	5.7	 16
 19	  4	48.5	10.3	 20
 20	  4	52.3	9.1	 20
 21	  4	43.3	7.4	 20
 22	  4	34.0	7.1	 25
 23	  4	44.0	7.7	 25
 24	  4	37.3	6.6	 20
 25	  4	35.0	6.8	 25
 26	  4	43.0	8.4	 25
 27	  4	47.0	10.4	 20
 28	  4	68.0	13.4	 25
 29	  4	75.0	10.8	 25
 30	  4	107.3	14.2	 20
 31	  4	68.0	9.6	 25
 32	  4	149.0	24.7	 25
 33	  4	56.3	11.7	 20
 34	  4	62.0	12.4	 20
 35	  4	65.3	12.7	 20
 36	  4	64.3	13.2	 16
 37	  4	198.3	37.0	 20
 38	  4	72.8	14.9	 20
 39	  4	60.3	14.1	 16
 40	  4	53.0	59.2	 25
 41	  4	44.0	6.5	 25
 42	  4	40.3	6.5	 20
 43	  4	61.0	9.7	 25
 44	  4	59.3	10.4	 20
 45	  4	51.0	10.6	 25
 46	  4	48.0	9.7	 25
 47	  4	38.3	6.6	 20
 48	  4	42.0	7.8	 25
 49	  4	39.0	8.6	 25
 50	  4	39.5	6.3	 20
 51	  4	42.0	6.6	 25
 52	  4	35.0	7.0	 20
 53	  4	37.3	6.5	 16
 54	  4	40.8	6.9	 20
 55	  4	48.3	8.8	 20
 56	  4	59.8	11.4	 16
 57	  4	40.0	5.1	 20
 58	  4	46.0	9.0	 25
 59	  4	66.5	12.0	 20
 60	  4	70.0	15.7	 25
 61	  4	54.0	9.1	 25
 62	  4	5324.5	307.7	 20
 63	  4	91.0	25.3	 25
 64	  4	84.0	12.5	 25
 65	  4	5114.3	512.2	 20
 66	  4	6066.0	342.9	 25
 67	  4	87.0	12.5	 25
 68	  4	5860.8	451.0	 20
 69	  4	109.0	28.4	 25
 70	  4	103.0	13.5	 20
 71	  4	98.0	16.3	 16
 72	  4	5845.5	1128.5	 20
 73	  4	98.8	10.1	 20
 74	  4	5838.3	310.8	 16
 75	  4	5454.8	200.6	 20
 76	  4	94.0	13.4	 25
 77	  4	96.0	15.3	 20
 78	  4	5965.0	1163.7	 25
 79	  4	73.0	10.9	 25
 80	  4	5885.0	299.5	 20
 81	  4	129.0	27.2	 25
 82	  4	99.0	14.6	 25
 83	  4	101.5	15.9	 20
 84	  4	5820.0	1102.9	 25
 85	  4	77.0	9.9	 25
 86	  4	5391.0	261.1	 20
 87	  4	89.0	27.7	 25
 88	  4	73.0	12.3	 20
 89	  4	61.3	11.4	 16
 90	  4	70.8	11.2	 20
 91	  4	66.0	9.8	 20
 92	  4	6094.8	377.6	 16
 93	  4	5474.5	243.0	 20
 94	  4	86.0	9.3	 20
 95	  4	85.3	14.1	 20
 96	  4	5711.0	863.5	 25
 97	  4	64.0	10.2	 25
 98	  4	67.3	14.1	 20
 99	  4	60.0	8.1	 25
100	  4	67.0	12.1	 25
101	  4	67.8	13.4	 20
102	  4	72.0	11.2	 25
103	  4	83.3	14.8	 20
104	  4	6127.0	1209.5	 25
105	  4	120.0	20.7	 25
106	  4	97.3	12.8	 20
107	  4	5105.8	901.4	 20
108	  4	73.0	9.0	 20
109	  4	38.3	7.7	 16
110	  4	38.5	6.0	 20
111	  4	71.3	15.7	 20
112	  4	174.5	17.6	 16
113	  4	116.0	43.5	 25
114	  4	223.0	32.9	 25
115	  4	70.0	9.4	 20
116	  4	6040.0	945.0	 25
117	  4	5660.0	829.7	 25
118	  4	5466.8	750.3	 20
119	  4	5996.0	736.2	 25
120	  4	6731.0	364.5	 25
121	  4	92.0	11.0	 20
122	  4	5897.0	764.1	 25
123	  4	90.0	12.7	 25
124	  4	91.0	12.1	 20
125	  4	5526.5	791.3	 20
126	  4	6528.3	425.8	 20
127	  4	57.8	6.1	 16
128	  4	47.0	8.1	 20
129	  4	72.0	12.4	 20
130	  4	83.5	19.3	 16
131	  4	244.0	47.0	 25
132	  4	107.0	18.2	 25
133	  4	62.5	9.1	 20
134	  4	5702.0	560.4	 25
135	  4	84.0	11.6	 25
136	  4	79.8	14.1	 20
137	  4	76.0	11.3	 25
138	  4	6320.0	676.1	 25
139	  4	67.5	10.2	 20
140	  4	103.0	16.3	 25
141	  4	5638.0	501.7	 25
142	  4	5767.5	468.7	 20
143	  4	5956.0	287.4	 20
144	  4	86.5	11.7	 20
145	  4	67.3	12.8	 16
146	  4	85.0	13.0	 20
147	  4	5522.8	238.2	 20
148	  4	5433.3	158.3	 16
149	  4	5461.0	1077.3	 25
150	  4	89.0	25.5	 25
151	  4	64.5	11.7	 20
152	  4	109.0	25.7	 25
153	  4	6554.0	983.7	 25
154	  4	6531.8	922.1	 20
155	  4	6396.0	817.8	 25
156	  4	105.0	17.2	 25
157	  4	55.0	10.9	 20
158	  4	42.0	6.5	 25
159	  4	45.0	7.0	 25
160	  4	48.0	9.5	 20
161	  4	160.0	26.3	 25
162	  4	161.5	17.6	 16
163	  4	58.3	11.1	 20
164	  4	50.5	10.6	 20
165	  4	41.3	8.1	 16
166	  4	39.0	7.8	 20
167	  4	61.3	11.2	 20
168	  4	44.5	6.9	 20
169	  4	51.0	9.1	 25
170	  4	48.0	8.1	 25
171	  4	55.0	8.2	 20
172	  4	41.0	6.9	 25
173	  4	39.0	8.2	 25
174	  4	40.8	8.1	 20
175	  4	47.0	8.6	 25
176	  4	38.0	7.8	 25
177	  4	64.0	10.9	 20
178	  4	1558.0	204.6	 25
179	  4	902.0	71.6	 25
180	  4	124.0	15.9	 16
181	  4	58.3	12.7	 20
182	  4	35.0	4.7	 20
183	  4	38.3	7.6	 16
184	  4	46.5	8.6	 20
185	  4	45.3	7.9	 20
186	  4	45.3	6.0	 20
187	  4	197.0	39.9	 25
188	  4	130.0	23.8	 25
189	  4	124.0	18.6	 20
190	  4	58.0	9.3	 25
191	  4	46.0	8.1	 25
192	  4	53.3	10.5	 20
193	  4	258.0	43.5	 25
194	  4	1115.0	68.5	 25
195	  4	373.5	38.7	 20
196	  4	76.0	14.4	 25
197	  4	49.0	9.9	 25
198	  4	41.3	5.8	 16
199	  4	45.8	11.1	 20
200	  4	43.0	14.3	 20
201	  4	58.3	11.8	 16
202	  4	48.5	8.6	 20
203	  4	57.0	9.1	 20
204	  4	45.3	10.2	 20
205	  4	36.0	7.0	 25
206	  4	50.0	8.3	 25
207	  4	55.5	13.0	 20
208	  4	59.0	10.6	 25
209	  4	68.0	8.4	 25
210	  4	87.5	14.4	 20
211	  4	31.0	5.3	 25
212	  4	36.0	6.5	 25
213	  4	31.3	5.0	 20
214	  4	35.0	8.0	 25
215	  4	40.0	7.5	 25
216	  4	77.3	12.6	 16
217	  4	94.8	22.8	 20
218	  4	74.8	13.9	 16
219	  4	72.3	10.4	 20
220	  4	286.0	37.4	 20
221	  4	315.0	35.2	 16
222	  4	84.0	90.7	 20
223	  4	65.0	9.9	 25
224	  4	64.5	12.8	 20
225	  4	47.0	9.4	 25
226	  4	46.0	9.2	 25
227	  4	62.0	8.6	 20
228	  4	55.0	8.5	 25
229	  4	56.0	9.2	 25
230	  4	45.0	8.1	 20
231	  4	46.0	7.7	 25
232	  4	55.0	7.2	 25
233	  4	37.0	5.5	 20
234	  4	43.0	8.7	 25
235	  4	42.3	8.2	 20
236	  4	36.3	7.8	 16
237	  4	38.0	5.3	 20
238	  4	38.3	6.9	 20
239	  4	46.3	8.8	 16
240	  4	66.3	10.6	 20
241	  4	63.0	8.3	 25
242	  4	39.5	7.4	 20
243	  4	47.0	8.1	 25
244	  4	57.0	10.0	 25
245	  4	78.8	11.5	 20
246	  4	57.0	11.1	 25
247	  4	105.0	13.3	 25
248	  4	43.3	10.2	 20
249	  4	40.0	7.0	 25
250	  4	37.0	6.2	 25
251	  4	51.0	6.6	 20
252	  4	42.0	6.9	 25
253	  4	41.0	8.8	 20
254	  4	47.8	8.1	 16
255	  4	39.0	8.9	 20
256	  4	39.0	7.3	 20
257	  4	36.8	7.9	 16
258	  4	44.3	9.3	 20
259	  4	53.0	10.6	 25
260	  4	71.5	12.5	 20
261	  4	44.0	10.1	 25
262	  4	41.0	9.1	 25
263	  4	46.3	9.0	 20
264	  4	48.0	9.6	 25
265	  4	46.0	7.4	 25
266	  4	38.5	6.8	 20
267	  4	38.0	7.9	 25
268	  4	42.0	8.0	 25
269	  4	43.3	5.7	 20
270	  4	45.0	7.4	 25
271	  4	50.0	8.4	 20
272	  4	62.5	16.9	 16
273	  4	43.3	10.4	 20
274	  4	43.5	6.4	 20
275	  4	88.0	15.7	 16
276	  4	36.5	5.7	 20
277	  4	46.0	10.7	 20
278	  4	39.0	7.9	 25
279	  4	41.0	7.1	 25
280	  4	34.3	5.1	 20
281	  4	41.0	6.8	 25
282	  4	39.0	6.3	 25
283	  4	36.3	6.7	 20
284	  4	45.0	7.2	 25
285	  4	54.0	11.3	 25
286	  4	60.5	10.5	 20
287	  4	113.0	25.0	 25
288	  4	67.0	24.4	 25
289	  4	113.5	13.0	 20
290	  4	58.3	9.9	 20
291	  4	33.3	7.0	 20
292	  4	36.0	6.7	 16
293	  4	51.0	9.7	 20
294	  4	45.8	11.6	 20
295	  4	36.8	5.7	 16
296	  4	36.0	7.1	 25
297	  4	38.0	7.0	 25
298	  4	39.0	7.8	 20
299	  4	44.0	9.8	 25
300	  4	41.0	8.3	 25
301	  4	56.3	10.1	 20
302	  4	43.0	7.1	 25
303	  4	42.0	9.3	 25
304	  4	42.0	9.3	 20
305	  4	52.0	9.3	 25
306	  4	44.0	7.5	 25
307	  4	39.0	6.2	 20
308	  4	43.3	8.0	 20
309	  4	62.5	14.3	 20
310	  4	40.3	5.8	 16
311	  4	305.8	37.0	 20
312	  4	55.5	12.0	 20
313	  4	44.0	10.8	 16
314	  4	48.0	9.2	 25
315	  4	72.0	14.9	 25
316	  4	63.3	10.1	 20
317	  4	125.0	19.6	 25
318	  4	162.0	16.6	 25
319	  4	74.0	11.5	 20
320	  4	85.0	13.6	 25
321	  4	208.0	25.8	 25
322	  4	69.5	10.5	 20
323	  4	201.0	32.4	 25
324	  4	208.0	24.7	 25
325	  4	76.3	12.3	 20
326	  4	41.3	8.6	 20
327	  4	40.8	7.8	 20
328	  4	56.3	11.3	 16
329	  4	64.0	13.7	 20
330	  4	37.3	6.1	 20
331	  4	41.0	4.6	 16
332	  4	63.0	12.7	 25
333	  4	37.0	8.7	 25
334	  4	37.3	5.8	 20
335	  4	42.0	8.4	 25
336	  4	33.8	6.6	 20
337	  4	40.0	7.2	 25
338	  4	71.0	15.8	 25
339	  4	42.0	6.6	 20
340	  4	80.0	15.1	 25
341	  4	82.0	18.5	 25
342	  4	39.3	6.9	 20
343	  4	36.0	6.7	 25
344	  4	49.0	8.6	 20
345	  4	43.3	9.9	 16
346	  4	43.0	7.6	 20
347	  4	46.3	9.8	 20
348	  4	36.0	5.1	 16
349	  4	38.0	6.1	 20
350	  4	41.0	5.8	 20
351	  4	37.0	6.4	 20
352	  4	43.0	12.8	 25
353	  4	39.0	8.0	 25
354	  4	34.0	6.5	 20
355	  4	39.0	6.2	 25
356	  4	41.0	11.3	 25
357	  4	40.0	7.9	 20
358	  4	38.0	6.1	 25
359	  4	36.0	6.0	 25
360	  4	41.3	7.6	 20
361	  4	38.0	7.5	 25
362	  4	45.0	8.3	 25
363	  4	234.3	42.1	 16
364	  4	106.0	16.5	 20
365	  4	211.5	23.6	 20
366	  4	135.0	19.2	 16
367	  4	67.3	11.5	 20
368	  4	43.3	8.3	 20
369	  4	41.3	7.5	 20
370	  4	37.0	6.2	 25
371	  4	37.0	6.2	 25
372	  4	43.5	8.7	 20
373	  4	44.0	6.7	 25
374	  4	40.0	6.4	 25
375	  4	61.3	10.9	 20
376	  4	216.0	34.1	 25
377	  4	50.0	7.3	 25
378	  4	48.0	8.7	 20
379	  4	88.0	15.8	 25
380	  4	63.0	13.5	 25
381	  4	42.3	6.0	 16
382	  4	41.0	6.6	 20
383	  4	40.5	8.1	 20
384	  4	45.3	8.2	 16
385	  4	38.0	6.5	 20
386	  4	57.5	11.5	 20
387	  4	46.5	8.0	 20
388	  4	43.0	5.7	 25
389	  4	42.0	8.0	 25
390	  4	40.0	5.5	 20
391	  4	51.0	13.0	 25
392	  4	39.0	7.3	 25
393	  4	43.0	6.9	 20
394	  4	55.0	11.9	 25
395	  4	53.5	8.3	 20
396	  4	44.0	8.4	 25
397	  4	42.0	6.8	 25
398	  4	38.0	6.5	 20
399	  4	38.3	6.5	 20
400	  4	43.3	8.4	 20
401	  4	111.0	12.8	 16
402	  4	87.3	12.9	 20
403	  4	85.0	13.5	 20
404	  4	201.5	20.2	 16
405	  4	40.0	7.6	 25
406	  4	46.0	6.3	 25
407	  4	39.3	8.6	 20
408	  4	45.0	13.2	 25
409	  4	39.0	7.7	 25
410	  4	38.0	8.4	 20
411	  4	42.0	7.6	 25
412	  4	41.0	6.6	 25
413	  4	43.3	7.9	 20
414	  4	40.0	4.8	 25
415	  4	41.0	8.5	 25
416	  4	35.8	8.3	 20
417	  4	43.0	9.2	 25
418	  4	36.5	7.3	 20
419	  4	59.0	11.1	 16
420	  4	59.0	10.2	 20
421	  4	55.0	9.3	 20
422	  4	42.0	9.6	 16
423	  4	59.3	12.2	 20
424	  4	33.0	5.8	 25
425	  4	29.3	5.3	 20
426	  4	36.0	8.3	 25
427	  4	32.0	8.0	 25
428	  4	33.0	5.5	 20
429	  4	47.0	8.8	 25
430	  4	38.0	6.7	 25
431	  4	42.3	8.3	 20
432	  4	42.0	8.3	 25
433	  4	38.0	8.0	 25
434	  4	41.8	7.2	 20
435	  4	43.0	7.0	 25
436	  4	36.8	7.1	 20
437	  4	65.5	5.8	 16
438	  4	78.3	16.3	 20
439	  4	57.5	10.1	 20
440	  4	88.5	10.6	 16
441	  4	76.0	13.9	 20
442	  4	56.0	9.9	 25
443	  4	40.3	7.2	 20
444	  4	34.0	5.0	 25
445	  4	50.0	9.0	 25
446	  4	39.8	5.9	 20
447	  4	57.0	9.8	 25
448	  4	37.0	6.7	 25
449	  4	47.3	9.4	 20
450	  4	48.0	8.0	 25
451	  4	46.3	8.0	 20
452	  4	37.0	6.1	 25
453	  4	41.0	8.7	 25
454	  4	38.0	7.3	 16
455	  4	37.8	5.9	 20
456	  4	35.0	6.3	 20
457	  4	40.0	7.6	 16
458	  4	39.0	6.6	 20
459	  4	48.0	9.3	 20
460	  4	231.5	34.1	 20
461	  4	45.0	8.6	 25
462	  4	93.0	16.9	 25
463	  4	47.0	6.2	 20
464	  4	631.0	101.0	 25
465	  4	47.0	10.8	 25
466	  4	41.0	8.6	 20
467	  4	41.0	5.6	 25
468	  4	38.0	6.3	 25
469	  4	37.3	5.5	 20
470	  4	37.0	6.5	 25
471	  4	35.0	5.9	 25
472	  4	40.0	7.2	 16
473	  4	41.3	8.4	 20
474	  4	36.0	6.2	 20
475	  4	44.3	6.3	 16
476	  4	34.0	7.9	 20
477	  4	39.3	6.9	 20
478	  4	37.0	5.8	 16
479	  4	40.0	9.4	 25
480	  4	37.0	5.8	 25
481	  4	47.5	11.2	 20
482	  4	74.0	12.1	 25
483	  4	59.0	8.9	 25
484	  4	64.3	7.4	 20
485	  4	40.0	6.5	 25
486	  4	36.0	6.2	 25
487	  4	39.0	7.1	 20
488	  4	93.0	14.1	 25
489	  4	59.0	13.1	 25
490	  4	45.8	9.0	 20
491	  4	38.0	6.9	 20
492	  4	48.8	10.1	 20
493	  4	37.3	7.5	 16
494	  4	37.8	5.2	 20
495	  4	35.8	7.8	 20
496	  4	36.8	7.2	 16
497	  4	49.0	10.2	 25
498	  4	68.0	12.0	 25
499	  4	124.8	23.1	 20
500	  4	104.0	15.6	 25
501	  4	44.0	9.0	 25
502	  4	83.0	18.7	 20
503	  4	51.0	7.6	 25
504	  4	52.0	11.4	 25
505	  4	243.0	34.0	 20
506	  4	720.0	70.4	 25
507	  4	117.0	19.1	 25
508	  4	79.5	12.5	 20
509	  4	219.0	23.2	 20
510	  4	519.3	50.9	 16
511	  4	56.5	11.6	 20
512	  4	46.5	8.2	 20
513	  4	43.3	6.4	 16
514	  4	36.8	5.6	 20
515	  4	36.0	8.1	 25
516	  4	37.3	5.3	 20
517	  4	42.0	8.3	 25
518	  4	68.0	11.7	 25
519	  4	214.0	27.7	 20
520	  4	169.0	29.8	 25
521	  4	50.0	8.9	 25
522	  4	82.3	11.2	 20
523	  4	46.0	11.4	 25
524	  4	42.0	7.2	 25
525	  4	38.3	9.1	 20
526	  4	55.0	11.3	 25
527	  4	71.3	9.3	 20
528	  4	92.3	16.4	 16
529	  4	40.3	7.3	 20
530	  4	40.3	8.0	 20
531	  4	41.3	7.4	 16
532	  4	41.3	7.5	 20
533	  4	40.0	7.0	 25
534	  4	59.3	11.7	 20
535	  4	41.0	9.7	 25
536	  4	37.0	7.3	 25
537	  4	47.3	6.5	 20
538	  4	43.0	10.5	 25
539	  4	39.0	6.3	 25
540	  4	42.3	6.8	 20
541	  4	51.0	8.6	 25
542	  4	38.0	6.6	 25
543	  4	44.0	7.0	 20
544	  4	41.0	7.3	 25
545	  4	43.0	8.0	 25
546	  4	71.0	12.6	 16
547	  4	52.0	7.5	 20
548	  4	82.5	12.9	 20
549	  4	73.5	11.4	 16
550	  4	63.5	11.7	 20
551	  4	347.3	50.8	 20
552	  4	41.8	7.2	 20
553	  4	43.0	9.3	 25
554	  4	39.0	8.2	 25
555	  4	45.3	7.4	 20
556	  4	37.0	10.0	 25
557	  4	41.0	6.3	 25
558	  4	39.3	7.3	 20
559	  4	47.0	7.5	 25
560	  4	94.0	16.0	 25
561	  4	44.5	6.8	 20
562	  4	76.0	13.7	 25
563	  4	40.0	8.1	 25
564	  4	36.8	5.9	 16
565	  4	41.3	8.7	 20
566	  4	42.3	7.8	 20
567	  4	42.5	7.0	 16
568	  4	290.0	29.7	 20
569	  4	390.5	35.1	 16
570	  4	64.0	11.0	 25
571	  4	42.0	7.7	 25
572	  4	41.3	9.2	 20
573	  4	43.0	9.6	 25
574	  4	52.0	11.3	 25
575	  4	51.0	9.6	 20
576	  4	45.0	7.6	 25
577	  4	45.0	9.2	 25
578	  4	48.5	10.6	 20
579	  4	35.0	7.0	 25
580	  4	72.0	11.8	 25
581	  4	147.5	16.2	 20
582	  4	100.3	19.2	 20
583	  4	47.8	9.9	 20
584	  4	154.0	24.8	 16
585	  4	177.5	34.5	 20
586	  4	50.5	7.6	 20
587	  4	178.0	25.0	 16
588	  4	42.0	17.5	 25
589	  4	36.0	6.3	 25
590	  4	34.0	7.0	 20
591	  4	40.0	9.9	 25
592	  4	39.0	7.0	 25
593	  4	42.0	7.5	 20
594	  4	48.0	10.3	 25
595	  4	125.0	19.6	 25
596	  4	81.8	14.3	 20
597	  4	83.0	10.2	 25
598	  4	107.0	14.6	 25
599	  4	89.3	14.6	 20
600	  4	74.5	15.9	 20
601	  4	76.3	11.0	 20
602	  4	56.8	6.6	 16
603	  4	41.0	6.2	 20
604	  4	42.5	6.4	 20
605	  4	38.5	6.5	 16
606	  4	151.0	25.1	 20
607	  4	274.0	225.6	 25
608	  4	85.3	13.5	 20
609	  4	331.0	127.2	 25
610	  4	517.0	236.8	 25
611	  4	46.0	12.1	 20
612	  4	41.0	6.7	 25
613	  4	40.0	6.4	 25
614	  4	70.5	15.5	 20
615	  4	49.0	10.0	 25
616	  4	42.0	7.3	 25
617	  4	39.3	6.4	 20
618	  4	50.0	9.7	 25
619	  4	49.0	7.5	 20
620	  4	43.5	7.9	 16
621	  4	171.3	16.1	 20
622	  4	169.3	19.7	 20
623	  4	47.0	10.1	 16
624	  4	46.8	9.6	 20
625	  4	53.0	26.3	 25
626	  4	128.3	42.3	 20
627	  4	45.0	35.6	 25
628	  4	39.3	6.6	 20
629	  4	44.0	8.8	 25
630	  4	46.0	8.2	 25
631	  4	44.0	8.3	 20
632	  4	44.0	7.4	 25
633	  4	39.0	6.9	 25
634	  4	41.3	7.2	 20
635	  4	40.0	8.1	 25
636	  4	41.0	7.5	 25
637	  4	38.5	8.0	 16
638	  4	47.0	7.4	 20
639	  4	34.3	6.6	 20
  0	  5	63.3	13.8	 20
  1	  5	55.0	8.9	 25
  2	  5	48.0	8.7	 25
  3	  5	66.5	11.7	 16
  4	  5	134.0	20.5	 20
  5	  5	43.0	7.8	 20
  6	  5	49.5	9.1	 16
  7	  5	48.0	8.3	 20
  8	  5	37.3	8.2	 20
  9	  5	36.0	9.2	 20
 10	  5	49.0	10.2	 25
 11	  5	51.0	8.7	 25
 12	  5	41.0	6.0	 20
 13	  5	41.0	6.9	 25
 14	  5	82.0	15.4	 25
 15	  5	48.3	10.4	 20
 16	  5	39.0	7.2	 25
 17	  5	34.0	6.1	 25
 18	  5	40.3	7.1	 20
 19	  5	61.0	12.3	 25
 20	  5	45.0	9.0	 25
 21	  5	57.3	13.8	 16
 22	  5	45.5	7.3	 20
 23	  5	122.3	15.0	 20
 24	  5	67.3	9.7	 16
 25	  5	82.0	14.4	 20
 26	  5	161.3	24.4	 20
 27	  5	69.3	13.6	 16
 28	  5	576.0	77.4	 25
 29	  5	67.0	15.8	 25
 30	  5	42.3	10.4	 20
 31	  5	93.0	15.1	 25
 32	  5	242.0	25.6	 25
 33	  5	214.0	31.8	 20
 34	  5	52.0	9.0	 25
 35	  5	1580.3	175.3	 20
 36	  5	95.0	35.8	 25
 37	  5	160.0	32.6	 25
 38	  5	100.5	13.6	 20
 39	  5	55.0	11.2	 25
 40	  5	88.5	13.3	 20
 41	  5	51.3	7.2	 16
 42	  5	150.0	32.6	 20
 43	  5	114.0	14.1	 20
 44	  5	44.3	7.2	 16
 45	  5	95.0	16.7	 20
 46	  5	45.0	6.2	 25
 47	  5	42.3	9.9	 20
 48	  5	47.0	9.6	 25
 49	  5	46.0	7.8	 25
 50	  5	40.0	6.6	 20
 51	  5	47.0	11.5	 25
 52	  5	39.0	6.6	 25
 53	  5	38.3	7.8	 20
 54	  5	44.0	6.5	 25
 55	  5	45.0	8.5	 25
 56	  5	46.3	6.8	 20
 57	  5	44.0	7.7	 25
 58	  5	63.3	9.9	 20
 59	  5	58.5	13.9	 16
 60	  5	61.3	8.4	 20
 61	  5	50.5	8.7	 20
 62	  5	5379.8	298.6	 16
 63	  5	82.8	24.6	 20
 64	  5	73.0	11.4	 25
 65	  5	85.5	11.5	 20
 66	  5	6136.0	1094.1	 25
 67	  5	96.0	14.5	 25
 68	  5	6201.5	363.2	 20
 69	  5	5753.0	561.5	 25
 70	  5	5578.0	451.3	 25
 71	  5	5555.3	423.2	 20
 72	  5	95.0	16.4	 25
 73	  5	88.0	13.1	 25
 74	  5	6002.3	282.4	 20
 75	  5	103.0	24.7	 25
 76	  5	83.0	15.1	 20
 77	  5	79.8	12.2	 16
 78	  5	6093.0	1091.5	 20
 79	  5	89.5	12.7	 20
 80	  5	6175.0	278.4	 16
 81	  5	5817.0	120.1	 20
 82	  5	5520.0	1121.5	 25
 83	  5	5670.8	1161.8	 20
 84	  5	91.0	13.3	 25
 85	  5	68.0	11.2	 25
 86	  5	5561.8	227.9	 20
 87	  5	97.0	16.9	 25
 88	  5	69.0	13.6	 25
 89	  5	69.0	10.2	 20
 90	  5	77.0	16.9	 25
 91	  5	64.0	8.8	 25
 92	  5	5990.8	316.2	 20
 93	  5	91.0	19.9	 25
 94	  5	80.3	12.8	 20
 95	  5	85.0	13.7	 20
 96	  5	5751.8	747.9	 20
 97	  5	64.5	8.6	 16
 98	  5	62.5	7.3	 20
 99	  5	71.0	9.4	 20
100	  5	4731.3	273.2	 16
101	  5	79.0	17.3	 25
102	  5	76.0	11.4	 25
103	  5	90.0	11.1	 20
104	  5	6137.0	1093.3	 25
105	  5	5938.0	831.8	 25
106	  5	5449.8	749.1	 20
107	  5	85.0	17.0	 25
108	  5	65.0	8.8	 25
109	  5	38.3	4.5	 20
110	  5	39.0	10.1	 25
111	  5	122.0	17.9	 25
112	  5	199.8	26.3	 20
113	  5	124.0	16.1	 20
114	  5	60.0	9.0	 20
115	  5	60.0	9.4	 16
116	  5	5951.3	892.9	 20
117	  5	97.3	12.6	 20
118	  5	79.5	11.8	 16
119	  5	100.0	18.4	 25
120	  5	6616.0	542.9	 25
121	  5	98.0	12.3	 20
122	  5	5906.0	734.9	 25
123	  5	99.0	15.4	 25
124	  5	81.0	10.8	 20
125	  5	93.0	13.5	 25
126	  5	6542.0	516.1	 25
127	  5	64.0	8.3	 20
128	  5	51.0	9.9	 25
129	  5	63.0	10.4	 25
130	  5	47.8	9.6	 20
131	  5	121.3	17.4	 20
132	  5	215.5	35.9	 20
133	  5	55.5	7.8	 16
134	  5	5815.3	537.2	 20
135	  5	95.0	13.4	 20
136	  5	82.8	18.2	 16
137	  5	85.0	13.7	 25
138	  5	6120.0	808.4	 25
139	  5	65.3	7.8	 20
140	  5	71.0	13.1	 25
141	  5	82.0	14.9	 25
142	  5	89.5	11.1	 20
143	  5	5726.0	748.7	 25
144	  5	79.0	12.8	 25
145	  5	56.0	6.2	 20
146	  5	72.0	12.0	 25
147	  5	75.0	8.9	 25
148	  5	81.5	10.6	 20
149	  5	91.0	15.1	 20
150	  5	6263.3	824.1	 20
151	  5	77.5	13.4	 16
152	  5	6192.3	469.0	 20
153	  5	95.3	11.9	 16
154	  5	89.0	15.6	 20
155	  5	105.3	15.2	 20
156	  5	6869.0	359.3	 20
157	  5	74.0	16.1	 25
158	  5	46.0	9.2	 25
159	  5	48.0	6.4	 20
160	  5	49.0	7.8	 25
161	  5	92.0	16.1	 25
162	  5	314.3	38.5	 20
163	  5	67.0	9.6	 25
164	  5	117.0	21.1	 25
165	  5	188.0	27.5	 20
166	  5	213.0	26.7	 25
167	  5	95.0	17.6	 25
168	  5	79.0	9.8	 16
169	  5	90.3	14.3	 20
170	  5	83.0	10.6	 20
171	  5	67.3	17.0	 16
172	  5	86.8	15.7	 20
173	  5	49.3	8.9	 20
174	  5	152.3	17.5	 20
175	  5	60.0	11.5	 25
176	  5	61.0	10.6	 25
177	  5	80.8	17.0	 20
178	  5	81.0	15.3	 25
179	  5	71.0	10.5	 25
180	  5	58.3	14.1	 20
181	  5	58.0	11.9	 25
182	  5	40.0	8.7	 25
183	  5	47.0	7.6	 20
184	  5	53.0	9.9	 25
185	  5	43.0	8.1	 25
186	  5	45.3	7.9	 16
187	  5	41.8	8.4	 20
188	  5	43.0	7.7	 20
189	  5	196.5	31.0	 16
190	  5	40.3	4.7	 20
191	  5	53.8	8.3	 20
192	  5	51.0	8.2	 20
193	  5	414.0	41.1	 25
194	  5	1021.0	71.4	 25
195	  5	176.0	29.5	 20
196	  5	111.0	17.2	 25
197	  5	65.0	11.8	 25
198	  5	125.5	11.2	 20
199	  5	354.0	42.0	 25
200	  5	56.0	10.9	 25
201	  5	55.3	9.8	 20
202	  5	213.0	30.6	 25
203	  5	81.0	13.8	 25
204	  5	86.0	11.6	 16
205	  5	78.5	11.7	 20
206	  5	59.5	10.5	 20
207	  5	75.8	14.6	 16
208	  5	55.0	9.1	 20
209	  5	41.5	7.0	 16
210	  5	44.0	8.2	 25
211	  5	47.0	7.7	 25
212	  5	39.5	8.3	 20
213	  5	41.0	6.8	 25
214	  5	76.0	10.4	 25
215	  5	52.5	10.1	 20
216	  5	65.0	11.6	 25
217	  5	3545.0	390.6	 25
218	  5	118.5	16.4	 20
219	  5	115.0	17.0	 25
220	  5	840.0	92.5	 25
221	  5	466.5	60.4	 20
222	  5	213.0	19.3	 25
223	  5	216.0	28.6	 20
224	  5	308.3	25.5	 16
225	  5	235.3	33.1	 20
226	  5	131.5	20.8	 20
227	  5	69.0	14.6	 16
228	  5	73.3	10.6	 20
229	  5	44.0	7.2	 25
230	  5	51.5	8.4	 20
231	  5	35.0	6.3	 25
232	  5	42.0	7.4	 25
233	  5	40.0	5.3	 20
234	  5	43.0	8.3	 25
235	  5	46.0	10.4	 25
236	  5	41.8	6.5	 20
237	  5	48.0	9.2	 25
238	  5	52.0	9.8	 25
239	  5	51.0	10.1	 20
240	  5	47.0	10.5	 25
241	  5	43.8	7.9	 20
242	  5	47.0	10.6	 16
243	  5	73.3	12.2	 20
244	  5	63.8	8.2	 20
245	  5	81.0	15.5	 16
246	  5	100.0	16.2	 20
247	  5	81.0	14.9	 25
248	  5	49.3	8.8	 20
249	  5	44.0	11.7	 25
250	  5	202.0	32.3	 25
251	  5	58.3	11.2	 20
252	  5	37.0	5.4	 25
253	  5	49.0	8.1	 25
254	  5	44.5	8.0	 20
255	  5	56.0	9.9	 25
256	  5	99.0	16.2	 25
257	  5	42.3	8.6	 20
258	  5	43.0	8.3	 25
259	  5	54.8	11.8	 20
260	  5	44.0	5.2	 16
261	  5	409.5	38.0	 20
262	  5	51.3	10.0	 20
263	  5	214.0	28.0	 16
264	  5	49.0	7.7	 20
265	  5	75.0	12.6	 25
266	  5	54.0	11.2	 20
267	  5	217.0	34.1	 25
268	  5	51.3	6.5	 20
269	  5	73.0	14.6	 25
270	  5	80.0	15.8	 25
271	  5	81.3	14.4	 20
272	  5	87.0	12.7	 25
273	  5	72.0	12.0	 25
274	  5	88.3	12.4	 20
275	  5	85.0	18.5	 25
276	  5	58.0	8.5	 25
277	  5	74.8	11.8	 16
278	  5	211.3	23.2	 20
279	  5	50.3	7.0	 20
280	  5	44.0	9.5	 16
281	  5	40.0	9.5	 20
282	  5	41.0	7.9	 20
283	  5	46.3	7.4	 16
284	  5	40.0	7.7	 25
285	  5	236.0	30.5	 25
286	  5	202.8	26.2	 20
287	  5	177.0	21.5	 25
288	  5	130.0	14.3	 25
289	  5	49.3	8.3	 20
290	  5	98.0	13.2	 25
291	  5	55.0	16.9	 25
292	  5	71.3	12.1	 20
293	  5	94.0	15.1	 25
294	  5	108.0	19.6	 25
295	  5	69.0	15.7	 20
296	  5	41.5	7.8	 20
297	  5	38.0	5.3	 20
298	  5	33.8	9.2	 16
299	  5	38.5	6.9	 20
300	  5	125.0	20.5	 20
301	  5	120.5	17.8	 16
302	  5	35.0	5.8	 25
303	  5	259.0	39.3	 25
304	  5	44.0	7.1	 20
305	  5	55.0	10.8	 25
306	  5	44.0	8.3	 25
307	  5	39.3	7.0	 20
308	  5	107.0	15.8	 25
309	  5	43.0	8.6	 25
310	  5	262.3	23.6	 20
311	  5	50.0	11.3	 25
312	  5	49.0	9.1	 25
313	  5	102.5	15.4	 20
314	  5	72.8	10.1	 20
315	  5	71.0	17.0	 20
316	  5	42.8	10.1	 16
317	  5	48.0	7.4	 20
318	  5	46.0	5.6	 20
319	  5	72.0	11.0	 16
320	  5	303.0	37.9	 25
321	  5	242.0	26.7	 25
322	  5	121.0	14.8	 20
323	  5	398.0	39.0	 25
324	  5	123.0	19.9	 25
325	  5	689.5	81.9	 20
326	  5	44.0	8.9	 25
327	  5	67.3	10.7	 20
328	  5	42.0	8.9	 25
329	  5	47.0	7.4	 25
330	  5	43.0	8.2	 20
331	  5	34.0	6.6	 25
332	  5	37.0	6.9	 20
333	  5	53.8	10.4	 16
334	  5	39.0	6.3	 20
335	  5	41.3	9.0	 20
336	  5	62.8	14.1	 16
337	  5	38.3	5.5	 20
338	  5	38.0	6.4	 25
339	  5	56.5	9.7	 20
340	  5	50.0	10.1	 25
341	  5	46.0	14.7	 25
342	  5	48.0	8.6	 20
343	  5	42.0	7.5	 25
344	  5	37.0	6.8	 25
345	  5	45.8	9.0	 20
346	  5	47.0	8.0	 25
347	  5	49.0	11.2	 25
348	  5	63.0	12.2	 20
349	  5	37.0	4.9	 25
350	  5	274.0	43.0	 25
351	  5	38.3	8.3	 16
352	  5	40.0	6.4	 20
353	  5	38.5	5.3	 20
354	  5	53.3	7.4	 16
355	  5	71.0	12.1	 20
356	  5	51.0	11.5	 20
357	  5	42.3	8.1	 20
358	  5	48.0	7.8	 25
359	  5	42.0	7.4	 25
360	  5	43.8	8.8	 20
361	  5	328.0	60.7	 25
362	  5	111.0	19.8	 25
363	  5	38.0	7.4	 20
364	  5	36.0	6.9	 25
365	  5	41.0	8.8	 25
366	  5	47.0	12.3	 20
367	  5	51.0	7.9	 25
368	  5	296.0	40.5	 25
369	  5	73.3	12.7	 16
370	  5	98.0	16.8	 20
371	  5	160.5	19.7	 20
372	  5	226.8	30.8	 16
373	  5	100.8	17.3	 20
374	  5	60.5	8.6	 20
375	  5	82.5	16.3	 20
376	  5	48.0	10.0	 25
377	  5	43.0	7.6	 25
378	  5	42.3	7.6	 20
379	  5	43.0	8.6	 25
380	  5	57.0	9.9	 25
381	  5	65.3	10.1	 20
382	  5	57.0	11.7	 25
383	  5	56.3	11.0	 20
384	  5	74.0	14.7	 25
385	  5	34.0	6.2	 25
386	  5	54.0	10.6	 20
387	  5	39.5	6.6	 20
388	  5	49.3	6.8	 20
389	  5	52.0	8.7	 16
390	  5	51.0	8.9	 20
391	  5	67.0	10.8	 20
392	  5	62.3	9.9	 16
393	  5	94.0	22.2	 25
394	  5	68.0	12.1	 25
395	  5	152.5	20.2	 20
396	  5	52.0	10.0	 25
397	  5	61.0	11.4	 25
398	  5	37.0	6.9	 20
399	  5	38.0	7.6	 25
400	  5	52.0	8.2	 25
401	  5	43.3	7.3	 20
402	  5	102.0	14.9	 25
403	  5	370.0	43.5	 25
404	  5	72.5	13.1	 20
405	  5	125.0	15.6	 20
406	  5	42.0	6.0	 20
407	  5	38.8	9.5	 16
408	  5	74.3	15.9	 20
409	  5	40.5	7.5	 20
410	  5	68.3	10.3	 16
411	  5	129.8	25.2	 20
412	  5	84.0	15.8	 25
413	  5	43.0	8.3	 20
414	  5	208.0	27.0	 25
415	  5	106.0	17.2	 25
416	  5	276.0	38.6	 20
417	  5	143.0	14.9	 25
418	  5	271.0	32.4	 25
419	  5	494.0	37.8	 20
420	  5	74.0	13.2	 25
421	  5	124.0	20.6	 25
422	  5	48.0	7.7	 20
423	  5	114.0	16.0	 25
424	  5	94.3	13.9	 20
425	  5	118.8	13.0	 16
426	  5	45.3	7.9	 20
427	  5	41.0	8.5	 20
428	  5	283.3	21.6	 16
429	  5	89.0	16.9	 20
430	  5	67.0	11.9	 25
431	  5	37.0	5.1	 20
432	  5	36.0	6.6	 25
433	  5	37.0	6.1	 25
434	  5	42.0	8.4	 20
435	  5	41.0	9.1	 25
436	  5	40.0	12.8	 25
437	  5	38.0	6.8	 20
438	  5	40.0	6.3	 25
439	  5	41.0	8.2	 25
440	  5	44.5	7.3	 20
441	  5	41.0	8.9	 25
442	  5	89.0	15.7	 16
443	  5	62.5	14.1	 20
444	  5	70.0	11.1	 20
445	  5	65.0	12.0	 16
446	  5	75.8	11.5	 20
447	  5	54.5	11.3	 20
448	  5	104.5	19.1	 20
449	  5	1532.0	175.6	 25
450	  5	89.0	15.4	 25
451	  5	42.0	6.5	 20
452	  5	88.0	16.8	 25
453	  5	63.0	10.8	 25
454	  5	159.8	20.8	 20
455	  5	44.0	6.1	 25
456	  5	37.0	8.5	 25
457	  5	79.3	15.3	 20
458	  5	52.0	12.1	 25
459	  5	41.0	6.9	 25
460	  5	37.3	9.5	 16
461	  5	39.3	6.2	 20
462	  5	45.3	6.5	 20
463	  5	75.3	12.5	 16
464	  5	60.8	12.1	 20
465	  5	201.0	27.0	 20
466	  5	71.3	12.5	 20
467	  5	64.0	8.4	 25
468	  5	62.0	11.9	 25
469	  5	39.3	8.5	 20
470	  5	50.0	9.1	 25
471	  5	35.0	5.6	 25
472	  5	33.8	7.3	 20
473	  5	42.0	6.1	 25
474	  5	37.0	7.2	 25
475	  5	76.0	17.4	 20
476	  5	775.0	98.8	 25
477	  5	40.0	5.4	 25
478	  5	42.3	9.0	 20
479	  5	68.3	9.7	 20
480	  5	41.5	6.5	 20
481	  5	41.3	6.8	 16
482	  5	126.0	21.2	 20
483	  5	94.0	19.4	 20
484	  5	88.0	16.7	 16
485	  5	58.0	10.1	 25
486	  5	45.0	32.3	 25
487	  5	346.3	49.9	 20
488	  5	373.0	44.7	 25
489	  5	152.0	23.2	 25
490	  5	53.5	10.5	 20
491	  5	342.0	49.2	 25
492	  5	53.0	10.3	 25
493	  5	133.3	32.8	 20
494	  5	198.0	31.5	 25
495	  5	39.0	6.9	 25
496	  5	144.3	27.8	 20
497	  5	66.5	13.7	 20
498	  5	79.5	15.2	 20
499	  5	134.3	25.8	 16
500	  5	137.0	20.2	 20
501	  5	49.5	8.2	 16
502	  5	196.3	30.9	 20
503	  5	119.0	16.2	 25
504	  5	127.3	19.6	 20
505	  5	131.0	25.5	 25
506	  5	525.0	55.1	 25
507	  5	188.3	17.5	 20
508	  5	78.0	17.2	 25
509	  5	61.0	9.6	 25
510	  5	137.3	22.4	 20
511	  5	42.0	7.7	 25
512	  5	53.0	10.4	 25
513	  5	37.3	6.4	 20
514	  5	37.0	7.0	 25
515	  5	39.3	9.4	 20
516	  5	79.5	13.3	 16
517	  5	46.5	10.5	 20
518	  5	112.3	49.1	 20
519	  5	59.8	11.7	 16
520	  5	127.0	20.5	 20
521	  5	77.0	15.2	 25
522	  5	43.3	6.0	 20
523	  5	163.0	21.6	 25
524	  5	102.0	20.4	 25
525	  5	42.0	7.2	 20
526	  5	116.0	20.8	 25
527	  5	41.0	9.6	 25
528	  5	53.0	8.8	 20
529	  5	47.0	8.9	 25
530	  5	55.0	13.3	 25
531	  5	45.0	10.4	 20
532	  5	38.0	8.0	 25
533	  5	50.0	11.0	 20
534	  5	129.5	22.3	 16
535	  5	113.8	13.3	 20
536	  5	44.3	10.2	 20
537	  5	57.3	7.8	 16
538	  5	39.5	6.8	 20
539	  5	43.3	6.4	 20
540	  5	41.0	8.3	 20
541	  5	172.0	24.4	 25
542	  5	83.0	14.8	 25
543	  5	107.3	13.7	 20
544	  5	62.0	10.4	 25
545	  5	40.0	6.7	 25
546	  5	317.5	37.1	 20
547	  5	40.0	6.7	 25
548	  5	175.0	21.9	 25
549	  5	682.5	68.4	 20
550	  5	221.0	25.6	 25
551	  5	465.0	69.0	 25
552	  5	84.0	9.8	 16
553	  5	75.8	11.5	 20
554	  5	141.3	22.8	 20
555	  5	47.5	8.6	 16
556	  5	610.0	54.2	 20
557	  5	78.3	17.4	 20
558	  5	158.0	23.2	 20
559	  5	250.0	30.9	 25
560	  5	57.8	11.8	 20
561	  5	116.0	18.9	 25
562	  5	57.0	10.7	 25
563	  5	41.3	6.7	 20
564	  5	125.0	17.4	 25
565	  5	113.0	13.1	 25
566	  5	113.5	18.5	 20
567	  5	49.0	7.9	 25
568	  5	63.0	8.2	 25
569	  5	383.3	35.3	 20
570	  5	132.0	19.1	 20
571	  5	63.3	10.1	 20
572	  5	391.5	29.1	 16
573	  5	77.3	18.3	 20
574	  5	87.5	13.0	 20
575	  5	244.8	31.0	 16
576	  5	38.0	7.5	 25
577	  5	40.0	7.2	 25
578	  5	36.0	6.5	 20
579	  5	42.0	8.0	 25
580	  5	40.0	6.0	 25
581	  5	79.0	14.0	 20
582	  5	148.0	18.3	 25
583	  5	70.0	8.6	 25
584	  5	141.3	18.9	 20
585	  5	63.0	11.8	 25
586	  5	47.0	6.7	 25
587	  5	52.3	7.9	 20
588	  5	53.3	10.3	 20
589	  5	44.8	9.1	 20
590	  5	35.5	5.4	 16
591	  5	300.0	32.5	 20
592	  5	63.5	14.5	 20
593	  5	62.3	13.6	 16
594	  5	47.0	9.2	 25
595	  5	50.0	8.0	 25
596	  5	61.3	10.8	 20
597	  5	77.0	14.1	 25
598	  5	42.0	9.0	 25
599	  5	55.5	9.5	 20
600	  5	91.0	13.6	 25
601	  5	132.0	19.6	 25
602	  5	53.0	10.9	 20
603	  5	43.0	6.3	 25
604	  5	60.0	12.6	 25
605	  5	44.0	9.3	 20
606	  5	41.0	6.5	 25
607	  5	367.5	35.1	 20
608	  5	161.5	22.6	 16
609	  5	476.5	185.4	 20
610	  5	757.5	125.6	 20
611	  5	316.0	20.6	 16
612	  5	61.8	8.3	 20
613	  5	268.0	37.5	 25
614	  5	41.0	10.5	 20
615	  5	59.0	11.9	 25
616	  5	57.3	10.0	 20
617	  5	326.0	50.5	 25
618	  5	40.0	7.1	 25
619	  5	59.0	10.0	 20
620	  5	42.0	9.1	 25
621	  5	95.0	14.8	 25
622	  5	48.3	10.2	 20
623	  5	38.0	6.1	 25
624	  5	45.0	7.9	 25
625	  5	113.0	10.6	 16
626	  5	111.5	15.0	 20
627	  5	46.0	7.9	 20
628	  5	59.3	10.2	 16
629	  5	43.8	8.4	 20
630	  5	134.3	20.5	 20
631	  5	60.0	10.5	 20
632	  5	42.0	7.9	 25
633	  5	49.0	9.9	 25
634	  5	45.3	9.4	 20
635	  5	60.0	11.1	 25
636	  5	372.0	49.8	 25
637	  5	60.5	12.7	 20
638	  5	152.0	17.8	 25
639	  5	69.0	12.7	 25
  0	  6	6418.3	1312.5	 20
  1	  6	70.0	15.7	 25
  2	  6	52.0	9.8	 25
  3	  6	43.3	7.3	 20
  4	  6	86.0	15.9	 25
  5	  6	41.0	13.2	 25
  6	  6	46.5	5.9	 20
  7	  6	41.0	6.6	 25
  8	  6	41.0	6.6	 25
  9	  6	34.3	6.0	 16
 10	  6	37.0	5.7	 20
 11	  6	52.0	14.2	 20
 12	  6	39.3	6.9	 16
 13	  6	40.3	6.8	 20
 14	  6	62.8	15.6	 20
 15	  6	46.5	8.4	 20
 16	  6	33.0	7.2	 25
 17	  6	38.0	8.6	 25
 18	  6	40.3	6.2	 20
 19	  6	43.0	8.0	 25
 20	  6	56.0	9.5	 25
 21	  6	42.3	8.1	 20
 22	  6	37.0	5.9	 25
 23	  6	78.0	15.5	 25
 24	  6	61.0	12.7	 20
 25	  6	97.0	12.1	 25
 26	  6	60.0	12.6	 20
 27	  6	59.0	11.2	 25
 28	  6	332.3	43.0	 20
 29	  6	55.3	9.7	 16
 30	  6	47.0	9.2	 20
 31	  6	80.0	12.7	 20
 32	  6	380.3	50.6	 16
 33	  6	281.8	29.8	 20
 34	  6	58.0	10.5	 25
 35	  6	386.3	79.3	 20
 36	  6	72.0	11.5	 25
 37	  6	61.0	11.1	 25
 38	  6	51.5	11.7	 20
 39	  6	39.0	7.1	 25
 40	  6	52.0	8.0	 25
 41	  6	44.0	4.3	 20
 42	  6	76.0	9.1	 25
 43	  6	96.0	13.0	 25
 44	  6	44.3	10.0	 20
 45	  6	53.0	10.8	 25
 46	  6	49.0	7.8	 20
 47	  6	63.3	16.7	 16
 48	  6	68.8	11.9	 20
 49	  6	59.8	8.6	 20
 50	  6	44.3	8.6	 16
 51	  6	39.3	7.1	 20
 52	  6	47.0	7.5	 25
 53	  6	52.3	9.3	 20
 54	  6	64.0	12.3	 25
 55	  6	39.0	6.0	 25
 56	  6	53.0	10.0	 20
 57	  6	43.0	8.9	 25
 58	  6	70.0	11.4	 25
 59	  6	47.3	11.1	 20
 60	  6	55.0	8.8	 25
 61	  6	47.0	8.3	 25
 62	  6	5521.0	404.8	 20
 63	  6	106.0	19.2	 25
 64	  6	95.8	15.5	 20
 65	  6	97.5	18.3	 16
 66	  6	6140.8	951.1	 20
 67	  6	85.5	10.3	 20
 68	  6	6143.5	286.5	 16
 69	  6	116.0	25.4	 20
 70	  6	105.0	16.5	 25
 71	  6	101.3	21.0	 20
 72	  6	94.0	15.1	 25
 73	  6	84.0	14.4	 25
 74	  6	5722.5	235.9	 20
 75	  6	98.0	18.0	 25
 76	  6	78.0	12.9	 25
 77	  6	83.3	15.2	 20
 78	  6	6196.0	992.6	 25
 79	  6	79.0	12.9	 25
 80	  6	6099.5	441.1	 20
 81	  6	126.0	18.9	 25
 82	  6	98.0	10.6	 20
 83	  6	90.0	13.6	 16
 84	  6	82.0	8.9	 20
 85	  6	55.3	8.6	 16
 86	  6	5550.3	1359.9	 20
 87	  6	91.0	15.8	 20
 88	  6	99.8	16.7	 16
 89	  6	95.0	29.8	 25
 90	  6	5685.0	1267.9	 25
 91	  6	71.3	11.1	 20
 92	  6	5781.0	1412.5	 25
 93	  6	92.0	18.5	 25
 94	  6	69.0	12.1	 20
 95	  6	71.0	10.1	 25
 96	  6	5850.0	754.9	 25
 97	  6	65.3	9.7	 20
 98	  6	69.0	11.2	 25
 99	  6	74.0	10.2	 25
100	  6	5038.3	339.0	 20
101	  6	77.0	18.0	 20
102	  6	71.5	10.0	 20
103	  6	62.0	8.7	 16
104	  6	6066.3	962.3	 20
105	  6	92.0	10.3	 20
106	  6	78.8	12.7	 16
107	  6	64.0	8.6	 25
108	  6	55.0	11.0	 25
109	  6	37.3	7.2	 20
110	  6	34.0	7.0	 25
111	  6	89.0	15.3	 25
112	  6	135.8	32.5	 20
113	  6	87.0	16.6	 25
114	  6	51.0	11.3	 25
115	  6	57.0	8.8	 20
116	  6	5844.0	798.6	 25
117	  6	79.0	11.9	 25
118	  6	77.0	12.6	 20
119	  6	85.0	10.7	 20
120	  6	6478.3	539.7	 20
121	  6	93.0	13.3	 16
122	  6	5869.5	650.1	 20
123	  6	130.5	21.0	 20
124	  6	95.0	15.8	 16
125	  6	100.0	40.2	 25
126	  6	6610.0	1386.1	 25
127	  6	62.5	10.7	 20
128	  6	48.0	7.6	 25
129	  6	53.0	9.2	 25
130	  6	46.5	7.8	 20
131	  6	178.0	32.3	 25
132	  6	241.0	40.6	 25
133	  6	53.0	8.9	 20
134	  6	5816.0	721.1	 25
135	  6	95.0	14.9	 25
136	  6	91.8	17.1	 20
137	  6	102.3	13.7	 20
138	  6	6004.0	940.8	 20
139	  6	62.0	10.6	 16
140	  6	72.8	8.7	 20
141	  6	83.0	9.7	 16
142	  6	5548.8	589.6	 20
143	  6	72.0	9.4	 25
144	  6	70.0	11.7	 20
145	  6	52.0	7.5	 25
146	  6	5661.0	959.6	 25
147	  6	96.3	20.4	 20
148	  6	100.0	16.8	 25
149	  6	99.0	13.3	 25
150	  6	6608.0	693.5	 20
151	  6	79.0	10.0	 25
152	  6	6053.0	497.9	 25
153	  6	92.3	15.7	 20
154	  6	74.0	11.1	 25
155	  6	81.0	12.5	 25
156	  6	6641.5	306.7	 16
157	  6	66.5	11.5	 20
158	  6	48.0	7.1	 20
159	  6	41.5	5.0	 16
160	  6	43.0	7.4	 20
161	  6	64.5	10.8	 20
162	  6	196.5	29.5	 20
163	  6	58.0	11.0	 25
164	  6	78.0	12.3	 25
165	  6	128.0	22.6	 20
166	  6	64.0	12.0	 25
167	  6	75.0	11.8	 25
168	  6	66.3	13.0	 20
169	  6	59.0	12.0	 25
170	  6	84.0	14.3	 25
171	  6	76.3	14.0	 20
172	  6	75.0	12.8	 25
173	  6	44.0	6.7	 25
174	  6	99.5	16.7	 16
175	  6	49.3	8.3	 20
176	  6	110.5	14.0	 20
177	  6	109.3	19.6	 16
178	  6	114.3	15.3	 20
179	  6	58.0	11.6	 20
180	  6	63.3	10.0	 20
181	  6	61.0	13.4	 25
182	  6	44.0	9.5	 25
183	  6	39.3	8.4	 20
184	  6	72.0	10.7	 25
185	  6	42.0	8.1	 25
186	  6	39.3	6.9	 20
187	  6	38.0	6.5	 25
188	  6	39.0	6.9	 25
189	  6	40.0	8.3	 20
190	  6	39.0	8.2	 25
191	  6	36.0	8.6	 25
192	  6	40.3	6.3	 16
193	  6	270.3	30.7	 20
194	  6	415.5	34.7	 20
195	  6	247.0	27.7	 16
196	  6	228.5	30.6	 20
197	  6	279.8	23.8	 20
198	  6	195.8	22.3	 20
199	  6	271.0	34.6	 25
200	  6	54.3	10.4	 20
201	  6	50.0	7.7	 25
202	  6	177.0	25.5	 25
203	  6	55.5	12.9	 20
204	  6	81.0	17.2	 25
205	  6	45.0	7.3	 25
206	  6	47.0	7.4	 20
207	  6	66.0	11.7	 25
208	  6	44.0	8.3	 25
209	  6	37.3	7.2	 20
210	  6	41.8	6.3	 20
211	  6	43.3	8.3	 20
212	  6	38.5	7.5	 16
213	  6	44.5	8.1	 20
214	  6	58.8	10.5	 20
215	  6	45.3	8.1	 16
216	  6	68.3	11.9	 20
217	  6	1321.0	218.4	 25
218	  6	155.5	24.9	 20
219	  6	85.0	12.7	 25
220	  6	537.0	76.5	 25
221	  6	471.3	54.6	 20
222	  6	259.0	28.0	 25
223	  6	301.0	26.1	 25
224	  6	416.0	45.9	 20
225	  6	312.0	57.2	 25
226	  6	359.0	43.3	 25
227	  6	92.3	12.3	 20
228	  6	123.0	18.4	 25
229	  6	41.3	6.6	 20
230	  6	48.3	13.4	 16
231	  6	35.0	7.0	 20
232	  6	37.3	5.1	 20
233	  6	39.3	7.2	 16
234	  6	42.3	7.2	 20
235	  6	42.0	7.8	 25
236	  6	46.3	10.5	 20
237	  6	40.0	6.9	 25
238	  6	44.0	8.1	 25
239	  6	52.0	9.5	 20
240	  6	50.0	9.1	 25
241	  6	47.0	9.6	 25
242	  6	49.8	13.8	 20
243	  6	127.0	20.5	 25
244	  6	58.0	8.2	 25
245	  6	104.0	17.0	 20
246	  6	56.0	6.6	 25
247	  6	56.3	7.4	 20
248	  6	47.3	11.5	 16
249	  6	67.0	11.5	 20
250	  6	69.0	8.6	 20
251	  6	40.8	9.9	 16
252	  6	36.0	7.0	 20
253	  6	53.0	14.0	 25
254	  6	40.8	6.9	 20
255	  6	39.0	8.5	 25
256	  6	52.0	12.9	 25
257	  6	57.3	9.9	 20
258	  6	38.0	6.5	 25
259	  6	49.3	10.0	 20
260	  6	50.0	9.4	 25
261	  6	103.0	22.1	 25
262	  6	57.8	10.1	 20
263	  6	48.0	6.4	 25
264	  6	50.0	7.4	 25
265	  6	50.0	10.8	 16
266	  6	44.3	7.5	 20
267	  6	58.3	11.5	 20
268	  6	61.3	6.6	 16
269	  6	54.3	8.4	 20
270	  6	63.3	9.5	 20
271	  6	112.3	22.7	 20
272	  6	103.0	17.4	 25
273	  6	116.0	21.8	 25
274	  6	47.5	8.2	 20
275	  6	84.0	17.5	 25
276	  6	61.0	11.0	 25
277	  6	92.5	14.8	 20
278	  6	162.0	23.2	 25
279	  6	45.0	9.9	 25
280	  6	39.3	8.5	 20
281	  6	40.0	7.5	 25
282	  6	38.0	6.0	 25
283	  6	41.3	7.1	 20
284	  6	44.3	7.7	 20
285	  6	94.3	11.9	 20
286	  6	78.0	11.9	 16
287	  6	132.3	23.5	 20
288	  6	77.8	13.7	 20
289	  6	52.3	6.6	 16
290	  6	98.0	27.5	 25
291	  6	60.0	9.4	 25
292	  6	94.5	18.9	 20
293	  6	104.0	13.5	 25
294	  6	56.0	8.1	 25
295	  6	44.3	10.1	 20
296	  6	42.0	7.0	 25
297	  6	35.0	6.6	 25
298	  6	35.3	6.0	 20
299	  6	36.0	6.4	 25
300	  6	40.0	5.5	 25
301	  6	50.8	9.0	 20
302	  6	40.0	8.4	 20
303	  6	89.8	15.8	 20
304	  6	37.0	5.9	 16
305	  6	46.8	10.7	 20
306	  6	36.3	6.6	 20
307	  6	46.3	6.5	 16
308	  6	50.0	9.9	 25
309	  6	36.0	5.5	 25
310	  6	49.3	4.5	 20
311	  6	45.0	9.4	 25
312	  6	68.0	11.9	 25
313	  6	153.3	20.6	 20
314	  6	84.0	11.0	 25
315	  6	56.0	10.5	 25
316	  6	54.5	10.1	 20
317	  6	71.0	7.9	 25
318	  6	49.0	7.8	 20
319	  6	67.0	10.1	 25
320	  6	138.0	18.1	 20
321	  6	365.3	27.0	 16
322	  6	142.3	31.6	 20
323	  6	218.0	24.8	 20
324	  6	74.3	17.9	 16
325	  6	82.0	13.9	 20
326	  6	42.0	6.5	 25
327	  6	44.0	9.3	 20
328	  6	41.0	6.4	 25
329	  6	41.0	7.1	 25
330	  6	40.0	7.1	 20
331	  6	38.0	7.3	 25
332	  6	36.0	7.1	 25
333	  6	35.5	6.4	 20
334	  6	36.0	6.6	 25
335	  6	37.0	6.6	 25
336	  6	43.0	7.3	 20
337	  6	40.0	7.3	 25
338	  6	38.3	4.9	 20
339	  6	36.3	5.1	 16
340	  6	50.3	9.3	 20
341	  6	72.3	8.4	 20
342	  6	52.0	11.1	 16
343	  6	40.3	7.4	 20
344	  6	41.5	5.7	 20
345	  6	38.0	6.4	 20
346	  6	35.0	5.9	 25
347	  6	43.0	7.0	 25
348	  6	44.0	8.4	 20
349	  6	41.0	7.1	 25
350	  6	41.0	8.6	 25
351	  6	39.0	7.0	 20
352	  6	51.0	17.7	 25
353	  6	36.0	6.8	 25
354	  6	43.0	8.7	 20
355	  6	54.0	12.3	 25
356	  6	39.0	7.9	 25
357	  6	47.3	7.6	 16
358	  6	40.3	8.8	 20
359	  6	57.3	21.0	 20
360	  6	40.5	5.4	 16
361	  6	56.3	10.8	 20
362	  6	48.0	6.9	 20
363	  6	35.0	6.4	 20
364	  6	39.0	6.1	 25
365	  6	39.0	7.0	 25
366	  6	37.0	5.8	 20
367	  6	50.0	7.6	 25
368	  6	160.0	21.3	 25
369	  6	47.5	6.3	 20
370	  6	55.0	9.3	 25
371	  6	86.0	13.9	 25
372	  6	129.3	19.8	 20
373	  6	59.0	8.9	 25
374	  6	48.0	8.3	 20
375	  6	58.3	14.1	 20
376	  6	46.0	7.8	 20
377	  6	41.0	7.9	 16
378	  6	34.0	6.8	 20
379	  6	42.0	9.2	 20
380	  6	43.0	8.0	 16
381	  6	61.0	12.8	 25
382	  6	44.0	6.3	 25
383	  6	51.0	9.5	 20
384	  6	115.0	17.9	 25
385	  6	40.0	7.5	 25
386	  6	59.3	9.4	 20
387	  6	52.0	9.3	 25
388	  6	54.0	9.5	 25
389	  6	50.0	10.1	 20
390	  6	53.0	11.3	 25
391	  6	93.0	15.7	 25
392	  6	57.3	11.8	 20
393	  6	73.0	10.0	 20
394	  6	103.0	19.1	 20
395	  6	73.3	9.0	 16
396	  6	44.0	7.3	 20
397	  6	42.0	7.9	 20
398	  6	38.8	8.5	 16
399	  6	38.0	8.9	 25
400	  6	35.0	5.2	 25
401	  6	44.8	8.6	 20
402	  6	81.0	11.8	 25
403	  6	664.0	71.8	 25
404	  6	140.5	19.2	 20
405	  6	57.0	11.3	 25
406	  6	39.0	7.2	 25
407	  6	37.3	6.4	 20
408	  6	40.0	8.3	 25
409	  6	44.0	8.9	 25
410	  6	51.5	11.2	 20
411	  6	116.0	15.7	 25
412	  6	49.8	9.8	 20
413	  6	49.5	10.8	 16
414	  6	53.5	10.1	 20
415	  6	50.0	8.4	 20
416	  6	83.0	11.7	 16
417	  6	55.3	11.3	 20
418	  6	138.0	43.0	 25
419	  6	1015.5	58.8	 20
420	  6	125.0	30.5	 25
421	  6	64.0	13.0	 25
422	  6	59.3	9.3	 20
423	  6	196.0	26.8	 25
424	  6	171.0	20.6	 25
425	  6	109.3	14.1	 20
426	  6	42.0	7.8	 25
427	  6	48.0	8.1	 25
428	  6	225.0	27.9	 20
429	  6	64.0	12.3	 25
430	  6	36.8	5.2	 20
431	  6	36.3	7.0	 16
432	  6	34.3	5.8	 20
433	  6	37.8	8.4	 16
434	  6	45.3	8.4	 20
435	  6	49.0	10.1	 20
436	  6	36.5	6.6	 20
437	  6	35.0	7.0	 25
438	  6	39.0	6.4	 25
439	  6	37.3	5.4	 20
440	  6	46.0	9.2	 25
441	  6	39.0	8.0	 25
442	  6	82.3	11.3	 20
443	  6	52.0	12.1	 25
444	  6	47.0	5.9	 25
445	  6	57.5	9.7	 20
446	  6	48.0	10.0	 25
447	  6	73.0	16.0	 25
448	  6	74.3	9.6	 16
449	  6	159.5	20.8	 20
450	  6	70.8	16.0	 20
451	  6	39.3	7.0	 16
452	  6	56.3	11.5	 20
453	  6	40.5	8.0	 20
454	  6	66.0	13.3	 20
455	  6	47.0	8.7	 25
456	  6	42.0	9.1	 25
457	  6	66.3	10.5	 20
458	  6	39.0	7.1	 25
459	  6	42.0	7.7	 25
460	  6	38.5	7.9	 20
461	  6	39.0	6.6	 25
462	  6	40.0	6.6	 25
463	  6	79.5	15.7	 20
464	  6	65.0	12.7	 25
465	  6	76.0	12.0	 25
466	  6	102.3	19.3	 16
467	  6	117.5	15.3	 20
468	  6	118.5	17.1	 20
469	  6	37.0	8.0	 16
470	  6	43.0	7.8	 20
471	  6	39.3	8.5	 20
472	  6	36.8	7.2	 16
473	  6	40.0	6.4	 25
474	  6	44.0	9.6	 25
475	  6	49.3	9.3	 20
476	  6	48.0	9.4	 25
477	  6	39.0	7.5	 25
478	  6	38.0	7.5	 20
479	  6	74.0	15.5	 25
480	  6	52.0	7.4	 25
481	  6	45.5	7.5	 20
482	  6	85.0	19.3	 25
483	  6	100.0	20.9	 25
484	  6	116.0	15.4	 20
485	  6	58.5	10.2	 20
486	  6	39.3	7.4	 20
487	  6	124.3	22.0	 16
488	  6	50.3	9.8	 20
489	  6	165.3	15.2	 20
490	  6	58.8	13.1	 16
491	  6	136.0	15.7	 25
492	  6	41.0	8.0	 20
493	  6	84.0	15.2	 25
494	  6	263.0	30.4	 25
495	  6	41.3	6.4	 20
496	  6	78.0	13.6	 25
497	  6	75.0	12.8	 25
498	  6	62.3	15.2	 20
499	  6	58.0	14.2	 25
500	  6	65.0	12.3	 25
501	  6	52.0	7.9	 20
502	  6	83.0	14.7	 25
503	  6	107.0	21.7	 20
504	  6	102.3	17.2	 16
505	  6	75.0	14.8	 20
506	  6	247.3	19.3	 20
507	  6	239.8	30.8	 16
508	  6	72.8	17.3	 20
509	  6	55.0	11.7	 25
510	  6	66.3	9.3	 20
511	  6	43.0	9.4	 25
512	  6	46.0	8.7	 25
513	  6	37.0	6.7	 20
514	  6	33.0	6.9	 25
515	  6	49.0	29.0	 25
516	  6	45.3	9.8	 20
517	  6	41.0	8.3	 25
518	  6	83.0	14.2	 25
519	  6	60.8	11.9	 20
520	  6	63.0	10.0	 25
521	  6	55.3	8.8	 20
522	  6	47.3	8.9	 16
523	  6	67.3	8.5	 20
524	  6	65.5	8.1	 20
525	  6	44.0	7.2	 16
526	  6	73.5	10.8	 20
527	  6	47.0	7.5	 25
528	  6	42.3	9.2	 20
529	  6	40.0	8.2	 25
530	  6	42.0	6.9	 25
531	  6	35.0	6.2	 20
532	  6	38.0	8.4	 25
533	  6	37.0	7.2	 25
534	  6	62.0	8.3	 20
535	  6	66.0	8.7	 25
536	  6	37.0	7.5	 25
537	  6	40.8	7.9	 20
538	  6	39.0	6.8	 25
539	  6	39.0	6.8	 25
540	  6	43.3	5.5	 16
541	  6	43.5	5.9	 20
542	  6	89.5	15.8	 20
543	  6	55.0	7.2	 16
544	  6	40.3	7.5	 20
545	  6	43.5	9.7	 20
546	  6	88.0	14.5	 20
547	  6	39.0	6.6	 25
548	  6	83.3	11.9	 20
549	  6	265.0	40.9	 25
550	  6	154.0	19.7	 25
551	  6	225.3	35.3	 20
552	  6	58.0	10.2	 25
553	  6	52.0	9.4	 25
554	  6	98.0	14.3	 20
555	  6	55.0	10.2	 25
556	  6	284.0	34.1	 25
557	  6	65.3	7.0	 20
558	  6	113.3	14.9	 20
559	  6	113.3	13.6	 20
560	  6	51.0	9.5	 16
561	  6	83.0	15.2	 20
562	  6	45.0	6.6	 20
563	  6	41.0	7.8	 16
564	  6	44.0	7.7	 25
565	  6	44.0	5.9	 25
566	  6	43.3	7.2	 20
567	  6	54.0	11.6	 25
568	  6	84.0	12.4	 25
569	  6	140.0	26.3	 20
570	  6	365.0	58.2	 25
571	  6	108.0	19.2	 25
572	  6	185.3	25.3	 20
573	  6	55.0	12.8	 25
574	  6	51.0	9.2	 25
575	  6	56.3	10.5	 20
576	  6	40.3	7.8	 20
577	  6	40.3	8.6	 20
578	  6	36.3	7.7	 16
579	  6	38.5	8.2	 20
580	  6	49.3	53.6	 20
581	  6	46.8	6.1	 16
582	  6	48.0	9.8	 25
583	  6	44.0	8.6	 25
584	  6	83.3	11.3	 20
585	  6	53.0	10.3	 25
586	  6	43.0	6.2	 25
587	  6	46.5	7.3	 20
588	  6	53.0	9.6	 25
589	  6	44.0	9.4	 25
590	  6	38.5	8.9	 20
591	  6	97.0	16.1	 25
592	  6	60.0	14.0	 25
593	  6	50.3	9.0	 20
594	  6	45.3	8.5	 20
595	  6	37.8	7.9	 20
596	  6	53.5	11.7	 16
597	  6	58.3	12.2	 20
598	  6	38.5	8.2	 20
599	  6	53.3	8.6	 16
600	  6	204.0	20.9	 20
601	  6	77.0	12.8	 25
602	  6	58.5	9.6	 20
603	  6	38.0	5.4	 25
604	  6	39.0	6.6	 25
605	  6	39.5	6.4	 20
606	  6	40.0	8.0	 25
607	  6	90.3	13.7	 20
608	  6	330.0	41.6	 25
609	  6	84.0	47.4	 25
610	  6	589.3	150.6	 20
611	  6	615.0	62.5	 25
612	  6	114.0	17.6	 25
613	  6	212.3	22.1	 16
614	  6	53.3	10.6	 20
615	  6	54.8	11.1	 20
616	  6	45.0	7.3	 16
617	  6	117.3	22.5	 20
618	  6	44.5	8.6	 20
619	  6	40.3	8.3	 20
620	  6	43.0	8.3	 25
621	  6	69.0	8.7	 25
622	  6	50.3	8.1	 20
623	  6	37.0	7.3	 25
624	  6	43.0	7.1	 25
625	  6	79.3	13.4	 20
626	  6	88.0	14.3	 25
627	  6	52.0	8.1	 25
628	  6	174.5	20.7	 20
629	  6	49.0	9.3	 25
630	  6	60.0	11.5	 25
631	  6	48.5	8.4	 16
632	  6	39.0	7.9	 20
633	  6	39.0	6.8	 20
634	  6	44.0	6.5	 16
635	  6	51.3	8.7	 20
636	  6	139.3	31.7	 20
637	  6	74.5	14.3	 20
638	  6	147.0	40.2	 25
639	  6	6643.0	1646.0	 25
  0	  7	68.5	13.0	 16
  1	  7	93.8	17.7	 20
  2	  7	57.3	10.5	 20
  3	  7	41.8	9.4	 20
  4	  7	36.0	6.0	 25
  5	  7	40.0	7.0	 25
  6	  7	40.0	8.4	 20
  7	  7	38.0	6.9	 25
  8	  7	38.0	7.3	 25
  9	  7	35.0	5.5	 20
 10	  7	55.0	10.1	 25
 11	  7	39.0	6.9	 25
 12	  7	37.3	5.9	 20
 13	  7	43.0	6.8	 25
 14	  7	40.0	9.0	 25
 15	  7	44.8	12.1	 16
 16	  7	35.3	6.6	 20
 17	  7	31.0	7.4	 16
 18	  7	196.5	36.1	 20
 19	  7	44.0	7.8	 20
 20	  7	2852.0	263.8	 16
 21	  7	62.0	18.1	 25
 22	  7	52.0	9.3	 25
 23	  7	49.3	8.2	 20
 24	  7	84.0	14.6	 25
 25	  7	62.0	14.4	 25
 26	  7	36.0	5.5	 20
 27	  7	120.0	21.2	 25
 28	  7	49.0	7.8	 25
 29	  7	349.8	45.8	 20
 30	  7	320.0	31.5	 25
 31	  7	371.0	26.9	 25
 32	  7	66.0	12.3	 20
 33	  7	91.0	17.9	 25
 34	  7	142.5	17.7	 20
 35	  7	136.0	22.6	 16
 36	  7	41.5	7.6	 20
 37	  7	66.0	10.3	 20
 38	  7	97.5	16.9	 16
 39	  7	40.3	6.6	 20
 40	  7	79.0	13.5	 25
 41	  7	133.5	16.4	 20
 42	  7	112.0	16.3	 25
 43	  7	56.0	9.2	 25
 44	  7	55.5	10.3	 20
 45	  7	43.0	8.2	 25
 46	  7	108.0	15.9	 25
 47	  7	74.3	11.6	 20
 48	  7	104.0	12.2	 25
 49	  7	117.0	18.6	 25
 50	  7	49.3	5.2	 20
 51	  7	40.0	6.9	 25
 52	  7	39.0	7.2	 20
 53	  7	36.3	5.1	 16
 54	  7	39.3	5.9	 20
 55	  7	48.3	14.9	 20
 56	  7	42.0	6.0	 16
 57	  7	95.5	13.9	 20
 58	  7	50.0	10.2	 25
 59	  7	61.5	11.6	 20
 60	  7	61.0	8.6	 25
 61	  7	41.0	7.2	 25
 62	  7	67.5	13.6	 20
 63	  7	5440.0	884.4	 25
 64	  7	5576.0	562.6	 25
 65	  7	5804.8	528.0	 20
 66	  7	106.0	21.3	 25
 67	  7	81.0	10.2	 25
 68	  7	94.5	12.3	 20
 69	  7	5885.0	834.4	 25
 70	  7	5823.0	271.7	 20
 71	  7	5560.3	204.5	 16
 72	  7	84.5	16.5	 20
 73	  7	57.3	11.1	 16
 74	  7	5506.3	1307.9	 20
 75	  7	80.0	13.9	 20
 76	  7	64.0	9.4	 20
 77	  7	72.0	10.5	 25
 78	  7	5832.0	1096.6	 25
 79	  7	59.8	11.3	 20
 80	  7	75.0	17.0	 25
 81	  7	5944.0	915.9	 25
 82	  7	5780.5	438.6	 20
 83	  7	5658.0	431.1	 25
 84	  7	83.0	16.5	 25
 85	  7	47.5	8.0	 20
 86	  7	71.0	12.5	 25
 87	  7	5361.0	730.9	 25
 88	  7	5455.3	237.0	 20
 89	  7	5736.3	249.3	 20
 90	  7	80.0	13.0	 20
 91	  7	56.3	7.8	 16
 92	  7	5619.5	1319.7	 20
 93	  7	75.3	13.9	 20
 94	  7	65.3	10.8	 16
 95	  7	62.0	7.5	 25
 96	  7	5782.0	1051.0	 25
 97	  7	57.0	9.4	 20
 98	  7	62.0	10.2	 25
 99	  7	70.0	12.5	 25
100	  7	5182.5	546.0	 20
101	  7	76.0	15.4	 25
102	  7	61.0	9.4	 25
103	  7	44.3	6.5	 20
104	  7	5753.0	853.0	 25
105	  7	75.0	12.1	 25
106	  7	61.8	10.9	 20
107	  7	56.8	8.7	 20
108	  7	52.0	7.4	 20
109	  7	33.3	6.9	 16
110	  7	33.3	5.2	 20
111	  7	82.5	10.0	 20
112	  7	58.3	9.7	 16
113	  7	54.0	10.6	 25
114	  7	92.0	17.5	 25
115	  7	43.8	8.4	 20
116	  7	5579.0	863.8	 25
117	  7	68.0	11.4	 25
118	  7	69.0	10.4	 20
119	  7	71.0	13.1	 25
120	  7	6242.0	738.8	 25
121	  7	74.3	11.4	 20
122	  7	141.0	25.7	 25
123	  7	5711.0	458.0	 25
124	  7	5804.5	501.1	 20
125	  7	6114.5	344.7	 20
126	  7	75.5	12.2	 20
127	  7	46.5	7.2	 16
128	  7	45.3	8.8	 20
129	  7	44.0	6.7	 20
130	  7	62.5	10.4	 16
131	  7	51.0	9.4	 25
132	  7	51.5	8.5	 20
133	  7	44.0	8.6	 25
134	  7	73.0	15.7	 25
135	  7	5926.0	649.0	 20
136	  7	5911.0	623.5	 25
137	  7	5922.0	592.9	 25
138	  7	75.0	14.6	 20
139	  7	49.0	8.5	 25
140	  7	60.0	15.4	 25
141	  7	5550.3	440.8	 20
142	  7	73.0	10.2	 25
143	  7	62.3	9.5	 20
144	  7	63.3	9.3	 16
145	  7	43.3	5.3	 20
146	  7	68.5	14.2	 20
147	  7	6035.8	245.9	 16
148	  7	5992.3	399.0	 20
149	  7	6172.0	1012.3	 25
150	  7	77.0	12.5	 20
151	  7	58.0	9.0	 25
152	  7	6084.0	838.4	 25
153	  7	68.5	11.7	 20
154	  7	61.0	10.9	 25
155	  7	74.0	14.5	 25
156	  7	6675.3	591.7	 20
157	  7	54.0	10.7	 25
158	  7	40.0	9.3	 25
159	  7	40.0	14.1	 20
160	  7	43.0	8.7	 25
161	  7	38.0	6.1	 25
162	  7	36.3	5.5	 16
163	  7	40.3	6.8	 20
164	  7	61.0	10.7	 20
165	  7	46.0	9.4	 16
166	  7	47.0	9.5	 20
167	  7	493.8	44.5	 20
168	  7	399.3	33.1	 20
169	  7	50.0	6.7	 25
170	  7	39.0	5.2	 25
171	  7	42.0	7.2	 20
172	  7	45.0	9.2	 25
173	  7	59.0	11.9	 25
174	  7	61.3	10.6	 20
175	  7	60.0	13.7	 25
176	  7	89.0	15.1	 25
177	  7	82.0	16.2	 20
178	  7	87.0	12.5	 25
179	  7	67.0	11.6	 25
180	  7	49.0	8.1	 16
181	  7	68.0	16.3	 20
182	  7	38.5	6.5	 20
183	  7	51.3	9.4	 16
184	  7	56.0	9.3	 20
185	  7	84.3	11.5	 20
186	  7	63.3	12.4	 20
187	  7	72.0	16.3	 25
188	  7	37.0	5.7	 25
189	  7	35.5	7.9	 20
190	  7	42.0	7.2	 25
191	  7	43.3	8.1	 20
192	  7	62.0	11.6	 25
193	  7	85.0	15.8	 25
194	  7	149.8	19.0	 20
195	  7	64.0	15.9	 25
196	  7	131.0	19.2	 25
197	  7	320.0	37.8	 20
198	  7	175.5	22.5	 20
199	  7	165.5	20.2	 20
200	  7	54.8	12.6	 16
201	  7	71.5	14.8	 20
202	  7	163.8	19.1	 20
203	  7	43.3	10.0	 16
204	  7	47.0	8.6	 25
205	  7	40.0	6.1	 25
206	  7	52.3	10.3	 20
207	  7	40.0	8.3	 25
208	  7	39.0	7.0	 25
209	  7	42.0	7.0	 20
210	  7	53.0	11.9	 25
211	  7	38.0	7.2	 25
212	  7	43.0	7.7	 20
213	  7	42.0	6.5	 25
214	  7	70.0	14.8	 25
215	  7	93.8	16.1	 20
216	  7	62.0	11.0	 25
217	  7	103.0	17.4	 20
218	  7	110.5	17.3	 16
219	  7	119.3	15.7	 20
220	  7	50.3	11.3	 20
221	  7	52.0	8.6	 16
222	  7	194.5	29.7	 20
223	  7	327.0	58.4	 25
224	  7	394.3	45.0	 20
225	  7	106.0	24.8	 25
226	  7	101.0	17.9	 25
227	  7	3886.0	288.1	 20
228	  7	224.0	19.3	 25
229	  7	67.0	8.7	 25
230	  7	46.3	7.2	 20
231	  7	72.0	14.3	 25
232	  7	66.0	13.8	 25
233	  7	94.3	14.4	 20
234	  7	39.0	7.8	 25
235	  7	135.3	24.8	 20
236	  7	47.8	8.3	 16
237	  7	92.3	21.4	 20
238	  7	39.0	8.2	 20
239	  7	41.0	6.9	 16
240	  7	43.5	7.3	 20
241	  7	42.0	8.8	 25
242	  7	43.8	6.1	 20
243	  7	48.0	6.8	 25
244	  7	80.0	12.0	 25
245	  7	90.5	11.2	 20
246	  7	131.0	24.4	 25
247	  7	126.0	21.8	 25
248	  7	491.8	56.9	 20
249	  7	237.0	34.6	 25
250	  7	233.0	24.7	 20
251	  7	71.0	14.6	 25
252	  7	41.0	7.8	 25
253	  7	102.3	16.2	 16
254	  7	52.5	9.7	 20
255	  7	54.0	12.0	 20
256	  7	52.5	11.1	 16
257	  7	49.0	9.7	 20
258	  7	40.0	7.9	 20
259	  7	46.0	8.6	 20
260	  7	61.0	12.5	 25
261	  7	41.0	6.7	 25
262	  7	47.5	10.4	 20
263	  7	103.0	16.5	 25
264	  7	41.0	7.4	 25
265	  7	49.3	10.7	 20
266	  7	44.0	9.3	 25
267	  7	45.0	5.5	 25
268	  7	254.3	38.0	 20
269	  7	249.0	34.7	 25
270	  7	77.0	14.3	 25
271	  7	84.0	12.9	 16
272	  7	555.8	65.1	 20
273	  7	155.3	18.5	 20
274	  7	124.3	16.2	 16
275	  7	117.3	18.6	 20
276	  7	2031.0	215.6	 20
277	  7	99.3	16.3	 20
278	  7	851.0	71.1	 25
279	  7	564.0	64.0	 25
280	  7	288.3	44.3	 20
281	  7	105.0	18.5	 25
282	  7	93.0	15.8	 25
283	  7	63.0	14.8	 20
284	  7	40.0	8.3	 25
285	  7	55.0	9.9	 25
286	  7	43.5	7.4	 20
287	  7	48.0	8.2	 25
288	  7	142.0	22.5	 25
289	  7	1452.3	257.1	 20
290	  7	587.8	53.7	 20
291	  7	42.0	8.2	 20
292	  7	42.3	8.2	 16
293	  7	49.3	6.9	 20
294	  7	45.0	7.6	 20
295	  7	241.0	33.7	 16
296	  7	157.0	22.6	 25
297	  7	208.0	23.4	 25
298	  7	170.5	23.5	 20
299	  7	94.0	22.2	 25
300	  7	71.0	14.6	 25
301	  7	39.0	6.1	 20
302	  7	37.0	7.6	 25
303	  7	48.0	7.6	 25
304	  7	49.0	10.0	 20
305	  7	57.0	26.1	 25
306	  7	44.3	7.3	 20
307	  7	42.0	8.9	 25
308	  7	65.0	14.0	 20
309	  7	40.0	9.7	 16
310	  7	49.3	9.1	 20
311	  7	40.5	6.8	 20
312	  7	44.3	6.4	 16
313	  7	68.5	11.4	 20
314	  7	111.0	16.7	 25
315	  7	125.5	18.7	 20
316	  7	59.0	10.6	 25
317	  7	41.0	9.9	 25
318	  7	40.0	5.9	 20
319	  7	45.0	8.5	 25
320	  7	49.0	11.5	 25
321	  7	200.3	30.7	 20
322	  7	54.0	10.3	 25
323	  7	50.0	8.0	 25
324	  7	116.0	19.4	 20
325	  7	48.0	9.9	 25
326	  7	341.0	28.3	 20
327	  7	43.3	7.9	 16
328	  7	42.3	6.8	 20
329	  7	50.0	9.3	 20
330	  7	42.3	6.3	 16
331	  7	44.3	9.9	 20
332	  7	38.0	4.9	 25
333	  7	41.3	5.9	 20
334	  7	113.0	21.8	 25
335	  7	41.0	7.8	 25
336	  7	46.0	8.5	 20
337	  7	40.0	6.9	 25
338	  7	46.0	9.7	 25
339	  7	93.0	19.3	 20
340	  7	101.0	20.8	 25
341	  7	38.0	5.6	 25
342	  7	36.0	4.8	 20
343	  7	46.0	8.8	 25
344	  7	39.0	7.2	 25
345	  7	45.3	9.5	 16
346	  7	39.3	7.7	 20
347	  7	38.3	5.6	 20
348	  7	99.3	15.2	 16
349	  7	77.0	9.9	 20
350	  7	190.0	21.4	 20
351	  7	49.8	7.2	 20
352	  7	58.0	11.8	 25
353	  7	50.0	10.8	 25
354	  7	89.8	14.7	 20
355	  7	70.0	11.5	 25
356	  7	38.0	9.4	 25
357	  7	39.0	7.8	 20
358	  7	43.0	7.1	 25
359	  7	60.0	8.7	 25
360	  7	66.3	14.4	 20
361	  7	39.0	6.1	 25
362	  7	46.0	7.2	 25
363	  7	38.5	7.4	 16
364	  7	47.3	6.5	 20
365	  7	74.8	13.8	 16
366	  7	46.5	7.5	 20
367	  7	41.5	6.8	 20
368	  7	65.3	10.4	 16
369	  7	321.0	30.1	 25
370	  7	377.0	30.2	 25
371	  7	215.3	22.0	 20
372	  7	74.0	14.6	 25
373	  7	170.0	29.1	 25
374	  7	48.8	9.0	 20
375	  7	51.0	9.3	 25
376	  7	44.0	7.5	 25
377	  7	40.5	17.1	 20
378	  7	38.0	7.6	 25
379	  7	74.0	17.0	 25
380	  7	43.3	8.2	 20
381	  7	49.3	9.5	 20
382	  7	48.3	9.5	 20
383	  7	41.3	9.1	 16
384	  7	39.3	9.2	 20
385	  7	106.3	14.5	 20
386	  7	47.3	6.5	 16
387	  7	41.0	8.6	 25
388	  7	37.0	5.9	 25
389	  7	41.3	7.6	 20
390	  7	45.0	6.9	 25
391	  7	49.0	9.8	 25
392	  7	46.3	8.6	 20
393	  7	47.0	9.8	 25
394	  7	39.0	7.6	 25
395	  7	36.0	6.3	 20
396	  7	38.0	6.5	 25
397	  7	160.0	31.8	 25
398	  7	37.8	6.3	 20
399	  7	41.5	7.7	 20
400	  7	72.3	16.0	 20
401	  7	116.5	15.1	 16
402	  7	129.0	17.8	 20
403	  7	172.0	21.3	 20
404	  7	87.3	10.7	 16
405	  7	144.0	19.5	 25
406	  7	43.0	8.4	 25
407	  7	45.5	9.1	 20
408	  7	39.0	7.9	 25
409	  7	42.0	6.8	 25
410	  7	51.0	9.1	 20
411	  7	66.0	11.4	 25
412	  7	51.0	6.4	 25
413	  7	228.8	31.3	 20
414	  7	122.0	21.2	 25
415	  7	76.0	9.8	 25
416	  7	60.0	8.5	 20
417	  7	72.0	12.3	 25
418	  7	165.3	23.4	 20
419	  7	619.5	64.7	 16
420	  7	158.8	21.9	 20
421	  7	91.8	14.8	 20
422	  7	36.3	6.2	 16
423	  7	58.3	8.5	 20
424	  7	106.0	14.1	 20
425	  7	130.0	21.9	 25
426	  7	62.0	12.4	 25
427	  7	65.5	10.0	 20
428	  7	81.0	11.4	 25
429	  7	172.0	20.2	 25
430	  7	42.0	7.3	 20
431	  7	77.0	15.6	 25
432	  7	76.0	10.1	 25
433	  7	35.0	6.2	 20
434	  7	41.0	8.5	 25
435	  7	71.0	11.4	 25
436	  7	47.0	10.3	 16
437	  7	44.3	6.8	 20
438	  7	36.0	6.8	 20
439	  7	47.3	12.0	 16
440	  7	49.3	10.5	 20
441	  7	49.3	7.0	 20
442	  7	43.0	7.2	 20
443	  7	112.0	17.9	 25
444	  7	40.0	9.0	 25
445	  7	40.3	7.0	 20
446	  7	49.0	8.2	 25
447	  7	39.0	6.9	 25
448	  7	104.0	16.3	 20
449	  7	233.0	25.0	 25
450	  7	127.0	13.5	 25
451	  7	154.0	21.9	 20
452	  7	144.0	13.8	 25
453	  7	54.0	10.3	 25
454	  7	46.3	7.8	 16
455	  7	44.0	4.9	 20
456	  7	250.5	33.3	 20
457	  7	49.3	8.4	 16
458	  7	36.5	8.0	 20
459	  7	39.5	8.9	 20
460	  7	38.3	7.0	 20
461	  7	47.0	8.1	 25
462	  7	48.0	9.3	 25
463	  7	282.0	35.7	 20
464	  7	232.0	34.8	 25
465	  7	51.0	8.8	 25
466	  7	323.8	28.6	 20
467	  7	349.0	35.3	 25
468	  7	194.0	24.2	 25
469	  7	43.3	6.2	 20
470	  7	40.0	7.9	 25
471	  7	49.0	8.6	 25
472	  7	38.5	6.5	 20
473	  7	50.8	9.7	 20
474	  7	972.5	101.8	 20
475	  7	42.3	7.0	 16
476	  7	68.3	11.3	 20
477	  7	50.0	7.7	 20
478	  7	148.5	21.6	 16
479	  7	38.0	5.1	 25
480	  7	41.0	8.4	 25
481	  7	35.0	5.8	 20
482	  7	108.0	19.5	 25
483	  7	102.5	16.6	 20
484	  7	60.0	10.0	 25
485	  7	58.0	11.9	 25
486	  7	46.5	6.6	 20
487	  7	429.0	74.1	 25
488	  7	86.0	11.9	 25
489	  7	197.0	24.9	 20
490	  7	60.0	9.3	 25
491	  7	87.0	13.1	 20
492	  7	154.5	17.2	 16
493	  7	82.5	11.6	 20
494	  7	168.3	22.6	 20
495	  7	68.8	8.5	 16
496	  7	85.0	13.0	 20
497	  7	89.0	15.9	 25
498	  7	1616.3	135.1	 20
499	  7	76.0	12.0	 25
500	  7	82.0	10.4	 25
501	  7	265.0	21.5	 20
502	  7	184.0	20.9	 25
503	  7	76.0	14.6	 25
504	  7	48.0	5.0	 20
505	  7	59.0	9.6	 25
506	  7	178.0	19.4	 25
507	  7	210.0	25.9	 20
508	  7	59.0	16.4	 25
509	  7	133.5	18.1	 20
510	  7	140.5	17.0	 16
511	  7	40.0	7.8	 20
512	  7	43.3	7.5	 20
513	  7	38.3	7.9	 16
514	  7	71.5	12.6	 20
515	  7	41.0	6.9	 25
516	  7	72.3	12.1	 20
517	  7	38.0	7.0	 25
518	  7	82.0	14.9	 25
519	  7	59.3	13.7	 20
520	  7	54.0	11.9	 25
521	  7	177.0	23.8	 25
522	  7	75.8	12.4	 20
523	  7	545.0	49.0	 25
524	  7	594.0	54.6	 25
525	  7	59.3	13.0	 20
526	  7	99.0	14.2	 25
527	  7	108.5	15.3	 20
528	  7	567.3	39.8	 16
529	  7	67.3	13.7	 20
530	  7	42.5	7.0	 20
531	  7	45.0	7.3	 16
532	  7	96.5	12.3	 20
533	  7	189.0	23.3	 25
534	  7	114.5	18.7	 20
535	  7	82.0	10.8	 25
536	  7	46.0	7.4	 25
537	  7	39.3	7.4	 20
538	  7	97.0	16.1	 25
539	  7	44.0	9.1	 20
540	  7	76.0	17.8	 25
541	  7	119.0	17.9	 25
542	  7	328.0	27.3	 20
543	  7	283.0	36.6	 25
544	  7	68.0	11.4	 25
545	  7	165.3	19.3	 20
546	  7	41.5	8.5	 20
547	  7	39.8	8.5	 20
548	  7	89.0	12.8	 16
549	  7	53.5	8.1	 20
550	  7	390.5	38.8	 20
551	  7	54.0	13.9	 16
552	  7	108.0	13.6	 25
553	  7	46.0	8.4	 25
554	  7	272.5	25.4	 20
555	  7	74.0	10.7	 25
556	  7	57.0	8.4	 25
557	  7	97.3	12.3	 20
558	  7	7190.0	704.8	 25
559	  7	99.0	17.0	 25
560	  7	79.3	10.4	 20
561	  7	139.0	20.8	 25
562	  7	82.0	14.5	 25
563	  7	160.3	25.6	 20
564	  7	44.3	9.7	 20
565	  7	45.0	9.4	 20
566	  7	141.8	25.6	 16
567	  7	123.3	22.8	 20
568	  7	68.3	9.9	 20
569	  7	172.3	13.7	 16
570	  7	41.0	6.3	 25
571	  7	50.0	7.9	 25
572	  7	80.0	11.3	 20
573	  7	53.0	8.5	 25
574	  7	58.0	8.0	 25
575	  7	78.8	13.1	 20
576	  7	40.0	8.0	 25
577	  7	35.0	6.3	 25
578	  7	35.0	8.9	 20
579	  7	37.0	6.6	 25
580	  7	43.0	8.4	 25
581	  7	40.5	6.6	 20
582	  7	70.3	14.4	 20
583	  7	41.0	6.5	 20
584	  7	50.3	9.2	 16
585	  7	41.3	10.4	 20
586	  7	92.8	11.2	 20
587	  7	81.5	12.8	 16
588	  7	54.0	9.7	 25
589	  7	66.0	11.4	 25
590	  7	87.8	15.5	 20
591	  7	48.0	8.1	 25
592	  7	148.0	25.1	 25
593	  7	642.3	61.6	 20
594	  7	72.0	9.9	 25
595	  7	41.0	7.6	 25
596	  7	40.5	6.5	 20
597	  7	184.0	20.7	 25
598	  7	59.0	9.5	 20
599	  7	52.0	6.7	 25
600	  7	40.0	7.8	 25
601	  7	48.0	11.0	 16
602	  7	46.5	10.0	 20
603	  7	77.3	16.0	 20
604	  7	39.0	6.7	 16
605	  7	53.0	8.8	 20
606	  7	57.8	7.7	 20
607	  7	57.5	10.1	 20
608	  7	65.0	13.4	 25
609	  7	187.0	162.1	 25
610	  7	703.3	113.2	 20
611	  7	411.0	117.6	 25
612	  7	418.0	48.2	 25
613	  7	78.0	11.9	 20
614	  7	45.0	7.8	 25
615	  7	273.0	34.5	 25
616	  7	166.0	22.3	 20
617	  7	47.0	8.7	 25
618	  7	41.0	7.9	 25
619	  7	58.0	9.6	 16
620	  7	176.0	22.4	 20
621	  7	42.0	7.9	 20
622	  7	97.0	8.1	 16
623	  7	130.5	22.6	 20
624	  7	259.8	27.9	 20
625	  7	102.8	18.0	 20
626	  7	45.0	7.4	 25
627	  7	40.0	7.1	 25
628	  7	47.3	9.9	 20
629	  7	61.0	11.8	 25
630	  7	82.0	13.4	 25
631	  7	120.3	15.1	 20
632	  7	44.0	6.0	 25
633	  7	41.0	10.0	 25
634	  7	46.3	8.9	 20
635	  7	41.0	6.0	 25
636	  7	43.0	11.0	 25
637	  7	46.5	7.1	 16
638	  7	79.5	13.8	 20
639	  7	65.5	11.2	 20
  0	  8	6112.0	523.3	 20
  1	  8	62.0	12.2	 25
  2	  8	41.0	7.7	 25
  3	  8	38.3	6.0	 16
  4	  8	42.0	9.1	 20
  5	  8	41.3	7.7	 20
  6	  8	36.3	7.7	 16
  7	  8	42.3	7.7	 20
  8	  8	35.3	8.2	 16
  9	  8	33.0	6.9	 25
 10	  8	32.0	6.1	 25
 11	  8	42.3	7.3	 20
 12	  8	36.0	6.7	 25
 13	  8	41.0	7.9	 25
 14	  8	42.0	9.2	 20
 15	  8	45.0	9.4	 25
 16	  8	37.0	5.3	 25
 17	  8	38.3	7.3	 20
 18	  8	46.0	9.6	 25
 19	  8	36.0	8.5	 25
 20	  8	448.5	46.3	 20
 21	  8	52.5	9.7	 20
 22	  8	39.0	7.4	 20
 23	  8	35.0	9.3	 16
 24	  8	49.0	9.7	 20
 25	  8	42.3	5.4	 20
 26	  8	37.0	4.9	 16
 27	  8	56.3	10.0	 20
 28	  8	39.0	8.6	 25
 29	  8	271.0	37.9	 20
 30	  8	119.0	23.7	 25
 31	  8	302.0	38.5	 25
 32	  8	47.5	9.8	 20
 33	  8	51.0	8.9	 25
 34	  8	102.0	15.0	 25
 35	  8	98.0	11.6	 20
 36	  8	44.0	8.8	 25
 37	  8	53.0	10.0	 25
 38	  8	51.0	7.8	 20
 39	  8	51.0	7.2	 25
 40	  8	230.3	21.1	 20
 41	  8	103.5	16.4	 16
 42	  8	98.0	15.9	 20
 43	  8	61.0	10.7	 20
 44	  8	45.5	6.9	 16
 45	  8	40.3	6.5	 20
 46	  8	52.0	7.8	 25
 47	  8	72.8	12.6	 20
 48	  8	126.0	17.0	 25
 49	  8	105.0	17.6	 25
 50	  8	52.3	9.2	 20
 51	  8	39.0	6.9	 25
 52	  8	36.0	7.1	 25
 53	  8	36.0	7.9	 20
 54	  8	41.0	7.4	 25
 55	  8	41.0	7.8	 25
 56	  8	41.3	8.7	 20
 57	  8	59.0	9.9	 25
 58	  8	47.3	9.0	 20
 59	  8	82.3	14.2	 16
 60	  8	75.3	10.7	 20
 61	  8	33.0	7.4	 20
 62	  8	37.3	7.8	 16
 63	  8	43.8	6.9	 20
 64	  8	43.5	7.3	 20
 65	  8	47.0	8.5	 25
 66	  8	57.0	11.4	 25
 67	  8	56.0	10.3	 20
 68	  8	56.0	10.2	 25
 69	  8	52.0	7.6	 25
 70	  8	46.5	8.9	 20
 71	  8	49.0	10.2	 25
 72	  8	42.0	5.9	 25
 73	  8	37.3	6.1	 20
 74	  8	42.0	7.4	 25
 75	  8	43.0	8.5	 25
 76	  8	39.5	6.3	 16
 77	  8	40.0	7.5	 20
 78	  8	43.5	7.1	 20
 79	  8	42.5	5.9	 16
 80	  8	38.8	6.2	 20
 81	  8	50.5	6.9	 20
 82	  8	52.5	9.2	 20
 83	  8	49.0	10.0	 25
 84	  8	40.0	6.5	 25
 85	  8	40.0	6.9	 20
 86	  8	46.0	8.6	 25
 87	  8	44.0	8.1	 25
 88	  8	44.8	8.0	 20
 89	  8	45.0	8.0	 25
 90	  8	44.0	8.0	 25
 91	  8	41.0	7.9	 20
 92	  8	42.0	6.7	 25
 93	  8	40.0	5.9	 25
 94	  8	38.5	5.6	 20
 95	  8	44.8	9.2	 20
 96	  8	39.3	6.9	 20
 97	  8	39.3	8.3	 16
 98	  8	40.0	7.5	 20
 99	  8	36.5	6.7	 20
100	  8	38.5	8.9	 16
101	  8	39.0	8.6	 25
102	  8	38.0	7.5	 25
103	  8	36.3	7.7	 20
104	  8	44.0	9.5	 25
105	  8	43.0	7.7	 25
106	  8	35.3	6.7	 20
107	  8	35.0	6.6	 25
108	  8	32.0	7.1	 25
109	  8	33.3	5.6	 20
110	  8	32.0	5.7	 25
111	  8	66.0	11.7	 25
112	  8	60.3	10.9	 20
113	  8	76.3	12.5	 20
114	  8	272.3	27.7	 20
115	  8	40.5	8.7	 16
116	  8	37.3	6.7	 20
117	  8	41.3	8.6	 20
118	  8	33.3	4.3	 16
119	  8	38.0	6.1	 25
120	  8	39.0	7.1	 25
121	  8	43.8	7.0	 20
122	  8	53.0	15.1	 25
123	  8	57.0	10.2	 20
124	  8	50.0	8.6	 25
125	  8	53.0	9.7	 25
126	  8	42.3	9.1	 20
127	  8	42.0	9.4	 25
128	  8	37.0	5.3	 25
129	  8	51.3	8.2	 20
130	  8	43.0	7.5	 25
131	  8	42.5	9.0	 20
132	  8	45.0	10.1	 16
133	  8	35.0	5.5	 20
134	  8	41.8	7.9	 20
135	  8	44.3	7.5	 16
136	  8	54.3	7.5	 20
137	  8	46.0	5.8	 25
138	  8	45.8	8.2	 20
139	  8	44.0	8.1	 25
140	  8	41.0	7.2	 25
141	  8	39.3	6.0	 20
142	  8	41.0	6.2	 25
143	  8	37.0	7.1	 25
144	  8	37.5	7.5	 20
145	  8	37.0	7.0	 25
146	  8	40.0	7.0	 25
147	  8	47.3	9.6	 20
148	  8	50.0	8.7	 25
149	  8	43.8	7.1	 20
150	  8	45.3	7.7	 16
151	  8	47.3	9.2	 20
152	  8	45.0	6.6	 20
153	  8	44.0	7.3	 16
154	  8	36.3	6.3	 20
155	  8	38.0	6.8	 20
156	  8	42.8	7.9	 20
157	  8	41.0	11.0	 25
158	  8	43.0	9.2	 25
159	  8	44.5	10.8	 20
160	  8	45.0	7.7	 25
161	  8	40.0	7.7	 25
162	  8	37.5	6.7	 20
163	  8	40.0	5.7	 25
164	  8	43.0	8.0	 25
165	  8	38.5	6.4	 20
166	  8	51.0	11.0	 25
167	  8	192.0	25.1	 25
168	  8	82.0	11.1	 16
169	  8	52.3	7.4	 20
170	  8	39.3	7.0	 20
171	  8	35.0	5.7	 16
172	  8	38.0	5.5	 20
173	  8	53.3	7.9	 20
174	  8	61.3	11.7	 20
175	  8	72.0	13.5	 25
176	  8	61.0	12.4	 25
177	  8	68.3	17.1	 20
178	  8	60.0	8.9	 25
179	  8	42.0	9.1	 25
180	  8	42.3	8.1	 20
181	  8	50.0	10.0	 25
182	  8	41.5	8.6	 20
183	  8	56.0	12.0	 25
184	  8	46.0	8.8	 25
185	  8	63.5	9.2	 20
186	  8	44.3	6.2	 20
187	  8	48.5	9.5	 20
188	  8	41.3	7.9	 16
189	  8	37.5	7.6	 20
190	  8	47.8	13.1	 20
191	  8	41.3	7.7	 16
192	  8	48.0	8.2	 25
193	  8	61.0	10.8	 25
194	  8	87.8	13.4	 20
195	  8	49.0	10.1	 25
196	  8	187.0	29.1	 25
197	  8	219.0	34.0	 20
198	  8	71.0	10.7	 25
199	  8	69.0	12.0	 25
200	  8	36.0	6.2	 20
201	  8	40.0	7.7	 25
202	  8	92.0	16.8	 25
203	  8	43.3	7.9	 20
204	  8	33.5	4.3	 20
205	  8	36.5	9.5	 20
206	  8	48.5	6.7	 16
207	  8	49.5	9.9	 20
208	  8	41.3	9.1	 20
209	  8	42.5	7.2	 16
210	  8	41.0	7.5	 25
211	  8	36.0	6.7	 25
212	  8	38.0	7.5	 20
213	  8	43.0	8.1	 25
214	  8	85.0	14.8	 25
215	  8	75.0	12.0	 20
216	  8	55.0	9.5	 25
217	  8	132.0	19.1	 25
218	  8	147.3	16.6	 20
219	  8	98.0	10.6	 25
220	  8	72.0	12.8	 25
221	  8	45.5	7.4	 20
222	  8	390.0	35.5	 25
223	  8	758.8	49.3	 20
224	  8	286.8	22.5	 16
225	  8	71.5	16.7	 20
226	  8	69.0	14.9	 20
227	  8	1236.0	71.0	 16
228	  8	116.3	21.7	 20
229	  8	49.0	9.8	 25
230	  8	36.8	6.4	 20
231	  8	54.0	12.1	 25
232	  8	43.0	7.3	 25
233	  8	40.0	6.5	 20
234	  8	40.0	7.6	 25
235	  8	58.0	7.9	 25
236	  8	40.8	7.5	 20
237	  8	49.0	7.9	 25
238	  8	37.0	7.7	 20
239	  8	39.0	8.2	 25
240	  8	43.0	8.3	 25
241	  8	44.3	7.3	 16
242	  8	47.5	9.2	 20
243	  8	43.3	5.8	 20
244	  8	62.3	7.6	 16
245	  8	64.3	11.4	 20
246	  8	78.8	17.5	 20
247	  8	85.3	16.7	 20
248	  8	174.0	37.7	 25
249	  8	96.0	12.9	 25
250	  8	166.3	23.2	 20
251	  8	63.0	14.8	 25
252	  8	42.0	7.3	 25
253	  8	82.0	20.6	 20
254	  8	71.0	15.9	 25
255	  8	41.0	7.4	 25
256	  8	54.8	10.5	 20
257	  8	49.0	9.3	 25
258	  8	37.0	5.4	 25
259	  8	42.3	9.8	 16
260	  8	52.0	11.0	 20
261	  8	40.3	8.0	 20
262	  8	40.0	6.8	 16
263	  8	43.5	7.5	 20
264	  8	40.0	9.1	 20
265	  8	37.0	5.7	 20
266	  8	39.0	6.1	 25
267	  8	42.0	6.5	 25
268	  8	83.5	16.7	 20
269	  8	84.0	13.7	 25
270	  8	100.0	15.7	 25
271	  8	68.3	11.6	 20
272	  8	85.0	10.7	 25
273	  8	69.0	10.4	 25
274	  8	145.3	21.7	 20
275	  8	111.0	14.4	 25
276	  8	308.0	45.9	 25
277	  8	101.0	18.3	 16
278	  8	390.8	41.5	 20
279	  8	141.0	55.1	 20
280	  8	223.3	19.5	 16
281	  8	91.0	17.0	 20
282	  8	73.0	16.7	 20
283	  8	54.5	10.5	 16
284	  8	36.0	5.1	 25
285	  8	42.0	9.0	 25
286	  8	43.8	8.0	 20
287	  8	45.0	8.9	 25
288	  8	91.0	21.0	 25
289	  8	269.5	43.0	 20
290	  8	266.0	25.8	 25
291	  8	43.0	8.1	 25
292	  8	50.3	8.4	 20
293	  8	41.0	8.6	 25
294	  8	47.0	9.1	 25
295	  8	264.5	23.0	 20
296	  8	154.8	17.8	 20
297	  8	61.0	11.0	 16
298	  8	105.0	19.5	 20
299	  8	56.0	9.4	 20
300	  8	37.3	8.4	 16
301	  8	36.0	5.4	 20
302	  8	38.0	6.9	 25
303	  8	35.3	4.8	 20
304	  8	40.0	8.7	 25
305	  8	89.0	22.0	 25
306	  8	45.8	7.7	 20
307	  8	38.0	6.8	 25
308	  8	54.0	10.5	 25
309	  8	39.3	8.4	 20
310	  8	53.0	8.5	 25
311	  8	36.0	7.6	 25
312	  8	55.0	8.6	 20
313	  8	43.0	6.4	 25
314	  8	66.3	16.1	 20
315	  8	78.3	11.3	 16
316	  8	42.8	6.4	 20
317	  8	37.5	7.4	 20
318	  8	38.0	6.5	 16
319	  8	38.5	5.8	 20
320	  8	46.0	8.3	 25
321	  8	146.3	26.8	 20
322	  8	61.0	16.5	 25
323	  8	52.0	16.9	 25
324	  8	49.3	8.8	 20
325	  8	53.0	9.4	 25
326	  8	147.0	25.3	 25
327	  8	48.8	8.7	 20
328	  8	43.0	8.1	 25
329	  8	41.0	9.1	 25
330	  8	45.5	11.2	 20
331	  8	42.0	6.9	 25
332	  8	37.3	5.8	 20
333	  8	34.0	6.5	 16
334	  8	180.5	30.1	 20
335	  8	43.3	8.7	 20
336	  8	48.3	11.4	 16
337	  8	39.0	8.6	 20
338	  8	40.0	8.0	 25
339	  8	47.3	11.2	 20
340	  8	37.0	8.1	 25
341	  8	38.0	7.3	 25
342	  8	41.0	7.2	 20
343	  8	41.0	7.2	 25
344	  8	36.0	5.7	 25
345	  8	38.0	6.6	 20
346	  8	35.0	7.0	 25
347	  8	40.0	7.1	 25
348	  8	70.5	15.4	 20
349	  8	82.0	19.5	 25
350	  8	76.0	13.8	 25
351	  8	45.5	7.2	 16
352	  8	93.0	16.6	 20
353	  8	57.3	8.5	 20
354	  8	126.3	16.8	 16
355	  8	49.0	10.3	 20
356	  8	44.3	6.7	 16
357	  8	41.0	7.2	 25
358	  8	39.0	8.7	 25
359	  8	63.5	13.2	 20
360	  8	59.0	11.3	 25
361	  8	40.0	8.1	 25
362	  8	37.0	6.6	 20
363	  8	39.0	6.0	 25
364	  8	41.0	8.6	 25
365	  8	49.3	8.3	 20
366	  8	47.0	8.3	 25
367	  8	66.0	10.2	 25
368	  8	53.3	10.7	 20
369	  8	254.3	30.4	 20
370	  8	254.0	26.4	 20
371	  8	241.5	25.2	 16
372	  8	66.0	13.2	 20
373	  8	95.3	16.2	 20
374	  8	52.3	8.0	 16
375	  8	47.0	7.9	 25
376	  8	40.0	6.2	 25
377	  8	37.0	8.9	 20
378	  8	40.0	7.8	 25
379	  8	59.0	10.3	 25
380	  8	40.5	6.7	 20
381	  8	51.0	9.2	 25
382	  8	39.0	6.5	 25
383	  8	40.3	7.3	 20
384	  8	53.0	9.7	 25
385	  8	55.0	13.5	 25
386	  8	39.3	6.7	 20
387	  8	35.0	6.0	 20
388	  8	68.3	10.8	 20
389	  8	41.8	7.9	 16
390	  8	47.0	7.6	 20
391	  8	49.3	8.2	 20
392	  8	41.3	6.6	 16
393	  8	37.0	5.7	 25
394	  8	38.0	5.4	 25
395	  8	47.5	10.4	 20
396	  8	42.0	9.3	 25
397	  8	345.0	52.8	 25
398	  8	36.3	7.3	 20
399	  8	37.0	7.2	 25
400	  8	46.0	7.1	 25
401	  8	65.3	11.8	 20
402	  8	116.0	19.8	 25
403	  8	64.0	11.5	 25
404	  8	56.3	8.1	 20
405	  8	87.3	14.8	 20
406	  8	38.5	7.4	 20
407	  8	38.8	7.0	 16
408	  8	40.5	9.5	 20
409	  8	42.3	11.6	 20
410	  8	46.5	5.0	 16
411	  8	88.5	16.1	 20
412	  8	107.0	14.9	 25
413	  8	245.3	34.2	 20
414	  8	150.0	19.2	 25
415	  8	49.3	7.8	 20
416	  8	67.0	13.6	 25
417	  8	142.0	29.0	 25
418	  8	94.0	10.6	 20
419	  8	494.0	68.3	 25
420	  8	93.0	15.4	 25
421	  8	58.5	9.3	 20
422	  8	43.0	9.2	 25
423	  8	86.0	14.5	 25
424	  8	113.3	14.5	 16
425	  8	150.5	24.6	 20
426	  8	51.3	8.3	 20
427	  8	49.5	8.6	 16
428	  8	61.0	10.7	 20
429	  8	42.3	7.5	 20
430	  8	41.3	5.9	 20
431	  8	59.0	9.6	 25
432	  8	78.0	10.6	 25
433	  8	37.3	8.7	 20
434	  8	36.0	6.7	 25
435	  8	43.0	6.6	 25
436	  8	46.0	8.2	 20
437	  8	37.0	7.2	 25
438	  8	45.0	15.3	 25
439	  8	38.5	6.5	 20
440	  8	40.0	7.3	 25
441	  8	41.0	9.6	 25
442	  8	40.5	6.7	 16
443	  8	85.0	16.2	 20
444	  8	43.0	11.8	 20
445	  8	43.3	9.2	 16
446	  8	40.3	6.2	 20
447	  8	34.8	5.3	 20
448	  8	39.0	6.2	 20
449	  8	117.0	20.6	 25
450	  8	91.0	13.7	 25
451	  8	97.5	16.7	 20
452	  8	71.0	9.6	 25
453	  8	43.0	7.4	 25
454	  8	40.3	6.1	 20
455	  8	46.0	5.8	 25
456	  8	47.0	7.2	 25
457	  8	41.5	11.6	 20
458	  8	36.0	5.4	 25
459	  8	38.0	6.7	 25
460	  8	40.5	8.8	 16
461	  8	43.3	9.3	 20
462	  8	41.8	7.0	 20
463	  8	51.0	9.7	 16
464	  8	48.5	9.6	 20
465	  8	49.0	8.3	 20
466	  8	207.5	33.4	 20
467	  8	212.0	23.1	 25
468	  8	162.0	27.2	 25
469	  8	67.0	14.8	 20
470	  8	44.0	8.6	 25
471	  8	38.5	9.0	 20
472	  8	36.0	6.9	 25
473	  8	43.0	8.4	 25
474	  8	143.5	21.3	 20
475	  8	44.0	7.1	 25
476	  8	53.0	9.8	 25
477	  8	48.3	8.1	 20
478	  8	41.0	6.3	 25
479	  8	40.8	9.6	 20
480	  8	37.3	6.1	 16
481	  8	37.0	6.1	 20
482	  8	40.3	6.2	 20
483	  8	51.5	7.8	 16
484	  8	43.0	7.0	 20
485	  8	47.0	8.6	 25
486	  8	57.0	8.1	 20
487	  8	142.0	22.9	 25
488	  8	101.0	16.6	 25
489	  8	65.5	12.5	 20
490	  8	71.0	15.1	 25
491	  8	105.0	31.1	 25
492	  8	62.5	16.6	 20
493	  8	76.0	12.4	 25
494	  8	144.0	17.8	 25
495	  8	104.5	16.2	 20
496	  8	101.0	11.6	 25
497	  8	179.3	20.6	 20
498	  8	513.3	45.8	 16
499	  8	68.5	11.8	 20
500	  8	45.3	8.2	 20
501	  8	204.8	30.0	 16
502	  8	112.0	14.4	 20
503	  8	57.0	10.9	 25
504	  8	46.5	6.3	 20
505	  8	42.0	5.8	 25
506	  8	94.0	12.2	 25
507	  8	86.3	14.7	 20
508	  8	76.0	12.2	 25
509	  8	93.0	13.7	 25
510	  8	96.0	18.6	 20
511	  8	39.0	7.3	 25
512	  8	40.0	9.4	 25
513	  8	37.0	7.6	 20
514	  8	39.0	8.0	 25
515	  8	46.0	8.2	 20
516	  8	59.0	9.2	 16
517	  8	41.0	7.0	 20
518	  8	56.3	10.5	 20
519	  8	65.3	11.3	 16
520	  8	142.3	59.9	 20
521	  8	139.0	22.1	 25
522	  8	130.3	24.2	 20
523	  8	357.0	44.7	 25
524	  8	319.0	54.4	 25
525	  8	92.3	17.7	 20
526	  8	63.0	12.3	 25
527	  8	57.0	10.9	 25
528	  8	192.3	26.6	 20
529	  8	46.0	8.1	 25
530	  8	41.0	8.5	 20
531	  8	41.0	8.2	 25
532	  8	69.0	10.8	 25
533	  8	98.5	14.0	 16
534	  8	143.0	16.7	 20
535	  8	56.0	9.0	 20
536	  8	44.3	10.4	 16
537	  8	39.3	6.1	 20
538	  8	58.3	10.8	 20
539	  8	41.0	7.4	 16
540	  8	55.0	8.9	 25
541	  8	62.0	12.8	 25
542	  8	145.3	22.4	 20
543	  8	89.0	14.7	 25
544	  8	47.0	8.1	 25
545	  8	43.8	9.1	 20
546	  8	54.0	10.0	 25
547	  8	44.0	8.1	 25
548	  8	146.8	22.7	 20
549	  8	58.0	7.7	 25
550	  8	159.0	24.2	 25
551	  8	45.5	10.3	 20
552	  8	84.0	12.9	 20
553	  8	62.0	8.9	 20
554	  8	257.0	32.4	 16
555	  8	51.5	8.6	 20
556	  8	53.3	9.0	 20
557	  8	72.5	11.0	 16
558	  8	3139.0	509.6	 25
559	  8	101.0	27.4	 25
560	  8	59.3	14.5	 20
561	  8	183.0	23.4	 25
562	  8	61.0	12.6	 25
563	  8	64.3	7.4	 20
564	  8	45.0	8.6	 25
565	  8	38.0	8.8	 25
566	  8	50.3	9.3	 20
567	  8	87.0	30.7	 25
568	  8	170.0	77.9	 25
569	  8	69.3	13.6	 20
570	  8	47.3	11.2	 20
571	  8	101.8	19.8	 20
572	  8	43.5	8.5	 16
573	  8	38.5	7.8	 20
574	  8	38.3	6.3	 20
575	  8	48.0	7.9	 16
576	  8	39.0	8.6	 25
577	  8	41.0	7.7	 25
578	  8	34.3	6.2	 20
579	  8	38.0	8.4	 25
580	  8	35.0	6.4	 25
581	  8	34.0	5.7	 20
582	  8	40.0	7.1	 25
583	  8	39.0	7.1	 25
584	  8	43.8	11.3	 20
585	  8	45.0	7.8	 25
586	  8	42.0	14.0	 25
587	  8	44.0	9.0	 20
588	  8	37.3	6.0	 20
589	  8	65.0	9.7	 16
590	  8	54.5	9.3	 20
591	  8	64.5	12.6	 20
592	  8	155.0	26.6	 16
593	  8	202.5	27.0	 20
594	  8	50.0	7.3	 25
595	  8	46.0	8.9	 20
596	  8	46.0	8.1	 25
597	  8	107.0	18.5	 25
598	  8	51.8	8.5	 20
599	  8	50.0	8.7	 25
600	  8	36.0	7.0	 25
601	  8	46.0	8.8	 20
602	  8	85.0	13.0	 25
603	  8	43.0	7.1	 25
604	  8	37.3	6.4	 20
605	  8	38.0	7.8	 25
606	  8	48.0	8.2	 25
607	  8	57.3	8.0	 16
608	  8	45.0	5.8	 20
609	  8	94.8	78.6	 20
610	  8	632.8	123.6	 16
611	  8	488.5	136.1	 20
612	  8	354.0	30.6	 20
613	  8	50.3	8.1	 20
614	  8	38.0	6.4	 25
615	  8	86.0	14.6	 25
616	  8	88.3	18.5	 20
617	  8	44.0	7.4	 25
618	  8	47.0	9.0	 25
619	  8	56.3	10.2	 20
620	  8	124.0	24.0	 25
621	  8	43.0	9.8	 25
622	  8	47.5	9.3	 20
623	  8	46.0	8.0	 25
624	  8	91.0	17.4	 25
625	  8	50.0	5.7	 16
626	  8	41.0	7.3	 20
627	  8	46.3	11.9	 20
628	  8	48.0	9.0	 16
629	  8	57.5	8.8	 20
630	  8	103.8	16.2	 20
631	  8	125.3	23.0	 20
632	  8	47.0	8.9	 25
633	  8	43.0	8.7	 25
634	  8	40.3	8.1	 20
635	  8	36.0	4.9	 25
636	  8	42.0	8.2	 25
637	  8	47.0	6.6	 20
638	  8	57.0	22.5	 25
639	  8	6438.0	1627.4	 25
  0	  9	67.0	17.5	 25
  1	  9	162.0	20.0	 25
  2	  9	43.8	9.2	 20
  3	  9	42.0	6.7	 25
  4	  9	43.0	7.9	 25
  5	  9	102.5	12.3	 20
  6	  9	38.0	7.1	 25
  7	  9	37.0	5.8	 25
  8	  9	40.3	5.8	 20
  9	  9	40.0	8.1	 20
 10	  9	48.0	8.7	 20
 11	  9	38.0	4.5	 16
 12	  9	33.8	8.1	 20
 13	  9	33.0	5.3	 20
 14	  9	35.0	6.0	 16
 15	  9	35.0	5.8	 25
 16	  9	60.0	11.1	 25
 17	  9	42.0	8.3	 20
 18	  9	38.0	5.9	 25
 19	  9	44.0	9.5	 25
 20	  9	68.3	14.3	 20
 21	  9	65.0	10.6	 25
 22	  9	44.0	8.9	 25
 23	  9	42.3	7.1	 20
 24	  9	40.0	6.5	 25
 25	  9	41.0	7.0	 25
 26	  9	39.5	6.5	 20
 27	  9	60.0	9.6	 25
 28	  9	46.8	8.9	 20
 29	  9	1121.3	86.1	 16
 30	  9	98.3	17.1	 20
 31	  9	98.0	13.6	 20
 32	  9	40.5	9.3	 16
 33	  9	48.5	9.4	 20
 34	  9	40.0	8.9	 25
 35	  9	38.8	7.5	 20
 36	  9	39.0	8.4	 25
 37	  9	179.0	27.8	 25
 38	  9	210.0	30.2	 20
 39	  9	50.0	8.8	 25
 40	  9	91.0	17.4	 25
 41	  9	41.3	8.2	 20
 42	  9	37.0	5.9	 25
 43	  9	85.0	15.2	 25
 44	  9	43.0	6.9	 20
 45	  9	36.0	6.3	 25
 46	  9	53.0	9.3	 20
 47	  9	88.0	18.8	 16
 48	  9	118.3	16.0	 20
 49	  9	104.0	19.8	 20
 50	  9	52.0	8.4	 16
 51	  9	40.3	7.6	 20
 52	  9	74.0	15.6	 25
 53	  9	167.0	19.9	 20
 54	  9	71.0	12.8	 25
 55	  9	130.3	16.9	 20
 56	  9	43.0	11.7	 25
 57	  9	159.0	24.7	 25
 58	  9	159.3	24.3	 20
 59	  9	69.0	12.4	 25
 60	  9	47.0	7.8	 25
 61	  9	47.3	11.7	 20
 62	  9	38.0	8.2	 25
 63	  9	135.0	26.8	 25
 64	  9	50.3	10.8	 16
 65	  9	47.0	5.9	 20
 66	  9	46.3	6.8	 20
 67	  9	89.0	10.6	 16
 68	  9	52.5	10.4	 20
 69	  9	104.8	17.6	 20
 70	  9	52.3	8.1	 20
 71	  9	135.0	22.4	 25
 72	  9	50.0	10.2	 25
 73	  9	41.5	6.7	 20
 74	  9	71.0	14.1	 25
 75	  9	45.0	6.5	 25
 76	  9	42.3	5.7	 20
 77	  9	39.0	7.0	 25
 78	  9	46.0	10.7	 25
 79	  9	47.3	9.0	 20
 80	  9	45.0	9.2	 25
 81	  9	52.0	8.3	 25
 82	  9	115.8	13.7	 16
 83	  9	364.8	55.5	 20
 84	  9	54.5	12.1	 20
 85	  9	1147.8	71.2	 16
 86	  9	185.3	19.2	 20
 87	  9	121.3	26.9	 20
 88	  9	65.3	10.2	 16
 89	  9	46.0	9.9	 25
 90	  9	45.0	8.2	 25
 91	  9	53.3	10.6	 20
 92	  9	41.0	5.8	 25
 93	  9	38.0	6.9	 25
 94	  9	44.0	7.1	 20
 95	  9	41.0	7.9	 25
 96	  9	66.0	13.3	 25
 97	  9	43.5	10.7	 20
 98	  9	71.0	12.1	 25
 99	  9	50.0	8.9	 25
100	  9	62.0	11.9	 20
101	  9	71.0	11.5	 20
102	  9	48.3	9.9	 20
103	  9	135.8	17.1	 16
104	  9	417.0	38.7	 20
105	  9	135.3	23.1	 20
106	  9	50.3	8.3	 16
107	  9	39.0	6.8	 25
108	  9	40.0	6.5	 25
109	  9	99.0	15.1	 20
110	  9	54.0	10.3	 25
111	  9	73.0	10.2	 25
112	  9	40.0	7.6	 20
113	  9	40.0	7.4	 25
114	  9	39.5	8.8	 20
115	  9	66.0	11.3	 25
116	  9	98.0	18.2	 25
117	  9	59.0	9.8	 20
118	  9	84.0	14.7	 25
119	  9	128.0	21.7	 20
120	  9	50.0	8.1	 16
121	  9	62.5	9.9	 20
122	  9	260.5	25.0	 20
123	  9	105.3	19.1	 16
124	  9	50.8	7.7	 20
125	  9	59.0	11.6	 25
126	  9	81.3	17.3	 20
127	  9	111.0	16.9	 25
128	  9	336.0	39.5	 25
129	  9	74.3	9.6	 20
130	  9	50.0	8.8	 25
131	  9	42.0	6.4	 25
132	  9	60.0	9.3	 20
133	  9	47.0	8.1	 25
134	  9	42.0	7.8	 25
135	  9	50.3	9.2	 20
136	  9	43.0	8.6	 25
137	  9	42.0	7.6	 20
138	  9	49.5	4.7	 16
139	  9	49.3	10.2	 20
140	  9	1388.5	108.7	 20
141	  9	48.3	5.4	 16
142	  9	43.0	5.7	 20
143	  9	44.0	9.1	 25
144	  9	119.0	16.6	 20
145	  9	52.0	8.2	 25
146	  9	43.0	7.6	 25
147	  9	45.0	7.0	 20
148	  9	51.0	11.9	 25
149	  9	47.0	9.2	 25
150	  9	53.5	10.0	 20
151	  9	59.0	9.9	 25
152	  9	50.0	11.4	 25
153	  9	48.5	16.3	 20
154	  9	42.0	8.8	 25
155	  9	51.0	9.8	 25
156	  9	47.0	6.4	 16
157	  9	41.3	5.4	 20
158	  9	40.0	7.6	 20
159	  9	107.5	16.6	 16
160	  9	171.3	27.5	 20
161	  9	489.5	39.4	 20
162	  9	146.5	24.5	 20
163	  9	55.0	10.7	 25
164	  9	44.0	6.9	 25
165	  9	40.0	10.6	 20
166	  9	47.0	8.2	 25
167	  9	47.0	9.9	 25
168	  9	42.5	7.4	 20
169	  9	43.0	9.3	 25
170	  9	103.0	14.5	 25
171	  9	173.3	19.5	 20
172	  9	100.0	16.5	 25
173	  9	103.8	17.8	 20
174	  9	218.8	24.2	 20
175	  9	52.3	8.2	 20
176	  9	63.8	12.5	 16
177	  9	85.0	13.5	 20
178	  9	258.0	36.6	 20
179	  9	44.5	4.9	 16
180	  9	59.0	13.3	 25
181	  9	78.0	19.1	 25
182	  9	80.5	14.6	 20
183	  9	180.0	20.1	 25
184	  9	72.0	16.8	 25
185	  9	129.5	15.4	 20
186	  9	70.0	12.5	 25
187	  9	109.0	21.3	 25
188	  9	51.0	7.8	 20
189	  9	42.0	9.2	 25
190	  9	36.0	8.5	 25
191	  9	36.5	8.9	 20
192	  9	38.0	6.7	 20
193	  9	57.8	9.0	 20
194	  9	40.5	8.8	 16
195	  9	41.3	10.3	 20
196	  9	39.8	8.6	 20
197	  9	42.3	8.0	 16
198	  9	197.0	31.1	 25
199	  9	120.0	16.7	 25
200	  9	42.5	14.6	 20
201	  9	41.0	5.9	 25
202	  9	45.0	9.5	 25
203	  9	89.0	14.3	 20
204	  9	39.0	6.7	 25
205	  9	120.0	16.4	 25
206	  9	45.0	9.3	 20
207	  9	41.0	6.3	 25
208	  9	37.0	7.5	 25
209	  9	35.3	6.6	 20
210	  9	38.3	6.6	 20
211	  9	41.0	6.6	 20
212	  9	100.0	17.3	 16
213	  9	44.3	9.7	 20
214	  9	60.3	8.7	 20
215	  9	39.0	4.3	 16
216	  9	63.3	13.9	 20
217	  9	67.0	12.8	 25
218	  9	329.5	35.2	 20
219	  9	87.0	15.1	 25
220	  9	63.0	12.0	 25
221	  9	40.8	9.6	 20
222	  9	38.0	6.6	 25
223	  9	131.0	28.3	 25
224	  9	184.5	25.3	 20
225	  9	190.0	29.9	 25
226	  9	105.0	16.3	 25
227	  9	55.3	7.6	 20
228	  9	58.0	15.6	 25
229	  9	57.0	9.3	 16
230	  9	81.0	12.2	 20
231	  9	67.5	18.4	 20
232	  9	43.3	9.1	 16
233	  9	74.5	14.2	 20
234	  9	47.5	11.5	 20
235	  9	42.0	5.4	 20
236	  9	39.0	7.3	 25
237	  9	49.0	10.6	 25
238	  9	40.3	7.6	 20
239	  9	45.0	8.3	 25
240	  9	40.0	6.3	 25
241	  9	44.0	8.5	 20
242	  9	42.0	8.6	 25
243	  9	47.0	6.2	 25
244	  9	45.5	10.1	 20
245	  9	51.0	10.4	 25
246	  9	60.0	7.9	 25
247	  9	75.3	13.8	 16
248	  9	123.5	14.6	 20
249	  9	70.0	8.9	 20
250	  9	63.3	10.8	 16
251	  9	45.3	6.5	 20
252	  9	49.0	11.4	 20
253	  9	44.3	4.8	 20
254	  9	43.0	8.8	 25
255	  9	38.0	6.4	 25
256	  9	37.0	7.4	 20
257	  9	46.0	8.3	 25
258	  9	39.0	7.3	 25
259	  9	111.3	23.2	 20
260	  9	50.0	8.6	 25
261	  9	44.0	10.1	 25
262	  9	56.5	9.5	 20
263	  9	75.0	14.8	 25
264	  9	143.0	20.6	 25
265	  9	37.3	8.0	 16
266	  9	36.0	5.6	 20
267	  9	35.3	5.6	 20
268	  9	40.0	8.9	 16
269	  9	51.3	9.8	 20
270	  9	45.3	10.4	 20
271	  9	48.0	9.6	 20
272	  9	52.0	9.8	 25
273	  9	71.0	9.7	 25
274	  9	136.8	25.7	 20
275	  9	48.0	9.2	 25
276	  9	61.0	9.5	 25
277	  9	59.3	9.8	 20
278	  9	58.0	11.7	 25
279	  9	71.0	13.1	 25
280	  9	49.5	6.1	 20
281	  9	42.0	5.6	 25
282	  9	49.0	9.2	 25
283	  9	43.8	6.8	 20
284	  9	98.8	17.9	 20
285	  9	78.0	11.3	 20
286	  9	40.0	6.5	 16
287	  9	54.5	8.0	 20
288	  9	43.0	8.3	 16
289	  9	45.3	9.6	 20
290	  9	38.0	6.3	 25
291	  9	94.0	18.3	 20
292	  9	57.0	10.4	 25
293	  9	47.0	11.4	 25
294	  9	48.0	8.1	 20
295	  9	114.0	19.7	 25
296	  9	59.0	10.8	 25
297	  9	205.5	26.7	 20
298	  9	448.0	47.4	 25
299	  9	41.0	6.9	 25
300	  9	63.3	13.6	 20
301	  9	38.0	6.9	 25
302	  9	42.0	6.9	 20
303	  9	45.3	10.2	 16
304	  9	138.8	16.1	 20
305	  9	89.8	13.0	 20
306	  9	99.8	10.7	 16
307	  9	55.0	8.9	 20
308	  9	72.0	11.9	 25
309	  9	142.3	18.4	 20
310	  9	42.0	6.0	 25
311	  9	100.0	13.4	 25
312	  9	53.3	7.6	 20
313	  9	45.0	7.0	 25
314	  9	49.0	12.5	 25
315	  9	40.0	9.8	 20
316	  9	44.0	7.3	 25
317	  9	38.0	6.8	 25
318	  9	49.3	11.0	 20
319	  9	265.0	36.9	 25
320	  9	39.3	7.9	 20
321	  9	99.5	16.4	 16
322	  9	300.5	39.0	 20
323	  9	43.8	9.7	 20
324	  9	70.8	18.1	 16
325	  9	117.8	20.2	 20
326	  9	76.0	8.8	 25
327	  9	74.5	11.1	 20
328	  9	35.0	5.9	 25
329	  9	46.0	8.4	 25
330	  9	36.0	6.4	 20
331	  9	39.0	8.8	 25
332	  9	44.0	7.7	 25
333	  9	49.0	6.3	 20
334	  9	40.0	9.0	 25
335	  9	36.0	6.2	 25
336	  9	42.3	9.2	 20
337	  9	37.0	8.0	 25
338	  9	41.0	9.1	 20
339	  9	41.0	7.4	 16
340	  9	36.3	7.2	 20
341	  9	33.5	6.1	 20
342	  9	37.5	9.5	 16
343	  9	36.5	6.0	 20
344	  9	36.0	5.7	 20
345	  9	63.8	9.0	 20
346	  9	51.0	9.4	 25
347	  9	58.3	8.1	 20
348	  9	196.0	33.4	 25
349	  9	100.0	23.2	 25
350	  9	225.0	27.0	 20
351	  9	44.0	14.4	 25
352	  9	141.0	23.1	 25
353	  9	73.5	11.5	 20
354	  9	97.0	14.0	 25
355	  9	50.0	8.9	 25
356	  9	78.3	14.4	 20
357	  9	39.0	7.3	 20
358	  9	39.5	6.7	 20
359	  9	43.0	7.9	 16
360	  9	43.3	8.3	 20
361	  9	41.3	7.6	 20
362	  9	56.0	13.1	 16
363	  9	40.0	7.8	 25
364	  9	40.0	7.3	 25
365	  9	42.0	10.0	 20
366	  9	51.0	8.6	 25
367	  9	40.0	7.4	 25
368	  9	46.0	8.6	 20
369	  9	39.0	5.9	 25
370	  9	214.0	37.4	 25
371	  9	41.8	8.4	 20
372	  9	53.0	10.6	 25
373	  9	101.0	15.5	 25
374	  9	41.0	7.1	 20
375	  9	46.8	8.9	 20
376	  9	56.0	11.4	 20
377	  9	169.0	28.6	 16
378	  9	53.0	7.9	 20
379	  9	60.5	9.4	 20
380	  9	42.0	9.3	 16
381	  9	66.0	13.2	 25
382	  9	49.0	10.4	 25
383	  9	53.5	9.9	 20
384	  9	59.0	11.9	 25
385	  9	39.0	5.5	 25
386	  9	136.3	23.7	 20
387	  9	61.0	10.6	 25
388	  9	44.0	7.5	 25
389	  9	59.8	12.9	 20
390	  9	38.0	6.1	 25
391	  9	46.0	10.6	 25
392	  9	41.3	9.4	 20
393	  9	42.0	9.4	 20
394	  9	87.5	14.3	 20
395	  9	94.8	13.3	 16
396	  9	45.5	6.9	 20
397	  9	112.5	22.2	 20
398	  9	40.0	6.9	 16
399	  9	43.0	9.4	 25
400	  9	43.0	7.3	 25
401	  9	35.3	7.7	 20
402	  9	40.0	7.9	 25
403	  9	43.0	7.5	 20
404	  9	48.0	10.7	 25
405	  9	106.0	17.5	 25
406	  9	53.3	11.7	 20
407	  9	60.0	8.1	 25
408	  9	51.0	8.8	 25
409	  9	47.0	6.3	 20
410	  9	51.0	9.7	 25
411	  9	41.0	7.8	 25
412	  9	116.5	14.5	 16
413	  9	69.3	11.5	 20
414	  9	65.3	13.0	 20
415	  9	42.5	6.7	 16
416	  9	64.0	13.7	 20
417	  9	127.3	19.8	 20
418	  9	71.0	20.3	 20
419	  9	153.0	17.8	 25
420	  9	85.0	14.4	 25
421	  9	77.5	19.0	 20
422	  9	53.0	7.7	 25
423	  9	68.0	14.1	 25
424	  9	71.0	10.4	 20
425	  9	162.0	22.3	 25
426	  9	83.0	13.4	 25
427	  9	56.0	8.2	 20
428	  9	47.0	5.9	 25
429	  9	38.0	7.4	 25
430	  9	57.3	7.9	 16
431	  9	266.3	26.8	 20
432	  9	96.3	18.0	 20
433	  9	232.8	28.7	 16
434	  9	141.0	20.1	 20
435	  9	50.3	7.6	 20
436	  9	56.0	8.8	 20
437	  9	579.0	67.0	 25
438	  9	52.0	10.1	 25
439	  9	41.5	6.5	 20
440	  9	40.0	7.0	 25
441	  9	47.0	9.3	 25
442	  9	42.3	6.0	 20
443	  9	45.0	9.6	 25
444	  9	36.0	6.1	 25
445	  9	40.3	7.4	 20
446	  9	44.0	8.0	 25
447	  9	43.0	8.3	 25
448	  9	40.0	5.6	 16
449	  9	79.5	14.9	 20
450	  9	518.3	52.5	 20
451	  9	45.8	8.5	 16
452	  9	56.3	8.1	 20
453	  9	99.3	15.0	 20
454	  9	235.8	18.7	 20
455	  9	305.0	29.5	 25
456	  9	58.0	12.5	 25
457	  9	103.8	16.2	 20
458	  9	40.0	7.3	 25
459	  9	41.0	8.2	 25
460	  9	39.5	6.7	 20
461	  9	40.0	8.2	 25
462	  9	39.0	6.6	 20
463	  9	53.0	9.4	 25
464	  9	48.0	8.4	 25
465	  9	133.0	13.0	 20
466	  9	159.0	17.1	 20
467	  9	138.3	18.0	 20
468	  9	102.5	12.5	 16
469	  9	59.3	12.6	 20
470	  9	40.0	9.0	 20
471	  9	49.5	9.2	 16
472	  9	57.3	11.9	 20
473	  9	63.0	7.7	 25
474	  9	51.0	10.3	 20
475	  9	58.0	10.6	 25
476	  9	49.0	8.9	 25
477	  9	49.5	9.1	 20
478	  9	47.0	7.3	 25
479	  9	59.0	11.8	 25
480	  9	41.3	7.6	 20
481	  9	39.0	7.2	 25
482	  9	44.0	9.3	 25
483	  9	68.0	9.7	 20
484	  9	35.0	6.8	 25
485	  9	47.3	7.9	 20
486	  9	37.0	6.8	 16
487	  9	65.0	11.6	 20
488	  9	44.8	8.1	 20
489	  9	152.3	17.4	 16
490	  9	187.8	26.0	 20
491	  9	184.0	22.8	 25
492	  9	51.0	9.4	 20
493	  9	103.0	15.7	 25
494	  9	257.0	27.3	 25
495	  9	266.8	34.8	 20
496	  9	53.0	9.6	 25
497	  9	674.0	64.4	 25
498	  9	354.0	58.2	 20
499	  9	62.0	12.3	 25
500	  9	63.0	10.6	 25
501	  9	97.0	14.3	 20
502	  9	64.0	12.3	 25
503	  9	47.0	9.1	 20
504	  9	70.3	11.2	 16
505	  9	82.3	10.0	 20
506	  9	163.3	19.8	 20
507	  9	370.3	25.3	 16
508	  9	287.5	24.6	 20
509	  9	240.0	36.5	 25
510	  9	111.3	15.2	 20
511	  9	447.0	37.6	 25
512	  9	85.0	14.0	 25
513	  9	40.5	8.4	 20
514	  9	46.0	9.8	 25
515	  9	150.0	17.3	 25
516	  9	233.5	34.1	 20
517	  9	48.0	9.5	 25
518	  9	45.0	7.7	 25
519	  9	73.3	13.4	 20
520	  9	41.0	8.3	 25
521	  9	301.5	32.2	 16
522	  9	207.8	24.5	 20
523	  9	484.5	48.7	 20
524	  9	141.5	20.1	 16
525	  9	150.8	22.4	 20
526	  9	170.3	19.0	 20
527	  9	40.0	8.2	 20
528	  9	67.0	13.8	 25
529	  9	151.0	23.0	 25
530	  9	966.8	111.1	 20
531	  9	505.0	68.7	 25
532	  9	268.0	23.5	 25
533	  9	60.5	13.2	 20
534	  9	45.0	8.0	 25
535	  9	88.0	13.0	 25
536	  9	40.5	6.9	 20
537	  9	38.0	7.8	 25
538	  9	37.0	8.6	 25
539	  9	91.8	18.3	 20
540	  9	41.3	9.1	 20
541	  9	35.5	6.2	 20
542	  9	76.3	7.8	 16
543	  9	79.0	11.2	 20
544	  9	74.8	8.9	 20
545	  9	107.8	17.7	 16
546	  9	247.0	24.9	 25
547	  9	99.0	15.2	 25
548	  9	47.3	6.7	 20
549	  9	48.0	8.9	 25
550	  9	76.0	9.3	 25
551	  9	44.3	4.8	 20
552	  9	88.0	15.3	 25
553	  9	99.0	18.3	 25
554	  9	46.3	8.3	 20
555	  9	48.0	7.7	 25
556	  9	1856.0	155.3	 25
557	  9	560.8	46.0	 20
558	  9	222.3	33.5	 20
559	  9	173.0	21.1	 20
560	  9	382.5	25.0	 16
561	  9	83.0	13.6	 20
562	  9	157.3	18.0	 20
563	  9	60.0	9.8	 16
564	  9	41.0	7.6	 25
565	  9	248.0	35.2	 25
566	  9	101.3	20.0	 20
567	  9	274.0	431.1	 25
568	  9	572.0	414.4	 25
569	  9	76.3	24.7	 20
570	  9	186.0	21.1	 25
571	  9	57.0	10.2	 25
572	  9	74.3	13.0	 20
573	  9	61.0	11.6	 25
574	  9	149.0	25.0	 25
575	  9	166.0	21.5	 20
576	  9	38.0	7.9	 20
577	  9	40.3	7.3	 20
578	  9	36.8	6.6	 16
579	  9	39.3	5.8	 20
580	  9	44.3	7.0	 16
581	  9	60.0	15.0	 20
582	  9	38.0	8.1	 25
583	  9	45.3	8.2	 20
584	  9	1005.0	123.2	 25
585	  9	110.0	17.4	 25
586	  9	194.5	21.0	 20
587	  9	65.0	11.1	 25
588	  9	55.0	9.5	 25
589	  9	45.0	8.3	 20
590	  9	42.0	8.2	 25
591	  9	196.0	27.6	 25
592	  9	214.3	23.3	 20
593	  9	261.0	26.9	 25
594	  9	45.5	8.6	 20
595	  9	41.5	8.7	 16
596	  9	48.5	11.1	 20
597	  9	85.0	11.3	 20
598	  9	161.3	25.4	 16
599	  9	105.3	25.4	 20
600	  9	158.8	24.5	 20
601	  9	69.8	8.8	 20
602	  9	98.0	13.3	 25
603	  9	41.0	7.3	 25
604	  9	49.0	7.8	 20
605	  9	41.0	5.7	 25
606	  9	47.0	10.8	 25
607	  9	37.3	5.9	 20
608	  9	40.0	8.0	 25
609	  9	735.0	530.2	 25
610	  9	653.5	170.0	 20
611	  9	828.0	272.5	 25
612	  9	81.0	190.1	 25
613	  9	61.8	8.3	 16
614	  9	71.8	16.0	 20
615	  9	72.0	14.9	 20
616	  9	53.3	9.8	 16
617	  9	57.3	8.7	 20
618	  9	134.0	22.2	 20
619	  9	294.5	37.4	 20
620	  9	62.0	8.8	 25
621	  9	46.0	8.5	 25
622	  9	44.5	7.2	 20
623	  9	55.0	8.7	 25
624	  9	47.0	8.7	 25
625	  9	52.3	8.5	 20
626	  9	42.0	6.7	 25
627	  9	118.0	18.9	 25
628	  9	64.5	14.3	 20
629	  9	44.0	7.5	 25
630	  9	102.0	15.8	 25
631	  9	112.0	14.8	 16
632	  9	358.5	55.4	 20
633	  9	51.3	11.8	 20
634	  9	57.3	11.7	 16
635	  9	62.0	9.6	 20
636	  9	39.5	7.1	 16
637	  9	39.0	6.0	 25
638	  9	53.0	8.7	 25
639	  9	66.0	49.9	 20
  0	 10	6289.0	781.9	 20
  1	 10	54.0	13.0	 20
  2	 10	46.3	8.8	 16
  3	 10	47.0	9.9	 25
  4	 10	51.0	8.3	 25
  5	 10	49.0	10.4	 20
  6	 10	52.0	9.6	 25
  7	 10	42.0	5.9	 25
  8	 10	37.0	7.7	 20
  9	 10	36.0	4.3	 25
 10	 10	33.0	5.1	 25
 11	 10	36.3	8.5	 20
 12	 10	34.0	7.0	 25
 13	 10	37.0	6.5	 25
 14	 10	36.3	6.8	 20
 15	 10	41.3	7.0	 20
 16	 10	65.3	10.7	 20
 17	 10	34.3	5.2	 16
 18	 10	33.0	7.7	 20
 19	 10	35.0	5.6	 20
 20	 10	38.3	5.5	 16
 21	 10	43.5	8.7	 20
 22	 10	40.0	7.2	 25
 23	 10	38.3	5.9	 20
 24	 10	45.0	7.2	 25
 25	 10	37.0	7.6	 25
 26	 10	41.8	6.5	 20
 27	 10	44.0	6.8	 25
 28	 10	35.0	6.8	 25
 29	 10	130.3	18.0	 20
 30	 10	54.0	10.0	 25
 31	 10	65.0	11.1	 25
 32	 10	47.0	8.5	 20
 33	 10	55.0	10.6	 25
 34	 10	37.5	5.2	 20
 35	 10	38.3	7.1	 16
 36	 10	41.3	6.4	 20
 37	 10	104.0	14.6	 20
 38	 10	108.5	12.0	 16
 39	 10	37.3	6.2	 20
 40	 10	49.0	9.3	 25
 41	 10	45.3	9.8	 20
 42	 10	41.0	7.1	 25
 43	 10	42.0	7.4	 25
 44	 10	40.3	7.6	 20
 45	 10	43.0	8.2	 25
 46	 10	42.5	8.0	 20
 47	 10	53.0	9.0	 25
 48	 10	97.0	13.7	 25
 49	 10	98.3	14.5	 20
 50	 10	47.0	7.8	 25
 51	 10	38.0	7.3	 25
 52	 10	50.5	6.0	 16
 53	 10	52.3	9.8	 20
 54	 10	85.3	13.6	 20
 55	 10	72.8	11.4	 16
 56	 10	48.3	7.9	 20
 57	 10	58.3	10.1	 20
 58	 10	53.3	11.7	 20
 59	 10	82.0	13.8	 25
 60	 10	39.0	8.6	 25
 61	 10	78.3	13.2	 20
 62	 10	46.0	8.7	 25
 63	 10	47.0	7.3	 25
 64	 10	37.3	4.5	 20
 65	 10	44.0	6.6	 25
 66	 10	39.0	7.0	 25
 67	 10	47.5	8.5	 20
 68	 10	51.0	8.7	 25
 69	 10	46.0	9.5	 25
 70	 10	37.0	6.0	 16
 71	 10	56.8	8.8	 20
 72	 10	37.0	9.1	 20
 73	 10	43.8	8.2	 16
 74	 10	37.5	5.3	 20
 75	 10	40.0	6.1	 20
 76	 10	41.0	7.2	 20
 77	 10	38.0	6.9	 25
 78	 10	40.0	7.5	 25
 79	 10	44.3	8.4	 20
 80	 10	45.0	6.0	 25
 81	 10	40.0	8.1	 25
 82	 10	67.5	12.0	 20
 83	 10	218.0	38.8	 25
 84	 10	56.0	10.6	 25
 85	 10	451.0	49.0	 20
 86	 10	95.0	14.5	 25
 87	 10	61.0	15.2	 25
 88	 10	50.0	10.0	 20
 89	 10	45.5	7.9	 20
 90	 10	38.5	8.4	 20
 91	 10	54.5	10.6	 16
 92	 10	34.0	5.7	 20
 93	 10	35.0	7.7	 20
 94	 10	37.8	6.6	 16
 95	 10	42.0	7.6	 25
 96	 10	55.0	10.7	 25
 97	 10	99.3	18.1	 20
 98	 10	186.0	24.7	 25
 99	 10	123.0	22.2	 25
100	 10	74.3	17.0	 20
101	 10	54.0	11.3	 25
102	 10	46.0	6.1	 25
103	 10	52.0	9.4	 20
104	 10	211.0	24.8	 25
105	 10	64.3	9.5	 20
106	 10	41.0	6.6	 25
107	 10	39.3	8.3	 20
108	 10	38.0	6.9	 16
109	 10	53.8	8.9	 20
110	 10	52.5	12.0	 20
111	 10	50.8	9.5	 16
112	 10	35.5	6.3	 20
113	 10	41.0	8.1	 25
114	 10	38.3	5.8	 20
115	 10	39.0	7.9	 25
116	 10	61.0	9.1	 25
117	 10	42.0	7.4	 20
118	 10	48.0	8.5	 25
119	 10	79.0	15.0	 25
120	 10	53.0	7.5	 20
121	 10	50.0	9.4	 25
122	 10	174.0	17.1	 25
123	 10	88.5	11.8	 20
124	 10	48.0	10.0	 25
125	 10	76.5	14.3	 20
126	 10	48.0	8.3	 16
127	 10	110.0	18.5	 20
128	 10	207.8	24.3	 20
129	 10	53.0	14.2	 16
130	 10	45.3	7.8	 20
131	 10	40.0	7.2	 25
132	 10	54.8	9.0	 20
133	 10	43.0	6.5	 25
134	 10	43.0	6.8	 25
135	 10	48.3	7.8	 20
136	 10	46.0	7.5	 25
137	 10	47.0	6.8	 25
138	 10	44.3	7.5	 20
139	 10	48.0	7.6	 25
140	 10	417.0	51.0	 25
141	 10	46.3	7.1	 20
142	 10	49.0	11.0	 25
143	 10	44.8	8.0	 20
144	 10	77.0	18.1	 16
145	 10	57.5	18.5	 20
146	 10	50.3	11.0	 20
147	 10	42.5	6.3	 16
148	 10	45.8	9.1	 20
149	 10	45.8	8.5	 20
150	 10	51.0	7.7	 20
151	 10	50.0	7.8	 25
152	 10	46.0	7.7	 25
153	 10	44.0	7.5	 20
154	 10	44.0	9.4	 25
155	 10	49.0	6.3	 25
156	 10	49.0	8.6	 20
157	 10	48.0	10.9	 25
158	 10	45.0	8.5	 25
159	 10	59.3	11.1	 20
160	 10	288.0	38.0	 25
161	 10	593.0	72.3	 20
162	 10	360.5	30.2	 20
163	 10	86.5	12.7	 20
164	 10	48.3	7.5	 16
165	 10	62.3	11.4	 20
166	 10	53.8	8.4	 20
167	 10	55.0	8.0	 16
168	 10	51.0	7.8	 25
169	 10	46.0	8.3	 25
170	 10	51.0	7.0	 20
171	 10	106.0	15.2	 25
172	 10	97.0	14.1	 25
173	 10	107.3	14.1	 20
174	 10	231.0	26.5	 25
175	 10	46.0	7.8	 25
176	 10	80.3	14.7	 20
177	 10	62.0	12.5	 25
178	 10	122.0	21.2	 25
179	 10	60.5	23.2	 20
180	 10	60.0	10.9	 20
181	 10	212.5	28.9	 20
182	 10	213.3	18.2	 16
183	 10	86.3	15.1	 20
184	 10	52.0	5.7	 20
185	 10	71.5	13.8	 16
186	 10	59.0	11.8	 25
187	 10	81.0	12.0	 25
188	 10	45.3	9.5	 20
189	 10	47.0	8.9	 25
190	 10	40.0	6.6	 25
191	 10	38.5	6.6	 20
192	 10	36.0	8.5	 25
193	 10	54.0	9.5	 25
194	 10	38.0	7.0	 20
195	 10	38.0	6.6	 25
196	 10	37.0	6.8	 25
197	 10	36.5	5.6	 20
198	 10	72.3	11.5	 20
199	 10	54.3	9.1	 20
200	 10	35.0	6.2	 16
201	 10	36.8	9.0	 20
202	 10	37.3	8.9	 20
203	 10	78.0	11.9	 16
204	 10	37.0	7.2	 25
205	 10	37.0	7.6	 25
206	 10	40.5	5.5	 20
207	 10	40.0	6.8	 25
208	 10	37.0	6.4	 25
209	 10	36.8	7.2	 20
210	 10	35.0	7.9	 25
211	 10	43.0	9.2	 25
212	 10	54.3	10.9	 20
213	 10	67.0	18.1	 25
214	 10	53.0	10.7	 25
215	 10	40.3	7.8	 20
216	 10	59.0	12.5	 25
217	 10	49.5	8.3	 20
218	 10	149.0	17.6	 16
219	 10	136.0	17.1	 20
220	 10	47.3	6.1	 16
221	 10	41.3	8.2	 20
222	 10	42.8	8.4	 20
223	 10	229.3	31.1	 20
224	 10	124.0	34.5	 25
225	 10	68.0	13.6	 25
226	 10	56.3	11.1	 20
227	 10	65.0	9.3	 25
228	 10	84.0	19.0	 25
229	 10	64.3	10.5	 20
230	 10	73.0	12.6	 25
231	 10	41.0	9.3	 25
232	 10	41.5	7.5	 20
233	 10	96.0	18.1	 25
234	 10	42.0	6.9	 25
235	 10	47.0	11.0	 16
236	 10	38.3	7.4	 20
237	 10	38.5	7.6	 20
238	 10	35.3	4.4	 16
239	 10	38.3	5.4	 20
240	 10	42.3	7.2	 20
241	 10	43.3	7.0	 20
242	 10	46.0	8.6	 25
243	 10	41.0	8.0	 25
244	 10	43.0	7.7	 20
245	 10	36.0	6.6	 25
246	 10	46.0	6.4	 25
247	 10	62.0	7.1	 20
248	 10	99.0	16.2	 25
249	 10	58.0	11.6	 25
250	 10	51.8	8.1	 20
251	 10	42.0	9.3	 25
252	 10	40.0	7.9	 25
253	 10	41.3	8.0	 16
254	 10	40.0	6.0	 20
255	 10	42.0	7.4	 20
256	 10	30.5	5.5	 16
257	 10	44.3	8.8	 20
258	 10	51.5	10.9	 20
259	 10	62.0	10.7	 20
260	 10	52.0	10.6	 25
261	 10	46.0	9.7	 25
262	 10	62.3	15.5	 20
263	 10	68.0	10.6	 25
264	 10	48.0	9.1	 25
265	 10	39.0	7.9	 20
266	 10	36.0	6.1	 25
267	 10	36.0	7.7	 25
268	 10	33.5	7.3	 20
269	 10	43.0	8.1	 25
270	 10	41.0	6.4	 25
271	 10	53.0	9.6	 16
272	 10	52.0	9.7	 20
273	 10	146.0	19.7	 20
274	 10	258.0	30.5	 16
275	 10	66.5	11.4	 20
276	 10	42.8	8.2	 20
277	 10	40.5	7.3	 16
278	 10	46.0	9.1	 25
279	 10	64.5	12.0	 20
280	 10	48.0	9.2	 25
281	 10	44.0	8.1	 25
282	 10	45.0	8.8	 20
283	 10	44.0	8.9	 25
284	 10	72.0	12.9	 25
285	 10	53.8	10.1	 20
286	 10	40.0	6.8	 25
287	 10	45.0	10.2	 25
288	 10	47.8	8.3	 20
289	 10	41.0	6.9	 25
290	 10	40.3	6.9	 20
291	 10	40.8	7.6	 16
292	 10	47.5	9.3	 20
293	 10	41.3	6.4	 20
294	 10	39.3	5.9	 16
295	 10	55.3	8.0	 20
296	 10	74.0	14.2	 25
297	 10	289.5	39.2	 20
298	 10	171.0	33.6	 25
299	 10	45.0	5.6	 25
300	 10	40.5	5.9	 20
301	 10	35.0	7.2	 25
302	 10	47.0	8.1	 25
303	 10	46.0	11.5	 20
304	 10	120.0	15.8	 25
305	 10	56.0	8.2	 25
306	 10	60.3	5.8	 20
307	 10	43.0	7.6	 25
308	 10	61.8	12.0	 20
309	 10	90.3	17.1	 16
310	 10	42.3	7.5	 20
311	 10	65.8	11.3	 20
312	 10	62.3	9.8	 16
313	 10	54.3	7.7	 20
314	 10	48.0	8.7	 25
315	 10	40.3	7.2	 20
316	 10	48.0	9.4	 25
317	 10	33.0	5.9	 25
318	 10	35.3	7.0	 20
319	 10	173.0	27.3	 25
320	 10	36.0	7.3	 25
321	 10	44.0	8.6	 20
322	 10	98.0	16.4	 25
323	 10	46.0	8.7	 25
324	 10	48.3	8.5	 20
325	 10	38.0	6.5	 25
326	 10	52.0	8.3	 20
327	 10	52.0	9.3	 16
328	 10	39.0	6.8	 20
329	 10	42.5	8.0	 20
330	 10	39.3	7.4	 16
331	 10	36.0	5.8	 20
332	 10	37.0	6.8	 25
333	 10	50.5	14.5	 20
334	 10	42.0	9.9	 25
335	 10	40.0	7.1	 25
336	 10	38.8	6.8	 20
337	 10	39.0	8.3	 25
338	 10	41.0	7.5	 20
339	 10	39.0	6.6	 25
340	 10	39.0	8.1	 25
341	 10	36.3	6.9	 20
342	 10	39.0	10.4	 25
343	 10	39.0	7.3	 25
344	 10	39.0	7.9	 20
345	 10	44.8	10.2	 20
346	 10	40.0	6.2	 20
347	 10	54.5	7.9	 16
348	 10	118.3	18.2	 20
349	 10	61.8	11.1	 20
350	 10	134.3	15.9	 16
351	 10	43.0	7.9	 25
352	 10	98.0	17.3	 25
353	 10	51.3	9.5	 20
354	 10	71.0	12.5	 25
355	 10	43.0	9.7	 25
356	 10	56.0	7.2	 20
357	 10	41.0	6.9	 25
358	 10	40.0	6.5	 25
359	 10	40.3	7.4	 20
360	 10	38.0	6.3	 25
361	 10	43.0	8.2	 25
362	 10	41.0	5.5	 20
363	 10	40.3	7.8	 20
364	 10	35.8	6.4	 20
365	 10	36.0	6.7	 16
366	 10	73.0	12.0	 20
367	 10	39.3	5.2	 20
368	 10	43.8	8.3	 16
369	 10	39.0	8.3	 25
370	 10	50.0	10.6	 25
371	 10	34.3	5.6	 20
372	 10	39.0	9.2	 25
373	 10	59.0	10.7	 25
374	 10	40.3	6.8	 20
375	 10	77.0	12.6	 25
376	 10	49.0	8.2	 25
377	 10	41.0	8.2	 20
378	 10	41.0	5.7	 25
379	 10	45.0	7.3	 25
380	 10	45.0	8.2	 20
381	 10	55.8	12.6	 20
382	 10	46.0	8.3	 20
383	 10	51.0	6.0	 16
384	 10	40.3	7.4	 20
385	 10	37.3	5.1	 20
386	 10	42.0	6.8	 16
387	 10	52.0	12.0	 25
388	 10	36.0	6.4	 25
389	 10	44.5	9.0	 20
390	 10	41.0	7.8	 25
391	 10	43.0	9.4	 25
392	 10	36.0	5.6	 20
393	 10	36.0	7.6	 25
394	 10	43.0	8.4	 20
395	 10	44.0	7.1	 25
396	 10	43.0	9.4	 25
397	 10	42.5	10.2	 20
398	 10	37.0	4.9	 25
399	 10	40.3	9.7	 20
400	 10	41.3	7.0	 16
401	 10	35.8	7.9	 20
402	 10	38.0	6.1	 20
403	 10	34.5	8.5	 16
404	 10	47.3	6.6	 20
405	 10	60.5	9.8	 20
406	 10	48.0	11.3	 20
407	 10	53.0	11.6	 25
408	 10	55.0	17.8	 25
409	 10	46.3	9.4	 20
410	 10	46.0	8.5	 25
411	 10	39.0	7.9	 25
412	 10	155.0	28.7	 20
413	 10	156.0	16.3	 25
414	 10	78.0	10.1	 25
415	 10	42.3	7.9	 20
416	 10	44.0	9.5	 25
417	 10	49.0	8.3	 25
418	 10	71.3	10.3	 16
419	 10	86.0	15.9	 20
420	 10	116.5	22.5	 20
421	 10	51.3	7.6	 16
422	 10	48.0	8.2	 20
423	 10	46.3	7.2	 20
424	 10	69.5	15.4	 20
425	 10	101.0	15.6	 25
426	 10	56.0	9.3	 25
427	 10	72.5	10.9	 20
428	 10	51.0	8.5	 25
429	 10	40.0	7.2	 25
430	 10	51.3	7.3	 20
431	 10	92.0	14.7	 25
432	 10	67.0	11.9	 25
433	 10	85.3	16.0	 20
434	 10	72.0	13.1	 25
435	 10	39.0	6.5	 25
436	 10	40.0	6.5	 16
437	 10	274.8	33.7	 20
438	 10	45.0	6.1	 20
439	 10	38.3	7.7	 16
440	 10	48.5	7.7	 20
441	 10	43.5	9.5	 20
442	 10	47.3	10.0	 20
443	 10	36.0	7.4	 25
444	 10	40.0	9.5	 25
445	 10	39.3	5.2	 20
446	 10	42.0	7.9	 25
447	 10	36.0	5.2	 25
448	 10	42.3	9.0	 20
449	 10	41.0	7.2	 25
450	 10	65.0	12.4	 25
451	 10	37.8	6.9	 20
452	 10	46.0	9.6	 25
453	 10	65.5	12.4	 20
454	 10	104.3	17.5	 20
455	 10	177.3	23.6	 20
456	 10	59.5	10.8	 16
457	 10	48.5	7.7	 20
458	 10	34.0	7.1	 20
459	 10	32.8	6.4	 16
460	 10	42.0	8.3	 25
461	 10	39.0	9.6	 25
462	 10	34.3	6.7	 20
463	 10	74.0	16.7	 25
464	 10	54.0	8.6	 25
465	 10	202.3	25.4	 20
466	 10	389.0	42.2	 25
467	 10	212.0	30.8	 25
468	 10	86.5	11.5	 20
469	 10	44.0	9.3	 25
470	 10	40.0	7.3	 25
471	 10	46.0	10.0	 20
472	 10	40.0	7.2	 25
473	 10	56.3	15.2	 20
474	 10	54.3	7.8	 16
475	 10	39.0	7.2	 20
476	 10	65.0	7.2	 20
477	 10	44.3	9.3	 16
478	 10	45.3	6.5	 20
479	 10	43.0	8.3	 25
480	 10	39.0	5.5	 20
481	 10	37.0	8.3	 25
482	 10	55.0	9.8	 25
483	 10	48.3	9.7	 20
484	 10	41.0	5.7	 25
485	 10	41.0	7.6	 25
486	 10	48.0	10.3	 20
487	 10	46.0	7.3	 25
488	 10	45.0	8.6	 25
489	 10	211.0	24.8	 20
490	 10	209.0	27.9	 25
491	 10	84.5	12.9	 20
492	 10	43.0	7.2	 16
493	 10	72.5	11.5	 20
494	 10	98.5	21.9	 20
495	 10	69.8	12.4	 16
496	 10	62.8	13.9	 20
497	 10	274.0	48.3	 25
498	 10	650.8	80.2	 20
499	 10	74.0	25.4	 25
500	 10	74.0	14.4	 25
501	 10	52.8	8.2	 20
502	 10	42.0	6.4	 25
503	 10	64.0	12.2	 25
504	 10	39.0	7.1	 20
505	 10	47.0	7.8	 25
506	 10	217.0	23.9	 25
507	 10	381.3	33.4	 20
508	 10	207.0	27.5	 25
509	 10	267.3	28.5	 20
510	 10	62.0	9.0	 16
511	 10	313.0	36.4	 20
512	 10	44.0	10.5	 16
513	 10	40.0	5.1	 20
514	 10	42.8	8.1	 20
515	 10	87.5	14.4	 20
516	 10	95.0	22.3	 25
517	 10	41.0	7.8	 25
518	 10	39.0	6.0	 20
519	 10	47.0	8.5	 25
520	 10	41.0	8.0	 25
521	 10	262.0	35.0	 20
522	 10	98.0	17.1	 25
523	 10	415.0	53.6	 25
524	 10	54.8	8.3	 20
525	 10	83.0	12.3	 25
526	 10	68.0	12.8	 25
527	 10	38.3	6.2	 16
528	 10	47.0	7.8	 20
529	 10	62.3	7.1	 20
530	 10	63.0	10.2	 16
531	 10	110.0	16.0	 20
532	 10	180.3	22.4	 20
533	 10	55.8	8.8	 16
534	 10	46.0	8.2	 25
535	 10	56.0	10.6	 25
536	 10	39.0	7.3	 20
537	 10	37.0	6.4	 25
538	 10	38.0	5.4	 25
539	 10	41.3	7.6	 20
540	 10	36.0	8.0	 25
541	 10	39.0	7.1	 25
542	 10	65.3	10.6	 20
543	 10	52.0	12.1	 25
544	 10	58.0	10.7	 25
545	 10	63.5	9.6	 20
546	 10	161.3	17.7	 20
547	 10	64.3	11.4	 20
548	 10	49.5	9.1	 16
549	 10	54.3	9.9	 20
550	 10	85.5	14.1	 20
551	 10	38.8	8.1	 16
552	 10	77.0	16.8	 25
553	 10	88.0	16.5	 25
554	 10	49.0	7.0	 20
555	 10	46.0	7.3	 25
556	 10	788.0	94.5	 25
557	 10	180.5	30.3	 20
558	 10	117.0	22.1	 25
559	 10	160.0	25.5	 25
560	 10	216.0	36.1	 20
561	 10	109.0	12.2	 25
562	 10	99.0	20.9	 25
563	 10	44.5	8.6	 20
564	 10	49.5	9.9	 20
565	 10	172.5	20.6	 20
566	 10	89.5	13.6	 16
567	 10	50.3	8.0	 20
568	 10	568.3	217.2	 16
569	 10	233.5	94.2	 20
570	 10	157.0	70.4	 25
571	 10	43.0	9.2	 20
572	 10	78.0	14.2	 25
573	 10	52.0	8.9	 25
574	 10	88.3	14.7	 20
575	 10	168.0	34.0	 25
576	 10	38.0	6.9	 25
577	 10	37.0	4.9	 20
578	 10	37.0	6.9	 25
579	 10	35.0	6.5	 25
580	 10	42.3	6.4	 20
581	 10	56.0	11.8	 25
582	 10	39.0	8.3	 20
583	 10	44.3	9.9	 16
584	 10	150.5	23.1	 20
585	 10	64.3	8.7	 20
586	 10	197.0	20.2	 16
587	 10	59.5	8.8	 20
588	 10	39.0	6.7	 25
589	 10	48.0	7.9	 20
590	 10	42.0	7.8	 25
591	 10	197.0	34.6	 25
592	 10	347.5	50.4	 20
593	 10	367.0	58.5	 25
594	 10	48.0	9.2	 25
595	 10	44.3	8.5	 20
596	 10	44.0	8.2	 25
597	 10	60.0	9.8	 25
598	 10	90.3	10.4	 20
599	 10	109.0	19.0	 25
600	 10	60.0	9.0	 25
601	 10	135.8	24.3	 16
602	 10	52.3	8.5	 20
603	 10	41.8	7.3	 20
604	 10	33.3	5.4	 16
605	 10	45.3	10.1	 20
606	 10	49.5	9.1	 20
607	 10	36.3	7.0	 20
608	 10	45.0	6.6	 25
609	 10	41.0	8.9	 25
610	 10	565.3	244.5	 20
611	 10	1005.0	369.4	 25
612	 10	324.0	158.2	 25
613	 10	42.0	6.8	 20
614	 10	44.0	8.9	 25
615	 10	53.0	12.5	 25
616	 10	44.5	6.8	 20
617	 10	65.0	10.8	 25
618	 10	64.0	13.7	 25
619	 10	76.5	18.9	 16
620	 10	46.5	8.5	 20
621	 10	43.3	7.0	 20
622	 10	37.5	6.6	 16
623	 10	45.3	7.2	 20
624	 10	41.3	8.3	 20
625	 10	42.0	7.5	 20
626	 10	40.0	8.2	 25
627	 10	64.0	11.9	 20
628	 10	54.0	10.6	 25
629	 10	45.0	8.4	 25
630	 10	52.5	10.5	 20
631	 10	64.0	11.5	 25
632	 10	83.0	17.1	 25
633	 10	49.3	9.0	 20
634	 10	43.0	8.1	 25
635	 10	51.0	10.1	 25
636	 10	44.3	7.0	 20
637	 10	41.0	6.3	 20
638	 10	63.0	22.9	 20
639	 10	6902.0	670.1	 16
  0	 11	57.0	9.5	 25
  1	 11	43.0	15.3	 25
  2	 11	38.3	7.5	 20
  3	 11	37.3	8.4	 20
  4	 11	33.3	5.7	 20
  5	 11	33.3	5.8	 16
  6	 11	40.0	6.5	 20
  7	 11	35.3	9.9	 20
  8	 11	42.3	9.0	 16
  9	 11	42.0	17.1	 25
 10	 11	40.0	7.0	 25
 11	 11	35.3	7.6	 20
 12	 11	33.0	6.8	 25
 13	 11	29.0	8.4	 25
 14	 11	37.3	14.1	 20
 15	 11	38.0	9.1	 25
 16	 11	31.0	7.4	 25
 17	 11	30.5	4.7	 20
 18	 11	28.0	6.2	 25
 19	 11	31.0	8.2	 25
 20	 11	31.8	7.3	 20
 21	 11	34.0	8.2	 25
 22	 11	41.5	12.4	 20
 23	 11	38.5	8.4	 16
 24	 11	44.0	6.8	 20
 25	 11	36.3	8.2	 20
 26	 11	33.0	5.2	 16
 27	 11	35.0	6.9	 20
 28	 11	36.0	7.6	 25
 29	 11	37.0	5.6	 20
 30	 11	39.0	6.3	 25
 31	 11	35.0	6.1	 25
 32	 11	35.5	5.5	 20
 33	 11	33.0	5.1	 25
 34	 11	35.0	5.4	 25
 35	 11	32.0	4.3	 20
 36	 11	33.0	6.5	 25
 37	 11	33.8	6.0	 20
 38	 11	36.0	5.2	 25
 39	 11	38.0	8.2	 25
 40	 11	39.3	7.5	 16
 41	 11	37.5	5.8	 20
 42	 11	40.5	10.8	 20
 43	 11	38.0	6.8	 16
 44	 11	35.0	7.4	 20
 45	 11	30.5	5.3	 20
 46	 11	31.3	4.4	 20
 47	 11	40.0	7.3	 25
 48	 11	54.0	10.7	 25
 49	 11	54.0	8.2	 20
 50	 11	39.0	6.0	 25
 51	 11	36.0	6.3	 25
 52	 11	35.0	7.4	 20
 53	 11	42.0	7.9	 25
 54	 11	45.0	8.7	 25
 55	 11	33.0	5.7	 20
 56	 11	36.0	5.6	 25
 57	 11	35.0	5.9	 25
 58	 11	29.0	4.7	 16
 59	 11	29.3	4.3	 20
 60	 11	32.0	5.0	 20
 61	 11	34.3	5.6	 16
 62	 11	35.0	6.9	 20
 63	 11	36.0	6.2	 20
 64	 11	33.8	5.1	 20
 65	 11	35.0	7.2	 25
 66	 11	33.0	7.2	 25
 67	 11	42.0	8.5	 20
 68	 11	35.0	7.7	 25
 69	 11	36.0	9.2	 25
 70	 11	38.3	6.0	 20
 71	 11	43.0	7.8	 25
 72	 11	43.0	10.5	 25
 73	 11	37.5	7.6	 20
 74	 11	37.0	7.4	 25
 75	 11	38.0	7.1	 25
 76	 11	37.0	7.4	 16
 77	 11	36.0	6.7	 20
 78	 11	36.3	8.1	 20
 79	 11	32.5	8.0	 16
 80	 11	31.5	6.9	 20
 81	 11	33.0	7.3	 20
 82	 11	37.3	5.4	 16
 83	 11	35.0	9.2	 25
 84	 11	36.0	6.7	 25
 85	 11	40.3	8.5	 20
 86	 11	36.0	5.0	 25
 87	 11	39.0	7.5	 25
 88	 11	37.3	7.0	 20
 89	 11	35.0	6.9	 25
 90	 11	36.0	6.0	 25
 91	 11	48.5	28.8	 20
 92	 11	39.0	7.3	 25
 93	 11	632.8	1151.2	 20
 94	 11	35.0	7.0	 25
 95	 11	33.3	8.3	 20
 96	 11	31.3	6.2	 16
 97	 11	35.3	5.3	 20
 98	 11	42.3	9.0	 20
 99	 11	36.0	6.5	 16
100	 11	39.0	6.8	 20
101	 11	42.0	8.4	 25
102	 11	47.3	10.1	 20
103	 11	37.0	6.8	 25
104	 11	34.0	7.1	 25
105	 11	34.0	6.4	 20
106	 11	31.0	6.3	 25
107	 11	34.0	6.3	 25
108	 11	32.3	5.6	 20
109	 11	35.0	7.4	 25
110	 11	40.0	7.6	 25
111	 11	38.0	7.8	 20
112	 11	33.0	6.5	 25
113	 11	41.8	7.8	 20
114	 11	35.0	6.8	 16
115	 11	35.3	5.8	 20
116	 11	40.8	7.3	 20
117	 11	31.3	5.5	 16
118	 11	33.3	5.8	 20
119	 11	39.0	7.3	 25
120	 11	43.5	9.5	 20
121	 11	43.0	8.7	 25
122	 11	49.0	10.4	 25
123	 11	41.3	6.0	 20
124	 11	42.0	10.0	 25
125	 11	40.0	7.5	 25
126	 11	45.0	6.7	 20
127	 11	48.0	11.2	 25
128	 11	63.0	11.3	 25
129	 11	61.3	13.4	 20
130	 11	61.0	12.8	 25
131	 11	61.3	8.9	 20
132	 11	49.3	6.5	 16
133	 11	49.3	10.7	 20
134	 11	48.5	7.9	 20
135	 11	49.3	8.9	 16
136	 11	44.5	9.0	 20
137	 11	62.0	12.8	 25
138	 11	55.3	13.7	 20
139	 11	59.0	13.7	 25
140	 11	68.0	12.5	 25
141	 11	82.0	25.1	 20
142	 11	70.0	17.4	 25
143	 11	64.0	13.6	 25
144	 11	63.0	15.6	 20
145	 11	73.0	21.9	 25
146	 11	74.0	21.2	 25
147	 11	63.0	11.1	 20
148	 11	63.0	11.4	 25
149	 11	57.0	11.4	 25
150	 11	72.3	12.3	 16
151	 11	69.0	12.1	 20
152	 11	56.3	9.8	 16
153	 11	58.8	9.3	 20
154	 11	60.5	8.8	 20
155	 11	69.5	13.1	 16
156	 11	69.0	19.9	 25
157	 11	57.0	10.8	 25
158	 11	51.5	7.5	 20
159	 11	49.0	9.8	 25
160	 11	53.0	10.5	 25
161	 11	62.3	17.4	 20
162	 11	65.0	13.4	 25
163	 11	88.0	21.8	 25
164	 11	95.5	17.4	 20
165	 11	108.0	27.5	 25
166	 11	88.0	15.7	 25
167	 11	83.0	15.0	 20
168	 11	74.5	11.3	 20
169	 11	58.3	8.7	 20
170	 11	62.3	12.4	 16
171	 11	56.8	6.9	 20
172	 11	71.3	11.8	 20
173	 11	70.5	14.6	 16
174	 11	85.0	19.4	 25
175	 11	84.0	20.7	 25
176	 11	84.0	22.0	 20
177	 11	70.0	14.9	 25
178	 11	56.0	9.8	 25
179	 11	50.5	13.7	 20
180	 11	38.0	7.4	 25
181	 11	36.0	7.4	 25
182	 11	31.5	6.8	 20
183	 11	34.0	6.2	 25
184	 11	34.0	6.5	 25
185	 11	35.0	7.5	 20
186	 11	39.3	19.2	 20
187	 11	29.3	7.7	 20
188	 11	34.5	6.2	 16
189	 11	30.3	5.5	 20
190	 11	27.3	7.3	 20
191	 11	31.0	4.8	 16
192	 11	31.0	5.5	 25
193	 11	29.0	6.3	 25
194	 11	34.3	5.3	 20
195	 11	30.0	6.7	 25
196	 11	32.0	5.9	 25
197	 11	27.5	4.8	 20
198	 11	32.0	6.6	 25
199	 11	33.0	7.4	 25
200	 11	27.3	6.3	 20
201	 11	33.0	8.8	 25
202	 11	32.0	5.7	 25
203	 11	31.3	6.4	 20
204	 11	32.3	7.6	 20
205	 11	30.3	6.8	 20
206	 11	32.5	6.2	 16
207	 11	33.0	6.2	 20
208	 11	31.8	6.7	 20
209	 11	36.3	8.5	 16
210	 11	33.0	5.1	 20
211	 11	31.0	4.4	 20
212	 11	30.0	6.6	 25
213	 11	30.0	4.7	 25
214	 11	32.3	4.8	 20
215	 11	33.0	5.9	 25
216	 11	29.0	6.1	 25
217	 11	37.5	8.0	 20
218	 11	34.0	7.6	 25
219	 11	33.0	6.4	 25
220	 11	33.0	6.1	 20
221	 11	30.0	5.3	 25
222	 11	33.0	7.3	 25
223	 11	32.3	4.8	 16
224	 11	33.0	5.6	 20
225	 11	29.0	4.8	 20
226	 11	30.5	7.6	 16
227	 11	27.3	3.9	 20
228	 11	30.3	7.6	 20
229	 11	30.0	6.1	 20
230	 11	30.0	6.8	 25
231	 11	30.0	5.4	 25
232	 11	32.5	7.6	 20
233	 11	29.0	6.1	 25
234	 11	32.0	6.8	 25
235	 11	30.0	6.9	 20
236	 11	30.0	6.7	 25
237	 11	29.0	6.0	 25
238	 11	38.3	9.5	 20
239	 11	33.0	8.8	 25
240	 11	31.0	5.4	 25
241	 11	31.5	5.4	 16
242	 11	36.0	8.3	 20
243	 11	35.0	5.1	 20
244	 11	33.0	5.6	 16
245	 11	34.3	8.2	 20
246	 11	36.3	5.2	 20
247	 11	45.0	8.5	 20
248	 11	47.0	7.2	 25
249	 11	46.0	7.7	 25
250	 11	41.3	6.7	 20
251	 11	34.0	8.1	 25
252	 11	32.0	6.8	 25
253	 11	28.3	5.7	 20
254	 11	30.0	5.4	 25
255	 11	32.0	5.8	 25
256	 11	35.5	6.9	 20
257	 11	37.0	6.0	 25
258	 11	43.0	9.4	 25
259	 11	46.3	6.0	 16
260	 11	46.3	8.1	 20
261	 11	42.5	7.0	 20
262	 11	44.0	8.8	 16
263	 11	45.5	8.6	 20
264	 11	40.8	6.1	 20
265	 11	35.3	6.6	 20
266	 11	33.0	6.6	 25
267	 11	31.0	6.2	 25
268	 11	31.3	5.6	 20
269	 11	29.0	5.1	 25
270	 11	30.0	5.9	 20
271	 11	31.0	5.9	 25
272	 11	33.0	8.2	 25
273	 11	34.3	8.2	 20
274	 11	29.0	6.4	 25
275	 11	30.0	6.3	 25
276	 11	31.0	5.1	 20
277	 11	33.0	7.3	 25
278	 11	33.8	6.2	 20
279	 11	33.3	6.5	 16
280	 11	31.5	4.8	 20
281	 11	27.3	3.8	 20
282	 11	27.8	7.2	 16
283	 11	34.0	6.9	 20
284	 11	33.0	6.3	 25
285	 11	31.3	5.3	 20
286	 11	34.0	7.9	 25
287	 11	29.0	4.7	 25
288	 11	30.3	5.1	 20
289	 11	34.0	5.6	 25
290	 11	31.0	5.8	 25
291	 11	37.0	6.7	 20
292	 11	35.0	7.8	 25
293	 11	32.0	7.7	 25
294	 11	31.3	6.2	 20
295	 11	29.0	4.3	 25
296	 11	31.5	4.8	 20
297	 11	32.5	6.3	 16
298	 11	37.5	7.6	 20
299	 11	32.5	5.6	 20
300	 11	29.3	5.3	 16
301	 11	36.0	6.2	 20
302	 11	36.0	8.1	 25
303	 11	35.3	8.1	 20
304	 11	32.0	6.4	 25
305	 11	31.0	5.7	 25
306	 11	33.3	7.5	 20
307	 11	28.0	5.5	 25
308	 11	30.0	4.3	 25
309	 11	34.3	7.1	 20
310	 11	34.0	7.3	 25
311	 11	32.0	4.5	 25
312	 11	32.3	6.2	 20
313	 11	30.0	5.4	 25
314	 11	30.0	6.1	 20
315	 11	34.0	6.9	 16
316	 11	33.3	6.6	 20
317	 11	31.3	8.0	 20
318	 11	37.0	7.1	 16
319	 11	31.0	8.1	 20
320	 11	31.0	7.4	 25
321	 11	31.0	6.4	 20
322	 11	31.0	6.1	 25
323	 11	31.0	5.5	 25
324	 11	31.0	5.9	 20
325	 11	34.0	6.3	 25
326	 11	37.3	7.0	 20
327	 11	30.0	6.2	 25
328	 11	31.0	6.8	 25
329	 11	31.3	5.1	 20
330	 11	34.0	6.7	 25
331	 11	30.0	5.6	 25
332	 11	28.8	5.3	 16
333	 11	31.3	6.6	 20
334	 11	32.0	6.6	 20
335	 11	30.0	5.9	 16
336	 11	26.5	4.6	 20
337	 11	31.3	6.3	 20
338	 11	32.3	5.8	 16
339	 11	28.0	6.1	 25
340	 11	34.0	7.0	 25
341	 11	29.0	5.2	 20
342	 11	31.0	5.7	 25
343	 11	31.0	5.5	 25
344	 11	29.0	6.0	 20
345	 11	33.0	5.8	 25
346	 11	32.0	6.1	 25
347	 11	35.3	7.9	 20
348	 11	31.0	5.5	 25
349	 11	31.0	5.4	 25
350	 11	30.0	5.7	 20
351	 11	29.3	6.3	 20
352	 11	31.3	6.9	 20
353	 11	35.0	6.7	 16
354	 11	33.3	6.3	 20
355	 11	34.0	5.3	 20
356	 11	28.3	4.9	 16
357	 11	34.0	7.6	 25
358	 11	33.0	6.6	 25
359	 11	32.3	6.4	 20
360	 11	34.0	7.4	 25
361	 11	30.0	5.1	 25
362	 11	33.3	6.4	 20
363	 11	32.0	7.5	 25
364	 11	30.0	6.3	 25
365	 11	31.3	4.9	 20
366	 11	30.0	5.6	 25
367	 11	35.0	6.7	 25
368	 11	27.5	6.8	 20
369	 11	37.3	7.1	 20
370	 11	35.5	8.5	 20
371	 11	36.0	6.0	 16
372	 11	33.5	7.0	 20
373	 11	30.3	5.9	 20
374	 11	31.0	5.7	 16
375	 11	30.0	5.9	 25
376	 11	33.0	6.3	 25
377	 11	31.3	4.6	 20
378	 11	32.0	5.7	 25
379	 11	35.0	7.3	 25
380	 11	28.5	8.4	 20
381	 11	32.0	6.0	 25
382	 11	32.0	6.9	 25
383	 11	30.0	4.8	 20
384	 11	33.0	7.8	 25
385	 11	33.3	5.9	 20
386	 11	33.0	6.4	 25
387	 11	31.0	6.6	 20
388	 11	30.5	4.7	 16
389	 11	30.0	4.5	 20
390	 11	32.0	8.2	 20
391	 11	33.0	8.6	 16
392	 11	31.5	7.4	 20
393	 11	31.0	7.1	 25
394	 11	30.0	4.9	 20
395	 11	36.0	8.0	 25
396	 11	30.0	5.7	 25
397	 11	38.0	9.6	 20
398	 11	31.0	6.0	 25
399	 11	31.0	6.0	 25
400	 11	31.0	4.8	 20
401	 11	35.0	7.4	 25
402	 11	35.0	5.8	 25
403	 11	31.0	6.1	 20
404	 11	34.0	6.7	 25
405	 11	34.0	6.7	 25
406	 11	30.0	4.9	 16
407	 11	33.0	5.7	 20
408	 11	189.5	92.4	 20
409	 11	63.5	44.6	 16
410	 11	32.3	6.8	 20
411	 11	32.3	4.7	 20
412	 11	30.0	5.6	 20
413	 11	40.0	8.2	 25
414	 11	32.0	7.4	 25
415	 11	29.3	4.3	 20
416	 11	33.0	6.3	 25
417	 11	33.0	7.9	 25
418	 11	31.0	6.3	 20
419	 11	29.0	5.3	 25
420	 11	29.0	5.3	 25
421	 11	31.0	4.8	 20
422	 11	33.0	4.5	 25
423	 11	32.0	5.1	 25
424	 11	33.0	8.2	 16
425	 11	31.0	5.2	 20
426	 11	33.3	5.4	 20
427	 11	33.0	6.7	 16
428	 11	28.3	6.1	 20
429	 11	32.0	5.5	 20
430	 11	33.3	4.9	 20
431	 11	28.0	5.1	 25
432	 11	33.0	5.2	 25
433	 11	34.5	6.8	 20
434	 11	36.0	7.2	 25
435	 11	30.0	6.0	 25
436	 11	31.3	5.0	 20
437	 11	32.0	6.2	 25
438	 11	34.0	6.6	 25
439	 11	30.5	6.8	 20
440	 11	30.0	6.7	 25
441	 11	32.0	6.6	 25
442	 11	30.5	7.5	 16
443	 11	34.3	7.3	 20
444	 11	31.0	5.3	 16
445	 11	32.3	6.0	 20
446	 11	30.5	6.4	 20
447	 11	35.3	9.0	 16
448	 11	32.0	6.1	 25
449	 11	33.0	7.2	 25
450	 11	30.5	6.3	 20
451	 11	37.0	6.9	 25
452	 11	33.0	6.0	 25
453	 11	27.0	5.1	 20
454	 11	32.0	5.8	 25
455	 11	29.0	5.9	 25
456	 11	34.3	4.7	 20
457	 11	32.0	6.0	 25
458	 11	33.0	7.6	 25
459	 11	31.0	6.8	 20
460	 11	30.3	6.5	 20
461	 11	34.5	7.9	 20
462	 11	31.3	8.0	 16
463	 11	35.0	5.8	 20
464	 11	30.0	5.8	 20
465	 11	35.0	5.0	 16
466	 11	31.0	7.2	 20
467	 11	33.0	7.2	 25
468	 11	28.0	4.5	 20
469	 11	30.0	4.9	 25
470	 11	31.0	6.0	 25
471	 11	29.3	5.9	 20
472	 11	29.0	5.9	 25
473	 11	38.0	16.8	 25
474	 11	31.3	6.4	 20
475	 11	30.0	7.1	 25
476	 11	32.0	6.6	 25
477	 11	32.3	6.1	 20
478	 11	33.0	7.7	 25
479	 11	32.5	5.7	 20
480	 11	30.3	5.7	 16
481	 11	32.3	5.5	 20
482	 11	34.3	5.8	 20
483	 11	38.0	6.9	 16
484	 11	30.3	6.0	 20
485	 11	30.0	7.2	 25
486	 11	31.0	5.1	 20
487	 11	31.0	7.9	 25
488	 11	31.0	6.6	 25
489	 11	32.5	6.9	 20
490	 11	30.0	6.6	 25
491	 11	33.0	6.2	 25
492	 11	28.3	5.7	 20
493	 11	36.0	10.0	 25
494	 11	32.0	6.9	 25
495	 11	32.0	6.9	 20
496	 11	47.0	44.1	 25
497	 11	34.0	7.3	 20
498	 11	27.8	5.1	 16
499	 11	32.5	5.9	 20
500	 11	32.0	6.6	 20
501	 11	27.3	3.0	 16
502	 11	31.5	6.5	 20
503	 11	32.3	7.0	 20
504	 11	32.0	5.3	 25
505	 11	33.0	6.1	 25
506	 11	32.3	7.0	 20
507	 11	34.0	6.3	 25
508	 11	35.0	5.7	 25
509	 11	30.0	5.5	 20
510	 11	33.0	9.0	 25
511	 11	29.0	4.3	 25
512	 11	33.8	8.0	 20
513	 11	31.0	6.2	 25
514	 11	30.0	6.5	 25
515	 11	34.3	8.7	 16
516	 11	31.3	6.7	 20
517	 11	30.3	5.9	 20
518	 11	30.5	5.2	 16
519	 11	35.3	7.2	 20
520	 11	29.0	6.4	 20
521	 11	31.8	6.5	 20
522	 11	33.0	6.1	 25
523	 11	37.0	8.8	 25
524	 11	32.0	6.4	 20
525	 11	32.0	6.0	 25
526	 11	33.0	6.4	 25
527	 11	31.5	4.9	 20
528	 11	34.0	5.8	 25
529	 11	31.0	7.1	 25
530	 11	30.0	5.4	 20
531	 11	33.0	7.3	 25
532	 11	32.0	5.2	 25
533	 11	30.0	5.5	 20
534	 11	35.0	5.7	 20
535	 11	32.0	7.4	 20
536	 11	35.5	8.4	 16
537	 11	30.0	6.3	 20
538	 11	29.0	5.5	 20
539	 11	33.0	7.3	 16
540	 11	32.0	6.5	 25
541	 11	33.0	7.0	 25
542	 11	33.0	5.6	 20
543	 11	31.0	6.1	 25
544	 11	36.0	7.9	 25
545	 11	34.3	7.8	 20
546	 11	32.0	6.8	 25
547	 11	30.0	4.3	 25
548	 11	29.3	5.9	 20
549	 11	32.0	7.1	 25
550	 11	32.0	6.2	 25
551	 11	30.0	5.1	 20
552	 11	31.0	6.7	 20
553	 11	32.3	5.6	 20
554	 11	31.8	6.0	 16
555	 11	33.3	5.9	 20
556	 11	36.5	7.7	 20
557	 11	31.5	7.4	 16
558	 11	34.0	5.5	 25
559	 11	34.0	5.4	 20
560	 11	29.0	6.2	 25
561	 11	32.0	7.4	 25
562	 11	30.0	6.5	 20
563	 11	31.0	4.6	 25
564	 11	32.0	7.5	 25
565	 11	35.3	6.7	 20
566	 11	33.0	5.6	 25
567	 11	30.0	5.7	 25
568	 11	49.3	62.4	 20
569	 11	170.0	86.4	 25
570	 11	81.8	48.0	 20
571	 11	30.0	4.5	 16
572	 11	32.0	6.8	 20
573	 11	30.0	6.2	 20
574	 11	30.3	4.5	 16
575	 11	28.3	5.8	 20
576	 11	33.0	8.1	 25
577	 11	34.0	5.5	 20
578	 11	31.0	5.5	 25
579	 11	32.0	6.7	 25
580	 11	29.0	6.3	 20
581	 11	33.0	6.7	 25
582	 11	31.0	5.9	 25
583	 11	32.0	5.3	 20
584	 11	30.0	6.4	 25
585	 11	31.0	4.8	 25
586	 11	30.3	5.9	 20
587	 11	35.0	6.6	 25
588	 11	29.5	5.2	 20
589	 11	32.0	6.0	 16
590	 11	29.8	6.1	 20
591	 11	34.3	7.7	 20
592	 11	32.5	6.9	 16
593	 11	35.0	6.7	 20
594	 11	36.3	7.1	 20
595	 11	35.0	7.5	 20
596	 11	30.0	6.6	 25
597	 11	31.0	5.3	 25
598	 11	30.0	5.9	 20
599	 11	32.0	6.8	 25
600	 11	33.0	6.5	 25
601	 11	34.3	5.4	 20
602	 11	34.0	5.3	 25
603	 11	30.0	6.9	 25
604	 11	35.3	7.9	 20
605	 11	34.0	8.0	 25
606	 11	30.0	6.6	 25
607	 11	36.3	5.7	 16
608	 11	34.0	6.8	 20
609	 11	31.0	5.2	 20
610	 11	602.3	298.3	 16
611	 11	942.3	283.7	 20
612	 11	269.8	104.8	 20
613	 11	35.0	6.8	 20
614	 11	34.0	5.6	 25
615	 11	34.0	7.5	 25
616	 11	31.3	4.1	 20
617	 11	33.0	6.1	 25
618	 11	32.3	6.0	 20
619	 11	36.0	7.0	 25
620	 11	33.0	7.0	 25
621	 11	37.5	8.7	 20
622	 11	31.0	6.0	 25
623	 11	33.0	6.1	 25
624	 11	35.0	9.4	 20
625	 11	33.8	6.7	 20
626	 11	30.5	6.5	 20
627	 11	37.0	7.4	 16
628	 11	37.3	8.2	 20
629	 11	32.3	6.8	 20
630	 11	29.3	6.4	 16
631	 11	35.0	7.3	 25
632	 11	32.0	7.0	 25
633	 11	35.8	7.1	 20
634	 11	31.0	5.8	 25
635	 11	33.0	6.0	 25
636	 11	34.0	6.6	 20
637	 11	36.0	6.3	 25
638	 11	49.0	8.9	 25
639	 11	75.8	27.9	 20
  0	 12	6198.0	1169.2	 25
  1	 12	693.0	107.1	 25
  2	 12	338.3	40.4	 20
  3	 12	1211.0	150.1	 25
  4	 12	134.0	20.6	 25
  5	 12	617.5	56.6	 20
  6	 12	1029.0	131.7	 25
  7	 12	2830.0	344.9	 25
  8	 12	2616.5	189.6	 20
  9	 12	2832.8	293.2	 20
 10	 12	806.0	79.8	 20
 11	 12	563.0	46.2	 16
 12	 12	139.8	21.2	 20
 13	 12	205.3	33.0	 20
 14	 12	670.5	488.7	 16
 15	 12	775.0	211.4	 25
 16	 12	191.0	49.5	 25
 17	 12	483.8	50.3	 20
 18	 12	79.0	13.0	 25
 19	 12	75.0	18.1	 25
 20	 12	785.5	79.2	 20
 21	 12	139.0	29.4	 25
 22	 12	843.0	117.2	 25
 23	 12	3120.0	255.0	 20
 24	 12	2197.0	396.7	 25
 25	 12	1944.0	214.1	 25
 26	 12	89.5	14.3	 20
 27	 12	169.0	31.5	 25
 28	 12	590.3	95.6	 16
 29	 12	2249.8	528.9	 20
 30	 12	1561.0	240.4	 20
 31	 12	1135.3	124.5	 16
 32	 12	1099.5	266.9	 20
 33	 12	594.0	88.9	 20
 34	 12	478.3	91.0	 20
 35	 12	854.0	206.4	 25
 36	 12	193.0	35.8	 25
 37	 12	164.3	18.3	 20
 38	 12	2137.0	509.3	 25
 39	 12	1455.0	243.4	 25
 40	 12	2130.3	242.6	 20
 41	 12	1019.0	224.7	 25
 42	 12	2115.0	285.8	 25
 43	 12	2591.3	244.1	 20
 44	 12	595.0	124.1	 25
 45	 12	73.0	11.4	 25
 46	 12	102.3	12.1	 16
 47	 12	91.5	15.0	 20
 48	 12	257.5	46.2	 20
 49	 12	463.8	48.4	 16
 50	 12	617.0	105.8	 20
 51	 12	824.5	118.0	 20
 52	 12	634.8	79.7	 20
 53	 12	1590.0	280.5	 25
 54	 12	4466.0	544.8	 25
 55	 12	730.8	77.5	 20
 56	 12	108.0	20.7	 25
 57	 12	213.0	32.8	 25
 58	 12	158.0	21.4	 20
 59	 12	513.0	86.4	 25
 60	 12	136.0	16.5	 25
 61	 12	435.0	34.5	 20
 62	 12	1223.0	200.5	 25
 63	 12	631.0	81.7	 25
 64	 12	773.3	64.7	 16
 65	 12	77.3	12.6	 20
 66	 12	306.8	32.1	 20
 67	 12	1866.8	137.0	 16
 68	 12	631.5	84.2	 20
 69	 12	115.0	25.8	 20
 70	 12	365.3	40.4	 20
 71	 12	3534.0	566.0	 25
 72	 12	1830.0	216.7	 25
 73	 12	537.0	71.6	 20
 74	 12	598.0	104.7	 25
 75	 12	213.0	30.8	 25
 76	 12	1016.5	57.1	 20
 77	 12	1450.0	251.1	 25
 78	 12	181.0	24.0	 25
 79	 12	239.5	38.0	 20
 80	 12	1281.0	216.3	 25
 81	 12	64.0	13.4	 25
 82	 12	339.3	40.3	 20
 83	 12	1889.0	354.3	 20
 84	 12	500.8	57.1	 16
 85	 12	451.5	112.9	 20
 86	 12	860.0	145.8	 20
 87	 12	1762.5	171.8	 16
 88	 12	1117.8	268.4	 20
 89	 12	333.0	61.4	 25
 90	 12	994.8	108.2	 20
 91	 12	1743.0	447.6	 25
 92	 12	1968.0	335.5	 25
 93	 12	367.5	49.7	 20
 94	 12	536.0	122.4	 25
 95	 12	1624.0	212.7	 25
 96	 12	216.8	25.3	 20
 97	 12	88.0	18.7	 25
 98	 12	273.0	38.7	 25
 99	 12	266.8	40.9	 20
100	 12	83.0	14.6	 25
101	 12	1767.8	180.5	 20
102	 12	3115.8	238.1	 16
103	 12	250.0	46.8	 20
104	 12	274.0	41.5	 20
105	 12	517.3	46.9	 16
106	 12	303.8	43.2	 20
107	 12	400.0	41.9	 25
108	 12	209.0	32.6	 20
109	 12	113.0	21.2	 25
110	 12	1064.0	131.5	 25
111	 12	844.0	90.2	 20
112	 12	1337.0	222.3	 25
113	 12	2098.0	230.2	 25
114	 12	704.8	74.3	 20
115	 12	620.0	99.9	 25
116	 12	2069.0	220.0	 25
117	 12	354.5	47.6	 20
118	 12	1149.0	197.3	 25
119	 12	879.5	90.9	 20
120	 12	223.0	23.2	 16
121	 12	1871.8	223.7	 20
122	 12	3152.0	313.7	 20
123	 12	2739.8	98.0	 16
124	 12	2125.3	301.8	 20
125	 12	452.0	88.7	 25
126	 12	1266.3	166.1	 20
127	 12	3762.0	455.7	 25
128	 12	3925.0	478.7	 25
129	 12	5399.3	430.6	 20
130	 12	6428.0	484.3	 25
131	 12	4865.0	524.7	 25
132	 12	3140.0	184.9	 20
133	 12	2279.0	226.4	 25
134	 12	1866.0	245.7	 25
135	 12	2228.3	184.6	 20
136	 12	2033.0	269.5	 25
137	 12	2976.5	411.0	 20
138	 12	3307.3	190.5	 16
139	 12	3796.3	417.9	 20
140	 12	2737.3	433.7	 20
141	 12	14332.0	491.5	 16
142	 12	7766.5	648.0	 20
143	 12	1834.5	272.2	 20
144	 12	2881.0	507.0	 25
145	 12	16262.0	1640.4	 25
146	 12	10104.5	925.3	 20
147	 12	6268.0	958.7	 25
148	 12	1701.0	212.0	 25
149	 12	5550.0	507.9	 20
150	 12	7571.0	1088.3	 25
151	 12	11764.0	1339.0	 25
152	 12	6459.3	563.9	 20
153	 12	652.0	91.8	 25
154	 12	8659.0	1112.8	 25
155	 12	8681.8	989.1	 20
156	 12	8609.3	1181.4	 20
157	 12	663.5	68.0	 20
158	 12	2660.8	217.2	 16
159	 12	2965.5	436.9	 20
160	 12	2794.0	339.9	 20
161	 12	7155.8	394.3	 16
162	 12	2311.0	422.5	 25
163	 12	12921.0	1354.2	 25
164	 12	14883.5	1090.9	 20
165	 12	15322.0	1972.9	 25
166	 12	6368.0	770.3	 25
167	 12	12770.0	749.3	 20
168	 12	7100.0	996.1	 25
169	 12	3782.0	427.1	 25
170	 12	3271.8	283.3	 20
171	 12	5511.0	826.8	 25
172	 12	10943.0	1234.0	 25
173	 12	9398.5	936.9	 20
174	 12	5713.8	781.9	 20
175	 12	8818.0	762.2	 20
176	 12	13711.3	663.7	 16
177	 12	6820.3	1026.4	 20
178	 12	141.0	17.0	 20
179	 12	5331.0	306.7	 16
180	 12	1139.0	146.0	 25
181	 12	53.0	12.5	 25
182	 12	55.3	8.9	 20
183	 12	70.0	11.8	 25
184	 12	45.0	10.4	 25
185	 12	42.5	5.3	 20
186	 12	54.0	5.7	 25
187	 12	52.0	8.3	 25
188	 12	41.3	7.0	 20
189	 12	52.0	10.5	 25
190	 12	110.0	20.6	 25
191	 12	43.5	7.2	 20
192	 12	35.0	5.9	 20
193	 12	38.0	8.1	 20
194	 12	34.3	6.8	 16
195	 12	43.5	8.2	 20
196	 12	43.0	10.1	 20
197	 12	34.5	7.9	 16
198	 12	40.0	7.3	 25
199	 12	36.0	5.3	 25
200	 12	41.0	6.8	 20
201	 12	34.0	5.8	 25
202	 12	40.0	6.3	 20
203	 12	35.0	6.0	 25
204	 12	38.0	5.1	 25
205	 12	44.5	10.2	 20
206	 12	34.0	6.6	 25
207	 12	40.0	7.5	 25
208	 12	38.0	5.9	 20
209	 12	125.0	25.5	 25
210	 12	56.0	9.2	 25
211	 12	68.0	12.2	 16
212	 12	44.5	15.6	 20
213	 12	38.3	7.1	 20
214	 12	95.5	11.8	 16
215	 12	38.5	6.4	 20
216	 12	37.5	7.3	 20
217	 12	43.5	7.6	 20
218	 12	47.0	6.8	 25
219	 12	47.0	7.0	 25
220	 12	36.0	6.6	 20
221	 12	44.0	9.8	 25
222	 12	50.0	9.2	 25
223	 12	37.5	8.0	 20
224	 12	33.0	8.0	 25
225	 12	36.0	6.3	 25
226	 12	39.3	6.8	 20
227	 12	35.0	7.3	 25
228	 12	41.0	7.3	 25
229	 12	40.3	8.5	 16
230	 12	42.5	7.2	 20
231	 12	36.0	8.3	 20
232	 12	32.5	6.2	 16
233	 12	37.3	5.3	 20
234	 12	51.5	11.2	 20
235	 12	47.3	7.9	 20
236	 12	38.0	5.8	 25
237	 12	39.0	8.6	 25
238	 12	35.5	7.4	 20
239	 12	44.0	7.9	 25
240	 12	37.0	9.9	 25
241	 12	43.3	7.2	 20
242	 12	48.0	8.9	 25
243	 12	72.0	12.3	 25
244	 12	46.5	8.4	 20
245	 12	45.0	9.1	 25
246	 12	40.0	7.9	 25
247	 12	49.3	9.2	 16
248	 12	51.5	9.7	 20
249	 12	60.0	7.9	 20
250	 12	48.0	6.3	 16
251	 12	50.0	10.5	 20
252	 12	40.0	6.0	 20
253	 12	42.0	8.3	 20
254	 12	41.0	7.6	 25
255	 12	36.0	5.4	 25
256	 12	37.3	7.2	 20
257	 12	41.0	7.5	 25
258	 12	52.8	10.3	 20
259	 12	55.0	8.5	 25
260	 12	57.0	9.4	 25
261	 12	63.8	12.1	 20
262	 12	68.0	11.6	 25
263	 12	67.0	10.0	 25
264	 12	76.8	12.4	 20
265	 12	45.3	6.6	 20
266	 12	43.3	7.6	 20
267	 12	55.0	12.3	 16
268	 12	40.0	6.4	 20
269	 12	57.0	10.0	 20
270	 12	45.0	7.9	 16
271	 12	48.0	8.8	 25
272	 12	37.0	7.5	 25
273	 12	38.5	7.6	 20
274	 12	34.0	6.2	 25
275	 12	41.0	9.7	 25
276	 12	42.8	9.8	 20
277	 12	38.0	8.6	 25
278	 12	58.0	12.4	 25
279	 12	97.0	19.3	 20
280	 12	170.0	27.9	 25
281	 12	40.0	5.0	 25
282	 12	42.3	9.2	 20
283	 12	33.0	7.2	 25
284	 12	40.3	8.7	 20
285	 12	38.0	7.3	 16
286	 12	35.0	5.1	 20
287	 12	39.5	5.7	 20
288	 12	53.0	8.0	 16
289	 12	66.8	19.0	 20
290	 12	81.0	16.1	 25
291	 12	70.5	8.5	 20
292	 12	59.0	8.0	 25
293	 12	44.0	8.7	 25
294	 12	40.5	5.7	 20
295	 12	38.0	6.9	 25
296	 12	42.0	6.9	 25
297	 12	41.0	7.1	 20
298	 12	37.0	6.9	 25
299	 12	40.0	6.7	 25
300	 12	40.3	5.6	 20
301	 12	37.0	5.8	 25
302	 12	41.0	8.0	 20
303	 12	38.3	7.0	 16
304	 12	39.3	6.1	 20
305	 12	35.3	6.1	 20
306	 12	40.8	8.1	 16
307	 12	53.3	9.8	 20
308	 12	46.0	7.7	 25
309	 12	44.8	9.6	 20
310	 12	62.0	12.2	 25
311	 12	44.0	6.7	 25
312	 12	43.3	8.2	 20
313	 12	46.0	11.6	 25
314	 12	39.0	12.0	 25
315	 12	59.0	10.5	 20
316	 12	56.0	8.6	 25
317	 12	44.3	7.8	 20
318	 12	39.0	6.4	 25
319	 12	41.0	7.3	 25
320	 12	38.5	6.8	 16
321	 12	35.0	8.2	 20
322	 12	46.8	9.6	 20
323	 12	63.8	10.4	 16
324	 12	39.5	7.6	 20
325	 12	43.5	6.6	 20
326	 12	36.0	7.7	 20
327	 12	54.0	8.1	 25
328	 12	42.0	8.3	 25
329	 12	37.8	9.4	 20
330	 12	41.0	9.1	 25
331	 12	35.0	7.4	 25
332	 12	53.3	10.0	 20
333	 12	45.0	7.7	 25
334	 12	60.0	9.4	 25
335	 12	250.3	26.8	 20
336	 12	37.0	6.7	 25
337	 12	43.0	7.7	 25
338	 12	35.0	8.7	 20
339	 12	38.3	6.6	 20
340	 12	37.3	6.1	 20
341	 12	66.3	13.8	 16
342	 12	89.3	17.0	 20
343	 12	51.5	12.1	 20
344	 12	48.0	7.4	 16
345	 12	44.0	8.1	 25
346	 12	37.0	5.3	 25
347	 12	49.5	10.7	 20
348	 12	64.0	11.0	 25
349	 12	38.0	8.3	 25
350	 12	49.3	10.7	 20
351	 12	36.0	5.7	 25
352	 12	49.0	11.6	 25
353	 12	59.0	13.2	 20
354	 12	52.0	9.3	 25
355	 12	81.0	19.2	 25
356	 12	50.0	7.5	 20
357	 12	47.3	5.4	 20
358	 12	69.0	13.2	 20
359	 12	95.5	14.8	 16
360	 12	43.3	10.5	 20
361	 12	37.5	6.5	 20
362	 12	92.5	14.2	 16
363	 12	40.0	6.2	 25
364	 12	35.0	6.5	 25
365	 12	42.0	8.0	 20
366	 12	36.0	8.1	 25
367	 12	43.0	8.8	 25
368	 12	42.0	7.4	 20
369	 12	41.0	9.6	 25
370	 12	44.0	6.9	 25
371	 12	58.5	11.1	 20
372	 12	39.0	7.9	 25
373	 12	70.0	13.4	 25
374	 12	46.3	9.8	 20
375	 12	59.3	9.7	 20
376	 12	77.3	13.1	 16
377	 12	37.3	8.4	 20
378	 12	42.3	8.0	 20
379	 12	44.0	8.2	 16
380	 12	34.0	7.6	 20
381	 12	37.0	5.3	 25
382	 12	39.3	8.5	 20
383	 12	42.0	8.7	 25
384	 12	52.0	11.2	 25
385	 12	43.0	9.6	 20
386	 12	39.0	5.4	 25
387	 12	46.0	10.5	 25
388	 12	42.0	6.8	 20
389	 12	35.0	7.6	 25
390	 12	46.0	8.7	 25
391	 12	46.5	7.5	 20
392	 12	40.0	8.4	 25
393	 12	44.0	7.1	 20
394	 12	188.0	20.6	 16
395	 12	39.3	9.3	 20
396	 12	42.3	6.2	 20
397	 12	39.5	7.8	 16
398	 12	38.0	8.3	 20
399	 12	43.0	8.6	 25
400	 12	48.5	9.1	 20
401	 12	48.0	8.4	 25
402	 12	62.0	14.2	 25
403	 12	51.3	10.6	 20
404	 12	45.0	7.6	 25
405	 12	150.0	21.8	 25
406	 12	33.5	5.9	 20
407	 12	38.0	7.6	 25
408	 12	37.0	5.0	 25
409	 12	42.0	6.9	 20
410	 12	54.0	9.0	 25
411	 12	39.0	7.6	 25
412	 12	47.5	9.6	 16
413	 12	43.3	7.1	 20
414	 12	46.5	7.7	 20
415	 12	49.8	10.3	 16
416	 12	183.3	106.1	 20
417	 12	201.8	108.1	 20
418	 12	42.8	7.8	 20
419	 12	49.0	7.7	 25
420	 12	160.0	22.3	 25
421	 12	39.3	7.3	 20
422	 12	39.0	6.5	 25
423	 12	38.0	7.1	 25
424	 12	54.0	11.7	 20
425	 12	55.0	7.2	 25
426	 12	58.0	12.4	 25
427	 12	39.5	7.8	 20
428	 12	36.0	8.6	 25
429	 12	43.0	9.9	 25
430	 12	46.5	11.2	 16
431	 12	40.3	9.2	 20
432	 12	41.3	8.7	 20
433	 12	52.3	8.6	 16
434	 12	42.5	7.5	 20
435	 12	43.0	7.1	 16
436	 12	53.0	9.0	 25
437	 12	44.0	8.6	 25
438	 12	73.3	12.2	 20
439	 12	41.0	6.4	 25
440	 12	82.0	10.3	 25
441	 12	37.3	7.2	 20
442	 12	40.0	7.4	 25
443	 12	43.0	9.1	 25
444	 12	45.3	7.6	 20
445	 12	41.0	7.1	 25
446	 12	52.0	9.7	 25
447	 12	43.3	7.2	 20
448	 12	44.0	9.3	 20
449	 12	40.0	8.8	 20
450	 12	33.5	4.6	 16
451	 12	43.5	9.5	 20
452	 12	52.3	9.1	 20
453	 12	52.3	10.3	 16
454	 12	45.0	9.1	 25
455	 12	39.0	5.9	 25
456	 12	46.3	8.4	 20
457	 12	53.0	9.5	 25
458	 12	34.0	5.4	 25
459	 12	39.0	7.3	 20
460	 12	39.0	7.6	 25
461	 12	38.0	7.9	 25
462	 12	39.8	7.0	 20
463	 12	35.0	5.7	 25
464	 12	38.0	6.1	 25
465	 12	39.3	7.7	 20
466	 12	43.0	8.1	 25
467	 12	42.3	8.1	 20
468	 12	37.3	4.4	 16
469	 12	46.0	7.2	 20
470	 12	34.0	6.7	 20
471	 12	36.5	8.2	 16
472	 12	41.3	6.8	 20
473	 12	41.0	6.6	 25
474	 12	191.0	24.5	 20
475	 12	42.0	8.2	 25
476	 12	54.0	6.6	 25
477	 12	40.5	6.7	 20
478	 12	37.0	7.8	 25
479	 12	40.0	6.5	 25
480	 12	41.0	6.6	 20
481	 12	96.0	14.0	 25
482	 12	61.0	10.1	 25
483	 12	45.8	8.3	 20
484	 12	84.0	14.7	 25
485	 12	70.3	12.3	 20
486	 12	127.8	16.0	 16
487	 12	36.3	6.3	 20
488	 12	49.5	8.7	 20
489	 12	98.0	16.0	 16
490	 12	69.3	10.3	 20
491	 12	37.3	7.4	 20
492	 12	40.0	8.4	 25
493	 12	46.0	12.0	 25
494	 12	63.5	10.3	 20
495	 12	63.0	16.0	 25
496	 12	39.0	6.5	 25
497	 12	44.3	5.5	 20
498	 12	52.0	10.9	 25
499	 12	44.0	8.4	 25
500	 12	51.3	19.0	 20
501	 12	51.0	11.4	 25
502	 12	41.0	7.1	 25
503	 12	63.0	11.0	 16
504	 12	64.3	10.8	 20
505	 12	68.3	11.0	 20
506	 12	39.3	4.4	 16
507	 12	75.3	11.8	 20
508	 12	41.5	9.4	 20
509	 12	48.5	8.9	 20
510	 12	46.0	7.8	 25
511	 12	38.0	6.8	 25
512	 12	49.8	11.2	 20
513	 12	47.0	32.3	 25
514	 12	38.0	5.8	 25
515	 12	43.3	8.3	 20
516	 12	46.0	6.3	 25
517	 12	55.0	8.4	 25
518	 12	42.3	11.3	 20
519	 12	38.0	7.9	 25
520	 12	35.0	5.4	 25
521	 12	41.5	8.7	 16
522	 12	43.3	9.3	 20
523	 12	37.3	7.6	 20
524	 12	37.0	6.2	 16
525	 12	32.3	8.9	 20
526	 12	38.0	7.7	 20
527	 12	69.0	12.3	 20
528	 12	43.0	7.5	 25
529	 12	45.0	9.3	 25
530	 12	50.3	8.6	 20
531	 12	38.0	6.8	 25
532	 12	40.0	6.4	 25
533	 12	42.3	6.6	 20
534	 12	38.0	6.3	 25
535	 12	40.0	10.0	 25
536	 12	38.0	6.9	 20
537	 12	53.0	7.5	 25
538	 12	44.0	7.1	 25
539	 12	42.3	9.9	 20
540	 12	36.3	6.0	 20
541	 12	40.3	6.8	 20
542	 12	52.0	8.6	 16
543	 12	45.0	7.9	 20
544	 12	385.0	49.9	 20
545	 12	50.3	26.8	 16
546	 12	53.0	9.6	 25
547	 12	145.0	21.7	 25
548	 12	91.5	16.6	 20
549	 12	35.0	7.1	 25
550	 12	42.0	6.7	 20
551	 12	38.0	6.8	 25
552	 12	48.0	7.4	 25
553	 12	79.5	13.4	 20
554	 12	38.0	6.1	 25
555	 12	45.0	8.5	 25
556	 12	38.3	5.3	 20
557	 12	55.0	9.6	 25
558	 12	38.3	6.6	 20
559	 12	39.3	6.4	 16
560	 12	32.5	7.1	 20
561	 12	40.3	7.4	 20
562	 12	38.8	7.9	 16
563	 12	38.8	7.1	 20
564	 12	53.0	9.6	 25
565	 12	42.3	8.3	 20
566	 12	39.0	8.2	 25
567	 12	38.0	6.8	 25
568	 12	50.3	7.4	 20
569	 12	52.0	12.0	 25
570	 12	40.0	5.8	 25
571	 12	42.0	8.4	 20
572	 12	35.0	5.2	 25
573	 12	37.0	5.0	 25
574	 12	44.3	8.6	 20
575	 12	38.0	8.0	 25
576	 12	69.0	10.0	 20
577	 12	43.0	6.3	 16
578	 12	42.3	9.5	 20
579	 12	57.3	12.5	 20
580	 12	51.3	9.6	 16
581	 12	36.3	4.8	 20
582	 12	38.0	6.7	 25
583	 12	42.0	10.0	 20
584	 12	40.0	5.9	 25
585	 12	38.0	9.7	 25
586	 12	35.0	7.5	 20
587	 12	45.0	8.6	 25
588	 12	39.0	5.6	 25
589	 12	39.3	8.6	 20
590	 12	35.0	5.2	 25
591	 12	52.0	8.7	 25
592	 12	42.3	7.7	 20
593	 12	38.0	9.8	 25
594	 12	40.0	6.5	 25
595	 12	42.3	6.7	 16
596	 12	39.3	6.4	 20
597	 12	43.5	23.7	 20
598	 12	34.5	7.2	 16
599	 12	40.3	10.0	 20
600	 12	44.0	8.3	 20
601	 12	46.5	7.5	 20
602	 12	38.0	6.8	 25
603	 12	38.0	9.5	 25
604	 12	42.5	9.2	 20
605	 12	45.0	7.8	 25
606	 12	45.0	7.4	 25
607	 12	60.0	10.3	 20
608	 12	59.0	10.0	 25
609	 12	46.8	9.5	 20
610	 12	44.0	10.0	 25
611	 12	461.0	221.2	 25
612	 12	1477.5	570.8	 20
613	 12	254.8	163.5	 20
614	 12	50.0	9.0	 20
615	 12	52.0	11.3	 16
616	 12	354.0	192.5	 20
617	 12	442.8	114.8	 20
618	 12	82.8	29.4	 16
619	 12	39.0	8.7	 25
620	 12	41.0	7.9	 25
621	 12	110.0	17.9	 20
622	 12	95.0	15.7	 25
623	 12	96.0	13.6	 25
624	 12	39.0	7.6	 20
625	 12	35.0	6.3	 25
626	 12	36.0	8.2	 25
627	 12	35.0	7.4	 20
628	 12	43.0	6.8	 25
629	 12	34.0	6.6	 25
630	 12	41.8	7.3	 20
631	 12	36.0	6.3	 20
632	 12	37.8	7.9	 20
633	 12	100.8	17.2	 16
634	 12	33.0	5.9	 20
635	 12	39.5	6.6	 20
636	 12	46.3	10.6	 16
637	 12	42.0	6.7	 25
638	 12	63.0	28.5	 25
639	 12	6997.0	1493.1	 20
  0	 13	62.0	9.2	 20
  1	 13	88.8	13.4	 20
  2	 13	47.5	8.9	 16
  3	 13	191.0	42.4	 25
  4	 13	47.0	9.0	 25
  5	 13	178.8	39.7	 20
  6	 13	194.0	49.2	 25
  7	 13	1275.0	234.8	 25
  8	 13	615.3	126.2	 20
  9	 13	547.0	96.7	 25
 10	 13	101.0	11.9	 25
 11	 13	99.5	16.4	 20
 12	 13	47.0	9.0	 25
 13	 13	55.0	13.5	 25
 14	 13	115.5	42.9	 20
 15	 13	162.3	56.6	 20
 16	 13	583.3	289.8	 16
 17	 13	82.3	14.2	 20
 18	 13	39.3	6.6	 20
 19	 13	42.3	7.7	 16
 20	 13	213.0	43.5	 20
 21	 13	48.3	8.1	 20
 22	 13	138.5	30.2	 20
 23	 13	447.0	120.2	 25
 24	 13	458.0	102.7	 25
 25	 13	516.5	111.3	 20
 26	 13	51.0	12.9	 25
 27	 13	50.0	10.7	 25
 28	 13	62.3	11.2	 20
 29	 13	299.0	70.4	 25
 30	 13	153.0	31.7	 25
 31	 13	106.8	15.6	 20
 32	 13	217.0	53.0	 25
 33	 13	92.0	22.1	 25
 34	 13	53.3	13.7	 16
 35	 13	116.5	22.4	 20
 36	 13	39.5	9.0	 20
 37	 13	85.0	13.1	 16
 38	 13	421.8	99.9	 20
 39	 13	342.3	49.6	 20
 40	 13	414.5	98.8	 20
 41	 13	260.0	65.5	 25
 42	 13	202.0	38.7	 25
 43	 13	1132.3	200.9	 20
 44	 13	91.0	17.8	 25
 45	 13	45.0	9.0	 25
 46	 13	42.5	6.5	 20
 47	 13	40.0	6.9	 25
 48	 13	68.0	11.0	 25
 49	 13	93.0	13.7	 20
 50	 13	255.0	47.8	 25
 51	 13	230.0	46.9	 25
 52	 13	138.3	22.7	 16
 53	 13	137.0	20.1	 20
 54	 13	1192.5	149.2	 20
 55	 13	100.3	21.0	 16
 56	 13	59.3	8.4	 20
 57	 13	43.3	6.6	 20
 58	 13	57.3	12.4	 20
 59	 13	168.0	34.3	 25
 60	 13	47.0	9.2	 25
 61	 13	59.5	12.7	 20
 62	 13	233.0	47.6	 25
 63	 13	59.0	9.3	 25
 64	 13	177.0	22.7	 20
 65	 13	49.0	9.6	 25
 66	 13	48.0	9.0	 25
 67	 13	226.0	22.5	 20
 68	 13	100.0	21.3	 25
 69	 13	72.0	10.2	 25
 70	 13	106.3	17.3	 16
 71	 13	1341.3	210.2	 20
 72	 13	406.0	50.3	 20
 73	 13	87.8	10.4	 16
 74	 13	73.8	13.8	 20
 75	 13	71.5	9.1	 16
 76	 13	226.0	56.0	 25
 77	 13	132.0	22.0	 25
 78	 13	69.5	14.9	 20
 79	 13	70.0	12.2	 25
 80	 13	205.0	40.4	 25
 81	 13	40.5	5.3	 20
 82	 13	103.0	23.6	 25
 83	 13	459.0	87.3	 25
 84	 13	67.8	31.0	 20
 85	 13	40.0	10.3	 25
 86	 13	222.0	47.5	 25
 87	 13	215.5	27.5	 20
 88	 13	68.0	12.5	 25
 89	 13	53.5	10.3	 20
 90	 13	248.3	36.4	 16
 91	 13	315.0	58.7	 20
 92	 13	373.8	61.2	 20
 93	 13	87.5	15.5	 16
 94	 13	84.3	15.3	 20
 95	 13	705.0	140.7	 25
 96	 13	70.3	12.2	 20
 97	 13	47.0	9.0	 25
 98	 13	59.0	11.4	 25
 99	 13	52.5	10.4	 20
100	 13	43.0	8.1	 25
101	 13	156.0	24.8	 25
102	 13	537.8	78.1	 20
103	 13	46.0	7.0	 25
104	 13	64.0	11.5	 25
105	 13	59.3	13.5	 20
106	 13	73.0	12.9	 25
107	 13	106.5	20.6	 20
108	 13	56.3	8.8	 16
109	 13	41.3	7.5	 20
110	 13	228.8	30.3	 20
111	 13	140.3	19.9	 16
112	 13	469.3	70.0	 20
113	 13	211.0	45.1	 25
114	 13	191.5	36.9	 20
115	 13	76.0	16.0	 25
116	 13	304.0	55.8	 25
117	 13	46.0	6.9	 20
118	 13	184.0	32.0	 25
119	 13	90.0	18.0	 25
120	 13	51.3	8.4	 20
121	 13	280.0	43.3	 25
122	 13	389.0	61.0	 25
123	 13	355.8	74.8	 20
124	 13	67.0	10.6	 25
125	 13	45.0	6.4	 20
126	 13	132.0	21.0	 16
127	 13	1351.3	152.2	 20
128	 13	858.5	104.3	 20
129	 13	649.0	39.3	 16
130	 13	2435.5	168.3	 20
131	 13	835.0	150.5	 25
132	 13	2371.0	402.8	 20
133	 13	1246.0	196.2	 25
134	 13	445.8	74.8	 20
135	 13	782.0	138.5	 25
136	 13	1060.0	174.1	 25
137	 13	632.8	78.8	 20
138	 13	608.0	97.3	 25
139	 13	543.0	61.8	 25
140	 13	424.0	46.6	 20
141	 13	6372.0	724.6	 25
142	 13	823.0	112.5	 25
143	 13	94.3	14.0	 16
144	 13	185.5	31.4	 20
145	 13	3085.3	366.0	 20
146	 13	1837.3	130.0	 16
147	 13	774.3	103.8	 20
148	 13	142.5	22.6	 20
149	 13	508.3	65.4	 16
150	 13	447.0	91.9	 25
151	 13	1615.0	304.3	 25
152	 13	1070.3	165.4	 20
153	 13	94.0	17.2	 25
154	 13	1145.0	165.5	 25
155	 13	317.0	58.8	 20
156	 13	290.0	48.1	 25
157	 13	529.0	74.8	 25
158	 13	86.8	15.7	 20
159	 13	503.0	83.7	 25
160	 13	311.0	57.3	 25
161	 13	680.0	131.7	 20
162	 13	253.5	44.5	 20
163	 13	1744.5	226.3	 20
164	 13	3820.8	303.7	 16
165	 13	4315.8	560.6	 20
166	 13	368.8	62.4	 20
167	 13	4935.0	276.8	 16
168	 13	1434.0	270.3	 25
169	 13	131.0	24.0	 25
170	 13	120.3	20.4	 20
171	 13	641.0	108.0	 25
172	 13	3598.0	514.5	 25
173	 13	2934.8	371.3	 20
174	 13	524.0	88.8	 25
175	 13	1110.0	154.4	 25
176	 13	5713.5	337.3	 20
177	 13	279.0	42.1	 25
178	 13	59.0	10.2	 25
179	 13	869.0	89.3	 20
180	 13	82.8	14.0	 20
181	 13	46.8	9.1	 20
182	 13	44.8	7.9	 16
183	 13	70.0	13.6	 20
184	 13	43.3	9.0	 20
185	 13	41.5	6.5	 16
186	 13	43.0	9.5	 25
187	 13	43.0	7.3	 25
188	 13	31.5	5.9	 20
189	 13	34.0	6.4	 25
190	 13	49.0	9.4	 25
191	 13	39.3	7.7	 20
192	 13	48.0	9.2	 25
193	 13	39.0	8.3	 20
194	 13	37.0	7.2	 25
195	 13	36.0	6.2	 25
196	 13	37.3	4.6	 20
197	 13	39.0	6.0	 25
198	 13	36.0	6.4	 20
199	 13	43.0	9.1	 16
200	 13	36.3	6.6	 20
201	 13	37.0	6.4	 20
202	 13	41.3	9.8	 16
203	 13	34.3	6.7	 20
204	 13	38.0	7.5	 25
205	 13	38.8	6.3	 20
206	 13	39.0	7.2	 25
207	 13	42.0	9.2	 25
208	 13	44.3	7.4	 20
209	 13	128.0	29.5	 25
210	 13	40.0	6.0	 25
211	 13	566.0	61.2	 20
212	 13	48.0	14.7	 25
213	 13	41.0	7.7	 25
214	 13	56.3	9.6	 20
215	 13	44.0	8.6	 25
216	 13	59.0	13.3	 25
217	 13	43.3	7.5	 16
218	 13	42.5	10.0	 20
219	 13	40.8	6.7	 20
220	 13	34.3	7.0	 16
221	 13	62.5	15.6	 20
222	 13	56.5	13.6	 20
223	 13	40.0	9.4	 20
224	 13	38.0	7.9	 25
225	 13	39.0	8.0	 25
226	 13	33.3	5.3	 20
227	 13	40.0	7.6	 25
228	 13	44.0	7.4	 25
229	 13	40.3	7.2	 20
230	 13	40.0	7.5	 25
231	 13	34.0	6.6	 25
232	 13	40.0	8.8	 20
233	 13	40.0	6.6	 25
234	 13	60.0	9.6	 25
235	 13	46.0	7.9	 16
236	 13	41.3	7.8	 20
237	 13	32.0	4.5	 20
238	 13	34.5	6.3	 16
239	 13	39.3	6.2	 20
240	 13	37.3	5.3	 20
241	 13	34.8	7.8	 20
242	 13	44.0	8.4	 25
243	 13	47.0	9.2	 25
244	 13	44.5	8.7	 20
245	 13	47.0	8.8	 25
246	 13	46.0	7.7	 25
247	 13	54.5	8.5	 20
248	 13	49.0	7.9	 25
249	 13	48.5	8.5	 20
250	 13	41.0	6.4	 25
251	 13	52.0	11.3	 25
252	 13	35.0	6.2	 20
253	 13	39.0	6.8	 20
254	 13	36.0	7.5	 20
255	 13	33.8	7.1	 16
256	 13	39.8	7.8	 20
257	 13	40.8	9.6	 20
258	 13	49.5	8.8	 16
259	 13	42.0	6.6	 25
260	 13	55.0	11.3	 25
261	 13	84.0	12.0	 20
262	 13	121.0	12.8	 25
263	 13	71.0	13.4	 25
264	 13	75.0	9.3	 20
265	 13	42.0	6.8	 25
266	 13	50.0	9.5	 25
267	 13	81.3	11.9	 20
268	 13	42.0	7.0	 25
269	 13	73.0	12.4	 25
270	 13	34.3	10.4	 20
271	 13	43.3	9.2	 20
272	 13	37.5	6.7	 20
273	 13	38.0	6.1	 16
274	 13	36.0	6.0	 20
275	 13	39.3	6.1	 20
276	 13	37.5	6.7	 16
277	 13	38.0	6.6	 20
278	 13	45.0	9.3	 25
279	 13	83.3	14.1	 20
280	 13	87.0	17.8	 25
281	 13	41.0	7.8	 25
282	 13	37.3	7.1	 20
283	 13	38.0	6.6	 25
284	 13	43.0	7.8	 25
285	 13	40.8	9.2	 20
286	 13	37.0	6.8	 25
287	 13	35.0	7.0	 25
288	 13	41.3	7.2	 20
289	 13	50.0	8.6	 25
290	 13	48.0	8.5	 20
291	 13	44.0	9.1	 16
292	 13	71.0	12.5	 20
293	 13	51.3	10.3	 20
294	 13	40.3	4.9	 16
295	 13	41.0	8.1	 20
296	 13	42.0	7.6	 25
297	 13	41.3	7.9	 20
298	 13	37.0	5.7	 25
299	 13	41.0	11.1	 25
300	 13	41.3	9.1	 20
301	 13	41.0	8.2	 25
302	 13	43.0	9.2	 25
303	 13	37.5	7.0	 20
304	 13	44.0	8.9	 25
305	 13	37.0	8.1	 25
306	 13	41.3	6.7	 20
307	 13	69.0	10.5	 25
308	 13	59.3	7.6	 16
309	 13	70.8	13.1	 20
310	 13	52.0	8.8	 20
311	 13	61.5	6.7	 16
312	 13	47.0	10.8	 20
313	 13	41.3	7.1	 20
314	 13	40.3	7.5	 20
315	 13	47.0	9.2	 25
316	 13	43.0	8.4	 25
317	 13	50.8	10.3	 20
318	 13	37.0	7.7	 25
319	 13	41.0	8.3	 25
320	 13	41.5	8.9	 20
321	 13	38.0	6.5	 25
322	 13	54.0	7.7	 25
323	 13	50.0	9.8	 20
324	 13	38.0	7.1	 25
325	 13	44.0	5.7	 25
326	 13	41.5	5.9	 16
327	 13	54.3	10.1	 20
328	 13	100.0	15.8	 20
329	 13	42.0	8.8	 16
330	 13	36.0	6.5	 20
331	 13	39.0	6.6	 20
332	 13	45.8	7.8	 20
333	 13	46.0	7.3	 25
334	 13	45.0	7.9	 25
335	 13	64.3	10.1	 20
336	 13	39.0	7.1	 25
337	 13	38.0	7.1	 25
338	 13	38.3	7.9	 20
339	 13	47.0	8.9	 25
340	 13	41.0	6.6	 25
341	 13	87.8	14.1	 20
342	 13	50.0	8.1	 25
343	 13	52.0	8.9	 25
344	 13	48.0	9.2	 20
345	 13	39.5	6.7	 20
346	 13	58.0	11.5	 20
347	 13	43.3	7.6	 16
348	 13	85.5	16.5	 20
349	 13	40.5	7.4	 20
350	 13	50.3	7.8	 16
351	 13	41.0	7.0	 25
352	 13	46.0	10.0	 25
353	 13	52.3	8.8	 20
354	 13	63.0	12.4	 25
355	 13	56.0	11.1	 25
356	 13	43.0	8.6	 20
357	 13	45.0	8.3	 25
358	 13	55.0	7.9	 25
359	 13	78.8	13.1	 20
360	 13	41.0	6.4	 25
361	 13	40.0	9.3	 25
362	 13	61.3	7.0	 20
363	 13	40.3	7.8	 20
364	 13	32.5	6.1	 20
365	 13	37.3	6.3	 16
366	 13	39.0	7.1	 20
367	 13	45.3	8.0	 16
368	 13	39.3	7.4	 20
369	 13	39.0	7.9	 25
370	 13	43.3	9.0	 20
371	 13	82.0	18.8	 25
372	 13	36.0	5.9	 25
373	 13	51.3	11.4	 20
374	 13	41.0	9.3	 25
375	 13	57.0	12.6	 25
376	 13	106.0	19.3	 20
377	 13	42.0	9.2	 25
378	 13	68.0	14.2	 25
379	 13	42.0	7.3	 20
380	 13	37.0	8.6	 25
381	 13	46.3	7.8	 20
382	 13	46.3	5.8	 16
383	 13	40.5	7.5	 20
384	 13	97.5	12.6	 20
385	 13	44.0	6.5	 16
386	 13	57.5	8.4	 20
387	 13	37.0	7.9	 25
388	 13	41.3	9.0	 20
389	 13	35.0	6.2	 25
390	 13	45.0	8.5	 25
391	 13	41.3	7.8	 20
392	 13	43.0	8.5	 25
393	 13	39.0	7.5	 25
394	 13	69.5	11.4	 20
395	 13	40.0	8.6	 25
396	 13	41.0	6.7	 25
397	 13	47.5	8.4	 20
398	 13	37.0	7.9	 25
399	 13	38.3	8.4	 20
400	 13	46.3	6.8	 16
401	 13	56.0	10.1	 20
402	 13	63.5	11.8	 20
403	 13	45.3	6.7	 16
404	 13	44.3	8.8	 20
405	 13	44.0	8.6	 20
406	 13	37.0	6.7	 20
407	 13	40.0	6.0	 25
408	 13	39.0	6.1	 25
409	 13	50.0	11.2	 20
410	 13	61.0	8.9	 25
411	 13	40.0	6.6	 25
412	 13	39.0	5.6	 20
413	 13	137.0	22.0	 25
414	 13	42.0	7.9	 25
415	 13	74.3	12.1	 20
416	 13	94.0	14.8	 25
417	 13	41.0	7.3	 25
418	 13	42.5	8.0	 16
419	 13	51.0	8.7	 20
420	 13	91.0	13.6	 20
421	 13	34.0	5.8	 16
422	 13	34.5	5.8	 20
423	 13	48.0	8.9	 16
424	 13	75.0	16.8	 25
425	 13	42.0	7.5	 25
426	 13	39.3	5.1	 20
427	 13	35.0	6.3	 25
428	 13	38.0	7.7	 25
429	 13	35.8	6.0	 20
430	 13	42.0	6.3	 25
431	 13	34.0	5.3	 25
432	 13	41.3	8.5	 20
433	 13	52.0	10.7	 25
434	 13	41.0	7.1	 25
435	 13	40.0	6.4	 20
436	 13	36.3	6.6	 20
437	 13	42.3	7.9	 20
438	 13	89.5	13.8	 16
439	 13	44.3	7.7	 20
440	 13	59.5	10.3	 20
441	 13	33.3	5.6	 16
442	 13	48.0	10.8	 25
443	 13	41.0	7.4	 25
444	 13	143.0	21.8	 20
445	 13	55.0	11.1	 25
446	 13	42.0	9.0	 25
447	 13	41.0	8.7	 20
448	 13	40.0	6.3	 25
449	 13	37.0	6.7	 25
450	 13	40.0	9.0	 20
451	 13	43.0	8.0	 25
452	 13	41.0	9.9	 25
453	 13	33.3	6.9	 20
454	 13	66.0	12.5	 20
455	 13	41.3	9.3	 20
456	 13	50.3	8.7	 16
457	 13	89.3	16.3	 20
458	 13	35.3	4.2	 20
459	 13	35.3	6.2	 16
460	 13	57.0	11.4	 25
461	 13	41.0	9.5	 25
462	 13	40.3	7.5	 20
463	 13	39.0	7.9	 25
464	 13	38.0	8.2	 25
465	 13	43.8	7.6	 20
466	 13	41.0	6.7	 25
467	 13	50.0	7.1	 25
468	 13	37.0	8.9	 20
469	 13	49.0	9.1	 25
470	 13	41.0	8.4	 25
471	 13	38.3	7.6	 20
472	 13	37.0	6.4	 25
473	 13	39.0	7.3	 20
474	 13	74.8	10.7	 16
475	 13	38.0	5.6	 20
476	 13	39.3	9.4	 20
477	 13	38.8	5.3	 16
478	 13	35.5	8.4	 20
479	 13	61.0	10.9	 25
480	 13	38.5	6.1	 20
481	 13	77.0	15.3	 25
482	 13	83.0	13.4	 20
483	 13	67.0	10.0	 25
484	 13	142.0	25.7	 25
485	 13	110.3	21.5	 20
486	 13	126.0	25.7	 25
487	 13	53.0	10.6	 25
488	 13	43.0	6.5	 20
489	 13	43.0	10.1	 25
490	 13	77.0	14.0	 25
491	 13	37.3	6.7	 16
492	 13	32.5	5.5	 20
493	 13	35.3	7.6	 20
494	 13	41.0	7.6	 16
495	 13	35.3	5.8	 20
496	 13	44.3	6.6	 20
497	 13	32.0	5.9	 20
498	 13	41.0	8.1	 25
499	 13	40.0	7.4	 25
500	 13	48.0	8.7	 20
501	 13	47.0	8.2	 25
502	 13	38.0	7.1	 25
503	 13	43.3	8.5	 20
504	 13	44.0	7.7	 25
505	 13	52.0	8.3	 25
506	 13	51.5	10.3	 20
507	 13	187.0	30.3	 25
508	 13	38.0	6.5	 25
509	 13	44.5	10.0	 16
510	 13	39.0	8.6	 20
511	 13	43.0	11.0	 20
512	 13	45.0	9.2	 16
513	 13	45.3	6.7	 20
514	 13	37.3	7.3	 20
515	 13	45.0	7.8	 20
516	 13	56.0	10.5	 25
517	 13	71.0	16.4	 25
518	 13	38.0	8.2	 20
519	 13	39.0	7.2	 25
520	 13	34.0	6.9	 25
521	 13	37.0	6.5	 20
522	 13	36.0	6.0	 25
523	 13	32.0	8.4	 25
524	 13	37.0	6.4	 20
525	 13	42.0	5.9	 25
526	 13	38.0	6.6	 25
527	 13	144.3	18.6	 16
528	 13	37.0	7.5	 20
529	 13	36.0	7.6	 20
530	 13	41.8	6.1	 16
531	 13	38.3	7.3	 20
532	 13	42.0	6.2	 20
533	 13	47.3	9.9	 16
534	 13	36.0	6.9	 25
535	 13	41.0	7.4	 25
536	 13	40.0	7.6	 20
537	 13	47.0	10.5	 25
538	 13	37.0	7.2	 25
539	 13	43.3	8.7	 20
540	 13	32.0	7.6	 25
541	 13	43.0	8.9	 20
542	 13	38.0	8.3	 25
543	 13	45.0	9.4	 25
544	 13	1832.5	167.6	 20
545	 13	47.0	9.8	 25
546	 13	43.0	8.1	 20
547	 13	103.3	16.2	 16
548	 13	139.5	20.1	 20
549	 13	43.3	9.4	 20
550	 13	38.5	6.7	 16
551	 13	36.3	6.6	 20
552	 13	35.0	7.7	 25
553	 13	63.3	12.4	 20
554	 13	36.0	6.2	 25
555	 13	43.0	8.3	 25
556	 13	36.0	5.5	 20
557	 13	54.0	10.8	 25
558	 13	34.0	7.3	 25
559	 13	35.0	5.7	 20
560	 13	38.0	6.6	 25
561	 13	36.0	6.0	 25
562	 13	37.5	5.8	 20
563	 13	41.0	6.9	 25
564	 13	51.3	7.5	 20
565	 13	36.5	4.7	 16
566	 13	56.5	9.4	 20
567	 13	41.3	6.7	 20
568	 13	40.0	7.3	 16
569	 13	50.3	8.9	 20
570	 13	40.0	8.3	 25
571	 13	46.0	10.9	 20
572	 13	36.0	6.8	 25
573	 13	37.0	7.9	 25
574	 13	41.0	8.3	 20
575	 13	36.0	6.5	 25
576	 13	45.0	7.3	 25
577	 13	38.3	9.0	 20
578	 13	37.0	8.1	 25
579	 13	46.0	10.4	 25
580	 13	41.0	7.0	 20
581	 13	36.0	7.1	 25
582	 13	42.0	8.5	 20
583	 13	40.0	7.3	 16
584	 13	41.0	9.7	 20
585	 13	44.3	6.5	 20
586	 13	39.0	7.4	 16
587	 13	58.0	9.0	 20
588	 13	44.0	6.0	 25
589	 13	38.3	7.3	 20
590	 13	43.0	7.9	 25
591	 13	42.0	7.1	 25
592	 13	44.5	8.6	 20
593	 13	42.0	7.5	 25
594	 13	65.0	11.6	 25
595	 13	49.5	12.1	 20
596	 13	37.0	6.3	 25
597	 13	31.0	6.7	 25
598	 13	41.3	7.0	 20
599	 13	41.0	7.8	 25
600	 13	42.3	6.4	 20
601	 13	40.5	6.4	 20
602	 13	40.3	7.8	 20
603	 13	38.3	7.5	 16
604	 13	44.8	6.2	 20
605	 13	37.3	7.0	 20
606	 13	46.3	13.7	 16
607	 13	47.0	9.0	 25
608	 13	47.0	9.4	 25
609	 13	40.0	9.2	 20
610	 13	35.0	7.2	 25
611	 13	142.0	60.4	 25
612	 13	372.3	130.7	 20
613	 13	783.0	335.7	 25
614	 13	102.0	68.2	 25
615	 13	249.8	175.9	 20
616	 13	384.0	129.5	 25
617	 13	888.0	217.0	 25
618	 13	449.0	155.8	 20
619	 13	41.3	14.5	 20
620	 13	36.3	6.7	 20
621	 13	76.3	12.3	 16
622	 13	66.3	9.6	 20
623	 13	63.3	10.0	 20
624	 13	42.3	6.1	 16
625	 13	39.0	6.9	 25
626	 13	37.0	6.8	 25
627	 13	41.8	8.2	 20
628	 13	37.0	5.2	 25
629	 13	35.0	5.9	 25
630	 13	40.3	7.9	 20
631	 13	43.0	7.9	 25
632	 13	35.0	6.3	 25
633	 13	46.0	7.7	 20
634	 13	35.0	6.1	 25
635	 13	31.0	6.1	 25
636	 13	47.5	10.1	 20
637	 13	42.3	8.4	 20
638	 13	49.5	7.3	 20
639	 13	68.0	12.8	 16
  0	 14	5439.0	628.2	 25
  1	 14	60.0	8.4	 25
  2	 14	63.3	10.1	 20
  3	 14	64.0	11.4	 20
  4	 14	41.5	7.8	 20
  5	 14	55.0	7.6	 16
  6	 14	46.0	9.8	 20
  7	 14	84.5	14.5	 16
  8	 14	50.0	11.3	 20
  9	 14	47.0	8.4	 25
 10	 14	48.8	7.3	 20
 11	 14	117.0	18.0	 25
 12	 14	100.0	19.7	 25
 13	 14	42.0	7.9	 20
 14	 14	34.0	5.0	 25
 15	 14	61.0	13.7	 25
 16	 14	42.8	8.8	 20
 17	 14	42.0	7.3	 25
 18	 14	40.0	9.9	 25
 19	 14	707.5	70.8	 20
 20	 14	116.0	18.0	 25
 21	 14	199.0	29.1	 25
 22	 14	75.8	14.4	 16
 23	 14	41.3	7.4	 20
 24	 14	50.0	6.4	 20
 25	 14	61.3	9.3	 16
 26	 14	58.3	10.7	 20
 27	 14	47.8	8.4	 20
 28	 14	203.3	23.1	 20
 29	 14	539.0	83.0	 25
 30	 14	317.0	38.6	 25
 31	 14	55.5	10.6	 20
 32	 14	121.0	22.6	 25
 33	 14	51.0	9.7	 25
 34	 14	39.0	7.0	 20
 35	 14	55.0	10.1	 25
 36	 14	55.0	11.3	 25
 37	 14	50.3	9.9	 20
 38	 14	60.0	11.7	 25
 39	 14	818.0	100.8	 25
 40	 14	52.3	10.4	 16
 41	 14	76.0	11.8	 20
 42	 14	73.3	12.5	 20
 43	 14	49.0	7.8	 16
 44	 14	49.0	8.1	 20
 45	 14	46.3	10.1	 20
 46	 14	44.0	6.9	 20
 47	 14	92.0	15.3	 25
 48	 14	137.0	15.2	 25
 49	 14	754.3	67.8	 20
 50	 14	466.0	81.5	 25
 51	 14	127.0	19.8	 25
 52	 14	142.8	21.1	 20
 53	 14	87.0	15.9	 25
 54	 14	65.0	23.4	 25
 55	 14	85.0	14.0	 20
 56	 14	59.0	11.0	 25
 57	 14	71.0	12.8	 25
 58	 14	36.3	6.0	 16
 59	 14	56.3	9.7	 20
 60	 14	123.0	21.8	 20
 61	 14	99.5	17.8	 16
 62	 14	101.3	23.4	 20
 63	 14	109.3	18.0	 20
 64	 14	81.3	11.0	 20
 65	 14	41.0	8.0	 25
 66	 14	43.0	9.7	 20
 67	 14	42.0	7.4	 25
 68	 14	37.0	5.2	 25
 69	 14	37.5	7.3	 20
 70	 14	142.0	21.8	 25
 71	 14	60.0	15.4	 25
 72	 14	47.5	7.7	 20
 73	 14	47.0	9.6	 25
 74	 14	39.0	7.2	 25
 75	 14	90.0	17.2	 20
 76	 14	62.3	12.1	 20
 77	 14	47.5	11.0	 20
 78	 14	36.5	6.9	 16
 79	 14	40.3	7.8	 20
 80	 14	51.8	11.7	 20
 81	 14	1409.3	84.8	 16
 82	 14	49.3	8.3	 20
 83	 14	48.0	9.0	 25
 84	 14	45.3	9.2	 20
 85	 14	33.0	5.6	 25
 86	 14	46.0	6.8	 25
 87	 14	39.3	9.3	 20
 88	 14	44.0	8.9	 25
 89	 14	42.0	6.7	 25
 90	 14	38.3	6.8	 20
 91	 14	40.0	8.3	 25
 92	 14	65.0	9.7	 25
 93	 14	48.8	10.9	 20
 94	 14	44.0	9.3	 25
 95	 14	46.0	10.1	 20
 96	 14	79.0	10.8	 16
 97	 14	50.5	8.1	 20
 98	 14	45.8	9.5	 20
 99	 14	85.5	13.3	 16
100	 14	35.5	8.0	 20
101	 14	39.0	8.6	 25
102	 14	37.3	5.5	 20
103	 14	76.0	12.6	 25
104	 14	43.0	8.1	 25
105	 14	48.3	11.9	 20
106	 14	199.0	21.6	 25
107	 14	338.0	25.9	 25
108	 14	41.5	6.5	 20
109	 14	47.0	20.0	 25
110	 14	38.0	7.2	 25
111	 14	42.3	8.0	 20
112	 14	89.0	18.0	 25
113	 14	56.0	8.9	 20
114	 14	41.3	7.6	 16
115	 14	47.3	7.7	 20
116	 14	244.3	34.9	 20
117	 14	362.3	31.8	 16
118	 14	168.3	20.7	 20
119	 14	44.0	8.2	 25
120	 14	696.8	90.0	 20
121	 14	1085.0	137.2	 25
122	 14	107.0	19.2	 25
123	 14	116.3	23.2	 20
124	 14	41.0	7.3	 25
125	 14	50.3	10.6	 20
126	 14	835.0	166.3	 25
127	 14	60.0	12.4	 25
128	 14	64.5	10.1	 20
129	 14	86.0	17.9	 25
130	 14	113.0	22.5	 25
131	 14	352.8	30.9	 16
132	 14	547.8	65.3	 20
133	 14	56.3	7.2	 20
134	 14	46.0	5.8	 16
135	 14	61.3	12.2	 20
136	 14	99.0	9.6	 20
137	 14	188.3	28.4	 20
138	 14	250.0	36.5	 25
139	 14	258.0	27.1	 25
140	 14	124.3	16.3	 20
141	 14	70.0	11.9	 25
142	 14	61.0	10.2	 25
143	 14	77.5	9.5	 20
144	 14	116.0	20.6	 25
145	 14	75.0	11.5	 25
146	 14	67.5	12.0	 20
147	 14	260.0	31.8	 25
148	 14	57.0	10.8	 25
149	 14	138.0	21.6	 20
150	 14	55.3	10.3	 20
151	 14	113.5	14.7	 20
152	 14	68.0	12.5	 16
153	 14	52.5	10.1	 20
154	 14	92.0	15.0	 20
155	 14	54.0	7.8	 16
156	 14	50.0	13.5	 25
157	 14	791.0	101.3	 25
158	 14	386.5	46.4	 20
159	 14	44.0	8.4	 25
160	 14	45.0	6.4	 25
161	 14	334.3	51.3	 20
162	 14	65.0	10.6	 25
163	 14	150.0	29.6	 25
164	 14	386.0	35.6	 20
165	 14	162.0	24.3	 25
166	 14	85.0	13.5	 25
167	 14	159.0	21.4	 20
168	 14	98.3	18.5	 20
169	 14	65.8	12.2	 20
170	 14	116.0	11.4	 16
171	 14	882.3	123.6	 20
172	 14	133.3	18.0	 20
173	 14	95.8	15.2	 16
174	 14	79.0	16.4	 25
175	 14	96.0	15.4	 25
176	 14	88.0	18.0	 20
177	 14	65.0	9.9	 25
178	 14	205.0	26.6	 25
179	 14	98.0	15.1	 20
180	 14	38.0	5.3	 25
181	 14	40.3	8.9	 20
182	 14	2129.0	428.7	 25
183	 14	40.0	8.2	 25
184	 14	33.5	4.7	 20
185	 14	31.0	7.7	 25
186	 14	34.0	6.2	 20
187	 14	29.3	4.0	 16
188	 14	30.3	6.8	 20
189	 14	32.0	6.2	 20
190	 14	28.5	4.8	 16
191	 14	31.0	5.7	 20
192	 14	31.0	7.7	 25
193	 14	33.3	5.4	 20
194	 14	33.0	8.0	 25
195	 14	27.0	4.7	 25
196	 14	28.0	4.8	 20
197	 14	34.0	5.6	 25
198	 14	31.0	5.9	 25
199	 14	30.3	6.3	 20
200	 14	26.0	3.8	 25
201	 14	30.0	5.9	 25
202	 14	31.3	5.9	 20
203	 14	32.0	7.2	 25
204	 14	31.0	6.0	 20
205	 14	31.5	5.8	 16
206	 14	31.5	6.7	 20
207	 14	30.5	7.0	 20
208	 14	31.5	5.2	 16
209	 14	31.3	6.5	 20
210	 14	29.0	5.5	 20
211	 14	33.3	7.5	 20
212	 14	36.0	7.2	 25
213	 14	36.0	9.0	 25
214	 14	25.0	4.1	 20
215	 14	33.0	8.6	 25
216	 14	30.0	5.1	 25
217	 14	34.3	7.9	 20
218	 14	31.0	5.5	 25
219	 14	31.0	7.0	 25
220	 14	29.3	6.9	 20
221	 14	30.0	4.9	 25
222	 14	31.0	5.0	 25
223	 14	32.5	5.1	 16
224	 14	36.3	12.3	 20
225	 14	31.0	5.5	 20
226	 14	31.3	6.5	 16
227	 14	31.0	5.1	 20
228	 14	29.0	5.9	 20
229	 14	33.3	7.1	 20
230	 14	33.0	6.8	 25
231	 14	29.0	5.0	 25
232	 14	36.0	7.9	 20
233	 14	29.0	6.5	 25
234	 14	31.0	7.2	 25
235	 14	32.8	5.8	 20
236	 14	30.0	6.5	 25
237	 14	32.0	6.7	 25
238	 14	31.5	6.7	 20
239	 14	33.0	5.2	 25
240	 14	32.5	5.3	 20
241	 14	32.3	3.9	 20
242	 14	37.3	8.4	 20
243	 14	33.5	6.3	 16
244	 14	38.0	8.4	 20
245	 14	36.0	7.5	 20
246	 14	46.0	8.8	 16
247	 14	46.0	5.3	 25
248	 14	46.0	7.5	 25
249	 14	41.0	7.6	 20
250	 14	34.0	7.1	 25
251	 14	32.0	5.2	 25
252	 14	28.3	5.0	 20
253	 14	31.0	6.3	 25
254	 14	34.0	5.8	 25
255	 14	29.8	6.9	 20
256	 14	31.0	5.2	 25
257	 14	30.0	5.6	 25
258	 14	35.3	6.3	 20
259	 14	34.3	6.2	 20
260	 14	45.3	7.1	 20
261	 14	50.0	6.5	 16
262	 14	63.3	8.5	 20
263	 14	62.8	9.8	 20
264	 14	51.8	7.7	 16
265	 14	45.0	8.5	 25
266	 14	43.0	9.1	 25
267	 14	50.0	8.1	 20
268	 14	49.0	9.6	 25
269	 14	37.0	8.3	 25
270	 14	32.3	7.6	 20
271	 14	33.0	6.1	 25
272	 14	29.0	5.0	 25
273	 14	32.3	6.3	 20
274	 14	29.0	6.0	 25
275	 14	31.0	6.9	 25
276	 14	33.0	5.5	 20
277	 14	29.0	6.2	 25
278	 14	29.8	5.1	 20
279	 14	33.3	5.8	 16
280	 14	37.0	7.9	 20
281	 14	31.3	4.6	 20
282	 14	30.5	4.9	 16
283	 14	32.0	5.4	 20
284	 14	34.0	6.5	 25
285	 14	27.3	4.1	 20
286	 14	30.0	5.5	 25
287	 14	28.0	6.6	 25
288	 14	34.0	7.2	 20
289	 14	34.0	6.7	 25
290	 14	33.0	6.6	 25
291	 14	30.3	5.3	 20
292	 14	32.0	6.5	 25
293	 14	29.0	5.5	 25
294	 14	33.3	6.2	 20
295	 14	32.0	6.5	 25
296	 14	31.0	5.9	 20
297	 14	35.5	8.4	 16
298	 14	34.3	6.3	 20
299	 14	42.3	6.8	 16
300	 14	29.5	5.5	 20
301	 14	30.3	5.0	 20
302	 14	34.0	4.0	 20
303	 14	33.0	8.2	 25
304	 14	30.0	4.9	 25
305	 14	37.0	7.5	 20
306	 14	34.0	6.1	 25
307	 14	32.0	7.1	 25
308	 14	30.0	4.5	 20
309	 14	31.0	6.5	 25
310	 14	34.0	7.0	 25
311	 14	30.0	4.4	 20
312	 14	30.0	5.2	 25
313	 14	31.0	5.3	 25
314	 14	33.3	6.3	 16
315	 14	52.5	15.2	 20
316	 14	29.0	5.1	 20
317	 14	28.3	7.1	 16
318	 14	35.0	7.5	 20
319	 14	28.0	6.4	 20
320	 14	35.0	6.7	 20
321	 14	32.0	7.5	 25
322	 14	31.0	5.1	 25
323	 14	31.3	8.1	 20
324	 14	34.0	6.2	 25
325	 14	32.0	5.7	 25
326	 14	31.3	5.6	 20
327	 14	31.0	6.2	 25
328	 14	36.0	8.7	 25
329	 14	34.5	4.7	 20
330	 14	32.0	7.0	 25
331	 14	34.0	5.4	 25
332	 14	34.0	6.6	 16
333	 14	28.5	7.1	 20
334	 14	29.3	5.5	 20
335	 14	33.3	6.0	 16
336	 14	30.3	4.6	 20
337	 14	31.3	6.3	 20
338	 14	33.0	3.6	 16
339	 14	33.0	7.3	 25
340	 14	33.0	5.7	 25
341	 14	30.0	5.7	 20
342	 14	31.0	4.8	 25
343	 14	36.0	8.2	 25
344	 14	28.3	5.3	 20
345	 14	32.0	4.6	 25
346	 14	32.0	6.5	 25
347	 14	39.8	16.6	 20
348	 14	32.0	5.9	 25
349	 14	32.0	5.6	 25
350	 14	31.0	6.2	 20
351	 14	37.3	6.3	 20
352	 14	31.5	6.1	 20
353	 14	32.3	5.3	 16
354	 14	35.0	6.9	 20
355	 14	37.3	6.3	 20
356	 14	31.5	6.4	 16
357	 14	32.0	6.3	 25
358	 14	29.3	5.0	 20
359	 14	28.0	4.9	 25
360	 14	32.0	5.5	 25
361	 14	30.5	6.2	 20
362	 14	32.0	6.6	 25
363	 14	36.0	6.2	 25
364	 14	36.0	8.4	 20
365	 14	28.0	5.2	 25
366	 14	34.0	5.7	 25
367	 14	33.0	4.4	 20
368	 14	32.0	6.1	 25
369	 14	31.3	7.2	 20
370	 14	28.0	5.9	 16
371	 14	31.0	4.5	 20
372	 14	28.3	5.1	 20
373	 14	30.3	5.1	 16
374	 14	34.5	7.1	 20
375	 14	31.0	6.8	 25
376	 14	35.3	6.9	 20
377	 14	33.0	6.7	 25
378	 14	33.0	6.5	 25
379	 14	32.3	6.3	 20
380	 14	32.0	6.9	 25
381	 14	28.0	7.3	 25
382	 14	31.3	4.9	 20
383	 14	33.0	6.6	 25
384	 14	33.0	7.3	 25
385	 14	30.8	4.6	 20
386	 14	36.0	7.2	 25
387	 14	33.3	5.8	 20
388	 14	32.0	8.3	 16
389	 14	35.5	7.2	 20
390	 14	35.5	7.2	 20
391	 14	35.3	7.3	 16
392	 14	31.5	6.8	 20
393	 14	30.0	5.1	 25
394	 14	29.5	5.5	 20
395	 14	37.0	8.7	 25
396	 14	34.0	6.2	 25
397	 14	31.3	7.0	 20
398	 14	33.0	6.2	 25
399	 14	32.0	5.6	 25
400	 14	33.3	5.9	 20
401	 14	32.0	5.6	 25
402	 14	33.0	6.9	 25
403	 14	33.0	5.5	 20
404	 14	33.0	5.5	 25
405	 14	34.0	6.4	 25
406	 14	27.5	5.0	 16
407	 14	33.3	7.2	 20
408	 14	33.8	7.1	 20
409	 14	31.5	6.5	 16
410	 14	31.3	7.1	 20
411	 14	31.3	6.9	 20
412	 14	33.5	5.2	 20
413	 14	31.0	4.9	 25
414	 14	33.0	6.1	 20
415	 14	36.0	8.4	 25
416	 14	34.0	5.8	 25
417	 14	35.3	8.5	 20
418	 14	36.0	7.1	 25
419	 14	31.0	5.9	 25
420	 14	31.3	6.3	 20
421	 14	32.0	6.2	 25
422	 14	29.0	5.6	 25
423	 14	32.0	8.6	 20
424	 14	31.0	4.8	 20
425	 14	29.3	6.2	 20
426	 14	32.3	5.9	 16
427	 14	31.3	5.9	 20
428	 14	29.5	8.0	 20
429	 14	33.0	9.1	 16
430	 14	33.0	7.7	 25
431	 14	31.0	7.2	 25
432	 14	33.0	8.2	 20
433	 14	28.0	8.1	 25
434	 14	42.0	27.8	 25
435	 14	33.3	7.4	 20
436	 14	30.0	6.1	 25
437	 14	37.0	12.0	 25
438	 14	32.5	5.9	 20
439	 14	32.0	6.7	 25
440	 14	33.0	7.0	 25
441	 14	31.3	6.0	 20
442	 14	32.5	4.3	 20
443	 14	29.3	6.6	 20
444	 14	35.3	8.4	 16
445	 14	35.3	7.8	 20
446	 14	33.3	5.9	 20
447	 14	33.0	8.8	 16
448	 14	36.0	7.2	 25
449	 14	33.0	6.4	 25
450	 14	31.3	9.1	 20
451	 14	32.0	5.8	 25
452	 14	34.0	6.6	 25
453	 14	32.0	6.0	 20
454	 14	31.0	5.1	 25
455	 14	34.0	6.0	 25
456	 14	29.3	7.7	 20
457	 14	33.0	6.6	 25
458	 14	33.0	6.8	 25
459	 14	29.5	5.6	 20
460	 14	32.3	5.1	 20
461	 14	31.5	6.7	 20
462	 14	33.0	5.9	 16
463	 14	32.0	7.6	 20
464	 14	28.5	5.3	 20
465	 14	30.3	6.6	 16
466	 14	32.8	6.7	 20
467	 14	33.0	6.4	 25
468	 14	28.3	4.9	 20
469	 14	32.0	8.0	 25
470	 14	29.0	5.6	 25
471	 14	33.3	6.4	 20
472	 14	31.0	7.2	 25
473	 14	32.3	5.5	 20
474	 14	33.0	7.7	 25
475	 14	30.0	6.0	 25
476	 14	33.0	5.9	 20
477	 14	31.0	6.7	 25
478	 14	33.0	5.8	 25
479	 14	35.0	6.7	 16
480	 14	35.3	7.2	 20
481	 14	29.0	5.4	 20
482	 14	38.5	7.2	 16
483	 14	36.3	7.0	 20
484	 14	34.3	8.1	 20
485	 14	33.8	8.3	 20
486	 14	30.0	6.6	 25
487	 14	31.0	6.6	 25
488	 14	30.8	7.2	 20
489	 14	37.0	7.2	 25
490	 14	35.0	7.5	 25
491	 14	34.8	7.2	 20
492	 14	35.0	4.9	 25
493	 14	32.0	6.9	 25
494	 14	29.0	5.4	 20
495	 14	33.0	5.5	 25
496	 14	29.0	5.0	 25
497	 14	32.3	5.1	 16
498	 14	37.3	7.4	 20
499	 14	31.3	6.5	 20
500	 14	27.5	5.5	 16
501	 14	33.0	6.6	 20
502	 14	30.5	5.5	 20
503	 14	31.8	6.8	 20
504	 14	33.0	7.4	 25
505	 14	38.0	13.1	 25
506	 14	35.5	7.8	 20
507	 14	35.0	6.3	 25
508	 14	32.0	6.0	 25
509	 14	30.3	6.0	 20
510	 14	33.0	6.4	 25
511	 14	30.0	5.8	 25
512	 14	29.3	5.1	 20
513	 14	29.0	6.6	 25
514	 14	32.0	6.1	 25
515	 14	35.5	8.4	 16
516	 14	32.0	5.7	 20
517	 14	31.3	7.6	 20
518	 14	32.5	6.3	 16
519	 14	33.5	7.1	 20
520	 14	31.0	5.2	 20
521	 14	34.5	10.9	 20
522	 14	30.0	6.1	 25
523	 14	33.0	8.1	 25
524	 14	38.3	8.5	 20
525	 14	31.0	5.7	 25
526	 14	33.0	7.1	 25
527	 14	31.5	6.6	 20
528	 14	30.0	5.3	 25
529	 14	27.0	5.7	 25
530	 14	32.3	6.3	 20
531	 14	31.0	6.8	 25
532	 14	28.0	5.6	 20
533	 14	26.0	3.3	 25
534	 14	30.3	5.6	 20
535	 14	29.3	5.4	 16
536	 14	26.3	6.7	 20
537	 14	31.3	6.0	 20
538	 14	31.3	6.5	 16
539	 14	33.0	6.5	 20
540	 14	31.0	7.1	 25
541	 14	27.0	5.5	 20
542	 14	29.0	5.0	 25
543	 14	32.0	5.5	 25
544	 14	29.3	5.0	 20
545	 14	31.0	6.3	 25
546	 14	27.0	5.9	 25
547	 14	33.0	7.1	 20
548	 14	29.0	5.4	 25
549	 14	34.0	7.9	 25
550	 14	33.3	7.0	 20
551	 14	30.0	6.6	 25
552	 14	31.3	7.5	 20
553	 14	28.5	4.8	 16
554	 14	28.8	6.2	 20
555	 14	28.0	7.1	 20
556	 14	27.5	5.1	 16
557	 14	29.3	4.6	 20
558	 14	34.0	6.1	 25
559	 14	30.0	5.3	 20
560	 14	28.0	4.6	 25
561	 14	32.0	6.9	 25
562	 14	25.0	3.9	 20
563	 14	31.0	6.4	 25
564	 14	31.0	5.8	 25
565	 14	30.5	7.5	 20
566	 14	32.0	8.4	 25
567	 14	30.0	6.6	 25
568	 14	30.3	4.2	 20
569	 14	33.0	6.7	 25
570	 14	36.3	7.0	 20
571	 14	32.3	7.5	 16
572	 14	30.3	6.4	 20
573	 14	34.3	7.2	 20
574	 14	30.0	5.1	 16
575	 14	31.3	7.0	 20
576	 14	30.0	6.2	 25
577	 14	34.8	5.9	 20
578	 14	32.0	6.5	 25
579	 14	35.0	6.4	 25
580	 14	34.5	7.0	 20
581	 14	33.0	6.0	 25
582	 14	41.0	9.4	 25
583	 14	118.8	39.0	 20
584	 14	45.0	19.4	 25
585	 14	37.0	6.7	 25
586	 14	33.0	8.1	 20
587	 14	31.0	6.3	 25
588	 14	30.5	7.3	 16
589	 14	35.3	7.5	 20
590	 14	29.0	5.7	 20
591	 14	29.0	5.5	 16
592	 14	30.3	4.4	 20
593	 14	32.0	6.8	 20
594	 14	31.0	5.4	 16
595	 14	33.0	6.5	 25
596	 14	32.0	6.5	 25
597	 14	34.0	7.3	 20
598	 14	36.0	6.4	 25
599	 14	42.0	10.1	 25
600	 14	34.3	6.3	 20
601	 14	33.0	5.6	 25
602	 14	33.0	7.0	 25
603	 14	32.5	7.0	 20
604	 14	34.0	8.2	 25
605	 14	37.0	7.3	 25
606	 14	32.3	7.0	 20
607	 14	27.0	4.6	 20
608	 14	36.3	6.8	 20
609	 14	33.5	8.7	 16
610	 14	33.0	6.5	 20
611	 14	33.0	6.2	 20
612	 14	90.8	82.6	 16
613	 14	306.0	206.4	 25
614	 14	562.0	179.7	 25
615	 14	855.3	338.7	 20
616	 14	300.0	113.8	 25
617	 14	541.0	359.6	 25
618	 14	703.3	162.6	 20
619	 14	229.0	139.7	 25
620	 14	38.0	7.7	 25
621	 14	35.3	6.2	 20
622	 14	40.0	7.7	 25
623	 14	31.0	5.8	 25
624	 14	34.3	6.5	 20
625	 14	33.3	6.9	 20
626	 14	30.3	6.6	 20
627	 14	37.3	7.1	 16
628	 14	32.8	6.3	 20
629	 14	34.3	7.3	 20
630	 14	28.3	4.2	 16
631	 14	28.0	5.6	 25
632	 14	31.0	6.8	 25
633	 14	35.0	6.7	 20
634	 14	34.0	7.2	 25
635	 14	37.0	8.8	 25
636	 14	35.0	6.9	 20
637	 14	39.0	6.4	 25
638	 14	60.0	32.5	 25
639	 14	6729.8	842.2	 20
  0	 15	78.0	20.7	 25
  1	 15	50.3	8.1	 20
  2	 15	55.0	10.2	 25
  3	 15	40.0	7.6	 25
  4	 15	38.3	6.8	 20
  5	 15	37.0	7.3	 25
  6	 15	44.0	8.0	 25
  7	 15	108.3	16.6	 20
  8	 15	60.0	18.8	 25
  9	 15	37.3	6.8	 20
 10	 15	55.3	7.8	 16
 11	 15	53.0	11.1	 20
 12	 15	40.0	7.5	 20
 13	 15	39.3	8.5	 16
 14	 15	39.8	6.3	 20
 15	 15	38.3	7.9	 20
 16	 15	39.3	7.9	 20
 17	 15	41.0	8.8	 25
 18	 15	46.0	6.8	 25
 19	 15	128.0	20.7	 20
 20	 15	160.0	37.8	 25
 21	 15	76.0	17.3	 25
 22	 15	52.3	10.4	 20
 23	 15	41.0	8.3	 25
 24	 15	48.0	9.4	 25
 25	 15	56.0	12.3	 20
 26	 15	44.0	7.6	 25
 27	 15	38.0	7.3	 25
 28	 15	60.3	9.7	 16
 29	 15	595.8	114.3	 20
 30	 15	204.3	28.3	 20
 31	 15	40.8	6.3	 16
 32	 15	46.5	8.3	 20
 33	 15	38.0	7.3	 20
 34	 15	41.3	8.2	 20
 35	 15	41.0	8.6	 25
 36	 15	65.0	11.4	 25
 37	 15	39.3	7.8	 20
 38	 15	79.0	19.6	 25
 39	 15	311.0	47.8	 25
 40	 15	37.3	6.7	 20
 41	 15	40.0	8.1	 25
 42	 15	37.0	7.1	 25
 43	 15	49.0	11.2	 20
 44	 15	34.0	6.2	 25
 45	 15	37.0	8.0	 25
 46	 15	55.3	10.8	 16
 47	 15	126.5	15.6	 20
 48	 15	144.3	24.6	 20
 49	 15	165.8	16.2	 16
 50	 15	135.3	26.7	 20
 51	 15	115.5	17.6	 20
 52	 15	48.3	8.0	 20
 53	 15	56.0	12.0	 25
 54	 15	44.0	8.6	 25
 55	 15	40.8	9.8	 20
 56	 15	47.0	7.8	 25
 57	 15	53.3	11.3	 20
 58	 15	77.0	18.5	 25
 59	 15	49.0	9.6	 25
 60	 15	57.3	7.4	 20
 61	 15	49.0	11.6	 25
 62	 15	42.0	8.3	 25
 63	 15	41.5	6.4	 20
 64	 15	118.3	25.7	 20
 65	 15	42.8	8.3	 20
 66	 15	51.3	7.1	 16
 67	 15	41.3	7.1	 20
 68	 15	39.3	6.1	 20
 69	 15	49.0	8.2	 16
 70	 15	493.0	113.2	 25
 71	 15	43.0	9.8	 25
 72	 15	45.3	4.7	 20
 73	 15	45.0	6.7	 25
 74	 15	39.0	7.9	 25
 75	 15	176.3	27.2	 20
 76	 15	92.0	17.5	 25
 77	 15	44.0	6.3	 25
 78	 15	51.0	12.4	 20
 79	 15	38.0	6.2	 25
 80	 15	48.0	11.7	 25
 81	 15	107.3	29.4	 20
 82	 15	46.0	8.0	 25
 83	 15	43.3	9.0	 20
 84	 15	64.0	10.6	 16
 85	 15	33.3	6.7	 20
 86	 15	41.0	8.3	 20
 87	 15	37.3	6.1	 16
 88	 15	39.3	7.5	 20
 89	 15	48.0	9.8	 25
 90	 15	35.3	8.1	 20
 91	 15	37.0	6.1	 25
 92	 15	62.0	12.4	 25
 93	 15	40.5	7.1	 20
 94	 15	42.0	7.2	 25
 95	 15	38.0	7.2	 25
 96	 15	42.0	9.5	 20
 97	 15	37.0	6.2	 25
 98	 15	49.0	7.3	 25
 99	 15	49.5	11.4	 20
100	 15	40.0	7.5	 25
101	 15	31.3	6.2	 20
102	 15	45.8	8.5	 16
103	 15	57.8	14.8	 20
104	 15	37.3	6.0	 20
105	 15	113.0	13.5	 16
106	 15	105.5	14.9	 20
107	 15	89.0	16.4	 25
108	 15	39.5	8.4	 20
109	 15	41.0	7.1	 25
110	 15	84.0	17.1	 25
111	 15	38.3	7.6	 20
112	 15	48.0	7.1	 25
113	 15	63.0	8.4	 20
114	 15	43.0	10.4	 25
115	 15	39.0	7.3	 25
116	 15	142.8	19.1	 20
117	 15	160.0	24.2	 25
118	 15	55.0	7.2	 25
119	 15	41.5	7.1	 16
120	 15	118.3	26.5	 20
121	 15	122.5	19.3	 20
122	 15	52.0	8.1	 16
123	 15	110.8	18.0	 20
124	 15	39.0	5.5	 20
125	 15	39.0	6.6	 20
126	 15	134.0	29.4	 25
127	 15	44.0	8.4	 25
128	 15	41.3	8.1	 20
129	 15	51.0	9.3	 25
130	 15	59.0	16.6	 25
131	 15	50.3	9.8	 20
132	 15	64.0	13.6	 25
133	 15	44.0	8.8	 25
134	 15	47.5	8.4	 20
135	 15	54.0	8.4	 25
136	 15	48.0	8.7	 25
137	 15	85.5	13.7	 16
138	 15	94.3	15.0	 20
139	 15	182.0	27.9	 20
140	 15	73.8	10.6	 16
141	 15	57.3	9.3	 20
142	 15	48.8	9.7	 20
143	 15	56.8	10.5	 16
144	 15	54.0	8.0	 25
145	 15	63.0	11.3	 25
146	 15	64.0	12.9	 20
147	 15	63.0	12.6	 25
148	 15	41.0	9.0	 25
149	 15	62.8	10.6	 20
150	 15	45.0	9.6	 25
151	 15	42.0	6.6	 25
152	 15	80.0	15.4	 20
153	 15	46.0	10.3	 25
154	 15	78.0	10.8	 25
155	 15	44.8	8.6	 20
156	 15	48.5	9.1	 20
157	 15	103.0	14.2	 20
158	 15	50.5	10.9	 16
159	 15	40.3	6.9	 20
160	 15	40.3	8.0	 20
161	 15	128.0	18.3	 16
162	 15	49.0	11.8	 25
163	 15	77.0	13.5	 25
164	 15	167.8	22.2	 20
165	 15	46.0	8.0	 25
166	 15	51.0	7.1	 25
167	 15	48.3	9.7	 20
168	 15	48.0	9.5	 25
169	 15	68.0	13.1	 25
170	 15	56.0	11.6	 20
171	 15	87.0	11.7	 25
172	 15	92.0	10.1	 20
173	 15	96.0	33.1	 25
174	 15	77.0	16.1	 20
175	 15	49.5	10.2	 16
176	 15	92.3	21.2	 20
177	 15	60.5	10.7	 20
178	 15	117.5	18.9	 16
179	 15	105.3	17.6	 20
180	 15	38.0	7.9	 25
181	 15	40.5	7.9	 20
182	 15	202.0	42.2	 25
183	 15	247.0	46.9	 25
184	 15	51.3	7.9	 20
185	 15	52.0	10.9	 25
186	 15	37.0	6.8	 25
187	 15	42.5	8.8	 20
188	 15	41.0	6.5	 25
189	 15	46.0	10.3	 25
190	 15	46.3	7.9	 20
191	 15	126.0	25.3	 25
192	 15	43.0	6.8	 20
193	 15	54.0	8.4	 16
194	 15	44.0	9.4	 20
195	 15	58.0	11.2	 20
196	 15	37.5	9.6	 16
197	 15	40.3	6.0	 20
198	 15	37.0	5.9	 25
199	 15	39.0	7.5	 20
200	 15	39.0	5.8	 25
201	 15	34.0	4.9	 25
202	 15	38.8	8.9	 20
203	 15	49.0	10.4	 25
204	 15	37.0	8.3	 25
205	 15	42.0	8.2	 20
206	 15	40.0	6.0	 25
207	 15	53.0	8.5	 25
208	 15	77.8	10.6	 20
209	 15	41.0	9.0	 25
210	 15	47.0	11.2	 25
211	 15	48.3	10.4	 16
212	 15	44.3	10.1	 20
213	 15	43.0	8.0	 20
214	 15	35.0	6.7	 16
215	 15	48.3	8.0	 20
216	 15	38.5	7.8	 20
217	 15	41.0	7.4	 20
218	 15	44.0	10.2	 25
219	 15	36.0	5.6	 25
220	 15	40.3	9.0	 20
221	 15	41.0	11.6	 25
222	 15	47.0	9.1	 25
223	 15	69.5	18.0	 20
224	 15	66.0	10.9	 25
225	 15	288.0	27.3	 25
226	 15	47.5	10.0	 20
227	 15	44.0	7.7	 25
228	 15	170.0	18.5	 25
229	 15	48.5	8.2	 16
230	 15	42.3	4.3	 20
231	 15	50.3	9.8	 16
232	 15	40.5	7.2	 20
233	 15	44.3	8.9	 20
234	 15	40.0	6.4	 16
235	 15	70.0	11.2	 25
236	 15	76.0	13.3	 25
237	 15	77.8	12.9	 20
238	 15	55.0	10.3	 25
239	 15	85.0	15.9	 25
240	 15	62.0	13.6	 20
241	 15	89.0	14.6	 25
242	 15	45.0	6.7	 25
243	 15	42.0	6.1	 20
244	 15	75.0	15.1	 25
245	 15	54.0	10.5	 25
246	 15	167.0	21.9	 20
247	 15	59.8	10.9	 20
248	 15	51.0	7.3	 20
249	 15	44.3	10.5	 16
250	 15	37.0	6.2	 20
251	 15	39.3	7.8	 20
252	 15	38.3	8.9	 16
253	 15	38.0	6.5	 25
254	 15	45.0	8.0	 25
255	 15	65.3	10.8	 20
256	 15	51.0	8.1	 25
257	 15	43.0	6.8	 25
258	 15	47.3	8.6	 20
259	 15	49.0	8.3	 25
260	 15	47.0	8.0	 25
261	 15	48.0	4.9	 20
262	 15	244.0	42.9	 25
263	 15	67.0	10.2	 25
264	 15	53.5	8.3	 20
265	 15	49.3	7.8	 20
266	 15	52.3	8.1	 20
267	 15	907.8	72.4	 16
268	 15	59.0	9.7	 20
269	 15	46.0	9.1	 20
270	 15	50.5	9.3	 16
271	 15	42.3	6.8	 20
272	 15	44.0	9.2	 25
273	 15	38.3	5.5	 20
274	 15	46.0	9.6	 25
275	 15	41.0	8.5	 25
276	 15	70.0	13.5	 20
277	 15	52.0	10.0	 25
278	 15	43.0	8.6	 25
279	 15	41.3	9.1	 20
280	 15	36.0	5.3	 25
281	 15	56.0	13.5	 25
282	 15	83.5	19.1	 20
283	 15	50.0	10.5	 25
284	 15	41.3	7.8	 20
285	 15	63.5	12.5	 16
286	 15	44.3	9.3	 20
287	 15	122.3	23.3	 20
288	 15	309.3	31.9	 16
289	 15	138.3	19.3	 20
290	 15	50.3	8.3	 20
291	 15	94.0	18.2	 25
292	 15	63.0	7.5	 25
293	 15	65.0	11.8	 20
294	 15	62.0	10.7	 25
295	 15	60.0	10.0	 25
296	 15	70.5	10.6	 20
297	 15	56.0	9.7	 25
298	 15	63.0	11.3	 25
299	 15	88.3	16.1	 20
300	 15	102.0	21.1	 25
301	 15	143.0	20.3	 25
302	 15	61.3	9.4	 16
303	 15	45.3	8.8	 20
304	 15	67.8	11.5	 20
305	 15	51.5	9.3	 16
306	 15	171.3	30.1	 20
307	 15	214.5	31.0	 20
308	 15	145.3	23.2	 20
309	 15	109.0	14.3	 25
310	 15	106.0	21.2	 25
311	 15	162.5	18.3	 20
312	 15	73.0	14.6	 25
313	 15	78.0	9.9	 25
314	 15	310.3	21.7	 20
315	 15	220.0	24.3	 25
316	 15	90.0	17.5	 25
317	 15	56.5	10.4	 20
318	 15	61.0	10.4	 25
319	 15	68.0	13.5	 25
320	 15	50.8	10.2	 16
321	 15	41.0	9.7	 20
322	 15	44.5	7.5	 20
323	 15	53.3	11.4	 16
324	 15	90.3	12.7	 20
325	 15	136.3	20.3	 20
326	 15	59.3	9.6	 20
327	 15	108.0	21.0	 25
328	 15	321.0	34.1	 25
329	 15	309.5	33.0	 20
330	 15	257.0	35.3	 25
331	 15	133.0	17.2	 25
332	 15	506.3	37.7	 20
333	 15	53.0	10.8	 25
334	 15	50.0	7.7	 25
335	 15	183.5	32.4	 20
336	 15	40.0	7.0	 25
337	 15	38.0	6.9	 25
338	 15	74.5	11.4	 20
339	 15	50.3	12.4	 20
340	 15	50.3	9.0	 20
341	 15	42.3	5.7	 16
342	 15	54.3	10.2	 20
343	 15	53.0	9.6	 20
344	 15	55.3	8.2	 16
345	 15	103.0	15.8	 25
346	 15	1054.0	114.4	 20
347	 15	146.0	47.5	 25
348	 15	103.0	13.1	 25
349	 15	270.0	31.5	 20
350	 15	117.0	18.1	 25
351	 15	308.0	34.6	 25
352	 15	213.5	24.3	 20
353	 15	104.0	18.9	 25
354	 15	63.0	13.4	 25
355	 15	524.8	46.3	 20
356	 15	92.0	17.0	 25
357	 15	44.3	9.7	 20
358	 15	47.5	10.8	 16
359	 15	46.3	8.4	 20
360	 15	74.0	10.9	 20
361	 15	40.5	7.5	 16
362	 15	81.0	17.2	 20
363	 15	109.0	17.4	 25
364	 15	108.5	20.8	 20
365	 15	211.0	32.5	 25
366	 15	76.0	10.7	 25
367	 15	53.3	7.8	 20
368	 15	67.0	9.4	 25
369	 15	46.0	10.7	 25
370	 15	43.5	9.7	 20
371	 15	44.0	8.5	 25
372	 15	44.0	8.4	 25
373	 15	37.0	6.9	 20
374	 15	50.0	9.1	 25
375	 15	47.5	12.9	 20
376	 15	36.3	8.7	 16
377	 15	47.5	10.1	 20
378	 15	65.8	71.7	 20
379	 15	44.0	5.8	 16
380	 15	38.0	5.7	 20
381	 15	39.0	9.0	 25
382	 15	37.3	4.6	 20
383	 15	43.0	7.2	 25
384	 15	41.0	7.7	 25
385	 15	80.5	10.6	 20
386	 15	105.0	18.8	 25
387	 15	208.0	30.7	 25
388	 15	186.3	26.3	 20
389	 15	190.0	22.6	 25
390	 15	89.0	18.8	 25
391	 15	40.5	25.3	 20
392	 15	43.0	9.0	 25
393	 15	43.3	6.8	 20
394	 15	53.0	11.5	 16
395	 15	46.8	7.0	 20
396	 15	49.0	8.5	 20
397	 15	92.3	15.0	 16
398	 15	78.0	15.2	 20
399	 15	47.8	11.3	 20
400	 15	52.3	10.5	 20
401	 15	39.0	7.7	 25
402	 15	87.0	17.3	 25
403	 15	86.5	13.9	 20
404	 15	37.0	5.3	 25
405	 15	39.3	10.1	 20
406	 15	36.0	7.0	 25
407	 15	63.0	11.0	 25
408	 15	50.3	7.9	 20
409	 15	54.0	7.6	 25
410	 15	66.0	11.6	 25
411	 15	147.3	17.3	 20
412	 15	128.8	14.9	 20
413	 15	90.3	9.5	 20
414	 15	106.3	15.9	 16
415	 15	932.3	109.4	 20
416	 15	60.3	10.8	 20
417	 15	43.8	8.9	 16
418	 15	39.0	6.9	 25
419	 15	42.0	9.1	 25
420	 15	72.8	13.6	 20
421	 15	110.0	19.9	 25
422	 15	34.0	5.5	 25
423	 15	37.3	5.1	 20
424	 15	34.0	7.6	 25
425	 15	38.0	6.2	 25
426	 15	40.8	7.5	 20
427	 15	53.0	7.6	 25
428	 15	35.0	6.6	 25
429	 15	47.8	11.0	 20
430	 15	36.3	8.8	 20
431	 15	41.3	8.7	 20
432	 15	75.3	12.3	 16
433	 15	42.5	7.4	 20
434	 15	38.0	6.5	 20
435	 15	47.5	7.2	 16
436	 15	90.0	17.3	 25
437	 15	52.0	6.0	 25
438	 15	71.3	13.8	 20
439	 15	42.0	6.6	 25
440	 15	40.0	5.8	 25
441	 15	40.5	8.3	 20
442	 15	53.0	7.7	 25
443	 15	55.0	9.8	 25
444	 15	53.0	9.9	 20
445	 15	57.0	10.1	 25
446	 15	111.0	17.6	 25
447	 15	50.3	13.2	 20
448	 15	345.3	33.4	 20
449	 15	80.5	15.5	 20
450	 15	101.8	11.2	 16
451	 15	230.0	19.4	 20
452	 15	343.0	27.5	 20
453	 15	227.3	23.4	 16
454	 15	55.0	11.8	 25
455	 15	45.0	8.6	 25
456	 15	36.3	7.5	 20
457	 15	35.0	7.8	 25
458	 15	43.0	9.1	 25
459	 15	65.5	12.6	 20
460	 15	117.0	21.7	 25
461	 15	139.0	13.2	 25
462	 15	53.5	7.2	 20
463	 15	56.0	10.0	 25
464	 15	118.0	13.2	 20
465	 15	59.0	13.9	 25
466	 15	44.0	5.8	 25
467	 15	49.8	8.7	 16
468	 15	62.5	10.8	 20
469	 15	50.8	8.6	 20
470	 15	94.8	16.2	 16
471	 15	159.3	17.3	 20
472	 15	188.0	20.7	 20
473	 15	56.0	10.7	 20
474	 15	442.0	41.1	 25
475	 15	77.0	13.4	 25
476	 15	72.3	11.9	 20
477	 15	45.0	8.8	 25
478	 15	50.0	8.3	 25
479	 15	143.0	21.1	 20
480	 15	730.0	63.2	 25
481	 15	747.0	74.9	 25
482	 15	76.3	10.7	 20
483	 15	309.0	45.6	 25
484	 15	71.0	18.4	 25
485	 15	67.8	13.0	 16
486	 15	41.3	7.3	 20
487	 15	41.3	6.4	 20
488	 15	72.5	14.1	 16
489	 15	46.0	6.7	 20
490	 15	358.0	43.9	 20
491	 15	66.0	9.8	 20
492	 15	300.0	45.9	 25
493	 15	39.0	9.6	 25
494	 15	39.0	6.0	 20
495	 15	63.0	13.1	 25
496	 15	38.0	6.0	 25
497	 15	40.3	7.4	 20
498	 15	41.0	7.3	 25
499	 15	39.0	7.7	 25
500	 15	42.3	6.9	 20
501	 15	80.0	13.1	 25
502	 15	74.0	13.4	 25
503	 15	85.5	14.2	 16
504	 15	241.8	32.6	 20
505	 15	299.8	29.5	 20
506	 15	214.3	27.6	 16
507	 15	261.0	37.5	 20
508	 15	121.3	20.6	 20
509	 15	43.0	6.6	 20
510	 15	71.0	11.5	 25
511	 15	61.0	11.4	 25
512	 15	193.0	19.4	 20
513	 15	220.0	26.6	 25
514	 15	287.0	28.1	 25
515	 15	56.5	12.2	 20
516	 15	123.0	13.6	 25
517	 15	59.0	8.7	 25
518	 15	71.8	14.2	 20
519	 15	216.0	24.5	 25
520	 15	795.0	52.3	 25
521	 15	575.0	38.9	 16
522	 15	206.3	25.6	 20
523	 15	78.0	9.4	 16
524	 15	458.3	61.3	 20
525	 15	132.5	19.2	 20
526	 15	194.3	26.0	 16
527	 15	202.8	26.7	 20
528	 15	55.0	10.0	 25
529	 15	59.0	10.7	 20
530	 15	45.0	10.6	 25
531	 15	44.0	7.0	 25
532	 15	110.3	15.9	 20
533	 15	64.0	12.4	 25
534	 15	39.0	6.9	 25
535	 15	53.0	8.4	 20
536	 15	44.0	9.8	 25
537	 15	54.0	9.5	 25
538	 15	48.0	6.4	 20
539	 15	44.0	7.3	 25
540	 15	35.3	7.1	 20
541	 15	53.0	9.1	 16
542	 15	44.3	12.2	 20
543	 15	30.8	6.9	 20
544	 15	51.3	9.8	 16
545	 15	41.3	6.9	 20
546	 15	41.0	8.9	 25
547	 15	33.3	4.6	 20
548	 15	76.0	12.3	 25
549	 15	57.0	12.0	 25
550	 15	35.3	7.2	 20
551	 15	37.0	5.9	 25
552	 15	38.0	8.0	 25
553	 15	36.3	7.1	 20
554	 15	51.0	9.9	 25
555	 15	64.0	11.1	 25
556	 15	65.5	9.5	 20
557	 15	83.0	15.4	 25
558	 15	40.5	8.2	 20
559	 15	36.3	6.0	 16
560	 15	45.5	9.5	 20
561	 15	43.0	6.8	 20
562	 15	39.5	8.6	 16
563	 15	38.0	6.6	 20
564	 15	47.0	8.5	 25
565	 15	246.3	30.1	 20
566	 15	106.0	15.3	 25
567	 15	213.0	25.2	 25
568	 15	88.5	16.6	 20
569	 15	296.0	23.8	 25
570	 15	105.0	12.4	 25
571	 15	202.5	23.9	 20
572	 15	49.0	7.8	 25
573	 15	45.0	8.4	 25
574	 15	60.0	13.2	 20
575	 15	50.0	8.6	 25
576	 15	54.3	9.3	 20
577	 15	106.3	12.2	 16
578	 15	84.0	11.1	 20
579	 15	267.8	33.4	 16
580	 15	68.0	11.5	 20
581	 15	46.5	8.0	 20
582	 15	93.3	17.4	 20
583	 15	343.0	97.4	 25
584	 15	188.0	58.4	 25
585	 15	49.3	8.1	 20
586	 15	81.0	14.7	 25
587	 15	77.0	12.8	 25
588	 15	69.3	13.2	 20
589	 15	339.0	51.7	 25
590	 15	59.0	11.6	 25
591	 15	37.3	5.2	 20
592	 15	43.0	8.9	 25
593	 15	161.0	25.8	 25
594	 15	139.3	23.7	 20
595	 15	64.3	10.0	 20
596	 15	58.5	9.6	 20
597	 15	200.5	34.5	 16
598	 15	665.5	70.7	 20
599	 15	1021.8	58.6	 20
600	 15	106.0	17.5	 16
601	 15	44.0	6.4	 25
602	 15	43.0	8.6	 25
603	 15	43.5	9.3	 20
604	 15	43.0	6.6	 25
605	 15	37.0	6.2	 25
606	 15	36.3	5.1	 20
607	 15	39.0	7.7	 25
608	 15	37.0	6.8	 25
609	 15	38.8	8.4	 20
610	 15	40.0	7.2	 25
611	 15	37.0	8.1	 25
612	 15	45.0	8.1	 20
613	 15	104.0	19.3	 20
614	 15	476.3	239.9	 20
615	 15	1081.3	155.0	 16
616	 15	1228.8	372.4	 20
617	 15	951.8	278.0	 20
618	 15	696.8	214.1	 16
619	 15	131.0	28.2	 25
620	 15	538.0	55.9	 25
621	 15	574.0	53.9	 20
622	 15	142.0	18.6	 25
623	 15	46.0	7.4	 25
624	 15	132.3	23.2	 20
625	 15	40.0	8.5	 25
626	 15	71.0	12.9	 25
627	 15	62.3	8.3	 20
628	 15	79.0	15.2	 25
629	 15	48.0	8.3	 25
630	 15	79.5	11.8	 20
631	 15	38.0	6.2	 20
632	 15	40.3	6.3	 20
633	 15	45.0	5.0	 16
634	 15	73.3	9.3	 20
635	 15	62.3	19.5	 20
636	 15	113.0	16.4	 16
637	 15	78.0	17.6	 25
638	 15	75.5	15.3	 20
639	 15	86.0	26.5	 25
  0	 16	6497.3	730.4	 20
  1	 16	38.0	4.9	 16
  2	 16	36.0	6.3	 20
  3	 16	32.0	7.4	 25
  4	 16	29.0	5.4	 20
  5	 16	32.0	5.7	 25
  6	 16	32.0	6.3	 25
  7	 16	29.3	5.4	 20
  8	 16	30.0	5.2	 25
  9	 16	30.0	5.4	 25
 10	 16	32.0	5.1	 20
 11	 16	28.0	5.1	 25
 12	 16	32.0	6.2	 25
 13	 16	34.0	7.5	 20
 14	 16	35.0	9.1	 25
 15	 16	36.0	6.3	 25
 16	 16	32.3	5.5	 16
 17	 16	35.3	7.3	 20
 18	 16	29.3	5.8	 20
 19	 16	33.3	7.5	 16
 20	 16	31.3	6.1	 20
 21	 16	31.5	6.5	 20
 22	 16	34.3	7.3	 20
 23	 16	29.0	6.4	 25
 24	 16	28.0	5.2	 25
 25	 16	30.3	6.5	 20
 26	 16	29.0	4.7	 25
 27	 16	33.0	7.1	 25
 28	 16	33.3	6.9	 20
 29	 16	34.0	6.7	 25
 30	 16	30.0	5.6	 25
 31	 16	28.5	5.2	 20
 32	 16	34.0	6.9	 25
 33	 16	29.0	4.1	 25
 34	 16	30.3	5.4	 16
 35	 16	28.5	7.3	 20
 36	 16	32.0	5.4	 20
 37	 16	29.3	5.3	 16
 38	 16	29.3	6.7	 20
 39	 16	29.3	4.5	 20
 40	 16	36.0	7.7	 20
 41	 16	31.0	6.1	 25
 42	 16	30.0	5.8	 25
 43	 16	30.5	5.8	 20
 44	 16	31.0	6.4	 25
 45	 16	30.0	6.0	 25
 46	 16	27.5	5.7	 20
 47	 16	29.0	5.2	 25
 48	 16	32.3	10.4	 20
 49	 16	31.0	6.0	 25
 50	 16	31.0	5.9	 25
 51	 16	30.0	6.7	 20
 52	 16	30.3	7.2	 20
 53	 16	29.3	6.6	 20
 54	 16	33.5	7.6	 16
 55	 16	32.8	7.0	 20
 56	 16	29.0	4.2	 20
 57	 16	35.0	7.4	 16
 58	 16	27.0	6.6	 25
 59	 16	29.0	5.3	 25
 60	 16	34.0	6.8	 20
 61	 16	32.0	5.5	 25
 62	 16	31.0	5.3	 25
 63	 16	29.0	3.4	 20
 64	 16	32.0	6.1	 25
 65	 16	31.0	6.3	 25
 66	 16	28.3	5.0	 20
 67	 16	35.0	5.4	 25
 68	 16	27.0	5.1	 25
 69	 16	34.0	7.9	 20
 70	 16	30.3	5.5	 20
 71	 16	34.0	6.1	 20
 72	 16	29.3	5.9	 16
 73	 16	32.3	6.5	 20
 74	 16	32.3	6.5	 20
 75	 16	28.0	5.0	 16
 76	 16	30.0	6.1	 20
 77	 16	28.0	5.9	 25
 78	 16	27.0	5.3	 20
 79	 16	30.0	5.5	 25
 80	 16	28.0	5.9	 25
 81	 16	34.3	5.8	 20
 82	 16	33.0	6.7	 25
 83	 16	32.0	7.1	 25
 84	 16	32.0	6.5	 20
 85	 16	29.0	6.4	 25
 86	 16	31.0	6.0	 25
 87	 16	33.0	7.1	 20
 88	 16	33.0	6.5	 25
 89	 16	33.0	6.1	 20
 90	 16	33.0	8.1	 16
 91	 16	30.5	4.8	 20
 92	 16	29.3	6.5	 20
 93	 16	38.3	9.5	 16
 94	 16	36.3	9.0	 20
 95	 16	32.0	7.8	 25
 96	 16	32.3	6.9	 20
 97	 16	32.0	5.9	 25
 98	 16	31.0	5.9	 25
 99	 16	33.3	6.8	 20
100	 16	30.0	5.1	 25
101	 16	30.0	6.2	 25
102	 16	30.5	5.6	 20
103	 16	27.0	5.7	 25
104	 16	33.3	7.2	 20
105	 16	32.0	6.1	 25
106	 16	32.0	6.3	 25
107	 16	30.3	3.7	 16
108	 16	33.0	4.5	 20
109	 16	32.3	5.5	 20
110	 16	30.3	5.3	 16
111	 16	30.3	5.7	 20
112	 16	32.0	6.0	 20
113	 16	31.3	5.0	 20
114	 16	32.0	6.0	 25
115	 16	31.0	6.1	 25
116	 16	38.3	10.6	 20
117	 16	34.0	8.6	 25
118	 16	35.0	5.9	 25
119	 16	38.3	7.2	 20
120	 16	43.0	10.6	 25
121	 16	36.0	5.4	 25
122	 16	33.5	6.0	 20
123	 16	32.0	7.1	 25
124	 16	35.0	6.6	 25
125	 16	30.0	4.7	 16
126	 16	33.3	5.1	 20
127	 16	30.5	5.8	 20
128	 16	33.8	6.6	 16
129	 16	37.0	7.8	 20
130	 16	35.0	8.0	 20
131	 16	31.3	7.0	 20
132	 16	36.0	6.4	 25
133	 16	34.0	6.7	 25
134	 16	33.3	5.2	 20
135	 16	34.0	6.9	 25
136	 16	33.0	7.1	 25
137	 16	35.0	8.6	 20
138	 16	36.0	7.1	 25
139	 16	34.0	5.9	 25
140	 16	35.5	5.7	 20
141	 16	36.0	6.6	 25
142	 16	33.0	6.7	 25
143	 16	32.3	5.0	 20
144	 16	41.3	16.1	 20
145	 16	30.3	5.3	 20
146	 16	30.0	5.2	 16
147	 16	33.3	4.7	 20
148	 16	34.0	6.3	 20
149	 16	30.5	6.9	 16
150	 16	33.0	5.3	 25
151	 16	30.0	7.6	 25
152	 16	32.0	5.0	 20
153	 16	33.0	6.0	 25
154	 16	32.0	4.8	 25
155	 16	37.3	7.4	 20
156	 16	34.0	6.2	 25
157	 16	29.0	5.6	 25
158	 16	35.0	7.0	 20
159	 16	33.0	6.4	 25
160	 16	31.0	6.1	 25
161	 16	29.0	5.4	 20
162	 16	33.5	5.5	 20
163	 16	29.3	8.0	 16
164	 16	35.0	8.4	 20
165	 16	32.0	5.4	 20
166	 16	33.0	5.8	 16
167	 16	33.3	6.1	 20
168	 16	34.0	8.2	 25
169	 16	33.3	6.5	 20
170	 16	32.0	5.7	 25
171	 16	35.0	5.6	 25
172	 16	36.3	5.3	 20
173	 16	28.0	4.3	 25
174	 16	34.0	6.0	 25
175	 16	31.3	5.1	 20
176	 16	34.0	7.5	 25
177	 16	32.0	4.8	 25
178	 16	31.8	6.5	 20
179	 16	29.0	6.1	 25
180	 16	35.0	6.7	 20
181	 16	33.3	4.8	 16
182	 16	30.3	5.9	 20
183	 16	525.3	58.0	 20
184	 16	79.0	11.0	 16
185	 16	100.3	18.9	 20
186	 16	47.0	10.6	 25
187	 16	44.3	7.7	 20
188	 16	43.0	8.5	 25
189	 16	44.0	7.6	 25
190	 16	55.0	9.0	 20
191	 16	135.0	21.1	 25
192	 16	39.0	9.9	 25
193	 16	51.3	10.9	 20
194	 16	39.0	8.0	 25
195	 16	39.0	6.0	 25
196	 16	46.8	6.6	 20
197	 16	53.0	10.4	 25
198	 16	37.3	8.8	 20
199	 16	42.0	6.9	 16
200	 16	36.0	6.6	 20
201	 16	36.3	6.5	 20
202	 16	37.0	4.3	 16
203	 16	51.5	11.1	 20
204	 16	35.3	6.9	 20
205	 16	34.3	5.2	 20
206	 16	36.0	7.8	 25
207	 16	42.0	8.6	 25
208	 16	40.5	7.6	 20
209	 16	43.0	7.9	 25
210	 16	50.0	9.2	 25
211	 16	63.0	8.9	 20
212	 16	56.0	10.7	 25
213	 16	41.0	7.2	 25
214	 16	39.3	6.3	 20
215	 16	34.0	6.5	 25
216	 16	40.0	8.7	 25
217	 16	37.0	4.7	 16
218	 16	50.0	16.2	 20
219	 16	34.8	6.2	 20
220	 16	39.0	9.3	 16
221	 16	36.5	6.6	 20
222	 16	47.3	7.4	 16
223	 16	59.0	12.1	 25
224	 16	82.0	17.6	 25
225	 16	221.0	32.7	 20
226	 16	54.0	12.8	 25
227	 16	73.0	11.4	 25
228	 16	109.3	22.0	 20
229	 16	41.0	7.7	 25
230	 16	38.0	7.1	 25
231	 16	40.3	5.7	 20
232	 16	44.0	7.0	 25
233	 16	39.0	8.5	 25
234	 16	36.0	4.5	 20
235	 16	65.3	14.5	 20
236	 16	54.8	8.8	 20
237	 16	86.0	14.5	 16
238	 16	146.3	23.6	 20
239	 16	130.3	13.8	 20
240	 16	107.3	18.5	 16
241	 16	92.0	15.7	 25
242	 16	48.0	9.9	 25
243	 16	42.3	8.3	 20
244	 16	60.0	11.6	 25
245	 16	60.0	9.2	 25
246	 16	102.5	11.4	 20
247	 16	58.0	10.9	 25
248	 16	58.0	10.8	 25
249	 16	39.0	8.9	 20
250	 16	40.0	6.5	 25
251	 16	37.0	6.6	 25
252	 16	32.0	6.2	 20
253	 16	35.3	6.6	 20
254	 16	33.0	5.3	 20
255	 16	71.3	14.9	 16
256	 16	40.5	6.8	 20
257	 16	44.3	8.1	 20
258	 16	41.0	9.1	 16
259	 16	43.0	8.3	 25
260	 16	49.0	9.2	 25
261	 16	45.0	9.2	 20
262	 16	51.0	8.8	 25
263	 16	49.0	8.7	 25
264	 16	52.5	7.8	 20
265	 16	52.0	7.1	 25
266	 16	49.0	7.1	 25
267	 16	154.3	30.8	 20
268	 16	44.0	7.3	 25
269	 16	40.0	6.5	 25
270	 16	48.0	10.2	 20
271	 16	38.0	6.4	 25
272	 16	41.0	7.0	 20
273	 16	37.0	5.1	 16
274	 16	36.5	7.2	 20
275	 16	42.5	8.2	 20
276	 16	38.3	7.9	 16
277	 16	38.3	6.2	 20
278	 16	38.5	7.3	 20
279	 16	35.0	7.2	 25
280	 16	38.0	6.5	 25
281	 16	61.8	15.7	 20
282	 16	46.0	9.1	 25
283	 16	35.0	7.1	 25
284	 16	43.0	5.9	 20
285	 16	48.0	8.5	 25
286	 16	44.0	9.7	 25
287	 16	73.0	10.3	 20
288	 16	228.0	36.1	 25
289	 16	67.0	11.5	 25
290	 16	58.3	5.8	 16
291	 16	65.0	10.9	 20
292	 16	99.3	12.8	 20
293	 16	78.0	12.2	 16
294	 16	49.3	6.5	 20
295	 16	57.8	11.0	 20
296	 16	71.3	14.8	 20
297	 16	55.0	8.3	 25
298	 16	100.0	23.6	 25
299	 16	77.3	20.1	 20
300	 16	71.0	12.6	 25
301	 16	83.0	14.2	 25
302	 16	61.3	11.7	 20
303	 16	47.0	8.6	 25
304	 16	52.0	12.1	 25
305	 16	53.5	9.6	 20
306	 16	314.0	43.7	 25
307	 16	1039.0	89.1	 25
308	 16	63.3	11.9	 16
309	 16	68.8	13.6	 20
310	 16	56.5	11.3	 20
311	 16	65.3	11.3	 16
312	 16	48.5	8.7	 20
313	 16	51.3	10.6	 20
314	 16	160.3	16.0	 20
315	 16	500.0	62.5	 25
316	 16	66.0	12.1	 25
317	 16	61.3	12.0	 20
318	 16	47.0	9.4	 25
319	 16	48.0	7.6	 25
320	 16	43.3	6.9	 20
321	 16	45.0	8.1	 25
322	 16	46.0	9.1	 25
323	 16	57.3	10.2	 20
324	 16	146.0	21.6	 25
325	 16	55.0	9.3	 25
326	 16	62.5	12.8	 16
327	 16	53.3	11.4	 20
328	 16	71.3	11.1	 20
329	 16	62.0	7.7	 16
330	 16	66.3	10.9	 20
331	 16	61.5	14.0	 20
332	 16	110.3	14.5	 16
333	 16	53.0	8.2	 25
334	 16	62.0	11.9	 25
335	 16	79.3	16.7	 20
336	 16	39.0	6.5	 25
337	 16	43.3	5.3	 20
338	 16	46.0	7.9	 25
339	 16	61.0	9.9	 25
340	 16	51.8	8.5	 20
341	 16	47.0	9.0	 25
342	 16	71.0	13.3	 25
343	 16	41.5	9.2	 20
344	 16	46.0	7.3	 25
345	 16	56.3	10.0	 20
346	 16	173.8	16.8	 16
347	 16	48.5	9.7	 20
348	 16	52.0	7.9	 20
349	 16	41.8	7.0	 16
350	 16	169.3	33.3	 20
351	 16	275.0	46.4	 25
352	 16	75.0	12.9	 20
353	 16	57.0	10.1	 25
354	 16	51.0	9.6	 25
355	 16	355.0	42.7	 20
356	 16	108.0	22.3	 25
357	 16	45.0	7.7	 25
358	 16	45.3	7.8	 20
359	 16	44.0	7.4	 25
360	 16	50.0	9.8	 25
361	 16	196.5	87.6	 20
362	 16	41.0	5.8	 25
363	 16	45.3	6.6	 20
364	 16	60.8	11.2	 16
365	 16	376.8	53.2	 20
366	 16	100.3	18.0	 20
367	 16	44.8	7.8	 16
368	 16	48.0	6.7	 20
369	 16	52.0	8.5	 25
370	 16	43.8	8.7	 20
371	 16	44.0	9.1	 25
372	 16	49.0	8.6	 25
373	 16	35.3	9.0	 20
374	 16	42.0	7.3	 25
375	 16	41.0	7.9	 25
376	 16	39.3	6.8	 20
377	 16	41.0	7.5	 25
378	 16	47.0	9.0	 25
379	 16	51.3	9.6	 20
380	 16	46.0	9.9	 25
381	 16	36.5	6.9	 20
382	 16	37.0	8.4	 16
383	 16	43.0	7.9	 20
384	 16	42.0	7.2	 20
385	 16	68.3	9.4	 16
386	 16	64.3	8.9	 20
387	 16	525.0	63.4	 25
388	 16	286.0	28.6	 20
389	 16	280.0	32.6	 25
390	 16	54.0	8.2	 25
391	 16	42.3	6.9	 20
392	 16	52.0	9.7	 25
393	 16	60.0	11.4	 25
394	 16	48.0	11.5	 20
395	 16	46.0	8.4	 25
396	 16	50.3	8.9	 20
397	 16	55.0	9.4	 25
398	 16	56.0	9.9	 25
399	 16	37.0	6.4	 20
400	 16	45.3	9.2	 20
401	 16	37.8	7.8	 20
402	 16	52.0	10.8	 16
403	 16	46.5	9.2	 20
404	 16	34.8	5.4	 20
405	 16	43.3	9.4	 16
406	 16	40.0	9.2	 25
407	 16	55.0	10.0	 25
408	 16	49.8	8.9	 20
409	 16	72.0	13.4	 25
410	 16	54.0	8.5	 25
411	 16	359.5	34.9	 20
412	 16	65.0	14.0	 25
413	 16	135.0	16.4	 25
414	 16	62.0	12.0	 20
415	 16	294.0	41.2	 25
416	 16	54.0	12.1	 25
417	 16	39.0	5.8	 20
418	 16	37.5	5.9	 20
419	 16	41.5	7.7	 20
420	 16	44.3	6.8	 16
421	 16	102.0	15.8	 20
422	 16	43.3	7.6	 20
423	 16	35.3	7.8	 16
424	 16	37.0	5.3	 25
425	 16	33.0	6.0	 25
426	 16	42.3	8.8	 20
427	 16	68.0	11.3	 25
428	 16	38.0	6.4	 25
429	 16	35.3	8.0	 20
430	 16	35.0	7.6	 25
431	 16	38.0	8.3	 25
432	 16	39.0	7.7	 20
433	 16	52.0	11.7	 25
434	 16	37.0	6.6	 25
435	 16	50.5	14.6	 20
436	 16	113.5	16.7	 20
437	 16	70.5	12.9	 20
438	 16	72.5	7.1	 16
439	 16	42.5	7.8	 20
440	 16	33.8	8.2	 20
441	 16	34.0	6.2	 16
442	 16	57.0	8.4	 25
443	 16	94.0	17.5	 25
444	 16	49.3	6.3	 20
445	 16	116.0	25.3	 25
446	 16	183.0	23.4	 25
447	 16	64.3	11.6	 20
448	 16	349.0	32.9	 25
449	 16	136.0	22.5	 25
450	 16	55.3	8.1	 20
451	 16	458.0	50.9	 25
452	 16	247.0	41.4	 25
453	 16	110.5	17.0	 20
454	 16	85.8	12.3	 20
455	 16	51.8	10.0	 16
456	 16	39.3	7.7	 20
457	 16	39.3	8.5	 20
458	 16	44.3	9.5	 16
459	 16	66.3	10.6	 20
460	 16	84.0	15.9	 20
461	 16	61.5	11.2	 20
462	 16	39.0	5.6	 25
463	 16	39.0	8.6	 25
464	 16	70.3	10.0	 20
465	 16	86.0	19.0	 25
466	 16	45.0	7.0	 25
467	 16	39.0	8.0	 20
468	 16	45.0	8.1	 25
469	 16	54.0	11.7	 25
470	 16	55.0	9.6	 20
471	 16	93.0	15.5	 25
472	 16	591.0	55.0	 25
473	 16	64.0	9.5	 16
474	 16	376.0	35.6	 20
475	 16	59.3	7.0	 20
476	 16	66.0	12.5	 16
477	 16	74.5	15.0	 20
478	 16	57.5	9.6	 20
479	 16	186.0	24.2	 20
480	 16	603.0	71.9	 25
481	 16	271.0	35.9	 25
482	 16	58.8	9.2	 20
483	 16	102.0	19.7	 25
484	 16	39.0	7.3	 25
485	 16	46.3	5.3	 20
486	 16	37.0	4.4	 25
487	 16	43.0	19.0	 25
488	 16	50.3	8.7	 20
489	 16	41.0	6.3	 25
490	 16	73.0	11.7	 25
491	 16	41.5	7.3	 16
492	 16	74.3	11.2	 20
493	 16	39.8	7.9	 20
494	 16	35.3	6.3	 16
495	 16	41.3	8.0	 20
496	 16	37.0	5.9	 20
497	 16	37.3	6.8	 20
498	 16	37.0	6.8	 25
499	 16	42.0	9.2	 25
500	 16	43.0	5.7	 20
501	 16	54.0	5.8	 25
502	 16	50.0	8.4	 25
503	 16	93.3	18.3	 20
504	 16	118.0	15.7	 25
505	 16	226.0	27.7	 25
506	 16	185.0	20.8	 20
507	 16	444.0	50.7	 25
508	 16	197.0	22.6	 25
509	 16	49.3	9.6	 16
510	 16	82.3	13.0	 20
511	 16	105.3	17.2	 16
512	 16	130.5	22.5	 20
513	 16	144.5	16.8	 20
514	 16	103.5	15.6	 16
515	 16	82.0	17.7	 25
516	 16	157.0	20.1	 25
517	 16	53.5	7.4	 20
518	 16	55.0	8.9	 25
519	 16	396.0	37.9	 25
520	 16	509.0	43.0	 20
521	 16	538.0	60.2	 25
522	 16	126.0	18.1	 25
523	 16	52.3	8.9	 20
524	 16	202.0	22.5	 25
525	 16	97.0	14.4	 25
526	 16	99.5	13.4	 20
527	 16	93.0	15.8	 25
528	 16	49.3	9.6	 20
529	 16	57.0	9.3	 16
530	 16	41.0	7.9	 20
531	 16	36.3	6.3	 20
532	 16	35.3	4.1	 16
533	 16	39.8	6.9	 20
534	 16	44.0	7.4	 25
535	 16	42.3	8.3	 20
536	 16	41.0	6.3	 25
537	 16	38.0	5.1	 25
538	 16	46.3	8.0	 20
539	 16	45.0	8.9	 25
540	 16	40.0	8.0	 25
541	 16	41.0	7.7	 20
542	 16	45.0	10.6	 25
543	 16	36.0	6.9	 25
544	 16	80.3	13.4	 20
545	 16	34.0	6.2	 25
546	 16	42.5	7.9	 20
547	 16	37.3	7.5	 16
548	 16	36.5	6.8	 20
549	 16	38.3	5.6	 20
550	 16	42.3	8.8	 16
551	 16	44.3	8.4	 20
552	 16	36.0	6.7	 25
553	 16	32.3	5.4	 20
554	 16	54.0	10.7	 25
555	 16	66.0	8.4	 25
556	 16	59.3	11.7	 20
557	 16	83.0	13.4	 25
558	 16	57.0	22.4	 25
559	 16	39.5	7.8	 20
560	 16	38.0	6.7	 25
561	 16	33.0	6.5	 25
562	 16	37.3	6.8	 20
563	 16	43.0	6.4	 25
564	 16	35.5	5.1	 20
565	 16	94.0	10.7	 16
566	 16	80.0	10.9	 20
567	 16	130.5	18.5	 20
568	 16	57.3	8.6	 16
569	 16	155.8	23.3	 20
570	 16	62.5	11.6	 20
571	 16	130.0	19.3	 25
572	 16	46.0	8.8	 25
573	 16	43.3	6.9	 20
574	 16	59.0	10.8	 25
575	 16	82.0	13.5	 25
576	 16	99.3	13.5	 20
577	 16	67.0	13.2	 25
578	 16	65.0	10.5	 25
579	 16	108.8	15.3	 20
580	 16	73.0	11.0	 25
581	 16	48.0	8.6	 25
582	 16	132.3	24.0	 16
583	 16	81.3	16.4	 20
584	 16	59.3	15.5	 20
585	 16	57.3	10.4	 16
586	 16	93.0	14.9	 20
587	 16	75.3	10.9	 20
588	 16	63.3	9.8	 16
589	 16	245.0	37.4	 25
590	 16	68.0	10.5	 25
591	 16	45.3	7.6	 20
592	 16	46.0	7.3	 25
593	 16	107.0	14.5	 25
594	 16	157.3	22.2	 20
595	 16	40.0	7.5	 25
596	 16	49.0	9.6	 25
597	 16	97.8	16.7	 20
598	 16	323.0	41.7	 25
599	 16	244.0	30.2	 25
600	 16	81.5	16.2	 20
601	 16	55.5	10.6	 20
602	 16	58.3	8.5	 20
603	 16	38.3	5.3	 16
604	 16	42.3	9.0	 20
605	 16	39.0	7.6	 20
606	 16	41.3	6.9	 16
607	 16	38.0	7.6	 25
608	 16	37.0	7.1	 25
609	 16	39.0	7.2	 20
610	 16	38.0	9.3	 25
611	 16	39.0	7.7	 25
612	 16	41.3	7.2	 20
613	 16	59.0	10.1	 25
614	 16	54.0	10.9	 25
615	 16	151.8	87.7	 20
616	 16	1402.0	472.2	 25
617	 16	564.0	298.4	 25
618	 16	356.5	150.8	 20
619	 16	77.0	15.6	 20
620	 16	175.8	19.5	 20
621	 16	373.5	28.2	 16
622	 16	115.3	16.8	 20
623	 16	43.3	7.9	 20
624	 16	67.0	12.4	 16
625	 16	43.0	6.7	 25
626	 16	114.0	13.2	 25
627	 16	61.8	11.0	 20
628	 16	76.0	13.0	 25
629	 16	47.3	8.6	 20
630	 16	41.0	8.6	 25
631	 16	39.0	5.4	 25
632	 16	38.3	5.6	 20
633	 16	48.0	9.4	 25
634	 16	71.0	11.4	 25
635	 16	51.0	6.5	 20
636	 16	88.0	16.0	 25
637	 16	67.5	10.8	 20
638	 16	75.3	12.5	 16
639	 16	6670.3	711.5	 20
  0	 17	68.0	19.5	 25
  1	 17	56.0	9.3	 20
  2	 17	53.0	10.0	 25
  3	 17	52.3	9.6	 20
  4	 17	208.8	30.2	 16
  5	 17	36.0	7.4	 20
  6	 17	35.0	3.8	 20
  7	 17	41.3	8.3	 16
  8	 17	37.0	7.8	 20
  9	 17	36.0	6.2	 25
 10	 17	74.8	11.4	 20
 11	 17	41.0	7.6	 25
 12	 17	43.0	10.1	 25
 13	 17	37.8	7.5	 20
 14	 17	55.0	10.3	 25
 15	 17	376.0	46.0	 25
 16	 17	45.3	7.8	 20
 17	 17	64.0	8.9	 25
 18	 17	135.0	17.9	 25
 19	 17	48.0	7.1	 20
 20	 17	60.0	10.3	 25
 21	 17	94.0	15.1	 25
 22	 17	31.3	6.5	 16
 23	 17	47.0	9.7	 20
 24	 17	44.5	7.5	 20
 25	 17	53.5	7.4	 16
 26	 17	43.3	7.8	 20
 27	 17	53.3	7.0	 20
 28	 17	47.0	6.7	 20
 29	 17	40.0	8.4	 25
 30	 17	36.0	5.8	 25
 31	 17	38.0	6.5	 20
 32	 17	36.0	6.4	 25
 33	 17	59.0	12.3	 25
 34	 17	38.3	8.5	 20
 35	 17	41.0	8.1	 25
 36	 17	40.3	8.3	 20
 37	 17	38.0	7.8	 25
 38	 17	36.0	6.6	 25
 39	 17	46.3	9.5	 20
 40	 17	40.8	5.7	 20
 41	 17	41.3	8.5	 20
 42	 17	42.0	7.5	 16
 43	 17	42.8	8.6	 20
 44	 17	62.3	9.6	 20
 45	 17	36.5	7.7	 16
 46	 17	33.0	8.5	 25
 47	 17	56.0	8.9	 25
 48	 17	39.3	7.3	 20
 49	 17	45.0	8.8	 25
 50	 17	36.0	6.0	 25
 51	 17	53.3	8.3	 20
 52	 17	39.0	8.7	 25
 53	 17	77.0	15.1	 25
 54	 17	52.0	13.8	 20
 55	 17	44.0	6.2	 25
 56	 17	41.0	7.0	 25
 57	 17	37.5	8.2	 20
 58	 17	43.8	9.9	 20
 59	 17	55.3	7.5	 20
 60	 17	34.3	5.0	 16
 61	 17	41.5	6.8	 20
 62	 17	69.8	9.5	 20
 63	 17	89.8	13.0	 16
 64	 17	44.0	9.2	 25
 65	 17	55.0	8.2	 25
 66	 17	52.5	7.8	 20
 67	 17	62.0	11.8	 25
 68	 17	46.0	7.6	 25
 69	 17	43.8	7.2	 20
 70	 17	38.0	5.7	 25
 71	 17	33.0	7.2	 25
 72	 17	35.5	6.3	 20
 73	 17	56.0	8.4	 25
 74	 17	73.0	10.2	 25
 75	 17	71.0	12.9	 20
 76	 17	38.0	6.9	 25
 77	 17	72.3	10.1	 20
 78	 17	51.8	9.7	 16
 79	 17	40.3	8.0	 20
 80	 17	42.0	7.7	 20
 81	 17	47.8	9.2	 16
 82	 17	45.0	8.0	 20
 83	 17	63.0	11.5	 25
 84	 17	140.3	20.0	 20
 85	 17	41.0	7.3	 25
 86	 17	40.0	7.0	 25
 87	 17	36.3	6.9	 20
 88	 17	55.0	11.5	 25
 89	 17	117.0	19.7	 25
 90	 17	47.8	9.6	 20
 91	 17	74.0	14.3	 25
 92	 17	226.0	22.1	 25
 93	 17	99.3	22.2	 20
 94	 17	93.0	15.4	 25
 95	 17	56.0	6.8	 16
 96	 17	48.3	10.9	 20
 97	 17	44.0	7.2	 20
 98	 17	41.3	6.6	 16
 99	 17	59.0	7.9	 20
100	 17	46.0	9.1	 20
101	 17	39.3	7.8	 20
102	 17	60.0	8.4	 25
103	 17	66.0	11.0	 25
104	 17	66.5	12.4	 20
105	 17	75.0	12.7	 25
106	 17	70.0	10.9	 25
107	 17	75.0	13.3	 20
108	 17	108.0	14.4	 25
109	 17	81.0	13.1	 25
110	 17	122.5	18.8	 20
111	 17	45.0	8.4	 25
112	 17	41.0	6.2	 25
113	 17	46.5	10.0	 16
114	 17	56.3	10.8	 20
115	 17	44.0	8.9	 20
116	 17	62.0	12.6	 16
117	 17	53.5	10.1	 20
118	 17	67.0	14.5	 20
119	 17	86.3	11.1	 20
120	 17	1935.0	300.1	 25
121	 17	1282.0	167.5	 25
122	 17	104.3	13.0	 20
123	 17	46.0	9.6	 25
124	 17	45.0	7.8	 25
125	 17	77.3	15.4	 20
126	 17	70.0	12.2	 25
127	 17	590.0	55.3	 25
128	 17	235.3	31.2	 20
129	 17	250.0	32.2	 25
130	 17	224.0	28.1	 25
131	 17	43.0	7.2	 16
132	 17	96.0	12.2	 20
133	 17	44.3	6.4	 20
134	 17	49.0	8.1	 16
135	 17	193.5	24.9	 20
136	 17	70.3	8.6	 20
137	 17	50.3	11.6	 20
138	 17	55.0	9.2	 25
139	 17	42.0	7.1	 25
140	 17	161.3	17.8	 20
141	 17	364.0	41.8	 25
142	 17	103.0	21.3	 25
143	 17	250.8	37.2	 20
144	 17	46.0	8.2	 25
145	 17	44.0	10.3	 25
146	 17	38.3	6.8	 20
147	 17	39.0	6.6	 25
148	 17	76.0	12.4	 25
149	 17	65.3	13.9	 20
150	 17	44.8	8.6	 20
151	 17	51.3	11.2	 20
152	 17	37.8	8.9	 16
153	 17	33.3	7.8	 20
154	 17	35.3	5.4	 16
155	 17	82.3	16.7	 20
156	 17	82.0	18.7	 25
157	 17	59.0	5.4	 20
158	 17	47.0	8.7	 25
159	 17	85.0	14.1	 25
160	 17	99.0	15.2	 20
161	 17	76.0	11.3	 25
162	 17	82.0	14.0	 25
163	 17	60.3	11.2	 20
164	 17	101.0	18.8	 25
165	 17	98.0	17.2	 25
166	 17	120.0	17.3	 20
167	 17	94.0	16.7	 25
168	 17	223.0	38.6	 20
169	 17	66.0	11.3	 16
170	 17	40.3	6.6	 20
171	 17	38.0	4.9	 20
172	 17	49.3	7.8	 16
173	 17	44.0	5.9	 20
174	 17	36.0	6.6	 25
175	 17	41.3	6.2	 20
176	 17	37.0	7.5	 25
177	 17	118.0	18.0	 25
178	 17	57.3	8.6	 20
179	 17	44.0	9.5	 25
180	 17	47.0	8.7	 25
181	 17	38.3	6.0	 20
182	 17	43.0	10.6	 25
183	 17	89.0	16.7	 25
184	 17	46.3	12.2	 20
185	 17	44.0	7.8	 25
186	 17	80.0	12.4	 20
187	 17	86.5	13.2	 16
188	 17	138.0	22.1	 20
189	 17	62.3	10.7	 20
190	 17	38.3	5.1	 16
191	 17	91.3	16.8	 20
192	 17	44.0	7.3	 25
193	 17	46.3	8.3	 20
194	 17	79.0	13.3	 25
195	 17	72.0	12.6	 25
196	 17	116.8	17.6	 20
197	 17	263.0	21.8	 25
198	 17	45.0	8.2	 25
199	 17	44.3	7.5	 20
200	 17	39.0	7.0	 25
201	 17	37.0	8.8	 25
202	 17	46.5	9.4	 20
203	 17	45.0	8.0	 25
204	 17	36.0	7.9	 25
205	 17	79.8	13.5	 16
206	 17	35.3	5.8	 20
207	 17	54.3	9.5	 20
208	 17	41.3	7.5	 16
209	 17	39.3	7.8	 20
210	 17	60.0	11.4	 20
211	 17	68.5	7.9	 20
212	 17	53.0	7.4	 25
213	 17	48.3	8.5	 20
214	 17	46.0	7.8	 25
215	 17	39.0	9.1	 25
216	 17	39.0	9.4	 20
217	 17	43.0	8.1	 25
218	 17	35.0	4.8	 25
219	 17	121.8	24.6	 20
220	 17	36.0	5.7	 25
221	 17	37.0	6.9	 25
222	 17	39.0	6.6	 20
223	 17	39.0	8.5	 20
224	 17	36.5	6.6	 20
225	 17	40.8	5.4	 16
226	 17	41.0	6.7	 20
227	 17	41.0	8.9	 20
228	 17	60.3	11.5	 16
229	 17	69.0	11.3	 25
230	 17	49.0	7.5	 25
231	 17	43.0	5.7	 20
232	 17	36.0	8.8	 25
233	 17	45.0	8.8	 25
234	 17	42.3	8.3	 20
235	 17	36.0	7.2	 25
236	 17	44.0	7.3	 25
237	 17	64.3	11.0	 20
238	 17	49.0	10.7	 25
239	 17	74.0	15.6	 25
240	 17	78.5	15.3	 20
241	 17	51.5	8.2	 20
242	 17	61.3	15.9	 20
243	 17	245.5	29.8	 16
244	 17	88.5	8.9	 20
245	 17	53.0	8.3	 20
246	 17	74.0	14.9	 16
247	 17	53.0	9.1	 25
248	 17	165.0	28.9	 25
249	 17	44.3	9.1	 20
250	 17	39.0	6.6	 25
251	 17	38.0	6.7	 25
252	 17	42.3	9.2	 20
253	 17	35.0	6.8	 25
254	 17	44.0	8.0	 25
255	 17	38.0	6.2	 20
256	 17	37.0	6.4	 25
257	 17	41.0	6.4	 25
258	 17	48.3	8.6	 20
259	 17	45.0	7.5	 20
260	 17	61.0	11.4	 20
261	 17	53.8	15.7	 16
262	 17	101.3	16.7	 20
263	 17	42.8	5.4	 20
264	 17	60.5	11.0	 16
265	 17	54.0	9.4	 25
266	 17	58.0	7.4	 25
267	 17	49.0	10.0	 20
268	 17	59.0	11.9	 25
269	 17	43.3	7.4	 20
270	 17	41.0	7.7	 25
271	 17	43.0	9.1	 25
272	 17	39.3	8.5	 20
273	 17	37.0	7.9	 25
274	 17	127.0	22.1	 25
275	 17	38.3	6.2	 20
276	 17	42.0	12.4	 25
277	 17	42.0	9.0	 25
278	 17	43.3	6.2	 16
279	 17	67.8	12.7	 20
280	 17	39.0	5.0	 20
281	 17	41.3	7.0	 16
282	 17	39.3	7.5	 20
283	 17	47.5	9.9	 20
284	 17	94.3	14.7	 20
285	 17	130.0	21.9	 25
286	 17	49.0	7.7	 25
287	 17	48.5	11.9	 20
288	 17	45.0	9.0	 25
289	 17	216.0	29.9	 25
290	 17	153.5	25.1	 20
291	 17	44.0	10.3	 25
292	 17	42.0	9.7	 25
293	 17	46.3	8.0	 20
294	 17	201.0	26.9	 25
295	 17	96.0	16.3	 25
296	 17	204.5	29.0	 16
297	 17	133.0	12.3	 20
298	 17	392.3	30.6	 20
299	 17	79.0	9.9	 16
300	 17	145.3	19.2	 20
301	 17	71.8	14.7	 20
302	 17	1144.0	85.9	 20
303	 17	96.0	22.8	 25
304	 17	106.0	16.4	 25
305	 17	44.0	9.0	 20
306	 17	135.0	21.6	 25
307	 17	115.0	18.6	 25
308	 17	65.0	13.4	 20
309	 17	88.0	15.1	 25
310	 17	164.0	23.4	 25
311	 17	95.3	16.0	 20
312	 17	210.0	25.3	 25
313	 17	69.0	16.2	 25
314	 17	78.3	13.4	 16
315	 17	295.8	32.4	 20
316	 17	130.5	14.7	 20
317	 17	50.8	9.6	 16
318	 17	49.8	8.9	 20
319	 17	46.5	7.6	 20
320	 17	54.0	10.7	 20
321	 17	73.0	18.7	 25
322	 17	531.0	53.4	 25
323	 17	49.3	6.7	 20
324	 17	90.0	15.4	 25
325	 17	92.0	12.5	 25
326	 17	95.3	11.7	 20
327	 17	90.0	17.5	 25
328	 17	212.5	22.6	 20
329	 17	291.0	36.8	 25
330	 17	77.0	11.7	 25
331	 17	61.3	10.8	 20
332	 17	47.0	9.5	 25
333	 17	52.0	7.4	 20
334	 17	467.3	41.7	 16
335	 17	121.5	22.1	 20
336	 17	52.5	8.8	 20
337	 17	40.3	7.3	 16
338	 17	68.5	13.2	 20
339	 17	2248.0	340.5	 25
340	 17	530.3	45.7	 20
341	 17	383.0	62.7	 25
342	 17	197.0	21.3	 25
343	 17	188.0	27.3	 20
344	 17	155.0	22.0	 25
345	 17	155.0	21.2	 25
346	 17	62.0	10.6	 20
347	 17	50.0	7.4	 25
348	 17	39.0	7.2	 25
349	 17	83.5	16.6	 20
350	 17	60.0	9.6	 25
351	 17	54.5	10.7	 20
352	 17	44.0	9.1	 16
353	 17	40.3	9.8	 20
354	 17	37.0	6.1	 20
355	 17	43.3	9.7	 16
356	 17	48.5	10.1	 20
357	 17	35.0	6.8	 25
358	 17	66.0	14.3	 20
359	 17	39.0	7.6	 25
360	 17	68.0	13.0	 25
361	 17	136.0	36.6	 20
362	 17	43.0	7.2	 25
363	 17	611.0	95.0	 25
364	 17	43.0	7.7	 20
365	 17	221.0	31.2	 25
366	 17	48.0	8.9	 25
367	 17	39.3	7.1	 20
368	 17	43.0	6.5	 25
369	 17	38.0	7.8	 20
370	 17	51.3	9.9	 16
371	 17	2094.5	330.1	 20
372	 17	2050.0	110.2	 20
373	 17	49.0	8.6	 16
374	 17	64.5	11.6	 20
375	 17	537.0	62.7	 25
376	 17	40.8	6.9	 20
377	 17	44.0	8.0	 25
378	 17	43.0	7.6	 25
379	 17	43.8	7.6	 20
380	 17	68.0	13.0	 25
381	 17	35.0	5.9	 25
382	 17	40.3	9.2	 20
383	 17	46.0	7.8	 25
384	 17	48.0	7.4	 25
385	 17	48.0	6.3	 20
386	 17	54.0	10.1	 25
387	 17	73.0	14.5	 16
388	 17	218.5	21.4	 20
389	 17	115.0	12.7	 20
390	 17	65.3	10.5	 16
391	 17	106.0	13.7	 20
392	 17	414.5	35.0	 20
393	 17	40.5	7.0	 20
394	 17	46.0	7.0	 25
395	 17	40.0	8.5	 25
396	 17	36.3	6.5	 20
397	 17	42.0	7.7	 25
398	 17	63.0	10.1	 25
399	 17	57.5	9.2	 20
400	 17	79.0	11.5	 25
401	 17	49.0	6.6	 25
402	 17	46.5	9.0	 20
403	 17	40.0	8.9	 25
404	 17	42.0	8.0	 25
405	 17	98.3	17.0	 20
406	 17	205.3	27.4	 20
407	 17	63.5	13.4	 20
408	 17	118.0	11.2	 16
409	 17	305.0	32.7	 20
410	 17	62.5	10.3	 20
411	 17	180.3	20.3	 16
412	 17	162.0	27.3	 25
413	 17	41.0	9.3	 25
414	 17	38.3	7.4	 20
415	 17	43.0	9.0	 25
416	 17	171.0	26.0	 25
417	 17	160.0	14.9	 20
418	 17	39.0	6.8	 25
419	 17	37.0	9.2	 25
420	 17	40.3	7.8	 20
421	 17	39.0	6.2	 25
422	 17	43.0	7.8	 25
423	 17	35.3	7.1	 20
424	 17	52.3	9.5	 20
425	 17	95.0	15.4	 20
426	 17	41.3	7.8	 16
427	 17	38.3	6.3	 20
428	 17	74.0	14.0	 20
429	 17	40.5	7.9	 16
430	 17	40.0	9.1	 25
431	 17	53.0	10.6	 25
432	 17	40.3	7.5	 20
433	 17	41.0	6.8	 25
434	 17	61.0	11.0	 25
435	 17	59.0	12.4	 20
436	 17	59.0	8.8	 25
437	 17	44.0	7.0	 25
438	 17	40.0	6.2	 20
439	 17	59.0	7.2	 25
440	 17	41.0	7.8	 25
441	 17	40.3	7.2	 20
442	 17	41.3	7.1	 20
443	 17	35.0	6.3	 16
444	 17	51.3	11.2	 20
445	 17	66.3	11.9	 20
446	 17	61.3	9.2	 16
447	 17	50.3	7.7	 20
448	 17	40.0	6.9	 25
449	 17	38.8	7.5	 20
450	 17	336.0	52.6	 25
451	 17	41.0	6.2	 25
452	 17	54.5	11.8	 20
453	 17	51.0	11.5	 25
454	 17	953.0	109.1	 25
455	 17	118.5	15.8	 20
456	 17	84.0	13.7	 25
457	 17	52.0	12.0	 25
458	 17	62.3	14.4	 20
459	 17	62.0	8.3	 25
460	 17	44.0	7.7	 25
461	 17	41.3	8.9	 16
462	 17	74.5	11.1	 20
463	 17	50.8	9.8	 20
464	 17	76.0	12.6	 16
465	 17	68.3	12.4	 20
466	 17	45.5	8.6	 20
467	 17	47.5	6.5	 20
468	 17	42.0	7.9	 25
469	 17	58.0	11.9	 25
470	 17	58.5	10.4	 20
471	 17	71.0	12.9	 25
472	 17	69.0	12.4	 25
473	 17	86.3	10.9	 20
474	 17	122.0	16.1	 25
475	 17	178.0	31.1	 25
476	 17	201.5	27.6	 20
477	 17	104.0	28.1	 25
478	 17	46.0	9.5	 25
479	 17	85.5	10.8	 16
480	 17	125.0	19.0	 20
481	 17	84.0	16.5	 20
482	 17	96.0	14.8	 16
483	 17	158.8	22.4	 20
484	 17	45.0	6.4	 20
485	 17	35.3	4.9	 20
486	 17	38.0	8.2	 25
487	 17	39.0	7.5	 25
488	 17	57.5	9.2	 20
489	 17	36.0	6.6	 25
490	 17	40.0	6.3	 25
491	 17	49.3	10.7	 20
492	 17	44.0	6.3	 25
493	 17	41.0	7.6	 25
494	 17	53.5	10.2	 20
495	 17	54.0	10.6	 25
496	 17	90.0	17.4	 25
497	 17	115.8	16.0	 16
498	 17	102.0	15.8	 20
499	 17	66.5	10.5	 20
500	 17	79.0	11.8	 16
501	 17	52.3	10.9	 20
502	 17	65.3	9.3	 16
503	 17	52.0	7.9	 25
504	 17	158.0	24.3	 25
505	 17	248.5	18.9	 20
506	 17	172.0	26.9	 25
507	 17	65.0	9.8	 25
508	 17	101.8	15.0	 20
509	 17	92.0	12.8	 25
510	 17	197.0	22.9	 25
511	 17	812.8	56.4	 20
512	 17	237.0	31.3	 25
513	 17	51.0	8.2	 25
514	 17	57.3	14.4	 20
515	 17	92.5	17.6	 20
516	 17	57.8	9.9	 20
517	 17	68.3	9.5	 16
518	 17	72.0	12.2	 20
519	 17	138.3	18.1	 20
520	 17	837.3	65.2	 16
521	 17	162.0	26.8	 25
522	 17	77.0	13.3	 25
523	 17	66.0	14.8	 20
524	 17	50.0	8.8	 25
525	 17	53.0	10.3	 25
526	 17	92.0	12.5	 20
527	 17	128.0	22.7	 25
528	 17	213.0	26.9	 25
529	 17	108.5	15.6	 20
530	 17	44.0	8.2	 25
531	 17	52.0	9.1	 25
532	 17	82.3	15.1	 20
533	 17	52.0	9.6	 25
534	 17	45.3	15.5	 20
535	 17	45.8	7.0	 16
536	 17	38.0	5.4	 20
537	 17	42.0	7.1	 20
538	 17	39.0	5.7	 16
539	 17	38.3	8.4	 20
540	 17	43.0	8.8	 25
541	 17	61.5	12.4	 20
542	 17	47.0	10.4	 25
543	 17	44.0	6.9	 25
544	 17	303.0	32.6	 20
545	 17	59.0	14.0	 25
546	 17	52.0	10.0	 25
547	 17	43.0	11.8	 20
548	 17	40.0	7.9	 25
549	 17	33.0	6.1	 25
550	 17	35.3	6.6	 20
551	 17	46.0	9.0	 25
552	 17	52.5	8.0	 20
553	 17	42.3	7.7	 16
554	 17	47.8	6.8	 20
555	 17	57.3	10.6	 20
556	 17	88.0	15.0	 16
557	 17	55.0	9.0	 20
558	 17	42.0	7.7	 25
559	 17	77.3	15.5	 20
560	 17	80.0	13.1	 25
561	 17	217.3	27.0	 20
562	 17	46.0	10.8	 25
563	 17	152.0	22.6	 25
564	 17	58.3	10.4	 20
565	 17	63.0	9.9	 25
566	 17	411.0	39.7	 25
567	 17	49.3	11.5	 20
568	 17	72.0	10.8	 25
569	 17	44.0	8.4	 25
570	 17	408.8	42.7	 16
571	 17	44.0	7.8	 20
572	 17	119.5	16.3	 20
573	 17	86.8	11.2	 16
574	 17	198.3	24.6	 20
575	 17	74.3	9.8	 20
576	 17	46.3	8.5	 20
577	 17	84.0	14.2	 25
578	 17	52.0	8.6	 25
579	 17	48.3	9.7	 20
580	 17	65.0	9.1	 25
581	 17	41.0	7.1	 25
582	 17	145.0	19.0	 20
583	 17	109.0	17.4	 25
584	 17	70.0	12.6	 25
585	 17	47.8	9.6	 20
586	 17	52.0	12.2	 25
587	 17	45.0	7.0	 25
588	 17	173.5	29.3	 20
589	 17	44.5	8.9	 20
590	 17	142.3	19.1	 20
591	 17	46.8	7.7	 16
592	 17	39.3	5.3	 20
593	 17	47.5	7.2	 20
594	 17	137.5	18.9	 16
595	 17	48.0	7.9	 25
596	 17	128.0	22.1	 25
597	 17	46.0	9.4	 20
598	 17	51.0	11.8	 25
599	 17	276.0	26.5	 25
600	 17	327.3	34.0	 20
601	 17	124.0	13.5	 25
602	 17	39.0	6.6	 25
603	 17	38.5	8.6	 20
604	 17	37.0	5.7	 25
605	 17	231.0	30.1	 25
606	 17	73.5	15.3	 20
607	 17	109.8	14.8	 20
608	 17	69.5	37.2	 20
609	 17	234.8	33.8	 16
610	 17	64.0	11.2	 20
611	 17	56.0	8.4	 20
612	 17	332.5	28.5	 16
613	 17	50.0	10.5	 25
614	 17	39.0	6.6	 25
615	 17	38.0	6.9	 20
616	 17	44.0	8.6	 25
617	 17	63.0	11.4	 25
618	 17	55.5	10.6	 20
619	 17	60.0	10.7	 25
620	 17	135.5	17.6	 20
621	 17	643.0	75.9	 25
622	 17	1434.0	116.6	 25
623	 17	98.8	15.9	 20
624	 17	287.0	34.9	 25
625	 17	51.8	9.1	 20
626	 17	44.5	4.7	 16
627	 17	90.5	14.4	 20
628	 17	51.8	8.7	 20
629	 17	49.0	5.1	 16
630	 17	51.8	9.2	 20
631	 17	346.0	55.7	 25
632	 17	39.0	6.3	 20
633	 17	37.0	5.5	 25
634	 17	39.0	7.8	 25
635	 17	35.3	4.8	 20
636	 17	122.0	19.4	 25
637	 17	119.0	19.8	 25
638	 17	84.5	12.9	 20
639	 17	70.0	17.9	 25
  0	 18	6112.0	1310.0	 25
  1	 18	45.3	7.1	 20
  2	 18	69.0	11.5	 25
  3	 18	50.0	8.5	 25
  4	 18	39.0	5.5	 20
  5	 18	39.0	9.7	 25
  6	 18	40.0	7.1	 25
  7	 18	40.0	4.9	 20
  8	 18	41.0	6.4	 25
  9	 18	43.5	9.2	 20
 10	 18	36.3	6.5	 16
 11	 18	40.3	8.4	 20
 12	 18	37.3	6.9	 20
 13	 18	39.3	6.2	 16
 14	 18	38.8	8.6	 20
 15	 18	64.0	12.3	 20
 16	 18	40.0	6.8	 20
 17	 18	41.0	5.1	 25
 18	 18	132.0	25.4	 25
 19	 18	77.8	13.6	 20
 20	 18	99.0	16.2	 25
 21	 18	84.0	9.4	 25
 22	 18	36.5	6.5	 20
 23	 18	89.0	18.9	 25
 24	 18	38.0	6.8	 25
 25	 18	39.3	7.6	 20
 26	 18	36.0	5.9	 25
 27	 18	39.8	7.7	 20
 28	 18	46.0	11.0	 20
 29	 18	44.3	7.0	 20
 30	 18	41.5	7.8	 16
 31	 18	43.5	7.7	 20
 32	 18	42.0	7.9	 20
 33	 18	37.3	6.4	 16
 34	 18	37.0	7.3	 25
 35	 18	41.0	10.4	 25
 36	 18	41.0	6.7	 20
 37	 18	32.0	5.4	 25
 38	 18	39.0	18.2	 25
 39	 18	35.0	9.1	 20
 40	 18	45.0	8.9	 25
 41	 18	37.0	6.5	 25
 42	 18	42.8	8.0	 20
 43	 18	42.0	9.9	 25
 44	 18	59.0	11.8	 25
 45	 18	35.0	7.2	 20
 46	 18	34.8	5.7	 20
 47	 18	37.3	10.1	 20
 48	 18	35.0	7.0	 16
 49	 18	35.3	6.8	 20
 50	 18	39.0	9.0	 20
 51	 18	36.0	6.4	 16
 52	 18	35.0	8.1	 25
 53	 18	45.0	7.4	 25
 54	 18	44.5	8.6	 20
 55	 18	39.0	6.2	 25
 56	 18	38.0	7.1	 25
 57	 18	37.0	7.2	 20
 58	 18	37.0	8.0	 25
 59	 18	37.0	6.8	 25
 60	 18	32.0	5.0	 20
 61	 18	38.0	8.4	 25
 62	 18	52.0	7.4	 25
 63	 18	39.3	7.8	 20
 64	 18	42.3	9.4	 20
 65	 18	37.3	7.4	 20
 66	 18	42.0	7.5	 16
 67	 18	67.3	12.6	 20
 68	 18	43.3	8.1	 20
 69	 18	37.0	6.8	 16
 70	 18	37.0	8.2	 25
 71	 18	36.0	5.5	 25
 72	 18	38.3	16.2	 20
 73	 18	34.0	6.9	 25
 74	 18	44.0	6.4	 25
 75	 18	47.8	8.4	 20
 76	 18	39.0	6.0	 25
 77	 18	48.0	9.3	 25
 78	 18	47.3	6.1	 20
 79	 18	42.0	6.9	 25
 80	 18	38.0	6.6	 25
 81	 18	43.3	6.9	 20
 82	 18	39.0	10.1	 25
 83	 18	42.0	6.8	 20
 84	 18	62.3	11.0	 16
 85	 18	38.0	6.1	 20
 86	 18	40.3	5.1	 16
 87	 18	36.5	6.8	 20
 88	 18	32.5	4.8	 20
 89	 18	62.8	12.9	 20
 90	 18	67.0	13.2	 25
 91	 18	131.0	29.1	 25
 92	 18	181.8	33.1	 20
 93	 18	121.0	118.7	 25
 94	 18	233.0	28.8	 25
 95	 18	85.8	17.6	 20
 96	 18	47.0	12.1	 25
 97	 18	48.0	8.4	 25
 98	 18	69.3	12.9	 20
 99	 18	36.0	8.5	 25
100	 18	41.0	7.5	 25
101	 18	33.3	5.5	 16
102	 18	43.5	6.3	 20
103	 18	76.5	15.0	 20
104	 18	56.3	10.8	 16
105	 18	56.3	11.0	 20
106	 18	46.0	7.5	 20
107	 18	80.8	13.9	 20
108	 18	89.0	13.8	 25
109	 18	62.0	10.1	 25
110	 18	67.0	10.8	 20
111	 18	49.0	7.0	 25
112	 18	42.0	6.2	 25
113	 18	58.0	8.1	 20
114	 18	49.0	8.4	 25
115	 18	37.0	6.1	 25
116	 18	42.5	6.9	 20
117	 18	42.0	6.5	 25
118	 18	59.0	10.6	 25
119	 18	87.3	11.7	 16
120	 18	552.8	67.9	 20
121	 18	110.5	18.9	 20
122	 18	82.0	13.5	 16
123	 18	47.0	8.9	 20
124	 18	46.3	6.6	 20
125	 18	43.3	7.9	 20
126	 18	49.0	8.3	 25
127	 18	72.0	11.3	 25
128	 18	39.8	8.0	 20
129	 18	51.0	9.1	 25
130	 18	50.0	11.0	 25
131	 18	41.3	9.7	 20
132	 18	54.0	9.3	 25
133	 18	40.0	8.5	 25
134	 18	39.3	6.1	 20
135	 18	50.0	10.2	 25
136	 18	72.0	13.5	 25
137	 18	36.3	6.3	 16
138	 18	41.3	9.9	 20
139	 18	38.5	6.2	 20
140	 18	103.3	10.5	 16
141	 18	214.0	14.3	 20
142	 18	181.3	21.5	 20
143	 18	457.8	40.0	 16
144	 18	49.0	8.8	 25
145	 18	45.0	8.3	 20
146	 18	37.0	6.7	 25
147	 18	37.0	6.5	 25
148	 18	44.0	6.0	 20
149	 18	40.0	7.8	 25
150	 18	42.0	8.6	 25
151	 18	37.0	6.3	 20
152	 18	44.0	10.6	 25
153	 18	37.0	8.3	 25
154	 18	38.3	9.3	 20
155	 18	41.0	6.0	 25
156	 18	50.3	8.7	 20
157	 18	61.8	11.4	 16
158	 18	61.8	12.6	 20
159	 18	110.5	15.0	 20
160	 18	89.0	12.2	 16
161	 18	116.5	14.6	 20
162	 18	57.0	11.9	 25
163	 18	70.8	11.2	 20
164	 18	62.0	12.0	 25
165	 18	98.0	16.8	 25
166	 18	73.0	15.2	 20
167	 18	63.0	11.1	 25
168	 18	71.0	11.3	 25
169	 18	45.8	9.3	 20
170	 18	38.0	6.2	 25
171	 18	38.0	7.4	 25
172	 18	33.5	7.2	 20
173	 18	39.0	7.4	 25
174	 18	34.3	5.2	 20
175	 18	40.3	7.6	 16
176	 18	41.0	9.4	 20
177	 18	45.5	9.6	 20
178	 18	46.0	6.9	 16
179	 18	38.0	8.2	 20
180	 18	41.0	8.0	 25
181	 18	36.5	6.3	 20
182	 18	42.0	9.9	 25
183	 18	42.0	9.3	 25
184	 18	48.3	10.5	 20
185	 18	39.0	5.6	 25
186	 18	47.0	9.5	 25
187	 18	95.0	18.2	 20
188	 18	115.0	16.8	 25
189	 18	60.0	10.7	 25
190	 18	42.0	7.2	 20
191	 18	63.0	12.3	 25
192	 18	41.3	5.7	 20
193	 18	43.3	7.7	 16
194	 18	53.3	9.6	 20
195	 18	50.5	8.6	 20
196	 18	68.0	13.2	 16
197	 18	111.3	17.4	 20
198	 18	51.0	11.4	 25
199	 18	36.0	6.2	 20
200	 18	32.0	6.1	 25
201	 18	33.5	6.4	 20
202	 18	40.0	6.4	 25
203	 18	37.0	6.4	 25
204	 18	39.0	5.0	 20
205	 18	38.0	8.2	 25
206	 18	39.0	7.2	 25
207	 18	39.5	7.8	 20
208	 18	42.0	11.7	 25
209	 18	41.0	6.8	 25
210	 18	90.8	14.2	 20
211	 18	49.8	6.3	 20
212	 18	39.3	6.3	 20
213	 18	45.8	6.2	 16
214	 18	42.8	8.2	 20
215	 18	34.3	8.1	 20
216	 18	36.0	5.7	 16
217	 18	42.0	7.2	 25
218	 18	40.0	5.9	 25
219	 18	46.3	8.3	 20
220	 18	38.0	6.7	 25
221	 18	36.0	5.3	 25
222	 18	36.3	6.9	 20
223	 18	36.0	7.5	 25
224	 18	40.0	9.0	 25
225	 18	37.3	7.2	 20
226	 18	43.0	9.2	 25
227	 18	37.0	6.9	 25
228	 18	44.0	6.7	 20
229	 18	68.3	9.5	 20
230	 18	46.3	8.6	 20
231	 18	47.5	8.6	 16
232	 18	37.3	8.7	 20
233	 18	41.3	8.6	 20
234	 18	49.0	11.2	 16
235	 18	32.0	5.7	 25
236	 18	40.0	7.3	 25
237	 18	46.5	8.7	 20
238	 18	51.0	10.0	 25
239	 18	42.0	6.9	 25
240	 18	41.8	8.1	 20
241	 18	71.0	15.5	 25
242	 18	75.0	14.7	 25
243	 18	76.8	14.2	 20
244	 18	61.0	10.0	 25
245	 18	50.0	9.3	 25
246	 18	50.0	8.9	 20
247	 18	47.0	8.6	 20
248	 18	45.8	6.8	 20
249	 18	48.3	9.6	 16
250	 18	34.0	6.6	 20
251	 18	43.0	7.0	 20
252	 18	38.3	4.2	 16
253	 18	39.0	7.3	 25
254	 18	42.0	7.0	 25
255	 18	42.0	8.0	 20
256	 18	39.0	7.1	 25
257	 18	38.0	7.4	 25
258	 18	45.0	9.9	 20
259	 18	54.0	10.7	 25
260	 18	52.8	12.7	 20
261	 18	70.0	13.0	 25
262	 18	114.0	14.3	 25
263	 18	40.5	9.0	 20
264	 18	57.0	21.9	 25
265	 18	58.3	10.4	 20
266	 18	81.3	14.7	 16
267	 18	45.3	8.4	 20
268	 18	42.5	5.8	 20
269	 18	40.3	6.0	 16
270	 18	39.3	7.6	 20
271	 18	41.3	11.3	 20
272	 18	40.0	7.8	 20
273	 18	37.0	6.1	 25
274	 18	62.0	12.9	 25
275	 18	39.3	6.3	 20
276	 18	37.0	7.1	 25
277	 18	38.0	7.6	 25
278	 18	42.5	6.5	 20
279	 18	48.0	9.2	 25
280	 18	38.0	7.5	 25
281	 18	48.0	7.9	 20
282	 18	42.0	5.7	 25
283	 18	42.0	8.5	 25
284	 18	43.0	7.7	 16
285	 18	47.0	6.8	 20
286	 18	41.3	5.9	 20
287	 18	55.3	10.7	 16
288	 18	43.5	7.7	 20
289	 18	89.3	17.4	 20
290	 18	45.3	9.6	 20
291	 18	41.0	8.7	 25
292	 18	44.0	8.0	 25
293	 18	46.3	9.3	 20
294	 18	129.0	22.9	 25
295	 18	113.0	55.3	 25
296	 18	280.0	25.2	 20
297	 18	121.0	16.6	 25
298	 18	210.0	22.9	 25
299	 18	98.3	17.6	 20
300	 18	63.0	10.9	 25
301	 18	59.0	8.5	 25
302	 18	199.0	21.5	 16
303	 18	60.5	10.9	 20
304	 18	48.3	8.9	 20
305	 18	36.3	8.8	 16
306	 18	47.3	9.4	 20
307	 18	68.3	9.2	 20
308	 18	46.3	8.4	 20
309	 18	134.0	20.0	 25
310	 18	164.0	21.8	 25
311	 18	81.5	14.0	 20
312	 18	72.0	10.5	 25
313	 18	76.0	14.0	 25
314	 18	97.3	14.9	 20
315	 18	202.0	26.1	 25
316	 18	86.0	13.8	 25
317	 18	61.3	10.2	 20
318	 18	88.0	14.7	 25
319	 18	45.3	8.2	 20
320	 18	46.3	8.0	 20
321	 18	45.0	8.1	 20
322	 18	120.0	14.7	 16
323	 18	101.8	16.9	 20
324	 18	150.5	15.2	 20
325	 18	143.0	18.5	 16
326	 18	52.0	11.5	 25
327	 18	60.0	12.8	 25
328	 18	199.5	26.9	 20
329	 18	428.0	39.0	 25
330	 18	74.0	9.8	 25
331	 18	49.3	12.7	 20
332	 18	41.0	7.7	 25
333	 18	41.0	6.9	 25
334	 18	149.8	20.4	 20
335	 18	91.0	14.0	 25
336	 18	48.0	10.1	 25
337	 18	45.0	9.9	 20
338	 18	44.0	7.2	 25
339	 18	1049.8	136.8	 20
340	 18	422.5	46.5	 16
341	 18	134.0	19.8	 20
342	 18	77.0	16.5	 20
343	 18	112.5	12.6	 16
344	 18	63.3	11.5	 20
345	 18	63.0	8.7	 25
346	 18	153.3	31.8	 20
347	 18	53.0	6.8	 25
348	 18	44.0	7.1	 25
349	 18	53.5	9.0	 20
350	 18	72.0	12.4	 25
351	 18	43.0	7.6	 25
352	 18	40.3	7.3	 20
353	 18	37.0	6.3	 25
354	 18	39.0	8.1	 25
355	 18	36.0	7.3	 20
356	 18	40.0	6.2	 25
357	 18	38.3	6.5	 20
358	 18	44.5	10.5	 16
359	 18	34.5	7.4	 20
360	 18	45.5	8.1	 20
361	 18	39.0	5.9	 16
362	 18	43.5	7.1	 20
363	 18	95.0	17.2	 25
364	 18	39.3	6.3	 20
365	 18	135.0	21.0	 25
366	 18	99.0	19.6	 25
367	 18	39.5	6.9	 20
368	 18	34.0	5.3	 25
369	 18	39.0	7.3	 25
370	 18	42.0	5.5	 20
371	 18	407.0	70.2	 25
372	 18	427.0	54.5	 25
373	 18	43.3	7.2	 20
374	 18	59.0	10.9	 25
375	 18	91.8	19.3	 20
376	 18	39.0	4.5	 16
377	 18	38.5	6.0	 20
378	 18	40.5	7.4	 16
379	 18	41.0	8.8	 20
380	 18	42.8	7.1	 20
381	 18	37.0	5.0	 20
382	 18	39.0	7.4	 25
383	 18	42.0	8.7	 25
384	 18	49.0	8.6	 20
385	 18	39.0	7.8	 25
386	 18	51.0	9.6	 25
387	 18	62.0	10.3	 20
388	 18	96.0	15.2	 25
389	 18	55.0	11.2	 25
390	 18	48.5	9.1	 20
391	 18	80.0	10.8	 25
392	 18	243.0	32.9	 25
393	 18	40.3	6.2	 16
394	 18	48.5	9.0	 20
395	 18	41.3	8.7	 20
396	 18	40.0	9.3	 16
397	 18	38.5	6.4	 20
398	 18	47.3	6.9	 20
399	 18	43.3	8.4	 16
400	 18	84.0	15.4	 25
401	 18	58.0	10.5	 25
402	 18	47.3	7.7	 20
403	 18	40.0	5.7	 25
404	 18	46.0	12.9	 25
405	 18	58.5	10.0	 20
406	 18	232.0	41.9	 25
407	 18	62.0	10.6	 25
408	 18	171.3	16.3	 20
409	 18	186.0	29.4	 25
410	 18	66.0	12.0	 25
411	 18	64.8	10.9	 20
412	 18	329.3	48.5	 20
413	 18	39.5	6.1	 20
414	 18	37.5	6.3	 16
415	 18	39.0	7.5	 20
416	 18	66.3	9.3	 20
417	 18	69.3	11.5	 16
418	 18	38.0	6.7	 25
419	 18	36.0	7.8	 25
420	 18	38.0	4.3	 20
421	 18	40.0	9.0	 25
422	 18	40.0	7.0	 25
423	 18	41.3	7.2	 20
424	 18	41.0	6.1	 25
425	 18	72.0	12.6	 25
426	 18	43.0	7.9	 20
427	 18	40.0	7.1	 25
428	 18	55.0	10.9	 25
429	 18	39.8	6.5	 20
430	 18	37.0	6.0	 20
431	 18	45.3	9.5	 20
432	 18	36.5	7.1	 16
433	 18	36.5	9.4	 20
434	 18	42.0	6.2	 16
435	 18	43.0	9.5	 20
436	 18	45.0	8.3	 25
437	 18	44.5	7.4	 20
438	 18	42.0	6.2	 25
439	 18	39.0	7.1	 25
440	 18	42.3	8.0	 20
441	 18	38.0	7.3	 25
442	 18	46.0	8.4	 25
443	 18	46.5	9.5	 20
444	 18	60.0	12.0	 25
445	 18	44.0	8.1	 25
446	 18	91.8	10.7	 20
447	 18	50.0	10.0	 25
448	 18	40.3	6.8	 20
449	 18	41.3	8.5	 16
450	 18	41.5	7.6	 20
451	 18	37.3	8.3	 20
452	 18	41.3	7.1	 16
453	 18	39.0	8.9	 20
454	 18	146.0	27.3	 25
455	 18	66.3	12.1	 20
456	 18	56.0	9.8	 25
457	 18	55.0	10.3	 25
458	 18	56.3	11.4	 20
459	 18	89.0	17.3	 25
460	 18	42.0	9.0	 25
461	 18	43.8	8.2	 20
462	 18	99.0	15.4	 25
463	 18	47.0	8.0	 25
464	 18	80.8	10.6	 20
465	 18	97.0	18.4	 25
466	 18	44.0	7.9	 25
467	 18	48.0	8.7	 16
468	 18	45.3	7.9	 20
469	 18	111.0	17.5	 20
470	 18	80.5	13.1	 16
471	 18	52.8	8.9	 20
472	 18	49.3	10.0	 20
473	 18	59.0	11.9	 20
474	 18	90.0	14.6	 25
475	 18	72.0	10.5	 25
476	 18	69.8	11.1	 20
477	 18	51.0	8.3	 25
478	 18	51.0	8.3	 25
479	 18	57.0	14.5	 20
480	 18	72.0	15.0	 25
481	 18	62.0	9.6	 25
482	 18	66.5	13.2	 20
483	 18	470.0	51.5	 25
484	 18	39.0	8.2	 25
485	 18	33.0	5.8	 16
486	 18	38.0	7.6	 20
487	 18	34.5	5.5	 20
488	 18	39.0	6.4	 16
489	 18	43.0	7.5	 20
490	 18	43.3	9.0	 20
491	 18	37.0	7.0	 20
492	 18	40.0	6.6	 25
493	 18	40.3	7.4	 20
494	 18	58.0	9.1	 25
495	 18	41.0	7.1	 25
496	 18	61.3	11.7	 20
497	 18	61.0	8.6	 25
498	 18	62.0	7.3	 25
499	 18	45.0	11.4	 20
500	 18	64.0	10.6	 25
501	 18	51.0	8.9	 25
502	 18	47.0	11.6	 20
503	 18	44.5	11.6	 20
504	 18	103.8	15.9	 20
505	 18	133.8	17.0	 16
506	 18	68.5	13.3	 20
507	 18	54.5	9.1	 20
508	 18	79.0	14.0	 16
509	 18	91.0	14.8	 25
510	 18	109.0	18.3	 25
511	 18	610.3	88.7	 20
512	 18	76.0	13.3	 25
513	 18	39.0	7.0	 25
514	 18	58.3	10.4	 20
515	 18	66.0	10.0	 25
516	 18	48.0	10.3	 25
517	 18	57.0	10.0	 20
518	 18	46.0	7.6	 25
519	 18	77.0	11.4	 25
520	 18	247.3	33.5	 20
521	 18	80.3	10.7	 20
522	 18	49.5	8.7	 20
523	 18	58.5	11.1	 16
524	 18	59.3	11.5	 20
525	 18	49.5	9.5	 20
526	 18	66.3	11.0	 16
527	 18	83.0	16.5	 20
528	 18	64.0	9.9	 25
529	 18	54.5	8.4	 20
530	 18	55.0	9.1	 25
531	 18	66.0	11.1	 25
532	 18	40.0	7.6	 20
533	 18	38.0	7.4	 25
534	 18	36.0	8.2	 25
535	 18	40.0	8.9	 20
536	 18	40.0	8.5	 25
537	 18	39.0	7.0	 25
538	 18	38.0	6.3	 20
539	 18	41.0	7.8	 25
540	 18	56.0	11.8	 20
541	 18	75.3	13.2	 16
542	 18	47.8	9.1	 20
543	 18	41.0	8.1	 20
544	 18	70.0	9.7	 16
545	 18	45.0	8.7	 20
546	 18	36.0	8.1	 25
547	 18	39.0	7.7	 20
548	 18	38.0	6.4	 25
549	 18	35.0	8.0	 25
550	 18	35.3	6.5	 20
551	 18	39.0	7.2	 25
552	 18	49.3	8.7	 20
553	 18	44.0	9.3	 25
554	 18	55.0	10.9	 25
555	 18	77.3	12.6	 20
556	 18	103.0	21.6	 25
557	 18	43.0	6.8	 25
558	 18	34.0	8.5	 16
559	 18	46.5	7.0	 20
560	 18	66.5	11.5	 20
561	 18	303.0	25.7	 16
562	 18	66.0	13.1	 20
563	 18	296.5	28.5	 20
564	 18	82.0	12.3	 20
565	 18	75.0	12.3	 25
566	 18	238.0	29.6	 25
567	 18	46.0	7.3	 20
568	 18	94.0	15.7	 25
569	 18	39.0	7.7	 25
570	 18	172.3	27.4	 20
571	 18	47.0	8.3	 25
572	 18	77.0	14.0	 25
573	 18	171.5	20.5	 20
574	 18	136.0	21.2	 25
575	 18	55.0	10.8	 25
576	 18	48.0	10.5	 16
577	 18	50.3	10.4	 20
578	 18	40.5	7.4	 20
579	 18	44.5	12.4	 16
580	 18	46.0	7.3	 20
581	 18	43.0	8.7	 20
582	 18	351.0	50.9	 20
583	 18	137.0	25.1	 25
584	 18	118.0	24.6	 25
585	 18	47.8	10.1	 20
586	 18	57.0	9.6	 25
587	 18	54.0	7.6	 25
588	 18	99.3	16.4	 20
589	 18	39.0	8.7	 25
590	 18	112.0	16.1	 25
591	 18	38.0	8.1	 20
592	 18	40.0	6.3	 25
593	 18	46.0	8.8	 25
594	 18	53.8	9.6	 20
595	 18	46.3	7.9	 20
596	 18	90.5	14.7	 20
597	 18	41.3	6.7	 16
598	 18	63.0	11.3	 20
599	 18	128.5	17.9	 20
600	 18	136.8	19.9	 16
601	 18	64.0	11.5	 25
602	 18	40.0	8.2	 25
603	 18	41.8	10.8	 20
604	 18	36.0	5.7	 25
605	 18	59.0	10.1	 25
606	 18	64.3	12.6	 20
607	 18	49.0	8.1	 25
608	 18	33.3	5.6	 20
609	 18	50.0	6.7	 25
610	 18	53.0	11.1	 25
611	 18	54.3	7.8	 20
612	 18	102.0	17.6	 25
613	 18	41.0	8.3	 20
614	 18	40.0	6.5	 16
615	 18	41.3	8.0	 20
616	 18	46.5	8.6	 20
617	 18	68.3	13.9	 16
618	 18	69.0	15.2	 20
619	 18	58.0	9.3	 25
620	 18	175.3	26.0	 20
621	 18	519.0	65.9	 25
622	 18	423.0	61.3	 25
623	 18	62.0	9.9	 20
624	 18	139.0	14.5	 25
625	 18	44.0	8.0	 25
626	 18	38.3	6.5	 20
627	 18	101.0	15.0	 25
628	 18	44.0	8.1	 25
629	 18	45.0	9.5	 20
630	 18	43.0	7.5	 25
631	 18	75.3	15.9	 20
632	 18	41.3	5.5	 16
633	 18	39.3	7.3	 20
634	 18	43.3	8.9	 20
635	 18	42.0	10.3	 16
636	 18	44.5	10.3	 20
637	 18	43.0	6.1	 25
638	 18	57.3	8.6	 20
639	 18	6446.0	1290.1	 25
  0	 19	61.0	12.7	 20
  1	 19	157.8	20.1	 16
  2	 19	48.8	8.4	 20
  3	 19	60.0	11.8	 25
  4	 19	49.0	7.4	 20
  5	 19	43.0	9.0	 25
  6	 19	43.0	9.3	 25
  7	 19	38.5	8.4	 20
  8	 19	38.0	6.3	 25
  9	 19	46.0	9.8	 25
 10	 19	38.3	7.6	 20
 11	 19	43.0	9.8	 25
 12	 19	45.0	9.4	 25
 13	 19	81.0	9.1	 20
 14	 19	42.0	6.4	 25
 15	 19	44.0	7.9	 25
 16	 19	49.3	8.0	 16
 17	 19	58.5	10.1	 20
 18	 19	70.3	15.9	 16
 19	 19	45.3	9.6	 20
 20	 19	49.8	8.2	 20
 21	 19	218.3	24.2	 16
 22	 19	178.0	38.1	 25
 23	 19	75.0	12.3	 25
 24	 19	52.0	10.3	 20
 25	 19	63.0	12.5	 25
 26	 19	187.0	22.0	 25
 27	 19	50.3	8.3	 20
 28	 19	53.0	8.2	 25
 29	 19	42.0	8.0	 25
 30	 19	49.5	11.0	 20
 31	 19	36.0	7.6	 25
 32	 19	37.0	7.5	 25
 33	 19	54.5	8.0	 20
 34	 19	69.0	14.6	 20
 35	 19	46.3	9.0	 20
 36	 19	39.8	8.7	 16
 37	 19	36.3	5.1	 20
 38	 19	36.8	5.8	 20
 39	 19	35.0	6.6	 16
 40	 19	42.0	7.5	 25
 41	 19	43.0	9.3	 25
 42	 19	35.3	6.2	 20
 43	 19	37.0	8.1	 25
 44	 19	39.0	7.1	 25
 45	 19	44.0	7.5	 20
 46	 19	34.0	7.0	 25
 47	 19	38.0	7.3	 25
 48	 19	42.8	10.1	 20
 49	 19	41.0	7.7	 25
 50	 19	43.0	6.6	 25
 51	 19	39.3	9.2	 20
 52	 19	74.5	12.4	 20
 53	 19	45.0	5.8	 20
 54	 19	40.0	8.0	 16
 55	 19	37.0	5.3	 20
 56	 19	36.5	7.4	 20
 57	 19	35.8	6.1	 16
 58	 19	36.0	7.6	 25
 59	 19	205.0	29.6	 25
 60	 19	53.0	6.7	 20
 61	 19	47.0	8.1	 25
 62	 19	48.0	9.1	 25
 63	 19	38.5	8.4	 20
 64	 19	40.0	6.7	 25
 65	 19	42.0	9.2	 25
 66	 19	36.3	6.8	 20
 67	 19	37.0	7.1	 25
 68	 19	92.0	11.8	 25
 69	 19	60.3	8.5	 20
 70	 19	47.3	10.3	 20
 71	 19	34.0	7.2	 20
 72	 19	52.3	48.5	 16
 73	 19	40.0	7.2	 20
 74	 19	38.3	8.1	 20
 75	 19	145.0	21.9	 16
 76	 19	45.5	9.6	 20
 77	 19	36.3	4.5	 20
 78	 19	169.0	24.2	 25
 79	 19	227.0	33.5	 25
 80	 19	181.5	20.1	 20
 81	 19	116.0	18.2	 25
 82	 19	41.0	7.8	 25
 83	 19	60.0	8.9	 20
 84	 19	87.0	20.3	 25
 85	 19	47.0	7.6	 25
 86	 19	61.5	10.0	 20
 87	 19	49.0	7.5	 25
 88	 19	57.0	9.9	 25
 89	 19	58.8	11.9	 16
 90	 19	205.8	33.0	 20
 91	 19	247.8	25.1	 20
 92	 19	374.0	39.3	 16
 93	 19	204.3	30.7	 20
 94	 19	325.3	27.6	 20
 95	 19	301.3	42.8	 20
 96	 19	109.0	19.0	 25
 97	 19	68.0	10.7	 25
 98	 19	38.3	7.3	 20
 99	 19	45.0	7.8	 25
100	 19	37.0	7.6	 25
101	 19	36.5	5.8	 20
102	 19	397.0	73.9	 25
103	 19	48.0	8.3	 25
104	 19	51.3	10.6	 20
105	 19	60.0	12.1	 25
106	 19	54.0	9.6	 25
107	 19	47.5	10.5	 16
108	 19	35.5	7.0	 20
109	 19	37.5	6.9	 20
110	 19	41.8	6.6	 16
111	 19	47.0	8.6	 20
112	 19	70.8	17.0	 20
113	 19	47.3	8.6	 20
114	 19	52.0	10.2	 25
115	 19	43.0	7.2	 25
116	 19	92.5	11.6	 20
117	 19	125.0	19.8	 25
118	 19	308.0	31.8	 25
119	 19	81.5	13.5	 20
120	 19	93.0	16.0	 25
121	 19	59.0	10.8	 25
122	 19	75.3	14.4	 20
123	 19	46.0	7.9	 25
124	 19	49.0	8.9	 25
125	 19	585.8	53.3	 16
126	 19	43.0	6.0	 20
127	 19	335.3	37.3	 20
128	 19	38.5	8.1	 16
129	 19	41.0	7.7	 20
130	 19	171.8	25.8	 20
131	 19	38.5	8.1	 20
132	 19	140.0	15.1	 25
133	 19	43.0	7.0	 20
134	 19	41.0	8.2	 25
135	 19	71.0	11.4	 25
136	 19	114.8	19.7	 20
137	 19	37.0	6.6	 25
138	 19	44.0	8.4	 25
139	 19	48.5	15.3	 20
140	 19	63.0	10.9	 25
141	 19	205.0	21.9	 25
142	 19	95.8	18.0	 20
143	 19	195.0	23.1	 25
144	 19	394.5	119.3	 20
145	 19	321.8	28.2	 16
146	 19	66.5	8.8	 20
147	 19	68.3	13.5	 20
148	 19	56.0	11.3	 16
149	 19	41.5	8.2	 20
150	 19	48.0	8.4	 25
151	 19	51.3	11.3	 20
152	 19	116.0	18.6	 25
153	 19	62.0	13.1	 25
154	 19	38.3	7.5	 20
155	 19	41.0	6.4	 25
156	 19	49.0	8.7	 25
157	 19	74.0	16.2	 20
158	 19	62.0	11.0	 25
159	 19	35.0	6.0	 25
160	 19	132.5	23.1	 20
161	 19	132.0	19.3	 25
162	 19	177.3	24.8	 20
163	 19	220.8	20.6	 16
164	 19	251.8	31.6	 20
165	 19	64.0	8.9	 20
166	 19	105.3	19.3	 16
167	 19	169.5	22.4	 20
168	 19	114.0	12.8	 25
169	 19	63.8	12.1	 20
170	 19	40.0	7.3	 25
171	 19	48.0	9.8	 25
172	 19	41.0	9.8	 20
173	 19	39.0	8.4	 25
174	 19	43.0	8.0	 25
175	 19	242.0	24.4	 20
176	 19	390.0	43.6	 25
177	 19	66.0	9.0	 25
178	 19	38.0	6.0	 20
179	 19	39.0	7.8	 25
180	 19	61.0	10.6	 20
181	 19	41.8	9.4	 16
182	 19	34.3	4.2	 20
183	 19	51.5	8.5	 20
184	 19	81.5	15.9	 16
185	 19	40.5	8.7	 20
186	 19	48.0	9.6	 25
187	 19	54.3	11.9	 20
188	 19	43.0	9.2	 25
189	 19	39.0	5.3	 25
190	 19	41.0	5.3	 20
191	 19	35.0	9.2	 25
192	 19	74.5	11.7	 20
193	 19	553.0	102.1	 25
194	 19	45.0	8.1	 25
195	 19	33.3	4.7	 20
196	 19	41.0	9.3	 25
197	 19	736.0	111.9	 25
198	 19	57.5	11.5	 16
199	 19	43.5	9.2	 20
200	 19	39.3	7.5	 20
201	 19	37.5	5.8	 16
202	 19	40.3	10.9	 20
203	 19	33.0	5.7	 20
204	 19	36.8	6.6	 16
205	 19	42.0	7.4	 25
206	 19	36.0	6.3	 25
207	 19	47.5	8.7	 20
208	 19	51.0	11.4	 25
209	 19	51.0	9.5	 25
210	 19	39.3	8.7	 20
211	 19	42.0	8.1	 25
212	 19	35.0	7.9	 25
213	 19	38.3	6.9	 20
214	 19	43.0	7.0	 25
215	 19	242.0	37.5	 25
216	 19	46.5	8.7	 20
217	 19	46.8	8.4	 20
218	 19	43.0	8.5	 20
219	 19	50.0	9.9	 16
220	 19	55.0	7.1	 20
221	 19	37.0	7.1	 20
222	 19	36.0	6.8	 16
223	 19	40.0	6.3	 25
224	 19	46.0	8.2	 25
225	 19	36.5	7.0	 20
226	 19	38.0	6.3	 25
227	 19	46.0	10.2	 25
228	 19	45.0	9.6	 20
229	 19	38.0	5.8	 25
230	 19	41.0	8.2	 25
231	 19	34.3	6.0	 20
232	 19	37.0	7.8	 25
233	 19	49.0	9.7	 25
234	 19	41.0	6.2	 20
235	 19	43.5	8.3	 20
236	 19	43.0	9.1	 20
237	 19	50.8	7.2	 16
238	 19	41.3	5.6	 20
239	 19	63.3	8.7	 20
240	 19	40.0	6.2	 16
241	 19	47.0	26.1	 25
242	 19	50.0	10.4	 25
243	 19	136.3	20.2	 20
244	 19	124.0	16.3	 25
245	 19	64.0	9.7	 25
246	 19	70.3	12.8	 20
247	 19	92.0	21.4	 25
248	 19	41.0	6.1	 25
249	 19	42.3	7.1	 20
250	 19	63.0	12.1	 25
251	 19	98.8	13.3	 20
252	 19	87.0	13.1	 25
253	 19	100.5	19.7	 20
254	 19	58.3	8.5	 16
255	 19	43.3	8.5	 20
256	 19	43.3	6.9	 20
257	 19	41.3	7.9	 16
258	 19	44.8	6.9	 20
259	 19	42.0	8.1	 25
260	 19	38.3	5.2	 20
261	 19	39.0	8.1	 25
262	 19	55.0	10.3	 25
263	 19	53.3	8.1	 20
264	 19	240.0	38.9	 25
265	 19	44.0	8.8	 25
266	 19	168.0	13.9	 20
267	 19	61.0	9.8	 25
268	 19	87.0	17.4	 25
269	 19	129.0	15.9	 20
270	 19	40.0	8.4	 25
271	 19	69.0	12.4	 25
272	 19	49.0	5.8	 16
273	 19	39.0	8.3	 20
274	 19	47.3	8.4	 20
275	 19	87.5	12.0	 16
276	 19	52.3	10.9	 20
277	 19	57.8	7.9	 20
278	 19	76.0	12.4	 20
279	 19	72.0	16.3	 25
280	 19	50.0	10.2	 25
281	 19	57.3	11.4	 20
282	 19	45.0	9.1	 25
283	 19	176.0	32.5	 25
284	 19	80.5	13.4	 20
285	 19	58.0	12.1	 25
286	 19	251.0	38.1	 25
287	 19	41.0	6.8	 20
288	 19	59.0	11.4	 25
289	 19	92.0	16.3	 25
290	 19	852.0	45.9	 16
291	 19	137.3	16.4	 20
292	 19	95.8	19.3	 20
293	 19	85.3	13.0	 16
294	 19	81.8	16.1	 20
295	 19	41.0	8.0	 20
296	 19	102.3	16.1	 20
297	 19	51.0	7.9	 25
298	 19	60.0	7.6	 25
299	 19	99.5	14.9	 20
300	 19	183.0	16.2	 25
301	 19	97.0	15.2	 25
302	 19	54.3	10.6	 20
303	 19	43.0	8.1	 25
304	 19	41.0	9.6	 25
305	 19	45.5	8.4	 20
306	 19	38.0	5.6	 25
307	 19	42.0	7.6	 25
308	 19	54.5	11.9	 16
309	 19	44.3	8.3	 20
310	 19	65.8	9.1	 16
311	 19	228.0	34.6	 20
312	 19	61.8	8.2	 20
313	 19	42.5	6.2	 16
314	 19	51.0	8.4	 25
315	 19	60.0	11.6	 25
316	 19	51.0	10.1	 20
317	 19	75.0	9.9	 25
318	 19	62.0	11.5	 25
319	 19	40.0	6.5	 20
320	 19	39.0	5.6	 25
321	 19	42.0	10.3	 25
322	 19	37.3	7.2	 20
323	 19	84.0	18.4	 25
324	 19	108.0	18.3	 25
325	 19	247.0	22.4	 20
326	 19	40.5	9.4	 20
327	 19	40.0	8.2	 20
328	 19	290.3	32.0	 16
329	 19	165.5	22.6	 20
330	 19	103.3	20.8	 20
331	 19	56.3	6.6	 16
332	 19	37.3	5.6	 20
333	 19	89.0	18.8	 25
334	 19	112.3	16.0	 20
335	 19	53.0	9.4	 25
336	 19	81.0	14.9	 25
337	 19	48.3	9.3	 20
338	 19	50.0	8.2	 25
339	 19	50.0	9.4	 25
340	 19	61.3	11.4	 20
341	 19	40.0	7.4	 25
342	 19	43.0	7.6	 25
343	 19	57.8	11.8	 20
344	 19	36.0	8.1	 25
345	 19	283.8	41.6	 20
346	 19	718.8	69.9	 16
347	 19	216.0	32.4	 20
348	 19	66.3	10.4	 20
349	 19	52.0	9.6	 16
350	 19	72.0	10.8	 20
351	 19	39.0	8.2	 25
352	 19	44.3	6.7	 20
353	 19	51.0	9.4	 25
354	 19	39.0	6.5	 25
355	 19	81.5	16.4	 20
356	 19	40.0	7.1	 25
357	 19	37.0	6.6	 25
358	 19	38.8	8.1	 20
359	 19	42.0	8.1	 25
360	 19	42.0	7.6	 25
361	 19	45.3	7.5	 20
362	 19	46.0	8.8	 25
363	 19	58.5	11.5	 20
364	 19	46.3	8.7	 16
365	 19	40.5	10.0	 20
366	 19	37.0	5.1	 16
367	 19	35.0	6.2	 20
368	 19	39.0	7.7	 20
369	 19	45.3	7.7	 20
370	 19	42.0	6.3	 25
371	 19	40.0	6.4	 25
372	 19	169.5	26.6	 20
373	 19	75.0	11.4	 25
374	 19	58.0	10.2	 25
375	 19	286.0	36.2	 20
376	 19	98.0	12.8	 25
377	 19	39.0	6.8	 25
378	 19	142.0	22.3	 20
379	 19	61.0	7.7	 25
380	 19	105.0	17.0	 25
381	 19	47.0	11.8	 16
382	 19	100.8	18.3	 20
383	 19	45.3	8.3	 20
384	 19	39.5	8.3	 16
385	 19	44.0	9.0	 20
386	 19	55.0	9.7	 20
387	 19	41.3	6.2	 20
388	 19	50.0	9.7	 25
389	 19	101.0	18.9	 25
390	 19	57.8	11.2	 20
391	 19	41.0	8.4	 25
392	 19	48.0	9.0	 25
393	 19	40.5	6.8	 20
394	 19	54.0	9.9	 25
395	 19	66.0	14.2	 25
396	 19	533.5	54.3	 20
397	 19	196.0	31.2	 25
398	 19	102.0	11.7	 25
399	 19	109.3	13.7	 20
400	 19	44.8	7.7	 20
401	 19	65.0	14.7	 20
402	 19	246.8	31.0	 16
403	 19	44.3	8.9	 20
404	 19	53.3	10.7	 20
405	 19	87.0	10.5	 16
406	 19	46.0	9.7	 25
407	 19	104.0	18.9	 25
408	 19	52.0	9.0	 20
409	 19	49.0	9.2	 25
410	 19	346.0	42.2	 25
411	 19	923.3	78.9	 20
412	 19	178.0	18.9	 25
413	 19	224.0	33.6	 25
414	 19	50.3	9.5	 20
415	 19	34.0	7.4	 25
416	 19	40.0	6.7	 25
417	 19	67.3	12.4	 20
418	 19	74.5	11.3	 20
419	 19	52.0	7.6	 20
420	 19	42.3	8.2	 16
421	 19	34.3	6.0	 20
422	 19	40.3	8.9	 20
423	 19	40.8	8.1	 16
424	 19	42.0	9.4	 25
425	 19	54.0	12.1	 20
426	 19	136.0	36.7	 25
427	 19	43.0	8.1	 25
428	 19	42.0	7.0	 20
429	 19	49.0	11.7	 25
430	 19	40.0	7.8	 25
431	 19	91.3	11.6	 20
432	 19	63.0	11.2	 25
433	 19	278.0	29.7	 25
434	 19	56.0	8.5	 20
435	 19	45.0	8.3	 25
436	 19	49.0	8.7	 20
437	 19	38.3	6.2	 16
438	 19	109.5	18.2	 20
439	 19	39.3	6.3	 20
440	 19	48.5	7.3	 16
441	 19	38.3	6.5	 20
442	 19	38.0	7.3	 25
443	 19	47.3	8.0	 20
444	 19	46.0	7.4	 25
445	 19	50.0	12.1	 25
446	 19	101.3	19.3	 20
447	 19	51.0	10.5	 25
448	 19	55.0	9.4	 25
449	 19	64.8	11.5	 20
450	 19	59.0	10.8	 25
451	 19	44.0	6.8	 25
452	 19	39.0	8.9	 20
453	 19	40.0	7.8	 25
454	 19	41.3	10.6	 20
455	 19	42.3	9.6	 16
456	 19	45.0	7.6	 20
457	 19	37.5	7.2	 20
458	 19	39.3	8.5	 16
459	 19	36.3	8.5	 20
460	 19	37.0	9.7	 20
461	 19	184.5	17.4	 20
462	 19	54.0	10.6	 25
463	 19	465.0	61.4	 25
464	 19	84.3	15.0	 20
465	 19	98.0	13.1	 25
466	 19	215.0	28.2	 25
467	 19	77.3	20.1	 20
468	 19	74.0	14.6	 25
469	 19	63.0	12.1	 25
470	 19	87.8	15.4	 20
471	 19	90.0	13.6	 25
472	 19	49.0	10.6	 25
473	 19	73.0	11.6	 16
474	 19	57.0	9.6	 20
475	 19	50.5	11.0	 20
476	 19	113.8	17.1	 16
477	 19	48.5	8.3	 20
478	 19	49.0	8.2	 20
479	 19	72.8	23.1	 20
480	 19	195.0	26.8	 25
481	 19	39.0	6.9	 25
482	 19	66.0	14.6	 20
483	 19	45.0	8.5	 25
484	 19	38.3	5.9	 20
485	 19	39.0	5.9	 25
486	 19	36.0	7.2	 25
487	 19	39.3	6.1	 20
488	 19	36.0	7.3	 25
489	 19	41.0	7.2	 25
490	 19	57.0	9.2	 20
491	 19	47.0	7.0	 20
492	 19	42.0	7.4	 20
493	 19	40.3	7.9	 16
494	 19	54.3	12.0	 20
495	 19	50.3	8.8	 20
496	 19	36.5	6.7	 16
497	 19	43.0	8.3	 25
498	 19	139.0	19.1	 25
499	 19	52.0	11.9	 20
500	 19	45.0	7.3	 25
501	 19	57.0	10.8	 25
502	 19	53.3	9.7	 20
503	 19	161.0	29.3	 25
504	 19	47.0	6.9	 25
505	 19	71.5	10.9	 20
506	 19	59.0	8.5	 25
507	 19	61.0	15.0	 25
508	 19	48.5	7.0	 20
509	 19	98.3	16.0	 20
510	 19	64.3	11.0	 20
511	 19	50.0	7.7	 16
512	 19	51.3	9.8	 20
513	 19	64.0	8.3	 20
514	 19	113.8	16.2	 16
515	 19	52.0	8.5	 25
516	 19	73.0	13.8	 25
517	 19	80.5	8.4	 20
518	 19	66.0	10.4	 25
519	 19	128.0	22.5	 25
520	 19	64.8	11.9	 20
521	 19	176.0	22.2	 25
522	 19	157.0	17.2	 25
523	 19	63.0	7.8	 20
524	 19	93.0	13.5	 25
525	 19	73.0	13.3	 25
526	 19	50.3	10.1	 20
527	 19	90.0	14.7	 25
528	 19	68.3	9.8	 20
529	 19	37.5	7.2	 16
530	 19	50.3	8.7	 20
531	 19	45.5	7.0	 20
532	 19	94.3	16.5	 16
533	 19	58.5	12.0	 20
534	 19	45.0	9.0	 25
535	 19	40.5	7.2	 20
536	 19	99.0	15.6	 25
537	 19	49.0	10.5	 25
538	 19	955.5	66.1	 20
539	 19	48.0	9.1	 25
540	 19	43.0	6.7	 25
541	 19	48.5	7.8	 20
542	 19	50.0	10.2	 25
543	 19	44.3	6.3	 20
544	 19	49.0	10.9	 25
545	 19	45.0	7.3	 25
546	 19	71.0	12.7	 16
547	 19	262.3	39.1	 20
548	 19	73.3	13.4	 20
549	 19	38.8	8.0	 16
550	 19	41.0	8.1	 20
551	 19	35.3	4.8	 20
552	 19	97.0	14.0	 20
553	 19	43.0	7.1	 25
554	 19	41.0	9.4	 25
555	 19	100.3	11.6	 20
556	 19	77.0	11.5	 25
557	 19	124.0	15.9	 25
558	 19	66.3	10.8	 20
559	 19	44.0	8.8	 25
560	 19	47.0	8.5	 25
561	 19	58.5	10.0	 20
562	 19	196.0	18.1	 25
563	 19	813.0	72.2	 25
564	 19	193.3	24.9	 16
565	 19	48.5	6.4	 20
566	 19	69.0	12.6	 20
567	 19	119.8	19.6	 16
568	 19	68.0	10.5	 20
569	 19	113.0	11.5	 20
570	 19	55.3	8.7	 20
571	 19	145.0	16.6	 25
572	 19	248.0	32.7	 25
573	 19	395.5	33.6	 20
574	 19	218.0	24.8	 25
575	 19	232.0	34.3	 25
576	 19	84.3	12.3	 20
577	 19	82.0	10.0	 25
578	 19	256.0	33.2	 25
579	 19	141.0	28.1	 20
580	 19	318.0	31.2	 25
581	 19	77.0	8.4	 25
582	 19	42.5	8.3	 16
583	 19	41.5	6.1	 20
584	 19	48.8	8.5	 20
585	 19	52.0	8.9	 16
586	 19	59.5	10.1	 20
587	 19	63.3	9.8	 20
588	 19	54.3	12.1	 16
589	 19	123.0	12.6	 25
590	 19	183.0	25.3	 25
591	 19	44.0	7.4	 20
592	 19	52.0	7.8	 25
593	 19	276.0	34.0	 25
594	 19	365.8	36.9	 20
595	 19	48.0	7.2	 25
596	 19	38.0	8.4	 25
597	 19	57.8	11.6	 20
598	 19	152.0	22.0	 25
599	 19	57.3	8.0	 20
600	 19	61.0	17.7	 25
601	 19	40.0	7.9	 20
602	 19	136.5	17.8	 16
603	 19	225.3	23.8	 20
604	 19	57.0	10.9	 20
605	 19	46.0	9.3	 16
606	 19	37.3	6.7	 20
607	 19	67.0	9.7	 25
608	 19	55.3	11.2	 20
609	 19	216.0	28.2	 25
610	 19	244.0	34.4	 25
611	 19	45.5	8.6	 20
612	 19	42.0	8.8	 25
613	 19	58.0	9.3	 25
614	 19	80.5	80.9	 20
615	 19	311.0	45.0	 25
616	 19	310.0	34.8	 25
617	 19	59.0	9.9	 20
618	 19	96.0	14.4	 25
619	 19	77.3	11.9	 20
620	 19	88.8	13.9	 16
621	 19	303.3	37.7	 20
622	 19	79.5	13.0	 20
623	 19	320.5	30.9	 16
624	 19	266.0	36.8	 20
625	 19	68.0	11.7	 25
626	 19	45.0	11.7	 20
627	 19	68.0	12.1	 25
628	 19	42.0	6.5	 25
629	 19	48.5	7.7	 20
630	 19	160.0	23.5	 25
631	 19	93.0	13.1	 25
632	 19	97.8	16.3	 20
633	 19	39.0	7.6	 25
634	 19	58.0	9.5	 25
635	 19	54.0	9.6	 20
636	 19	42.0	6.7	 25
637	 19	45.0	7.8	 20
638	 19	59.5	7.6	 16
639	 19	65.0	10.0	 20
  0	 20	6283.0	822.5	 25
  1	 20	101.8	14.6	 20
  2	 20	50.0	9.6	 25
  3	 20	63.5	12.5	 20
  4	 20	45.0	7.9	 16
  5	 20	39.3	8.2	 20
  6	 20	50.0	12.1	 20
  7	 20	36.8	8.0	 16
  8	 20	36.3	6.1	 20
  9	 20	40.3	8.8	 16
 10	 20	37.0	6.2	 25
 11	 20	40.0	6.3	 25
 12	 20	45.8	9.7	 20
 13	 20	41.0	7.1	 25
 14	 20	36.0	6.0	 25
 15	 20	38.3	8.2	 20
 16	 20	80.0	13.8	 25
 17	 20	41.0	8.3	 25
 18	 20	42.3	5.6	 20
 19	 20	40.0	7.1	 25
 20	 20	41.0	8.3	 25
 21	 20	75.3	9.6	 20
 22	 20	70.5	15.1	 20
 23	 20	61.8	10.7	 20
 24	 20	56.3	9.0	 16
 25	 20	480.3	72.8	 20
 26	 20	330.5	40.1	 20
 27	 20	44.3	4.9	 16
 28	 20	43.0	7.5	 25
 29	 20	42.0	10.3	 25
 30	 20	45.0	7.6	 20
 31	 20	35.0	6.0	 25
 32	 20	36.0	5.5	 25
 33	 20	36.0	6.2	 20
 34	 20	55.0	8.2	 25
 35	 20	41.0	7.0	 25
 36	 20	36.3	7.4	 20
 37	 20	34.0	7.4	 25
 38	 20	36.0	6.2	 25
 39	 20	34.5	5.9	 20
 40	 20	36.0	9.3	 20
 41	 20	35.3	5.3	 20
 42	 20	42.5	7.6	 16
 43	 20	33.3	5.6	 20
 44	 20	36.5	6.3	 20
 45	 20	51.5	11.2	 16
 46	 20	35.0	5.3	 25
 47	 20	43.0	9.0	 25
 48	 20	37.8	8.3	 20
 49	 20	45.0	8.0	 25
 50	 20	41.0	8.6	 25
 51	 20	37.0	7.5	 20
 52	 20	56.0	10.2	 25
 53	 20	40.0	6.6	 25
 54	 20	36.5	6.2	 20
 55	 20	40.0	7.1	 25
 56	 20	37.0	7.7	 25
 57	 20	33.3	3.7	 20
 58	 20	41.8	7.0	 20
 59	 20	56.8	8.5	 20
 60	 20	39.0	6.0	 16
 61	 20	35.8	8.2	 20
 62	 20	40.0	8.1	 20
 63	 20	36.3	5.9	 16
 64	 20	34.0	6.9	 25
 65	 20	39.0	7.4	 25
 66	 20	33.3	7.2	 20
 67	 20	36.0	6.8	 25
 68	 20	66.8	11.4	 20
 69	 20	47.0	9.1	 25
 70	 20	34.0	5.6	 25
 71	 20	36.5	6.7	 20
 72	 20	33.0	6.2	 25
 73	 20	36.0	6.9	 25
 74	 20	34.5	7.0	 20
 75	 20	51.0	12.0	 25
 76	 20	47.0	9.5	 25
 77	 20	40.3	6.8	 16
 78	 20	178.0	24.2	 20
 79	 20	141.0	23.0	 20
 80	 20	117.3	14.0	 16
 81	 20	55.5	13.0	 20
 82	 20	36.3	5.2	 20
 83	 20	101.0	12.6	 20
 84	 20	44.0	9.5	 25
 85	 20	74.0	16.3	 25
 86	 20	40.5	7.2	 20
 87	 20	39.0	10.3	 25
 88	 20	51.0	9.0	 25
 89	 20	51.3	8.1	 20
 90	 20	105.0	16.8	 25
 91	 20	129.0	18.9	 25
 92	 20	259.5	25.3	 20
 93	 20	113.0	21.0	 25
 94	 20	163.0	23.0	 25
 95	 20	128.3	18.2	 16
 96	 20	96.3	18.9	 20
 97	 20	52.0	8.6	 20
 98	 20	42.8	7.6	 16
 99	 20	35.0	7.9	 20
100	 20	34.0	6.9	 20
101	 20	36.0	5.9	 20
102	 20	61.0	12.5	 25
103	 20	35.0	6.7	 25
104	 20	36.3	6.7	 20
105	 20	38.0	6.4	 25
106	 20	38.0	7.1	 25
107	 20	35.3	6.2	 20
108	 20	37.0	5.7	 25
109	 20	36.0	7.3	 25
110	 20	41.3	9.5	 20
111	 20	36.0	5.3	 25
112	 20	85.0	14.7	 25
113	 20	49.5	8.1	 16
114	 20	62.0	11.1	 20
115	 20	41.5	5.4	 20
116	 20	44.3	8.5	 16
117	 20	218.8	30.8	 20
118	 20	511.5	38.3	 20
119	 20	58.8	10.2	 20
120	 20	76.0	12.1	 25
121	 20	41.0	7.0	 25
122	 20	44.0	7.6	 20
123	 20	46.0	9.7	 25
124	 20	46.8	8.8	 20
125	 20	215.0	39.6	 25
126	 20	44.0	8.9	 25
127	 20	72.3	8.5	 20
128	 20	39.0	7.0	 25
129	 20	39.0	6.4	 25
130	 20	60.0	11.1	 20
131	 20	44.5	8.8	 20
132	 20	83.8	15.5	 20
133	 20	43.5	8.8	 16
134	 20	52.5	17.8	 20
135	 20	54.3	9.6	 20
136	 20	46.3	7.8	 16
137	 20	38.0	7.1	 20
138	 20	42.0	8.4	 25
139	 20	44.3	7.9	 20
140	 20	82.0	13.0	 25
141	 20	119.0	17.0	 25
142	 20	75.3	11.4	 20
143	 20	123.0	18.6	 25
144	 20	131.0	20.9	 25
145	 20	205.8	18.7	 20
146	 20	42.0	8.6	 25
147	 20	38.0	8.0	 25
148	 20	45.5	8.2	 20
149	 20	41.0	7.9	 25
150	 20	45.3	7.3	 20
151	 20	70.3	13.9	 16
152	 20	56.3	8.1	 20
153	 20	42.3	8.5	 20
154	 20	33.5	8.7	 16
155	 20	42.5	9.9	 20
156	 20	47.0	9.0	 25
157	 20	54.3	8.7	 20
158	 20	43.0	9.1	 25
159	 20	37.0	7.5	 25
160	 20	84.3	16.6	 20
161	 20	209.0	32.3	 25
162	 20	110.0	16.2	 25
163	 20	357.5	39.8	 20
164	 20	178.0	21.6	 25
165	 20	100.0	15.7	 25
166	 20	261.3	38.4	 20
167	 20	238.0	28.1	 25
168	 20	189.0	24.4	 20
169	 20	73.8	10.5	 16
170	 20	48.8	11.2	 20
171	 20	39.0	8.0	 20
172	 20	42.0	6.7	 16
173	 20	35.0	6.7	 20
174	 20	39.0	6.6	 25
175	 20	102.3	17.2	 20
176	 20	88.0	14.3	 25
177	 20	53.0	9.9	 25
178	 20	51.0	9.9	 20
179	 20	40.0	7.0	 25
180	 20	36.0	7.9	 25
181	 20	46.3	10.9	 20
182	 20	36.0	6.8	 25
183	 20	46.3	7.1	 20
184	 20	57.0	9.1	 25
185	 20	53.0	11.0	 25
186	 20	42.8	8.1	 16
187	 20	51.0	9.0	 20
188	 20	53.8	8.7	 20
189	 20	33.0	6.3	 16
190	 20	33.5	6.0	 20
191	 20	36.0	5.6	 20
192	 20	50.0	10.7	 20
193	 20	51.0	6.8	 25
194	 20	42.0	6.5	 25
195	 20	38.8	8.2	 20
196	 20	41.0	8.9	 25
197	 20	474.0	67.1	 25
198	 20	51.8	11.8	 20
199	 20	53.0	8.6	 25
200	 20	40.0	7.7	 25
201	 20	34.5	5.6	 20
202	 20	38.0	8.8	 25
203	 20	33.0	5.1	 25
204	 20	35.3	9.6	 20
205	 20	40.3	6.6	 20
206	 20	37.3	6.3	 20
207	 20	34.8	7.5	 16
208	 20	38.3	7.5	 20
209	 20	35.3	7.0	 20
210	 20	40.3	7.5	 16
211	 20	39.0	6.9	 25
212	 20	39.0	9.6	 25
213	 20	43.3	7.5	 20
214	 20	40.0	7.5	 25
215	 20	90.0	15.6	 25
216	 20	55.0	11.2	 20
217	 20	47.0	7.2	 25
218	 20	39.0	9.2	 25
219	 20	42.0	7.9	 20
220	 20	46.0	9.8	 25
221	 20	35.0	7.1	 25
222	 20	37.3	7.4	 20
223	 20	35.3	6.8	 20
224	 20	41.5	7.3	 20
225	 20	36.3	5.7	 16
226	 20	38.5	7.6	 20
227	 20	48.3	7.7	 20
228	 20	56.0	12.9	 16
229	 20	47.0	8.2	 25
230	 20	39.0	7.0	 25
231	 20	45.8	15.9	 20
232	 20	42.0	8.2	 25
233	 20	39.0	8.0	 25
234	 20	43.8	8.0	 20
235	 20	45.0	8.9	 25
236	 20	44.0	8.0	 25
237	 20	65.3	11.7	 20
238	 20	43.0	10.8	 25
239	 20	51.0	9.4	 25
240	 20	43.3	8.6	 20
241	 20	43.3	5.7	 20
242	 20	45.3	8.2	 16
243	 20	58.5	10.3	 20
244	 20	42.8	8.2	 20
245	 20	51.8	7.0	 16
246	 20	169.8	19.3	 20
247	 20	69.0	11.9	 25
248	 20	43.8	7.8	 20
249	 20	42.0	8.1	 25
250	 20	61.0	15.6	 25
251	 20	87.5	12.3	 20
252	 20	101.0	16.5	 25
253	 20	90.0	20.1	 25
254	 20	46.0	7.0	 20
255	 20	38.0	6.9	 25
256	 20	47.0	11.0	 25
257	 20	50.5	12.1	 20
258	 20	47.0	15.7	 25
259	 20	40.3	5.8	 20
260	 20	40.0	7.5	 16
261	 20	43.0	9.4	 20
262	 20	41.3	6.0	 20
263	 20	43.3	7.1	 16
264	 20	71.3	11.8	 20
265	 20	44.3	8.3	 20
266	 20	141.3	28.2	 20
267	 20	60.0	11.8	 25
268	 20	62.0	9.8	 25
269	 20	145.0	21.3	 20
270	 20	44.0	8.2	 25
271	 20	51.0	11.6	 25
272	 20	40.0	8.9	 20
273	 20	39.0	8.7	 25
274	 20	39.0	6.6	 25
275	 20	56.3	10.0	 20
276	 20	43.0	8.4	 25
277	 20	45.0	8.6	 25
278	 20	48.0	10.1	 16
279	 20	40.0	9.8	 20
280	 20	55.5	11.9	 20
281	 20	52.5	11.3	 16
282	 20	42.3	5.7	 20
283	 20	145.8	17.5	 20
284	 20	56.3	8.8	 20
285	 20	83.0	14.1	 25
286	 20	131.0	18.9	 25
287	 20	44.0	8.7	 20
288	 20	49.0	10.7	 25
289	 20	69.0	14.9	 25
290	 20	93.5	19.0	 20
291	 20	216.0	31.1	 25
292	 20	123.0	18.2	 25
293	 20	55.3	9.8	 20
294	 20	53.0	11.1	 25
295	 20	64.0	14.1	 25
296	 20	192.5	38.4	 16
297	 20	55.3	15.0	 20
298	 20	49.5	8.7	 16
299	 20	80.8	13.0	 20
300	 20	98.5	17.4	 20
301	 20	161.3	28.6	 16
302	 20	60.0	13.8	 25
303	 20	50.0	7.5	 25
304	 20	43.3	7.8	 20
305	 20	44.0	7.6	 25
306	 20	39.0	6.9	 25
307	 20	42.8	6.8	 20
308	 20	46.0	7.5	 25
309	 20	45.0	8.5	 25
310	 20	51.8	8.7	 20
311	 20	124.0	23.0	 25
312	 20	94.0	14.6	 25
313	 20	45.8	7.4	 20
314	 20	49.0	9.8	 20
315	 20	55.5	9.4	 20
316	 20	40.3	7.5	 16
317	 20	88.8	13.6	 20
318	 20	50.3	10.1	 20
319	 20	42.8	11.3	 16
320	 20	46.0	8.6	 25
321	 20	37.0	8.4	 25
322	 20	37.3	8.7	 20
323	 20	61.0	14.6	 25
324	 20	143.0	25.0	 25
325	 20	381.3	39.7	 20
326	 20	43.0	7.5	 25
327	 20	44.0	9.1	 25
328	 20	82.8	16.4	 20
329	 20	164.0	30.0	 25
330	 20	80.0	14.6	 25
331	 20	49.5	8.8	 20
332	 20	38.0	6.9	 25
333	 20	44.3	7.2	 20
334	 20	67.3	5.8	 16
335	 20	42.3	10.4	 20
336	 20	80.0	13.6	 20
337	 20	46.5	7.9	 16
338	 20	42.5	6.1	 20
339	 20	36.0	5.7	 25
340	 20	36.0	5.1	 20
341	 20	39.0	7.9	 25
342	 20	39.0	8.0	 25
343	 20	40.3	6.9	 20
344	 20	38.0	7.6	 25
345	 20	158.0	26.2	 25
346	 20	437.8	40.1	 20
347	 20	344.0	45.4	 25
348	 20	96.0	14.9	 25
349	 20	62.3	12.0	 20
350	 20	50.0	11.0	 25
351	 20	35.8	7.4	 20
352	 20	37.3	6.0	 16
353	 20	50.0	9.3	 20
354	 20	35.3	6.4	 20
355	 20	42.0	5.3	 16
356	 20	40.0	7.8	 20
357	 20	34.5	7.4	 20
358	 20	38.0	7.1	 25
359	 20	45.0	11.1	 25
360	 20	37.0	6.1	 20
361	 20	46.0	9.1	 25
362	 20	55.0	12.3	 25
363	 20	49.0	6.9	 20
364	 20	50.0	7.7	 25
365	 20	39.0	7.3	 25
366	 20	39.5	8.4	 20
367	 20	41.0	8.8	 25
368	 20	38.0	8.0	 25
369	 20	44.3	8.6	 16
370	 20	34.5	5.0	 20
371	 20	43.3	15.4	 20
372	 20	74.0	16.9	 16
373	 20	45.0	6.7	 20
374	 20	43.5	7.6	 20
375	 20	261.3	32.7	 20
376	 20	66.0	14.8	 25
377	 20	39.0	8.5	 25
378	 20	46.8	11.3	 20
379	 20	50.0	7.1	 25
380	 20	58.0	11.0	 25
381	 20	40.0	6.5	 20
382	 20	42.0	7.7	 25
383	 20	37.0	6.6	 25
384	 20	36.5	5.0	 20
385	 20	44.0	9.6	 25
386	 20	42.0	5.3	 25
387	 20	48.3	10.4	 16
388	 20	41.3	6.8	 20
389	 20	66.3	14.3	 20
390	 20	46.0	8.5	 16
391	 20	43.0	5.7	 20
392	 20	48.3	7.9	 20
393	 20	38.5	9.9	 16
394	 20	46.0	7.4	 25
395	 20	92.0	16.4	 25
396	 20	188.5	27.3	 20
397	 20	86.0	11.2	 25
398	 20	61.0	8.6	 25
399	 20	87.5	19.0	 20
400	 20	50.0	8.9	 25
401	 20	50.0	8.0	 25
402	 20	70.0	8.3	 20
403	 20	51.0	19.5	 25
404	 20	97.0	16.6	 25
405	 20	57.3	11.4	 20
406	 20	36.8	6.1	 20
407	 20	61.3	11.0	 20
408	 20	35.5	5.1	 16
409	 20	38.8	8.0	 20
410	 20	75.5	13.0	 20
411	 20	356.3	29.9	 16
412	 20	122.0	23.2	 25
413	 20	116.0	15.9	 25
414	 20	48.0	7.5	 20
415	 20	46.0	7.4	 25
416	 20	49.3	10.5	 20
417	 20	57.0	9.8	 25
418	 20	50.0	8.6	 25
419	 20	73.3	13.2	 20
420	 20	44.0	9.0	 25
421	 20	38.0	8.2	 25
422	 20	39.3	7.2	 20
423	 20	34.0	8.3	 25
424	 20	45.3	10.5	 20
425	 20	41.0	8.1	 16
426	 20	103.0	18.4	 20
427	 20	35.3	9.0	 20
428	 20	38.0	7.2	 16
429	 20	40.0	8.0	 20
430	 20	40.0	8.7	 25
431	 20	77.5	12.4	 20
432	 20	52.0	10.9	 25
433	 20	136.0	25.3	 25
434	 20	149.3	20.5	 20
435	 20	53.0	10.5	 25
436	 20	36.0	6.8	 25
437	 20	44.3	7.2	 20
438	 20	48.0	9.9	 25
439	 20	36.0	6.4	 25
440	 20	39.3	6.6	 20
441	 20	35.0	6.8	 25
442	 20	36.8	6.0	 20
443	 20	40.3	7.5	 16
444	 20	41.3	6.2	 20
445	 20	47.0	6.2	 20
446	 20	57.0	9.7	 16
447	 20	61.3	13.1	 20
448	 20	54.0	10.6	 25
449	 20	54.5	8.1	 20
450	 20	75.0	12.2	 25
451	 20	40.0	7.4	 25
452	 20	44.3	6.1	 20
453	 20	40.0	8.3	 25
454	 20	36.0	7.8	 25
455	 20	36.0	5.5	 20
456	 20	42.0	7.8	 25
457	 20	48.0	9.8	 25
458	 20	40.3	8.5	 20
459	 20	43.0	7.5	 25
460	 20	37.0	5.1	 25
461	 20	105.8	21.6	 16
462	 20	69.3	15.1	 20
463	 20	80.0	11.4	 20
464	 20	93.3	16.8	 16
465	 20	60.3	11.5	 20
466	 20	96.5	16.8	 20
467	 20	139.5	26.8	 20
468	 20	119.0	16.1	 25
469	 20	113.0	16.6	 25
470	 20	140.3	16.9	 20
471	 20	69.0	12.3	 25
472	 20	74.0	12.7	 25
473	 20	68.5	13.4	 20
474	 20	61.0	9.5	 25
475	 20	48.3	8.7	 20
476	 20	48.0	10.1	 25
477	 20	43.0	7.7	 25
478	 20	46.3	9.4	 20
479	 20	48.0	10.6	 20
480	 20	72.0	8.7	 20
481	 20	39.0	8.1	 16
482	 20	46.3	6.7	 20
483	 20	43.5	8.8	 20
484	 20	35.3	5.3	 16
485	 20	37.0	7.3	 25
486	 20	36.0	7.4	 25
487	 20	35.5	5.8	 20
488	 20	39.0	8.0	 25
489	 20	40.0	6.0	 25
490	 20	44.3	8.8	 20
491	 20	41.0	7.3	 25
492	 20	36.0	5.5	 25
493	 20	42.3	7.8	 20
494	 20	43.0	7.9	 25
495	 20	42.0	10.7	 25
496	 20	38.0	7.5	 20
497	 20	47.3	9.8	 20
498	 20	132.0	18.2	 20
499	 20	60.3	9.0	 16
500	 20	75.3	12.4	 20
501	 20	47.5	8.9	 20
502	 20	52.3	8.1	 16
503	 20	56.0	12.5	 25
504	 20	39.0	6.0	 25
505	 20	110.5	17.7	 20
506	 20	58.0	10.7	 25
507	 20	59.0	12.6	 25
508	 20	51.0	12.7	 20
509	 20	130.0	18.4	 25
510	 20	47.0	7.9	 25
511	 20	46.5	7.6	 20
512	 20	66.0	31.9	 25
513	 20	56.0	9.4	 25
514	 20	94.0	11.8	 20
515	 20	41.5	6.8	 20
516	 20	46.5	9.9	 20
517	 20	186.3	24.1	 16
518	 20	71.3	10.6	 20
519	 20	75.3	11.2	 20
520	 20	73.8	9.8	 16
521	 20	125.5	17.7	 20
522	 20	101.0	17.3	 25
523	 20	51.0	10.5	 20
524	 20	61.0	11.6	 25
525	 20	102.0	18.2	 25
526	 20	60.0	10.7	 20
527	 20	79.0	12.8	 25
528	 20	66.0	16.2	 25
529	 20	49.5	9.3	 20
530	 20	45.0	9.2	 25
531	 20	46.8	9.3	 20
532	 20	40.0	9.3	 25
533	 20	48.0	6.7	 25
534	 20	51.3	8.6	 16
535	 20	38.8	7.0	 20
536	 20	42.0	7.3	 20
537	 20	45.3	8.7	 16
538	 20	121.5	27.1	 20
539	 20	45.0	10.5	 20
540	 20	44.0	6.9	 20
541	 20	45.0	7.8	 25
542	 20	38.0	6.2	 25
543	 20	41.5	8.2	 20
544	 20	44.0	8.6	 25
545	 20	37.0	8.0	 25
546	 20	44.0	8.6	 20
547	 20	63.0	13.9	 25
548	 20	53.0	12.0	 25
549	 20	36.5	6.2	 20
550	 20	38.0	5.8	 25
551	 20	35.0	6.2	 25
552	 20	39.0	6.9	 16
553	 20	41.3	9.4	 20
554	 20	42.3	9.0	 20
555	 20	105.8	14.9	 16
556	 20	80.8	10.3	 20
557	 20	181.5	22.2	 20
558	 20	82.0	16.1	 20
559	 20	43.0	6.5	 25
560	 20	41.0	6.9	 25
561	 20	52.0	8.2	 20
562	 20	104.0	19.5	 25
563	 20	175.0	24.5	 25
564	 20	93.0	16.7	 20
565	 20	58.0	11.8	 25
566	 20	51.0	7.9	 25
567	 20	53.3	6.9	 20
568	 20	50.0	9.0	 25
569	 20	54.0	10.1	 25
570	 20	43.3	9.0	 16
571	 20	58.8	10.8	 20
572	 20	143.0	21.3	 20
573	 20	232.0	33.0	 16
574	 20	177.3	19.6	 20
575	 20	102.8	14.2	 20
576	 20	58.5	13.9	 20
577	 20	106.0	15.4	 25
578	 20	646.0	61.0	 25
579	 20	183.8	26.1	 20
580	 20	159.0	25.5	 25
581	 20	60.0	9.2	 25
582	 20	51.3	7.8	 20
583	 20	48.0	6.8	 25
584	 20	41.0	10.2	 25
585	 20	61.5	11.4	 20
586	 20	69.0	11.8	 25
587	 20	62.0	9.9	 25
588	 20	50.0	8.0	 20
589	 20	108.8	18.1	 20
590	 20	63.8	9.0	 16
591	 20	48.0	7.8	 20
592	 20	50.0	8.2	 20
593	 20	44.3	5.4	 16
594	 20	48.0	5.7	 20
595	 20	34.0	7.0	 25
596	 20	42.3	8.1	 20
597	 20	39.0	7.5	 25
598	 20	66.0	14.6	 25
599	 20	50.0	9.1	 20
600	 20	41.0	6.8	 25
601	 20	43.0	9.4	 25
602	 20	321.0	34.1	 20
603	 20	544.0	44.4	 25
604	 20	43.0	8.5	 25
605	 20	39.8	9.4	 20
606	 20	43.0	8.7	 25
607	 20	41.3	5.9	 20
608	 20	39.0	6.4	 16
609	 20	70.3	15.3	 20
610	 20	47.8	11.5	 20
611	 20	35.3	4.9	 16
612	 20	39.3	7.0	 20
613	 20	46.0	6.8	 25
614	 20	49.5	10.1	 20
615	 20	120.0	26.9	 25
616	 20	199.0	29.0	 25
617	 20	59.3	11.6	 20
618	 20	54.0	9.7	 25
619	 20	51.0	10.2	 25
620	 20	84.8	12.2	 20
621	 20	162.0	26.9	 25
622	 20	80.0	22.4	 25
623	 20	135.3	20.0	 20
624	 20	141.0	18.0	 25
625	 20	62.5	9.7	 20
626	 20	41.0	7.0	 16
627	 20	35.5	5.8	 20
628	 20	41.5	8.9	 20
629	 20	62.5	12.1	 16
630	 20	60.3	8.2	 20
631	 20	55.0	11.1	 25
632	 20	74.3	32.4	 20
633	 20	41.0	6.5	 25
634	 20	58.0	12.1	 25
635	 20	52.5	9.0	 20
636	 20	40.0	9.1	 25
637	 20	37.0	8.4	 25
638	 20	70.8	19.5	 20
639	 20	6580.0	1089.1	 25
  0	 21	66.3	15.2	 20
  1	 21	60.0	7.4	 25
  2	 21	45.0	8.1	 25
  3	 21	44.3	7.6	 20
  4	 21	41.0	7.1	 25
  5	 21	88.0	13.3	 25
  6	 21	37.0	7.4	 20
  7	 21	40.0	9.4	 25
  8	 21	40.0	7.8	 25
  9	 21	33.8	6.2	 20
 10	 21	33.3	6.6	 20
 11	 21	36.3	5.7	 20
 12	 21	36.3	5.9	 16
 13	 21	34.5	6.4	 20
 14	 21	42.8	11.3	 20
 15	 21	68.3	8.8	 16
 16	 21	47.0	11.5	 25
 17	 21	130.0	17.4	 25
 18	 21	80.5	11.0	 20
 19	 21	47.0	8.6	 25
 20	 21	50.0	8.3	 25
 21	 21	43.3	7.2	 20
 22	 21	87.0	18.6	 25
 23	 21	46.0	8.2	 25
 24	 21	40.5	8.3	 20
 25	 21	63.0	10.5	 25
 26	 21	88.0	13.2	 25
 27	 21	46.0	9.3	 20
 28	 21	68.8	14.1	 20
 29	 21	65.3	15.4	 20
 30	 21	33.5	5.7	 16
 31	 21	69.0	15.5	 20
 32	 21	56.3	6.9	 20
 33	 21	40.0	5.7	 16
 34	 21	45.0	7.2	 25
 35	 21	42.0	8.3	 25
 36	 21	33.3	6.8	 20
 37	 21	38.0	6.7	 25
 38	 21	38.0	6.8	 25
 39	 21	36.3	7.7	 20
 40	 21	39.0	7.6	 25
 41	 21	34.0	5.5	 25
 42	 21	59.3	42.5	 20
 43	 21	41.0	7.1	 25
 44	 21	38.0	8.5	 25
 45	 21	33.3	5.6	 20
 46	 21	30.3	4.7	 20
 47	 21	38.0	7.2	 20
 48	 21	184.8	20.4	 16
 49	 21	51.8	9.1	 20
 50	 21	52.3	9.6	 20
 51	 21	39.0	7.8	 16
 52	 21	71.0	12.9	 25
 53	 21	104.0	17.4	 25
 54	 21	58.5	9.6	 20
 55	 21	88.0	15.6	 25
 56	 21	49.3	10.4	 20
 57	 21	65.0	15.3	 25
 58	 21	40.0	7.9	 25
 59	 21	92.8	14.7	 20
 60	 21	104.0	14.8	 25
 61	 21	34.0	5.9	 25
 62	 21	36.3	5.3	 20
 63	 21	40.0	8.0	 25
 64	 21	34.5	6.1	 20
 65	 21	38.5	7.0	 16
 66	 21	40.0	10.3	 20
 67	 21	45.0	10.0	 20
 68	 21	42.0	7.5	 16
 69	 21	50.8	13.0	 20
 70	 21	44.0	9.4	 20
 71	 21	52.5	9.1	 20
 72	 21	41.0	9.2	 25
 73	 21	48.0	9.9	 25
 74	 21	50.3	8.9	 20
 75	 21	42.0	9.9	 25
 76	 21	145.0	25.3	 25
 77	 21	39.5	6.2	 20
 78	 21	40.0	7.1	 25
 79	 21	50.0	7.6	 25
 80	 21	73.5	11.5	 20
 81	 21	36.0	7.0	 25
 82	 21	44.0	6.5	 25
 83	 21	51.3	10.3	 16
 84	 21	36.0	8.5	 20
 85	 21	36.0	3.7	 20
 86	 21	36.3	8.3	 16
 87	 21	43.3	11.1	 20
 88	 21	147.0	20.9	 20
 89	 21	214.5	21.4	 20
 90	 21	74.0	11.0	 25
 91	 21	400.0	45.5	 25
 92	 21	270.8	36.1	 20
 93	 21	146.0	19.3	 25
 94	 21	127.0	26.9	 25
 95	 21	121.0	15.1	 20
 96	 21	50.0	8.9	 25
 97	 21	63.0	9.6	 25
 98	 21	42.0	4.6	 20
 99	 21	39.0	7.0	 25
100	 21	32.0	8.3	 25
101	 21	39.3	8.6	 16
102	 21	59.5	11.9	 20
103	 21	56.8	10.2	 20
104	 21	45.5	9.7	 16
105	 21	50.8	9.1	 20
106	 21	78.5	13.1	 20
107	 21	56.8	12.1	 20
108	 21	40.0	7.7	 25
109	 21	37.0	5.5	 25
110	 21	38.0	5.9	 20
111	 21	38.0	7.3	 25
112	 21	42.0	7.4	 25
113	 21	237.3	22.9	 20
114	 21	44.0	7.9	 25
115	 21	111.3	15.1	 20
116	 21	43.0	5.8	 25
117	 21	74.0	11.9	 25
118	 21	47.0	7.7	 20
119	 21	48.5	11.8	 20
120	 21	43.0	4.9	 20
121	 21	56.0	9.3	 16
122	 21	79.5	12.9	 20
123	 21	44.3	6.6	 20
124	 21	43.0	8.5	 16
125	 21	49.0	10.4	 25
126	 21	47.0	8.9	 25
127	 21	41.0	9.2	 20
128	 21	44.0	8.2	 25
129	 21	40.0	6.7	 25
130	 21	35.0	6.6	 20
131	 21	39.0	5.6	 25
132	 21	158.0	21.6	 25
133	 21	58.0	7.7	 20
134	 21	45.0	9.9	 25
135	 21	46.0	8.6	 25
136	 21	53.5	8.0	 20
137	 21	51.0	11.2	 25
138	 21	46.3	6.7	 20
139	 21	38.0	5.3	 16
140	 21	76.3	11.9	 20
141	 21	113.3	14.9	 20
142	 21	295.8	26.3	 16
143	 21	68.5	13.5	 20
144	 21	259.0	31.9	 25
145	 21	157.3	20.3	 20
146	 21	51.0	9.8	 25
147	 21	46.0	9.8	 25
148	 21	52.3	9.3	 20
149	 21	45.0	7.9	 25
150	 21	1060.0	116.2	 25
151	 21	41.0	10.2	 20
152	 21	44.0	9.1	 25
153	 21	78.0	13.5	 25
154	 21	61.3	12.5	 20
155	 21	99.0	23.1	 25
156	 21	95.3	18.2	 20
157	 21	58.8	14.4	 16
158	 21	45.5	10.3	 20
159	 21	43.5	8.7	 20
160	 21	159.8	19.7	 16
161	 21	104.3	11.8	 20
162	 21	339.0	38.0	 25
163	 21	365.3	24.4	 20
164	 21	71.0	11.2	 25
165	 21	110.0	18.0	 25
166	 21	92.0	16.0	 20
167	 21	193.0	25.5	 25
168	 21	160.0	24.4	 25
169	 21	96.0	11.3	 20
170	 21	141.0	20.1	 25
171	 21	147.0	22.3	 25
172	 21	299.0	38.6	 20
173	 21	76.0	14.8	 25
174	 21	125.0	17.2	 16
175	 21	148.3	21.1	 20
176	 21	134.0	17.8	 20
177	 21	66.0	9.4	 16
178	 21	37.8	5.6	 20
179	 21	61.8	11.5	 20
180	 21	70.5	12.6	 20
181	 21	156.0	29.5	 25
182	 21	53.0	9.8	 25
183	 21	42.8	9.2	 20
184	 21	39.0	8.3	 25
185	 21	52.0	8.3	 25
186	 21	104.5	18.7	 20
187	 21	188.0	22.4	 25
188	 21	159.0	24.8	 25
189	 21	142.3	20.3	 20
190	 21	47.0	11.1	 25
191	 21	67.0	9.4	 25
192	 21	378.3	25.6	 16
193	 21	269.8	30.6	 20
194	 21	172.5	23.6	 20
195	 21	84.0	17.0	 16
196	 21	75.8	14.6	 20
197	 21	87.8	15.4	 20
198	 21	195.3	21.1	 16
199	 21	119.0	28.8	 25
200	 21	138.0	21.1	 25
201	 21	109.0	16.8	 20
202	 21	101.0	22.6	 25
203	 21	62.0	11.2	 25
204	 21	277.5	28.4	 20
205	 21	84.0	12.9	 25
206	 21	49.0	8.8	 25
207	 21	59.3	15.4	 20
208	 21	35.0	7.1	 25
209	 21	40.0	7.7	 25
210	 21	38.3	6.4	 20
211	 21	40.5	7.3	 20
212	 21	35.5	7.4	 20
213	 21	40.5	9.7	 16
214	 21	35.3	6.1	 20
215	 21	40.0	9.1	 20
216	 21	47.8	8.7	 16
217	 21	39.0	7.8	 25
218	 21	42.0	8.5	 25
219	 21	35.0	7.6	 20
220	 21	39.0	5.9	 25
221	 21	46.0	6.8	 25
222	 21	41.5	8.6	 20
223	 21	50.0	9.1	 25
224	 21	32.0	6.2	 25
225	 21	108.3	19.3	 20
226	 21	109.0	22.0	 25
227	 21	242.0	36.2	 25
228	 21	38.5	7.9	 20
229	 21	36.3	5.8	 20
230	 21	163.5	22.3	 20
231	 21	41.0	7.0	 16
232	 21	53.0	8.8	 20
233	 21	49.0	10.3	 16
234	 21	57.0	10.2	 20
235	 21	77.0	15.5	 25
236	 21	69.0	11.4	 20
237	 21	65.0	11.8	 25
238	 21	51.0	11.8	 25
239	 21	64.3	9.3	 20
240	 21	53.0	10.5	 25
241	 21	50.0	9.7	 25
242	 21	93.0	18.4	 20
243	 21	69.0	21.2	 25
244	 21	103.0	15.7	 25
245	 21	120.3	21.2	 20
246	 21	378.0	56.9	 25
247	 21	383.5	62.2	 20
248	 21	111.5	15.3	 16
249	 21	54.3	9.0	 20
250	 21	45.0	7.2	 20
251	 21	436.8	59.5	 16
252	 21	47.0	8.6	 20
253	 21	46.0	7.2	 25
254	 21	52.3	10.5	 20
255	 21	51.0	12.6	 25
256	 21	181.0	27.7	 25
257	 21	157.3	27.3	 20
258	 21	43.0	10.7	 25
259	 21	38.0	6.6	 25
260	 21	43.3	7.7	 20
261	 21	65.0	12.0	 25
262	 21	147.0	14.5	 25
263	 21	75.3	16.7	 20
264	 21	83.0	17.0	 25
265	 21	40.0	7.2	 25
266	 21	38.3	7.7	 16
267	 21	38.0	7.3	 20
268	 21	38.3	6.5	 20
269	 21	41.3	7.0	 16
270	 21	52.0	10.2	 20
271	 21	53.0	11.6	 20
272	 21	47.5	7.2	 20
273	 21	122.0	20.9	 25
274	 21	81.0	17.5	 25
275	 21	52.0	9.5	 20
276	 21	289.0	41.1	 25
277	 21	65.0	11.0	 25
278	 21	42.8	9.3	 20
279	 21	58.0	19.1	 25
280	 21	170.0	23.9	 25
281	 21	667.8	84.8	 20
282	 21	391.0	56.5	 25
283	 21	124.0	24.4	 25
284	 21	153.8	16.3	 16
285	 21	144.0	25.5	 20
286	 21	232.0	35.1	 20
287	 21	53.0	5.5	 16
288	 21	49.3	11.2	 20
289	 21	50.3	10.5	 16
290	 21	52.0	7.6	 25
291	 21	44.0	8.6	 25
292	 21	44.8	9.2	 20
293	 21	40.0	7.0	 25
294	 21	169.0	32.2	 25
295	 21	110.8	14.7	 20
296	 21	339.0	30.2	 25
297	 21	56.0	7.8	 25
298	 21	45.3	7.4	 20
299	 21	48.0	8.3	 25
300	 21	45.0	8.9	 25
301	 21	56.3	10.5	 20
302	 21	46.3	7.3	 20
303	 21	45.3	7.8	 20
304	 21	44.8	7.5	 16
305	 21	46.0	8.9	 20
306	 21	64.5	12.9	 20
307	 21	306.8	31.3	 16
308	 21	334.0	33.1	 25
309	 21	45.0	7.1	 25
310	 21	43.3	9.3	 20
311	 21	48.0	7.0	 25
312	 21	34.0	5.2	 25
313	 21	36.3	6.8	 20
314	 21	42.0	7.7	 25
315	 21	50.0	8.0	 25
316	 21	197.5	27.7	 20
317	 21	46.0	6.3	 25
318	 21	62.0	9.8	 25
319	 21	187.8	25.2	 20
320	 21	44.3	9.5	 20
321	 21	59.5	9.7	 20
322	 21	42.5	9.8	 16
323	 21	41.3	7.4	 20
324	 21	38.3	5.5	 20
325	 21	45.8	9.4	 16
326	 21	47.3	10.4	 20
327	 21	59.0	12.4	 25
328	 21	42.0	7.3	 20
329	 21	57.0	9.1	 25
330	 21	49.0	9.3	 25
331	 21	41.0	7.6	 20
332	 21	45.0	8.4	 25
333	 21	166.0	20.3	 25
334	 21	58.0	9.8	 20
335	 21	144.0	23.4	 25
336	 21	204.0	24.9	 25
337	 21	94.3	14.4	 20
338	 21	66.0	20.9	 25
339	 21	45.0	9.6	 20
340	 21	98.8	13.8	 16
341	 21	38.3	7.6	 20
342	 21	41.0	9.5	 20
343	 21	38.3	7.0	 16
344	 21	40.3	6.2	 20
345	 21	107.0	20.7	 25
346	 21	112.8	14.6	 20
347	 21	161.0	16.7	 25
348	 21	51.8	10.9	 20
349	 21	55.0	9.6	 25
350	 21	88.0	18.9	 25
351	 21	94.3	17.1	 20
352	 21	46.0	6.5	 25
353	 21	44.0	7.7	 25
354	 21	42.5	9.5	 20
355	 21	90.0	23.8	 25
356	 21	43.0	7.6	 25
357	 21	42.0	6.9	 16
358	 21	39.3	8.6	 20
359	 21	39.3	7.0	 20
360	 21	38.5	7.3	 16
361	 21	64.8	13.9	 20
362	 21	130.0	23.3	 20
363	 21	76.0	15.1	 20
364	 21	45.0	7.6	 25
365	 21	37.0	8.0	 25
366	 21	37.5	6.4	 20
367	 21	40.0	8.5	 25
368	 21	43.0	7.3	 25
369	 21	40.3	7.4	 20
370	 21	178.0	38.8	 25
371	 21	39.0	6.6	 25
372	 21	37.3	7.2	 20
373	 21	41.0	7.8	 25
374	 21	122.0	19.4	 25
375	 21	352.0	31.1	 16
376	 21	198.5	26.4	 20
377	 21	258.0	26.5	 20
378	 21	77.8	19.4	 16
379	 21	49.0	8.2	 20
380	 21	114.5	16.2	 20
381	 21	51.3	8.6	 20
382	 21	39.0	6.6	 25
383	 21	47.0	8.0	 25
384	 21	43.0	8.9	 20
385	 21	40.0	15.8	 25
386	 21	40.0	5.9	 25
387	 21	40.3	7.0	 20
388	 21	43.0	14.5	 25
389	 21	46.0	8.3	 25
390	 21	48.5	9.4	 20
391	 21	44.0	7.0	 25
392	 21	62.0	10.6	 25
393	 21	63.0	12.6	 20
394	 21	47.3	11.8	 20
395	 21	45.3	9.4	 20
396	 21	44.3	7.0	 16
397	 21	92.5	14.6	 20
398	 21	211.5	39.0	 20
399	 21	50.5	7.3	 16
400	 21	155.0	26.8	 25
401	 21	328.0	37.1	 25
402	 21	84.3	11.9	 20
403	 21	50.0	8.2	 25
404	 21	107.0	18.0	 25
405	 21	110.3	21.8	 20
406	 21	528.0	61.2	 25
407	 21	128.0	14.3	 20
408	 21	52.0	8.3	 25
409	 21	168.0	30.0	 25
410	 21	176.0	26.1	 20
411	 21	109.0	14.4	 25
412	 21	80.3	9.9	 20
413	 21	45.0	8.8	 16
414	 21	36.8	6.5	 20
415	 21	44.5	6.8	 20
416	 21	42.5	6.8	 16
417	 21	78.5	14.5	 20
418	 21	47.0	6.8	 25
419	 21	257.3	26.4	 20
420	 21	112.0	18.9	 25
421	 21	130.0	18.5	 25
422	 21	412.3	31.2	 20
423	 21	43.0	7.6	 25
424	 21	39.0	6.6	 25
425	 21	44.0	12.1	 20
426	 21	53.0	8.8	 25
427	 21	44.0	11.0	 25
428	 21	39.3	9.6	 20
429	 21	55.0	10.3	 25
430	 21	208.0	21.3	 20
431	 21	175.8	26.8	 16
432	 21	41.5	7.0	 20
433	 21	514.8	47.0	 20
434	 21	39.5	6.3	 16
435	 21	44.5	8.1	 20
436	 21	81.0	11.8	 25
437	 21	169.0	31.5	 20
438	 21	46.0	7.2	 25
439	 21	44.0	7.9	 25
440	 21	38.5	7.8	 20
441	 21	39.0	9.1	 25
442	 21	42.0	8.7	 25
443	 21	43.8	7.0	 20
444	 21	45.0	7.7	 25
445	 21	47.0	6.4	 25
446	 21	38.3	5.7	 20
447	 21	37.0	8.4	 25
448	 21	47.5	9.5	 20
449	 21	63.3	9.0	 16
450	 21	116.0	13.6	 20
451	 21	429.8	45.6	 20
452	 21	92.0	15.5	 16
453	 21	172.0	26.2	 20
454	 21	237.5	31.7	 20
455	 21	82.5	12.1	 20
456	 21	62.0	13.0	 25
457	 21	45.0	8.8	 25
458	 21	37.0	7.2	 20
459	 21	45.0	8.4	 25
460	 21	45.0	8.3	 25
461	 21	42.5	8.4	 20
462	 21	43.0	7.9	 25
463	 21	50.3	10.0	 20
464	 21	47.0	7.2	 25
465	 21	309.0	288.4	 25
466	 21	41.0	7.2	 20
467	 21	37.0	8.8	 20
468	 21	63.5	9.6	 20
469	 21	367.8	38.2	 16
470	 21	106.0	17.4	 20
471	 21	89.8	19.6	 20
472	 21	128.5	71.2	 16
473	 21	40.0	7.8	 25
474	 21	122.0	23.3	 25
475	 21	47.0	14.4	 20
476	 21	34.0	5.1	 25
477	 21	43.0	9.3	 25
478	 21	43.0	7.5	 20
479	 21	67.0	11.1	 25
480	 21	51.0	10.1	 25
481	 21	58.3	11.4	 20
482	 21	51.0	9.2	 25
483	 21	253.0	46.6	 25
484	 21	48.3	9.6	 20
485	 21	58.0	8.9	 20
486	 21	131.3	14.9	 20
487	 21	49.0	7.3	 16
488	 21	38.0	6.0	 20
489	 21	40.5	8.5	 20
490	 21	48.3	7.6	 16
491	 21	81.0	17.5	 25
492	 21	97.0	14.1	 25
493	 21	103.5	17.7	 20
494	 21	43.0	5.5	 25
495	 21	69.0	15.0	 25
496	 21	125.8	23.8	 20
497	 21	62.0	12.5	 25
498	 21	272.0	30.5	 25
499	 21	569.5	44.1	 20
500	 21	108.0	14.0	 25
501	 21	325.0	46.7	 25
502	 21	117.0	16.4	 20
503	 21	38.5	8.6	 20
504	 21	40.5	9.3	 20
505	 21	109.3	16.0	 16
506	 21	54.3	8.5	 20
507	 21	52.0	8.8	 20
508	 21	53.0	12.4	 16
509	 21	53.0	9.5	 25
510	 21	98.0	17.2	 25
511	 21	178.3	23.0	 20
512	 21	45.0	6.3	 25
513	 21	43.0	9.7	 25
514	 21	50.3	8.2	 20
515	 21	65.0	14.5	 25
516	 21	46.0	8.1	 25
517	 21	44.3	7.0	 20
518	 21	195.0	29.8	 25
519	 21	63.0	10.7	 25
520	 21	108.0	17.9	 20
521	 21	206.0	26.6	 25
522	 21	101.0	14.4	 16
523	 21	329.5	51.7	 20
524	 21	67.8	9.3	 20
525	 21	308.3	32.2	 16
526	 21	254.0	37.3	 20
527	 21	46.0	8.1	 20
528	 21	69.3	16.1	 20
529	 21	60.0	10.6	 25
530	 21	78.0	11.5	 25
531	 21	49.0	8.6	 20
532	 21	42.0	7.4	 25
533	 21	60.0	9.9	 25
534	 21	130.8	15.0	 20
535	 21	54.0	7.9	 25
536	 21	44.0	6.5	 25
537	 21	51.0	8.2	 20
538	 21	153.0	25.6	 25
539	 21	94.0	15.6	 25
540	 21	48.5	12.0	 16
541	 21	59.5	10.6	 20
542	 21	48.5	6.8	 20
543	 21	50.0	9.0	 16
544	 21	47.0	9.1	 20
545	 21	34.5	4.9	 20
546	 21	41.3	7.1	 20
547	 21	38.0	7.9	 25
548	 21	38.0	6.5	 25
549	 21	37.3	6.1	 20
550	 21	36.0	7.4	 25
551	 21	36.0	6.0	 25
552	 21	33.0	7.6	 20
553	 21	38.0	7.2	 25
554	 21	38.0	6.1	 25
555	 21	186.8	19.6	 20
556	 21	38.0	6.1	 25
557	 21	76.0	16.1	 25
558	 21	48.0	8.4	 16
559	 21	49.8	9.6	 20
560	 21	66.3	10.1	 20
561	 21	57.0	9.8	 16
562	 21	53.3	10.0	 20
563	 21	56.3	7.8	 20
564	 21	101.8	19.6	 20
565	 21	45.0	9.7	 25
566	 21	44.0	7.6	 25
567	 21	43.8	12.3	 20
568	 21	53.0	10.8	 25
569	 21	51.0	9.0	 25
570	 21	38.3	6.0	 20
571	 21	101.0	14.7	 25
572	 21	48.0	8.4	 25
573	 21	53.0	10.6	 20
574	 21	40.0	4.9	 25
575	 21	66.0	11.9	 25
576	 21	64.8	14.4	 16
577	 21	906.5	83.1	 20
578	 21	79.3	13.9	 20
579	 21	94.3	13.5	 16
580	 21	64.0	11.3	 20
581	 21	46.8	7.5	 16
582	 21	63.0	8.7	 20
583	 21	82.0	13.4	 25
584	 21	51.3	8.4	 20
585	 21	60.0	13.9	 25
586	 21	392.0	42.5	 25
587	 21	79.0	12.8	 20
588	 21	63.0	12.8	 25
589	 21	95.0	19.6	 25
590	 21	89.5	13.9	 20
591	 21	67.0	13.9	 25
592	 21	172.0	23.8	 25
593	 21	44.0	7.8	 20
594	 21	49.0	11.0	 25
595	 21	37.5	6.1	 20
596	 21	41.0	8.6	 16
597	 21	39.8	7.1	 20
598	 21	38.5	6.7	 20
599	 21	54.0	9.7	 16
600	 21	35.3	4.8	 20
601	 21	38.0	6.8	 25
602	 21	44.3	7.0	 20
603	 21	42.0	8.4	 25
604	 21	48.0	8.0	 25
605	 21	42.5	5.6	 20
606	 21	35.0	5.8	 25
607	 21	43.0	7.4	 25
608	 21	44.3	8.8	 20
609	 21	37.0	5.1	 25
610	 21	53.0	8.6	 25
611	 21	41.0	9.2	 20
612	 21	41.0	8.4	 25
613	 21	105.3	21.7	 20
614	 21	61.5	11.1	 16
615	 21	89.5	18.9	 20
616	 21	84.5	11.5	 20
617	 21	64.8	9.5	 16
618	 21	53.5	7.0	 20
619	 21	233.0	34.7	 25
620	 21	508.3	74.6	 20
621	 21	52.0	10.7	 25
622	 21	89.0	12.3	 25
623	 21	104.5	16.5	 20
624	 21	145.0	22.2	 25
625	 21	218.0	25.0	 25
626	 21	73.8	12.9	 20
627	 21	42.0	7.7	 25
628	 21	71.0	14.1	 25
629	 21	65.0	14.7	 20
630	 21	54.0	8.5	 25
631	 21	65.0	9.7	 20
632	 21	170.3	16.4	 16
633	 21	228.5	27.8	 20
634	 21	46.0	9.7	 20
635	 21	57.3	12.5	 16
636	 21	42.0	8.8	 20
637	 21	56.0	9.6	 25
638	 21	46.3	8.6	 20
639	 21	77.0	64.3	 25
  0	 22	6303.5	281.3	 16
  1	 22	56.5	13.7	 20
  2	 22	43.3	8.6	 20
  3	 22	41.5	7.4	 20
  4	 22	50.0	8.1	 25
  5	 22	43.0	7.2	 25
  6	 22	39.8	6.4	 20
  7	 22	40.0	7.8	 25
  8	 22	34.0	7.3	 25
  9	 22	33.5	7.6	 20
 10	 22	39.0	8.2	 25
 11	 22	31.0	5.5	 25
 12	 22	38.3	7.5	 20
 13	 22	37.0	7.1	 25
 14	 22	37.0	6.5	 25
 15	 22	60.3	8.8	 20
 16	 22	49.5	9.9	 20
 17	 22	74.5	13.1	 20
 18	 22	51.0	9.3	 16
 19	 22	40.0	10.6	 20
 20	 22	36.8	7.7	 20
 21	 22	39.0	5.8	 16
 22	 22	42.0	8.5	 25
 23	 22	48.0	6.7	 25
 24	 22	40.5	7.9	 20
 25	 22	47.0	9.3	 25
 26	 22	53.0	8.9	 25
 27	 22	45.0	16.8	 20
 28	 22	45.0	8.8	 25
 29	 22	57.0	8.1	 25
 30	 22	39.0	6.6	 20
 31	 22	59.0	11.8	 25
 32	 22	49.0	10.4	 25
 33	 22	44.0	9.3	 20
 34	 22	37.3	9.0	 20
 35	 22	42.0	7.7	 20
 36	 22	35.0	6.5	 16
 37	 22	37.0	5.9	 20
 38	 22	38.5	6.1	 20
 39	 22	37.0	7.6	 16
 40	 22	38.0	6.5	 25
 41	 22	38.0	8.3	 25
 42	 22	37.5	7.5	 20
 43	 22	36.0	5.8	 25
 44	 22	45.0	7.6	 25
 45	 22	36.0	5.8	 20
 46	 22	33.0	5.9	 25
 47	 22	36.5	7.5	 20
 48	 22	42.0	8.0	 25
 49	 22	42.0	7.6	 25
 50	 22	40.8	7.3	 20
 51	 22	36.0	6.9	 25
 52	 22	88.5	17.3	 20
 53	 22	84.8	19.1	 16
 54	 22	138.8	26.5	 20
 55	 22	60.5	12.5	 20
 56	 22	40.0	5.3	 16
 57	 22	63.8	12.3	 20
 58	 22	38.0	6.1	 25
 59	 22	58.0	10.3	 20
 60	 22	145.0	21.4	 25
 61	 22	39.0	8.5	 25
 62	 22	38.0	5.4	 20
 63	 22	35.0	6.1	 25
 64	 22	33.0	4.9	 25
 65	 22	36.5	6.8	 20
 66	 22	39.0	7.9	 25
 67	 22	38.0	8.1	 25
 68	 22	55.5	13.6	 20
 69	 22	49.0	8.5	 25
 70	 22	58.0	13.3	 25
 71	 22	38.0	6.4	 16
 72	 22	38.0	6.7	 20
 73	 22	53.5	9.1	 20
 74	 22	53.8	9.4	 16
 75	 22	55.5	10.5	 20
 76	 22	41.3	8.1	 20
 77	 22	43.3	15.8	 20
 78	 22	35.0	5.4	 25
 79	 22	53.0	10.9	 25
 80	 22	72.3	13.0	 20
 81	 22	39.0	9.3	 25
 82	 22	38.0	6.0	 25
 83	 22	60.3	10.0	 20
 84	 22	45.0	8.3	 25
 85	 22	39.0	9.3	 25
 86	 22	49.3	6.8	 20
 87	 22	46.0	8.7	 25
 88	 22	211.0	24.4	 25
 89	 22	113.3	13.4	 16
 90	 22	68.0	10.0	 20
 91	 22	820.3	55.9	 20
 92	 22	409.5	37.0	 16
 93	 22	222.0	24.3	 20
 94	 22	171.8	34.0	 20
 95	 22	154.3	22.5	 20
 96	 22	57.0	8.5	 25
 97	 22	54.0	8.3	 25
 98	 22	44.3	7.5	 20
 99	 22	38.0	7.4	 25
100	 22	39.0	6.5	 25
101	 22	42.0	9.6	 20
102	 22	38.0	8.9	 25
103	 22	36.0	8.0	 25
104	 22	38.3	7.8	 20
105	 22	41.0	8.0	 25
106	 22	37.5	7.3	 20
107	 22	39.0	7.2	 20
108	 22	38.0	7.0	 20
109	 22	36.3	5.8	 16
110	 22	36.5	7.6	 20
111	 22	35.0	8.1	 20
112	 22	47.0	8.6	 16
113	 22	76.0	18.6	 25
114	 22	36.0	6.2	 25
115	 22	55.3	10.6	 20
116	 22	39.0	6.5	 25
117	 22	44.0	9.2	 25
118	 22	46.0	9.1	 20
119	 22	45.0	8.0	 25
120	 22	38.0	6.0	 25
121	 22	81.5	17.4	 20
122	 22	102.0	11.1	 25
123	 22	47.0	8.3	 25
124	 22	37.3	6.5	 20
125	 22	37.0	7.1	 20
126	 22	40.3	7.1	 20
127	 22	35.3	5.0	 16
128	 22	43.3	9.3	 20
129	 22	37.3	7.5	 20
130	 22	36.0	6.4	 16
131	 22	41.0	7.9	 25
132	 22	85.0	11.3	 25
133	 22	40.3	9.3	 20
134	 22	39.0	7.3	 25
135	 22	40.0	8.4	 25
136	 22	44.3	9.4	 20
137	 22	58.0	9.0	 25
138	 22	42.0	7.1	 25
139	 22	41.3	13.8	 20
140	 22	56.0	9.0	 25
141	 22	62.0	8.8	 25
142	 22	129.3	18.7	 20
143	 22	104.0	18.8	 25
144	 22	100.3	15.4	 20
145	 22	128.0	16.3	 16
146	 22	62.0	13.3	 20
147	 22	51.8	10.9	 20
148	 22	53.8	12.6	 16
149	 22	43.5	7.0	 20
150	 22	99.0	18.1	 25
151	 22	38.8	7.5	 20
152	 22	45.0	7.3	 25
153	 22	44.0	10.0	 25
154	 22	94.5	19.1	 20
155	 22	201.0	31.4	 25
156	 22	161.0	30.0	 25
157	 22	78.3	15.3	 20
158	 22	54.0	9.9	 25
159	 22	39.0	9.2	 25
160	 22	59.8	10.0	 20
161	 22	64.0	9.5	 25
162	 22	136.0	21.7	 20
163	 22	153.5	19.0	 16
164	 22	70.0	13.3	 20
165	 22	63.3	8.6	 16
166	 22	153.0	20.6	 20
167	 22	68.3	12.9	 20
168	 22	61.5	11.3	 20
169	 22	92.0	14.2	 25
170	 22	97.0	16.3	 25
171	 22	97.0	15.2	 20
172	 22	251.0	36.9	 25
173	 22	76.0	13.5	 25
174	 22	98.3	16.0	 20
175	 22	90.0	13.3	 25
176	 22	69.0	12.2	 25
177	 22	42.5	6.2	 20
178	 22	39.0	9.1	 25
179	 22	33.0	5.3	 25
180	 22	48.3	7.0	 16
181	 22	52.3	8.6	 20
182	 22	31.3	5.5	 20
183	 22	40.3	7.5	 16
184	 22	35.0	5.6	 20
185	 22	55.3	9.8	 20
186	 22	114.5	17.4	 20
187	 22	156.0	23.9	 25
188	 22	75.0	11.8	 25
189	 22	87.5	15.2	 20
190	 22	54.0	10.7	 25
191	 22	67.0	11.9	 25
192	 22	135.3	25.4	 20
193	 22	63.0	11.9	 25
194	 22	304.0	30.2	 25
195	 22	76.5	7.7	 20
196	 22	91.0	16.6	 25
197	 22	136.0	23.0	 25
198	 22	311.5	24.4	 20
199	 22	93.0	19.5	 20
200	 22	72.8	14.9	 20
201	 22	64.5	12.0	 16
202	 22	60.5	11.3	 20
203	 22	44.3	8.3	 20
204	 22	59.5	9.2	 16
205	 22	47.0	9.9	 25
206	 22	38.0	3.9	 25
207	 22	36.8	7.3	 20
208	 22	36.0	6.9	 25
209	 22	36.0	8.6	 25
210	 22	33.3	6.2	 20
211	 22	42.0	8.8	 25
212	 22	37.0	7.3	 25
213	 22	41.3	8.4	 20
214	 22	36.0	6.1	 25
215	 22	36.0	7.2	 25
216	 22	37.5	7.2	 20
217	 22	38.3	6.7	 20
218	 22	36.5	6.9	 20
219	 22	34.5	7.2	 16
220	 22	38.0	6.2	 20
221	 22	39.0	8.6	 16
222	 22	40.5	6.4	 20
223	 22	42.0	7.9	 25
224	 22	38.0	6.7	 20
225	 22	68.0	16.5	 25
226	 22	37.0	5.1	 25
227	 22	48.3	9.1	 20
228	 22	37.0	5.4	 25
229	 22	39.0	10.9	 25
230	 22	50.0	11.5	 20
231	 22	37.0	6.7	 25
232	 22	35.0	5.9	 25
233	 22	43.8	8.6	 20
234	 22	49.0	11.3	 25
235	 22	149.5	16.6	 20
236	 22	115.0	21.3	 16
237	 22	78.3	19.2	 20
238	 22	55.3	8.3	 20
239	 22	46.3	7.7	 16
240	 22	53.0	9.7	 20
241	 22	48.0	7.5	 25
242	 22	54.8	9.3	 20
243	 22	49.0	9.5	 25
244	 22	44.0	8.6	 25
245	 22	79.3	14.9	 20
246	 22	97.0	14.6	 25
247	 22	88.0	15.4	 25
248	 22	72.8	12.1	 20
249	 22	45.0	6.4	 25
250	 22	42.0	9.5	 25
251	 22	113.8	16.6	 20
252	 22	42.0	6.0	 25
253	 22	40.3	9.3	 20
254	 22	63.0	11.6	 16
255	 22	73.3	11.5	 20
256	 22	67.0	16.3	 20
257	 22	47.5	7.6	 16
258	 22	42.0	7.4	 20
259	 22	39.0	8.9	 25
260	 22	43.3	7.3	 20
261	 22	58.0	11.9	 25
262	 22	93.0	16.2	 25
263	 22	67.3	10.3	 20
264	 22	41.0	9.2	 25
265	 22	41.0	8.7	 25
266	 22	38.8	9.3	 20
267	 22	40.0	6.0	 25
268	 22	40.0	11.3	 25
269	 22	40.3	7.5	 20
270	 22	45.0	8.5	 25
271	 22	48.0	9.6	 25
272	 22	51.3	10.1	 16
273	 22	69.5	13.2	 20
274	 22	58.5	10.1	 20
275	 22	46.3	7.1	 16
276	 22	157.8	24.7	 20
277	 22	61.3	9.8	 20
278	 22	45.0	7.8	 20
279	 22	50.0	6.9	 25
280	 22	83.0	17.4	 20
281	 22	269.0	46.3	 25
282	 22	171.0	32.9	 25
283	 22	51.0	8.6	 20
284	 22	164.0	22.3	 25
285	 22	68.0	11.8	 25
286	 22	148.3	21.3	 20
287	 22	53.0	9.4	 25
288	 22	42.0	9.1	 25
289	 22	40.3	5.7	 20
290	 22	80.0	12.8	 20
291	 22	41.5	7.2	 20
292	 22	39.0	7.4	 16
293	 22	46.5	10.2	 20
294	 22	195.5	27.8	 20
295	 22	72.5	12.6	 16
296	 22	180.0	22.2	 25
297	 22	83.0	17.7	 25
298	 22	54.3	10.3	 20
299	 22	45.0	26.3	 25
300	 22	47.0	8.9	 25
301	 22	46.3	5.9	 20
302	 22	47.0	9.2	 25
303	 22	43.0	9.4	 25
304	 22	57.0	8.9	 20
305	 22	57.0	11.7	 25
306	 22	49.0	8.8	 25
307	 22	71.0	9.9	 20
308	 22	150.0	19.9	 20
309	 22	40.0	4.3	 20
310	 22	44.8	8.5	 16
311	 22	32.0	5.8	 20
312	 22	39.5	8.2	 20
313	 22	36.0	6.3	 16
314	 22	39.0	5.3	 25
315	 22	49.0	7.8	 25
316	 22	50.5	7.5	 20
317	 22	42.0	7.3	 25
318	 22	59.0	14.2	 25
319	 22	66.3	14.3	 20
320	 22	40.0	7.7	 25
321	 22	61.0	11.8	 25
322	 22	37.0	6.9	 20
323	 22	40.0	7.3	 25
324	 22	41.0	8.5	 25
325	 22	41.0	7.6	 20
326	 22	41.0	8.1	 25
327	 22	56.8	11.1	 20
328	 22	41.5	7.6	 16
329	 22	41.0	9.2	 20
330	 22	52.3	9.1	 20
331	 22	42.0	7.2	 16
332	 22	55.0	10.2	 20
333	 22	307.0	36.0	 25
334	 22	95.0	15.9	 20
335	 22	115.0	18.1	 25
336	 22	118.0	21.4	 25
337	 22	119.8	24.3	 20
338	 22	56.0	14.1	 25
339	 22	37.5	7.7	 20
340	 22	49.0	6.5	 25
341	 22	43.0	8.5	 25
342	 22	45.0	8.9	 20
343	 22	63.0	10.1	 25
344	 22	43.0	6.9	 25
345	 22	78.0	8.3	 16
346	 22	78.0	13.7	 20
347	 22	117.0	13.0	 20
348	 22	42.0	8.0	 16
349	 22	48.0	8.0	 20
350	 22	58.5	9.7	 20
351	 22	47.0	6.9	 20
352	 22	41.0	7.1	 25
353	 22	37.0	9.2	 25
354	 22	47.3	8.8	 20
355	 22	99.0	20.7	 25
356	 22	48.0	7.7	 25
357	 22	37.3	5.7	 20
358	 22	34.0	6.5	 25
359	 22	44.0	9.5	 25
360	 22	39.5	7.8	 20
361	 22	45.0	7.5	 25
362	 22	82.0	11.8	 25
363	 22	52.3	11.2	 16
364	 22	37.3	5.2	 20
365	 22	37.0	6.5	 20
366	 22	34.0	7.3	 16
367	 22	39.3	5.1	 20
368	 22	38.0	6.4	 20
369	 22	50.3	10.3	 20
370	 22	81.0	19.1	 25
371	 22	36.0	7.1	 25
372	 22	42.0	7.8	 20
373	 22	42.0	8.9	 25
374	 22	50.0	8.9	 25
375	 22	192.5	22.1	 20
376	 22	116.0	21.9	 25
377	 22	140.0	17.0	 25
378	 22	53.3	6.0	 20
379	 22	42.0	7.2	 25
380	 22	58.0	11.6	 25
381	 22	49.3	6.8	 16
382	 22	36.0	6.2	 20
383	 22	60.0	11.4	 20
384	 22	42.0	8.1	 16
385	 22	38.5	7.0	 20
386	 22	36.0	6.3	 20
387	 22	41.3	7.9	 20
388	 22	38.0	7.2	 25
389	 22	38.0	5.8	 25
390	 22	41.3	9.7	 20
391	 22	46.0	16.5	 25
392	 22	66.0	15.0	 25
393	 22	61.3	7.4	 20
394	 22	39.0	8.3	 25
395	 22	44.0	9.2	 25
396	 22	36.0	6.1	 20
397	 22	67.0	19.9	 25
398	 22	203.0	26.0	 20
399	 22	55.0	7.2	 25
400	 22	97.0	13.4	 20
401	 22	160.8	17.1	 16
402	 22	54.5	9.4	 20
403	 22	42.3	6.6	 20
404	 22	295.8	22.7	 16
405	 22	253.0	28.1	 20
406	 22	308.0	38.5	 25
407	 22	105.0	19.3	 20
408	 22	50.0	8.7	 25
409	 22	74.0	12.7	 25
410	 22	57.3	9.0	 20
411	 22	60.0	10.2	 25
412	 22	47.0	7.4	 25
413	 22	44.5	8.9	 20
414	 22	43.0	6.9	 25
415	 22	43.0	7.8	 25
416	 22	37.3	7.4	 20
417	 22	44.0	8.8	 25
418	 22	53.5	10.9	 20
419	 22	136.8	15.8	 16
420	 22	62.5	11.1	 20
421	 22	63.5	9.5	 20
422	 22	131.0	16.1	 16
423	 22	53.0	80.3	 20
424	 22	40.0	7.5	 25
425	 22	42.0	6.2	 20
426	 22	46.0	8.8	 25
427	 22	40.0	7.5	 25
428	 22	36.0	5.6	 20
429	 22	39.0	8.2	 25
430	 22	69.0	13.4	 25
431	 22	114.0	16.9	 20
432	 22	44.0	8.2	 25
433	 22	141.0	21.4	 25
434	 22	40.5	5.9	 20
435	 22	66.0	17.2	 25
436	 22	53.0	11.6	 20
437	 22	92.8	8.5	 16
438	 22	37.3	6.2	 20
439	 22	40.8	10.6	 20
440	 22	36.0	5.7	 16
441	 22	49.0	10.9	 20
442	 22	36.0	6.8	 25
443	 22	41.5	8.5	 20
444	 22	44.0	7.9	 25
445	 22	43.0	7.9	 25
446	 22	42.0	8.0	 20
447	 22	37.0	6.4	 25
448	 22	47.0	8.6	 25
449	 22	44.3	10.4	 20
450	 22	73.0	10.9	 25
451	 22	167.0	24.4	 25
452	 22	85.3	11.4	 20
453	 22	275.0	33.6	 25
454	 22	194.8	56.8	 20
455	 22	52.5	8.7	 20
456	 22	49.8	8.9	 20
457	 22	44.3	5.9	 16
458	 22	34.5	7.8	 20
459	 22	38.8	7.6	 20
460	 22	43.0	7.6	 16
461	 22	42.0	6.8	 25
462	 22	40.0	9.0	 25
463	 22	41.0	7.7	 20
464	 22	44.0	9.5	 25
465	 22	40.0	7.1	 25
466	 22	40.0	6.4	 20
467	 22	35.0	7.9	 25
468	 22	43.0	7.4	 25
469	 22	548.8	45.2	 20
470	 22	55.0	9.5	 25
471	 22	54.0	8.5	 25
472	 22	61.0	12.0	 20
473	 22	47.3	10.6	 20
474	 22	54.5	11.9	 20
475	 22	42.8	8.6	 16
476	 22	41.0	9.7	 20
477	 22	39.3	8.2	 20
478	 22	42.3	6.2	 16
479	 22	39.0	6.5	 25
480	 22	81.0	16.9	 25
481	 22	56.3	11.2	 20
482	 22	40.0	8.3	 25
483	 22	47.0	9.4	 25
484	 22	40.0	8.5	 20
485	 22	43.0	10.9	 25
486	 22	246.0	38.7	 25
487	 22	71.0	11.3	 20
488	 22	40.0	7.3	 25
489	 22	38.0	7.1	 25
490	 22	52.3	7.9	 20
491	 22	47.5	11.4	 20
492	 22	64.0	10.8	 20
493	 22	84.3	15.6	 16
494	 22	44.3	7.3	 20
495	 22	49.0	8.4	 20
496	 22	282.5	34.0	 16
497	 22	93.0	16.0	 25
498	 22	162.0	30.1	 25
499	 22	203.3	40.0	 20
500	 22	74.0	15.3	 25
501	 22	80.0	14.2	 25
502	 22	51.5	10.0	 20
503	 22	42.0	9.2	 25
504	 22	42.0	8.2	 25
505	 22	61.3	9.4	 20
506	 22	53.0	12.5	 25
507	 22	46.0	7.7	 25
508	 22	54.0	9.0	 20
509	 22	61.3	9.4	 20
510	 22	75.3	13.2	 20
511	 22	65.5	11.1	 16
512	 22	48.0	9.4	 20
513	 22	38.0	4.7	 16
514	 22	40.3	8.7	 20
515	 22	45.0	7.3	 25
516	 22	44.3	7.0	 20
517	 22	41.0	8.3	 25
518	 22	66.0	11.0	 25
519	 22	46.8	7.8	 20
520	 22	112.0	19.1	 25
521	 22	383.0	66.6	 25
522	 22	58.8	11.5	 20
523	 22	113.0	18.1	 25
524	 22	127.0	19.5	 25
525	 22	320.0	34.1	 20
526	 22	208.0	21.3	 25
527	 22	61.0	9.9	 25
528	 22	53.5	10.7	 16
529	 22	57.3	10.4	 20
530	 22	61.3	10.0	 20
531	 22	42.0	7.2	 16
532	 22	52.3	11.8	 20
533	 22	85.3	14.0	 20
534	 22	236.8	34.8	 20
535	 22	77.0	12.9	 25
536	 22	39.0	6.0	 25
537	 22	50.0	9.5	 20
538	 22	263.0	37.2	 25
539	 22	97.0	13.7	 25
540	 22	47.0	6.4	 20
541	 22	64.0	11.8	 25
542	 22	37.0	26.0	 25
543	 22	44.0	9.0	 20
544	 22	43.0	7.6	 25
545	 22	38.0	7.5	 25
546	 22	41.8	5.2	 16
547	 22	38.3	8.7	 20
548	 22	35.5	5.8	 20
549	 22	39.3	8.1	 16
550	 22	48.5	10.8	 20
551	 22	34.5	5.2	 20
552	 22	38.0	7.4	 20
553	 22	38.0	5.8	 25
554	 22	33.0	5.5	 25
555	 22	53.0	4.6	 20
556	 22	38.0	5.4	 25
557	 22	44.0	6.5	 25
558	 22	40.8	7.0	 20
559	 22	47.0	8.9	 25
560	 22	52.0	12.2	 25
561	 22	67.3	15.2	 20
562	 22	62.0	20.4	 25
563	 22	44.0	7.0	 25
564	 22	74.5	12.4	 16
565	 22	44.5	6.7	 20
566	 22	39.5	7.3	 20
567	 22	36.3	5.8	 16
568	 22	59.3	9.9	 20
569	 22	40.5	9.2	 20
570	 22	34.0	6.6	 20
571	 22	39.0	7.2	 25
572	 22	43.0	7.7	 20
573	 22	45.0	9.5	 25
574	 22	40.0	10.3	 25
575	 22	45.3	8.0	 20
576	 22	52.0	10.0	 25
577	 22	100.0	15.0	 25
578	 22	62.3	11.9	 20
579	 22	48.0	8.9	 25
580	 22	61.0	10.5	 25
581	 22	49.0	9.7	 20
582	 22	64.0	11.6	 25
583	 22	52.3	10.5	 20
584	 22	53.3	11.0	 16
585	 22	69.3	13.4	 20
586	 22	137.3	21.6	 20
587	 22	53.0	8.7	 16
588	 22	41.0	7.6	 20
589	 22	56.0	8.8	 25
590	 22	57.0	9.7	 20
591	 22	41.0	5.1	 25
592	 22	77.0	13.8	 25
593	 22	43.0	8.0	 20
594	 22	40.0	7.9	 25
595	 22	34.0	5.8	 25
596	 22	48.5	10.1	 20
597	 22	44.0	8.4	 25
598	 22	38.0	8.1	 25
599	 22	54.3	7.9	 20
600	 22	42.0	7.8	 25
601	 22	36.0	5.4	 20
602	 22	41.3	7.2	 16
603	 22	41.3	7.0	 20
604	 22	33.0	4.8	 20
605	 22	36.3	9.1	 16
606	 22	38.3	9.6	 20
607	 22	38.0	6.6	 25
608	 22	38.3	7.5	 20
609	 22	35.0	5.8	 25
610	 22	47.0	10.3	 25
611	 22	49.5	9.4	 20
612	 22	42.0	9.4	 25
613	 22	68.0	11.4	 25
614	 22	62.3	9.2	 20
615	 22	73.0	13.8	 25
616	 22	83.0	14.7	 25
617	 22	73.5	12.0	 20
618	 22	49.0	9.4	 25
619	 22	124.5	20.6	 20
620	 22	110.3	13.0	 16
621	 22	44.3	7.7	 20
622	 22	45.0	6.2	 20
623	 22	61.3	29.6	 16
624	 22	224.3	31.4	 20
625	 22	111.0	19.5	 25
626	 22	73.8	17.4	 20
627	 22	47.0	8.5	 25
628	 22	50.3	11.0	 20
629	 22	50.0	6.4	 25
630	 22	77.0	12.6	 25
631	 22	81.5	18.0	 20
632	 22	85.0	13.1	 25
633	 22	170.0	20.3	 25
634	 22	45.0	8.3	 20
635	 22	52.0	9.1	 25
636	 22	50.0	8.8	 25
637	 22	58.8	12.3	 16
638	 22	53.8	15.6	 20
639	 22	6540.0	1200.0	 20
  0	 23	71.0	8.5	 20
  1	 23	82.0	17.8	 25
  2	 23	62.0	10.0	 25
  3	 23	44.5	9.0	 16
  4	 23	40.3	7.1	 20
  5	 23	59.3	12.8	 20
  6	 23	63.0	11.8	 16
  7	 23	49.0	11.0	 20
  8	 23	38.0	8.3	 20
  9	 23	39.3	7.5	 16
 10	 23	34.0	6.3	 25
 11	 23	63.0	14.1	 25
 12	 23	42.0	7.5	 20
 13	 23	36.0	7.0	 25
 14	 23	67.0	12.3	 25
 15	 23	63.3	11.1	 20
 16	 23	65.0	12.5	 25
 17	 23	72.0	11.6	 25
 18	 23	47.0	10.1	 20
 19	 23	92.0	19.4	 25
 20	 23	50.0	9.6	 25
 21	 23	30.3	6.5	 20
 22	 23	38.0	9.6	 20
 23	 23	55.5	11.7	 20
 24	 23	57.0	9.7	 16
 25	 23	101.5	15.0	 20
 26	 23	227.8	23.5	 20
 27	 23	123.8	22.1	 16
 28	 23	99.0	17.0	 25
 29	 23	61.0	12.6	 25
 30	 23	126.0	13.3	 20
 31	 23	197.0	28.3	 25
 32	 23	240.0	28.3	 25
 33	 23	105.8	17.3	 20
 34	 23	78.0	12.1	 25
 35	 23	40.0	6.1	 25
 36	 23	80.5	16.2	 20
 37	 23	812.0	134.9	 25
 38	 23	55.5	9.1	 20
 39	 23	67.0	12.5	 25
 40	 23	44.0	9.3	 20
 41	 23	35.3	6.6	 16
 42	 23	41.3	7.5	 20
 43	 23	77.3	10.5	 20
 44	 23	38.0	8.0	 16
 45	 23	42.3	10.1	 20
 46	 23	52.0	8.0	 25
 47	 23	46.3	8.7	 20
 48	 23	139.0	23.9	 25
 49	 23	35.0	7.0	 25
 50	 23	33.3	7.9	 20
 51	 23	779.0	145.2	 25
 52	 23	86.0	11.2	 25
 53	 23	105.0	16.3	 20
 54	 23	97.0	14.7	 25
 55	 23	43.0	8.9	 25
 56	 23	34.5	5.0	 20
 57	 23	47.0	9.1	 25
 58	 23	40.5	8.4	 20
 59	 23	35.0	4.8	 16
 60	 23	102.3	18.6	 20
 61	 23	38.5	5.6	 20
 62	 23	44.0	7.0	 16
 63	 23	42.3	9.2	 20
 64	 23	41.0	8.7	 25
 65	 23	57.5	9.3	 20
 66	 23	262.0	42.2	 25
 67	 23	42.0	8.9	 25
 68	 23	167.0	24.1	 20
 69	 23	127.0	19.9	 25
 70	 23	932.0	84.5	 25
 71	 23	54.5	12.2	 20
 72	 23	52.0	9.3	 25
 73	 23	70.0	11.8	 25
 74	 23	60.0	9.3	 20
 75	 23	44.0	8.4	 25
 76	 23	48.0	10.0	 25
 77	 23	41.3	9.1	 16
 78	 23	51.3	9.8	 20
 79	 23	73.3	16.5	 20
 80	 23	98.8	20.6	 16
 81	 23	41.5	8.1	 20
 82	 23	40.0	5.0	 20
 83	 23	36.8	6.3	 20
 84	 23	85.0	16.9	 25
 85	 23	53.0	7.3	 25
 86	 23	106.3	16.0	 20
 87	 23	63.0	10.0	 25
 88	 23	42.0	10.5	 25
 89	 23	61.3	10.1	 20
 90	 23	323.0	55.9	 25
 91	 23	68.0	9.6	 25
 92	 23	195.5	30.6	 20
 93	 23	325.0	33.7	 25
 94	 23	43.0	7.9	 25
 95	 23	37.0	7.3	 16
 96	 23	47.0	12.3	 20
 97	 23	158.0	26.7	 16
 98	 23	59.5	10.9	 20
 99	 23	42.3	7.6	 20
100	 23	48.3	10.9	 16
101	 23	59.0	11.2	 25
102	 23	52.0	7.6	 25
103	 23	50.8	8.9	 20
104	 23	61.0	10.1	 25
105	 23	48.0	7.8	 25
106	 23	40.8	8.3	 20
107	 23	50.0	8.1	 25
108	 23	65.0	14.6	 25
109	 23	38.5	6.2	 20
110	 23	63.0	9.2	 25
111	 23	45.0	7.5	 25
112	 23	76.0	14.2	 20
113	 23	41.3	8.7	 20
114	 23	48.5	13.6	 20
115	 23	45.5	10.0	 16
116	 23	73.3	12.1	 20
117	 23	38.0	8.4	 20
118	 23	58.8	10.6	 16
119	 23	184.0	26.2	 25
120	 23	85.0	12.8	 25
121	 23	82.3	11.6	 20
122	 23	63.0	11.0	 25
123	 23	400.0	41.1	 25
124	 23	198.3	23.1	 20
125	 23	223.0	22.7	 25
126	 23	211.0	25.4	 25
127	 23	227.8	25.9	 20
128	 23	199.0	33.0	 25
129	 23	59.0	9.5	 25
130	 23	45.0	8.8	 20
131	 23	41.3	8.4	 20
132	 23	128.8	22.2	 20
133	 23	56.0	8.4	 16
134	 23	55.3	9.3	 20
135	 23	50.3	7.7	 20
136	 23	44.3	7.0	 16
137	 23	38.3	6.4	 20
138	 23	128.0	16.1	 25
139	 23	45.0	7.1	 20
140	 23	39.0	7.2	 25
141	 23	39.0	6.8	 25
142	 23	181.8	19.2	 20
143	 23	69.0	10.1	 25
144	 23	266.0	36.0	 25
145	 23	104.5	19.6	 20
146	 23	216.0	20.3	 25
147	 23	711.0	55.9	 25
148	 23	863.3	79.5	 20
149	 23	67.0	11.3	 25
150	 23	99.5	11.5	 20
151	 23	85.3	14.3	 16
152	 23	71.5	12.0	 20
153	 23	53.5	7.7	 16
154	 23	71.0	16.4	 20
155	 23	152.8	23.5	 20
156	 23	139.8	25.7	 20
157	 23	85.0	15.6	 25
158	 23	46.0	9.1	 25
159	 23	45.0	5.3	 20
160	 23	45.0	9.6	 25
161	 23	49.0	10.0	 25
162	 23	147.3	17.7	 20
163	 23	66.0	12.3	 25
164	 23	43.0	8.1	 25
165	 23	43.3	9.2	 20
166	 23	57.0	11.0	 25
167	 23	60.0	12.2	 25
168	 23	49.3	8.0	 16
169	 23	55.5	15.3	 20
170	 23	64.5	8.8	 20
171	 23	96.0	13.4	 16
172	 23	89.3	15.1	 20
173	 23	58.5	9.8	 20
174	 23	169.8	22.4	 20
175	 23	55.0	9.5	 25
176	 23	135.0	19.8	 25
177	 23	62.8	13.3	 20
178	 23	114.0	17.6	 25
179	 23	48.0	9.5	 25
180	 23	42.0	9.1	 20
181	 23	37.0	6.5	 25
182	 23	44.0	7.3	 25
183	 23	37.3	7.1	 20
184	 23	55.0	10.2	 25
185	 23	50.0	6.2	 25
186	 23	74.0	9.0	 16
187	 23	122.0	21.2	 20
188	 23	64.0	10.1	 20
189	 23	47.3	8.6	 16
190	 23	43.0	11.6	 20
191	 23	54.3	10.3	 20
192	 23	59.3	11.0	 20
193	 23	59.0	10.9	 25
194	 23	39.0	6.4	 25
195	 23	54.5	10.0	 20
196	 23	43.0	8.2	 25
197	 23	427.0	47.4	 25
198	 23	361.0	23.9	 20
199	 23	138.0	19.9	 25
200	 23	44.0	8.3	 25
201	 23	55.5	9.3	 20
202	 23	71.0	13.6	 25
203	 23	35.0	7.5	 25
204	 23	35.5	7.4	 20
205	 23	40.8	6.8	 20
206	 23	50.3	8.6	 20
207	 23	43.0	4.5	 16
208	 23	47.5	9.0	 20
209	 23	37.3	5.5	 20
210	 23	36.0	5.1	 16
211	 23	38.0	8.5	 25
212	 23	38.5	5.6	 20
213	 23	35.0	5.9	 25
214	 23	37.0	6.1	 25
215	 23	33.8	7.7	 20
216	 23	41.0	6.0	 25
217	 23	35.0	7.0	 25
218	 23	43.5	6.2	 20
219	 23	47.0	10.1	 25
220	 23	102.0	17.9	 25
221	 23	39.0	8.0	 20
222	 23	34.0	5.7	 25
223	 23	38.3	6.7	 20
224	 23	43.3	8.3	 16
225	 23	31.3	7.3	 20
226	 23	37.0	6.4	 20
227	 23	37.5	7.2	 16
228	 23	46.5	8.9	 20
229	 23	41.0	7.9	 25
230	 23	152.0	20.4	 20
231	 23	52.0	9.5	 25
232	 23	62.0	10.7	 25
233	 23	130.3	15.9	 20
234	 23	83.0	15.4	 25
235	 23	142.0	20.1	 25
236	 23	82.3	14.1	 20
237	 23	55.0	9.5	 25
238	 23	54.0	8.5	 25
239	 23	51.0	8.1	 20
240	 23	49.0	7.3	 25
241	 23	160.0	18.2	 20
242	 23	60.5	11.1	 16
243	 23	53.5	11.1	 20
244	 23	60.0	8.5	 20
245	 23	54.8	13.0	 16
246	 23	39.3	7.5	 20
247	 23	92.0	15.1	 25
248	 23	123.8	22.2	 20
249	 23	103.0	15.5	 25
250	 23	411.0	44.8	 25
251	 23	170.0	20.2	 20
252	 23	77.0	10.0	 25
253	 23	67.0	13.8	 25
254	 23	84.3	17.0	 20
255	 23	903.0	123.6	 25
256	 23	997.0	128.7	 25
257	 23	57.0	10.6	 20
258	 23	64.0	13.2	 25
259	 23	126.3	17.7	 20
260	 23	43.3	7.7	 16
261	 23	41.3	7.4	 20
262	 23	40.5	7.9	 20
263	 23	43.0	8.2	 16
264	 23	54.5	12.9	 20
265	 23	47.0	8.6	 20
266	 23	42.0	8.9	 20
267	 23	39.0	9.7	 25
268	 23	44.0	8.8	 25
269	 23	40.5	7.2	 20
270	 23	51.0	8.3	 25
271	 23	43.0	8.1	 20
272	 23	49.0	9.4	 25
273	 23	35.0	6.8	 25
274	 23	36.5	8.5	 20
275	 23	38.0	6.2	 25
276	 23	54.0	9.9	 25
277	 23	35.3	6.6	 20
278	 23	36.0	7.1	 20
279	 23	67.0	11.7	 20
280	 23	95.5	15.3	 16
281	 23	50.3	8.6	 20
282	 23	41.0	5.2	 20
283	 23	45.3	8.1	 16
284	 23	358.0	42.0	 25
285	 23	54.0	8.9	 25
286	 23	89.0	17.6	 20
287	 23	46.0	9.5	 25
288	 23	36.0	6.6	 25
289	 23	48.0	10.9	 20
290	 23	82.0	16.2	 25
291	 23	47.0	9.2	 25
292	 23	123.8	19.3	 20
293	 23	65.0	13.6	 25
294	 23	152.0	23.4	 25
295	 23	186.3	22.0	 20
296	 23	98.3	14.2	 20
297	 23	69.0	12.6	 20
298	 23	114.8	18.8	 16
299	 23	159.0	22.4	 20
300	 23	54.0	10.4	 20
301	 23	165.3	21.4	 16
302	 23	40.0	8.5	 25
303	 23	40.0	8.6	 25
304	 23	41.5	9.0	 20
305	 23	49.0	10.7	 25
306	 23	45.0	7.8	 25
307	 23	55.3	9.7	 20
308	 23	71.0	13.8	 25
309	 23	50.0	8.7	 25
310	 23	115.8	17.7	 20
311	 23	116.0	13.6	 25
312	 23	99.0	14.0	 25
313	 23	50.0	8.9	 20
314	 23	39.5	8.3	 20
315	 23	317.0	40.3	 20
316	 23	62.3	9.5	 16
317	 23	42.3	7.3	 20
318	 23	50.5	9.0	 20
319	 23	37.0	6.9	 16
320	 23	46.0	9.6	 25
321	 23	84.0	14.4	 25
322	 23	162.3	23.6	 20
323	 23	223.0	35.5	 25
324	 23	39.0	7.8	 25
325	 23	39.3	7.4	 20
326	 23	57.0	11.4	 25
327	 23	48.0	10.1	 25
328	 23	43.0	8.2	 20
329	 23	43.0	8.9	 25
330	 23	204.0	30.1	 20
331	 23	64.0	10.8	 25
332	 23	103.0	13.2	 25
333	 23	69.0	12.4	 16
334	 23	428.5	79.9	 20
335	 23	256.8	32.0	 20
336	 23	436.3	35.7	 16
337	 23	281.0	31.5	 20
338	 23	416.0	25.2	 20
339	 23	97.8	15.2	 20
340	 23	74.0	14.2	 25
341	 23	72.0	13.2	 25
342	 23	70.0	15.3	 20
343	 23	60.0	10.8	 25
344	 23	74.0	13.2	 25
345	 23	67.3	10.1	 20
346	 23	80.0	16.2	 25
347	 23	47.0	7.1	 25
348	 23	56.3	10.0	 20
349	 23	281.0	54.2	 25
350	 23	478.0	69.5	 25
351	 23	121.3	16.1	 16
352	 23	47.0	7.8	 20
353	 23	53.3	10.2	 20
354	 23	86.3	9.2	 16
355	 23	159.0	31.1	 20
356	 23	61.0	11.0	 20
357	 23	43.0	7.1	 20
358	 23	48.0	10.0	 25
359	 23	58.0	10.3	 25
360	 23	102.0	18.2	 20
361	 23	77.0	14.9	 25
362	 23	531.0	78.1	 25
363	 23	826.8	96.2	 20
364	 23	66.0	33.4	 25
365	 23	36.0	5.3	 25
366	 23	40.3	7.0	 20
367	 23	42.0	9.6	 25
368	 23	130.0	24.1	 25
369	 23	130.3	17.0	 16
370	 23	112.8	15.9	 20
371	 23	75.0	13.1	 20
372	 23	95.3	18.5	 16
373	 23	76.0	11.0	 20
374	 23	102.0	16.7	 20
375	 23	189.8	29.5	 20
376	 23	94.0	14.8	 25
377	 23	55.0	10.0	 25
378	 23	63.3	9.1	 20
379	 23	53.0	9.1	 25
380	 23	57.0	9.1	 25
381	 23	41.0	6.9	 20
382	 23	79.0	11.7	 25
383	 23	160.0	21.7	 25
384	 23	56.3	10.7	 20
385	 23	37.0	7.3	 25
386	 23	41.3	9.2	 20
387	 23	40.3	8.8	 20
388	 23	45.5	9.3	 20
389	 23	114.3	14.6	 16
390	 23	49.0	7.3	 20
391	 23	44.0	7.0	 20
392	 23	41.3	5.4	 16
393	 23	108.0	16.4	 20
394	 23	49.0	10.6	 25
395	 23	54.5	10.3	 20
396	 23	46.0	8.9	 25
397	 23	109.0	15.6	 25
398	 23	113.3	12.5	 20
399	 23	82.0	17.2	 25
400	 23	60.0	9.5	 25
401	 23	44.8	5.9	 20
402	 23	52.0	10.9	 25
403	 23	81.0	14.1	 25
404	 23	392.0	46.3	 20
405	 23	226.0	22.2	 25
406	 23	277.5	33.1	 20
407	 23	251.8	23.6	 16
408	 23	155.0	27.0	 20
409	 23	45.5	9.5	 20
410	 23	41.3	5.5	 16
411	 23	81.3	13.8	 20
412	 23	294.0	31.1	 25
413	 23	370.5	26.8	 20
414	 23	457.0	44.7	 25
415	 23	257.0	32.2	 25
416	 23	122.5	16.6	 20
417	 23	113.0	14.0	 25
418	 23	48.0	8.9	 25
419	 23	39.0	6.7	 20
420	 23	34.0	5.6	 25
421	 23	39.0	7.5	 25
422	 23	41.3	5.8	 20
423	 23	41.0	6.4	 25
424	 23	50.0	9.0	 20
425	 23	43.3	9.2	 16
426	 23	36.5	7.5	 20
427	 23	41.0	6.6	 20
428	 23	45.5	9.1	 16
429	 23	43.3	5.8	 20
430	 23	43.0	8.5	 25
431	 23	62.0	47.2	 20
432	 23	80.0	12.1	 25
433	 23	74.0	10.2	 25
434	 23	111.8	17.9	 20
435	 23	63.0	13.3	 25
436	 23	192.0	32.7	 25
437	 23	45.5	9.5	 20
438	 23	54.0	10.7	 25
439	 23	61.0	10.0	 25
440	 23	194.0	22.9	 20
441	 23	81.0	15.6	 25
442	 23	142.5	20.3	 20
443	 23	101.8	17.4	 16
444	 23	61.3	11.2	 20
445	 23	49.0	6.6	 16
446	 23	105.3	16.0	 20
447	 23	339.8	34.4	 20
448	 23	371.3	32.4	 20
449	 23	78.0	13.9	 25
450	 23	165.0	23.2	 25
451	 23	41.0	5.9	 20
452	 23	177.0	22.0	 25
453	 23	95.0	14.6	 25
454	 23	94.5	12.1	 20
455	 23	74.0	11.5	 25
456	 23	152.0	25.7	 25
457	 23	48.3	7.5	 20
458	 23	44.0	8.6	 25
459	 23	46.0	7.7	 25
460	 23	37.3	6.5	 20
461	 23	40.0	8.2	 20
462	 23	40.3	8.6	 20
463	 23	44.0	6.2	 16
464	 23	49.3	8.0	 20
465	 23	59.0	10.9	 20
466	 23	86.3	15.1	 16
467	 23	76.0	13.3	 25
468	 23	78.0	10.2	 25
469	 23	169.0	25.9	 20
470	 23	61.0	10.5	 25
471	 23	66.0	10.0	 25
472	 23	55.3	9.0	 20
473	 23	51.0	9.3	 25
474	 23	69.0	15.7	 25
475	 23	40.5	7.8	 20
476	 23	42.0	6.7	 25
477	 23	50.0	8.9	 25
478	 23	39.3	7.3	 20
479	 23	39.0	7.4	 20
480	 23	44.0	8.5	 20
481	 23	46.5	7.9	 16
482	 23	44.0	7.3	 20
483	 23	46.0	7.8	 20
484	 23	56.8	14.2	 16
485	 23	62.0	12.8	 25
486	 23	105.0	15.7	 25
487	 23	59.3	9.7	 20
488	 23	48.0	8.7	 25
489	 23	92.0	18.1	 25
490	 23	49.0	9.8	 20
491	 23	63.0	12.0	 25
492	 23	56.0	9.2	 25
493	 23	44.0	8.7	 20
494	 23	152.0	28.9	 25
495	 23	90.0	15.0	 25
496	 23	52.5	13.0	 20
497	 23	52.3	9.2	 20
498	 23	46.8	8.9	 20
499	 23	172.3	22.9	 16
500	 23	72.3	10.1	 20
501	 23	46.0	7.1	 20
502	 23	47.3	8.1	 16
503	 23	60.0	10.5	 25
504	 23	92.5	9.3	 20
505	 23	532.0	65.5	 25
506	 23	622.0	104.8	 25
507	 23	173.8	26.6	 20
508	 23	364.0	43.5	 25
509	 23	49.0	10.8	 25
510	 23	70.0	9.7	 20
511	 23	48.0	8.7	 25
512	 23	185.0	21.9	 25
513	 23	105.0	16.6	 20
514	 23	462.0	66.6	 25
515	 23	130.3	16.6	 20
516	 23	55.5	7.0	 16
517	 23	46.8	8.8	 20
518	 23	46.5	8.8	 20
519	 23	147.0	25.3	 16
520	 23	215.3	21.6	 20
521	 23	1534.3	106.4	 20
522	 23	72.3	9.8	 20
523	 23	47.0	11.4	 25
524	 23	42.0	8.2	 25
525	 23	92.5	12.8	 20
526	 23	64.0	10.3	 25
527	 23	50.0	12.5	 25
528	 23	178.3	24.6	 20
529	 23	70.0	11.2	 25
530	 23	52.0	9.6	 25
531	 23	100.3	17.7	 20
532	 23	110.0	19.2	 25
533	 23	1860.0	146.7	 25
534	 23	499.0	50.1	 16
535	 23	302.3	22.3	 20
536	 23	75.0	13.4	 20
537	 23	133.0	20.5	 16
538	 23	146.3	17.3	 20
539	 23	103.5	13.5	 20
540	 23	60.0	9.5	 20
541	 23	83.0	14.8	 25
542	 23	51.0	7.1	 25
543	 23	46.3	7.4	 20
544	 23	50.0	8.7	 25
545	 23	59.0	12.5	 25
546	 23	38.5	6.5	 20
547	 23	35.0	5.2	 25
548	 23	36.0	7.1	 25
549	 23	138.0	21.8	 20
550	 23	37.0	5.6	 25
551	 23	42.0	6.9	 25
552	 23	46.0	8.6	 16
553	 23	41.3	9.1	 20
554	 23	49.3	8.2	 20
555	 23	63.3	8.9	 16
556	 23	46.0	5.5	 20
557	 23	50.0	11.8	 20
558	 23	73.5	12.5	 20
559	 23	42.0	8.2	 25
560	 23	141.0	33.6	 25
561	 23	821.5	55.9	 20
562	 23	780.0	74.4	 25
563	 23	82.3	12.3	 20
564	 23	141.0	16.8	 25
565	 23	152.0	28.4	 25
566	 23	104.8	48.9	 20
567	 23	91.0	12.5	 25
568	 23	45.0	8.3	 25
569	 23	50.0	8.2	 20
570	 23	38.3	9.1	 20
571	 23	44.5	6.7	 20
572	 23	38.0	7.1	 16
573	 23	72.5	11.2	 20
574	 23	76.8	8.9	 20
575	 23	602.8	46.9	 16
576	 23	60.0	8.6	 25
577	 23	36.0	7.3	 25
578	 23	35.0	5.0	 20
579	 23	37.0	6.1	 25
580	 23	46.0	33.9	 25
581	 23	64.5	11.4	 20
582	 23	53.0	11.0	 25
583	 23	62.0	11.6	 25
584	 23	329.3	32.7	 20
585	 23	168.0	23.0	 25
586	 23	156.0	23.2	 25
587	 23	151.3	21.0	 20
588	 23	41.0	8.9	 25
589	 23	93.3	16.9	 20
590	 23	354.0	27.4	 16
591	 23	42.5	9.1	 20
592	 23	180.3	20.3	 20
593	 23	169.5	20.9	 16
594	 23	39.0	8.0	 20
595	 23	41.0	7.8	 25
596	 23	41.5	6.5	 20
597	 23	47.0	7.0	 25
598	 23	180.0	27.9	 25
599	 23	40.0	6.2	 20
600	 23	44.0	10.1	 25
601	 23	43.0	7.3	 25
602	 23	33.3	6.5	 20
603	 23	39.0	7.1	 25
604	 23	64.0	12.1	 25
605	 23	250.3	24.8	 20
606	 23	307.0	37.6	 25
607	 23	50.0	11.9	 20
608	 23	47.3	9.5	 16
609	 23	38.5	6.8	 20
610	 23	40.3	9.1	 20
611	 23	39.3	9.4	 16
612	 23	47.5	6.6	 20
613	 23	134.0	26.3	 25
614	 23	51.3	11.1	 20
615	 23	46.0	12.2	 25
616	 23	38.0	6.8	 25
617	 23	42.3	6.1	 20
618	 23	37.0	6.6	 25
619	 23	43.5	8.2	 20
620	 23	121.0	21.1	 25
621	 23	163.0	24.0	 25
622	 23	46.3	7.7	 20
623	 23	296.0	41.9	 25
624	 23	272.0	25.5	 25
625	 23	155.8	23.3	 16
626	 23	481.0	32.0	 20
627	 23	159.3	18.4	 20
628	 23	89.8	16.5	 16
629	 23	86.8	13.4	 20
630	 23	217.0	23.0	 20
631	 23	61.8	12.5	 20
632	 23	203.0	27.8	 25
633	 23	77.0	12.1	 25
634	 23	78.0	20.7	 20
635	 23	89.0	12.5	 25
636	 23	139.0	23.5	 25
637	 23	262.0	25.3	 20
638	 23	440.0	45.4	 25
639	 23	71.0	23.3	 25
  0	 24	6166.8	991.5	 20
  1	 24	59.0	14.5	 25
  2	 24	64.0	10.6	 25
  3	 24	44.3	9.0	 20
  4	 24	36.0	5.3	 25
  5	 24	37.0	6.9	 25
  6	 24	45.0	8.1	 20
  7	 24	42.0	8.4	 25
  8	 24	36.0	6.7	 25
  9	 24	37.0	5.8	 20
 10	 24	36.8	6.7	 20
 11	 24	36.0	6.3	 20
 12	 24	38.0	9.0	 16
 13	 24	34.3	5.5	 20
 14	 24	45.0	7.1	 20
 15	 24	55.8	11.1	 16
 16	 24	56.0	8.6	 25
 17	 24	40.0	7.2	 25
 18	 24	49.0	10.1	 20
 19	 24	51.0	10.9	 25
 20	 24	37.0	7.1	 25
 21	 24	37.3	7.2	 20
 22	 24	41.0	8.0	 25
 23	 24	45.0	8.3	 25
 24	 24	47.8	9.3	 20
 25	 24	56.0	10.4	 25
 26	 24	111.0	16.2	 25
 27	 24	214.3	24.5	 20
 28	 24	140.5	12.2	 20
 29	 24	91.3	15.0	 16
 30	 24	189.5	30.6	 20
 31	 24	85.5	13.1	 20
 32	 24	79.0	17.2	 16
 33	 24	92.5	17.8	 20
 34	 24	102.0	16.1	 25
 35	 24	57.3	9.4	 20
 36	 24	87.0	13.2	 25
 37	 24	237.0	41.6	 25
 38	 24	54.0	10.7	 20
 39	 24	54.0	10.1	 25
 40	 24	42.0	8.6	 25
 41	 24	35.0	7.6	 20
 42	 24	35.0	5.4	 25
 43	 24	45.0	6.9	 25
 44	 24	37.5	7.0	 20
 45	 24	39.0	7.6	 25
 46	 24	45.3	7.2	 20
 47	 24	36.8	7.6	 16
 48	 24	45.0	7.8	 20
 49	 24	36.3	7.6	 20
 50	 24	35.3	7.5	 16
 51	 24	238.3	31.0	 20
 52	 24	67.0	12.2	 25
 53	 24	69.3	12.8	 20
 54	 24	57.0	8.5	 25
 55	 24	43.0	8.3	 25
 56	 24	39.0	7.8	 20
 57	 24	38.0	6.7	 25
 58	 24	37.0	6.6	 25
 59	 24	36.0	7.6	 20
 60	 24	42.0	7.1	 25
 61	 24	40.0	7.7	 25
 62	 24	40.0	6.6	 20
 63	 24	41.0	8.3	 25
 64	 24	44.3	7.0	 20
 65	 24	50.5	9.2	 16
 66	 24	59.0	11.3	 20
 67	 24	33.3	5.4	 20
 68	 24	83.3	10.7	 16
 69	 24	239.5	29.3	 20
 70	 24	198.3	20.4	 20
 71	 24	43.3	8.0	 20
 72	 24	48.0	8.3	 25
 73	 24	48.0	8.3	 25
 74	 24	54.0	9.6	 20
 75	 24	36.0	7.8	 25
 76	 24	41.0	7.3	 25
 77	 24	41.3	6.7	 20
 78	 24	42.0	7.3	 25
 79	 24	140.0	20.5	 25
 80	 24	65.3	8.0	 20
 81	 24	49.0	7.3	 25
 82	 24	42.0	6.6	 25
 83	 24	38.0	5.7	 16
 84	 24	45.0	7.7	 20
 85	 24	67.3	12.7	 20
 86	 24	87.5	15.8	 16
 87	 24	45.5	8.8	 20
 88	 24	41.3	7.5	 16
 89	 24	94.0	17.0	 25
 90	 24	223.0	32.8	 25
 91	 24	99.3	12.3	 20
 92	 24	258.0	28.5	 25
 93	 24	212.0	37.4	 25
 94	 24	40.3	8.3	 20
 95	 24	42.0	7.8	 25
 96	 24	44.0	8.0	 25
 97	 24	261.5	28.7	 20
 98	 24	50.0	7.9	 25
 99	 24	49.0	8.2	 25
100	 24	50.0	10.7	 20
101	 24	51.3	8.1	 20
102	 24	43.5	7.3	 20
103	 24	51.0	6.8	 16
104	 24	45.0	8.5	 20
105	 24	48.0	8.0	 20
106	 24	39.3	8.0	 16
107	 24	34.0	7.2	 25
108	 24	43.0	9.4	 25
109	 24	35.0	6.8	 20
110	 24	42.0	6.2	 25
111	 24	45.0	7.6	 25
112	 24	56.3	11.1	 20
113	 24	36.0	7.5	 25
114	 24	60.0	11.6	 25
115	 24	42.0	8.7	 20
116	 24	57.0	12.6	 25
117	 24	39.0	5.9	 25
118	 24	45.3	8.0	 20
119	 24	98.8	23.3	 20
120	 24	69.0	11.1	 20
121	 24	70.3	9.3	 16
122	 24	61.0	10.2	 20
123	 24	196.3	20.8	 20
124	 24	131.3	17.5	 16
125	 24	157.0	21.1	 25
126	 24	189.0	21.5	 25
127	 24	107.0	14.0	 20
128	 24	130.0	21.1	 25
129	 24	44.0	7.8	 25
130	 24	42.5	7.3	 20
131	 24	41.0	6.8	 25
132	 24	62.0	10.8	 25
133	 24	42.8	10.8	 20
134	 24	42.0	6.0	 25
135	 24	44.0	8.1	 25
136	 24	43.8	7.9	 20
137	 24	39.0	6.4	 25
138	 24	60.3	9.3	 20
139	 24	38.5	5.7	 16
140	 24	38.0	8.0	 20
141	 24	43.0	8.7	 20
142	 24	264.0	30.8	 16
143	 24	92.5	15.3	 20
144	 24	118.3	23.3	 20
145	 24	160.0	26.1	 25
146	 24	345.0	46.7	 25
147	 24	227.0	20.7	 20
148	 24	475.0	53.1	 25
149	 24	109.0	24.3	 25
150	 24	166.5	19.4	 20
151	 24	184.0	25.4	 25
152	 24	55.0	11.7	 25
153	 24	102.5	15.6	 20
154	 24	52.0	12.8	 25
155	 24	70.0	18.5	 25
156	 24	67.3	14.0	 16
157	 24	83.3	14.9	 20
158	 24	45.0	10.7	 20
159	 24	42.0	5.9	 16
160	 24	43.3	8.0	 20
161	 24	41.0	9.1	 20
162	 24	103.0	14.7	 20
163	 24	40.0	6.4	 25
164	 24	46.0	7.9	 25
165	 24	42.3	5.6	 20
166	 24	59.0	12.4	 25
167	 24	48.0	11.2	 25
168	 24	38.3	8.1	 20
169	 24	46.0	7.1	 25
170	 24	100.0	17.5	 25
171	 24	134.5	17.4	 20
172	 24	53.0	10.3	 25
173	 24	70.0	12.1	 25
174	 24	94.3	16.9	 16
175	 24	92.0	13.5	 20
176	 24	93.5	17.0	 20
177	 24	55.0	8.6	 16
178	 24	53.0	8.4	 20
179	 24	51.0	9.8	 20
180	 24	36.5	7.3	 20
181	 24	33.0	7.6	 25
182	 24	39.0	7.3	 25
183	 24	42.3	6.7	 20
184	 24	68.0	18.5	 25
185	 24	59.0	13.4	 25
186	 24	139.0	18.5	 20
187	 24	60.0	11.0	 25
188	 24	45.0	7.3	 25
189	 24	41.3	9.0	 20
190	 24	54.0	10.0	 25
191	 24	49.0	7.4	 25
192	 24	50.0	9.4	 16
193	 24	52.8	9.2	 20
194	 24	39.3	5.7	 20
195	 24	41.3	7.6	 16
196	 24	44.5	6.8	 20
197	 24	258.3	22.3	 20
198	 24	216.3	18.2	 16
199	 24	65.0	12.5	 25
200	 24	36.0	5.6	 25
201	 24	43.3	9.3	 20
202	 24	47.0	8.5	 25
203	 24	37.3	6.7	 20
204	 24	37.0	5.7	 25
205	 24	39.0	6.7	 25
206	 24	38.5	8.3	 20
207	 24	40.0	7.2	 25
208	 24	37.0	5.6	 25
209	 24	38.0	5.9	 20
210	 24	34.0	4.6	 25
211	 24	36.3	7.2	 20
212	 24	41.3	9.0	 16
213	 24	37.0	7.7	 20
214	 24	42.0	8.1	 20
215	 24	32.0	5.3	 16
216	 24	34.0	6.3	 20
217	 24	34.0	6.3	 25
218	 24	40.3	8.0	 20
219	 24	37.0	7.1	 25
220	 24	45.0	10.3	 25
221	 24	34.3	6.8	 20
222	 24	40.0	7.2	 25
223	 24	38.0	8.1	 25
224	 24	40.0	7.7	 20
225	 24	34.0	7.9	 25
226	 24	39.0	7.1	 25
227	 24	49.8	9.8	 20
228	 24	42.0	6.3	 25
229	 24	36.3	6.9	 20
230	 24	47.3	5.5	 16
231	 24	40.0	7.1	 20
232	 24	124.0	21.5	 20
233	 24	100.0	15.7	 16
234	 24	86.3	10.4	 20
235	 24	286.0	53.2	 25
236	 24	120.5	25.9	 20
237	 24	61.0	14.5	 25
238	 24	50.0	9.0	 25
239	 24	55.5	9.9	 20
240	 24	48.0	8.6	 25
241	 24	73.0	14.8	 25
242	 24	57.3	12.1	 20
243	 24	48.0	8.7	 25
244	 24	48.0	10.6	 25
245	 24	38.3	6.3	 20
246	 24	38.0	8.8	 25
247	 24	56.3	10.9	 20
248	 24	130.8	19.1	 16
249	 24	145.8	27.1	 20
250	 24	161.3	29.7	 20
251	 24	140.8	20.8	 16
252	 24	54.5	31.9	 20
253	 24	128.0	21.8	 25
254	 24	200.0	23.5	 20
255	 24	392.0	67.6	 25
256	 24	403.0	63.1	 25
257	 24	69.5	12.8	 20
258	 24	47.0	8.2	 25
259	 24	50.0	9.7	 25
260	 24	40.3	7.7	 20
261	 24	40.0	6.9	 25
262	 24	42.3	7.0	 20
263	 24	43.0	7.2	 25
264	 24	40.0	7.9	 25
265	 24	47.3	7.3	 20
266	 24	40.5	8.4	 20
267	 24	36.3	6.7	 20
268	 24	43.3	8.6	 16
269	 24	40.3	7.0	 20
270	 24	55.3	10.2	 20
271	 24	41.3	8.4	 16
272	 24	42.0	8.1	 25
273	 24	34.0	7.5	 25
274	 24	39.0	8.1	 20
275	 24	39.0	8.0	 25
276	 24	41.0	8.8	 25
277	 24	35.0	10.6	 20
278	 24	37.0	8.0	 25
279	 24	49.0	11.0	 25
280	 24	45.5	9.4	 20
281	 24	40.0	7.2	 25
282	 24	40.0	7.9	 25
283	 24	38.3	7.7	 20
284	 24	88.3	40.9	 20
285	 24	63.0	10.3	 20
286	 24	51.5	9.2	 16
287	 24	34.0	5.1	 20
288	 24	39.0	7.1	 20
289	 24	39.5	8.4	 16
290	 24	66.0	15.2	 25
291	 24	39.0	7.5	 25
292	 24	74.5	13.7	 20
293	 24	47.0	9.2	 25
294	 24	90.0	12.9	 25
295	 24	179.0	31.2	 20
296	 24	152.0	27.6	 25
297	 24	144.0	25.5	 25
298	 24	134.3	19.6	 20
299	 24	123.0	17.0	 25
300	 24	46.0	7.1	 25
301	 24	93.3	18.0	 20
302	 24	45.3	7.1	 20
303	 24	45.5	8.0	 20
304	 24	41.0	6.0	 16
305	 24	39.3	5.4	 20
306	 24	43.3	7.3	 20
307	 24	40.3	5.7	 16
308	 24	50.0	9.2	 25
309	 24	43.0	6.0	 25
310	 24	81.0	11.3	 20
311	 24	51.0	7.0	 25
312	 24	53.0	8.1	 25
313	 24	51.3	10.0	 20
314	 24	42.0	8.1	 25
315	 24	39.0	9.4	 25
316	 24	37.0	6.2	 20
317	 24	35.0	6.4	 25
318	 24	39.0	8.0	 20
319	 24	39.0	6.7	 25
320	 24	40.5	7.9	 20
321	 24	48.8	9.3	 16
322	 24	76.5	15.9	 20
323	 24	73.3	12.7	 20
324	 24	41.0	7.3	 16
325	 24	42.5	9.0	 20
326	 24	42.5	6.8	 20
327	 24	45.0	8.6	 20
328	 24	53.0	9.7	 25
329	 24	42.0	8.0	 25
330	 24	44.0	8.5	 20
331	 24	45.0	9.8	 25
332	 24	131.0	19.5	 25
333	 24	53.3	8.9	 20
334	 24	94.0	15.2	 25
335	 24	91.0	13.9	 25
336	 24	136.3	15.4	 20
337	 24	172.0	23.1	 25
338	 24	898.0	59.2	 25
339	 24	121.3	23.0	 16
340	 24	50.3	16.2	 20
341	 24	68.5	10.3	 20
342	 24	63.3	11.4	 16
343	 24	59.5	19.0	 20
344	 24	80.5	13.6	 20
345	 24	97.3	18.1	 20
346	 24	70.0	12.3	 25
347	 24	49.0	7.7	 25
348	 24	43.3	7.0	 20
349	 24	313.0	58.7	 25
350	 24	111.0	18.1	 25
351	 24	89.3	16.6	 20
352	 24	78.0	11.5	 25
353	 24	47.0	9.3	 25
354	 24	67.3	14.6	 20
355	 24	70.0	11.4	 25
356	 24	53.0	10.2	 25
357	 24	37.0	6.9	 16
358	 24	39.0	7.0	 20
359	 24	37.3	6.1	 20
360	 24	42.0	4.5	 16
361	 24	48.3	9.6	 20
362	 24	215.8	26.3	 20
363	 24	392.3	71.5	 20
364	 24	82.0	30.1	 25
365	 24	39.0	7.8	 25
366	 24	40.0	8.2	 20
367	 24	39.0	8.7	 25
368	 24	53.0	9.9	 25
369	 24	185.5	22.5	 20
370	 24	67.0	13.2	 25
371	 24	44.0	7.1	 25
372	 24	58.5	10.4	 20
373	 24	62.0	10.9	 25
374	 24	45.0	8.7	 25
375	 24	70.8	11.0	 16
376	 24	59.0	11.6	 20
377	 24	55.8	11.2	 16
378	 24	75.8	15.0	 20
379	 24	45.3	7.6	 20
380	 24	48.0	9.8	 16
381	 24	36.0	7.1	 25
382	 24	64.0	11.5	 25
383	 24	92.3	14.9	 20
384	 24	49.0	8.4	 25
385	 24	40.0	7.7	 25
386	 24	35.3	5.2	 20
387	 24	37.0	5.1	 25
388	 24	45.0	8.9	 25
389	 24	43.5	9.7	 20
390	 24	45.0	6.7	 25
391	 24	41.0	6.9	 25
392	 24	40.3	6.5	 20
393	 24	65.0	7.3	 25
394	 24	56.0	8.3	 20
395	 24	52.3	10.6	 16
396	 24	67.3	10.3	 20
397	 24	84.0	11.7	 20
398	 24	65.5	11.3	 16
399	 24	59.0	9.2	 20
400	 24	119.0	21.8	 25
401	 24	41.3	9.1	 20
402	 24	47.0	9.0	 25
403	 24	45.0	8.4	 25
404	 24	512.8	58.9	 20
405	 24	121.0	20.1	 25
406	 24	120.0	17.7	 25
407	 24	131.0	32.0	 20
408	 24	80.0	11.7	 25
409	 24	48.0	8.4	 25
410	 24	48.3	9.9	 20
411	 24	58.0	9.5	 25
412	 24	207.3	23.4	 20
413	 24	246.8	30.6	 16
414	 24	511.8	41.4	 20
415	 24	96.0	11.3	 20
416	 24	90.3	7.5	 16
417	 24	128.3	17.1	 20
418	 24	70.0	14.1	 25
419	 24	39.5	9.2	 20
420	 24	39.0	4.8	 25
421	 24	49.0	9.1	 25
422	 24	42.8	9.0	 20
423	 24	38.0	6.4	 25
424	 24	43.0	8.8	 25
425	 24	39.0	9.3	 20
426	 24	34.0	5.5	 25
427	 24	47.0	7.2	 25
428	 24	40.0	7.2	 20
429	 24	44.0	8.3	 25
430	 24	51.3	12.1	 20
431	 24	42.0	7.5	 16
432	 24	44.3	8.4	 20
433	 24	55.3	9.9	 20
434	 24	79.5	11.7	 16
435	 24	62.5	12.7	 20
436	 24	359.0	45.1	 20
437	 24	46.0	7.4	 25
438	 24	46.0	11.0	 25
439	 24	120.3	19.2	 20
440	 24	170.0	28.0	 25
441	 24	55.0	10.2	 25
442	 24	48.3	8.9	 20
443	 24	68.0	12.0	 25
444	 24	41.0	10.1	 25
445	 24	48.5	8.0	 20
446	 24	130.0	19.4	 25
447	 24	202.0	26.6	 25
448	 24	211.5	27.2	 16
449	 24	58.3	9.4	 20
450	 24	73.5	10.1	 20
451	 24	43.0	7.6	 16
452	 24	37.5	5.8	 20
453	 24	59.3	11.5	 20
454	 24	133.5	17.9	 16
455	 24	65.0	18.8	 25
456	 24	195.0	26.8	 25
457	 24	42.3	8.3	 20
458	 24	41.0	8.9	 25
459	 24	41.0	8.2	 25
460	 24	39.3	5.9	 20
461	 24	42.0	6.7	 25
462	 24	43.0	7.5	 25
463	 24	39.5	6.2	 20
464	 24	59.0	13.1	 25
465	 24	43.0	7.5	 25
466	 24	65.8	10.3	 20
467	 24	44.3	7.7	 20
468	 24	67.5	7.5	 20
469	 24	237.0	25.8	 16
470	 24	55.3	11.9	 20
471	 24	127.0	20.7	 20
472	 24	46.0	8.3	 16
473	 24	42.0	8.1	 25
474	 24	36.0	6.2	 25
475	 24	44.0	8.0	 20
476	 24	39.0	10.4	 25
477	 24	50.0	9.8	 25
478	 24	35.5	8.6	 20
479	 24	36.0	17.4	 25
480	 24	40.0	7.6	 25
481	 24	60.0	11.3	 20
482	 24	47.0	7.9	 25
483	 24	37.0	6.9	 25
484	 24	45.3	6.7	 20
485	 24	46.0	6.4	 20
486	 24	52.3	10.8	 20
487	 24	47.5	10.8	 16
488	 24	40.0	5.7	 20
489	 24	53.0	6.5	 20
490	 24	40.5	7.4	 16
491	 24	39.0	7.4	 25
492	 24	39.0	8.1	 25
493	 24	40.3	9.3	 20
494	 24	48.0	8.5	 25
495	 24	36.3	5.9	 20
496	 24	38.0	6.8	 25
497	 24	45.0	7.1	 25
498	 24	44.0	6.9	 20
499	 24	85.0	15.9	 25
500	 24	58.0	10.0	 25
501	 24	51.8	7.3	 20
502	 24	49.0	8.1	 25
503	 24	59.3	9.4	 20
504	 24	144.5	18.1	 16
505	 24	482.8	73.5	 20
506	 24	1051.8	88.3	 20
507	 24	347.8	31.4	 16
508	 24	843.5	52.9	 20
509	 24	63.0	12.7	 25
510	 24	81.8	12.5	 20
511	 24	58.0	8.5	 25
512	 24	65.0	12.7	 25
513	 24	43.3	8.6	 20
514	 24	304.0	49.1	 25
515	 24	89.0	12.4	 25
516	 24	53.0	8.8	 20
517	 24	43.0	10.5	 25
518	 24	44.0	11.4	 25
519	 24	87.0	13.6	 20
520	 24	415.0	36.6	 25
521	 24	282.0	47.7	 25
522	 24	108.0	19.1	 16
523	 24	49.8	11.3	 20
524	 24	41.3	5.2	 20
525	 24	52.3	6.0	 16
526	 24	58.3	7.9	 20
527	 24	41.0	6.0	 20
528	 24	62.3	10.1	 20
529	 24	51.0	8.6	 25
530	 24	48.0	10.0	 25
531	 24	119.3	14.0	 20
532	 24	65.0	16.2	 25
533	 24	1138.0	138.3	 25
534	 24	203.3	24.2	 20
535	 24	180.0	22.4	 25
536	 24	93.0	18.0	 25
537	 24	76.0	21.2	 20
538	 24	110.0	18.0	 25
539	 24	74.0	11.3	 25
540	 24	59.3	10.4	 16
541	 24	72.0	15.6	 20
542	 24	49.0	9.7	 20
543	 24	41.3	7.7	 16
544	 24	51.3	10.3	 20
545	 24	51.0	7.9	 20
546	 24	39.5	8.4	 20
547	 24	38.0	10.7	 25
548	 24	35.0	6.0	 25
549	 24	40.0	7.8	 20
550	 24	37.0	7.0	 25
551	 24	40.5	8.5	 20
552	 24	36.0	5.4	 25
553	 24	39.0	7.9	 25
554	 24	43.0	6.0	 20
555	 24	43.0	6.6	 25
556	 24	47.0	7.6	 25
557	 24	51.8	8.8	 20
558	 24	47.3	10.1	 20
559	 24	37.5	8.1	 20
560	 24	108.3	13.8	 16
561	 24	635.0	105.4	 20
562	 24	665.3	48.0	 20
563	 24	180.3	18.0	 16
564	 24	237.0	33.9	 25
565	 24	199.0	23.8	 25
566	 24	76.3	13.1	 20
567	 24	61.0	12.9	 25
568	 24	49.0	6.5	 25
569	 24	43.3	8.0	 20
570	 24	44.0	6.5	 25
571	 24	54.0	8.5	 25
572	 24	50.0	8.3	 20
573	 24	59.0	12.2	 25
574	 24	48.0	8.1	 25
575	 24	104.3	14.3	 20
576	 24	49.5	9.8	 20
577	 24	38.5	7.7	 20
578	 24	37.3	6.0	 16
579	 24	35.8	7.8	 20
580	 24	34.8	7.0	 20
581	 24	61.8	9.6	 16
582	 24	44.0	7.5	 20
583	 24	43.0	8.4	 25
584	 24	160.5	21.9	 20
585	 24	214.0	20.9	 25
586	 24	67.0	39.8	 25
587	 24	85.0	12.0	 20
588	 24	48.0	8.1	 25
589	 24	65.0	14.4	 25
590	 24	135.3	21.9	 20
591	 24	45.0	7.1	 25
592	 24	96.0	10.7	 25
593	 24	82.5	16.9	 20
594	 24	39.0	7.9	 25
595	 24	41.8	8.5	 20
596	 24	42.3	8.8	 16
597	 24	39.0	6.0	 20
598	 24	38.0	8.6	 20
599	 24	35.0	4.2	 16
600	 24	34.3	5.4	 20
601	 24	45.0	7.9	 25
602	 24	34.0	5.2	 20
603	 24	45.0	8.8	 25
604	 24	48.0	7.2	 25
605	 24	285.8	22.1	 20
606	 24	70.0	25.4	 25
607	 24	80.0	24.7	 25
608	 24	38.5	6.7	 20
609	 24	42.0	7.3	 25
610	 24	40.3	7.5	 20
611	 24	34.0	5.7	 25
612	 24	39.0	8.3	 25
613	 24	36.0	4.0	 16
614	 24	41.0	7.9	 20
615	 24	36.3	6.9	 20
616	 24	37.0	5.7	 16
617	 24	49.3	9.5	 20
618	 24	34.0	6.9	 20
619	 24	39.8	8.0	 20
620	 24	92.0	17.4	 25
621	 24	77.0	18.6	 25
622	 24	50.3	6.9	 20
623	 24	392.0	52.3	 25
624	 24	419.0	59.0	 25
625	 24	169.8	21.4	 20
626	 24	164.0	22.4	 25
627	 24	93.0	15.9	 25
628	 24	105.8	18.0	 20
629	 24	103.0	16.9	 25
630	 24	82.0	14.4	 25
631	 24	67.3	9.0	 16
632	 24	252.3	30.2	 20
633	 24	93.3	18.2	 20
634	 24	52.8	12.0	 16
635	 24	65.0	10.4	 20
636	 24	60.3	10.1	 20
637	 24	368.5	46.7	 20
638	 24	161.0	25.1	 25
639	 24	6140.0	1452.4	 25
  0	 25	73.0	16.0	 16
  1	 25	47.3	7.0	 20
  2	 25	41.0	7.5	 20
  3	 25	45.5	10.7	 16
  4	 25	46.0	9.1	 25
  5	 25	38.0	6.3	 25
  6	 25	71.5	11.8	 20
  7	 25	49.0	10.0	 25
  8	 25	41.0	11.2	 25
  9	 25	58.0	11.9	 20
 10	 25	36.0	5.0	 25
 11	 25	39.0	6.5	 25
 12	 25	36.0	7.5	 20
 13	 25	42.0	7.5	 25
 14	 25	36.0	7.0	 25
 15	 25	34.3	5.8	 20
 16	 25	39.0	7.1	 20
 17	 25	50.0	8.2	 20
 18	 25	71.3	13.2	 16
 19	 25	56.3	9.2	 20
 20	 25	44.3	5.8	 16
 21	 25	38.5	8.9	 20
 22	 25	45.0	7.8	 25
 23	 25	36.0	7.4	 20
 24	 25	40.0	7.6	 25
 25	 25	78.0	13.2	 25
 26	 25	111.0	14.0	 20
 27	 25	100.0	14.2	 25
 28	 25	620.0	61.5	 25
 29	 25	1044.8	83.8	 20
 30	 25	86.0	17.5	 25
 31	 25	106.0	13.1	 25
 32	 25	97.3	15.8	 20
 33	 25	111.0	23.8	 25
 34	 25	122.0	22.3	 20
 35	 25	69.3	11.8	 16
 36	 25	112.3	17.3	 20
 37	 25	65.0	11.7	 20
 38	 25	66.3	12.9	 16
 39	 25	96.0	16.4	 20
 40	 25	110.0	14.1	 25
 41	 25	48.3	9.6	 20
 42	 25	54.0	6.4	 25
 43	 25	77.0	12.5	 25
 44	 25	36.8	5.5	 20
 45	 25	41.0	6.4	 25
 46	 25	73.0	15.1	 25
 47	 25	40.5	7.1	 20
 48	 25	43.0	7.7	 25
 49	 25	126.0	16.7	 25
 50	 25	42.5	6.4	 20
 51	 25	46.0	7.7	 25
 52	 25	207.3	23.2	 20
 53	 25	90.5	12.7	 16
 54	 25	356.8	36.3	 20
 55	 25	37.3	7.3	 20
 56	 25	119.8	24.2	 16
 57	 25	40.0	6.8	 20
 58	 25	43.0	8.4	 25
 59	 25	44.0	10.4	 20
 60	 25	38.0	9.2	 25
 61	 25	39.0	6.5	 25
 62	 25	43.0	6.1	 20
 63	 25	40.0	9.3	 25
 64	 25	37.0	7.6	 25
 65	 25	41.5	6.6	 20
 66	 25	43.0	7.8	 25
 67	 25	41.0	6.1	 25
 68	 25	39.3	5.6	 20
 69	 25	98.0	18.1	 25
 70	 25	47.0	10.1	 25
 71	 25	216.8	26.7	 16
 72	 25	78.3	15.1	 20
 73	 25	71.8	17.3	 20
 74	 25	422.5	41.2	 16
 75	 25	394.5	38.7	 20
 76	 25	290.8	31.3	 16
 77	 25	249.0	32.9	 25
 78	 25	71.0	15.4	 25
 79	 25	80.8	12.2	 20
 80	 25	110.0	19.1	 25
 81	 25	53.0	8.8	 25
 82	 25	43.0	15.6	 20
 83	 25	37.0	5.0	 25
 84	 25	34.0	7.1	 25
 85	 25	72.5	9.7	 20
 86	 25	115.0	16.3	 25
 87	 25	49.0	8.2	 25
 88	 25	58.3	13.0	 20
 89	 25	51.5	11.5	 20
 90	 25	195.8	23.3	 20
 91	 25	274.3	28.0	 16
 92	 25	98.5	30.2	 20
 93	 25	110.0	14.2	 20
 94	 25	146.5	15.8	 16
 95	 25	81.0	18.4	 25
 96	 25	349.0	31.6	 25
 97	 25	84.3	13.2	 20
 98	 25	108.0	16.2	 25
 99	 25	149.0	22.8	 25
100	 25	61.0	8.8	 20
101	 25	52.0	12.1	 25
102	 25	83.0	11.0	 25
103	 25	120.3	15.9	 20
104	 25	254.0	41.7	 25
105	 25	36.0	6.1	 25
106	 25	219.5	28.3	 20
107	 25	55.3	13.0	 20
108	 25	94.0	14.4	 20
109	 25	139.8	16.2	 16
110	 25	36.3	7.4	 20
111	 25	40.8	8.3	 20
112	 25	107.3	14.6	 16
113	 25	119.0	23.6	 25
114	 25	34.0	7.0	 25
115	 25	91.0	16.0	 20
116	 25	60.0	9.1	 25
117	 25	97.0	20.6	 25
118	 25	87.0	17.2	 20
119	 25	351.0	36.9	 25
120	 25	234.0	24.6	 25
121	 25	274.5	24.6	 20
122	 25	81.0	12.2	 25
123	 25	231.0	25.9	 25
124	 25	156.0	22.8	 20
125	 25	169.0	22.4	 20
126	 25	84.3	12.7	 20
127	 25	136.5	25.9	 16
128	 25	154.3	23.5	 20
129	 25	81.8	15.0	 20
130	 25	480.3	48.7	 16
131	 25	43.3	8.0	 20
132	 25	44.0	6.3	 25
133	 25	38.8	9.2	 20
134	 25	41.0	7.5	 25
135	 25	36.0	4.0	 20
136	 25	87.0	12.5	 25
137	 25	59.0	10.9	 25
138	 25	342.5	28.5	 20
139	 25	128.0	20.1	 25
140	 25	44.0	8.7	 25
141	 25	50.3	8.4	 20
142	 25	41.0	6.9	 25
143	 25	42.0	7.1	 25
144	 25	39.3	6.8	 16
145	 25	42.3	8.5	 20
146	 25	38.8	7.2	 20
147	 25	39.0	7.3	 16
148	 25	43.0	6.5	 20
149	 25	34.5	5.3	 20
150	 25	42.3	8.6	 20
151	 25	54.0	10.0	 25
152	 25	53.0	11.0	 25
153	 25	37.3	8.7	 20
154	 25	50.0	8.2	 25
155	 25	72.0	16.0	 25
156	 25	62.0	13.6	 20
157	 25	93.0	17.8	 25
158	 25	47.0	6.6	 25
159	 25	186.5	24.8	 20
160	 25	193.0	24.2	 25
161	 25	53.0	8.2	 25
162	 25	52.3	10.2	 16
163	 25	38.3	6.6	 20
164	 25	57.3	10.4	 20
165	 25	184.5	20.0	 16
166	 25	55.3	10.7	 20
167	 25	94.5	14.0	 20
168	 25	44.5	8.0	 20
169	 25	88.0	13.7	 25
170	 25	94.0	17.6	 25
171	 25	349.3	30.8	 20
172	 25	50.0	11.1	 25
173	 25	58.0	10.0	 25
174	 25	50.5	10.4	 20
175	 25	419.0	52.5	 25
176	 25	49.0	7.4	 25
177	 25	39.0	6.8	 20
178	 25	37.0	7.4	 25
179	 25	76.0	13.5	 25
180	 25	45.5	10.7	 16
181	 25	38.0	6.4	 20
182	 25	36.3	9.0	 20
183	 25	43.0	9.3	 16
184	 25	456.8	55.0	 20
185	 25	478.3	38.4	 20
186	 25	538.3	59.3	 20
187	 25	68.0	16.4	 25
188	 25	55.0	10.4	 25
189	 25	53.3	10.3	 20
190	 25	71.0	11.5	 25
191	 25	67.0	15.3	 25
192	 25	49.3	8.5	 20
193	 25	47.0	9.1	 25
194	 25	62.3	10.0	 20
195	 25	44.0	8.0	 25
196	 25	55.0	9.6	 25
197	 25	50.0	7.8	 20
198	 25	99.0	15.1	 25
199	 25	222.8	27.4	 20
200	 25	39.0	8.3	 16
201	 25	78.0	15.4	 20
202	 25	43.0	8.6	 20
203	 25	36.0	13.0	 16
204	 25	50.3	11.0	 20
205	 25	46.0	9.8	 25
206	 25	41.3	7.8	 20
207	 25	36.0	6.3	 25
208	 25	40.0	8.5	 25
209	 25	45.8	9.8	 20
210	 25	52.0	12.3	 25
211	 25	34.0	6.2	 25
212	 25	42.0	8.0	 20
213	 25	52.0	9.2	 25
214	 25	51.0	8.3	 25
215	 25	34.0	5.4	 20
216	 25	51.0	9.9	 25
217	 25	34.3	6.4	 20
218	 25	38.8	7.5	 16
219	 25	36.5	6.5	 20
220	 25	40.3	7.0	 20
221	 25	37.3	5.7	 16
222	 25	34.3	6.4	 20
223	 25	35.0	5.6	 25
224	 25	36.3	5.2	 20
225	 25	36.0	6.1	 25
226	 25	37.0	6.2	 25
227	 25	43.3	7.5	 20
228	 25	38.0	7.8	 25
229	 25	41.0	7.4	 25
230	 25	36.0	6.2	 20
231	 25	36.0	8.0	 25
232	 25	40.0	7.5	 25
233	 25	82.3	14.3	 20
234	 25	161.0	25.8	 25
235	 25	194.3	43.9	 20
236	 25	61.3	10.0	 16
237	 25	50.8	7.9	 20
238	 25	46.3	6.2	 20
239	 25	77.3	10.5	 16
240	 25	134.5	27.6	 20
241	 25	63.0	9.6	 25
242	 25	42.5	7.1	 20
243	 25	39.0	5.2	 25
244	 25	89.0	14.0	 25
245	 25	169.0	17.2	 20
246	 25	75.0	13.9	 25
247	 25	158.0	23.4	 25
248	 25	90.3	14.4	 20
249	 25	50.0	7.5	 25
250	 25	46.0	9.7	 25
251	 25	47.0	9.4	 20
252	 25	65.0	9.9	 25
253	 25	41.5	6.9	 16
254	 25	96.5	11.0	 20
255	 25	47.8	9.1	 20
256	 25	45.5	3.9	 16
257	 25	331.5	59.4	 20
258	 25	141.8	23.9	 20
259	 25	135.3	18.6	 16
260	 25	54.0	12.4	 25
261	 25	37.0	8.0	 25
262	 25	52.0	9.5	 20
263	 25	40.0	9.3	 25
264	 25	55.0	10.0	 25
265	 25	50.5	9.9	 20
266	 25	48.0	9.7	 25
267	 25	41.0	9.5	 25
268	 25	88.0	18.9	 20
269	 25	193.0	22.2	 25
270	 25	69.0	10.7	 25
271	 25	39.5	7.2	 20
272	 25	36.0	7.0	 20
273	 25	41.3	6.4	 20
274	 25	42.0	6.5	 16
275	 25	39.0	7.1	 20
276	 25	98.3	16.7	 20
277	 25	48.0	9.7	 16
278	 25	35.0	7.3	 25
279	 25	103.0	20.2	 25
280	 25	45.5	8.0	 20
281	 25	55.0	11.3	 25
282	 25	49.0	9.1	 25
283	 25	67.0	13.3	 20
284	 25	58.0	9.9	 25
285	 25	67.0	10.8	 25
286	 25	51.3	7.5	 20
287	 25	99.0	19.3	 25
288	 25	47.0	8.2	 25
289	 25	50.0	8.5	 20
290	 25	37.3	5.8	 20
291	 25	34.0	5.1	 20
292	 25	35.0	6.1	 16
293	 25	43.3	6.8	 20
294	 25	43.0	7.9	 20
295	 25	47.5	9.8	 16
296	 25	46.0	7.3	 25
297	 25	38.0	6.4	 25
298	 25	44.3	8.8	 20
299	 25	47.0	8.6	 25
300	 25	39.0	7.6	 25
301	 25	43.0	10.3	 20
302	 25	48.0	8.4	 25
303	 25	61.0	13.0	 25
304	 25	1878.8	98.8	 20
305	 25	82.0	11.8	 25
306	 25	76.0	15.2	 25
307	 25	38.3	5.3	 20
308	 25	40.3	7.0	 20
309	 25	47.0	11.3	 16
310	 25	57.3	7.4	 20
311	 25	103.3	20.8	 20
312	 25	125.3	15.4	 16
313	 25	83.3	15.2	 20
314	 25	174.0	34.5	 25
315	 25	58.3	10.3	 20
316	 25	87.0	16.3	 25
317	 25	51.0	8.7	 25
318	 25	41.3	7.7	 20
319	 25	41.0	7.1	 25
320	 25	44.0	7.0	 25
321	 25	112.8	16.4	 20
322	 25	35.0	5.3	 25
323	 25	41.0	6.7	 25
324	 25	102.3	13.6	 20
325	 25	44.0	5.7	 25
326	 25	46.0	7.5	 25
327	 25	44.3	6.2	 16
328	 25	44.3	8.0	 20
329	 25	32.0	3.9	 20
330	 25	37.0	6.4	 16
331	 25	55.3	10.0	 20
332	 25	1134.8	165.7	 20
333	 25	140.5	28.6	 20
334	 25	80.0	13.9	 25
335	 25	114.0	22.4	 25
336	 25	105.3	18.2	 20
337	 25	46.0	8.5	 25
338	 25	79.0	11.9	 25
339	 25	117.5	17.2	 20
340	 25	64.0	10.8	 25
341	 25	84.0	13.6	 25
342	 25	45.3	5.9	 20
343	 25	40.0	7.0	 25
344	 25	38.0	7.4	 25
345	 25	58.3	13.0	 16
346	 25	66.0	7.9	 20
347	 25	56.0	11.2	 20
348	 25	46.5	8.1	 16
349	 25	1072.8	212.2	 20
350	 25	89.3	11.8	 20
351	 25	92.5	15.0	 20
352	 25	146.0	27.1	 25
353	 25	107.0	14.8	 25
354	 25	129.3	15.9	 20
355	 25	98.0	22.1	 25
356	 25	44.0	8.9	 25
357	 25	35.0	4.8	 20
358	 25	71.0	11.0	 25
359	 25	39.0	7.2	 25
360	 25	81.0	13.3	 20
361	 25	64.0	13.1	 25
362	 25	41.0	7.1	 25
363	 25	41.3	7.5	 16
364	 25	53.3	7.3	 20
365	 25	158.3	21.9	 20
366	 25	43.5	5.9	 16
367	 25	41.3	7.5	 20
368	 25	295.3	39.1	 16
369	 25	137.0	115.1	 25
370	 25	136.0	14.2	 25
371	 25	71.3	11.2	 20
372	 25	59.0	9.5	 25
373	 25	45.0	9.6	 25
374	 25	44.0	7.2	 20
375	 25	58.0	9.9	 25
376	 25	43.0	6.9	 25
377	 25	128.8	19.4	 20
378	 25	109.0	14.4	 25
379	 25	46.0	8.6	 25
380	 25	64.0	10.8	 20
381	 25	45.5	6.4	 20
382	 25	47.3	6.9	 20
383	 25	129.8	19.0	 16
384	 25	98.0	17.0	 20
385	 25	47.0	9.1	 20
386	 25	39.8	7.0	 16
387	 25	53.8	12.4	 20
388	 25	46.0	7.8	 25
389	 25	73.3	10.2	 20
390	 25	49.0	9.1	 25
391	 25	43.0	8.7	 25
392	 25	50.5	8.4	 20
393	 25	52.0	11.2	 25
394	 25	76.0	13.5	 25
395	 25	313.5	28.2	 20
396	 25	437.0	56.7	 25
397	 25	81.0	12.7	 25
398	 25	123.0	15.2	 20
399	 25	282.0	27.0	 25
400	 25	52.0	8.3	 20
401	 25	101.3	13.6	 16
402	 25	88.0	14.2	 20
403	 25	182.3	20.6	 20
404	 25	54.0	12.3	 16
405	 25	54.5	10.2	 20
406	 25	50.0	8.3	 25
407	 25	43.0	7.9	 20
408	 25	38.0	7.0	 25
409	 25	288.0	36.5	 25
410	 25	87.0	14.4	 20
411	 25	71.0	9.9	 25
412	 25	108.0	12.0	 25
413	 25	428.5	29.4	 20
414	 25	614.0	44.2	 25
415	 25	198.0	28.7	 25
416	 25	539.3	45.8	 20
417	 25	673.0	56.3	 25
418	 25	219.3	17.1	 20
419	 25	109.3	14.6	 16
420	 25	57.5	11.3	 20
421	 25	59.3	9.5	 20
422	 25	73.3	15.5	 16
423	 25	68.3	13.8	 20
424	 25	99.0	13.4	 25
425	 25	72.8	14.3	 20
426	 25	221.0	28.3	 25
427	 25	65.0	13.6	 20
428	 25	38.0	6.6	 25
429	 25	84.0	11.0	 25
430	 25	48.0	9.9	 20
431	 25	43.0	8.6	 25
432	 25	39.0	6.3	 25
433	 25	66.3	11.2	 20
434	 25	98.0	14.7	 25
435	 25	92.0	13.1	 25
436	 25	144.5	13.3	 16
437	 25	36.3	7.7	 20
438	 25	127.0	23.3	 20
439	 25	125.5	20.8	 16
440	 25	51.3	7.0	 20
441	 25	79.0	15.1	 20
442	 25	43.5	8.9	 20
443	 25	43.0	9.6	 25
444	 25	37.0	7.7	 25
445	 25	35.0	5.5	 20
446	 25	56.0	10.2	 25
447	 25	51.0	8.0	 25
448	 25	43.3	7.8	 20
449	 25	50.0	9.0	 25
450	 25	45.0	11.7	 25
451	 25	39.3	4.7	 20
452	 25	61.0	11.0	 25
453	 25	58.0	9.6	 25
454	 25	53.8	7.5	 20
455	 25	1004.0	132.2	 20
456	 25	66.5	12.0	 20
457	 25	117.0	20.3	 16
458	 25	55.0	7.9	 20
459	 25	55.3	11.3	 20
460	 25	70.5	13.2	 16
461	 25	54.0	9.7	 25
462	 25	545.0	65.4	 25
463	 25	50.3	8.3	 20
464	 25	45.0	8.6	 25
465	 25	51.0	6.3	 25
466	 25	110.3	14.2	 20
467	 25	248.0	35.2	 25
468	 25	59.0	8.7	 25
469	 25	150.0	19.2	 20
470	 25	66.0	12.7	 25
471	 25	162.0	22.8	 25
472	 25	186.0	21.8	 20
473	 25	66.3	13.2	 20
474	 25	41.8	10.1	 20
475	 25	71.3	12.0	 16
476	 25	38.3	6.8	 20
477	 25	40.5	6.8	 20
478	 25	42.3	6.9	 16
479	 25	47.0	10.5	 25
480	 25	39.0	8.6	 25
481	 25	39.8	7.7	 20
482	 25	52.0	10.2	 25
483	 25	195.8	29.4	 20
484	 25	43.0	7.5	 25
485	 25	59.0	11.0	 25
486	 25	56.3	10.4	 20
487	 25	193.0	39.7	 25
488	 25	39.0	7.1	 25
489	 25	41.3	6.8	 20
490	 25	41.0	7.0	 25
491	 25	41.0	7.6	 20
492	 25	55.0	11.6	 16
493	 25	51.5	9.7	 20
494	 25	38.8	7.9	 20
495	 25	35.3	5.0	 16
496	 25	48.0	7.5	 20
497	 25	39.0	8.6	 25
498	 25	41.8	12.3	 20
499	 25	39.0	7.7	 25
500	 25	49.0	9.0	 25
501	 25	57.8	9.7	 20
502	 25	63.0	12.7	 25
503	 25	143.0	21.1	 25
504	 25	105.5	15.9	 20
505	 25	81.0	13.9	 25
506	 25	394.0	34.9	 25
507	 25	994.0	53.2	 20
508	 25	826.0	69.0	 25
509	 25	72.5	10.6	 20
510	 25	103.3	19.4	 16
511	 25	434.3	39.1	 20
512	 25	64.8	10.7	 20
513	 25	124.3	17.6	 16
514	 25	54.8	11.5	 20
515	 25	41.0	6.7	 20
516	 25	225.3	28.5	 20
517	 25	44.0	9.6	 25
518	 25	45.0	7.3	 25
519	 25	330.3	26.7	 20
520	 25	359.0	33.3	 25
521	 25	107.0	14.8	 25
522	 25	60.5	9.3	 20
523	 25	74.0	10.9	 25
524	 25	88.0	14.7	 25
525	 25	57.0	9.5	 20
526	 25	46.0	4.8	 25
527	 25	51.0	8.5	 25
528	 25	77.5	10.7	 16
529	 25	204.8	24.0	 20
530	 25	203.3	27.6	 20
531	 25	47.3	6.5	 16
532	 25	206.3	30.9	 20
533	 25	77.8	16.1	 20
534	 25	67.5	11.6	 20
535	 25	69.0	11.0	 25
536	 25	311.0	43.4	 25
537	 25	445.3	36.3	 20
538	 25	81.0	14.2	 25
539	 25	45.0	7.1	 25
540	 25	75.0	9.3	 20
541	 25	65.0	12.6	 25
542	 25	65.3	8.5	 20
543	 25	163.0	30.2	 25
544	 25	157.0	18.9	 25
545	 25	271.3	30.9	 20
546	 25	231.8	25.4	 20
547	 25	53.3	8.8	 20
548	 25	44.0	9.4	 16
549	 25	39.3	8.8	 20
550	 25	39.3	7.5	 20
551	 25	223.0	26.0	 16
552	 25	42.0	9.0	 25
553	 25	60.0	8.8	 25
554	 25	105.3	11.6	 20
555	 25	62.0	9.9	 25
556	 25	53.0	7.8	 25
557	 25	151.0	16.7	 20
558	 25	35.0	6.5	 25
559	 25	43.0	7.3	 25
560	 25	69.3	7.7	 20
561	 25	66.0	9.8	 25
562	 25	227.0	24.2	 25
563	 25	229.0	19.7	 20
564	 25	74.3	8.4	 20
565	 25	98.3	14.5	 20
566	 25	125.3	19.0	 16
567	 25	65.0	10.2	 20
568	 25	87.3	16.6	 20
569	 25	52.3	8.2	 16
570	 25	94.0	11.8	 25
571	 25	54.0	11.1	 25
572	 25	45.0	8.4	 20
573	 25	44.0	9.1	 25
574	 25	99.0	18.6	 25
575	 25	67.5	10.9	 20
576	 25	60.0	11.5	 25
577	 25	38.0	5.5	 25
578	 25	40.5	7.4	 20
579	 25	40.0	5.5	 25
580	 25	60.0	10.3	 25
581	 25	51.8	12.1	 20
582	 25	53.0	9.9	 25
583	 25	41.0	6.3	 20
584	 25	60.5	12.4	 16
585	 25	101.8	13.7	 20
586	 25	1484.8	148.8	 20
587	 25	49.3	8.0	 16
588	 25	66.3	10.8	 20
589	 25	81.0	13.8	 25
590	 25	155.3	20.0	 20
591	 25	112.0	14.3	 25
592	 25	113.0	18.0	 25
593	 25	76.8	12.1	 20
594	 25	65.0	13.3	 25
595	 25	50.0	9.9	 25
596	 25	41.0	6.9	 20
597	 25	48.0	9.3	 25
598	 25	106.0	14.7	 25
599	 25	58.8	10.4	 20
600	 25	233.0	31.8	 25
601	 25	46.3	9.0	 16
602	 25	40.0	7.4	 20
603	 25	44.3	7.7	 20
604	 25	45.3	8.2	 16
605	 25	123.5	15.7	 20
606	 25	56.3	8.5	 20
607	 25	58.3	11.4	 20
608	 25	41.0	5.9	 25
609	 25	39.0	7.5	 25
610	 25	38.5	7.1	 20
611	 25	59.0	12.1	 25
612	 25	40.0	7.1	 25
613	 25	46.8	9.0	 20
614	 25	203.0	35.0	 25
615	 25	33.0	6.0	 25
616	 25	40.5	8.1	 20
617	 25	40.0	8.6	 25
618	 25	53.0	9.4	 25
619	 25	35.0	9.0	 16
620	 25	46.3	7.8	 20
621	 25	63.3	18.1	 20
622	 25	49.5	7.5	 16
623	 25	238.8	26.0	 20
624	 25	56.3	7.8	 20
625	 25	112.5	24.2	 20
626	 25	47.0	7.1	 25
627	 25	50.0	8.0	 25
628	 25	465.8	34.1	 20
629	 25	56.0	11.5	 25
630	 25	54.0	7.9	 25
631	 25	90.0	13.0	 20
632	 25	50.0	8.0	 25
633	 25	43.0	8.2	 25
634	 25	66.8	16.1	 20
635	 25	106.0	16.3	 25
636	 25	54.0	9.9	 25
637	 25	139.8	15.7	 16
638	 25	80.3	14.4	 20
639	 25	66.8	16.4	 20
  0	 26	6123.0	789.2	 20
  1	 26	48.0	7.9	 25
  2	 26	42.0	7.8	 25
  3	 26	37.0	5.2	 20
  4	 26	39.5	8.4	 20
  5	 26	45.0	8.8	 20
  6	 26	44.3	8.5	 16
  7	 26	46.0	8.5	 20
  8	 26	37.3	6.5	 16
  9	 26	37.3	5.5	 20
 10	 26	39.0	9.1	 25
 11	 26	35.3	6.4	 20
 12	 26	46.0	6.9	 25
 13	 26	36.0	7.4	 25
 14	 26	34.8	7.1	 20
 15	 26	35.0	5.9	 25
 16	 26	45.0	9.3	 25
 17	 26	39.3	6.0	 20
 18	 26	48.0	9.0	 25
 19	 26	61.0	13.1	 25
 20	 26	42.3	9.5	 20
 21	 26	37.0	6.4	 25
 22	 26	36.0	5.6	 20
 23	 26	33.3	6.3	 16
 24	 26	37.0	7.7	 20
 25	 26	121.3	21.4	 20
 26	 26	200.3	25.2	 16
 27	 26	147.3	21.6	 20
 28	 26	478.0	48.8	 25
 29	 26	277.5	67.6	 20
 30	 26	55.0	10.1	 25
 31	 26	85.0	13.2	 25
 32	 26	78.5	12.2	 20
 33	 26	91.0	19.4	 25
 34	 26	86.0	14.3	 25
 35	 26	53.3	9.2	 20
 36	 26	65.0	11.4	 25
 37	 26	72.0	12.2	 25
 38	 26	112.0	15.0	 20
 39	 26	78.0	13.6	 25
 40	 26	46.8	10.1	 20
 41	 26	41.3	7.7	 16
 42	 26	38.3	5.4	 20
 43	 26	40.0	8.2	 20
 44	 26	33.3	6.8	 16
 45	 26	37.0	5.6	 20
 46	 26	39.0	8.1	 25
 47	 26	43.0	5.9	 20
 48	 26	43.0	8.6	 25
 49	 26	42.0	7.6	 25
 50	 26	40.3	6.2	 20
 51	 26	39.0	7.4	 25
 52	 26	57.0	9.0	 25
 53	 26	56.3	9.5	 20
 54	 26	119.0	20.8	 25
 55	 26	39.0	8.6	 25
 56	 26	37.0	7.3	 20
 57	 26	37.0	7.0	 25
 58	 26	34.3	5.7	 20
 59	 26	37.3	6.3	 16
 60	 26	39.0	6.3	 20
 61	 26	37.3	5.7	 20
 62	 26	40.8	5.6	 16
 63	 26	38.0	5.8	 20
 64	 26	38.0	7.0	 20
 65	 26	37.3	6.6	 20
 66	 26	47.0	20.5	 25
 67	 26	47.5	8.7	 20
 68	 26	38.0	7.6	 25
 69	 26	60.0	12.3	 25
 70	 26	48.5	8.6	 20
 71	 26	48.0	9.4	 25
 72	 26	47.0	8.4	 25
 73	 26	96.0	15.8	 20
 74	 26	255.0	37.1	 25
 75	 26	255.0	26.0	 25
 76	 26	182.3	21.3	 20
 77	 26	162.0	23.5	 20
 78	 26	80.3	13.2	 20
 79	 26	94.3	12.7	 16
 80	 26	92.8	22.9	 20
 81	 26	40.0	6.0	 20
 82	 26	41.5	7.9	 16
 83	 26	42.0	8.6	 25
 84	 26	41.0	6.3	 25
 85	 26	87.5	14.2	 20
 86	 26	90.0	17.7	 25
 87	 26	91.0	13.3	 25
 88	 26	63.3	8.8	 20
 89	 26	54.0	10.7	 25
 90	 26	65.0	16.0	 25
 91	 26	320.5	38.5	 20
 92	 26	197.0	31.2	 25
 93	 26	62.0	9.7	 25
 94	 26	93.5	13.7	 20
 95	 26	47.5	8.5	 20
 96	 26	209.0	22.1	 20
 97	 26	57.5	10.7	 16
 98	 26	51.0	7.7	 20
 99	 26	72.8	11.9	 20
100	 26	70.0	12.3	 16
101	 26	56.0	6.6	 25
102	 26	67.0	14.2	 25
103	 26	94.5	14.3	 20
104	 26	186.0	27.7	 25
105	 26	38.0	5.8	 25
106	 26	77.0	11.4	 20
107	 26	54.0	11.4	 25
108	 26	69.0	14.0	 25
109	 26	99.3	14.7	 20
110	 26	37.0	6.9	 25
111	 26	40.0	8.5	 25
112	 26	54.0	8.1	 20
113	 26	40.0	7.9	 20
114	 26	41.3	8.2	 20
115	 26	37.3	7.9	 16
116	 26	35.3	5.3	 20
117	 26	49.3	6.6	 20
118	 26	125.8	22.2	 16
119	 26	366.0	65.8	 25
120	 26	269.0	51.3	 25
121	 26	508.5	58.2	 20
122	 26	105.0	25.2	 25
123	 26	161.0	27.3	 25
124	 26	138.5	26.2	 20
125	 26	60.0	11.3	 25
126	 26	55.0	9.7	 20
127	 26	86.0	16.5	 25
128	 26	50.0	8.8	 25
129	 26	49.5	10.2	 20
130	 26	64.0	11.2	 25
131	 26	36.0	5.9	 25
132	 26	51.5	9.2	 16
133	 26	46.5	10.6	 20
134	 26	43.0	9.1	 20
135	 26	34.0	5.2	 16
136	 26	40.3	6.9	 20
137	 26	46.3	6.2	 20
138	 26	171.5	17.7	 20
139	 26	71.0	14.2	 25
140	 26	40.0	7.9	 25
141	 26	50.8	11.5	 20
142	 26	46.0	9.4	 25
143	 26	41.0	6.7	 25
144	 26	39.5	7.4	 20
145	 26	38.0	30.8	 25
146	 26	35.0	6.5	 25
147	 26	41.0	6.6	 20
148	 26	39.0	8.7	 25
149	 26	42.0	7.1	 25
150	 26	43.3	6.5	 16
151	 26	47.5	8.3	 20
152	 26	47.3	6.9	 20
153	 26	40.3	8.9	 16
154	 26	33.3	6.0	 20
155	 26	96.0	15.1	 20
156	 26	62.3	11.0	 20
157	 26	58.0	11.7	 25
158	 26	53.0	9.1	 25
159	 26	130.8	17.8	 20
160	 26	118.0	21.5	 25
161	 26	47.0	9.5	 25
162	 26	38.3	6.7	 20
163	 26	37.0	6.9	 25
164	 26	50.0	11.5	 25
165	 26	236.3	27.0	 20
166	 26	61.0	11.2	 25
167	 26	69.0	9.3	 25
168	 26	39.5	7.0	 16
169	 26	115.5	12.1	 20
170	 26	205.3	30.0	 20
171	 26	301.8	26.7	 16
172	 26	68.5	11.3	 20
173	 26	57.3	11.1	 20
174	 26	48.3	8.0	 20
175	 26	159.0	33.3	 25
176	 26	35.0	6.5	 25
177	 26	35.0	7.0	 20
178	 26	42.0	6.9	 25
179	 26	40.0	7.4	 25
180	 26	42.3	8.0	 20
181	 26	34.0	6.9	 25
182	 26	40.0	7.8	 25
183	 26	38.3	8.8	 20
184	 26	292.0	45.1	 25
185	 26	236.8	23.3	 20
186	 26	236.0	42.2	 20
187	 26	40.3	7.1	 20
188	 26	46.0	7.0	 16
189	 26	50.3	9.1	 20
190	 26	80.8	13.8	 20
191	 26	47.8	8.9	 16
192	 26	38.0	7.3	 20
193	 26	43.0	7.6	 25
194	 26	52.0	8.9	 20
195	 26	44.0	8.7	 25
196	 26	80.0	12.2	 25
197	 26	51.5	9.7	 20
198	 26	53.0	11.0	 25
199	 26	98.0	16.3	 25
200	 26	42.8	8.5	 20
201	 26	69.0	12.7	 25
202	 26	42.0	7.7	 25
203	 26	34.8	7.6	 20
204	 26	56.0	10.9	 25
205	 26	39.5	7.2	 20
206	 26	43.0	9.0	 16
207	 26	37.0	5.6	 20
208	 26	40.3	8.6	 20
209	 26	34.3	8.8	 16
210	 26	36.5	6.4	 20
211	 26	34.0	6.8	 25
212	 26	36.3	7.6	 20
213	 26	40.0	8.3	 25
214	 26	35.0	7.7	 25
215	 26	40.0	8.2	 20
216	 26	40.0	5.6	 25
217	 26	38.0	7.4	 25
218	 26	39.5	6.5	 20
219	 26	33.0	4.9	 25
220	 26	35.0	6.0	 25
221	 26	39.8	8.2	 20
222	 26	42.0	9.2	 25
223	 26	41.0	9.2	 20
224	 26	37.5	7.2	 16
225	 26	40.3	8.5	 20
226	 26	37.3	6.6	 20
227	 26	39.5	7.2	 16
228	 26	37.0	6.5	 20
229	 26	36.0	5.5	 25
230	 26	33.5	4.9	 20
231	 26	41.0	8.9	 25
232	 26	39.0	9.3	 25
233	 26	63.5	9.7	 20
234	 26	75.0	14.5	 25
235	 26	61.0	7.8	 25
236	 26	38.5	7.5	 20
237	 26	88.0	13.7	 25
238	 26	55.0	7.8	 25
239	 26	68.8	10.9	 20
240	 26	95.0	17.3	 25
241	 26	87.5	9.8	 16
242	 26	44.0	7.7	 20
243	 26	42.8	5.6	 20
244	 26	112.3	17.5	 16
245	 26	174.5	30.4	 20
246	 26	56.5	10.4	 20
247	 26	63.5	10.6	 20
248	 26	51.0	7.2	 25
249	 26	45.0	8.4	 25
250	 26	42.0	8.9	 20
251	 26	42.0	7.9	 25
252	 26	42.0	6.8	 25
253	 26	53.3	8.9	 20
254	 26	74.0	12.7	 25
255	 26	42.0	7.6	 25
256	 26	38.0	4.7	 20
257	 26	173.0	26.9	 25
258	 26	131.0	22.1	 25
259	 26	70.5	8.6	 20
260	 26	42.5	6.7	 20
261	 26	38.3	7.0	 20
262	 26	40.0	8.2	 16
263	 26	45.0	7.8	 20
264	 26	69.3	9.1	 20
265	 26	52.5	7.5	 16
266	 26	46.0	6.9	 25
267	 26	39.0	6.3	 25
268	 26	63.8	12.4	 20
269	 26	129.0	20.9	 25
270	 26	110.0	20.5	 25
271	 26	39.8	6.8	 20
272	 26	38.0	6.1	 25
273	 26	34.0	6.1	 25
274	 26	37.8	7.5	 20
275	 26	39.0	7.3	 25
276	 26	39.0	7.6	 25
277	 26	42.3	9.8	 20
278	 26	36.3	8.2	 20
279	 26	38.5	7.0	 20
280	 26	40.8	8.2	 16
281	 26	41.5	9.1	 20
282	 26	36.5	8.2	 20
283	 26	40.0	8.8	 16
284	 26	47.0	10.6	 25
285	 26	40.0	5.7	 25
286	 26	46.5	9.2	 20
287	 26	52.0	8.7	 25
288	 26	41.0	6.2	 25
289	 26	40.0	7.6	 20
290	 26	36.0	5.3	 25
291	 26	35.0	6.3	 25
292	 26	35.0	5.4	 20
293	 26	41.0	6.3	 25
294	 26	61.0	9.7	 25
295	 26	78.3	13.7	 20
296	 26	47.3	7.8	 20
297	 26	36.3	4.8	 20
298	 26	43.3	7.1	 16
299	 26	48.0	8.9	 20
300	 26	40.3	6.7	 16
301	 26	40.0	5.7	 20
302	 26	39.0	10.0	 25
303	 26	56.0	10.5	 20
304	 26	446.0	72.1	 25
305	 26	53.0	6.7	 25
306	 26	50.0	9.9	 20
307	 26	39.0	7.7	 25
308	 26	43.0	9.0	 25
309	 26	37.5	8.1	 20
310	 26	52.0	8.3	 25
311	 26	53.0	11.3	 25
312	 26	89.0	11.8	 20
313	 26	47.0	8.5	 25
314	 26	81.5	12.2	 20
315	 26	45.0	5.9	 16
316	 26	68.5	7.3	 20
317	 26	48.0	9.6	 20
318	 26	41.3	7.5	 16
319	 26	37.3	6.8	 20
320	 26	45.5	6.8	 20
321	 26	59.0	10.5	 20
322	 26	39.0	7.6	 25
323	 26	41.0	9.8	 25
324	 26	71.5	12.8	 20
325	 26	39.0	5.1	 25
326	 26	61.0	14.4	 25
327	 26	43.3	7.6	 20
328	 26	37.0	6.8	 25
329	 26	36.0	6.5	 25
330	 26	40.3	7.5	 20
331	 26	41.0	8.9	 25
332	 26	107.0	19.7	 25
333	 26	53.0	10.7	 16
334	 26	44.0	11.2	 20
335	 26	49.3	8.6	 20
336	 26	60.3	12.1	 16
337	 26	34.0	4.8	 20
338	 26	53.3	7.2	 20
339	 26	73.5	13.3	 20
340	 26	57.0	10.4	 25
341	 26	53.0	10.8	 25
342	 26	39.3	6.8	 20
343	 26	42.0	7.4	 25
344	 26	37.0	8.3	 25
345	 26	48.0	10.1	 20
346	 26	45.0	8.2	 25
347	 26	45.0	7.4	 25
348	 26	47.0	8.5	 20
349	 26	385.0	77.3	 25
350	 26	139.0	19.4	 25
351	 26	46.3	8.3	 16
352	 26	46.0	5.6	 20
353	 26	74.5	6.4	 20
354	 26	102.3	13.2	 16
355	 26	50.3	9.8	 20
356	 26	38.3	8.7	 20
357	 26	39.0	5.8	 20
358	 26	42.0	8.1	 25
359	 26	38.0	6.5	 20
360	 26	44.0	7.9	 25
361	 26	38.0	7.6	 25
362	 26	37.0	6.1	 20
363	 26	36.0	7.9	 25
364	 26	44.0	8.2	 25
365	 26	43.3	9.6	 20
366	 26	52.0	8.9	 25
367	 26	47.0	8.8	 25
368	 26	231.5	29.3	 20
369	 26	108.8	113.7	 20
370	 26	365.3	46.5	 20
371	 26	91.8	14.3	 16
372	 26	65.0	10.1	 20
373	 26	49.0	8.2	 20
374	 26	41.0	6.1	 16
375	 26	38.0	8.3	 25
376	 26	45.0	8.0	 25
377	 26	59.0	6.7	 20
378	 26	184.0	23.5	 25
379	 26	65.0	13.0	 25
380	 26	79.5	10.7	 20
381	 26	57.0	11.9	 25
382	 26	43.0	11.0	 25
383	 26	53.5	11.8	 20
384	 26	47.0	8.9	 25
385	 26	45.0	7.4	 25
386	 26	49.5	13.1	 20
387	 26	48.0	9.2	 25
388	 26	62.5	14.1	 20
389	 26	43.8	7.4	 16
390	 26	37.3	8.4	 20
391	 26	52.8	27.8	 20
392	 26	45.3	6.2	 16
393	 26	64.5	10.8	 20
394	 26	42.0	8.2	 25
395	 26	84.3	13.1	 20
396	 26	138.0	23.9	 25
397	 26	81.0	15.6	 25
398	 26	86.3	14.1	 20
399	 26	211.0	29.0	 25
400	 26	47.0	6.2	 25
401	 26	52.3	8.1	 20
402	 26	52.0	9.4	 25
403	 26	94.0	17.6	 25
404	 26	49.5	8.8	 20
405	 26	48.0	7.3	 25
406	 26	50.5	10.9	 20
407	 26	46.0	7.0	 16
408	 26	45.8	8.7	 20
409	 26	132.5	25.5	 20
410	 26	50.5	8.3	 16
411	 26	43.3	7.4	 20
412	 26	68.0	15.6	 25
413	 26	247.8	38.2	 20
414	 26	342.0	29.2	 25
415	 26	141.0	26.0	 25
416	 26	315.5	24.7	 20
417	 26	255.0	28.8	 25
418	 26	191.0	22.0	 20
419	 26	386.0	45.3	 25
420	 26	61.0	8.0	 25
421	 26	54.0	9.4	 20
422	 26	107.0	17.7	 25
423	 26	42.0	6.4	 25
424	 26	65.3	11.0	 16
425	 26	60.0	8.8	 20
426	 26	74.3	14.8	 20
427	 26	48.8	9.2	 16
428	 26	37.3	5.6	 20
429	 26	45.3	14.9	 20
430	 26	44.0	7.0	 20
431	 26	37.0	5.5	 25
432	 26	46.0	8.3	 25
433	 26	103.5	23.1	 20
434	 26	121.0	34.2	 25
435	 26	182.0	22.5	 25
436	 26	53.5	10.3	 20
437	 26	37.0	7.2	 25
438	 26	41.0	7.7	 25
439	 26	41.5	7.7	 20
440	 26	41.0	6.9	 25
441	 26	39.0	7.8	 25
442	 26	33.5	5.4	 16
443	 26	41.3	5.9	 20
444	 26	39.0	8.0	 20
445	 26	38.8	6.2	 16
446	 26	43.3	9.1	 20
447	 26	40.3	7.4	 20
448	 26	48.3	11.6	 16
449	 26	53.0	9.8	 25
450	 26	40.0	7.1	 25
451	 26	38.0	8.5	 20
452	 26	44.0	8.8	 25
453	 26	40.0	6.9	 25
454	 26	41.3	6.3	 20
455	 26	319.0	35.2	 25
456	 26	62.0	27.8	 25
457	 26	85.8	14.9	 20
458	 26	44.0	7.8	 25
459	 26	43.0	7.4	 25
460	 26	42.3	7.6	 20
461	 26	94.5	15.4	 20
462	 26	99.3	17.2	 20
463	 26	45.5	6.4	 16
464	 26	48.3	7.4	 20
465	 26	42.3	8.8	 20
466	 26	207.0	20.2	 16
467	 26	104.0	21.9	 25
468	 26	58.0	8.4	 25
469	 26	78.5	13.7	 20
470	 26	63.0	13.4	 25
471	 26	129.0	20.1	 25
472	 26	239.8	17.5	 20
473	 26	97.0	24.1	 25
474	 26	39.0	6.7	 20
475	 26	51.0	10.9	 25
476	 26	41.0	9.0	 25
477	 26	38.8	8.4	 20
478	 26	45.0	9.5	 25
479	 26	43.3	7.8	 20
480	 26	37.0	4.8	 16
481	 26	39.0	8.4	 20
482	 26	51.3	9.4	 20
483	 26	83.5	15.2	 16
484	 26	45.3	8.9	 20
485	 26	50.0	8.5	 25
486	 26	48.0	9.4	 20
487	 26	429.0	74.1	 25
488	 26	40.0	6.3	 25
489	 26	45.3	6.4	 20
490	 26	41.0	8.4	 25
491	 26	33.0	6.0	 25
492	 26	34.3	6.0	 20
493	 26	55.0	9.4	 25
494	 26	41.0	8.2	 25
495	 26	38.3	7.1	 20
496	 26	45.0	8.2	 25
497	 26	46.3	7.0	 20
498	 26	40.3	6.4	 16
499	 26	39.3	5.9	 20
500	 26	38.0	7.2	 20
501	 26	39.0	9.0	 16
502	 26	47.0	6.3	 20
503	 26	81.0	14.4	 25
504	 26	65.0	13.2	 20
505	 26	60.0	11.4	 25
506	 26	103.0	20.6	 25
507	 26	736.3	83.9	 20
508	 26	447.0	58.4	 25
509	 26	54.0	8.6	 25
510	 26	63.3	9.7	 20
511	 26	262.0	31.3	 25
512	 26	54.0	10.8	 25
513	 26	83.8	14.5	 20
514	 26	48.0	8.0	 25
515	 26	40.0	8.4	 25
516	 26	330.5	38.5	 16
517	 26	43.5	6.8	 20
518	 26	74.0	11.0	 20
519	 26	99.5	11.9	 16
520	 26	117.8	16.3	 20
521	 26	49.3	8.0	 20
522	 26	40.5	7.4	 20
523	 26	75.0	14.0	 25
524	 26	54.0	9.1	 25
525	 26	64.5	13.7	 20
526	 26	67.0	13.9	 25
527	 26	51.0	9.6	 25
528	 26	65.0	11.6	 20
529	 26	119.0	17.9	 25
530	 26	115.0	19.7	 25
531	 26	43.0	7.6	 20
532	 26	103.0	14.1	 25
533	 26	76.5	14.5	 20
534	 26	66.3	14.9	 20
535	 26	58.3	13.4	 20
536	 26	918.0	60.1	 16
537	 26	149.3	24.8	 20
538	 26	119.8	25.1	 20
539	 26	48.0	5.9	 16
540	 26	51.0	9.4	 25
541	 26	48.0	9.0	 25
542	 26	60.5	8.9	 20
543	 26	104.0	12.9	 25
544	 26	131.0	20.5	 25
545	 26	272.8	32.7	 20
546	 26	101.0	14.2	 25
547	 26	43.0	8.3	 25
548	 26	38.8	7.2	 20
549	 26	35.0	6.8	 25
550	 26	36.0	6.1	 25
551	 26	47.0	6.2	 20
552	 26	41.3	11.8	 20
553	 26	58.5	10.5	 20
554	 26	43.0	7.0	 16
555	 26	38.0	6.1	 20
556	 26	38.0	7.3	 20
557	 26	72.0	10.6	 16
558	 26	37.0	5.8	 25
559	 26	36.0	5.1	 25
560	 26	71.0	12.8	 20
561	 26	43.0	10.3	 25
562	 26	179.0	30.8	 25
563	 26	95.5	13.1	 20
564	 26	56.0	11.1	 25
565	 26	47.0	10.6	 25
566	 26	44.3	8.2	 20
567	 26	56.0	8.6	 25
568	 26	50.0	11.5	 25
569	 26	39.3	8.3	 20
570	 26	52.3	10.4	 20
571	 26	45.3	11.1	 20
572	 26	35.5	9.2	 16
573	 26	42.8	7.3	 20
574	 26	52.0	9.7	 20
575	 26	54.0	12.7	 16
576	 26	53.0	8.9	 20
577	 26	38.0	6.2	 25
578	 26	39.0	8.0	 20
579	 26	40.0	6.9	 25
580	 26	48.0	7.3	 25
581	 26	46.0	7.9	 20
582	 26	43.0	9.9	 25
583	 26	47.0	9.8	 25
584	 26	184.0	27.8	 20
585	 26	70.0	10.4	 25
586	 26	218.0	31.2	 25
587	 26	48.0	8.2	 20
588	 26	60.0	11.5	 25
589	 26	55.0	10.0	 20
590	 26	71.0	12.4	 16
591	 26	55.8	12.9	 20
592	 26	48.5	7.4	 16
593	 26	42.3	6.9	 20
594	 26	40.0	7.4	 20
595	 26	50.0	10.6	 20
596	 26	45.0	7.7	 25
597	 26	54.0	10.3	 25
598	 26	39.3	7.4	 20
599	 26	46.0	6.9	 25
600	 26	110.0	17.5	 25
601	 26	44.3	8.8	 20
602	 26	46.0	9.6	 25
603	 26	61.0	9.5	 25
604	 26	46.0	8.9	 20
605	 26	79.0	10.3	 25
606	 26	49.0	9.4	 25
607	 26	56.5	7.4	 16
608	 26	38.5	10.4	 20
609	 26	52.0	9.0	 20
610	 26	37.5	7.5	 16
611	 26	47.3	8.5	 20
612	 26	37.0	5.6	 20
613	 26	39.3	11.8	 20
614	 26	47.0	9.8	 25
615	 26	36.0	7.8	 25
616	 26	39.5	8.2	 20
617	 26	40.0	5.4	 25
618	 26	57.0	13.2	 25
619	 26	42.0	9.1	 20
620	 26	40.0	7.0	 25
621	 26	37.0	5.0	 25
622	 26	48.3	7.9	 20
623	 26	66.0	12.1	 25
624	 26	45.0	7.7	 25
625	 26	56.5	6.7	 16
626	 26	52.5	16.1	 20
627	 26	41.0	7.7	 20
628	 26	163.5	32.8	 16
629	 26	46.0	6.6	 20
630	 26	44.5	6.9	 20
631	 26	56.5	11.0	 20
632	 26	46.0	8.1	 25
633	 26	38.0	7.7	 25
634	 26	88.8	12.3	 20
635	 26	134.0	28.1	 25
636	 26	58.0	18.7	 25
637	 26	80.3	13.0	 20
638	 26	67.0	19.4	 25
639	 26	6176.0	1439.8	 25
  0	 27	65.0	22.1	 25
  1	 27	82.0	12.9	 25
  2	 27	42.3	8.3	 20
  3	 27	38.0	8.3	 25
  4	 27	47.0	9.0	 25
  5	 27	43.0	8.1	 20
  6	 27	37.0	7.3	 25
  7	 27	48.0	7.8	 25
  8	 27	44.3	8.0	 20
  9	 27	44.0	7.5	 25
 10	 27	50.0	9.0	 20
 11	 27	39.0	9.0	 16
 12	 27	55.0	8.8	 20
 13	 27	64.5	8.4	 20
 14	 27	59.5	9.8	 16
 15	 27	318.0	46.6	 20
 16	 27	66.0	10.5	 25
 17	 27	43.5	8.1	 20
 18	 27	41.0	8.4	 25
 19	 27	40.0	12.6	 25
 20	 27	45.3	8.6	 20
 21	 27	32.0	6.4	 25
 22	 27	37.0	7.1	 25
 23	 27	38.0	6.5	 20
 24	 27	38.0	6.3	 25
 25	 27	39.0	8.1	 25
 26	 27	48.0	11.2	 20
 27	 27	56.0	10.0	 25
 28	 27	128.3	19.9	 20
 29	 27	56.3	9.8	 16
 30	 27	45.3	7.1	 20
 31	 27	137.8	21.2	 20
 32	 27	122.8	13.6	 16
 33	 27	80.8	13.2	 20
 34	 27	67.0	12.0	 25
 35	 27	64.3	10.8	 20
 36	 27	81.0	12.2	 25
 37	 27	65.0	13.2	 25
 38	 27	61.5	8.0	 20
 39	 27	46.0	9.8	 25
 40	 27	305.0	41.6	 25
 41	 27	129.0	18.1	 20
 42	 27	563.0	78.6	 25
 43	 27	49.0	9.1	 25
 44	 27	35.0	5.6	 20
 45	 27	34.0	6.3	 25
 46	 27	39.3	6.1	 20
 47	 27	36.5	5.2	 16
 48	 27	38.5	7.0	 20
 49	 27	36.3	6.8	 20
 50	 27	38.3	6.1	 16
 51	 27	36.5	6.2	 20
 52	 27	46.0	8.6	 25
 53	 27	63.3	12.8	 20
 54	 27	38.0	8.3	 25
 55	 27	37.0	6.2	 25
 56	 27	37.5	6.9	 20
 57	 27	39.0	6.4	 25
 58	 27	35.5	7.2	 20
 59	 27	44.0	33.3	 25
 60	 27	35.0	7.0	 25
 61	 27	37.5	8.2	 20
 62	 27	34.0	6.9	 25
 63	 27	38.0	5.9	 25
 64	 27	47.0	7.4	 20
 65	 27	59.0	7.8	 20
 66	 27	54.3	10.9	 20
 67	 27	36.0	4.8	 16
 68	 27	37.0	5.4	 20
 69	 27	36.3	6.2	 20
 70	 27	41.3	8.4	 16
 71	 27	83.0	16.2	 25
 72	 27	71.0	10.2	 25
 73	 27	65.5	10.6	 20
 74	 27	240.0	40.8	 25
 75	 27	53.0	10.1	 25
 76	 27	55.8	8.9	 20
 77	 27	437.0	55.9	 25
 78	 27	112.0	17.7	 25
 79	 27	224.5	24.8	 20
 80	 27	138.0	14.5	 25
 81	 27	99.0	16.2	 25
 82	 27	77.8	9.3	 20
 83	 27	47.8	9.4	 20
 84	 27	43.5	6.0	 20
 85	 27	50.0	10.0	 16
 86	 27	59.0	8.7	 20
 87	 27	53.0	9.3	 20
 88	 27	49.8	9.8	 16
 89	 27	72.0	13.7	 25
 90	 27	38.0	6.0	 25
 91	 27	270.8	31.0	 20
 92	 27	60.0	12.5	 25
 93	 27	73.0	12.7	 25
 94	 27	162.3	28.5	 20
 95	 27	429.0	53.7	 25
 96	 27	465.0	46.6	 25
 97	 27	142.0	18.4	 20
 98	 27	37.0	6.9	 25
 99	 27	117.0	16.4	 25
100	 27	237.3	27.2	 20
101	 27	56.8	9.7	 20
102	 27	75.0	13.0	 20
103	 27	353.0	26.8	 16
104	 27	95.3	14.5	 20
105	 27	68.3	12.4	 20
106	 27	67.3	9.0	 16
107	 27	79.0	17.4	 25
108	 27	38.0	8.4	 25
109	 27	35.3	6.8	 20
110	 27	37.0	7.2	 25
111	 27	41.0	9.0	 25
112	 27	39.0	6.7	 20
113	 27	35.0	5.7	 25
114	 27	37.0	8.9	 25
115	 27	40.0	7.4	 20
116	 27	67.0	9.9	 25
117	 27	65.3	10.4	 20
118	 27	40.0	6.9	 25
119	 27	69.8	10.9	 20
120	 27	127.0	18.1	 16
121	 27	74.3	14.2	 20
122	 27	40.5	5.4	 20
123	 27	42.8	8.1	 16
124	 27	68.0	11.5	 20
125	 27	62.0	11.3	 25
126	 27	57.3	8.7	 20
127	 27	68.0	12.7	 25
128	 27	38.0	7.5	 25
129	 27	37.0	7.3	 20
130	 27	41.0	7.8	 25
131	 27	40.0	8.6	 25
132	 27	81.0	14.2	 20
133	 27	39.0	8.5	 25
134	 27	45.0	8.1	 25
135	 27	51.0	10.2	 20
136	 27	55.0	9.5	 25
137	 27	339.0	37.7	 25
138	 27	191.3	22.5	 16
139	 27	169.0	12.9	 20
140	 27	80.8	12.1	 20
141	 27	44.0	7.3	 16
142	 27	128.3	18.6	 20
143	 27	45.0	5.2	 20
144	 27	175.5	21.6	 20
145	 27	64.0	13.3	 25
146	 27	123.0	20.6	 25
147	 27	43.3	6.8	 20
148	 27	49.0	8.9	 25
149	 27	1984.0	184.8	 25
150	 27	43.0	8.2	 20
151	 27	42.0	7.0	 25
152	 27	48.0	12.2	 25
153	 27	147.0	18.9	 20
154	 27	113.0	21.2	 25
155	 27	133.0	18.1	 25
156	 27	306.5	26.0	 16
157	 27	313.0	32.9	 20
158	 27	96.3	10.7	 20
159	 27	44.3	7.8	 16
160	 27	83.5	12.5	 20
161	 27	47.8	9.3	 20
162	 27	44.0	8.0	 20
163	 27	45.0	8.8	 25
164	 27	44.0	10.4	 25
165	 27	67.3	15.4	 20
166	 27	75.0	13.6	 25
167	 27	51.0	9.5	 25
168	 27	71.3	17.9	 20
169	 27	136.0	30.1	 25
170	 27	122.0	18.4	 25
171	 27	42.0	6.8	 20
172	 27	50.0	8.6	 25
173	 27	53.0	22.2	 20
174	 27	38.3	6.2	 20
175	 27	42.3	6.3	 20
176	 27	45.3	8.2	 16
177	 27	61.5	10.4	 20
178	 27	37.3	7.3	 20
179	 27	43.5	6.6	 16
180	 27	51.0	9.3	 25
181	 27	72.0	11.2	 25
182	 27	59.0	11.1	 20
183	 27	55.0	12.5	 25
184	 27	39.0	7.6	 25
185	 27	38.8	7.1	 20
186	 27	46.0	8.4	 25
187	 27	41.0	6.9	 25
188	 27	57.5	13.5	 20
189	 27	49.0	8.5	 25
190	 27	68.0	9.5	 25
191	 27	119.5	16.1	 20
192	 27	106.0	17.2	 25
193	 27	45.5	10.4	 20
194	 27	42.8	8.7	 16
195	 27	76.0	12.3	 20
196	 27	39.3	5.9	 20
197	 27	45.0	8.5	 16
198	 27	69.0	11.0	 20
199	 27	46.0	8.7	 25
200	 27	48.5	9.2	 20
201	 27	60.0	8.6	 25
202	 27	43.0	7.8	 25
203	 27	52.5	7.7	 20
204	 27	40.0	6.9	 25
205	 27	43.0	8.1	 25
206	 27	38.3	11.9	 20
207	 27	39.0	8.1	 25
208	 27	37.0	7.1	 25
209	 27	34.5	6.2	 20
210	 27	34.0	7.0	 25
211	 27	40.5	8.3	 20
212	 27	36.8	7.0	 16
213	 27	57.3	7.2	 20
214	 27	36.3	7.2	 20
215	 27	48.5	8.3	 16
216	 27	41.0	10.1	 20
217	 27	226.0	30.3	 25
218	 27	49.3	7.3	 20
219	 27	220.0	36.4	 25
220	 27	42.0	8.0	 25
221	 27	1140.5	90.9	 20
222	 27	49.0	7.0	 25
223	 27	44.0	8.1	 25
224	 27	82.0	12.7	 20
225	 27	80.0	17.9	 25
226	 27	54.0	11.5	 25
227	 27	38.3	6.7	 20
228	 27	35.0	5.6	 25
229	 27	35.3	6.4	 20
230	 27	45.3	10.3	 16
231	 27	39.0	7.2	 20
232	 27	41.0	8.6	 16
233	 27	51.8	9.4	 20
234	 27	63.5	13.2	 20
235	 27	53.5	10.5	 20
236	 27	45.0	8.6	 25
237	 27	81.0	12.2	 25
238	 27	118.5	17.0	 20
239	 27	285.0	49.9	 25
240	 27	108.0	17.4	 25
241	 27	92.0	14.4	 20
242	 27	44.0	6.9	 25
243	 27	254.0	33.5	 25
244	 27	424.5	35.8	 20
245	 27	128.0	25.4	 25
246	 27	583.0	73.2	 25
247	 27	163.5	24.8	 16
248	 27	69.0	9.9	 20
249	 27	69.3	10.0	 20
250	 27	63.0	9.2	 16
251	 27	668.5	129.4	 20
252	 27	42.3	8.2	 20
253	 27	42.3	8.9	 20
254	 27	49.0	10.3	 25
255	 27	47.0	6.5	 25
256	 27	42.0	7.8	 20
257	 27	45.0	7.6	 25
258	 27	39.0	7.5	 25
259	 27	53.0	11.1	 20
260	 27	80.0	12.8	 25
261	 27	42.0	6.9	 25
262	 27	51.8	10.1	 20
263	 27	46.0	6.6	 25
264	 27	46.0	8.5	 25
265	 27	38.3	6.8	 20
266	 27	42.0	10.2	 20
267	 27	61.0	13.1	 20
268	 27	41.3	6.9	 16
269	 27	51.3	10.5	 20
270	 27	41.0	6.5	 20
271	 27	60.8	11.7	 16
272	 27	41.0	6.5	 25
273	 27	41.0	8.0	 25
274	 27	45.5	9.1	 20
275	 27	58.0	10.5	 25
276	 27	40.0	10.1	 25
277	 27	56.3	14.1	 20
278	 27	88.0	13.5	 25
279	 27	37.0	7.2	 25
280	 27	40.5	6.0	 20
281	 27	43.0	7.0	 25
282	 27	42.0	9.0	 25
283	 27	47.5	8.7	 20
284	 27	40.5	9.4	 20
285	 27	35.5	5.6	 20
286	 27	41.0	5.2	 16
287	 27	37.0	5.8	 20
288	 27	46.3	7.9	 20
289	 27	40.3	7.5	 16
290	 27	62.0	9.4	 25
291	 27	41.3	8.2	 20
292	 27	147.0	31.5	 25
293	 27	43.0	7.9	 25
294	 27	45.3	5.0	 20
295	 27	44.0	8.7	 25
296	 27	36.0	5.9	 25
297	 27	75.8	12.2	 20
298	 27	69.0	17.6	 25
299	 27	66.0	10.8	 25
300	 27	92.8	19.1	 20
301	 27	46.0	7.2	 25
302	 27	48.5	8.1	 20
303	 27	70.5	11.3	 16
304	 27	61.3	7.8	 20
305	 27	57.3	11.8	 20
306	 27	38.3	7.6	 16
307	 27	40.8	7.7	 20
308	 27	39.0	8.0	 25
309	 27	168.3	24.9	 20
310	 27	77.0	15.9	 25
311	 27	48.0	11.5	 25
312	 27	40.3	7.7	 20
313	 27	63.0	12.7	 25
314	 27	166.0	25.8	 25
315	 27	114.8	18.8	 20
316	 27	1839.0	209.7	 25
317	 27	327.0	35.3	 25
318	 27	42.3	6.6	 20
319	 27	62.0	11.4	 25
320	 27	48.0	7.5	 25
321	 27	36.0	4.1	 16
322	 27	38.3	7.2	 20
323	 27	40.3	8.9	 20
324	 27	39.0	7.6	 16
325	 27	42.3	8.8	 20
326	 27	240.8	37.6	 20
327	 27	41.3	6.7	 20
328	 27	44.0	6.7	 25
329	 27	47.0	8.3	 25
330	 27	38.5	7.2	 20
331	 27	40.0	6.6	 25
332	 27	40.0	6.8	 25
333	 27	66.0	8.4	 20
334	 27	93.0	13.7	 25
335	 27	53.0	9.1	 25
336	 27	165.3	17.9	 20
337	 27	63.0	8.8	 25
338	 27	60.0	8.8	 25
339	 27	222.0	31.8	 16
340	 27	112.0	14.8	 20
341	 27	109.0	22.1	 20
342	 27	78.3	11.0	 16
343	 27	117.0	17.1	 20
344	 27	65.0	12.0	 20
345	 27	50.3	10.6	 20
346	 27	45.0	6.7	 25
347	 27	48.0	8.3	 25
348	 27	50.8	8.5	 20
349	 27	40.0	8.1	 25
350	 27	43.0	7.0	 20
351	 27	38.0	9.8	 25
352	 27	50.0	11.4	 25
353	 27	46.0	7.6	 20
354	 27	88.0	11.5	 25
355	 27	63.0	10.2	 25
356	 27	50.5	13.1	 20
357	 27	43.3	5.7	 20
358	 27	49.3	8.8	 20
359	 27	52.5	7.4	 16
360	 27	55.0	12.4	 20
361	 27	62.5	11.3	 20
362	 27	54.3	5.5	 16
363	 27	52.0	9.3	 25
364	 27	90.0	17.9	 25
365	 27	40.5	6.6	 20
366	 27	38.0	7.3	 25
367	 27	199.0	36.1	 25
368	 27	41.5	6.6	 20
369	 27	47.0	8.1	 25
370	 27	278.0	33.6	 25
371	 27	375.3	37.2	 20
372	 27	230.0	29.1	 25
373	 27	191.0	18.4	 25
374	 27	68.5	16.0	 20
375	 27	57.3	9.8	 20
376	 27	261.0	37.2	 20
377	 27	240.3	28.4	 16
378	 27	101.0	11.3	 20
379	 27	46.8	9.6	 20
380	 27	85.3	12.2	 16
381	 27	53.0	9.2	 25
382	 27	143.0	24.9	 25
383	 27	71.3	12.9	 20
384	 27	57.0	9.1	 25
385	 27	110.0	17.1	 25
386	 27	88.5	12.9	 20
387	 27	60.0	14.0	 25
388	 27	63.0	9.3	 25
389	 27	57.3	9.4	 20
390	 27	43.0	5.6	 25
391	 27	51.0	12.1	 25
392	 27	40.0	8.0	 20
393	 27	49.0	8.4	 25
394	 27	75.0	12.3	 20
395	 27	54.3	10.0	 16
396	 27	73.8	12.4	 20
397	 27	42.8	7.9	 20
398	 27	41.8	6.0	 16
399	 27	60.0	14.4	 20
400	 27	89.0	12.6	 25
401	 27	43.0	6.4	 20
402	 27	79.0	15.2	 25
403	 27	83.0	13.1	 25
404	 27	53.3	7.9	 20
405	 27	101.0	13.6	 25
406	 27	49.0	7.8	 20
407	 27	40.0	6.2	 25
408	 27	34.0	5.3	 25
409	 27	37.0	10.2	 20
410	 27	39.0	7.7	 25
411	 27	59.0	8.8	 25
412	 27	54.3	7.7	 16
413	 27	562.5	75.7	 20
414	 27	273.5	19.8	 20
415	 27	106.0	14.9	 16
416	 27	115.5	18.3	 20
417	 27	137.8	15.9	 20
418	 27	160.0	22.4	 20
419	 27	83.0	17.2	 25
420	 27	72.0	13.3	 25
421	 27	86.8	15.8	 20
422	 27	109.0	18.5	 25
423	 27	41.0	6.4	 25
424	 27	36.3	5.2	 20
425	 27	40.0	5.1	 25
426	 27	57.0	8.4	 25
427	 27	49.0	6.7	 20
428	 27	37.0	7.6	 25
429	 27	44.0	8.1	 25
430	 27	89.5	13.4	 16
431	 27	49.0	8.0	 20
432	 27	78.0	15.7	 20
433	 27	310.8	25.7	 16
434	 27	86.3	12.9	 20
435	 27	54.8	10.9	 20
436	 27	233.0	23.7	 20
437	 27	128.0	27.8	 25
438	 27	61.0	10.3	 25
439	 27	43.3	10.1	 20
440	 27	43.0	7.5	 25
441	 27	66.0	10.6	 25
442	 27	39.0	6.8	 20
443	 27	71.0	11.2	 25
444	 27	109.0	14.5	 25
445	 27	51.3	7.2	 20
446	 27	41.0	10.6	 25
447	 27	126.0	22.5	 25
448	 27	45.3	8.1	 20
449	 27	53.5	7.3	 20
450	 27	47.8	8.0	 20
451	 27	55.5	9.1	 16
452	 27	48.3	8.2	 20
453	 27	118.8	22.1	 20
454	 27	49.3	10.8	 16
455	 27	46.0	12.9	 25
456	 27	56.0	12.2	 25
457	 27	96.5	15.8	 20
458	 27	214.0	23.4	 25
459	 27	120.0	22.5	 25
460	 27	122.5	19.4	 20
461	 27	143.0	18.0	 25
462	 27	51.0	9.8	 25
463	 27	37.0	6.8	 20
464	 27	136.0	19.8	 25
465	 27	56.3	8.3	 20
466	 27	41.0	6.4	 25
467	 27	33.3	10.1	 20
468	 27	54.3	13.6	 16
469	 27	57.0	10.4	 20
470	 27	41.3	7.4	 20
471	 27	30.3	6.5	 16
472	 27	41.3	9.6	 20
473	 27	35.0	6.9	 25
474	 27	36.0	7.1	 20
475	 27	39.0	7.4	 25
476	 27	39.0	7.4	 25
477	 27	258.5	27.4	 20
478	 27	348.0	59.3	 25
479	 27	44.0	8.0	 25
480	 27	40.0	5.3	 20
481	 27	42.0	9.3	 25
482	 27	66.0	10.7	 25
483	 27	53.5	10.1	 20
484	 27	46.0	8.0	 25
485	 27	43.0	6.3	 20
486	 27	48.3	8.7	 16
487	 27	70.3	11.4	 20
488	 27	83.5	10.7	 20
489	 27	86.3	11.6	 16
490	 27	45.0	8.2	 20
491	 27	38.0	7.1	 25
492	 27	309.8	29.2	 20
493	 27	37.0	6.5	 25
494	 27	42.0	10.1	 25
495	 27	55.3	9.9	 20
496	 27	120.0	21.7	 25
497	 27	443.0	52.6	 25
498	 27	507.3	75.0	 20
499	 27	64.0	11.4	 25
500	 27	99.0	16.5	 25
501	 27	42.0	8.6	 20
502	 27	85.0	16.4	 25
503	 27	124.0	20.8	 20
504	 27	71.3	13.3	 16
505	 27	39.8	7.4	 20
506	 27	69.8	10.6	 20
507	 27	44.5	7.5	 16
508	 27	51.0	9.8	 20
509	 27	40.0	8.7	 25
510	 27	36.0	6.8	 20
511	 27	105.0	17.7	 25
512	 27	56.0	12.7	 25
513	 27	62.0	9.8	 20
514	 27	312.0	40.8	 25
515	 27	147.0	24.9	 25
516	 27	362.0	33.6	 20
517	 27	336.0	35.5	 25
518	 27	73.0	11.8	 25
519	 27	107.8	18.3	 20
520	 27	43.0	8.0	 25
521	 27	33.0	7.6	 25
522	 27	38.0	6.6	 16
523	 27	39.3	6.9	 20
524	 27	42.3	5.8	 16
525	 27	43.3	8.8	 20
526	 27	39.0	6.8	 20
527	 27	105.3	16.7	 16
528	 27	44.0	7.3	 25
529	 27	41.0	5.8	 25
530	 27	70.3	7.9	 20
531	 27	86.0	13.3	 25
532	 27	49.0	8.3	 25
533	 27	313.5	22.4	 20
534	 27	58.0	10.2	 25
535	 27	51.0	7.5	 25
536	 27	45.3	6.1	 20
537	 27	42.0	10.1	 25
538	 27	39.0	6.5	 25
539	 27	42.5	7.5	 20
540	 27	38.3	5.2	 20
541	 27	46.5	7.6	 20
542	 27	44.5	7.4	 16
543	 27	56.3	9.8	 20
544	 27	52.8	9.5	 20
545	 27	36.8	6.6	 16
546	 27	53.0	12.3	 25
547	 27	43.0	8.4	 25
548	 27	39.5	5.2	 20
549	 27	46.0	8.2	 25
550	 27	142.0	20.3	 25
551	 27	41.0	7.0	 20
552	 27	82.0	16.4	 25
553	 27	66.0	16.0	 25
554	 27	47.8	7.7	 20
555	 27	101.0	21.4	 25
556	 27	42.0	8.7	 25
557	 27	53.8	10.7	 20
558	 27	41.3	6.8	 20
559	 27	266.0	23.3	 20
560	 27	53.3	9.4	 16
561	 27	68.5	9.5	 20
562	 27	51.8	10.0	 20
563	 27	80.3	12.7	 16
564	 27	68.0	12.6	 25
565	 27	53.0	10.2	 25
566	 27	47.3	7.3	 20
567	 27	41.0	8.1	 25
568	 27	47.0	8.6	 25
569	 27	60.3	11.4	 20
570	 27	44.0	9.5	 25
571	 27	57.0	11.4	 25
572	 27	48.3	5.9	 20
573	 27	40.0	7.2	 25
574	 27	41.0	6.6	 25
575	 27	50.0	8.5	 20
576	 27	54.0	8.3	 25
577	 27	49.3	9.3	 20
578	 27	44.8	15.3	 16
579	 27	45.3	7.1	 20
580	 27	47.8	13.0	 20
581	 27	44.0	8.6	 16
582	 27	38.5	8.9	 20
583	 27	197.3	24.1	 20
584	 27	55.0	8.5	 25
585	 27	107.0	15.5	 25
586	 27	74.3	12.8	 20
587	 27	52.0	7.5	 25
588	 27	57.0	9.3	 25
589	 27	70.8	13.5	 20
590	 27	88.0	15.3	 25
591	 27	78.0	15.3	 25
592	 27	70.0	9.0	 20
593	 27	43.0	7.7	 25
594	 27	45.0	8.0	 25
595	 27	63.3	7.4	 16
596	 27	41.8	7.4	 20
597	 27	325.0	32.6	 20
598	 27	38.3	7.0	 16
599	 27	61.3	9.2	 20
600	 27	50.3	7.7	 20
601	 27	44.0	5.5	 20
602	 27	37.0	6.8	 25
603	 27	38.0	6.7	 25
604	 27	45.0	9.8	 20
605	 27	47.0	9.0	 25
606	 27	45.0	8.5	 25
607	 27	215.3	22.6	 20
608	 27	56.0	9.7	 25
609	 27	87.0	11.7	 25
610	 27	105.0	16.9	 20
611	 27	47.0	11.9	 25
612	 27	50.0	9.4	 25
613	 27	65.0	11.4	 16
614	 27	64.3	11.6	 20
615	 27	44.0	8.0	 20
616	 27	57.3	9.9	 16
617	 27	120.8	15.0	 20
618	 27	45.0	6.9	 20
619	 27	56.5	12.3	 20
620	 27	70.0	14.6	 25
621	 27	41.0	7.8	 25
622	 27	45.3	8.3	 20
623	 27	40.0	7.5	 25
624	 27	42.0	7.0	 25
625	 27	169.0	19.0	 20
626	 27	53.0	9.2	 25
627	 27	48.0	8.4	 25
628	 27	68.8	10.1	 20
629	 27	71.0	11.9	 25
630	 27	65.0	10.4	 25
631	 27	83.3	17.1	 16
632	 27	96.8	17.2	 20
633	 27	64.0	9.5	 20
634	 27	92.5	14.7	 16
635	 27	59.0	14.1	 20
636	 27	89.0	11.5	 20
637	 27	275.8	24.4	 20
638	 27	86.0	12.3	 25
639	 27	83.0	37.6	 20
  0	 28	6136.0	855.4	 20
  1	 28	51.5	8.9	 20
  2	 28	38.5	5.9	 16
  3	 28	40.3	8.2	 20
  4	 28	38.0	9.3	 25
  5	 28	45.0	9.8	 20
  6	 28	41.0	7.1	 25
  7	 28	46.0	8.4	 25
  8	 28	52.0	12.7	 20
  9	 28	36.0	6.5	 25
 10	 28	39.0	6.7	 25
 11	 28	36.8	10.3	 20
 12	 28	61.0	11.3	 25
 13	 28	116.0	17.6	 25
 14	 28	50.0	10.3	 20
 15	 28	49.0	8.7	 25
 16	 28	61.5	9.8	 20
 17	 28	50.3	8.6	 16
 18	 28	47.3	8.3	 20
 19	 28	42.0	6.5	 20
 20	 28	40.3	5.6	 16
 21	 28	36.3	5.9	 20
 22	 28	36.0	6.7	 25
 23	 28	39.3	7.7	 20
 24	 28	37.0	4.4	 25
 25	 28	40.0	8.4	 25
 26	 28	37.5	7.0	 20
 27	 28	43.0	7.4	 25
 28	 28	80.0	14.2	 25
 29	 28	43.3	6.6	 20
 30	 28	47.0	8.5	 25
 31	 28	67.0	13.5	 25
 32	 28	71.3	9.7	 20
 33	 28	53.0	9.8	 25
 34	 28	54.8	12.0	 20
 35	 28	45.3	7.2	 16
 36	 28	94.3	15.2	 20
 37	 28	90.8	14.1	 20
 38	 28	81.0	12.6	 16
 39	 28	43.5	7.4	 20
 40	 28	117.0	21.4	 25
 41	 28	86.0	16.7	 20
 42	 28	367.0	70.2	 25
 43	 28	47.0	6.3	 25
 44	 28	37.0	5.7	 20
 45	 28	35.0	6.6	 25
 46	 28	41.0	7.0	 25
 47	 28	46.5	8.5	 20
 48	 28	37.0	7.5	 25
 49	 28	40.0	8.7	 20
 50	 28	32.0	6.6	 25
 51	 28	41.0	7.9	 25
 52	 28	33.0	5.7	 16
 53	 28	46.0	6.9	 20
 54	 28	45.3	7.1	 20
 55	 28	31.5	6.8	 16
 56	 28	34.0	5.9	 20
 57	 28	38.0	8.1	 20
 58	 28	34.3	7.0	 20
 59	 28	39.0	8.5	 25
 60	 28	36.0	5.4	 25
 61	 28	33.5	5.3	 20
 62	 28	41.0	8.8	 25
 63	 28	37.0	7.8	 25
 64	 28	36.0	8.1	 20
 65	 28	38.0	7.9	 25
 66	 28	42.0	9.3	 25
 67	 28	37.0	7.1	 20
 68	 28	36.0	6.9	 25
 69	 28	37.0	5.8	 25
 70	 28	40.3	9.3	 20
 71	 28	52.3	10.1	 20
 72	 28	48.5	7.7	 20
 73	 28	50.8	9.6	 16
 74	 28	249.8	42.3	 20
 75	 28	49.3	9.6	 20
 76	 28	42.0	6.7	 16
 77	 28	138.0	23.4	 25
 78	 28	67.0	12.3	 25
 79	 28	86.3	17.5	 20
 80	 28	92.0	11.1	 25
 81	 28	61.0	10.9	 25
 82	 28	110.0	14.5	 20
 83	 28	47.0	9.2	 25
 84	 28	52.0	10.4	 25
 85	 28	43.5	8.9	 20
 86	 28	42.0	8.6	 25
 87	 28	39.0	9.6	 25
 88	 28	44.8	9.1	 20
 89	 28	42.0	6.2	 20
 90	 28	34.0	6.2	 20
 91	 28	156.3	16.8	 16
 92	 28	42.0	10.1	 20
 93	 28	110.8	21.8	 20
 94	 28	114.5	13.0	 16
 95	 28	231.0	42.1	 25
 96	 28	294.0	46.3	 25
 97	 28	112.0	15.8	 20
 98	 28	39.0	7.2	 25
 99	 28	57.0	8.1	 25
100	 28	355.3	30.2	 20
101	 28	82.0	15.1	 25
102	 28	77.0	12.2	 25
103	 28	213.0	31.4	 20
104	 28	91.0	17.0	 25
105	 28	74.0	11.9	 25
106	 28	84.3	18.6	 20
107	 28	148.0	15.7	 20
108	 28	38.5	8.2	 16
109	 28	34.5	4.9	 20
110	 28	39.3	7.3	 20
111	 28	47.0	10.2	 16
112	 28	36.8	6.0	 20
113	 28	36.0	5.4	 25
114	 28	41.5	8.5	 20
115	 28	41.0	6.4	 25
116	 28	46.0	8.5	 25
117	 28	46.0	9.4	 20
118	 28	48.0	8.9	 25
119	 28	48.0	8.6	 25
120	 28	83.5	16.7	 20
121	 28	184.0	26.4	 25
122	 28	48.0	10.9	 25
123	 28	49.3	7.3	 20
124	 28	44.0	9.0	 25
125	 28	43.5	8.1	 20
126	 28	51.5	14.4	 16
127	 28	40.3	6.9	 20
128	 28	34.3	5.7	 20
129	 28	39.0	6.6	 16
130	 28	34.0	7.1	 20
131	 28	39.3	8.8	 20
132	 28	39.0	6.4	 20
133	 28	38.0	7.1	 25
134	 28	40.0	7.4	 25
135	 28	41.3	7.1	 20
136	 28	45.0	7.6	 25
137	 28	180.0	26.0	 25
138	 28	110.0	15.5	 20
139	 28	100.0	22.6	 25
140	 28	51.0	9.3	 25
141	 28	50.8	11.7	 20
142	 28	42.0	10.4	 25
143	 28	58.0	9.5	 25
144	 28	149.8	19.9	 16
145	 28	97.8	15.5	 20
146	 28	265.0	29.2	 20
147	 28	62.5	10.1	 16
148	 28	58.8	9.6	 20
149	 28	683.3	84.5	 20
150	 28	42.0	10.8	 20
151	 28	39.0	6.9	 25
152	 28	48.0	7.2	 25
153	 28	89.3	17.2	 20
154	 28	86.0	15.5	 25
155	 28	113.0	24.1	 25
156	 28	297.5	29.9	 20
157	 28	248.0	30.2	 25
158	 28	123.0	16.9	 25
159	 28	47.3	7.8	 20
160	 28	90.0	13.4	 25
161	 28	37.0	5.5	 25
162	 28	36.0	7.6	 16
163	 28	41.3	9.9	 20
164	 28	46.3	5.7	 16
165	 28	94.3	18.0	 20
166	 28	53.3	9.1	 20
167	 28	63.5	14.4	 16
168	 28	195.0	29.9	 25
169	 28	91.0	18.2	 25
170	 28	90.5	14.8	 20
171	 28	38.0	7.0	 25
172	 28	44.0	9.1	 25
173	 28	42.0	6.7	 20
174	 28	42.0	9.8	 25
175	 28	36.0	4.2	 25
176	 28	39.3	8.4	 20
177	 28	50.0	8.4	 25
178	 28	34.0	5.4	 25
179	 28	42.3	7.3	 20
180	 28	49.3	7.9	 20
181	 28	152.8	28.4	 20
182	 28	117.0	14.8	 16
183	 28	58.0	10.6	 20
184	 28	39.5	6.9	 20
185	 28	38.3	7.4	 16
186	 28	40.0	7.3	 25
187	 28	40.0	8.2	 25
188	 28	52.3	10.4	 20
189	 28	40.0	7.6	 25
190	 28	72.0	9.8	 25
191	 28	58.3	9.2	 20
192	 28	168.0	24.0	 25
193	 28	38.0	7.2	 25
194	 28	109.3	22.0	 20
195	 28	52.0	9.5	 25
196	 28	35.0	6.1	 25
197	 28	37.3	6.3	 20
198	 28	39.0	7.1	 25
199	 28	45.3	9.8	 20
200	 28	52.0	10.6	 16
201	 28	60.0	11.8	 20
202	 28	41.0	4.8	 20
203	 28	50.5	8.0	 16
204	 28	41.0	6.7	 20
205	 28	40.0	8.0	 25
206	 28	40.0	7.5	 20
207	 28	38.0	8.3	 25
208	 28	47.0	9.3	 25
209	 28	37.0	7.0	 20
210	 28	40.0	7.8	 25
211	 28	33.0	5.1	 25
212	 28	36.3	5.8	 20
213	 28	39.0	6.9	 25
214	 28	38.0	7.5	 25
215	 28	38.3	5.0	 20
216	 28	38.0	8.9	 25
217	 28	41.0	6.0	 20
218	 28	42.5	14.9	 16
219	 28	51.3	9.3	 20
220	 28	40.3	6.5	 20
221	 28	94.0	16.0	 16
222	 28	50.3	8.6	 20
223	 28	38.3	5.1	 20
224	 28	43.0	8.9	 25
225	 28	39.0	7.6	 25
226	 28	54.0	9.7	 20
227	 28	36.0	5.4	 25
228	 28	30.0	5.2	 25
229	 28	35.0	5.8	 20
230	 28	38.0	5.0	 25
231	 28	40.0	7.4	 25
232	 28	36.8	7.3	 20
233	 28	40.0	7.3	 25
234	 28	42.0	9.7	 25
235	 28	35.3	7.4	 16
236	 28	42.3	7.4	 20
237	 28	67.0	8.7	 20
238	 28	105.5	21.2	 16
239	 28	127.0	21.6	 20
240	 28	164.0	19.9	 20
241	 28	74.3	16.6	 20
242	 28	48.0	8.4	 25
243	 28	505.0	53.5	 25
244	 28	562.3	60.7	 20
245	 28	173.0	23.7	 25
246	 28	605.0	52.5	 25
247	 28	130.3	18.8	 20
248	 28	66.0	10.4	 25
249	 28	41.0	8.1	 25
250	 28	43.5	6.8	 20
251	 28	89.0	17.7	 25
252	 28	41.0	7.9	 25
253	 28	39.0	6.4	 16
254	 28	39.3	9.1	 20
255	 28	42.3	7.3	 20
256	 28	35.3	6.7	 16
257	 28	46.0	6.5	 20
258	 28	43.3	7.1	 20
259	 28	53.5	8.3	 16
260	 28	54.0	10.4	 25
261	 28	43.0	9.0	 25
262	 28	45.5	8.6	 20
263	 28	40.0	7.0	 25
264	 28	40.0	7.0	 25
265	 28	40.0	7.7	 20
266	 28	36.0	7.0	 25
267	 28	116.0	17.9	 25
268	 28	44.3	7.1	 20
269	 28	48.0	9.2	 25
270	 28	43.0	7.3	 25
271	 28	46.3	7.5	 20
272	 28	40.3	7.8	 20
273	 28	36.8	5.9	 20
274	 28	39.0	6.8	 16
275	 28	42.3	9.8	 20
276	 28	47.3	8.7	 20
277	 28	37.3	7.5	 16
278	 28	53.0	8.1	 25
279	 28	38.0	8.3	 25
280	 28	42.3	8.0	 20
281	 28	35.0	5.7	 25
282	 28	35.8	8.8	 20
283	 28	40.0	6.3	 25
284	 28	37.0	6.1	 25
285	 28	35.0	4.7	 20
286	 28	39.0	8.1	 25
287	 28	34.0	7.5	 25
288	 28	45.3	8.9	 20
289	 28	42.0	9.0	 25
290	 28	49.3	11.0	 20
291	 28	38.3	6.7	 16
292	 28	43.3	8.7	 20
293	 28	40.5	5.4	 20
294	 28	39.5	7.7	 16
295	 28	58.3	11.7	 20
296	 28	45.0	9.7	 25
297	 28	39.0	7.9	 20
298	 28	43.0	9.0	 25
299	 28	50.0	7.4	 25
300	 28	47.3	8.1	 20
301	 28	42.0	7.5	 25
302	 28	44.0	8.5	 25
303	 28	57.0	8.7	 20
304	 28	56.0	10.1	 25
305	 28	69.0	17.8	 25
306	 28	40.5	5.4	 20
307	 28	36.0	6.0	 25
308	 28	35.5	5.6	 20
309	 28	99.5	18.1	 16
310	 28	36.3	6.4	 20
311	 28	41.5	8.3	 20
312	 28	39.0	6.5	 16
313	 28	50.0	7.3	 20
314	 28	117.0	17.7	 25
315	 28	60.0	11.2	 20
316	 28	504.0	57.7	 25
317	 28	167.0	23.5	 25
318	 28	42.3	10.4	 20
319	 28	50.0	9.3	 25
320	 28	49.0	10.6	 25
321	 28	38.5	6.0	 20
322	 28	36.0	6.2	 25
323	 28	35.0	6.0	 25
324	 28	42.8	9.6	 20
325	 28	38.0	6.4	 25
326	 28	48.0	8.5	 25
327	 28	45.3	9.5	 16
328	 28	37.8	6.1	 20
329	 28	44.8	8.7	 20
330	 28	35.3	5.1	 16
331	 28	36.3	6.8	 20
332	 28	42.0	6.0	 20
333	 28	79.3	13.1	 20
334	 28	101.0	29.0	 25
335	 28	72.0	13.6	 25
336	 28	193.3	28.6	 20
337	 28	102.0	16.8	 25
338	 28	62.3	13.5	 20
339	 28	403.0	66.0	 25
340	 28	183.0	27.4	 25
341	 28	210.3	28.6	 20
342	 28	109.0	14.5	 25
343	 28	99.0	17.0	 25
344	 28	93.5	16.9	 20
345	 28	54.5	9.6	 20
346	 28	46.3	9.0	 20
347	 28	41.3	7.6	 16
348	 28	42.3	6.3	 20
349	 28	39.0	8.5	 20
350	 28	40.5	8.3	 16
351	 28	41.0	8.1	 25
352	 28	40.0	8.1	 25
353	 28	45.5	8.9	 20
354	 28	59.0	10.2	 25
355	 28	44.0	7.8	 25
356	 28	37.0	8.4	 20
357	 28	41.0	8.0	 25
358	 28	43.0	9.5	 25
359	 28	52.3	8.6	 20
360	 28	46.0	8.6	 25
361	 28	101.0	14.2	 25
362	 28	39.0	6.3	 20
363	 28	54.5	9.4	 20
364	 28	72.0	13.3	 20
365	 28	35.8	6.9	 16
366	 28	39.0	7.7	 20
367	 28	42.3	7.4	 20
368	 28	39.3	7.4	 16
369	 28	49.0	7.0	 25
370	 28	156.0	23.8	 25
371	 28	478.5	58.9	 20
372	 28	169.0	30.0	 25
373	 28	63.0	11.3	 25
374	 28	47.3	8.7	 20
375	 28	41.0	7.7	 25
376	 28	68.0	13.9	 25
377	 28	66.5	10.7	 20
378	 28	192.0	24.3	 25
379	 28	60.0	9.1	 25
380	 28	125.0	24.1	 20
381	 28	52.0	7.7	 20
382	 28	51.5	8.8	 20
383	 28	130.8	15.0	 16
384	 28	46.3	9.3	 20
385	 28	76.5	9.1	 20
386	 28	72.5	15.2	 16
387	 28	54.0	8.4	 20
388	 28	53.0	9.6	 25
389	 28	51.0	10.6	 20
390	 28	40.0	6.5	 25
391	 28	43.0	9.2	 25
392	 28	47.3	6.3	 20
393	 28	59.0	9.0	 25
394	 28	39.0	9.0	 25
395	 28	42.0	9.1	 20
396	 28	47.0	7.7	 25
397	 28	42.0	8.6	 20
398	 28	43.0	7.7	 25
399	 28	52.0	9.8	 25
400	 28	72.0	12.9	 16
401	 28	42.3	7.3	 20
402	 28	51.5	9.4	 20
403	 28	53.3	7.8	 16
404	 28	42.3	9.5	 20
405	 28	59.3	8.3	 20
406	 28	41.0	10.5	 20
407	 28	40.0	8.5	 25
408	 28	38.0	6.8	 25
409	 28	38.3	7.2	 20
410	 28	40.0	7.2	 25
411	 28	54.0	11.1	 25
412	 28	69.0	12.5	 20
413	 28	148.0	26.9	 25
414	 28	152.0	18.0	 25
415	 28	131.3	16.9	 20
416	 28	147.0	14.9	 25
417	 28	88.0	14.9	 25
418	 28	226.5	15.0	 16
419	 28	198.8	26.4	 20
420	 28	58.5	9.6	 20
421	 28	51.3	8.7	 16
422	 28	87.3	14.8	 20
423	 28	34.5	6.5	 20
424	 28	41.8	7.9	 20
425	 28	44.0	8.4	 25
426	 28	71.0	40.5	 25
427	 28	51.8	14.4	 20
428	 28	43.0	8.1	 25
429	 28	40.0	8.0	 25
430	 28	61.0	10.9	 20
431	 28	46.0	9.9	 25
432	 28	43.0	7.7	 25
433	 28	59.5	13.9	 20
434	 28	65.0	12.3	 25
435	 28	45.0	10.4	 25
436	 28	207.0	19.3	 16
437	 28	86.3	17.9	 20
438	 28	45.3	8.8	 20
439	 28	36.0	8.3	 16
440	 28	47.0	7.0	 20
441	 28	52.3	8.1	 20
442	 28	43.3	8.7	 20
443	 28	40.0	7.6	 25
[truncated: 8,459,330 more chars]
