# Supplementary material for: Genome-wide transcriptional profiling data from skin of chronic cutaneous lupus erythematosus (CCLE) patients
Source: Data Brief. 2015 Apr 18;4:47–9. doi: 10.1016/j.dib.2015.02.024 (PMC4510375; doi:10.1016/j.dib.2015.02.024)
Supplement: Supplementary file 1 — Supplementary data [file mmc1.zip › CCLE Skin-CEL files- DIB- Dey-Rao/LE1006D.CEL]

[CEL]
Version=3

[HEADER]
Cols=640
Rows=640
TotalX=640
TotalY=640
OffsetX=0
OffsetY=0
GridCornerUL=231 238
GridCornerUR=4495 290
GridCornerLR=4443 4555
GridCornerLL=179 4503
Axis-invertX=0
AxisInvertY=0
swapXY=0
DatHeader=[0..45744]  LE1006D1:CLS=4733 RWS=4733 XIN=3  YIN=3  VE=17        2.0 01/15/02 15:08:21       HG_U95Av2.1sq                  6
Algorithm=Percentile
AlgorithmParameters=Percentile:75;CellMargin:2;OutlierHigh:1.500;OutlierLow:1.004

[INTENSITY]
NumberCells=409600
CellHeader=X	Y	MEAN	STDV	NPIXELS
  0	  0	106.0	24.0	 25
  1	  0	5846.3	938.3	 20
  2	  0	94.0	14.9	 25
  3	  0	5774.0	904.6	 25
  4	  0	50.8	10.1	 20
  5	  0	74.0	11.1	 25
  6	  0	4762.5	676.9	 20
  7	  0	80.3	11.7	 16
  8	  0	4759.3	699.8	 20
  9	  0	73.3	7.8	 20
 10	  0	4862.0	1070.5	 20
 11	  0	67.0	13.0	 25
 12	  0	4495.0	978.9	 25
 13	  0	65.3	11.0	 20
 14	  0	4839.0	955.3	 25
 15	  0	89.0	15.9	 25
 16	  0	4245.5	589.8	 20
 17	  0	64.0	14.3	 25
 18	  0	3872.5	607.5	 20
 19	  0	60.3	9.6	 16
 20	  0	4487.3	675.5	 20
 21	  0	82.8	14.4	 20
 22	  0	4917.3	263.2	 16
 23	  0	84.0	14.4	 25
 24	  0	4538.0	963.5	 25
 25	  0	65.0	13.9	 20
 26	  0	4068.0	839.4	 25
 27	  0	72.0	12.5	 25
 28	  0	4235.8	675.0	 20
 29	  0	75.0	14.7	 25
 30	  0	4282.0	657.0	 25
 31	  0	73.0	12.5	 16
 32	  0	4341.8	574.6	 20
 33	  0	68.0	14.9	 20
 34	  0	4482.3	365.3	 16
 35	  0	75.0	13.3	 25
 36	  0	4417.0	853.0	 25
 37	  0	71.0	12.2	 20
 38	  0	4234.0	650.1	 25
 39	  0	79.0	14.2	 25
 40	  0	3971.0	459.7	 20
 41	  0	79.0	15.7	 25
 42	  0	3863.0	524.0	 25
 43	  0	70.0	11.5	 16
 44	  0	4016.5	526.8	 20
 45	  0	71.0	10.5	 20
 46	  0	4149.8	329.2	 16
 47	  0	64.0	14.7	 25
 48	  0	4349.8	733.9	 20
 49	  0	81.0	19.1	 25
 50	  0	4217.0	673.7	 25
 51	  0	86.8	15.3	 20
 52	  0	4272.0	796.7	 25
 53	  0	73.0	16.8	 25
 54	  0	4193.8	374.9	 20
 55	  0	71.0	13.3	 20
 56	  0	3984.5	409.7	 20
 57	  0	74.8	13.6	 16
 58	  0	4074.5	659.2	 20
 59	  0	79.5	12.5	 20
 60	  0	4812.8	797.1	 20
 61	  0	81.0	17.2	 25
 62	  0	5082.0	651.4	 25
 63	  0	123.5	22.0	 20
 64	  0	5039.0	790.8	 25
 65	  0	339.0	73.7	 25
 66	  0	5130.8	403.4	 20
 67	  0	82.0	15.2	 25
 68	  0	4377.8	461.8	 20
 69	  0	75.5	10.2	 16
 70	  0	4220.0	664.9	 20
 71	  0	85.5	14.7	 20
 72	  0	4715.5	709.2	 20
 73	  0	79.0	19.7	 25
 74	  0	4254.0	522.2	 25
 75	  0	77.8	13.0	 20
 76	  0	4168.0	710.9	 25
 77	  0	77.0	10.4	 25
 78	  0	4515.8	292.7	 20
 79	  0	80.0	12.1	 25
 80	  0	4218.8	424.7	 20
 81	  0	75.3	11.3	 16
 82	  0	4222.3	752.6	 20
 83	  0	78.0	14.8	 20
 84	  0	4788.5	869.9	 20
 85	  0	88.0	19.6	 25
 86	  0	4872.0	771.2	 25
 87	  0	95.5	11.3	 20
 88	  0	4976.0	959.0	 25
 89	  0	101.0	16.1	 25
 90	  0	5210.8	654.5	 20
 91	  0	88.0	18.8	 25
 92	  0	4808.5	501.0	 20
 93	  0	90.3	12.0	 16
 94	  0	4155.0	818.8	 20
 95	  0	131.8	17.2	 20
 96	  0	4624.8	926.8	 20
 97	  0	89.0	23.4	 25
 98	  0	4140.0	776.3	 25
 99	  0	72.3	9.7	 20
100	  0	3875.0	831.9	 25
101	  0	77.0	12.8	 25
102	  0	4489.5	515.1	 20
103	  0	106.0	19.7	 25
104	  0	4650.0	664.3	 25
105	  0	345.8	61.1	 16
106	  0	4551.8	842.8	 20
107	  0	212.0	72.3	 20
108	  0	4980.0	465.3	 16
109	  0	80.0	29.6	 25
110	  0	4621.0	893.2	 25
111	  0	83.3	13.4	 20
112	  0	4288.0	986.6	 25
113	  0	88.0	16.1	 25
114	  0	4872.8	598.2	 20
115	  0	94.0	16.7	 25
116	  0	4604.0	729.2	 25
117	  0	91.5	13.1	 16
118	  0	4192.5	786.6	 20
119	  0	82.5	9.5	 20
120	  0	5274.5	318.6	 16
121	  0	92.0	13.9	 25
122	  0	4792.0	702.2	 25
123	  0	96.0	10.4	 20
124	  0	4715.0	794.8	 25
125	  0	97.0	18.6	 25
126	  0	4991.3	501.8	 20
127	  0	80.0	12.3	 25
128	  0	4439.0	650.1	 25
129	  0	72.3	8.0	 16
130	  0	3677.0	710.4	 20
131	  0	79.5	15.0	 20
132	  0	4367.5	427.2	 16
133	  0	86.0	11.8	 25
134	  0	4477.0	489.9	 25
135	  0	76.0	11.8	 20
136	  0	3887.0	825.2	 25
137	  0	88.0	9.6	 25
138	  0	5076.8	477.4	 20
139	  0	91.0	20.7	 25
140	  0	4620.0	563.9	 25
141	  0	96.5	13.3	 20
142	  0	4706.8	827.5	 20
143	  0	112.5	20.5	 20
144	  0	4960.3	293.8	 16
145	  0	96.3	14.1	 20
146	  0	4816.0	451.6	 25
147	  0	117.5	17.3	 20
148	  0	4458.0	755.6	 25
149	  0	107.0	14.7	 25
150	  0	4734.8	399.5	 20
151	  0	92.0	12.0	 25
152	  0	4449.0	573.7	 25
153	  0	86.0	8.8	 20
154	  0	4610.5	703.4	 20
155	  0	87.0	9.3	 20
156	  0	4675.5	303.6	 16
157	  0	82.5	13.6	 20
158	  0	4367.0	734.6	 25
159	  0	65.3	10.0	 20
160	  0	3888.0	619.4	 25
161	  0	73.0	11.2	 25
162	  0	3969.8	323.4	 20
163	  0	69.0	11.8	 25
164	  0	3790.0	500.2	 25
165	  0	74.0	13.8	 20
166	  0	3753.0	439.9	 20
167	  0	158.8	21.1	 20
168	  0	4071.3	223.3	 16
169	  0	96.0	17.7	 20
170	  0	3748.0	863.3	 25
171	  0	69.0	9.5	 20
172	  0	3509.0	657.6	 25
173	  0	78.0	13.5	 25
174	  0	3742.0	541.3	 20
175	  0	77.0	8.4	 25
176	  0	3942.3	550.1	 20
177	  0	77.0	14.2	 25
178	  0	3811.3	462.2	 20
179	  0	76.0	21.7	 16
180	  0	3769.3	625.5	 20
181	  0	65.5	12.0	 20
182	  0	3670.5	277.5	 16
183	  0	66.0	14.3	 25
184	  0	3616.0	684.3	 25
185	  0	66.3	12.0	 20
186	  0	3559.0	679.0	 25
187	  0	74.0	13.3	 25
188	  0	3460.0	436.8	 20
189	  0	72.0	11.5	 25
190	  0	3302.0	516.8	 25
191	  0	78.3	10.3	 16
192	  0	3356.8	697.4	 20
193	  0	74.3	10.5	 20
194	  0	3632.8	345.3	 16
195	  0	77.0	18.3	 25
196	  0	3741.0	795.2	 25
197	  0	66.0	10.1	 20
198	  0	3720.0	919.5	 25
199	  0	71.0	15.2	 25
200	  0	3839.3	642.1	 20
201	  0	82.0	17.5	 25
202	  0	3885.0	762.2	 25
203	  0	71.5	15.2	 16
204	  0	4209.5	891.3	 20
205	  0	69.5	10.7	 20
206	  0	4278.8	441.4	 16
207	  0	71.0	19.8	 25
208	  0	3626.0	667.9	 25
209	  0	76.3	12.7	 20
210	  0	4339.0	1027.6	 25
211	  0	42.0	6.3	 25
212	  0	2019.0	269.8	 20
213	  0	39.0	10.3	 25
214	  0	56.0	8.7	 25
215	  0	38.0	8.1	 16
216	  0	4202.5	876.3	 20
217	  0	70.3	11.0	 20
218	  0	3657.8	375.6	 16
219	  0	73.3	11.1	 20
220	  0	3419.0	650.3	 25
221	  0	71.0	10.7	 20
222	  0	3628.0	816.1	 25
223	  0	69.0	10.2	 25
224	  0	3536.0	440.0	 20
225	  0	76.0	16.5	 25
226	  0	3074.0	448.8	 25
227	  0	69.3	12.6	 20
228	  0	3584.8	815.7	 20
229	  0	71.3	9.3	 20
230	  0	3814.3	366.6	 16
231	  0	78.5	21.5	 20
232	  0	3817.0	707.7	 25
233	  0	64.8	14.5	 20
234	  0	3770.0	901.1	 25
235	  0	78.0	13.6	 25
236	  0	4122.0	536.6	 20
237	  0	78.0	28.3	 25
238	  0	3868.0	690.7	 25
239	  0	70.3	12.7	 20
240	  0	3739.0	913.3	 20
241	  0	68.8	13.0	 20
242	  0	3965.8	543.7	 16
243	  0	97.0	26.0	 20
244	  0	4024.0	805.7	 25
245	  0	66.0	7.8	 20
246	  0	4162.0	996.1	 25
247	  0	73.0	14.4	 25
248	  0	4413.3	502.8	 20
249	  0	70.0	27.4	 25
250	  0	4098.0	586.5	 25
251	  0	71.0	11.2	 20
252	  0	4178.0	929.3	 20
253	  0	70.0	13.6	 20
254	  0	4129.3	446.1	 16
255	  0	75.0	14.2	 20
256	  0	4238.0	911.3	 25
257	  0	79.3	13.5	 20
258	  0	4262.0	953.2	 25
259	  0	70.0	12.1	 25
260	  0	4355.3	768.0	 20
261	  0	75.0	12.7	 25
262	  0	4201.0	763.2	 25
263	  0	68.0	9.6	 20
264	  0	4429.0	1009.3	 25
265	  0	81.5	13.5	 20
266	  0	4837.0	376.2	 16
267	  0	79.8	13.0	 20
268	  0	4915.0	524.3	 20
269	  0	72.8	12.1	 20
270	  0	4937.0	1008.6	 25
271	  0	78.0	15.0	 25
272	  0	4708.3	615.8	 20
273	  0	79.0	14.4	 25
274	  0	4289.0	690.8	 25
275	  0	76.3	12.9	 20
276	  0	4652.0	750.9	 25
277	  0	72.3	14.1	 20
278	  0	4606.8	348.1	 16
279	  0	69.5	11.2	 20
280	  0	4735.8	533.5	 20
281	  0	80.0	23.7	 20
282	  0	4856.0	953.8	 25
283	  0	76.0	13.3	 25
284	  0	4838.5	739.6	 20
285	  0	77.0	10.3	 25
286	  0	4766.0	752.0	 25
287	  0	88.0	13.9	 20
288	  0	5045.0	1095.9	 25
289	  0	73.3	12.4	 20
290	  0	5316.8	490.5	 16
291	  0	79.8	14.8	 20
292	  0	5052.0	604.3	 20
293	  0	68.3	10.1	 20
294	  0	5120.0	1196.5	 25
295	  0	77.0	11.2	 25
296	  0	5348.0	744.6	 20
297	  0	85.0	18.8	 25
298	  0	4960.0	719.0	 25
299	  0	73.3	13.6	 20
300	  0	4880.0	960.3	 25
301	  0	81.0	13.6	 25
302	  0	4955.5	483.3	 16
303	  0	81.0	17.1	 20
304	  0	5006.3	721.2	 16
305	  0	81.8	60.1	 20
306	  0	5135.0	1091.7	 25
307	  0	76.5	13.3	 20
308	  0	5203.0	1357.2	 25
309	  0	78.0	19.6	 25
310	  0	5303.5	684.5	 20
311	  0	96.0	61.1	 25
312	  0	5249.0	974.9	 25
313	  0	75.0	14.0	 20
314	  0	4896.3	1218.7	 20
315	  0	83.0	20.2	 20
316	  0	4948.3	649.1	 16
317	  0	84.3	36.5	 20
318	  0	5147.0	1097.1	 25
319	  0	74.0	16.2	 20
320	  0	5249.0	1308.2	 25
321	  0	74.0	16.0	 25
322	  0	5412.0	745.0	 20
323	  0	88.0	48.9	 25
324	  0	5210.0	881.3	 25
325	  0	77.3	15.0	 20
326	  0	5202.0	1269.6	 20
327	  0	80.0	21.4	 20
328	  0	5150.0	623.3	 16
329	  0	90.5	65.3	 20
330	  0	5182.0	1103.2	 25
331	  0	75.3	13.6	 20
332	  0	5203.0	1335.8	 25
333	  0	96.0	18.3	 25
334	  0	5145.5	768.7	 20
335	  0	86.0	69.4	 25
336	  0	4859.0	970.7	 25
337	  0	82.5	13.1	 20
338	  0	5176.0	1361.7	 20
339	  0	82.5	33.2	 20
340	  0	5336.5	827.4	 16
341	  0	75.0	107.8	 20
342	  0	5310.8	1094.1	 20
343	  0	105.0	14.6	 20
344	  0	5158.0	1532.6	 25
345	  0	95.0	43.5	 25
346	  0	5121.0	945.9	 20
347	  0	91.0	132.8	 25
348	  0	5334.0	1211.5	 25
349	  0	83.3	13.7	 20
350	  0	5372.0	1592.6	 25
351	  0	71.5	42.4	 20
352	  0	5451.5	878.1	 16
353	  0	93.3	117.8	 20
354	  0	5336.5	1131.2	 20
355	  0	85.0	15.5	 20
356	  0	4972.0	1461.6	 25
357	  0	93.0	25.1	 25
358	  0	4980.3	840.1	 20
359	  0	93.0	55.6	 25
360	  0	5124.0	921.7	 25
361	  0	69.5	9.3	 20
362	  0	5143.0	1237.5	 25
363	  0	82.3	15.2	 20
364	  0	5329.0	529.9	 16
365	  0	92.3	39.6	 20
366	  0	5343.0	746.0	 20
367	  0	77.5	8.8	 20
368	  0	5530.0	1232.3	 25
369	  0	86.0	17.0	 25
370	  0	5685.8	621.6	 20
371	  0	85.0	29.1	 25
372	  0	5378.0	752.4	 25
373	  0	74.3	15.9	 20
374	  0	4978.0	954.5	 25
375	  0	81.0	9.9	 20
376	  0	5462.0	409.0	 16
377	  0	80.5	13.3	 20
378	  0	5522.3	576.5	 20
379	  0	78.8	11.4	 20
380	  0	5180.0	967.6	 25
381	  0	75.0	12.4	 25
382	  0	5289.3	549.9	 20
383	  0	78.0	12.3	 25
384	  0	5829.0	701.8	 25
385	  0	76.5	11.1	 20
386	  0	5964.0	960.9	 25
387	  0	79.0	14.7	 25
388	  0	5903.8	294.7	 16
389	  0	77.5	16.0	 20
390	  0	5895.5	577.5	 20
391	  0	72.3	9.7	 16
392	  0	5750.0	930.6	 25
393	  0	79.0	43.3	 25
394	  0	5695.5	487.0	 20
395	  0	77.0	13.4	 25
396	  0	5419.0	615.8	 25
397	  0	70.5	8.6	 20
398	  0	5222.0	876.3	 25
399	  0	82.0	12.7	 25
400	  0	5182.0	350.7	 16
401	  0	92.3	19.0	 20
402	  0	4863.0	529.4	 20
403	  0	75.0	7.7	 16
404	  0	5035.0	1050.5	 25
405	  0	76.0	10.2	 25
406	  0	5403.5	699.6	 20
407	  0	78.0	15.1	 25
408	  0	5213.0	682.9	 25
409	  0	74.0	11.9	 20
410	  0	5019.0	884.6	 25
411	  0	78.0	13.2	 25
412	  0	5129.5	431.2	 16
413	  0	77.0	12.2	 20
414	  0	5078.8	505.5	 20
415	  0	82.5	15.4	 16
416	  0	5130.0	1103.6	 25
417	  0	70.0	10.0	 25
418	  0	5303.0	668.4	 20
419	  0	93.0	17.1	 25
420	  0	5328.0	775.1	 25
421	  0	84.3	14.4	 20
422	  0	5497.0	1004.5	 25
423	  0	66.0	12.9	 25
424	  0	52.0	8.3	 20
425	  0	4033.3	654.1	 20
426	  0	47.0	8.2	 20
427	  0	63.3	12.6	 16
428	  0	39.3	4.8	 20
429	  0	69.0	16.2	 25
430	  0	5411.8	769.5	 20
431	  0	74.0	14.2	 25
432	  0	5341.5	745.9	 20
433	  0	90.0	25.3	 25
434	  0	5452.0	869.4	 25
435	  0	72.8	11.4	 20
436	  0	5205.0	1232.5	 25
437	  0	82.0	19.2	 20
438	  0	5409.8	477.8	 16
439	  0	90.5	18.6	 20
440	  0	5342.5	703.7	 20
441	  0	74.3	7.4	 20
442	  0	5234.0	1220.9	 25
443	  0	74.0	11.1	 25
444	  0	5135.0	728.1	 20
445	  0	85.0	18.6	 25
446	  0	5023.0	863.6	 25
447	  0	78.5	11.7	 20
448	  0	5402.0	1332.6	 25
449	  0	86.0	17.3	 20
450	  0	5582.3	605.3	 16
451	  0	84.3	27.4	 20
452	  0	5280.5	741.8	 20
453	  0	72.3	11.1	 20
454	  0	5514.0	1280.4	 25
455	  0	87.0	13.4	 25
456	  0	5551.8	566.5	 20
457	  0	91.0	38.3	 25
458	  0	5048.0	786.0	 25
459	  0	71.3	10.7	 20
460	  0	5189.0	1060.1	 25
461	  0	78.0	9.5	 25
462	  0	4981.5	476.7	 16
463	  0	88.8	19.0	 20
464	  0	5019.3	675.2	 20
465	  0	74.3	8.8	 16
466	  0	5289.0	1253.3	 25
467	  0	82.0	14.9	 25
468	  0	5567.5	717.8	 20
469	  0	83.0	30.2	 25
470	  0	5137.0	799.6	 25
471	  0	73.3	10.2	 20
472	  0	5176.0	1157.2	 25
473	  0	69.0	10.7	 25
474	  0	5240.3	513.1	 16
475	  0	77.3	29.0	 20
476	  0	5291.3	754.4	 20
477	  0	79.3	11.7	 16
478	  0	5866.0	1373.8	 25
479	  0	72.0	12.0	 25
480	  0	6024.0	672.4	 20
481	  0	84.0	21.0	 25
482	  0	5124.0	744.3	 25
483	  0	76.8	15.3	 20
484	  0	4993.0	1025.4	 25
485	  0	82.0	15.3	 25
486	  0	4830.8	515.5	 16
487	  0	80.3	12.1	 20
488	  0	4873.0	646.5	 20
489	  0	75.3	10.4	 16
490	  0	4988.0	1137.7	 25
491	  0	80.0	15.5	 25
492	  0	5274.8	658.2	 20
493	  0	85.0	19.2	 25
494	  0	5227.0	748.9	 25
495	  0	75.3	12.3	 20
496	  0	5242.0	1130.3	 25
497	  0	80.0	14.4	 25
498	  0	5809.5	522.8	 16
499	  0	80.5	16.9	 20
500	  0	5664.0	740.3	 20
501	  0	88.5	12.1	 16
502	  0	5428.3	1156.3	 20
503	  0	81.0	15.5	 25
504	  0	5110.5	830.7	 20
505	  0	103.0	21.5	 25
506	  0	5042.0	821.1	 25
507	  0	80.3	13.9	 20
508	  0	5042.0	1155.3	 25
509	  0	77.0	10.9	 25
510	  0	5195.5	845.8	 20
511	  0	90.8	22.2	 20
512	  0	4996.0	703.4	 20
513	  0	62.3	8.0	 16
514	  0	5052.5	1134.5	 20
515	  0	70.0	10.4	 25
516	  0	4987.8	775.3	 20
517	  0	92.0	22.6	 25
518	  0	4620.0	854.5	 25
519	  0	74.5	11.2	 20
520	  0	4863.0	1193.0	 25
521	  0	82.0	12.5	 25
522	  0	5098.8	671.7	 20
523	  0	81.3	23.1	 20
524	  0	5168.0	846.6	 20
525	  0	75.0	13.1	 16
526	  0	5175.0	1197.5	 20
527	  0	82.0	13.1	 25
528	  0	5205.0	821.2	 20
529	  0	90.0	25.2	 25
530	  0	5410.0	949.3	 25
531	  0	75.3	14.9	 20
532	  0	5254.0	1278.2	 25
533	  0	77.0	14.3	 25
534	  0	5344.3	698.3	 20
535	  0	85.5	35.3	 20
536	  0	5267.3	889.2	 20
537	  0	70.8	13.2	 16
538	  0	5851.5	1404.9	 20
539	  0	85.0	13.8	 25
540	  0	5845.8	844.1	 20
541	  0	84.0	24.0	 25
542	  0	5049.0	801.9	 25
543	  0	77.8	11.7	 20
544	  0	4796.0	1033.8	 25
545	  0	81.0	15.0	 25
546	  0	4857.5	610.0	 20
547	  0	88.0	15.4	 25
548	  0	4867.8	700.4	 20
549	  0	79.3	13.6	 16
550	  0	5692.5	1047.9	 20
551	  0	79.0	11.4	 20
552	  0	5126.5	709.7	 20
553	  0	86.0	15.6	 25
554	  0	4902.0	744.7	 25
555	  0	77.8	16.9	 20
556	  0	5078.0	884.9	 25
557	  0	78.0	14.6	 25
558	  0	5240.5	470.0	 20
559	  0	84.0	16.0	 25
560	  0	5227.0	592.8	 16
561	  0	82.8	33.2	 20
562	  0	4937.8	785.9	 20
563	  0	69.3	8.1	 16
564	  0	5119.0	1395.3	 25
565	  0	88.0	12.8	 25
566	  0	5461.5	767.6	 20
567	  0	88.0	36.7	 25
568	  0	5106.0	996.7	 25
569	  0	75.5	9.7	 20
570	  0	4698.0	1231.3	 25
571	  0	96.0	15.4	 25
572	  0	4959.3	651.9	 16
573	  0	75.0	33.6	 20
574	  0	5111.8	849.7	 20
575	  0	72.8	13.2	 16
576	  0	4751.0	1281.8	 25
577	  0	76.0	8.8	 25
578	  0	5068.0	852.8	 20
579	  0	89.0	23.0	 25
580	  0	5271.0	886.3	 25
581	  0	67.3	6.9	 20
582	  0	5261.0	1197.4	 25
583	  0	76.0	14.7	 25
584	  0	5272.3	725.1	 20
585	  0	101.0	22.2	 20
586	  0	5229.8	819.2	 20
587	  0	83.3	15.6	 16
588	  0	5317.8	1268.0	 20
589	  0	72.0	12.8	 25
590	  0	4890.8	911.8	 20
591	  0	76.0	21.5	 25
592	  0	4691.0	943.0	 25
593	  0	79.0	14.0	 20
594	  0	4742.0	1202.1	 25
595	  0	71.0	9.6	 25
596	  0	4945.5	810.9	 20
597	  0	83.0	29.2	 20
598	  0	4940.8	847.6	 20
599	  0	79.0	14.0	 16
600	  0	5216.5	1296.7	 20
601	  0	79.0	12.9	 25
602	  0	4993.5	867.8	 20
603	  0	84.0	43.0	 25
604	  0	4958.0	983.8	 25
605	  0	76.0	11.7	 20
606	  0	5005.0	1358.9	 25
607	  0	87.0	12.9	 25
608	  0	5399.8	966.5	 20
609	  0	81.0	42.5	 20
610	  0	5251.8	987.3	 20
611	  0	78.3	10.3	 16
612	  0	5321.3	1416.5	 20
613	  0	74.0	11.2	 25
614	  0	5297.8	966.2	 20
615	  0	93.0	26.9	 25
616	  0	5370.0	1000.7	 25
617	  0	69.0	9.0	 20
618	  0	5254.0	1322.8	 25
619	  0	87.0	25.9	 25
620	  0	5673.0	730.4	 20
621	  0	88.0	26.6	 25
622	  0	5644.8	788.8	 20
623	  0	82.3	13.2	 16
624	  0	5399.0	1192.0	 20
625	  0	79.0	14.1	 20
626	  0	5256.5	906.4	 20
627	  0	85.0	15.0	 25
628	  0	4845.0	832.7	 25
629	  0	83.5	14.2	 20
630	  0	4787.0	902.4	 25
631	  0	80.0	16.6	 25
632	  0	5310.0	673.9	 20
633	  0	83.0	15.8	 25
634	  0	6254.8	785.3	 20
635	  0	53.0	9.9	 16
636	  0	96.3	16.2	 20
637	  0	6657.0	630.5	 20
638	  0	103.8	16.9	 20
639	  0	7030.0	1111.6	 25
  0	  1	5762.3	621.1	 20
  1	  1	89.5	14.9	 16
  2	  1	5665.0	1147.5	 25
  3	  1	94.0	16.6	 25
  4	  1	53.3	8.7	 20
  5	  1	147.0	22.3	 25
  6	  1	133.0	21.9	 25
  7	  1	132.3	20.8	 20
  8	  1	68.0	27.5	 25
  9	  1	85.0	16.3	 25
 10	  1	47.3	7.7	 16
 11	  1	47.3	8.7	 20
 12	  1	48.3	7.8	 20
 13	  1	54.3	6.5	 16
 14	  1	67.0	8.1	 25
 15	  1	58.0	9.4	 25
 16	  1	53.5	7.4	 20
 17	  1	58.0	9.1	 25
 18	  1	111.0	15.8	 20
 19	  1	68.0	9.9	 25
 20	  1	53.0	10.1	 25
 21	  1	58.3	10.5	 20
 22	  1	48.0	6.6	 25
 23	  1	49.5	9.7	 20
 24	  1	66.8	8.5	 16
 25	  1	51.8	10.6	 20
 26	  1	92.5	13.7	 20
 27	  1	65.0	7.8	 20
 28	  1	91.0	62.1	 25
 29	  1	82.0	13.2	 25
 30	  1	78.0	10.5	 20
 31	  1	86.0	11.5	 25
 32	  1	684.0	64.2	 25
 33	  1	71.5	14.8	 20
 34	  1	50.0	9.5	 25
 35	  1	78.0	13.7	 20
 36	  1	58.0	8.8	 16
 37	  1	81.8	15.8	 20
 38	  1	66.8	12.1	 20
 39	  1	212.5	24.9	 20
 40	  1	75.0	11.0	 25
 41	  1	56.0	10.4	 25
 42	  1	187.8	28.5	 20
 43	  1	52.0	9.1	 25
 44	  1	50.0	9.9	 25
 45	  1	44.8	6.7	 20
 46	  1	43.0	7.5	 25
 47	  1	50.3	8.6	 20
 48	  1	44.0	7.7	 16
 49	  1	51.3	9.8	 20
 50	  1	60.5	11.7	 20
 51	  1	54.0	8.2	 20
 52	  1	51.0	8.1	 25
 53	  1	88.0	11.6	 25
 54	  1	72.3	9.7	 20
 55	  1	84.0	12.8	 25
 56	  1	52.0	10.5	 25
 57	  1	45.0	5.4	 20
 58	  1	46.0	6.2	 25
 59	  1	49.0	7.5	 25
 60	  1	89.0	17.8	 16
 61	  1	55.3	9.6	 20
 62	  1	82.0	12.6	 20
 63	  1	4474.3	230.6	 16
 64	  1	4940.0	838.5	 25
 65	  1	4958.0	729.6	 25
 66	  1	125.3	25.5	 20
 67	  1	63.0	10.9	 25
 68	  1	68.0	15.0	 25
 69	  1	75.3	15.1	 20
 70	  1	70.0	11.8	 25
 71	  1	74.0	12.2	 25
 72	  1	73.5	10.4	 16
 73	  1	43.0	5.6	 20
 74	  1	67.0	11.3	 20
 75	  1	67.3	9.7	 16
 76	  1	68.0	11.7	 25
 77	  1	74.0	12.7	 25
 78	  1	67.3	9.7	 20
 79	  1	44.0	7.4	 25
 80	  1	66.0	12.0	 25
 81	  1	68.8	7.4	 20
 82	  1	58.0	10.2	 25
 83	  1	69.0	10.4	 25
 84	  1	65.5	7.8	 16
 85	  1	58.3	8.9	 20
 86	  1	85.3	8.4	 20
 87	  1	4246.0	293.8	 16
 88	  1	4395.0	941.6	 25
 89	  1	4552.0	910.3	 25
 90	  1	95.8	17.1	 20
 91	  1	73.0	10.3	 25
 92	  1	4946.0	476.7	 25
 93	  1	95.5	14.8	 20
 94	  1	84.0	12.7	 25
 95	  1	107.0	13.9	 25
 96	  1	115.8	25.8	 16
 97	  1	53.3	8.9	 20
 98	  1	68.8	13.5	 20
 99	  1	59.0	9.2	 16
100	  1	65.0	8.0	 20
101	  1	72.0	12.0	 25
102	  1	72.3	9.1	 20
103	  1	50.0	9.6	 25
104	  1	122.0	27.6	 25
105	  1	179.5	27.3	 20
106	  1	159.0	34.3	 25
107	  1	93.0	19.1	 25
108	  1	71.0	12.3	 20
109	  1	44.5	8.2	 20
110	  1	42.8	8.8	 20
111	  1	89.5	15.0	 16
112	  1	103.3	17.6	 20
113	  1	78.0	14.2	 25
114	  1	82.8	16.1	 20
115	  1	64.0	10.2	 25
116	  1	4816.0	520.2	 25
117	  1	88.5	11.7	 20
118	  1	81.0	9.8	 25
119	  1	88.0	14.8	 25
120	  1	5481.3	379.5	 20
121	  1	84.5	14.3	 20
122	  1	92.3	11.0	 20
123	  1	4324.8	333.5	 16
124	  1	4535.0	284.7	 20
125	  1	4651.0	696.8	 25
126	  1	84.0	11.4	 20
127	  1	59.0	8.5	 25
128	  1	47.0	8.3	 25
129	  1	71.0	14.6	 20
130	  1	106.0	17.8	 25
131	  1	329.0	35.8	 25
132	  1	115.3	20.9	 20
133	  1	65.5	9.9	 20
134	  1	4344.3	418.2	 20
135	  1	82.0	8.7	 16
136	  1	81.5	13.1	 20
137	  1	91.0	15.3	 25
138	  1	5202.0	376.5	 20
139	  1	76.0	15.4	 25
140	  1	91.0	12.7	 25
141	  1	4098.5	387.3	 20
142	  1	4587.0	455.0	 25
143	  1	4530.0	327.0	 25
144	  1	101.0	14.4	 20
145	  1	74.0	11.7	 25
146	  1	4751.8	486.1	 16
147	  1	4357.5	200.5	 20
148	  1	4323.3	206.4	 20
149	  1	4192.0	148.5	 16
150	  1	4588.0	623.6	 25
151	  1	69.0	10.8	 25
152	  1	92.5	12.4	 20
153	  1	101.0	13.1	 25
154	  1	4882.0	652.0	 25
155	  1	99.3	14.9	 20
156	  1	91.0	15.1	 25
157	  1	53.0	9.5	 25
158	  1	47.0	14.0	 16
159	  1	54.8	10.1	 20
160	  1	57.8	8.9	 20
161	  1	120.3	11.9	 16
162	  1	116.0	20.3	 25
163	  1	65.0	13.5	 25
164	  1	78.5	21.5	 20
165	  1	76.0	14.4	 25
166	  1	81.0	14.5	 25
167	  1	80.8	12.8	 20
168	  1	82.0	15.1	 25
169	  1	50.0	7.1	 25
170	  1	63.3	11.9	 16
171	  1	52.5	10.8	 20
172	  1	63.0	11.8	 20
173	  1	60.5	10.5	 16
174	  1	60.0	9.6	 25
175	  1	155.0	21.6	 25
176	  1	80.0	11.4	 20
177	  1	344.0	57.7	 25
178	  1	103.0	20.1	 25
179	  1	58.0	9.3	 20
180	  1	51.0	8.2	 25
181	  1	43.0	9.5	 25
182	  1	50.0	9.8	 20
183	  1	62.5	11.6	 20
184	  1	48.8	9.7	 20
185	  1	52.3	12.9	 16
186	  1	50.8	24.9	 20
187	  1	109.0	21.1	 25
188	  1	119.8	21.1	 20
189	  1	165.0	24.1	 25
190	  1	55.0	10.1	 25
191	  1	149.5	27.4	 20
192	  1	79.0	10.4	 25
193	  1	178.0	22.1	 25
194	  1	132.0	19.0	 20
195	  1	176.5	19.0	 20
196	  1	74.8	13.0	 20
197	  1	178.0	26.0	 16
198	  1	74.5	13.5	 20
199	  1	95.0	21.3	 25
200	  1	172.8	25.3	 20
201	  1	66.0	10.3	 25
202	  1	58.0	10.4	 25
203	  1	65.0	12.4	 20
204	  1	73.0	12.1	 25
205	  1	69.0	11.3	 25
206	  1	76.5	11.4	 20
207	  1	72.0	11.1	 20
208	  1	89.8	13.5	 20
209	  1	443.8	34.3	 16
210	  1	180.0	27.5	 20
211	  1	43.0	7.0	 25
212	  1	824.8	92.1	 20
213	  1	40.0	10.5	 25
214	  1	48.0	6.2	 25
215	  1	39.3	5.2	 20
216	  1	70.0	11.7	 25
217	  1	127.0	19.3	 25
218	  1	152.3	16.4	 20
219	  1	62.0	8.9	 25
220	  1	76.5	14.5	 20
221	  1	70.0	12.9	 16
222	  1	99.0	15.6	 20
223	  1	68.3	11.4	 20
224	  1	154.3	17.9	 20
225	  1	58.0	9.5	 25
226	  1	51.0	9.1	 25
227	  1	51.0	9.5	 20
228	  1	50.0	7.3	 25
229	  1	49.0	6.9	 25
230	  1	75.3	8.7	 20
231	  1	73.0	11.3	 25
232	  1	134.3	19.2	 20
233	  1	156.8	22.0	 16
234	  1	51.3	8.0	 20
235	  1	48.3	8.1	 20
236	  1	57.0	10.4	 20
237	  1	59.0	10.6	 25
238	  1	59.0	11.8	 25
239	  1	54.3	12.0	 20
240	  1	51.0	8.8	 25
241	  1	50.0	11.6	 25
242	  1	59.3	10.2	 20
243	  1	56.0	10.9	 25
244	  1	153.3	20.8	 20
245	  1	78.8	14.7	 16
246	  1	53.3	8.1	 20
247	  1	55.0	10.3	 20
248	  1	52.3	9.3	 20
249	  1	58.0	11.8	 25
250	  1	46.0	8.4	 25
251	  1	56.3	8.2	 20
252	  1	54.0	8.9	 25
253	  1	43.0	7.1	 25
254	  1	51.0	7.2	 20
255	  1	50.0	9.2	 25
256	  1	45.3	9.5	 20
257	  1	48.3	6.8	 16
258	  1	52.3	9.5	 20
259	  1	50.3	8.9	 20
260	  1	65.3	10.5	 16
261	  1	58.0	10.8	 25
262	  1	61.0	9.0	 25
263	  1	95.5	22.8	 20
264	  1	99.0	16.0	 25
265	  1	227.0	26.3	 25
266	  1	61.0	12.2	 20
267	  1	63.0	13.8	 25
268	  1	161.0	22.4	 25
269	  1	81.0	12.5	 16
270	  1	185.3	32.8	 20
271	  1	54.5	7.7	 20
272	  1	243.5	26.9	 16
273	  1	90.0	13.6	 25
274	  1	67.3	12.2	 20
275	  1	74.0	12.9	 25
276	  1	56.0	10.0	 25
277	  1	51.3	6.7	 20
278	  1	63.0	13.7	 25
279	  1	58.0	11.2	 25
280	  1	64.8	14.0	 20
281	  1	47.3	7.6	 20
282	  1	49.0	8.1	 20
283	  1	98.0	13.0	 16
284	  1	61.5	8.4	 20
285	  1	237.0	27.3	 25
286	  1	86.0	13.8	 20
287	  1	55.0	10.8	 25
288	  1	142.0	22.8	 25
289	  1	66.0	9.5	 20
290	  1	56.0	10.0	 25
291	  1	46.0	7.6	 25
292	  1	52.5	9.2	 20
293	  1	46.0	8.1	 20
294	  1	52.0	9.1	 20
295	  1	63.3	7.1	 16
296	  1	124.0	63.4	 20
297	  1	64.0	10.5	 25
298	  1	91.0	15.8	 20
299	  1	72.0	13.7	 25
300	  1	66.0	11.1	 25
301	  1	204.3	23.6	 20
302	  1	108.0	32.9	 25
303	  1	56.0	10.0	 25
304	  1	158.5	32.6	 20
305	  1	62.0	21.1	 25
306	  1	51.3	8.5	 20
307	  1	56.8	12.7	 16
308	  1	73.3	11.7	 20
309	  1	63.3	12.2	 20
310	  1	54.0	10.4	 20
311	  1	57.0	9.1	 25
312	  1	74.0	12.2	 25
313	  1	67.3	15.8	 20
314	  1	86.0	12.4	 25
315	  1	74.0	13.2	 25
316	  1	69.0	10.7	 20
317	  1	53.0	11.7	 25
318	  1	54.5	10.4	 20
319	  1	46.8	9.3	 16
320	  1	68.3	10.8	 20
321	  1	234.3	46.6	 20
322	  1	60.3	8.4	 20
323	  1	80.0	14.3	 25
324	  1	63.0	9.6	 25
325	  1	69.5	13.4	 20
326	  1	53.0	7.3	 25
327	  1	163.0	22.2	 25
328	  1	46.0	5.6	 20
329	  1	50.0	8.3	 25
330	  1	44.3	6.0	 20
331	  1	50.3	8.3	 16
332	  1	51.5	8.6	 20
333	  1	77.3	37.5	 20
334	  1	51.3	7.5	 20
335	  1	59.0	9.8	 25
336	  1	51.0	9.8	 25
337	  1	73.5	14.5	 20
338	  1	96.0	13.9	 25
339	  1	64.0	9.2	 25
340	  1	50.3	8.4	 20
341	  1	54.0	10.0	 25
342	  1	59.0	11.3	 25
343	  1	94.3	22.1	 16
344	  1	52.3	10.8	 20
345	  1	66.3	15.1	 20
346	  1	172.0	29.4	 16
347	  1	62.0	10.8	 25
348	  1	65.0	10.4	 25
349	  1	51.8	10.2	 20
350	  1	45.0	7.9	 25
351	  1	50.0	8.0	 25
352	  1	59.8	12.2	 20
353	  1	62.0	8.8	 25
354	  1	59.0	10.2	 25
355	  1	88.0	14.5	 16
356	  1	52.3	9.3	 20
357	  1	48.0	8.8	 20
358	  1	65.0	13.1	 16
359	  1	55.0	10.1	 25
360	  1	292.0	39.9	 25
361	  1	64.8	11.9	 20
362	  1	55.0	8.0	 25
363	  1	71.0	13.0	 25
364	  1	105.3	10.1	 20
365	  1	50.0	6.4	 25
366	  1	237.0	22.5	 25
367	  1	87.0	13.3	 16
368	  1	82.5	17.5	 20
369	  1	55.3	7.9	 20
370	  1	54.5	10.2	 16
371	  1	57.0	8.6	 25
372	  1	60.0	11.9	 25
373	  1	75.5	24.5	 20
374	  1	97.0	17.0	 25
375	  1	80.0	14.0	 25
376	  1	66.0	31.6	 20
377	  1	91.0	17.4	 25
378	  1	64.0	9.5	 25
379	  1	86.3	8.6	 16
380	  1	221.5	34.9	 20
381	  1	125.5	13.8	 20
382	  1	97.0	15.4	 16
383	  1	99.8	19.5	 20
384	  1	143.0	20.1	 25
385	  1	137.5	20.2	 20
386	  1	104.0	21.3	 25
387	  1	185.0	23.6	 25
388	  1	154.0	21.8	 20
389	  1	56.0	7.8	 25
390	  1	55.0	9.8	 25
391	  1	56.3	10.4	 20
392	  1	48.5	7.9	 20
393	  1	48.0	9.5	 20
394	  1	57.5	10.2	 16
395	  1	50.5	8.5	 20
396	  1	47.0	6.8	 25
397	  1	47.3	6.0	 20
398	  1	50.0	8.2	 25
399	  1	606.0	83.6	 25
400	  1	173.5	17.1	 20
401	  1	518.0	39.7	 25
402	  1	305.0	34.5	 20
403	  1	69.0	12.5	 25
404	  1	95.5	11.8	 20
405	  1	65.3	13.0	 16
406	  1	59.3	10.5	 20
407	  1	55.0	6.8	 20
408	  1	51.5	8.9	 20
409	  1	51.0	7.0	 25
410	  1	49.0	10.0	 25
411	  1	86.0	11.4	 20
412	  1	59.0	9.5	 25
413	  1	57.0	10.1	 25
414	  1	58.5	10.7	 20
415	  1	51.0	9.8	 25
416	  1	80.0	15.0	 20
417	  1	79.8	14.3	 16
418	  1	59.8	12.6	 20
419	  1	59.3	11.1	 20
420	  1	218.8	22.8	 16
421	  1	64.0	12.6	 25
422	  1	671.0	108.7	 25
423	  1	51.5	10.7	 20
424	  1	46.0	7.1	 25
425	  1	1859.0	347.8	 25
426	  1	38.0	8.2	 20
427	  1	48.0	7.3	 25
428	  1	47.0	12.5	 25
429	  1	59.5	11.5	 16
430	  1	53.0	9.3	 20
431	  1	60.3	8.3	 20
432	  1	51.5	7.6	 16
433	  1	60.0	11.0	 25
434	  1	51.0	8.2	 25
435	  1	46.5	7.0	 20
436	  1	67.0	13.4	 25
437	  1	50.0	8.2	 25
438	  1	53.0	11.0	 20
439	  1	63.0	8.1	 25
440	  1	67.0	7.9	 25
441	  1	140.0	11.7	 16
442	  1	155.3	22.6	 20
443	  1	59.3	7.6	 20
444	  1	60.0	10.8	 16
445	  1	596.0	99.7	 25
446	  1	135.0	19.1	 25
447	  1	1548.3	146.0	 20
448	  1	69.0	11.9	 25
449	  1	72.0	9.3	 25
450	  1	61.5	10.9	 20
451	  1	62.0	10.7	 25
452	  1	55.0	9.1	 25
453	  1	67.3	11.6	 16
454	  1	95.3	12.6	 20
455	  1	103.5	17.9	 20
456	  1	390.8	49.5	 16
457	  1	56.0	8.4	 25
458	  1	54.0	7.6	 25
459	  1	47.3	7.8	 20
460	  1	55.0	11.0	 25
461	  1	59.0	7.3	 25
462	  1	68.0	7.9	 20
463	  1	252.0	77.1	 25
464	  1	123.0	15.4	 25
465	  1	174.5	26.6	 20
466	  1	640.8	110.2	 20
467	  1	75.5	14.4	 20
468	  1	53.3	6.4	 16
469	  1	52.0	8.3	 20
470	  1	57.0	9.7	 25
471	  1	171.8	26.9	 20
472	  1	53.0	8.0	 25
473	  1	64.0	9.5	 25
474	  1	95.0	12.9	 20
475	  1	75.0	11.5	 25
476	  1	65.0	10.5	 25
477	  1	54.8	10.1	 20
478	  1	174.5	32.9	 20
479	  1	61.3	8.1	 20
480	  1	56.0	11.1	 16
481	  1	68.0	10.6	 20
482	  1	61.0	15.2	 25
483	  1	76.5	16.9	 20
484	  1	115.0	18.4	 25
485	  1	71.0	11.9	 25
486	  1	102.0	14.2	 20
487	  1	123.0	16.6	 25
488	  1	88.0	11.0	 25
489	  1	52.8	8.1	 20
490	  1	57.3	11.0	 20
491	  1	73.3	11.7	 20
492	  1	120.0	22.4	 16
493	  1	48.3	8.3	 20
494	  1	46.0	8.2	 25
495	  1	61.0	12.1	 20
496	  1	74.0	10.8	 25
497	  1	63.0	12.9	 25
498	  1	59.0	9.4	 20
499	  1	118.0	20.1	 25
500	  1	92.0	11.3	 25
501	  1	79.3	12.8	 20
502	  1	55.0	8.1	 25
503	  1	70.3	9.8	 20
504	  1	688.5	83.1	 16
505	  1	243.3	41.9	 20
506	  1	95.3	15.3	 20
507	  1	53.5	9.9	 20
508	  1	46.0	5.3	 25
509	  1	48.0	8.0	 25
510	  1	52.3	9.8	 20
511	  1	46.0	7.6	 25
512	  1	261.0	34.9	 25
513	  1	48.3	10.2	 20
514	  1	50.0	9.3	 25
515	  1	43.0	7.0	 20
516	  1	46.3	6.8	 16
517	  1	51.5	11.0	 20
518	  1	50.5	11.9	 20
519	  1	62.0	14.4	 20
520	  1	48.0	9.1	 25
521	  1	68.0	10.9	 25
522	  1	108.0	15.7	 20
523	  1	49.0	7.2	 25
524	  1	54.0	10.5	 25
525	  1	54.8	12.1	 20
526	  1	55.0	7.5	 25
527	  1	78.8	11.1	 20
528	  1	48.8	7.2	 16
529	  1	55.0	8.6	 20
530	  1	53.3	7.2	 16
531	  1	52.0	9.7	 25
532	  1	50.0	9.7	 25
533	  1	47.0	8.2	 20
534	  1	51.0	9.6	 25
535	  1	51.0	9.9	 25
536	  1	58.3	9.1	 20
537	  1	95.0	17.9	 25
538	  1	67.0	11.5	 25
539	  1	65.0	9.0	 16
540	  1	88.0	13.6	 20
541	  1	52.0	8.0	 20
542	  1	61.3	10.8	 16
543	  1	53.0	8.5	 20
544	  1	52.0	11.9	 25
545	  1	50.0	8.9	 20
546	  1	101.0	15.5	 25
547	  1	1331.0	176.6	 25
548	  1	1434.0	160.0	 20
549	  1	340.0	43.5	 25
550	  1	67.0	10.3	 25
551	  1	60.0	11.4	 20
552	  1	63.0	8.2	 20
553	  1	59.3	9.3	 20
554	  1	57.8	9.2	 16
555	  1	69.5	10.3	 20
556	  1	61.0	10.5	 25
557	  1	45.5	8.7	 20
558	  1	54.0	12.6	 25
559	  1	53.0	8.3	 25
560	  1	77.8	11.9	 20
561	  1	51.0	8.2	 25
562	  1	73.0	11.5	 25
563	  1	53.3	7.5	 20
564	  1	66.0	11.4	 20
565	  1	88.5	14.8	 20
566	  1	99.3	10.4	 16
567	  1	147.3	21.0	 20
568	  1	82.0	12.3	 25
569	  1	134.0	18.5	 20
570	  1	368.0	37.3	 25
571	  1	5787.0	832.3	 25
572	  1	66.3	9.7	 20
573	  1	99.0	21.9	 25
574	  1	64.0	10.9	 25
575	  1	52.0	6.1	 20
576	  1	60.3	10.6	 20
577	  1	59.0	9.5	 20
578	  1	77.5	11.2	 16
579	  1	271.3	46.7	 20
580	  1	203.0	24.7	 20
581	  1	59.8	11.8	 20
582	  1	124.0	21.7	 25
583	  1	154.0	23.3	 25
584	  1	127.5	20.0	 20
585	  1	151.0	22.4	 25
586	  1	247.0	30.1	 25
587	  1	102.3	20.6	 20
588	  1	59.0	13.9	 25
589	  1	51.3	8.9	 20
590	  1	73.8	11.3	 16
591	  1	67.3	14.4	 20
592	  1	340.3	40.5	 20
593	  1	84.3	12.9	 20
594	  1	75.0	14.4	 25
595	  1	75.0	10.3	 25
596	  1	59.3	8.6	 20
597	  1	187.0	30.4	 25
598	  1	69.0	10.4	 25
599	  1	87.5	14.3	 20
600	  1	81.0	10.4	 25
601	  1	63.3	10.4	 20
602	  1	55.5	8.6	 16
603	  1	65.8	12.2	 20
604	  1	65.3	10.9	 20
605	  1	51.8	7.7	 20
606	  1	147.0	24.6	 25
607	  1	224.0	29.2	 25
608	  1	59.5	12.7	 20
609	  1	64.0	8.4	 25
610	  1	83.0	14.1	 25
611	  1	48.0	6.8	 20
612	  1	59.0	9.2	 25
613	  1	48.0	10.5	 20
614	  1	53.0	9.4	 16
615	  1	58.5	11.8	 20
616	  1	80.0	11.6	 20
617	  1	84.0	10.8	 20
618	  1	141.0	22.6	 25
619	  1	124.0	22.0	 25
620	  1	486.0	46.8	 20
621	  1	127.0	18.7	 25
622	  1	139.0	21.6	 25
623	  1	175.3	25.1	 20
624	  1	644.0	109.6	 25
625	  1	87.0	14.6	 25
626	  1	74.8	10.2	 16
627	  1	53.8	9.6	 20
628	  1	51.0	7.7	 20
629	  1	74.0	12.0	 16
630	  1	72.0	14.3	 25
631	  1	63.0	9.1	 25
632	  1	58.3	5.0	 20
633	  1	56.0	14.1	 25
634	  1	67.0	10.8	 25
635	  1	48.3	6.1	 20
636	  1	6394.0	897.1	 25
637	  1	109.0	18.9	 25
638	  1	6479.0	226.2	 16
639	  1	113.3	23.6	 20
  0	  2	86.0	13.6	 20
  1	  2	5556.0	896.3	 25
  2	  2	102.3	14.6	 20
  3	  2	5491.5	349.9	 16
  4	  2	54.8	16.1	 20
  5	  2	178.3	22.4	 20
  6	  2	159.5	22.6	 20
  7	  2	412.0	65.8	 25
  8	  2	67.0	11.8	 25
  9	  2	99.5	11.5	 20
 10	  2	50.0	8.3	 25
 11	  2	45.0	7.2	 25
 12	  2	47.0	8.4	 20
 13	  2	49.0	9.1	 25
 14	  2	76.5	12.9	 20
 15	  2	51.3	7.7	 16
 16	  2	47.5	6.7	 20
 17	  2	52.3	7.1	 20
 18	  2	76.5	9.2	 16
 19	  2	44.0	7.1	 25
 20	  2	48.0	6.5	 25
 21	  2	54.0	8.8	 20
 22	  2	45.0	7.6	 25
 23	  2	44.0	8.9	 25
 24	  2	50.3	9.4	 20
 25	  2	48.0	10.0	 25
 26	  2	54.0	8.5	 25
 27	  2	84.3	14.9	 16
 28	  2	95.0	19.2	 20
 29	  2	59.3	10.4	 20
 30	  2	59.3	9.0	 16
 31	  2	67.0	9.7	 25
 32	  2	467.0	55.2	 25
 33	  2	61.0	9.7	 20
 34	  2	50.0	7.9	 25
 35	  2	54.0	10.5	 25
 36	  2	51.3	7.9	 20
 37	  2	128.0	15.9	 25
 38	  2	55.0	12.1	 25
 39	  2	116.3	26.2	 16
 40	  2	44.3	7.3	 20
 41	  2	43.0	5.7	 20
 42	  2	53.5	6.2	 16
 43	  2	49.0	7.7	 25
 44	  2	49.0	7.6	 25
 45	  2	44.0	7.6	 20
 46	  2	48.0	7.2	 25
 47	  2	46.0	9.4	 25
 48	  2	47.3	11.0	 20
 49	  2	53.0	8.5	 25
 50	  2	46.0	7.9	 25
 51	  2	41.5	8.2	 16
 52	  2	44.0	6.7	 20
 53	  2	59.0	7.9	 20
 54	  2	64.3	10.0	 16
 55	  2	70.0	11.0	 25
 56	  2	53.0	8.3	 25
 57	  2	47.5	8.4	 20
 58	  2	45.0	6.8	 25
 59	  2	50.0	5.3	 25
 60	  2	65.3	11.4	 20
 61	  2	52.0	8.5	 25
 62	  2	4570.0	528.9	 25
 63	  2	92.8	21.7	 20
 64	  2	85.3	10.7	 20
 65	  2	96.0	11.8	 20
 66	  2	5308.3	287.9	 16
 67	  2	58.5	12.1	 20
 68	  2	80.0	11.7	 25
 69	  2	92.5	15.6	 20
 70	  2	88.0	12.1	 25
 71	  2	83.0	12.3	 25
 72	  2	73.5	12.4	 20
 73	  2	54.0	6.9	 25
 74	  2	83.0	16.3	 25
 75	  2	80.5	13.8	 20
 76	  2	83.3	13.1	 20
 77	  2	85.5	15.4	 20
 78	  2	74.0	10.8	 16
 79	  2	47.3	7.8	 20
 80	  2	73.0	9.9	 25
 81	  2	93.3	16.0	 20
 82	  2	92.0	12.4	 25
 83	  2	87.0	17.0	 25
 84	  2	88.5	11.3	 20
 85	  2	75.0	11.0	 25
 86	  2	4669.0	515.1	 25
 87	  2	92.0	14.0	 20
 88	  2	85.5	16.3	 20
 89	  2	83.0	10.7	 20
 90	  2	4902.3	464.6	 16
 91	  2	72.8	13.4	 20
 92	  2	5153.0	468.6	 25
 93	  2	91.0	12.5	 20
 94	  2	96.0	19.9	 25
 95	  2	113.0	16.8	 25
 96	  2	100.3	10.4	 20
 97	  2	57.0	10.1	 25
 98	  2	72.0	12.9	 25
 99	  2	67.3	8.3	 20
100	  2	66.0	8.7	 25
101	  2	67.0	8.3	 20
102	  2	72.5	14.8	 16
103	  2	62.0	11.5	 20
104	  2	127.5	25.7	 20
105	  2	197.5	32.3	 20
106	  2	134.0	22.2	 25
107	  2	81.0	12.9	 25
108	  2	71.0	11.9	 20
109	  2	46.0	7.9	 25
110	  2	45.0	8.7	 25
111	  2	73.5	11.6	 20
112	  2	71.0	14.1	 25
113	  2	80.3	10.8	 20
114	  2	99.5	18.3	 16
115	  2	63.8	8.7	 20
116	  2	5060.5	493.4	 16
117	  2	104.0	33.2	 25
118	  2	94.0	12.7	 25
119	  2	94.8	15.9	 20
120	  2	5593.0	1302.5	 25
121	  2	85.0	13.3	 25
122	  2	4553.3	519.8	 20
123	  2	108.0	18.8	 25
124	  2	90.0	10.9	 25
125	  2	88.3	18.3	 16
126	  2	5139.3	1137.6	 20
127	  2	50.8	9.8	 20
128	  2	45.8	6.6	 16
129	  2	73.0	13.8	 25
130	  2	151.0	24.3	 25
131	  2	118.3	21.0	 20
132	  2	122.0	22.8	 25
133	  2	58.0	10.4	 25
134	  2	4521.8	305.6	 20
135	  2	94.0	21.6	 25
136	  2	73.0	12.8	 25
137	  2	83.3	9.3	 16
138	  2	5164.0	1191.1	 20
139	  2	87.3	22.9	 20
140	  2	4610.0	397.1	 16
141	  2	107.5	24.8	 20
142	  2	92.0	15.6	 25
143	  2	96.0	14.2	 20
144	  2	4969.0	1131.1	 25
145	  2	81.0	13.5	 25
146	  2	4756.5	372.4	 20
147	  2	105.0	25.8	 25
148	  2	91.0	11.6	 25
149	  2	95.8	16.6	 20
150	  2	87.3	10.4	 20
151	  2	60.3	11.5	 20
152	  2	94.3	9.3	 16
153	  2	4993.0	972.2	 20
154	  2	5196.0	146.5	 25
155	  2	4929.5	163.4	 20
156	  2	100.0	18.1	 25
157	  2	49.0	9.8	 25
158	  2	46.0	6.7	 20
159	  2	55.0	8.3	 25
160	  2	56.0	10.7	 25
161	  2	125.5	22.1	 20
162	  2	138.0	19.2	 20
163	  2	82.3	14.4	 20
164	  2	74.5	15.0	 16
165	  2	61.8	8.5	 20
166	  2	58.0	9.8	 25
167	  2	63.5	9.7	 20
168	  2	58.0	8.0	 25
169	  2	54.0	11.5	 25
170	  2	47.3	10.5	 20
171	  2	52.0	8.8	 25
172	  2	49.0	8.9	 25
173	  2	50.3	8.6	 20
174	  2	55.3	8.4	 20
175	  2	72.3	9.9	 20
176	  2	66.3	9.8	 16
177	  2	95.5	13.9	 20
178	  2	76.0	33.4	 25
179	  2	55.5	18.2	 20
180	  2	48.0	8.6	 25
181	  2	48.0	7.1	 25
182	  2	53.3	10.2	 20
183	  2	59.0	7.8	 25
184	  2	50.0	9.7	 25
185	  2	43.0	6.9	 20
186	  2	48.0	9.0	 25
187	  2	87.0	12.9	 20
188	  2	89.5	15.4	 16
189	  2	282.3	24.2	 20
190	  2	66.3	22.3	 20
191	  2	106.8	16.8	 20
192	  2	71.0	12.9	 25
193	  2	145.0	18.7	 25
194	  2	202.0	22.7	 20
195	  2	97.0	15.6	 25
196	  2	83.0	14.5	 25
197	  2	176.5	25.3	 20
198	  2	63.0	13.4	 25
199	  2	86.3	14.3	 20
200	  2	77.8	14.8	 16
201	  2	70.8	13.8	 20
202	  2	52.3	9.5	 20
203	  2	53.5	11.7	 20
204	  2	64.0	9.5	 25
205	  2	57.0	13.6	 25
206	  2	71.5	14.9	 20
207	  2	55.0	9.3	 25
208	  2	79.0	12.7	 25
209	  2	148.3	16.9	 20
210	  2	213.0	28.2	 25
211	  2	36.0	6.4	 20
212	  2	444.3	59.6	 16
213	  2	32.3	6.1	 20
214	  2	51.0	10.0	 20
215	  2	40.0	6.9	 20
216	  2	81.0	15.1	 25
217	  2	111.0	16.6	 25
218	  2	157.3	19.3	 20
219	  2	60.0	10.4	 25
220	  2	58.0	10.3	 25
221	  2	60.0	11.4	 20
222	  2	102.0	13.0	 25
223	  2	61.0	11.3	 25
224	  2	163.5	17.7	 16
225	  2	52.3	10.8	 20
226	  2	52.3	8.3	 20
227	  2	51.8	12.2	 16
228	  2	45.0	7.5	 25
229	  2	44.0	6.9	 25
230	  2	42.3	6.8	 20
231	  2	61.0	34.5	 25
232	  2	78.0	14.5	 25
233	  2	104.3	19.3	 20
234	  2	45.0	7.1	 25
235	  2	48.0	8.0	 25
236	  2	51.8	7.4	 16
237	  2	50.0	6.6	 20
238	  2	51.0	8.5	 20
239	  2	45.3	6.2	 16
240	  2	47.0	7.5	 25
241	  2	56.0	14.2	 25
242	  2	61.0	12.0	 20
243	  2	56.0	11.0	 25
244	  2	67.0	12.5	 20
245	  2	63.0	11.1	 25
246	  2	58.0	11.1	 25
247	  2	43.3	7.4	 20
248	  2	57.0	11.5	 20
249	  2	54.0	7.2	 20
250	  2	43.0	6.0	 16
251	  2	45.3	7.5	 20
252	  2	49.0	10.8	 25
253	  2	44.0	8.0	 20
254	  2	43.0	6.5	 25
255	  2	47.0	8.0	 25
256	  2	42.3	8.9	 20
257	  2	43.0	7.8	 25
258	  2	40.0	7.3	 25
259	  2	45.3	8.7	 20
260	  2	47.0	6.3	 25
261	  2	45.3	8.7	 20
262	  2	48.8	11.6	 16
263	  2	102.8	22.0	 20
264	  2	102.5	24.5	 20
265	  2	151.5	30.2	 20
266	  2	49.0	10.4	 25
267	  2	45.0	9.1	 25
268	  2	74.0	12.9	 20
269	  2	45.0	8.1	 25
270	  2	45.0	7.8	 25
271	  2	48.3	7.7	 20
272	  2	58.0	10.8	 25
273	  2	57.5	10.9	 20
274	  2	76.0	7.9	 16
275	  2	81.3	14.5	 20
276	  2	44.3	6.0	 20
277	  2	57.3	10.5	 20
278	  2	57.0	9.7	 25
279	  2	73.0	12.1	 25
280	  2	54.3	10.0	 20
281	  2	43.0	8.1	 25
282	  2	48.0	8.7	 25
283	  2	207.3	27.1	 20
284	  2	79.0	13.0	 25
285	  2	108.3	18.1	 20
286	  2	103.3	22.4	 16
287	  2	63.0	11.9	 20
288	  2	82.0	19.0	 20
289	  2	58.8	8.3	 20
290	  2	68.0	11.1	 25
291	  2	50.0	14.1	 25
292	  2	46.3	5.9	 20
293	  2	43.0	7.4	 25
294	  2	54.0	9.8	 25
295	  2	84.3	15.7	 20
296	  2	177.0	34.9	 25
297	  2	64.5	15.4	 20
298	  2	63.3	7.6	 16
299	  2	58.0	9.9	 20
300	  2	71.0	17.6	 20
301	  2	131.8	27.4	 16
302	  2	114.0	17.7	 25
303	  2	50.0	9.8	 25
304	  2	55.0	9.2	 20
305	  2	54.0	11.8	 25
306	  2	57.0	10.9	 25
307	  2	46.3	10.6	 20
308	  2	40.0	8.3	 25
309	  2	53.0	13.4	 25
310	  2	53.3	9.0	 16
311	  2	49.5	10.8	 20
312	  2	56.0	6.3	 20
313	  2	60.3	12.9	 16
314	  2	64.0	12.5	 25
315	  2	61.0	10.6	 25
316	  2	57.3	11.5	 20
317	  2	48.0	6.6	 25
318	  2	39.0	6.3	 25
319	  2	60.3	11.1	 20
320	  2	60.0	10.1	 25
321	  2	88.0	16.6	 25
322	  2	63.0	12.0	 16
323	  2	118.8	22.4	 20
324	  2	71.5	11.5	 20
325	  2	86.0	16.1	 16
326	  2	69.0	14.0	 25
327	  2	48.0	7.8	 25
328	  2	40.3	8.1	 20
329	  2	47.0	6.4	 25
330	  2	46.0	9.5	 25
331	  2	44.3	8.7	 20
332	  2	45.0	9.2	 25
333	  2	54.0	10.8	 25
334	  2	52.0	9.6	 16
335	  2	43.0	8.4	 20
336	  2	51.5	11.2	 20
337	  2	50.3	8.3	 16
338	  2	49.0	10.1	 25
339	  2	50.0	10.3	 25
340	  2	46.3	9.3	 20
341	  2	52.0	8.7	 25
342	  2	53.0	7.3	 25
343	  2	64.3	8.5	 20
344	  2	45.0	6.7	 25
345	  2	55.0	9.3	 25
346	  2	81.0	15.0	 20
347	  2	52.3	10.3	 20
348	  2	55.0	7.9	 20
349	  2	51.5	7.6	 16
350	  2	49.0	9.3	 20
351	  2	44.0	8.9	 25
352	  2	50.3	8.3	 20
353	  2	53.0	8.5	 25
354	  2	45.0	9.4	 25
355	  2	70.5	10.7	 20
356	  2	56.0	10.7	 25
357	  2	48.0	7.9	 25
358	  2	64.3	18.6	 20
359	  2	83.3	9.1	 20
360	  2	119.5	23.3	 20
361	  2	54.3	11.3	 16
362	  2	45.0	5.2	 20
363	  2	62.0	12.8	 25
364	  2	95.3	20.6	 20
365	  2	49.0	7.6	 25
366	  2	196.0	27.5	 25
367	  2	69.0	12.0	 20
368	  2	64.0	9.9	 25
369	  2	50.0	8.8	 25
370	  2	47.3	7.6	 20
371	  2	42.0	5.8	 20
372	  2	50.3	7.5	 16
373	  2	76.3	16.1	 20
374	  2	116.3	19.5	 20
375	  2	88.8	16.5	 20
376	  2	60.0	10.7	 25
377	  2	66.0	13.0	 25
378	  2	64.3	9.0	 20
379	  2	64.0	11.9	 25
380	  2	266.0	32.4	 25
381	  2	170.8	15.5	 20
382	  2	87.0	14.7	 25
383	  2	96.0	13.2	 25
384	  2	150.3	21.8	 16
385	  2	80.0	9.7	 20
386	  2	44.3	7.0	 20
387	  2	41.5	6.4	 16
388	  2	50.0	7.8	 25
389	  2	54.0	10.4	 25
390	  2	46.5	8.3	 20
391	  2	45.0	7.8	 25
392	  2	43.0	7.7	 25
393	  2	42.0	7.6	 20
394	  2	45.0	9.1	 25
395	  2	46.0	5.7	 25
396	  2	41.3	7.1	 16
397	  2	41.5	7.0	 20
398	  2	51.0	9.5	 20
399	  2	172.0	25.8	 16
400	  2	245.0	44.6	 25
401	  2	609.0	90.0	 25
402	  2	97.3	14.0	 20
403	  2	71.0	12.0	 25
404	  2	77.0	13.7	 25
405	  2	49.5	9.2	 20
406	  2	76.0	10.2	 25
407	  2	48.0	6.2	 25
408	  2	57.0	11.3	 16
409	  2	45.3	9.6	 20
410	  2	41.3	5.1	 20
411	  2	60.0	11.6	 16
412	  2	55.0	9.7	 25
413	  2	58.0	6.4	 25
414	  2	49.8	10.3	 20
415	  2	47.0	9.5	 25
416	  2	93.0	16.5	 25
417	  2	81.8	17.6	 20
418	  2	55.0	8.4	 25
419	  2	48.0	7.5	 25
420	  2	94.0	19.2	 20
421	  2	56.5	10.0	 20
422	  2	99.8	17.0	 20
423	  2	56.0	8.6	 16
424	  2	39.0	6.8	 20
425	  2	1107.0	225.8	 25
426	  2	36.3	9.1	 20
427	  2	52.0	10.1	 25
428	  2	34.0	8.8	 25
429	  2	63.3	9.2	 20
430	  2	55.0	12.0	 25
431	  2	56.0	11.3	 25
432	  2	46.8	8.6	 20
433	  2	49.0	7.8	 20
434	  2	42.0	8.2	 20
435	  2	46.0	8.5	 16
436	  2	49.3	9.9	 20
437	  2	46.0	8.5	 25
438	  2	47.0	8.3	 20
439	  2	55.0	10.7	 25
440	  2	68.0	12.6	 25
441	  2	76.5	12.4	 20
442	  2	71.0	11.1	 25
443	  2	57.0	7.6	 25
444	  2	59.0	8.2	 20
445	  2	359.0	55.3	 20
446	  2	61.0	12.4	 20
447	  2	253.5	26.1	 16
448	  2	70.5	13.3	 20
449	  2	78.0	14.2	 25
450	  2	53.0	9.7	 20
451	  2	54.0	9.4	 25
452	  2	57.0	12.2	 25
453	  2	56.3	12.0	 20
454	  2	77.0	14.9	 25
455	  2	168.0	20.7	 25
456	  2	64.5	14.3	 20
457	  2	51.0	8.0	 20
458	  2	45.3	6.8	 20
459	  2	43.5	5.9	 16
460	  2	55.3	17.1	 20
461	  2	50.5	9.9	 20
462	  2	129.3	14.6	 20
463	  2	80.0	12.5	 25
464	  2	73.0	12.5	 25
465	  2	118.3	14.2	 20
466	  2	143.0	21.5	 25
467	  2	55.0	10.4	 25
468	  2	59.3	8.3	 20
469	  2	47.0	8.9	 25
470	  2	56.8	10.3	 20
471	  2	117.0	15.5	 16
472	  2	52.0	9.1	 20
473	  2	53.0	7.7	 20
474	  2	66.0	13.3	 20
475	  2	58.0	10.4	 25
476	  2	54.0	11.4	 25
477	  2	43.8	9.5	 20
478	  2	56.0	11.0	 25
479	  2	47.0	8.8	 25
480	  2	86.8	59.2	 20
481	  2	58.0	11.8	 25
482	  2	53.0	7.2	 20
483	  2	50.3	7.3	 16
484	  2	60.3	8.2	 20
485	  2	71.0	11.6	 20
486	  2	111.0	18.4	 20
487	  2	152.0	19.6	 25
488	  2	77.0	13.4	 25
489	  2	54.8	11.3	 20
490	  2	50.0	7.4	 25
491	  2	48.0	8.1	 25
492	  2	61.0	11.4	 20
493	  2	43.0	8.4	 25
494	  2	42.0	6.1	 20
495	  2	57.8	13.3	 16
496	  2	54.0	9.0	 20
497	  2	47.0	5.5	 20
498	  2	60.0	13.1	 20
499	  2	73.0	16.8	 25
500	  2	62.3	7.4	 20
501	  2	60.0	12.2	 25
502	  2	58.0	11.3	 25
503	  2	68.5	15.9	 20
504	  2	114.0	22.8	 25
505	  2	85.0	12.1	 25
506	  2	71.5	11.1	 20
507	  2	49.5	7.4	 20
508	  2	49.5	9.9	 20
509	  2	40.5	9.5	 16
510	  2	44.0	8.1	 20
511	  2	42.0	6.4	 25
512	  2	61.0	11.5	 20
513	  2	51.0	15.4	 25
514	  2	44.0	8.6	 25
515	  2	39.5	7.6	 20
516	  2	44.0	8.0	 25
517	  2	43.0	6.0	 25
518	  2	44.0	5.6	 20
519	  2	51.5	12.0	 20
520	  2	46.0	8.2	 20
521	  2	47.5	10.7	 16
522	  2	58.3	10.3	 20
523	  2	46.0	10.4	 25
524	  2	55.0	56.0	 20
525	  2	51.0	8.0	 25
526	  2	48.0	6.4	 25
527	  2	108.3	21.4	 20
528	  2	47.0	7.3	 25
529	  2	55.0	11.3	 25
530	  2	48.0	8.8	 20
531	  2	42.0	14.1	 20
532	  2	44.0	6.3	 20
533	  2	38.0	6.5	 16
534	  2	41.3	8.6	 20
535	  2	47.0	9.6	 25
536	  2	55.5	18.3	 20
537	  2	84.0	12.9	 25
538	  2	58.0	9.8	 25
539	  2	62.5	13.6	 20
540	  2	54.0	8.3	 25
541	  2	51.0	8.1	 25
542	  2	54.3	11.4	 20
543	  2	61.0	16.0	 25
544	  2	56.3	15.5	 20
545	  2	49.3	7.9	 16
546	  2	58.0	7.9	 20
547	  2	367.5	56.3	 20
548	  2	685.0	70.0	 20
549	  2	227.0	37.2	 25
550	  2	63.0	11.7	 25
551	  2	55.5	9.1	 20
552	  2	61.0	12.9	 25
553	  2	48.0	7.0	 25
554	  2	57.5	10.4	 20
555	  2	46.0	7.0	 25
556	  2	45.3	9.8	 20
557	  2	44.3	8.0	 16
558	  2	43.3	7.2	 20
559	  2	47.0	6.1	 20
560	  2	105.5	16.1	 20
561	  2	46.0	8.3	 25
562	  2	50.0	8.9	 25
563	  2	53.8	11.1	 20
564	  2	79.0	14.3	 25
565	  2	94.0	13.2	 25
566	  2	75.3	15.2	 20
567	  2	95.0	12.5	 25
568	  2	104.3	22.6	 20
569	  2	66.0	11.3	 16
570	  2	188.5	21.1	 20
571	  2	2004.0	281.7	 20
572	  2	53.3	10.0	 20
573	  2	65.0	10.9	 25
574	  2	58.0	12.3	 25
575	  2	58.0	9.9	 20
576	  2	67.0	10.3	 25
577	  2	57.0	9.4	 25
578	  2	119.0	14.1	 20
579	  2	102.0	22.5	 25
580	  2	106.0	18.3	 25
581	  2	51.5	10.8	 16
582	  2	55.3	9.3	 20
583	  2	102.8	18.4	 20
584	  2	64.8	10.2	 16
585	  2	519.0	67.0	 25
586	  2	107.0	17.6	 25
587	  2	70.5	10.9	 20
588	  2	45.0	8.7	 25
589	  2	51.0	8.2	 25
590	  2	51.5	7.8	 20
591	  2	95.0	16.5	 25
592	  2	181.0	32.5	 25
593	  2	105.3	12.4	 16
594	  2	122.0	18.1	 20
595	  2	134.0	21.5	 20
596	  2	54.3	7.7	 16
597	  2	124.0	25.5	 25
598	  2	59.0	9.0	 25
599	  2	187.0	29.5	 20
600	  2	121.0	13.9	 25
601	  2	43.0	8.9	 25
602	  2	50.8	9.7	 20
603	  2	53.0	9.0	 25
604	  2	53.0	9.8	 25
605	  2	45.3	6.9	 16
606	  2	104.0	20.3	 20
607	  2	68.8	13.4	 20
608	  2	39.5	7.0	 16
609	  2	49.0	9.5	 25
610	  2	45.0	7.7	 25
611	  2	46.5	7.2	 20
612	  2	43.0	10.0	 25
613	  2	52.0	9.2	 25
614	  2	51.0	9.7	 20
615	  2	55.0	11.0	 25
616	  2	77.0	25.1	 25
617	  2	69.3	9.7	 16
618	  2	94.3	17.5	 20
619	  2	92.3	24.4	 20
620	  2	520.5	42.7	 16
621	  2	207.8	35.8	 20
622	  2	121.0	17.9	 25
623	  2	281.0	50.0	 20
624	  2	214.0	35.5	 25
625	  2	59.0	8.7	 25
626	  2	63.0	8.7	 20
627	  2	46.0	7.4	 25
628	  2	46.0	9.1	 20
629	  2	64.0	11.8	 25
630	  2	71.0	11.8	 20
631	  2	57.5	10.5	 16
632	  2	53.0	7.1	 20
633	  2	57.8	11.9	 20
634	  2	57.5	18.8	 20
635	  2	53.0	9.1	 25
636	  2	92.0	18.6	 25
637	  2	6339.8	591.8	 20
638	  2	111.0	19.8	 25
639	  2	6708.0	831.9	 25
  0	  3	5978.8	1027.9	 20
  1	  3	88.0	17.4	 25
  2	  3	5512.0	922.6	 25
  3	  3	79.3	11.1	 20
  4	  3	44.0	6.5	 25
  5	  3	111.0	16.0	 25
  6	  3	76.3	18.4	 16
  7	  3	55.8	11.5	 20
  8	  3	74.3	15.1	 20
  9	  3	97.0	18.2	 16
 10	  3	99.0	16.4	 25
 11	  3	207.0	31.6	 25
 12	  3	116.8	19.0	 20
 13	  3	153.0	22.1	 25
 14	  3	73.0	15.9	 25
 15	  3	46.3	7.2	 20
 16	  3	44.0	7.9	 25
 17	  3	49.0	10.4	 25
 18	  3	51.5	8.1	 20
 19	  3	54.3	9.0	 20
 20	  3	63.3	9.6	 20
 21	  3	51.5	6.9	 16
 22	  3	48.8	9.1	 20
 23	  3	47.0	8.4	 25
 24	  3	41.5	6.9	 20
 25	  3	40.0	7.8	 25
 26	  3	41.0	6.7	 25
 27	  3	47.0	9.5	 20
 28	  3	48.0	6.4	 25
 29	  3	53.0	11.2	 25
 30	  3	88.5	12.1	 20
 31	  3	79.5	11.4	 20
 32	  3	200.8	32.1	 20
 33	  3	67.3	12.8	 16
 34	  3	71.0	12.5	 20
 35	  3	47.0	8.7	 25
 36	  3	61.0	13.6	 20
 37	  3	131.0	21.5	 25
 38	  3	101.0	13.1	 25
 39	  3	240.3	24.8	 20
 40	  3	45.0	7.5	 25
 41	  3	56.0	14.6	 25
 42	  3	49.8	9.4	 20
 43	  3	55.3	10.1	 20
 44	  3	54.3	9.8	 20
 45	  3	201.3	24.7	 16
 46	  3	68.0	12.4	 20
 47	  3	48.0	8.8	 25
 48	  3	50.8	11.5	 20
 49	  3	49.0	9.2	 25
 50	  3	40.0	8.9	 25
 51	  3	42.5	9.4	 20
 52	  3	168.0	23.3	 25
 53	  3	48.0	7.8	 25
 54	  3	38.3	7.1	 20
 55	  3	53.3	8.9	 20
 56	  3	53.5	7.4	 20
 57	  3	54.3	16.9	 16
 58	  3	54.5	9.9	 20
 59	  3	58.8	6.7	 20
 60	  3	93.0	14.5	 20
 61	  3	58.0	8.1	 25
 62	  3	4778.0	570.2	 25
 63	  3	92.5	13.7	 20
 64	  3	81.0	12.6	 25
 65	  3	97.0	13.1	 25
 66	  3	96.0	12.8	 20
 67	  3	67.0	11.5	 25
 68	  3	97.5	14.0	 20
 69	  3	4926.3	206.6	 16
 70	  3	4895.3	190.2	 20
 71	  3	4959.0	448.3	 20
 72	  3	98.3	14.3	 20
 73	  3	73.0	12.5	 25
 74	  3	4955.0	461.0	 25
 75	  3	94.8	12.1	 20
 76	  3	4433.0	640.5	 25
 77	  3	4864.0	573.8	 25
 78	  3	85.3	10.5	 20
 79	  3	65.0	9.9	 25
 80	  3	98.5	17.1	 20
 81	  3	4917.8	235.6	 16
 82	  3	4812.3	159.5	 20
 83	  3	4880.8	142.1	 16
 84	  3	111.0	24.6	 25
 85	  3	83.0	12.1	 25
 86	  3	4665.8	276.5	 20
 87	  3	112.0	20.0	 25
 88	  3	85.0	10.6	 25
 89	  3	81.0	9.3	 20
 90	  3	79.0	11.9	 25
 91	  3	64.0	10.5	 25
 92	  3	5198.8	326.8	 16
 93	  3	116.3	16.9	 20
 94	  3	4395.5	563.8	 20
 95	  3	4738.8	150.7	 16
 96	  3	124.0	24.9	 25
 97	  3	57.0	11.5	 25
 98	  3	68.0	7.3	 20
 99	  3	68.0	12.2	 25
100	  3	3907.0	673.2	 25
101	  3	64.0	12.9	 20
102	  3	67.0	9.6	 25
103	  3	60.0	12.2	 25
104	  3	5214.0	511.3	 20
105	  3	4922.0	312.4	 20
106	  3	4595.8	260.5	 20
107	  3	86.0	13.4	 16
108	  3	72.3	12.0	 20
109	  3	42.0	5.6	 25
110	  3	39.5	6.4	 20
111	  3	76.0	11.0	 25
112	  3	142.0	25.0	 25
113	  3	89.3	17.1	 20
114	  3	966.0	86.5	 25
115	  3	66.0	12.4	 25
116	  3	5073.5	339.6	 20
117	  3	112.3	18.7	 20
118	  3	105.5	14.7	 20
119	  3	109.0	14.2	 16
120	  3	5523.8	971.3	 20
121	  3	88.0	12.1	 25
122	  3	4614.0	226.1	 20
123	  3	91.0	13.9	 25
124	  3	83.0	14.7	 25
125	  3	97.3	12.3	 20
126	  3	93.0	13.8	 25
127	  3	57.0	9.3	 25
128	  3	48.3	9.3	 20
129	  3	92.0	13.6	 20
130	  3	103.8	13.4	 20
131	  3	528.0	51.5	 16
132	  3	84.5	16.4	 20
133	  3	59.0	10.6	 25
134	  3	4484.3	253.6	 20
135	  3	94.0	18.6	 25
136	  3	79.0	10.5	 25
137	  3	95.5	17.4	 20
138	  3	5121.0	1076.3	 25
139	  3	71.0	9.9	 25
140	  3	4463.0	343.3	 20
141	  3	100.0	16.2	 25
142	  3	93.0	12.9	 20
143	  3	87.3	10.7	 16
144	  3	4775.5	969.4	 20
145	  3	66.8	10.6	 20
146	  3	4462.8	636.0	 20
147	  3	115.0	24.0	 25
148	  3	95.0	13.9	 25
149	  3	87.8	15.1	 20
150	  3	74.0	12.0	 25
151	  3	52.0	9.6	 25
152	  3	92.0	15.5	 20
153	  3	4851.0	854.3	 25
154	  3	4960.5	99.9	 20
155	  3	4924.0	141.5	 16
156	  3	95.8	17.4	 20
157	  3	51.3	6.9	 20
158	  3	40.8	7.4	 20
159	  3	58.0	10.5	 25
160	  3	64.0	16.7	 25
161	  3	168.5	20.3	 20
162	  3	92.0	12.8	 25
163	  3	65.0	10.8	 25
164	  3	51.3	8.7	 20
165	  3	54.0	9.8	 25
166	  3	51.3	9.4	 20
167	  3	112.3	14.9	 16
168	  3	61.8	13.4	 20
169	  3	57.0	8.5	 20
170	  3	51.0	9.7	 20
171	  3	58.0	8.6	 25
172	  3	45.0	8.4	 25
173	  3	50.3	10.9	 20
174	  3	47.0	10.2	 25
175	  3	55.0	9.8	 25
176	  3	72.0	10.9	 20
177	  3	85.0	13.6	 25
178	  3	2417.3	98.7	 20
179	  3	2555.5	122.0	 16
180	  3	130.8	27.9	 20
181	  3	63.5	12.0	 20
182	  3	44.0	7.5	 16
183	  3	46.0	7.8	 25
184	  3	43.0	7.1	 25
185	  3	44.3	7.5	 20
186	  3	50.0	10.6	 25
187	  3	116.0	18.1	 25
188	  3	89.5	17.4	 20
189	  3	151.0	22.2	 25
190	  3	74.0	14.3	 25
191	  3	53.3	10.8	 16
192	  3	53.0	9.1	 20
193	  3	401.0	37.4	 20
194	  3	1038.3	54.3	 16
195	  3	397.0	87.6	 25
196	  3	93.0	15.9	 25
197	  3	82.5	18.4	 20
198	  3	54.0	9.0	 25
199	  3	74.0	14.3	 25
200	  3	52.3	8.4	 20
201	  3	68.0	12.9	 25
202	  3	84.0	9.7	 25
203	  3	64.3	11.5	 16
204	  3	54.3	10.5	 20
205	  3	50.5	7.4	 20
206	  3	67.8	14.3	 16
207	  3	65.0	8.6	 25
208	  3	86.0	14.0	 25
209	  3	115.8	20.7	 20
210	  3	100.0	15.4	 25
211	  3	33.0	5.3	 20
212	  3	34.0	7.3	 25
213	  3	31.0	6.1	 25
214	  3	41.3	9.1	 20
215	  3	36.5	8.0	 20
216	  3	143.0	23.5	 20
217	  3	60.8	9.4	 16
218	  3	62.8	10.9	 20
219	  3	63.5	8.2	 20
220	  3	144.5	25.2	 20
221	  3	335.0	40.1	 25
222	  3	308.0	77.5	 25
223	  3	97.0	15.8	 20
224	  3	57.0	11.1	 25
225	  3	45.0	7.9	 25
226	  3	44.0	6.2	 20
227	  3	51.0	10.9	 25
228	  3	50.5	9.4	 20
229	  3	50.0	6.9	 16
230	  3	48.5	8.0	 20
231	  3	73.8	13.5	 20
232	  3	63.5	11.7	 20
233	  3	59.0	11.1	 25
234	  3	57.0	10.1	 25
235	  3	48.3	7.9	 20
236	  3	42.0	8.0	 25
237	  3	50.0	15.6	 25
238	  3	47.8	11.6	 20
239	  3	49.0	7.4	 25
240	  3	78.3	11.3	 20
241	  3	69.0	10.2	 16
242	  3	52.0	11.1	 20
243	  3	77.5	13.3	 20
244	  3	56.0	8.6	 20
245	  3	161.0	30.5	 25
246	  3	93.0	15.7	 25
247	  3	86.0	16.1	 20
248	  3	56.0	11.2	 25
249	  3	55.0	12.6	 25
250	  3	55.3	10.3	 20
251	  3	64.0	11.4	 25
252	  3	52.0	9.6	 20
253	  3	48.3	9.2	 16
254	  3	49.0	6.6	 20
255	  3	44.5	8.6	 20
256	  3	50.3	10.3	 20
257	  3	41.0	7.9	 25
258	  3	62.0	9.6	 25
259	  3	153.0	19.3	 20
260	  3	101.0	15.3	 25
261	  3	47.0	10.1	 25
262	  3	50.5	15.1	 20
263	  3	42.0	7.9	 25
264	  3	50.0	7.7	 25
265	  3	48.5	7.9	 16
266	  3	48.8	6.8	 20
267	  3	48.0	7.1	 20
268	  3	50.5	9.2	 16
269	  3	59.0	12.7	 25
270	  3	42.0	7.3	 25
271	  3	57.8	9.3	 20
272	  3	58.0	9.5	 25
273	  3	59.0	12.2	 25
274	  3	58.3	9.7	 20
275	  3	49.0	7.1	 25
276	  3	45.0	8.9	 25
277	  3	57.3	11.0	 16
278	  3	42.3	7.3	 20
279	  3	49.8	8.8	 20
280	  3	47.3	8.4	 16
281	  3	45.0	8.0	 25
282	  3	58.0	8.2	 25
283	  3	56.3	11.1	 20
284	  3	63.0	16.2	 25
285	  3	61.0	9.5	 25
286	  3	59.3	12.4	 20
287	  3	97.0	25.9	 25
288	  3	124.0	21.1	 25
289	  3	70.3	18.3	 16
290	  3	71.3	12.9	 20
291	  3	46.3	9.7	 20
292	  3	53.3	7.2	 16
293	  3	52.0	10.5	 25
294	  3	44.0	10.6	 25
295	  3	41.5	6.9	 20
296	  3	52.0	19.3	 25
297	  3	36.0	5.0	 25
298	  3	41.5	9.0	 20
299	  3	47.0	7.2	 25
300	  3	41.0	9.9	 25
301	  3	59.3	20.2	 20
302	  3	45.8	9.5	 20
303	  3	71.3	10.3	 20
304	  3	54.5	9.6	 16
305	  3	51.0	7.6	 20
306	  3	77.0	26.7	 25
307	  3	53.8	8.1	 20
308	  3	54.0	12.9	 25
309	  3	60.0	12.6	 25
310	  3	64.5	9.2	 20
311	  3	303.0	55.0	 25
312	  3	117.0	31.7	 25
313	  3	100.8	20.5	 20
314	  3	54.3	9.2	 20
315	  3	55.8	10.4	 20
316	  3	83.0	16.3	 16
317	  3	114.3	15.1	 20
318	  3	120.0	16.3	 25
319	  3	54.3	9.3	 20
320	  3	121.0	18.1	 25
321	  3	778.0	108.9	 25
322	  3	58.3	7.6	 20
323	  3	500.0	69.3	 25
324	  3	490.0	58.4	 25
325	  3	90.5	12.6	 20
326	  3	50.3	9.3	 20
327	  3	47.5	8.4	 20
328	  3	75.0	13.6	 16
329	  3	49.5	9.7	 20
330	  3	44.0	7.5	 25
331	  3	43.8	7.4	 20
332	  3	54.0	9.7	 25
333	  3	47.0	6.3	 25
334	  3	71.3	10.9	 20
335	  3	38.0	6.6	 25
336	  3	43.0	7.0	 25
337	  3	49.5	10.9	 20
338	  3	80.8	11.4	 20
339	  3	49.0	8.1	 16
340	  3	52.5	9.5	 20
341	  3	59.3	13.1	 20
342	  3	38.0	5.4	 16
343	  3	44.0	8.6	 25
344	  3	97.0	19.0	 25
345	  3	72.3	15.3	 20
346	  3	48.0	8.1	 25
347	  3	50.0	8.5	 25
348	  3	49.8	12.3	 20
349	  3	44.0	6.8	 25
350	  3	102.0	21.5	 25
351	  3	101.3	20.0	 16
352	  3	42.8	7.6	 20
353	  3	90.5	15.1	 20
354	  3	65.0	18.8	 16
355	  3	51.0	7.7	 25
356	  3	46.0	7.9	 25
357	  3	48.0	8.8	 20
358	  3	47.0	8.9	 25
359	  3	42.0	7.4	 25
360	  3	46.0	9.6	 20
361	  3	47.0	9.4	 25
362	  3	63.0	12.2	 25
363	  3	101.0	14.3	 16
364	  3	103.3	15.9	 20
365	  3	252.3	37.0	 20
366	  3	164.5	29.1	 16
367	  3	193.0	36.3	 25
368	  3	178.0	26.5	 25
369	  3	52.3	9.2	 20
370	  3	50.0	10.2	 25
371	  3	49.0	9.2	 25
372	  3	53.3	9.6	 20
373	  3	56.0	11.7	 25
374	  3	55.0	8.7	 25
375	  3	91.0	13.9	 16
376	  3	95.3	15.7	 20
377	  3	84.3	14.3	 20
378	  3	93.0	15.5	 16
379	  3	110.8	17.7	 20
380	  3	62.0	9.6	 25
381	  3	48.8	10.2	 20
382	  3	43.0	7.5	 25
383	  3	43.0	6.7	 25
384	  3	46.0	6.8	 20
385	  3	44.0	9.4	 25
386	  3	50.0	8.0	 25
387	  3	61.3	11.1	 20
388	  3	49.0	7.0	 20
389	  3	43.3	11.5	 20
390	  3	38.8	7.0	 16
391	  3	56.3	7.4	 20
392	  3	43.0	7.8	 25
393	  3	51.0	9.9	 20
394	  3	100.0	15.4	 25
395	  3	105.0	15.4	 25
396	  3	52.3	14.7	 20
397	  3	42.0	6.1	 25
398	  3	53.0	15.2	 25
399	  3	42.0	6.5	 20
400	  3	94.3	19.8	 20
401	  3	134.0	19.1	 20
402	  3	134.0	19.8	 16
403	  3	107.3	19.0	 20
404	  3	1444.0	153.8	 25
405	  3	165.5	21.3	 20
406	  3	73.0	12.6	 25
407	  3	73.0	14.1	 25
408	  3	60.0	14.1	 20
409	  3	41.0	7.2	 25
410	  3	42.0	5.9	 25
411	  3	48.0	6.7	 20
412	  3	53.0	9.5	 20
413	  3	50.0	8.2	 20
414	  3	44.3	9.6	 16
415	  3	49.5	7.7	 20
416	  3	50.0	9.2	 25
417	  3	45.3	9.0	 20
418	  3	51.0	9.0	 25
419	  3	77.0	13.5	 25
420	  3	93.8	11.2	 20
421	  3	84.0	14.9	 25
422	  3	48.0	10.4	 25
423	  3	105.5	11.3	 20
424	  3	34.0	5.6	 25
425	  3	33.5	6.8	 20
426	  3	37.0	6.3	 16
427	  3	32.0	5.9	 20
428	  3	33.3	6.0	 20
429	  3	58.5	10.4	 20
430	  3	48.0	7.6	 25
431	  3	51.0	9.2	 25
432	  3	42.3	6.7	 20
433	  3	59.0	10.5	 25
434	  3	49.0	8.7	 25
435	  3	71.5	12.8	 20
436	  3	51.0	10.0	 25
437	  3	55.5	11.6	 20
438	  3	225.5	25.6	 16
439	  3	275.3	30.1	 20
440	  3	74.0	13.2	 20
441	  3	57.8	10.5	 20
442	  3	97.0	15.4	 25
443	  3	48.0	11.7	 25
444	  3	71.3	53.9	 20
445	  3	69.0	12.7	 25
446	  3	59.0	11.0	 25
447	  3	86.5	16.3	 20
448	  3	49.0	9.9	 25
449	  3	57.8	13.5	 20
450	  3	44.3	7.5	 16
451	  3	53.3	8.7	 20
452	  3	43.0	7.5	 20
453	  3	76.8	9.2	 20
454	  3	49.0	9.8	 25
455	  3	44.0	11.2	 25
456	  3	44.3	8.1	 20
457	  3	43.0	7.7	 25
458	  3	43.0	6.8	 25
459	  3	63.5	11.5	 20
460	  3	213.0	36.1	 25
461	  3	184.0	35.4	 25
462	  3	218.8	21.8	 16
463	  3	162.3	39.8	 20
464	  3	955.0	92.4	 20
465	  3	61.3	10.1	 16
466	  3	80.0	15.7	 25
467	  3	47.0	7.6	 20
468	  3	53.0	9.0	 25
469	  3	55.0	11.5	 25
470	  3	87.5	15.1	 20
471	  3	39.0	7.5	 25
472	  3	44.0	9.5	 25
473	  3	37.3	5.7	 20
474	  3	42.3	7.8	 20
475	  3	257.5	53.8	 20
476	  3	46.3	8.7	 16
477	  3	38.3	6.4	 20
478	  3	45.0	8.8	 25
479	  3	43.8	9.9	 20
480	  3	41.0	7.9	 25
481	  3	44.0	7.1	 25
482	  3	59.0	9.9	 20
483	  3	249.0	48.1	 25
484	  3	286.0	40.8	 25
485	  3	47.3	6.2	 20
486	  3	41.5	7.5	 20
487	  3	44.0	6.5	 20
488	  3	51.3	9.2	 16
489	  3	47.5	11.2	 20
490	  3	54.0	9.7	 25
491	  3	40.3	7.6	 20
492	  3	53.0	8.8	 25
493	  3	41.0	6.7	 25
494	  3	63.3	14.7	 20
495	  3	46.0	10.0	 25
496	  3	43.0	7.9	 25
497	  3	89.3	13.0	 20
498	  3	115.5	19.8	 20
499	  3	262.5	28.7	 20
500	  3	210.0	32.0	 16
501	  3	44.8	7.8	 20
502	  3	132.8	20.8	 20
503	  3	51.3	7.0	 20
504	  3	56.0	8.3	 25
505	  3	283.0	47.0	 25
506	  3	617.3	66.4	 20
507	  3	154.0	58.0	 25
508	  3	144.0	15.6	 25
509	  3	114.8	18.4	 20
510	  3	338.0	55.1	 25
511	  3	60.0	12.5	 20
512	  3	42.8	8.7	 16
513	  3	74.5	13.0	 20
514	  3	43.3	10.5	 20
515	  3	44.3	9.4	 20
516	  3	37.0	6.8	 25
517	  3	47.0	9.2	 25
518	  3	170.8	21.8	 20
519	  3	224.0	43.8	 25
520	  3	283.0	50.7	 25
521	  3	98.3	15.5	 20
522	  3	160.0	32.7	 25
523	  3	62.5	11.8	 20
524	  3	87.0	15.1	 16
525	  3	39.3	5.1	 20
526	  3	60.8	11.4	 20
527	  3	98.3	16.6	 20
528	  3	152.0	28.6	 25
529	  3	130.0	25.1	 25
530	  3	51.5	10.9	 20
531	  3	58.0	9.7	 25
532	  3	55.0	9.5	 25
533	  3	51.0	9.5	 20
534	  3	62.0	13.7	 25
535	  3	41.3	7.2	 20
536	  3	43.3	8.0	 16
537	  3	75.0	16.1	 20
538	  3	53.5	7.6	 20
539	  3	49.5	9.6	 16
540	  3	54.0	7.5	 25
541	  3	78.0	16.7	 25
542	  3	57.3	10.9	 20
543	  3	48.0	9.0	 25
544	  3	55.0	9.4	 25
545	  3	58.0	10.6	 20
546	  3	59.0	9.0	 25
547	  3	65.0	12.4	 25
548	  3	59.3	9.6	 16
549	  3	82.0	14.2	 20
550	  3	90.0	16.3	 20
551	  3	376.0	46.1	 16
552	  3	44.0	9.4	 25
553	  3	48.0	9.3	 25
554	  3	54.5	10.8	 20
555	  3	49.0	8.9	 25
556	  3	59.0	10.6	 25
557	  3	50.0	12.6	 20
558	  3	52.0	11.4	 25
559	  3	64.0	12.3	 25
560	  3	104.3	14.1	 16
561	  3	51.3	17.3	 20
562	  3	75.5	15.4	 20
563	  3	71.0	11.9	 16
564	  3	43.0	5.7	 25
565	  3	47.0	7.4	 25
566	  3	62.0	13.2	 20
567	  3	56.0	9.3	 25
568	  3	194.0	28.5	 25
569	  3	266.3	38.4	 20
570	  3	134.0	23.9	 25
571	  3	52.0	9.9	 25
572	  3	47.0	7.5	 16
573	  3	86.0	15.9	 20
574	  3	80.5	9.0	 20
575	  3	65.8	12.9	 16
576	  3	67.0	9.3	 25
577	  3	61.0	12.5	 25
578	  3	101.3	37.2	 20
579	  3	58.0	9.3	 25
580	  3	83.0	13.8	 25
581	  3	169.5	20.6	 20
582	  3	583.0	115.4	 25
583	  3	112.0	21.6	 25
584	  3	120.5	15.5	 20
585	  3	63.0	11.6	 20
586	  3	55.3	8.8	 20
587	  3	90.3	15.0	 16
588	  3	51.5	8.7	 20
589	  3	52.0	10.7	 25
590	  3	48.5	9.1	 20
591	  3	60.0	11.3	 25
592	  3	78.0	13.6	 25
593	  3	55.3	11.5	 20
594	  3	55.0	9.7	 25
595	  3	625.3	66.1	 20
596	  3	110.0	22.8	 25
597	  3	84.0	13.1	 20
598	  3	117.5	17.4	 16
599	  3	146.3	18.6	 20
600	  3	85.5	25.0	 20
601	  3	95.0	13.0	 20
602	  3	154.0	36.7	 25
603	  3	118.0	18.2	 25
604	  3	61.5	11.5	 20
605	  3	54.0	11.9	 25
606	  3	87.0	13.6	 25
607	  3	209.8	22.7	 20
608	  3	67.0	17.6	 25
609	  3	56.3	7.7	 20
610	  3	96.8	20.4	 16
611	  3	40.3	6.3	 20
612	  3	43.3	9.3	 20
613	  3	82.0	12.5	 20
614	  3	51.0	5.9	 25
615	  3	67.0	11.8	 25
616	  3	54.0	26.0	 20
617	  3	58.0	12.6	 25
618	  3	56.0	11.8	 25
619	  3	57.0	11.5	 20
620	  3	61.0	11.4	 25
621	  3	116.0	19.6	 25
622	  3	139.8	16.4	 16
623	  3	47.5	15.1	 20
624	  3	147.5	31.1	 20
625	  3	106.0	14.9	 16
626	  3	225.0	37.1	 25
627	  3	52.0	9.4	 25
628	  3	63.0	12.2	 20
629	  3	50.0	7.6	 25
630	  3	102.0	17.5	 25
631	  3	85.3	16.6	 20
632	  3	59.0	7.9	 25
633	  3	51.0	9.6	 25
634	  3	51.3	8.2	 16
635	  3	42.8	8.9	 20
636	  3	5914.0	527.3	 20
637	  3	86.0	11.4	 16
638	  3	6234.0	1046.2	 25
639	  3	91.0	14.3	 25
  0	  4	42.3	6.5	 16
  1	  4	45.5	8.9	 20
  2	  4	43.0	7.6	 25
  3	  4	38.8	5.4	 20
  4	  4	38.0	7.9	 25
  5	  4	67.0	12.3	 25
  6	  4	51.3	8.9	 20
  7	  4	62.0	10.6	 25
  8	  4	104.0	16.9	 25
  9	  4	64.3	11.5	 20
 10	  4	62.5	10.7	 20
 11	  4	84.3	9.7	 20
 12	  4	139.3	15.9	 16
 13	  4	126.0	19.1	 20
 14	  4	92.0	17.9	 25
 15	  4	55.0	8.3	 20
 16	  4	41.0	8.7	 25
 17	  4	47.0	8.7	 25
 18	  4	46.5	8.9	 20
 19	  4	43.0	6.7	 25
 20	  4	50.0	8.8	 25
 21	  4	56.8	9.2	 20
 22	  4	45.0	9.1	 25
 23	  4	48.8	9.8	 20
 24	  4	43.0	6.2	 16
 25	  4	36.3	7.2	 20
 26	  4	43.3	7.6	 20
 27	  4	47.3	8.9	 20
 28	  4	59.0	9.1	 25
 29	  4	55.0	11.4	 25
 30	  4	118.3	19.6	 20
 31	  4	62.0	8.0	 25
 32	  4	124.0	20.8	 25
 33	  4	58.3	9.7	 20
 34	  4	63.0	10.2	 25
 35	  4	53.0	7.1	 20
 36	  4	55.8	10.1	 16
 37	  4	181.5	14.8	 20
 38	  4	58.3	8.8	 20
 39	  4	57.5	9.1	 20
 40	  4	49.0	8.4	 25
 41	  4	52.0	8.0	 25
 42	  4	51.3	8.3	 20
 43	  4	59.0	11.6	 25
 44	  4	63.0	16.8	 25
 45	  4	45.0	6.7	 20
 46	  4	69.0	11.7	 25
 47	  4	42.0	5.6	 20
 48	  4	58.0	7.6	 16
 49	  4	42.0	10.4	 20
 50	  4	40.3	6.5	 20
 51	  4	40.3	6.3	 20
 52	  4	47.0	9.8	 25
 53	  4	46.5	9.7	 20
 54	  4	43.0	6.7	 25
 55	  4	54.0	12.3	 25
 56	  4	55.8	10.3	 20
 57	  4	56.0	10.9	 25
 58	  4	53.0	6.2	 25
 59	  4	59.0	11.9	 20
 60	  4	73.5	12.0	 20
 61	  4	61.3	10.5	 20
 62	  4	4745.8	177.7	 16
 63	  4	91.0	17.4	 20
 64	  4	88.0	13.0	 25
 65	  4	5002.0	695.2	 20
 66	  4	5596.0	180.8	 25
 67	  4	87.0	10.5	 25
 68	  4	5298.3	297.4	 20
 69	  4	111.0	14.7	 25
 70	  4	105.0	12.2	 25
 71	  4	100.5	11.0	 20
 72	  4	5103.0	828.9	 20
 73	  4	76.5	9.4	 20
 74	  4	4989.8	168.1	 16
 75	  4	4280.0	177.5	 20
 76	  4	94.0	15.8	 25
 77	  4	90.3	12.1	 20
 78	  4	5564.0	881.3	 25
 79	  4	83.0	9.8	 25
 80	  4	5408.5	373.6	 20
 81	  4	127.0	26.4	 25
 82	  4	111.0	15.2	 25
 83	  4	106.5	17.3	 20
 84	  4	5117.0	901.6	 20
 85	  4	84.0	10.6	 20
 86	  4	4899.3	284.0	 16
 87	  4	105.5	22.0	 20
 88	  4	81.0	13.9	 25
 89	  4	78.0	14.6	 20
 90	  4	89.0	13.5	 25
 91	  4	66.0	10.5	 25
 92	  4	4995.8	343.5	 20
 93	  4	4267.0	522.7	 25
 94	  4	97.0	9.3	 25
 95	  4	94.5	14.3	 20
 96	  4	5017.3	958.7	 20
 97	  4	63.3	9.7	 20
 98	  4	72.0	11.9	 16
 99	  4	77.5	12.9	 20
100	  4	73.3	9.3	 20
101	  4	72.3	11.7	 20
102	  4	84.0	17.3	 25
103	  4	63.0	9.6	 25
104	  4	5288.0	307.7	 20
105	  4	118.0	22.0	 25
106	  4	94.0	13.1	 25
107	  4	4298.3	515.7	 20
108	  4	87.0	18.0	 25
109	  4	41.5	8.5	 20
110	  4	43.0	8.5	 16
111	  4	98.5	16.2	 20
112	  4	170.5	22.4	 20
113	  4	85.3	27.6	 20
114	  4	194.0	28.8	 25
115	  4	64.0	21.9	 25
116	  4	4835.5	339.3	 20
117	  4	4411.0	602.3	 25
118	  4	4475.0	530.3	 25
119	  4	5080.5	632.1	 20
120	  4	5653.0	233.2	 25
121	  4	90.3	9.7	 20
122	  4	4797.5	235.3	 16
123	  4	98.8	15.9	 20
124	  4	88.3	11.1	 20
125	  4	4803.5	873.3	 20
126	  4	5472.0	258.3	 25
127	  4	55.0	11.3	 25
128	  4	49.0	7.9	 20
129	  4	77.0	13.3	 25
130	  4	92.0	12.8	 25
131	  4	157.3	19.4	 20
132	  4	106.0	15.9	 25
133	  4	61.0	8.8	 20
134	  4	4492.0	226.5	 16
135	  4	88.3	17.3	 20
136	  4	77.0	13.7	 20
137	  4	81.3	12.0	 20
138	  4	4992.0	948.6	 25
139	  4	70.0	12.8	 25
140	  4	91.3	12.9	 20
141	  4	4200.0	874.9	 25
142	  4	4506.0	452.8	 25
143	  4	4719.0	426.9	 20
144	  4	90.0	15.4	 25
145	  4	58.0	10.2	 25
146	  4	89.0	15.0	 16
147	  4	4052.5	713.7	 20
148	  4	4389.0	137.9	 20
149	  4	4701.5	112.8	 16
150	  4	96.0	16.1	 25
151	  4	63.0	9.5	 25
152	  4	96.5	12.1	 20
153	  4	4323.0	774.7	 25
154	  4	4600.0	552.2	 25
155	  4	4908.0	487.3	 20
156	  4	100.0	19.5	 25
157	  4	54.0	11.3	 25
158	  4	46.3	11.0	 16
159	  4	58.5	10.0	 20
160	  4	56.5	9.3	 20
161	  4	97.5	15.8	 16
162	  4	82.0	15.1	 25
163	  4	58.0	8.6	 25
164	  4	64.3	10.2	 20
165	  4	49.0	7.1	 25
166	  4	52.0	9.4	 25
167	  4	91.5	69.0	 20
168	  4	64.0	9.8	 25
169	  4	59.0	12.0	 25
170	  4	58.0	12.1	 16
171	  4	54.0	10.9	 20
172	  4	42.8	7.2	 20
173	  4	43.3	6.2	 16
174	  4	45.0	8.9	 25
175	  4	51.0	11.0	 25
176	  4	52.3	7.1	 20
177	  4	90.0	15.2	 25
178	  4	2544.0	284.2	 25
179	  4	2044.8	200.6	 20
180	  4	131.0	17.2	 25
181	  4	66.3	10.9	 20
182	  4	45.0	6.8	 25
183	  4	43.0	9.9	 20
184	  4	48.5	12.9	 16
185	  4	52.0	9.4	 20
186	  4	62.5	10.4	 20
187	  4	114.8	17.4	 20
188	  4	130.0	35.3	 25
189	  4	129.0	24.1	 25
190	  4	50.0	6.9	 20
191	  4	54.0	9.8	 25
192	  4	59.0	11.4	 25
193	  4	247.8	45.1	 20
194	  4	822.0	126.6	 25
195	  4	448.5	33.7	 20
196	  4	104.3	16.7	 16
197	  4	74.0	14.4	 20
198	  4	61.3	12.8	 20
199	  4	58.5	9.7	 20
200	  4	49.0	15.0	 25
201	  4	60.0	10.7	 25
202	  4	72.5	12.2	 20
203	  4	61.0	9.4	 25
204	  4	49.0	8.2	 25
205	  4	42.3	6.7	 20
206	  4	70.0	14.7	 25
207	  4	67.5	14.3	 20
208	  4	83.5	14.3	 16
209	  4	76.3	11.2	 20
210	  4	83.8	15.1	 20
211	  4	33.3	6.7	 20
212	  4	39.0	6.7	 25
213	  4	38.0	7.6	 25
214	  4	37.5	9.2	 20
215	  4	36.0	7.8	 25
216	  4	98.0	21.0	 25
217	  4	65.3	11.2	 20
218	  4	56.0	8.7	 25
219	  4	58.0	11.1	 25
220	  4	227.8	23.8	 16
221	  4	294.0	32.0	 20
222	  4	92.0	31.7	 20
223	  4	63.0	12.7	 16
224	  4	62.0	10.5	 25
225	  4	46.0	11.3	 25
226	  4	41.5	8.9	 20
227	  4	46.0	8.0	 25
228	  4	45.0	7.3	 25
229	  4	58.0	8.2	 20
230	  4	48.0	10.5	 25
231	  4	60.0	7.3	 25
232	  4	68.3	12.6	 16
233	  4	49.0	8.3	 20
234	  4	60.5	12.2	 20
235	  4	53.3	11.3	 16
236	  4	43.0	9.8	 25
237	  4	54.0	11.7	 25
238	  4	47.0	9.3	 20
239	  4	52.0	10.0	 25
240	  4	127.0	22.8	 25
241	  4	73.0	19.5	 20
242	  4	49.0	10.6	 25
243	  4	52.0	9.8	 25
244	  4	65.3	15.1	 16
245	  4	100.5	13.9	 20
246	  4	67.5	13.6	 20
247	  4	121.8	14.6	 16
248	  4	49.0	10.5	 25
249	  4	50.0	7.9	 25
250	  4	48.0	7.6	 20
251	  4	70.0	13.6	 25
252	  4	49.0	9.4	 25
253	  4	52.0	8.8	 20
254	  4	43.0	6.6	 25
255	  4	44.0	7.6	 25
256	  4	47.5	11.5	 16
257	  4	43.0	10.9	 20
258	  4	45.8	8.6	 20
259	  4	61.5	11.7	 16
260	  4	90.3	11.7	 20
261	  4	51.0	11.2	 25
262	  4	43.0	7.7	 20
263	  4	43.0	7.1	 25
264	  4	46.0	8.4	 25
265	  4	48.0	10.6	 20
266	  4	45.0	7.9	 25
267	  4	51.0	8.7	 25
268	  4	44.0	8.9	 20
269	  4	50.3	9.0	 20
270	  4	45.3	11.0	 20
271	  4	56.5	14.4	 16
272	  4	63.3	10.8	 20
273	  4	50.0	9.2	 25
274	  4	57.0	12.5	 20
275	  4	77.0	16.9	 25
276	  4	44.0	5.7	 25
277	  4	53.0	10.1	 20
278	  4	45.0	7.7	 25
279	  4	54.0	10.9	 25
280	  4	48.5	11.6	 20
281	  4	45.0	6.9	 20
282	  4	45.3	7.1	 20
283	  4	47.0	6.1	 16
284	  4	48.0	10.0	 20
285	  4	68.0	11.9	 25
286	  4	82.5	10.0	 20
287	  4	116.0	34.8	 25
288	  4	66.0	11.3	 25
289	  4	153.5	16.5	 20
290	  4	75.0	17.0	 25
291	  4	52.0	10.5	 25
292	  4	46.3	8.0	 20
293	  4	58.3	11.6	 20
294	  4	50.0	7.9	 20
295	  4	42.3	6.8	 16
296	  4	39.5	5.9	 20
297	  4	39.0	6.1	 25
298	  4	41.0	7.1	 20
299	  4	46.0	5.6	 25
300	  4	45.0	13.0	 25
301	  4	64.5	11.3	 20
302	  4	46.0	7.8	 25
303	  4	56.0	7.7	 25
304	  4	45.3	12.9	 20
305	  4	44.0	5.6	 25
306	  4	65.5	12.0	 20
307	  4	51.5	9.4	 16
308	  4	52.5	8.5	 20
309	  4	81.0	17.6	 16
310	  4	57.0	11.3	 25
311	  4	207.0	34.6	 25
312	  4	69.0	9.0	 20
313	  4	60.0	15.8	 25
314	  4	56.0	10.7	 25
315	  4	73.0	5.5	 20
316	  4	93.0	29.0	 25
317	  4	119.0	13.8	 25
318	  4	154.0	19.9	 16
319	  4	62.3	12.6	 20
320	  4	59.0	7.1	 20
321	  4	243.5	38.8	 16
322	  4	80.0	15.1	 25
323	  4	186.0	24.7	 25
324	  4	169.3	19.8	 20
325	  4	70.0	15.2	 25
326	  4	54.0	9.0	 25
327	  4	41.0	5.9	 20
328	  4	47.0	7.4	 25
329	  4	48.0	8.8	 25
330	  4	47.3	9.7	 16
331	  4	47.0	7.9	 20
332	  4	50.0	8.3	 20
333	  4	42.3	8.7	 16
334	  4	40.0	8.3	 25
335	  4	46.0	8.4	 25
336	  4	44.3	7.1	 20
337	  4	43.0	8.2	 25
338	  4	63.0	13.7	 25
339	  4	44.5	7.5	 20
340	  4	66.0	9.7	 25
341	  4	67.0	15.0	 25
342	  4	43.3	8.7	 20
343	  4	40.0	6.4	 20
344	  4	50.3	9.7	 20
345	  4	57.0	12.2	 16
346	  4	54.3	11.0	 20
347	  4	59.0	32.6	 25
348	  4	44.5	9.6	 20
349	  4	49.0	10.7	 25
350	  4	46.0	8.0	 25
351	  4	45.0	9.3	 20
352	  4	42.0	17.3	 25
353	  4	52.0	8.2	 25
354	  4	44.3	8.7	 20
355	  4	49.3	9.2	 20
356	  4	42.0	8.3	 20
357	  4	49.3	11.9	 16
358	  4	47.0	8.4	 20
359	  4	47.0	9.7	 25
360	  4	43.5	7.8	 20
361	  4	47.0	26.0	 25
362	  4	54.0	12.9	 25
363	  4	227.3	31.2	 20
364	  4	150.0	25.7	 25
365	  4	266.0	26.4	 25
366	  4	163.0	27.0	 20
367	  4	190.3	83.7	 20
368	  4	56.8	7.6	 20
369	  4	50.8	9.6	 16
370	  4	42.8	8.6	 20
371	  4	48.0	7.1	 25
372	  4	48.3	8.2	 20
373	  4	61.0	10.7	 25
374	  4	53.0	12.1	 25
375	  4	74.3	18.9	 20
376	  4	160.0	23.8	 25
377	  4	68.0	10.8	 25
378	  4	83.8	16.5	 20
379	  4	98.0	15.3	 25
380	  4	71.0	9.9	 20
381	  4	53.3	9.2	 16
382	  4	40.0	7.5	 20
383	  4	39.8	8.6	 20
384	  4	43.8	8.8	 20
385	  4	44.0	9.4	 25
386	  4	60.0	11.2	 25
387	  4	46.3	7.6	 20
388	  4	45.0	8.6	 25
389	  4	46.0	8.7	 25
390	  4	39.3	7.6	 20
391	  4	48.0	8.2	 25
392	  4	49.3	9.8	 20
393	  4	47.3	6.1	 16
394	  4	66.3	11.2	 20
395	  4	53.3	9.2	 20
396	  4	45.5	6.4	 20
397	  4	41.0	6.4	 25
398	  4	42.0	6.9	 25
399	  4	43.3	7.1	 20
400	  4	46.0	8.3	 25
401	  4	116.0	15.2	 25
402	  4	96.0	14.4	 20
403	  4	87.0	16.3	 25
404	  4	229.0	28.9	 20
405	  4	51.8	9.0	 16
406	  4	52.0	6.8	 20
407	  4	44.5	7.2	 20
408	  4	43.3	8.2	 20
409	  4	39.0	6.5	 25
410	  4	41.0	6.9	 25
411	  4	42.0	9.1	 20
412	  4	49.0	7.6	 25
413	  4	56.0	7.4	 25
414	  4	52.3	8.3	 20
415	  4	49.0	8.8	 25
416	  4	50.3	9.0	 20
417	  4	58.0	13.7	 16
418	  4	50.5	12.1	 20
419	  4	59.0	10.2	 20
420	  4	71.3	13.0	 16
421	  4	75.0	20.3	 25
422	  4	45.0	9.6	 25
423	  4	57.0	10.3	 20
424	  4	39.0	8.1	 25
425	  4	37.0	6.9	 25
426	  4	36.3	6.6	 20
427	  4	33.0	6.2	 25
428	  4	35.0	6.9	 25
429	  4	56.8	10.3	 16
430	  4	38.3	8.6	 20
431	  4	55.5	7.9	 20
432	  4	47.0	9.6	 16
433	  4	44.0	8.7	 25
434	  4	57.0	11.1	 25
435	  4	43.0	7.3	 20
436	  4	51.0	10.8	 25
437	  4	45.0	5.0	 20
438	  4	55.0	13.2	 25
439	  4	57.0	12.4	 25
440	  4	79.3	14.4	 20
441	  4	63.3	12.8	 20
442	  4	52.3	9.3	 20
443	  4	43.3	7.6	 16
444	  4	42.0	6.2	 20
445	  4	52.0	10.5	 25
446	  4	58.3	14.7	 20
447	  4	57.0	8.9	 25
448	  4	46.0	9.7	 25
449	  4	65.0	15.2	 20
450	  4	52.0	11.6	 25
451	  4	47.0	8.4	 25
452	  4	42.5	5.4	 20
453	  4	47.5	9.3	 20
454	  4	45.0	20.7	 20
455	  4	44.3	7.0	 16
456	  4	41.0	5.9	 20
457	  4	38.0	7.9	 25
458	  4	42.3	8.7	 20
459	  4	57.0	10.2	 25
460	  4	249.0	28.2	 25
461	  4	43.3	7.8	 20
462	  4	90.0	16.6	 25
463	  4	62.0	17.5	 25
464	  4	347.0	61.0	 20
465	  4	60.0	9.3	 25
466	  4	49.3	9.3	 20
467	  4	51.0	9.8	 16
468	  4	51.0	8.3	 20
469	  4	55.5	15.0	 20
470	  4	47.3	8.1	 20
471	  4	42.0	6.7	 25
472	  4	38.0	8.4	 25
473	  4	37.3	6.0	 20
474	  4	43.0	15.8	 25
475	  4	49.0	11.2	 25
476	  4	42.5	8.4	 20
477	  4	40.0	8.3	 25
478	  4	47.3	8.0	 20
479	  4	44.3	5.6	 16
480	  4	38.3	7.5	 20
481	  4	50.8	7.3	 20
482	  4	98.5	27.3	 20
483	  4	73.0	12.5	 25
484	  4	89.0	15.2	 25
485	  4	39.5	6.7	 20
486	  4	42.0	7.6	 25
487	  4	46.0	10.1	 25
488	  4	51.0	10.7	 20
489	  4	45.0	9.6	 25
490	  4	52.3	9.5	 20
491	  4	46.0	6.4	 16
492	  4	53.0	10.7	 20
493	  4	40.3	8.0	 20
494	  4	44.8	8.1	 20
495	  4	43.0	8.2	 25
496	  4	47.0	8.9	 25
497	  4	78.5	11.9	 20
498	  4	98.0	15.5	 25
499	  4	181.0	19.2	 25
500	  4	156.5	16.8	 20
501	  4	48.0	9.4	 25
502	  4	66.0	10.4	 25
503	  4	64.8	10.5	 16
504	  4	64.3	7.5	 20
505	  4	188.5	25.6	 20
506	  4	699.5	35.8	 16
507	  4	114.0	51.5	 25
508	  4	112.0	14.4	 25
509	  4	228.5	28.0	 20
510	  4	585.0	56.3	 25
511	  4	66.0	10.9	 25
512	  4	50.0	10.0	 20
513	  4	52.0	7.5	 25
514	  4	41.0	7.7	 25
515	  4	41.3	8.2	 16
516	  4	45.3	8.5	 20
517	  4	50.5	7.9	 20
518	  4	70.5	11.4	 16
519	  4	95.0	14.5	 25
520	  4	123.0	17.1	 25
521	  4	59.0	10.6	 20
522	  4	71.0	12.8	 25
523	  4	48.0	8.0	 25
524	  4	42.5	5.4	 20
525	  4	47.0	12.0	 25
526	  4	62.0	10.7	 25
527	  4	70.3	14.7	 16
528	  4	72.8	15.3	 20
529	  4	50.3	9.4	 20
530	  4	45.5	9.9	 16
531	  4	57.0	9.7	 25
532	  4	53.0	8.4	 25
533	  4	46.3	5.6	 20
534	  4	47.0	9.8	 25
535	  4	43.0	7.7	 25
536	  4	39.3	6.4	 20
537	  4	76.0	14.6	 25
538	  4	60.0	11.8	 25
539	  4	50.3	8.4	 20
540	  4	49.8	10.0	 20
541	  4	73.3	13.2	 20
542	  4	54.0	7.8	 16
543	  4	56.3	9.8	 20
544	  4	47.0	9.6	 25
545	  4	46.3	10.1	 20
546	  4	64.0	9.6	 25
547	  4	57.0	9.1	 25
548	  4	104.5	14.2	 20
549	  4	74.0	14.5	 25
550	  4	67.0	10.5	 25
551	  4	137.3	24.0	 20
552	  4	42.3	5.7	 20
553	  4	52.0	8.3	 20
554	  4	46.3	7.6	 16
555	  4	75.8	19.9	 20
556	  4	57.0	11.7	 25
557	  4	58.0	10.7	 20
558	  4	55.0	11.7	 25
559	  4	62.0	12.9	 25
560	  4	102.5	17.4	 20
561	  4	60.0	12.4	 25
562	  4	60.0	9.0	 25
563	  4	57.3	16.3	 20
564	  4	45.3	7.7	 20
565	  4	52.0	11.4	 16
566	  4	46.0	8.4	 20
567	  4	54.3	11.8	 20
568	  4	272.5	41.6	 20
569	  4	400.0	89.3	 25
570	  4	129.0	19.2	 25
571	  4	44.3	8.7	 20
572	  4	51.0	10.1	 25
573	  4	48.0	10.0	 25
574	  4	63.5	20.1	 20
575	  4	58.0	10.9	 25
576	  4	55.5	7.6	 20
577	  4	48.8	8.7	 16
578	  4	52.5	9.5	 20
579	  4	56.3	9.0	 20
580	  4	82.0	11.9	 16
581	  4	163.0	31.7	 25
582	  4	133.0	26.1	 25
583	  4	64.0	11.8	 20
584	  4	230.0	37.7	 25
585	  4	112.0	17.2	 25
586	  4	57.0	10.4	 20
587	  4	152.0	29.0	 25
588	  4	58.0	9.1	 25
589	  4	40.0	9.5	 16
590	  4	43.3	7.8	 20
591	  4	44.0	7.0	 20
592	  4	40.3	5.8	 16
593	  4	42.0	6.4	 25
594	  4	63.0	11.8	 25
595	  4	303.5	43.1	 20
596	  4	72.0	11.3	 25
597	  4	98.0	20.5	 25
598	  4	116.8	27.0	 20
599	  4	105.0	13.7	 25
600	  4	112.0	15.7	 25
601	  4	87.0	14.2	 16
602	  4	65.8	11.4	 20
603	  4	50.3	8.9	 20
604	  4	43.8	9.5	 16
605	  4	38.0	6.4	 25
606	  4	132.0	24.2	 25
607	  4	365.3	91.5	 20
608	  4	111.0	25.6	 25
609	  4	54.0	11.0	 25
610	  4	48.3	8.0	 20
611	  4	45.0	9.4	 25
612	  4	46.0	9.5	 25
613	  4	52.0	8.5	 16
614	  4	77.3	13.2	 20
615	  4	57.3	12.3	 20
616	  4	53.5	9.8	 16
617	  4	52.0	8.5	 25
618	  4	63.0	11.5	 25
619	  4	65.0	11.0	 20
620	  4	59.0	9.2	 25
621	  4	137.0	18.5	 25
622	  4	200.8	32.3	 20
623	  4	57.0	8.9	 25
624	  4	58.0	12.4	 25
625	  4	61.3	11.6	 20
626	  4	124.8	22.5	 20
627	  4	61.0	10.4	 20
628	  4	51.0	9.3	 16
629	  4	48.3	6.1	 20
630	  4	58.0	10.0	 25
631	  4	50.3	7.4	 20
632	  4	52.0	11.2	 25
633	  4	57.0	11.5	 25
634	  4	50.3	7.5	 20
635	  4	49.0	11.4	 25
636	  4	45.0	8.4	 25
637	  4	43.0	6.8	 20
638	  4	45.3	8.8	 20
639	  4	44.8	8.2	 20
  0	  5	71.0	12.6	 20
  1	  5	60.0	10.9	 25
  2	  5	57.8	12.8	 20
  3	  5	70.3	133.9	 16
  4	  5	93.8	16.4	 20
  5	  5	53.3	8.1	 20
  6	  5	55.5	10.3	 20
  7	  5	51.0	9.0	 25
  8	  5	47.0	10.9	 25
  9	  5	33.0	8.0	 20
 10	  5	50.0	9.2	 25
 11	  5	52.0	10.7	 25
 12	  5	45.3	8.3	 20
 13	  5	46.0	6.7	 25
 14	  5	71.0	11.0	 20
 15	  5	46.5	9.6	 16
 16	  5	40.3	9.8	 20
 17	  5	39.3	7.4	 20
 18	  5	41.0	10.0	 16
 19	  5	45.0	8.4	 25
 20	  5	45.0	6.5	 20
 21	  5	45.0	7.5	 25
 22	  5	49.0	9.0	 25
 23	  5	113.8	20.3	 20
 24	  5	73.0	16.1	 25
 25	  5	72.0	12.7	 25
 26	  5	114.8	14.8	 20
 27	  5	76.5	13.6	 20
 28	  5	561.8	53.4	 20
 29	  5	92.0	12.0	 16
 30	  5	55.5	12.2	 20
 31	  5	99.0	14.9	 25
 32	  5	154.3	18.0	 20
 33	  5	150.0	28.1	 25
 34	  5	49.0	8.8	 25
 35	  5	182.8	23.9	 20
 36	  5	59.0	10.0	 25
 37	  5	76.0	12.2	 25
 38	  5	167.3	21.6	 20
 39	  5	45.3	8.1	 20
 40	  5	52.5	9.9	 20
 41	  5	56.3	9.4	 16
 42	  5	176.0	30.9	 20
 43	  5	88.0	12.6	 25
 44	  5	46.0	7.9	 20
 45	  5	119.0	23.2	 25
 46	  5	45.0	7.1	 25
 47	  5	46.5	9.1	 20
 48	  5	47.0	8.1	 25
 49	  5	51.0	10.1	 25
 50	  5	49.3	7.1	 20
 51	  5	50.8	10.2	 20
 52	  5	44.0	6.8	 20
 53	  5	38.3	6.9	 16
 54	  5	45.3	8.7	 20
 55	  5	62.0	16.7	 25
 56	  5	59.3	11.0	 20
 57	  5	48.0	7.2	 25
 58	  5	55.0	8.5	 25
 59	  5	59.3	9.3	 20
 60	  5	64.0	13.9	 25
 61	  5	60.0	9.1	 25
 62	  5	5133.5	191.5	 20
 63	  5	97.0	13.7	 25
 64	  5	86.5	13.1	 20
 65	  5	97.3	11.4	 16
 66	  5	5707.8	773.5	 20
 67	  5	85.8	9.0	 20
 68	  5	5553.8	219.4	 20
 69	  5	5090.0	838.7	 25
 70	  5	4914.0	730.3	 25
 71	  5	4939.8	624.4	 20
 72	  5	96.0	14.5	 25
 73	  5	77.0	10.1	 25
 74	  5	4841.0	153.5	 20
 75	  5	88.0	11.9	 25
 76	  5	85.3	12.3	 20
 77	  5	92.5	15.0	 16
 78	  5	5536.3	828.5	 20
 79	  5	91.5	15.8	 20
 80	  5	5503.8	196.4	 20
 81	  5	5028.0	847.4	 25
 82	  5	4893.0	734.0	 25
 83	  5	4766.8	626.5	 20
 84	  5	93.0	10.9	 25
 85	  5	72.0	11.3	 25
 86	  5	5101.8	270.6	 20
 87	  5	97.0	15.4	 25
 88	  5	84.0	13.8	 20
 89	  5	86.0	13.5	 16
 90	  5	82.0	12.3	 20
 91	  5	71.8	11.3	 20
 92	  5	4883.3	229.5	 20
 93	  5	95.0	19.6	 25
 94	  5	87.0	9.9	 25
 95	  5	89.3	11.4	 20
 96	  5	5184.0	942.2	 25
 97	  5	65.0	11.0	 25
 98	  5	76.3	9.1	 20
 99	  5	81.0	12.0	 25
100	  5	4396.0	643.1	 25
101	  5	83.8	13.7	 16
102	  5	81.0	11.8	 20
103	  5	71.0	11.2	 20
104	  5	5149.3	237.2	 16
105	  5	4437.0	823.5	 25
106	  5	4163.0	732.7	 25
107	  5	81.3	17.2	 20
108	  5	63.0	9.2	 25
109	  5	43.0	8.3	 25
110	  5	40.0	8.6	 20
111	  5	135.0	23.5	 25
112	  5	116.0	22.7	 25
113	  5	111.8	18.6	 16
114	  5	54.8	6.9	 20
115	  5	70.0	15.4	 20
116	  5	4761.0	233.5	 16
117	  5	102.0	15.9	 25
118	  5	90.0	12.6	 25
119	  5	102.0	13.6	 20
120	  5	5485.0	817.2	 25
121	  5	88.0	10.6	 25
122	  5	4927.0	218.2	 20
123	  5	95.0	17.6	 25
124	  5	80.0	11.4	 25
125	  5	105.0	17.7	 16
126	  5	5404.8	905.6	 20
127	  5	62.3	9.0	 20
128	  5	49.0	5.1	 16
129	  5	59.0	8.7	 25
130	  5	56.0	9.8	 25
131	  5	76.3	10.8	 20
132	  5	336.0	44.5	 25
133	  5	64.0	9.4	 25
134	  5	4789.5	220.6	 20
135	  5	89.0	17.4	 25
136	  5	79.0	10.7	 25
137	  5	83.0	10.7	 16
138	  5	4988.5	838.5	 20
139	  5	60.3	8.1	 20
140	  5	63.8	9.5	 16
141	  5	77.3	12.3	 20
142	  5	92.0	12.6	 25
143	  5	4368.3	644.9	 20
144	  5	87.0	15.6	 25
145	  5	52.0	7.3	 25
146	  5	70.8	12.6	 20
147	  5	86.0	12.8	 25
148	  5	91.5	14.5	 20
149	  5	94.0	13.8	 25
150	  5	5165.3	804.3	 20
151	  5	69.3	10.0	 16
152	  5	4690.8	1002.8	 20
153	  5	89.0	10.4	 20
154	  5	90.0	14.1	 20
155	  5	98.0	14.2	 25
156	  5	5432.0	773.0	 25
157	  5	57.5	9.1	 20
158	  5	45.0	7.7	 25
159	  5	52.0	9.1	 25
160	  5	54.5	8.7	 20
161	  5	84.0	12.8	 25
162	  5	297.5	31.4	 20
163	  5	74.3	13.0	 16
164	  5	95.0	12.5	 20
165	  5	162.5	17.6	 20
166	  5	248.5	32.4	 20
167	  5	93.0	13.6	 25
168	  5	98.0	14.8	 25
169	  5	114.5	18.8	 20
170	  5	102.0	19.8	 25
171	  5	91.0	14.7	 25
172	  5	97.5	20.1	 20
173	  5	51.0	8.4	 25
174	  5	153.8	22.2	 20
175	  5	73.5	14.0	 16
176	  5	66.5	9.4	 20
177	  5	104.3	20.9	 20
178	  5	75.5	13.9	 16
179	  5	81.0	11.4	 25
180	  5	61.0	9.3	 25
181	  5	59.8	8.5	 20
182	  5	59.0	13.8	 25
183	  5	47.0	7.3	 25
184	  5	59.5	10.0	 20
185	  5	49.0	8.6	 25
186	  5	48.0	8.3	 25
187	  5	50.5	7.7	 16
188	  5	45.3	9.4	 20
189	  5	136.0	23.0	 20
190	  5	46.0	8.3	 16
191	  5	50.0	8.1	 25
192	  5	49.0	8.1	 25
193	  5	311.0	39.8	 20
194	  5	793.0	89.5	 25
195	  5	222.0	73.3	 25
196	  5	96.5	22.6	 20
197	  5	109.0	14.8	 25
198	  5	143.0	20.8	 25
199	  5	750.8	60.5	 16
200	  5	83.5	14.7	 20
201	  5	70.5	12.6	 20
202	  5	333.8	30.5	 16
203	  5	84.0	15.9	 25
204	  5	99.0	16.7	 25
205	  5	66.5	9.0	 20
206	  5	67.0	11.1	 25
207	  5	78.0	13.6	 25
208	  5	51.5	9.4	 20
209	  5	47.0	9.3	 25
210	  5	48.0	8.4	 25
211	  5	51.0	8.2	 16
212	  5	51.5	9.1	 20
213	  5	49.0	17.2	 20
214	  5	69.5	9.4	 16
215	  5	67.0	11.0	 25
216	  5	86.0	29.4	 25
217	  5	600.8	49.2	 20
218	  5	93.0	13.1	 25
219	  5	71.0	13.4	 25
220	  5	533.3	67.3	 20
221	  5	571.0	78.4	 25
222	  5	202.0	27.8	 25
223	  5	202.8	35.0	 20
224	  5	280.8	33.5	 20
225	  5	184.3	25.8	 20
226	  5	97.3	14.9	 16
227	  5	64.5	10.9	 20
228	  5	76.0	15.7	 25
229	  5	53.8	9.1	 20
230	  5	59.0	13.4	 25
231	  5	39.0	6.7	 25
232	  5	47.3	8.4	 20
233	  5	45.0	9.6	 25
234	  5	44.0	6.3	 25
235	  5	57.3	8.9	 20
236	  5	48.3	8.4	 20
237	  5	56.5	10.0	 20
238	  5	55.5	14.3	 16
239	  5	69.3	11.2	 20
240	  5	52.0	11.9	 25
241	  5	58.3	11.5	 20
242	  5	51.0	8.4	 25
243	  5	80.0	14.2	 25
244	  5	67.0	10.2	 20
245	  5	68.0	12.1	 25
246	  5	94.0	16.0	 25
247	  5	117.5	23.0	 20
248	  5	60.8	10.5	 20
249	  5	81.3	14.8	 20
250	  5	70.5	13.2	 16
251	  5	58.5	12.2	 20
252	  5	57.0	13.6	 25
253	  5	70.5	12.8	 20
254	  5	54.0	7.2	 25
255	  5	70.0	11.9	 25
256	  5	89.3	10.1	 20
257	  5	53.0	11.5	 25
258	  5	46.0	8.0	 25
259	  5	52.3	8.8	 20
260	  5	56.0	12.2	 25
261	  5	151.8	25.7	 20
262	  5	55.5	36.4	 16
263	  5	84.0	13.5	 20
264	  5	44.0	7.5	 20
265	  5	50.0	8.5	 20
266	  5	49.0	9.0	 25
267	  5	80.0	12.5	 25
268	  5	58.0	11.2	 20
269	  5	76.0	14.0	 25
270	  5	87.0	16.0	 25
271	  5	129.3	19.6	 20
272	  5	139.0	32.1	 25
273	  5	117.0	18.6	 20
274	  5	114.0	13.4	 16
275	  5	122.3	26.1	 20
276	  5	104.3	20.9	 16
277	  5	61.0	9.7	 25
278	  5	247.0	30.9	 25
279	  5	53.3	9.4	 20
280	  5	49.0	11.4	 25
281	  5	47.0	9.9	 25
282	  5	47.0	7.8	 20
283	  5	49.0	10.8	 25
284	  5	55.0	7.4	 25
285	  5	255.5	37.8	 16
286	  5	185.0	15.6	 20
287	  5	210.5	18.4	 20
288	  5	143.3	15.0	 16
289	  5	59.0	12.4	 25
290	  5	98.0	14.9	 25
291	  5	67.0	9.4	 20
292	  5	81.0	13.9	 25
293	  5	105.0	16.2	 25
294	  5	112.3	28.8	 20
295	  5	57.0	8.7	 25
296	  5	48.0	9.6	 25
297	  5	38.3	6.3	 16
298	  5	39.0	8.1	 20
299	  5	44.8	10.5	 20
300	  5	140.5	22.9	 16
301	  5	108.3	24.7	 20
302	  5	40.0	7.9	 25
303	  5	71.3	13.5	 20
304	  5	48.0	9.4	 25
305	  5	49.0	11.6	 25
306	  5	60.3	10.7	 20
307	  5	57.0	14.5	 25
308	  5	69.0	10.6	 25
309	  5	52.0	15.9	 20
310	  5	65.0	10.6	 20
311	  5	41.0	9.3	 20
312	  5	65.8	10.3	 16
313	  5	85.5	13.5	 20
314	  5	94.0	18.8	 25
315	  5	86.3	16.0	 20
316	  5	50.0	8.6	 25
317	  5	52.0	8.1	 25
318	  5	50.0	8.2	 20
319	  5	59.0	8.5	 25
320	  5	91.0	17.8	 25
321	  5	228.0	29.3	 20
322	  5	122.5	26.4	 20
323	  5	509.3	74.0	 20
324	  5	100.5	8.7	 16
325	  5	414.3	89.2	 20
326	  5	54.0	8.8	 25
327	  5	68.3	13.7	 20
328	  5	43.0	7.4	 25
329	  5	53.0	9.8	 25
330	  5	49.3	9.9	 20
331	  5	41.0	7.8	 25
332	  5	44.0	9.0	 25
333	  5	46.3	10.9	 20
334	  5	40.3	8.5	 20
335	  5	44.3	9.6	 20
336	  5	62.0	9.9	 16
337	  5	44.8	9.4	 20
338	  5	38.0	7.1	 20
339	  5	41.3	7.1	 20
340	  5	51.0	10.2	 25
341	  5	46.0	6.7	 25
342	  5	50.0	9.4	 20
343	  5	48.0	9.6	 25
344	  5	45.0	8.6	 25
345	  5	46.5	9.3	 20
346	  5	46.0	7.7	 25
347	  5	53.0	9.6	 20
348	  5	45.5	7.8	 16
349	  5	40.5	8.8	 20
350	  5	79.0	17.6	 20
351	  5	44.3	6.7	 20
352	  5	43.0	9.1	 25
353	  5	43.0	5.8	 25
354	  5	99.8	15.5	 20
355	  5	123.0	19.4	 25
356	  5	60.0	9.5	 25
357	  5	54.3	13.3	 20
358	  5	54.0	10.1	 25
359	  5	40.3	11.3	 20
360	  5	42.5	6.4	 16
361	  5	129.5	20.0	 20
362	  5	106.5	17.7	 20
363	  5	48.3	8.5	 20
364	  5	47.0	9.3	 25
365	  5	49.0	9.7	 25
366	  5	50.3	9.7	 20
367	  5	55.0	11.8	 25
368	  5	356.0	63.0	 25
369	  5	82.0	17.7	 20
370	  5	87.0	21.0	 25
371	  5	135.5	21.4	 20
372	  5	180.0	20.8	 16
373	  5	93.0	20.5	 20
374	  5	62.3	7.1	 20
375	  5	64.8	9.7	 20
376	  5	61.0	11.0	 25
377	  5	57.0	10.3	 25
378	  5	57.3	11.2	 20
379	  5	63.0	10.0	 25
380	  5	65.0	13.9	 25
381	  5	55.5	9.5	 20
382	  5	70.0	10.0	 25
383	  5	69.0	12.9	 25
384	  5	57.5	13.9	 16
385	  5	45.3	8.9	 20
386	  5	47.0	10.2	 20
387	  5	45.3	9.0	 16
388	  5	65.0	12.3	 25
389	  5	66.0	10.7	 25
390	  5	54.0	8.6	 20
391	  5	66.0	8.6	 25
392	  5	71.0	12.7	 25
393	  5	121.5	14.1	 20
394	  5	72.0	12.0	 25
395	  5	102.0	14.5	 25
396	  5	53.3	8.3	 16
397	  5	57.3	10.9	 20
398	  5	42.5	9.0	 20
399	  5	43.5	7.4	 16
400	  5	51.0	10.0	 25
401	  5	55.0	9.4	 25
402	  5	74.3	15.3	 20
403	  5	353.0	50.4	 25
404	  5	76.3	14.8	 20
405	  5	103.0	22.1	 25
406	  5	44.0	7.7	 25
407	  5	43.0	7.9	 20
408	  5	53.3	12.5	 20
409	  5	47.5	9.2	 20
410	  5	74.0	13.0	 16
411	  5	92.5	17.1	 20
412	  5	94.0	16.4	 25
413	  5	52.0	9.3	 20
414	  5	1752.0	363.9	 25
415	  5	105.0	14.8	 25
416	  5	190.3	21.2	 20
417	  5	172.0	25.2	 25
418	  5	429.0	49.2	 25
419	  5	538.5	51.5	 20
420	  5	126.0	61.1	 25
421	  5	107.5	19.1	 20
422	  5	49.5	8.7	 16
423	  5	225.0	36.8	 20
424	  5	98.5	16.3	 20
425	  5	89.8	11.7	 20
426	  5	39.0	8.1	 25
427	  5	41.0	5.7	 25
428	  5	328.3	46.5	 20
429	  5	102.0	26.9	 25
430	  5	64.0	9.6	 25
431	  5	49.3	10.7	 20
432	  5	57.0	14.8	 25
433	  5	48.3	10.2	 20
434	  5	49.0	12.8	 16
435	  5	54.3	10.0	 20
436	  5	43.0	7.1	 20
437	  5	37.3	5.8	 20
438	  5	45.0	10.3	 25
439	  5	45.0	7.6	 25
440	  5	45.3	5.8	 20
441	  5	39.0	6.8	 25
442	  5	121.0	20.3	 25
443	  5	83.8	9.8	 20
444	  5	68.0	13.0	 25
445	  5	83.5	13.3	 20
446	  5	80.0	20.3	 16
447	  5	84.3	14.6	 20
448	  5	101.0	11.3	 20
449	  5	339.8	47.9	 20
450	  5	98.0	17.5	 25
451	  5	58.0	11.2	 25
452	  5	78.8	13.0	 20
453	  5	58.0	7.1	 25
454	  5	78.0	12.6	 25
455	  5	46.0	7.7	 20
456	  5	42.0	10.5	 25
457	  5	76.0	13.0	 20
458	  5	77.0	14.1	 16
459	  5	39.8	10.6	 20
460	  5	40.0	6.6	 20
461	  5	46.3	9.9	 16
462	  5	47.0	8.3	 25
463	  5	67.0	10.0	 25
464	  5	50.3	7.1	 20
465	  5	233.0	48.4	 25
466	  5	73.0	15.6	 25
467	  5	82.0	11.1	 20
468	  5	70.0	15.1	 25
469	  5	46.0	8.6	 25
470	  5	57.3	11.7	 16
471	  5	43.0	7.8	 20
472	  5	45.3	8.9	 20
473	  5	47.0	7.9	 16
474	  5	44.0	6.9	 25
475	  5	51.0	7.3	 25
476	  5	556.5	67.1	 20
477	  5	41.0	6.5	 25
478	  5	50.0	8.0	 25
479	  5	61.8	9.1	 20
480	  5	49.0	8.4	 25
481	  5	41.0	5.1	 25
482	  5	86.8	12.4	 16
483	  5	90.3	16.2	 20
484	  5	86.8	13.0	 20
485	  5	83.5	24.3	 16
486	  5	49.0	9.0	 25
487	  5	398.0	56.0	 25
488	  5	99.5	15.4	 20
489	  5	261.0	40.8	 25
490	  5	78.0	17.0	 25
491	  5	198.5	28.2	 20
492	  5	62.0	9.8	 25
493	  5	97.0	19.1	 25
494	  5	299.5	31.4	 16
495	  5	43.5	9.3	 20
496	  5	235.0	34.9	 20
497	  5	51.0	7.8	 16
498	  5	59.3	7.7	 20
499	  5	80.0	14.3	 25
500	  5	164.0	28.9	 20
501	  5	74.0	46.8	 25
502	  5	248.0	32.6	 25
503	  5	94.8	16.4	 20
504	  5	119.0	19.8	 25
505	  5	74.0	9.9	 25
506	  5	442.5	68.4	 20
507	  5	125.5	23.0	 20
508	  5	76.5	19.7	 20
509	  5	51.3	7.3	 16
510	  5	133.8	18.5	 20
511	  5	53.0	11.1	 25
512	  5	52.3	11.1	 20
513	  5	42.0	7.9	 25
514	  5	43.0	8.6	 25
515	  5	45.3	9.6	 20
516	  5	121.0	28.4	 25
517	  5	46.0	6.5	 25
518	  5	88.5	24.4	 20
519	  5	69.0	11.3	 20
520	  5	69.8	11.2	 20
521	  5	59.5	11.7	 16
522	  5	57.0	10.0	 20
523	  5	90.0	17.0	 25
524	  5	84.0	12.6	 20
525	  5	41.0	5.2	 25
526	  5	58.0	8.2	 25
527	  5	44.0	6.1	 20
528	  5	42.0	9.1	 25
529	  5	55.0	7.0	 25
530	  5	64.5	11.8	 20
531	  5	45.3	7.3	 20
532	  5	45.0	10.6	 16
533	  5	46.0	8.5	 20
534	  5	105.3	17.3	 20
535	  5	89.8	15.8	 20
536	  5	49.0	8.6	 25
537	  5	50.0	11.1	 25
538	  5	47.5	40.8	 20
539	  5	44.0	7.7	 25
540	  5	43.0	6.7	 25
541	  5	83.3	15.9	 20
542	  5	77.0	14.9	 25
543	  5	115.0	18.7	 25
544	  5	55.3	10.9	 16
545	  5	56.0	31.1	 20
546	  5	486.8	78.9	 20
547	  5	41.0	8.3	 16
548	  5	151.0	34.3	 25
549	  5	688.0	89.0	 25
550	  5	180.8	24.7	 20
551	  5	380.0	32.6	 25
552	  5	79.0	13.3	 25
553	  5	75.8	11.9	 20
554	  5	93.0	21.5	 25
555	  5	61.0	12.6	 25
556	  5	619.5	40.4	 16
557	  5	104.8	15.2	 20
558	  5	177.0	24.2	 20
559	  5	243.5	23.1	 16
560	  5	96.0	29.5	 25
561	  5	103.0	10.2	 25
562	  5	57.8	9.1	 20
563	  5	40.0	6.5	 25
564	  5	77.0	14.0	 25
565	  5	86.5	18.0	 20
566	  5	102.0	16.1	 25
567	  5	49.0	9.9	 25
568	  5	66.3	12.9	 16
569	  5	462.5	98.4	 20
570	  5	134.8	18.5	 20
571	  5	89.0	16.5	 16
572	  5	227.0	35.2	 25
573	  5	91.0	21.2	 25
574	  5	52.5	9.5	 20
575	  5	133.0	32.1	 25
576	  5	41.0	8.3	 25
577	  5	36.8	5.9	 20
578	  5	43.0	8.2	 25
579	  5	42.0	7.4	 25
580	  5	50.5	10.8	 20
581	  5	68.3	9.5	 20
582	  5	74.3	14.4	 20
583	  5	59.3	8.7	 16
584	  5	161.3	33.6	 20
585	  5	70.0	19.1	 25
586	  5	52.3	10.1	 20
587	  5	65.0	10.9	 25
588	  5	56.0	10.7	 25
589	  5	52.0	9.7	 20
590	  5	54.0	11.6	 25
591	  5	363.0	64.8	 25
592	  5	65.3	12.1	 20
593	  5	81.0	12.2	 20
594	  5	48.5	8.8	 20
595	  5	64.5	12.3	 16
596	  5	57.0	9.8	 20
597	  5	78.0	8.5	 25
598	  5	48.5	8.9	 20
599	  5	52.0	10.1	 25
600	  5	77.0	11.7	 25
601	  5	131.8	23.1	 20
602	  5	50.0	21.9	 25
603	  5	57.0	10.1	 25
604	  5	50.0	9.2	 20
605	  5	49.0	9.0	 20
606	  5	43.8	7.4	 20
607	  5	517.0	66.3	 16
608	  5	220.5	86.9	 20
609	  5	78.0	16.4	 25
610	  5	101.0	10.2	 20
611	  5	239.0	35.6	 25
612	  5	69.0	10.0	 25
613	  5	934.3	146.5	 20
614	  5	53.0	12.0	 25
615	  5	66.0	11.7	 25
616	  5	50.3	12.2	 20
617	  5	378.3	75.5	 20
618	  5	43.5	9.9	 20
619	  5	75.3	13.2	 16
620	  5	47.3	7.6	 20
621	  5	120.0	16.6	 20
622	  5	61.3	10.4	 20
623	  5	52.0	9.4	 25
624	  5	46.0	7.5	 25
625	  5	155.0	22.4	 20
626	  5	203.0	21.7	 25
627	  5	69.0	11.2	 25
628	  5	82.5	11.8	 20
629	  5	62.0	11.1	 25
630	  5	207.5	17.8	 20
631	  5	68.5	12.3	 16
632	  5	45.0	8.4	 20
633	  5	66.0	12.5	 20
634	  5	75.5	13.6	 20
635	  5	76.0	12.7	 25
636	  5	121.0	17.0	 25
637	  5	82.5	15.2	 20
638	  5	182.0	20.9	 25
639	  5	78.0	11.2	 25
  0	  6	5256.0	1118.3	 25
  1	  6	65.0	14.1	 25
  2	  6	49.0	10.1	 20
  3	  6	56.0	12.1	 25
  4	  6	87.0	17.4	 25
  5	  6	56.5	8.8	 20
  6	  6	49.0	8.1	 20
  7	  6	56.5	12.5	 20
  8	  6	53.0	8.3	 16
  9	  6	42.0	7.9	 20
 10	  6	55.0	11.2	 25
 11	  6	55.5	9.7	 20
 12	  6	44.0	9.6	 25
 13	  6	49.0	9.1	 25
 14	  6	71.5	11.1	 20
 15	  6	50.0	16.2	 25
 16	  6	45.0	8.1	 25
 17	  6	42.3	8.9	 20
 18	  6	48.0	9.3	 25
 19	  6	52.3	11.3	 20
 20	  6	50.0	7.4	 16
 21	  6	48.5	7.8	 20
 22	  6	51.5	10.6	 20
 23	  6	71.5	12.5	 20
 24	  6	55.0	10.5	 25
 25	  6	96.0	16.2	 25
 26	  6	66.3	15.1	 20
 27	  6	60.0	10.4	 25
 28	  6	247.0	35.9	 25
 29	  6	67.0	11.6	 20
 30	  6	52.0	9.0	 25
 31	  6	95.3	14.3	 20
 32	  6	235.5	24.3	 16
 33	  6	213.3	28.6	 20
 34	  6	54.3	8.4	 20
 35	  6	89.3	15.3	 20
 36	  6	58.0	11.3	 25
 37	  6	48.0	9.1	 25
 38	  6	64.8	10.5	 20
 39	  6	49.0	6.3	 25
 40	  6	50.0	12.8	 25
 41	  6	56.3	25.0	 20
 42	  6	87.0	15.9	 25
 43	  6	82.5	11.5	 20
 44	  6	62.0	21.3	 16
 45	  6	60.8	11.7	 20
 46	  6	45.8	8.2	 20
 47	  6	52.0	13.9	 20
 48	  6	39.0	6.6	 25
 49	  6	49.0	8.1	 25
 50	  6	45.5	7.2	 20
 51	  6	51.0	7.8	 25
 52	  6	45.0	7.6	 25
 53	  6	51.0	9.4	 20
 54	  6	56.0	8.8	 25
 55	  6	58.3	10.1	 20
 56	  6	63.5	9.4	 16
 57	  6	49.3	8.5	 20
 58	  6	59.0	8.3	 20
 59	  6	51.5	8.1	 16
 60	  6	62.0	12.9	 25
 61	  6	52.0	9.8	 25
 62	  6	5090.0	744.5	 20
 63	  6	96.0	14.8	 25
 64	  6	94.0	12.8	 25
 65	  6	99.5	13.4	 20
 66	  6	5157.0	704.7	 25
 67	  6	74.0	10.4	 25
 68	  6	5123.5	250.4	 16
 69	  6	108.8	22.2	 20
 70	  6	106.0	16.5	 20
 71	  6	89.3	12.6	 16
 72	  6	87.0	11.3	 25
 73	  6	65.0	11.3	 25
 74	  6	4878.0	173.2	 20
 75	  6	94.0	13.9	 25
 76	  6	79.0	11.4	 25
 77	  6	89.5	14.2	 20
 78	  6	5376.0	722.1	 25
 79	  6	76.0	10.5	 25
 80	  6	5158.5	323.7	 16
 81	  6	106.0	15.8	 20
 82	  6	103.3	11.9	 20
 83	  6	87.5	11.8	 16
 84	  6	87.0	13.0	 25
 85	  6	58.0	9.8	 25
 86	  6	5158.5	883.6	 20
 87	  6	107.0	15.7	 25
 88	  6	95.0	16.6	 25
 89	  6	99.8	15.4	 20
 90	  6	5104.0	791.2	 25
 91	  6	68.0	10.4	 25
 92	  6	4781.8	160.1	 16
 93	  6	89.5	17.6	 20
 94	  6	76.3	7.6	 20
 95	  6	118.3	27.9	 16
 96	  6	5158.0	821.8	 25
 97	  6	59.0	7.4	 25
 98	  6	83.3	10.4	 20
 99	  6	87.0	14.6	 25
100	  6	4635.0	454.2	 25
101	  6	87.5	17.1	 20
102	  6	71.0	11.1	 25
103	  6	63.0	10.6	 25
104	  6	5009.0	220.7	 20
105	  6	96.8	19.5	 20
106	  6	76.0	12.7	 20
107	  6	67.5	12.2	 16
108	  6	69.0	12.7	 20
109	  6	44.0	8.7	 25
110	  6	38.3	6.0	 20
111	  6	110.0	18.6	 25
112	  6	118.0	18.7	 25
113	  6	75.3	8.0	 20
114	  6	63.0	13.4	 25
115	  6	59.0	10.7	 25
116	  6	4715.3	259.8	 20
117	  6	90.5	16.2	 20
118	  6	75.3	10.7	 16
119	  6	90.3	11.4	 20
120	  6	5232.5	811.9	 20
121	  6	71.3	11.1	 20
122	  6	4941.0	1232.8	 25
123	  6	94.0	16.6	 25
124	  6	92.0	14.2	 20
125	  6	103.0	15.0	 25
126	  6	5233.0	855.3	 25
127	  6	55.8	11.1	 20
128	  6	48.0	7.6	 25
129	  6	57.0	7.7	 20
130	  6	50.3	12.7	 16
131	  6	112.0	17.5	 20
132	  6	211.3	28.4	 20
133	  6	54.0	9.5	 20
134	  6	4859.0	1259.3	 25
135	  6	99.0	17.5	 25
136	  6	88.8	16.1	 20
137	  6	90.0	12.4	 25
138	  6	4870.0	818.0	 25
139	  6	52.5	13.7	 20
140	  6	72.0	11.0	 25
141	  6	75.0	12.0	 25
142	  6	4243.0	390.8	 16
143	  6	87.0	19.6	 20
144	  6	72.5	14.8	 20
145	  6	43.0	3.8	 16
146	  6	4547.0	1128.5	 25
147	  6	94.0	14.7	 25
148	  6	94.5	13.5	 20
149	  6	97.0	12.1	 25
150	  6	5150.0	801.7	 25
151	  6	70.0	10.9	 20
152	  6	4838.0	980.1	 25
153	  6	87.0	12.2	 25
154	  6	85.5	11.4	 16
155	  6	89.3	15.0	 20
156	  6	5158.5	553.5	 20
157	  6	64.0	10.5	 16
158	  6	46.0	8.3	 25
159	  6	48.0	8.5	 25
160	  6	51.5	7.9	 20
161	  6	68.0	14.0	 25
162	  6	177.0	21.3	 25
163	  6	59.0	8.1	 20
164	  6	77.0	15.6	 25
165	  6	115.0	20.0	 25
166	  6	65.5	8.5	 16
167	  6	74.5	8.5	 20
168	  6	66.5	7.2	 20
169	  6	64.0	10.6	 16
170	  6	106.0	18.3	 25
171	  6	120.0	25.7	 25
172	  6	72.5	12.8	 20
173	  6	50.0	9.9	 25
174	  6	117.0	18.3	 25
175	  6	55.3	13.9	 20
176	  6	268.0	35.9	 25
177	  6	120.0	23.3	 25
178	  6	112.0	18.1	 20
179	  6	86.5	12.5	 20
180	  6	54.3	8.5	 20
181	  6	71.0	16.8	 16
182	  6	53.3	8.0	 20
183	  6	55.0	9.0	 25
184	  6	80.8	13.2	 20
185	  6	47.0	12.8	 25
186	  6	46.0	8.9	 25
187	  6	53.3	10.6	 20
188	  6	44.0	7.6	 25
189	  6	52.0	9.2	 25
190	  6	38.3	8.6	 20
191	  6	53.5	9.5	 20
192	  6	55.0	7.5	 20
193	  6	213.0	19.2	 16
194	  6	370.0	43.1	 20
195	  6	284.0	35.7	 25
196	  6	168.3	23.4	 20
197	  6	295.0	40.6	 25
198	  6	201.0	35.8	 25
199	  6	561.3	49.8	 20
200	  6	81.0	17.6	 25
201	  6	60.0	10.1	 25
202	  6	256.8	30.1	 20
203	  6	74.3	15.0	 20
204	  6	88.3	16.0	 20
205	  6	55.3	10.1	 16
206	  6	59.8	10.8	 20
207	  6	72.0	11.8	 25
208	  6	47.5	8.8	 20
209	  6	44.0	8.5	 25
210	  6	54.0	9.7	 25
211	  6	51.3	8.1	 20
212	  6	42.0	7.1	 25
213	  6	53.0	8.0	 25
214	  6	65.3	10.8	 20
215	  6	90.0	28.9	 20
216	  6	75.5	13.1	 20
217	  6	200.5	21.3	 16
218	  6	138.8	14.3	 20
219	  6	54.3	8.1	 20
220	  6	335.3	34.4	 20
221	  6	400.0	46.3	 25
222	  6	231.0	29.2	 25
223	  6	253.0	38.4	 20
224	  6	419.0	34.6	 25
225	  6	253.0	26.5	 25
226	  6	185.8	23.3	 20
227	  6	92.0	11.6	 25
228	  6	119.5	16.4	 20
229	  6	57.5	7.6	 16
230	  6	47.5	11.4	 20
231	  6	51.0	10.2	 20
232	  6	44.3	7.9	 20
233	  6	44.0	7.3	 25
234	  6	44.0	7.4	 25
235	  6	55.3	10.3	 20
236	  6	43.0	9.3	 25
237	  6	49.0	7.2	 25
238	  6	61.3	11.6	 20
239	  6	67.0	12.3	 25
240	  6	55.3	8.1	 20
241	  6	64.0	11.2	 16
242	  6	55.0	12.1	 20
243	  6	118.3	19.7	 20
244	  6	69.0	11.7	 20
245	  6	108.0	20.3	 25
246	  6	61.3	9.5	 20
247	  6	81.0	13.5	 25
248	  6	58.0	9.0	 25
249	  6	88.8	14.7	 20
250	  6	71.0	9.5	 25
251	  6	61.0	12.8	 25
252	  6	51.5	9.0	 16
253	  6	71.5	13.5	 20
254	  6	56.8	12.4	 20
255	  6	54.3	10.1	 16
256	  6	56.0	10.1	 25
257	  6	53.0	15.1	 25
258	  6	48.3	10.3	 20
259	  6	50.0	8.1	 25
260	  6	53.0	11.1	 25
261	  6	63.8	13.6	 20
262	  6	61.0	11.2	 25
263	  6	44.0	8.6	 25
264	  6	48.3	8.5	 20
265	  6	40.5	7.6	 20
266	  6	40.3	6.4	 20
267	  6	50.0	8.8	 16
268	  6	69.3	14.3	 20
269	  6	69.0	9.0	 25
270	  6	73.8	16.7	 20
271	  6	225.0	23.9	 25
272	  6	233.0	22.6	 25
273	  6	221.0	28.3	 20
274	  6	74.0	15.3	 25
275	  6	82.0	8.3	 25
276	  6	78.3	13.2	 20
277	  6	67.5	10.3	 20
278	  6	189.8	29.1	 20
279	  6	56.0	8.9	 16
280	  6	44.0	7.5	 20
281	  6	45.0	7.3	 25
282	  6	45.0	9.1	 20
283	  6	41.0	10.5	 25
284	  6	43.0	5.0	 25
285	  6	103.3	21.2	 20
286	  6	77.0	13.0	 25
287	  6	112.0	12.6	 25
288	  6	102.3	21.7	 20
289	  6	62.0	8.8	 20
290	  6	76.5	12.6	 20
291	  6	68.3	9.0	 16
292	  6	110.3	19.3	 20
293	  6	135.0	19.0	 25
294	  6	65.8	13.8	 20
295	  6	51.0	7.2	 25
296	  6	44.0	6.2	 25
297	  6	43.3	6.8	 20
298	  6	39.0	6.0	 25
299	  6	49.0	33.4	 25
300	  6	47.8	14.1	 20
301	  6	53.0	9.4	 25
302	  6	37.5	6.9	 20
303	  6	47.0	8.5	 16
304	  6	43.3	6.9	 20
305	  6	59.3	12.8	 20
306	  6	56.8	10.4	 20
307	  6	76.0	14.5	 25
308	  6	61.0	10.3	 25
309	  6	48.0	11.0	 20
310	  6	45.0	7.4	 25
311	  6	47.0	8.9	 25
312	  6	79.0	15.1	 20
313	  6	138.0	23.6	 25
314	  6	73.5	13.8	 20
315	  6	57.3	10.9	 16
316	  6	66.0	11.9	 20
317	  6	77.0	12.9	 20
318	  6	47.3	8.6	 20
319	  6	68.0	12.4	 25
320	  6	60.0	11.5	 25
321	  6	337.3	28.7	 20
322	  6	173.0	73.9	 25
323	  6	295.0	41.2	 25
324	  6	85.5	11.3	 20
325	  6	78.0	15.2	 25
326	  6	55.0	12.7	 20
327	  6	47.0	7.5	 16
328	  6	42.3	9.0	 20
329	  6	43.8	8.6	 20
330	  6	47.8	8.4	 20
331	  6	43.0	8.0	 25
332	  6	45.0	8.7	 25
333	  6	40.5	8.0	 20
334	  6	39.0	8.0	 25
335	  6	38.0	6.6	 25
336	  6	39.8	8.2	 20
337	  6	41.0	6.7	 25
338	  6	42.0	7.8	 25
339	  6	36.3	5.8	 16
340	  6	50.0	8.0	 20
341	  6	84.3	19.5	 20
342	  6	59.3	11.8	 16
343	  6	50.0	9.0	 25
344	  6	45.0	7.7	 25
345	  6	39.0	6.6	 20
346	  6	41.0	7.3	 25
347	  6	45.0	7.7	 25
348	  6	44.0	6.3	 20
349	  6	47.0	7.8	 25
350	  6	47.0	10.6	 25
351	  6	43.3	8.2	 16
352	  6	37.0	5.3	 20
353	  6	40.0	8.6	 20
354	  6	62.0	11.1	 16
355	  6	57.0	7.2	 25
356	  6	44.0	8.0	 25
357	  6	48.5	9.7	 20
358	  6	49.0	8.1	 25
359	  6	50.0	8.9	 25
360	  6	40.3	5.8	 20
361	  6	53.0	8.7	 25
362	  6	50.0	10.9	 25
363	  6	38.3	6.2	 16
364	  6	47.3	9.5	 20
365	  6	49.0	7.6	 20
366	  6	53.0	9.9	 16
367	  6	52.0	8.9	 25
368	  6	160.0	23.0	 25
369	  6	55.8	11.1	 20
370	  6	61.0	10.6	 25
371	  6	74.0	12.4	 25
372	  6	115.0	16.9	 20
373	  6	64.0	12.8	 25
374	  6	57.5	12.8	 20
375	  6	55.8	10.0	 20
376	  6	44.0	6.1	 20
377	  6	51.0	11.2	 16
378	  6	58.0	7.6	 20
379	  6	65.5	9.0	 20
380	  6	55.0	12.0	 20
381	  6	73.0	12.0	 25
382	  6	62.0	11.4	 25
383	  6	63.5	10.7	 20
384	  6	66.0	9.5	 25
385	  6	47.0	8.0	 25
386	  6	71.8	13.0	 20
387	  6	61.0	10.6	 25
388	  6	64.3	11.1	 20
389	  6	59.0	12.2	 16
390	  6	54.0	9.1	 20
391	  6	67.0	9.9	 20
392	  6	65.3	12.3	 20
393	  6	118.0	25.3	 25
394	  6	170.0	25.6	 25
395	  6	94.0	18.7	 20
396	  6	51.0	10.0	 25
397	  6	57.0	11.3	 25
398	  6	42.3	7.9	 20
399	  6	49.0	7.7	 25
400	  6	43.5	9.0	 20
401	  6	45.0	8.2	 16
402	  6	70.3	14.0	 20
403	  6	838.3	117.1	 20
404	  6	132.0	31.1	 20
405	  6	48.0	9.8	 25
406	  6	41.0	7.9	 25
407	  6	48.3	8.8	 20
408	  6	43.0	10.8	 25
409	  6	38.0	6.8	 25
410	  6	61.0	11.1	 20
411	  6	89.0	18.4	 25
412	  6	52.3	6.6	 20
413	  6	54.3	10.7	 16
414	  6	108.8	24.1	 20
415	  6	59.5	10.4	 20
416	  6	83.3	17.7	 20
417	  6	69.0	13.9	 25
418	  6	228.0	30.9	 25
419	  6	1282.8	63.8	 20
420	  6	170.0	84.5	 25
421	  6	90.0	19.3	 25
422	  6	68.0	9.8	 20
423	  6	191.0	24.9	 25
424	  6	190.0	22.7	 25
425	  6	144.3	31.0	 16
426	  6	51.0	8.5	 20
427	  6	43.0	8.3	 20
428	  6	296.0	33.7	 16
429	  6	88.0	25.0	 25
430	  6	52.0	8.8	 25
431	  6	51.3	14.1	 20
432	  6	53.0	11.2	 25
433	  6	44.0	9.8	 25
434	  6	44.0	8.4	 20
435	  6	46.0	7.5	 25
436	  6	44.0	8.4	 25
437	  6	31.5	6.1	 16
438	  6	45.3	7.1	 20
439	  6	39.3	8.7	 20
440	  6	53.5	9.7	 16
441	  6	46.0	9.5	 25
442	  6	136.0	29.7	 25
443	  6	80.0	11.6	 20
444	  6	58.0	11.1	 25
445	  6	57.0	11.7	 25
446	  6	54.3	8.6	 20
447	  6	100.0	22.2	 25
448	  6	80.0	12.3	 25
449	  6	125.0	14.5	 16
450	  6	86.3	14.3	 20
451	  6	70.0	12.4	 20
452	  6	66.0	8.5	 16
453	  6	49.0	9.2	 25
454	  6	54.0	11.2	 25
455	  6	46.3	7.1	 20
456	  6	46.0	8.7	 25
457	  6	66.0	13.0	 25
458	  6	52.5	8.4	 20
459	  6	39.0	7.0	 25
460	  6	42.0	7.5	 25
461	  6	42.0	6.7	 20
462	  6	47.3	7.3	 20
463	  6	66.5	12.1	 20
464	  6	60.5	10.8	 16
465	  6	69.0	10.9	 20
466	  6	112.0	19.4	 25
467	  6	177.3	27.4	 20
468	  6	121.0	16.3	 25
469	  6	50.0	9.4	 25
470	  6	46.5	8.7	 20
471	  6	39.0	8.0	 25
472	  6	44.0	6.2	 25
473	  6	46.0	6.3	 20
474	  6	39.0	7.7	 20
475	  6	45.5	8.2	 20
476	  6	50.5	11.3	 16
477	  6	41.8	8.4	 20
478	  6	44.0	6.8	 25
479	  6	71.8	11.7	 20
480	  6	53.0	9.8	 25
481	  6	46.0	6.8	 25
482	  6	81.3	15.8	 20
483	  6	98.0	17.0	 25
484	  6	149.0	17.9	 25
485	  6	61.5	15.1	 20
486	  6	40.0	5.8	 20
487	  6	119.8	12.4	 20
488	  6	47.0	10.3	 16
489	  6	275.8	34.6	 20
490	  6	66.0	12.8	 25
491	  6	129.8	26.2	 20
492	  6	50.0	8.1	 25
493	  6	85.0	12.6	 25
494	  6	314.5	22.6	 20
495	  6	51.0	8.6	 25
496	  6	88.0	16.0	 25
497	  6	61.5	9.1	 20
498	  6	54.0	9.2	 25
499	  6	72.3	11.2	 20
500	  6	95.3	15.8	 16
501	  6	53.0	11.3	 20
502	  6	82.5	17.3	 16
503	  6	119.0	20.0	 25
504	  6	114.0	17.8	 25
505	  6	90.3	15.2	 20
506	  6	203.0	31.4	 25
507	  6	204.0	19.5	 25
508	  6	74.3	21.9	 20
509	  6	61.0	12.9	 25
510	  6	66.0	9.6	 25
511	  6	46.0	11.4	 16
512	  6	47.3	11.1	 20
513	  6	43.3	8.4	 20
514	  6	41.8	7.8	 16
515	  6	45.0	7.9	 25
516	  6	51.0	8.4	 25
517	  6	45.5	7.5	 20
518	  6	100.0	19.4	 25
519	  6	58.0	12.6	 25
520	  6	56.8	9.7	 20
521	  6	59.0	10.3	 25
522	  6	53.0	9.6	 25
523	  6	58.8	14.6	 16
524	  6	58.5	11.6	 20
525	  6	42.3	7.8	 20
526	  6	52.0	9.8	 16
527	  6	46.0	7.2	 25
528	  6	44.0	6.7	 25
529	  6	45.3	15.2	 20
530	  6	57.0	12.1	 25
531	  6	46.0	8.0	 25
532	  6	46.0	6.9	 20
533	  6	41.0	9.1	 25
534	  6	68.0	11.9	 25
535	  6	61.3	11.8	 16
536	  6	48.0	8.0	 20
537	  6	41.3	7.7	 20
538	  6	39.8	8.0	 16
539	  6	40.5	7.8	 20
540	  6	41.0	6.5	 25
541	  6	51.3	9.0	 20
542	  6	76.0	12.3	 25
543	  6	83.0	15.0	 25
544	  6	46.8	10.9	 20
545	  6	52.0	9.1	 25
546	  6	92.0	18.9	 25
547	  6	40.8	7.9	 20
548	  6	89.5	19.2	 20
549	  6	237.0	40.3	 20
550	  6	126.0	17.8	 16
551	  6	190.5	20.2	 20
552	  6	67.0	14.8	 25
553	  6	54.0	9.5	 20
554	  6	78.0	12.5	 25
555	  6	71.0	9.6	 25
556	  6	423.3	35.2	 20
557	  6	93.0	14.6	 25
558	  6	159.0	20.8	 25
559	  6	141.0	21.9	 20
560	  6	73.5	17.8	 20
561	  6	97.3	12.9	 20
562	  6	51.0	11.7	 16
563	  6	48.0	8.2	 20
564	  6	47.0	6.6	 25
565	  6	56.0	8.2	 20
566	  6	53.0	8.5	 25
567	  6	59.0	8.4	 25
568	  6	97.5	15.1	 20
569	  6	129.0	22.8	 25
570	  6	857.0	133.3	 25
571	  6	135.3	21.4	 20
572	  6	161.0	15.7	 20
573	  6	75.8	12.8	 20
574	  6	48.0	7.4	 16
575	  6	63.5	14.4	 20
576	  6	42.0	7.4	 25
577	  6	41.5	7.2	 20
578	  6	43.0	7.7	 25
579	  6	38.0	5.6	 25
580	  6	49.8	9.0	 20
581	  6	48.0	8.5	 25
582	  6	51.0	9.3	 25
583	  6	48.0	8.3	 20
584	  6	83.0	10.8	 25
585	  6	66.8	9.7	 20
586	  6	54.0	9.6	 16
587	  6	65.0	9.0	 20
588	  6	55.3	12.1	 20
589	  6	48.0	7.3	 20
590	  6	48.0	8.2	 25
591	  6	121.0	15.7	 25
592	  6	73.5	12.1	 20
593	  6	81.0	19.4	 25
594	  6	55.0	10.4	 25
595	  6	52.5	10.2	 20
596	  6	55.0	13.2	 25
597	  6	72.3	12.3	 20
598	  6	45.3	10.8	 16
599	  6	55.3	10.6	 20
600	  6	165.0	25.5	 20
601	  6	71.5	15.3	 20
602	  6	60.0	12.9	 25
603	  6	52.0	8.3	 25
604	  6	53.3	9.9	 20
605	  6	42.0	7.2	 25
606	  6	45.0	9.5	 25
607	  6	100.3	23.7	 20
608	  6	332.0	42.4	 25
609	  6	70.0	10.8	 20
610	  6	89.5	11.5	 16
611	  6	528.3	67.1	 20
612	  6	99.5	13.8	 20
613	  6	388.8	56.8	 20
614	  6	57.0	7.6	 25
615	  6	53.0	11.8	 25
616	  6	43.3	7.9	 20
617	  6	133.0	28.7	 25
618	  6	41.0	5.8	 25
619	  6	42.5	6.4	 20
620	  6	55.0	8.9	 25
621	  6	77.0	13.9	 25
622	  6	56.3	8.6	 16
623	  6	50.0	13.9	 20
624	  6	47.8	9.9	 20
625	  6	116.0	21.8	 16
626	  6	133.0	25.2	 25
627	  6	75.0	14.1	 25
628	  6	146.8	20.1	 20
629	  6	62.0	9.0	 25
630	  6	76.5	11.8	 20
631	  6	56.0	9.9	 25
632	  6	47.0	7.1	 25
633	  6	56.3	12.4	 20
634	  6	80.8	13.4	 20
635	  6	84.8	14.3	 20
636	  6	80.3	10.2	 16
637	  6	105.3	14.7	 20
638	  6	165.0	30.0	 25
639	  6	6552.5	819.6	 20
  0	  7	74.3	15.3	 20
  1	  7	96.3	11.0	 20
  2	  7	81.8	12.3	 20
  3	  7	44.0	6.4	 25
  4	  7	48.0	7.8	 25
  5	  7	44.3	8.3	 20
  6	  7	43.0	8.9	 25
  7	  7	49.0	10.9	 25
  8	  7	44.0	7.6	 20
  9	  7	39.0	8.8	 25
 10	  7	51.0	19.3	 20
 11	  7	48.0	7.5	 16
 12	  7	40.3	7.2	 20
 13	  7	42.5	9.8	 20
 14	  7	51.8	11.3	 20
 15	  7	42.0	11.3	 25
 16	  7	41.0	7.8	 25
 17	  7	39.8	6.6	 20
 18	  7	131.0	30.2	 25
 19	  7	44.0	4.9	 25
 20	  7	1642.8	215.8	 20
 21	  7	51.0	8.7	 25
 22	  7	49.0	7.3	 25
 23	  7	46.5	9.8	 16
 24	  7	65.0	9.8	 20
 25	  7	53.5	9.9	 20
 26	  7	47.3	7.9	 16
 27	  7	103.0	15.6	 25
 28	  7	52.0	8.8	 25
 29	  7	252.0	26.7	 20
 30	  7	355.0	43.2	 25
 31	  7	253.0	33.3	 25
 32	  7	66.5	11.8	 20
 33	  7	98.0	16.4	 25
 34	  7	87.0	11.8	 25
 35	  7	85.0	13.1	 16
 36	  7	43.8	9.2	 20
 37	  7	77.5	12.0	 20
 38	  7	93.3	14.7	 16
 39	  7	52.0	10.8	 25
 40	  7	83.0	15.8	 25
 41	  7	89.8	12.3	 20
 42	  7	65.0	10.5	 25
 43	  7	64.0	13.2	 25
 44	  7	53.3	8.2	 20
 45	  7	49.0	9.1	 25
 46	  7	80.0	17.3	 25
 47	  7	49.0	7.8	 16
 48	  7	45.0	8.1	 20
 49	  7	58.0	10.4	 20
 50	  7	40.8	7.0	 16
 51	  7	39.0	7.9	 25
 52	  7	41.0	6.3	 25
 53	  7	45.3	8.6	 20
 54	  7	43.0	8.1	 25
 55	  7	48.0	8.5	 25
 56	  7	48.5	7.2	 20
 57	  7	79.0	15.0	 25
 58	  7	60.0	14.4	 25
 59	  7	64.0	10.3	 20
 60	  7	59.3	11.2	 20
 61	  7	43.3	5.8	 20
 62	  7	75.0	10.2	 16
 63	  7	4800.5	573.1	 20
 64	  7	4956.0	856.8	 25
 65	  7	4943.3	774.5	 20
 66	  7	83.0	16.9	 25
 67	  7	53.0	12.3	 25
 68	  7	82.3	13.8	 20
 69	  7	4729.0	566.7	 25
 70	  7	4779.0	283.5	 25
 71	  7	4647.0	206.8	 20
 72	  7	76.8	9.7	 20
 73	  7	52.3	8.0	 20
 74	  7	4795.8	223.6	 16
 75	  7	76.0	13.2	 20
 76	  7	66.0	11.0	 25
 77	  7	77.0	12.6	 20
 78	  7	4837.0	820.0	 25
 79	  7	54.0	10.7	 25
 80	  7	86.0	16.5	 20
 81	  7	4585.0	600.2	 25
 82	  7	4873.0	449.3	 25
 83	  7	4758.3	454.1	 20
 84	  7	90.0	14.7	 20
 85	  7	53.0	8.1	 20
 86	  7	84.8	16.4	 16
 87	  7	4823.3	539.3	 20
 88	  7	4863.8	876.8	 20
 89	  7	4926.0	824.3	 25
 90	  7	79.0	11.6	 25
 91	  7	52.3	10.2	 20
 92	  7	4624.0	1113.6	 25
 93	  7	75.0	10.8	 25
 94	  7	73.0	11.2	 20
 95	  7	71.0	10.2	 25
 96	  7	4562.3	618.5	 20
 97	  7	51.8	8.6	 16
 98	  7	65.0	9.0	 20
 99	  7	77.0	14.4	 20
100	  7	4470.5	348.3	 16
101	  7	72.0	16.9	 25
102	  7	67.0	13.1	 25
103	  7	47.0	8.1	 20
104	  7	4746.0	1108.0	 25
105	  7	72.0	20.4	 25
106	  7	69.5	12.6	 20
107	  7	61.0	10.0	 25
108	  7	65.0	11.2	 25
109	  7	38.3	7.6	 16
110	  7	41.0	10.1	 20
111	  7	125.5	20.3	 20
112	  7	72.0	15.2	 16
113	  7	75.0	16.9	 25
114	  7	113.0	21.0	 25
115	  7	42.5	8.3	 20
116	  7	4315.0	1084.7	 25
117	  7	74.0	12.1	 25
118	  7	73.0	10.7	 20
119	  7	70.0	13.9	 25
120	  7	4882.0	672.8	 25
121	  7	58.3	9.5	 16
122	  7	85.0	12.3	 20
123	  7	4432.5	531.5	 20
124	  7	4717.8	212.8	 16
125	  7	4766.0	735.5	 25
126	  7	77.0	11.3	 25
127	  7	47.3	8.6	 20
128	  7	45.0	9.4	 25
129	  7	53.0	13.4	 25
130	  7	58.5	12.9	 20
131	  7	56.0	10.3	 25
132	  7	58.0	11.0	 25
133	  7	40.8	12.4	 16
134	  7	75.3	12.8	 20
135	  7	4466.8	568.9	 20
136	  7	4481.0	164.1	 16
137	  7	4275.0	205.2	 20
138	  7	72.0	13.6	 25
139	  7	47.0	7.4	 20
140	  7	71.0	11.9	 25
141	  7	4064.0	564.6	 25
142	  7	66.5	9.9	 20
143	  7	65.0	9.1	 25
144	  7	71.0	15.8	 25
145	  7	48.3	8.3	 20
146	  7	75.0	11.4	 20
147	  7	4726.8	646.3	 20
148	  7	4923.5	146.6	 16
149	  7	4906.8	179.3	 20
150	  7	87.0	17.9	 25
151	  7	51.3	9.4	 20
152	  7	4762.0	853.2	 25
153	  7	73.0	10.7	 25
154	  7	71.3	9.0	 20
155	  7	69.0	11.5	 25
156	  7	5053.0	492.3	 25
157	  7	53.3	10.7	 20
158	  7	42.8	9.3	 20
159	  7	39.3	5.0	 20
160	  7	41.3	5.3	 16
161	  7	46.0	8.8	 20
162	  7	38.0	5.9	 25
163	  7	49.0	10.4	 20
164	  7	46.0	7.1	 25
165	  7	49.0	10.6	 25
166	  7	54.3	8.3	 20
167	  7	198.0	36.0	 25
168	  7	153.0	26.3	 25
169	  7	47.3	9.1	 20
170	  7	45.3	7.8	 20
171	  7	43.3	6.0	 20
172	  7	44.3	9.1	 16
173	  7	63.5	13.5	 20
174	  7	73.0	14.4	 25
175	  7	65.8	13.3	 20
176	  7	103.0	15.6	 25
177	  7	85.0	14.1	 25
178	  7	88.0	15.5	 20
179	  7	97.0	15.6	 25
180	  7	66.0	15.5	 25
181	  7	69.0	9.2	 20
182	  7	54.0	10.2	 25
183	  7	58.0	7.5	 20
184	  7	58.3	8.9	 16
185	  7	127.8	18.4	 20
186	  7	48.0	6.7	 20
187	  7	50.0	8.1	 20
188	  7	41.0	8.3	 25
189	  7	41.0	8.6	 25
190	  7	45.3	6.3	 20
191	  7	48.0	10.7	 25
192	  7	47.0	8.8	 25
193	  7	76.0	13.3	 20
194	  7	210.0	28.1	 25
195	  7	72.0	13.6	 20
196	  7	146.3	14.7	 16
197	  7	289.8	40.6	 20
198	  7	133.0	25.2	 20
199	  7	150.0	22.6	 20
200	  7	51.0	9.6	 25
201	  7	70.0	12.9	 25
202	  7	160.8	19.4	 20
203	  7	47.0	10.2	 25
204	  7	46.0	33.9	 25
205	  7	46.0	9.6	 20
206	  7	54.0	11.3	 25
207	  7	57.0	13.1	 20
208	  7	45.0	7.2	 16
209	  7	43.0	6.4	 20
210	  7	57.3	10.7	 20
211	  7	45.0	9.4	 20
212	  7	58.0	13.7	 25
213	  7	57.0	8.7	 25
214	  7	86.3	18.2	 20
215	  7	136.0	19.5	 25
216	  7	86.8	16.9	 20
217	  7	125.0	58.5	 25
218	  7	158.0	24.7	 25
219	  7	123.3	17.7	 20
220	  7	54.5	10.6	 20
221	  7	60.5	10.5	 20
222	  7	129.8	17.0	 16
223	  7	230.8	35.4	 20
224	  7	396.0	56.1	 25
225	  7	103.0	20.9	 20
226	  7	74.0	16.0	 25
227	  7	1381.0	195.6	 25
228	  7	199.0	26.7	 20
229	  7	67.0	12.9	 25
230	  7	44.0	7.3	 25
231	  7	63.5	9.3	 20
232	  7	66.0	14.0	 20
233	  7	89.8	14.6	 20
234	  7	53.5	11.4	 16
235	  7	95.3	16.9	 20
236	  7	55.0	9.2	 25
237	  7	91.5	15.1	 20
238	  7	47.0	9.0	 25
239	  7	49.0	9.5	 25
240	  7	46.3	8.7	 20
241	  7	48.0	9.8	 25
242	  7	47.0	9.8	 25
243	  7	73.5	19.8	 20
244	  7	96.8	14.1	 20
245	  7	144.8	20.3	 20
246	  7	189.8	26.6	 16
247	  7	157.8	16.6	 20
248	  7	328.0	44.3	 25
249	  7	142.3	17.4	 20
250	  7	187.0	33.0	 25
251	  7	78.0	16.3	 25
252	  7	50.5	11.0	 20
253	  7	148.0	23.0	 25
254	  7	60.0	8.6	 25
255	  7	58.8	11.0	 20
256	  7	79.0	10.6	 20
257	  7	58.3	8.6	 20
258	  7	53.5	13.4	 16
259	  7	54.0	10.4	 20
260	  7	82.5	18.0	 20
261	  7	55.5	8.9	 20
262	  7	55.0	8.1	 25
263	  7	96.0	13.6	 25
264	  7	42.3	7.8	 20
265	  7	46.0	9.7	 25
266	  7	45.0	9.6	 25
267	  7	45.3	6.7	 20
268	  7	312.0	69.6	 25
269	  7	106.3	18.0	 20
270	  7	127.8	17.4	 16
271	  7	139.0	42.9	 20
272	  7	194.0	24.3	 20
273	  7	159.8	19.8	 20
274	  7	133.0	15.3	 25
275	  7	124.0	20.7	 25
276	  7	207.3	30.9	 20
277	  7	94.0	20.3	 25
278	  7	1434.0	120.0	 25
279	  7	963.0	109.1	 20
280	  7	399.0	62.7	 25
281	  7	117.5	18.1	 20
282	  7	112.0	21.0	 16
283	  7	98.0	16.5	 20
284	  7	42.0	9.5	 20
285	  7	56.0	12.3	 20
286	  7	52.0	10.4	 25
287	  7	58.0	11.9	 25
288	  7	255.5	32.0	 20
289	  7	1036.0	191.9	 25
290	  7	424.0	50.1	 25
291	  7	55.0	11.9	 20
292	  7	41.0	9.7	 25
293	  7	57.5	27.8	 20
294	  7	44.3	7.8	 16
295	  7	224.3	46.8	 20
296	  7	159.0	26.3	 20
297	  7	87.5	14.1	 16
298	  7	113.0	16.2	 25
299	  7	71.0	11.2	 25
300	  7	103.3	18.9	 20
301	  7	44.0	8.0	 25
302	  7	47.0	9.4	 25
303	  7	45.0	7.7	 20
304	  7	50.0	7.2	 25
305	  7	67.0	12.0	 25
306	  7	50.0	10.1	 16
307	  7	60.0	12.3	 20
308	  7	82.8	13.0	 20
309	  7	48.3	5.8	 16
310	  7	69.0	12.4	 25
311	  7	54.0	8.9	 25
312	  7	49.3	7.8	 20
313	  7	56.0	10.8	 25
314	  7	95.0	15.9	 25
315	  7	126.8	24.3	 20
316	  7	64.0	19.2	 25
317	  7	55.0	9.9	 25
318	  7	41.3	6.5	 16
319	  7	42.3	8.1	 20
320	  7	46.3	9.1	 20
321	  7	174.3	22.4	 16
322	  7	48.0	10.0	 25
323	  7	47.0	10.6	 25
324	  7	84.0	15.5	 20
325	  7	55.0	9.9	 25
326	  7	110.0	15.0	 25
327	  7	56.3	10.5	 20
328	  7	62.0	10.7	 25
329	  7	51.0	8.5	 25
330	  7	52.3	10.0	 16
331	  7	52.0	6.8	 20
332	  7	39.5	7.7	 20
333	  7	44.3	13.1	 16
334	  7	74.0	13.2	 25
335	  7	44.0	8.2	 25
336	  7	44.0	8.2	 20
337	  7	80.0	14.3	 25
338	  7	110.0	17.3	 25
339	  7	83.0	14.8	 20
340	  7	80.0	18.7	 25
341	  7	42.0	10.0	 25
342	  7	47.3	8.9	 20
343	  7	49.5	10.5	 20
344	  7	39.3	9.8	 16
345	  7	39.3	5.5	 20
346	  7	35.3	5.1	 20
347	  7	44.3	7.7	 20
348	  7	97.0	21.3	 25
349	  7	91.0	28.1	 25
350	  7	336.3	44.8	 20
351	  7	63.0	13.9	 25
352	  7	81.0	14.2	 25
353	  7	62.0	10.8	 20
354	  7	116.0	27.7	 25
355	  7	80.3	14.5	 20
356	  7	38.3	8.9	 16
357	  7	41.8	7.6	 20
358	  7	48.0	8.5	 20
359	  7	52.0	7.3	 20
360	  7	53.0	10.6	 25
361	  7	43.0	6.3	 25
362	  7	42.3	7.9	 20
363	  7	49.0	7.5	 25
364	  7	65.0	12.4	 25
365	  7	99.3	23.4	 20
366	  7	62.0	12.0	 25
367	  7	60.5	12.4	 20
368	  7	102.0	15.9	 16
369	  7	532.3	39.8	 20
370	  7	408.5	52.5	 20
371	  7	414.5	34.2	 20
372	  7	78.0	12.5	 25
373	  7	91.0	16.0	 25
374	  7	59.3	11.5	 20
375	  7	60.0	10.8	 25
376	  7	40.0	6.9	 25
377	  7	44.3	10.2	 20
378	  7	47.0	7.6	 25
379	  7	74.0	11.9	 25
380	  7	48.3	8.8	 16
381	  7	53.3	9.3	 20
382	  7	46.0	7.5	 20
383	  7	48.3	9.1	 16
384	  7	58.0	11.2	 25
385	  7	149.0	21.1	 25
386	  7	47.0	14.5	 20
387	  7	42.0	8.3	 25
388	  7	48.0	19.8	 25
389	  7	60.3	11.7	 20
390	  7	53.0	9.4	 25
391	  7	52.0	8.0	 25
392	  7	52.5	9.7	 16
393	  7	99.5	73.5	 20
394	  7	42.3	7.3	 20
395	  7	44.8	7.7	 16
396	  7	40.0	6.1	 25
397	  7	153.0	22.0	 25
398	  7	55.5	9.6	 20
399	  7	52.0	9.7	 25
400	  7	69.0	13.1	 25
401	  7	72.3	13.3	 20
402	  7	135.0	25.1	 25
403	  7	95.0	16.2	 25
404	  7	92.3	18.4	 16
405	  7	134.5	45.7	 20
406	  7	49.3	7.9	 20
407	  7	45.5	8.5	 16
408	  7	42.0	8.3	 25
409	  7	54.0	10.7	 25
410	  7	56.8	12.1	 20
411	  7	79.0	16.3	 25
412	  7	79.0	12.3	 25
413	  7	226.0	34.3	 20
414	  7	97.0	18.5	 25
415	  7	75.0	16.0	 25
416	  7	43.8	8.6	 16
417	  7	67.5	12.3	 20
418	  7	153.8	15.4	 20
419	  7	158.8	14.7	 16
420	  7	137.0	23.0	 20
421	  7	320.0	42.3	 25
422	  7	51.0	8.4	 20
423	  7	52.0	8.3	 25
424	  7	92.0	15.7	 25
425	  7	318.3	42.8	 20
426	  7	63.0	12.7	 25
427	  7	66.0	11.5	 25
428	  7	106.5	37.4	 20
429	  7	107.3	48.3	 20
430	  7	50.0	6.9	 20
431	  7	104.3	15.6	 16
432	  7	115.8	23.4	 20
433	  7	41.0	7.4	 25
434	  7	43.3	7.3	 20
435	  7	71.0	16.7	 25
436	  7	49.0	7.4	 25
437	  7	43.3	6.0	 20
438	  7	42.0	8.3	 25
439	  7	48.0	9.1	 25
440	  7	44.3	9.4	 20
441	  7	49.3	8.4	 20
442	  7	44.0	8.1	 20
443	  7	66.3	14.7	 16
444	  7	44.5	7.1	 20
445	  7	46.0	6.9	 25
446	  7	50.0	10.5	 20
447	  7	43.0	9.0	 25
448	  7	124.0	23.8	 25
449	  7	363.8	53.1	 20
450	  7	149.0	21.7	 25
451	  7	190.0	16.9	 25
452	  7	192.3	24.7	 20
453	  7	62.0	13.2	 20
454	  7	42.5	8.5	 20
455	  7	47.3	7.8	 16
456	  7	194.0	38.1	 20
457	  7	74.0	17.7	 20
458	  7	39.3	5.9	 20
459	  7	41.0	7.5	 25
460	  7	42.0	10.5	 25
461	  7	54.3	10.2	 20
462	  7	43.0	8.9	 25
463	  7	306.0	48.4	 25
464	  7	252.5	53.9	 20
465	  7	67.0	11.6	 25
466	  7	444.5	54.8	 20
467	  7	357.8	31.4	 16
468	  7	248.3	26.8	 20
469	  7	55.5	9.6	 20
470	  7	35.3	6.1	 20
471	  7	50.0	8.5	 25
472	  7	42.0	8.6	 20
473	  7	54.0	9.5	 25
474	  7	184.0	30.4	 25
475	  7	63.3	8.3	 20
476	  7	93.0	23.6	 25
477	  7	55.0	11.0	 25
478	  7	97.5	18.1	 16
479	  7	50.0	8.1	 20
480	  7	41.5	6.7	 20
481	  7	37.3	5.9	 16
482	  7	135.0	30.7	 25
483	  7	62.0	11.4	 25
484	  7	69.8	11.8	 20
485	  7	81.0	14.1	 25
486	  7	50.0	9.0	 25
487	  7	257.0	39.3	 20
488	  7	92.0	20.0	 25
489	  7	255.0	43.8	 25
490	  7	86.3	11.5	 16
491	  7	132.3	15.7	 20
492	  7	166.5	24.0	 20
493	  7	90.0	14.1	 16
494	  7	143.0	32.4	 25
495	  7	92.0	17.1	 25
496	  7	66.8	10.8	 20
497	  7	81.0	11.5	 25
498	  7	405.0	65.4	 25
499	  7	71.5	14.7	 20
500	  7	85.0	16.5	 25
501	  7	260.0	39.9	 25
502	  7	176.0	17.4	 20
503	  7	87.0	11.6	 20
504	  7	58.5	10.6	 20
505	  7	58.8	10.0	 16
506	  7	127.3	21.6	 20
507	  7	185.0	20.1	 25
508	  7	73.0	9.5	 20
509	  7	122.0	21.6	 25
510	  7	119.0	16.0	 25
511	  7	53.0	12.1	 20
512	  7	42.0	7.7	 25
513	  7	41.0	12.0	 25
514	  7	52.3	5.8	 20
515	  7	43.3	8.6	 20
516	  7	120.5	20.8	 20
517	  7	40.8	6.2	 16
518	  7	66.0	13.3	 20
519	  7	54.0	8.8	 25
520	  7	74.0	12.2	 20
521	  7	112.0	20.5	 25
522	  7	74.0	12.3	 25
523	  7	774.5	98.9	 20
524	  7	224.0	33.5	 25
525	  7	69.0	12.9	 25
526	  7	71.0	8.9	 20
527	  7	98.3	20.5	 20
528	  7	846.0	142.6	 20
529	  7	75.8	11.6	 16
530	  7	46.3	8.0	 20
531	  7	47.0	10.4	 25
532	  7	94.3	12.3	 20
533	  7	108.0	15.3	 25
534	  7	104.0	16.8	 25
535	  7	63.3	10.3	 20
536	  7	44.0	9.7	 25
537	  7	39.0	7.8	 25
538	  7	57.0	9.8	 20
539	  7	42.0	8.9	 25
540	  7	70.5	17.9	 20
541	  7	146.0	20.1	 16
542	  7	350.0	60.5	 20
543	  7	209.8	36.6	 20
544	  7	53.3	11.3	 20
545	  7	125.0	28.3	 25
546	  7	41.0	8.7	 25
547	  7	41.3	7.0	 20
548	  7	149.0	31.2	 25
549	  7	52.0	8.0	 25
550	  7	235.8	35.1	 20
551	  7	48.0	9.6	 25
552	  7	148.3	23.8	 20
553	  7	59.5	8.8	 16
554	  7	303.3	35.6	 20
555	  7	70.0	10.7	 20
556	  7	56.3	8.4	 20
557	  7	90.0	15.4	 25
558	  7	6883.0	646.9	 25
559	  7	109.5	16.2	 20
560	  7	81.0	13.2	 25
561	  7	167.0	30.1	 25
562	  7	70.0	9.7	 20
563	  7	302.0	62.7	 25
564	  7	43.3	8.5	 20
565	  7	47.5	11.7	 16
566	  7	105.8	22.1	 20
567	  7	100.3	20.2	 20
568	  7	58.3	8.5	 20
569	  7	131.0	21.9	 25
570	  7	44.0	6.1	 25
571	  7	61.8	8.9	 20
572	  7	50.0	9.2	 25
573	  7	59.0	10.5	 25
574	  7	64.5	10.4	 20
575	  7	59.0	11.4	 25
576	  7	39.3	7.5	 20
577	  7	40.3	8.6	 16
578	  7	38.3	6.7	 20
579	  7	44.0	8.7	 20
580	  7	40.0	7.3	 16
581	  7	42.0	8.1	 25
582	  7	80.0	15.3	 25
583	  7	41.0	7.4	 20
584	  7	53.0	9.8	 25
585	  7	45.0	7.0	 25
586	  7	117.8	17.1	 20
587	  7	83.0	15.8	 25
588	  7	58.0	10.3	 25
589	  7	85.0	14.7	 16
590	  7	111.3	17.0	 20
591	  7	65.3	13.4	 20
592	  7	179.5	21.8	 16
593	  7	1337.0	181.9	 25
594	  7	91.0	18.0	 25
595	  7	53.0	8.4	 20
596	  7	56.0	11.3	 25
597	  7	194.0	31.7	 25
598	  7	66.5	13.1	 20
599	  7	45.0	8.1	 25
600	  7	41.8	7.6	 20
601	  7	64.8	13.7	 20
602	  7	64.5	12.0	 20
603	  7	63.0	7.4	 16
604	  7	54.3	11.0	 20
605	  7	50.0	9.2	 25
606	  7	60.0	11.1	 20
607	  7	56.0	9.7	 25
608	  7	60.0	8.6	 25
609	  7	98.5	13.7	 20
610	  7	93.0	14.6	 25
611	  7	635.0	103.7	 25
612	  7	1194.3	63.1	 20
613	  7	137.5	79.1	 20
614	  7	44.5	7.3	 20
615	  7	190.0	22.9	 16
616	  7	132.0	17.0	 20
617	  7	47.3	9.5	 20
618	  7	46.0	9.9	 20
619	  7	59.0	8.6	 25
620	  7	141.0	27.0	 25
621	  7	46.3	6.5	 20
622	  7	105.0	24.7	 25
623	  7	182.0	43.9	 25
624	  7	315.8	59.4	 20
625	  7	75.0	14.4	 25
626	  7	46.3	7.7	 20
627	  7	57.8	6.6	 16
628	  7	57.0	8.2	 20
629	  7	79.5	16.6	 20
630	  7	110.8	14.2	 20
631	  7	136.0	21.4	 25
632	  7	50.0	8.4	 25
633	  7	42.3	8.3	 20
634	  7	59.0	8.8	 25
635	  7	43.0	6.5	 25
636	  7	53.8	10.3	 20
637	  7	50.0	6.5	 25
638	  7	63.8	11.4	 20
639	  7	77.3	6.9	 16
  0	  8	5352.0	738.9	 25
  1	  8	66.0	13.5	 25
  2	  8	54.8	8.4	 16
  3	  8	46.3	5.4	 20
  4	  8	44.8	10.6	 20
  5	  8	40.3	6.9	 16
  6	  8	52.0	9.9	 25
  7	  8	59.0	18.6	 25
  8	  8	47.0	12.3	 20
  9	  8	42.0	8.3	 25
 10	  8	40.0	6.2	 25
 11	  8	51.3	10.5	 20
 12	  8	46.0	7.7	 25
 13	  8	40.0	6.7	 25
 14	  8	45.3	8.4	 16
 15	  8	38.0	5.8	 20
 16	  8	38.3	5.9	 20
 17	  8	38.0	7.0	 16
 18	  8	55.3	10.9	 20
 19	  8	41.0	6.4	 25
 20	  8	294.0	57.0	 20
 21	  8	56.0	10.7	 25
 22	  8	44.0	6.5	 25
 23	  8	43.3	7.9	 20
 24	  8	52.0	10.8	 25
 25	  8	42.0	8.7	 25
 26	  8	41.3	7.1	 20
 27	  8	69.0	37.8	 20
 28	  8	43.0	6.6	 20
 29	  8	190.5	24.2	 16
 30	  8	103.5	15.4	 20
 31	  8	261.0	27.0	 25
 32	  8	54.5	8.3	 20
 33	  8	56.0	10.1	 25
 34	  8	74.0	12.0	 25
 35	  8	88.0	13.6	 20
 36	  8	36.0	6.7	 25
 37	  8	57.0	10.7	 25
 38	  8	56.0	6.9	 20
 39	  8	46.5	10.9	 20
 40	  8	174.0	23.7	 20
 41	  8	86.3	14.9	 16
 42	  8	65.3	11.4	 20
 43	  8	57.0	8.3	 25
 44	  8	51.0	7.8	 20
 45	  8	41.0	7.8	 25
 46	  8	45.0	6.7	 25
 47	  8	38.3	8.5	 20
 48	  8	41.0	7.0	 25
 49	  8	40.0	6.6	 25
 50	  8	42.5	9.0	 20
 51	  8	43.3	8.7	 20
 52	  8	39.0	6.3	 20
 53	  8	45.3	10.6	 16
 54	  8	46.0	9.3	 20
 55	  8	45.3	7.2	 20
 56	  8	46.0	8.4	 25
 57	  8	54.0	8.4	 25
 58	  8	44.0	6.6	 20
 59	  8	89.0	15.9	 25
 60	  8	95.0	20.6	 25
 61	  8	40.3	7.6	 20
 62	  8	45.0	9.2	 25
 63	  8	43.0	6.6	 25
 64	  8	41.3	6.2	 16
 65	  8	42.3	5.7	 20
 66	  8	40.5	6.4	 20
 67	  8	38.0	7.2	 16
 68	  8	39.0	6.1	 25
 69	  8	42.0	8.4	 25
 70	  8	45.3	8.5	 20
 71	  8	47.0	6.5	 25
 72	  8	44.0	6.4	 25
 73	  8	43.0	9.4	 20
 74	  8	41.0	7.5	 25
 75	  8	43.0	11.2	 25
 76	  8	42.5	10.2	 16
 77	  8	41.5	7.4	 20
 78	  8	38.8	7.9	 20
 79	  8	44.5	8.6	 16
 80	  8	46.0	8.6	 25
 81	  8	45.0	10.8	 25
 82	  8	49.0	10.5	 20
 83	  8	49.0	8.7	 25
 84	  8	44.0	10.4	 25
 85	  8	38.0	5.6	 20
 86	  8	42.0	8.4	 25
 87	  8	46.0	8.7	 25
 88	  8	46.5	8.9	 16
 89	  8	44.3	8.3	 20
 90	  8	45.5	7.7	 20
 91	  8	45.3	6.6	 16
 92	  8	40.0	9.5	 25
 93	  8	45.0	8.1	 25
 94	  8	36.3	7.1	 20
 95	  8	35.0	4.8	 25
 96	  8	38.0	10.7	 25
 97	  8	41.5	9.3	 20
 98	  8	42.0	8.3	 25
 99	  8	40.0	7.2	 25
100	  8	44.0	7.7	 20
101	  8	48.0	10.4	 20
102	  8	45.5	8.2	 20
103	  8	39.3	5.8	 16
104	  8	44.3	9.3	 20
105	  8	40.0	5.9	 25
106	  8	37.5	6.7	 20
107	  8	37.0	8.3	 25
108	  8	37.0	7.3	 25
109	  8	32.8	8.0	 20
110	  8	38.0	7.2	 25
111	  8	92.0	14.5	 25
112	  8	72.3	11.0	 20
113	  8	86.3	13.9	 20
114	  8	333.0	41.6	 20
115	  8	37.0	5.0	 16
116	  8	40.3	8.1	 20
117	  8	37.0	9.8	 25
118	  8	45.3	8.7	 20
119	  8	47.0	8.1	 25
120	  8	51.0	10.1	 25
121	  8	45.3	7.6	 20
122	  8	48.0	7.6	 25
123	  8	48.0	10.5	 25
124	  8	47.3	7.5	 20
125	  8	51.0	11.0	 20
126	  8	44.0	7.8	 20
127	  8	38.8	6.8	 16
128	  8	34.3	7.0	 20
129	  8	52.0	11.2	 25
130	  8	56.0	11.6	 20
131	  8	52.0	10.8	 25
132	  8	50.0	7.0	 25
133	  8	43.3	8.4	 20
134	  8	44.0	10.0	 25
135	  8	50.0	10.9	 25
136	  8	49.3	7.0	 20
137	  8	44.0	8.7	 25
138	  8	45.0	7.7	 20
139	  8	38.0	5.0	 16
140	  8	44.0	14.8	 20
141	  8	40.0	7.8	 20
142	  8	37.0	7.7	 20
143	  8	43.0	8.9	 25
144	  8	39.0	6.8	 25
145	  8	48.3	8.8	 20
146	  8	45.0	6.5	 25
147	  8	49.0	7.0	 25
148	  8	48.5	11.8	 20
149	  8	50.0	15.3	 25
150	  8	42.0	7.4	 20
151	  8	41.3	6.6	 16
152	  8	37.8	8.1	 20
153	  8	44.8	8.8	 20
154	  8	39.0	7.1	 20
155	  8	40.0	11.8	 25
156	  8	42.0	8.1	 25
157	  8	41.3	8.2	 20
158	  8	36.0	8.3	 25
159	  8	47.0	7.6	 25
160	  8	43.5	7.7	 20
161	  8	47.0	9.5	 25
162	  8	41.5	9.2	 20
163	  8	46.3	7.2	 16
164	  8	55.3	9.4	 20
165	  8	47.0	6.8	 20
166	  8	62.8	10.0	 20
167	  8	108.0	20.6	 25
168	  8	68.0	14.9	 25
169	  8	50.5	8.0	 20
170	  8	46.0	8.7	 25
171	  8	46.0	6.8	 25
172	  8	62.8	42.2	 20
173	  8	62.0	10.6	 25
174	  8	69.5	13.1	 20
175	  8	74.8	13.8	 16
176	  8	90.3	13.9	 20
177	  8	65.0	11.5	 20
178	  8	63.0	13.4	 16
179	  8	71.0	12.9	 25
180	  8	65.0	15.4	 25
181	  8	69.3	14.5	 20
182	  8	52.0	14.0	 25
183	  8	63.5	14.4	 20
184	  8	59.0	9.9	 25
185	  8	80.0	9.0	 25
186	  8	94.8	35.8	 20
187	  8	55.3	10.0	 20
188	  8	48.0	8.9	 20
189	  8	40.5	6.1	 16
190	  8	41.3	6.6	 20
191	  8	45.0	10.1	 25
192	  8	44.0	7.0	 20
193	  8	73.0	11.9	 25
194	  8	97.0	13.6	 25
195	  8	53.3	7.2	 20
196	  8	169.0	28.3	 25
197	  8	175.0	23.5	 25
198	  8	70.3	13.7	 20
199	  8	64.0	11.0	 20
200	  8	44.3	6.4	 20
201	  8	45.0	8.2	 16
202	  8	89.0	16.6	 20
203	  8	66.0	11.8	 25
204	  8	44.3	6.9	 20
205	  8	41.0	8.1	 25
206	  8	58.0	11.0	 25
207	  8	53.5	9.4	 20
208	  8	49.0	10.9	 25
209	  8	47.0	8.8	 25
210	  8	37.0	5.4	 20
211	  8	44.8	7.3	 20
212	  8	53.0	11.7	 20
213	  8	72.3	17.4	 16
214	  8	115.5	31.9	 20
215	  8	108.0	17.3	 25
216	  8	64.3	9.5	 20
217	  8	190.0	60.4	 25
218	  8	312.0	86.1	 25
219	  8	103.8	28.7	 20
220	  8	54.0	10.5	 25
221	  8	59.0	14.2	 25
222	  8	225.3	32.4	 20
223	  8	531.0	58.9	 25
224	  8	309.0	62.2	 20
225	  8	63.3	7.7	 16
226	  8	52.3	7.8	 20
227	  8	448.3	61.3	 20
228	  8	105.3	16.0	 20
229	  8	51.0	8.3	 25
230	  8	50.0	7.2	 25
231	  8	58.5	8.4	 20
232	  8	53.0	10.8	 25
233	  8	53.0	9.1	 25
234	  8	44.0	7.7	 20
235	  8	66.0	10.9	 25
236	  8	55.0	14.2	 20
237	  8	86.0	13.5	 16
238	  8	48.0	10.4	 20
239	  8	51.0	9.4	 20
240	  8	53.3	10.0	 20
241	  8	48.0	8.6	 25
242	  8	44.0	8.1	 25
243	  8	56.5	11.8	 20
244	  8	88.0	13.9	 25
245	  8	74.0	12.5	 25
246	  8	77.5	12.6	 20
247	  8	95.0	17.8	 25
248	  8	117.8	19.9	 20
249	  8	80.5	13.4	 16
250	  8	111.3	20.4	 20
251	  8	64.5	11.3	 20
252	  8	46.3	5.5	 20
253	  8	96.0	17.8	 25
254	  8	75.0	14.7	 25
255	  8	58.8	14.5	 20
256	  8	85.0	12.9	 25
257	  8	57.0	8.2	 25
258	  8	44.0	11.6	 20
259	  8	52.0	10.4	 25
260	  8	66.0	11.6	 25
261	  8	54.5	8.9	 16
262	  8	56.5	11.4	 20
263	  8	44.3	7.3	 20
264	  8	42.5	9.0	 16
265	  8	40.0	7.3	 25
266	  8	41.0	6.9	 25
267	  8	56.8	10.0	 20
268	  8	90.0	20.1	 25
269	  8	70.0	11.5	 25
270	  8	196.5	26.6	 20
271	  8	101.0	25.1	 25
272	  8	80.0	11.5	 25
273	  8	85.0	15.1	 16
274	  8	194.8	26.1	 20
275	  8	112.5	22.0	 20
276	  8	82.3	15.7	 16
277	  8	110.0	15.8	 25
278	  8	432.0	66.1	 25
279	  8	198.8	23.1	 20
280	  8	373.0	48.3	 25
281	  8	141.0	22.4	 25
282	  8	92.3	11.7	 20
283	  8	98.0	20.9	 25
284	  8	46.0	7.4	 25
285	  8	46.5	10.2	 16
286	  8	52.0	9.7	 20
287	  8	49.0	7.7	 20
288	  8	106.8	17.1	 16
289	  8	179.0	36.0	 25
290	  8	225.0	31.8	 25
291	  8	55.5	10.4	 20
292	  8	52.0	11.4	 25
293	  8	44.0	8.0	 25
294	  8	56.8	11.8	 20
295	  8	425.0	68.8	 25
296	  8	196.0	46.5	 25
297	  8	49.0	7.6	 20
298	  8	85.3	11.3	 20
299	  8	49.3	8.1	 20
300	  8	44.3	7.7	 16
301	  8	43.3	9.5	 20
302	  8	43.0	6.0	 25
303	  8	53.0	11.8	 20
304	  8	49.0	8.9	 25
305	  8	72.0	13.1	 25
306	  8	58.0	11.9	 20
307	  8	49.0	7.2	 25
308	  8	65.0	10.8	 25
309	  8	46.0	5.8	 20
310	  8	74.0	11.0	 20
311	  8	45.3	6.3	 16
312	  8	48.5	8.5	 20
313	  8	49.3	7.2	 20
314	  8	66.0	11.0	 20
315	  8	95.0	24.4	 25
316	  8	45.0	8.2	 25
317	  8	43.5	9.1	 20
318	  8	42.0	7.0	 25
319	  8	44.0	8.7	 25
320	  8	48.0	9.0	 20
321	  8	117.0	21.4	 25
322	  8	50.8	9.1	 20
323	  8	48.5	8.5	 16
324	  8	53.0	10.0	 20
325	  8	56.0	9.5	 20
326	  8	73.0	13.2	 20
327	  8	52.0	9.2	 25
328	  8	62.0	9.7	 25
329	  8	49.0	8.8	 20
330	  8	59.0	12.7	 25
331	  8	54.0	8.5	 25
332	  8	43.0	7.4	 20
333	  8	43.0	7.0	 25
334	  8	82.8	17.9	 20
335	  8	43.5	6.8	 16
336	  8	44.0	8.1	 20
337	  8	39.0	7.4	 20
338	  8	50.5	9.1	 16
339	  8	44.0	9.6	 25
340	  8	44.0	5.6	 25
341	  8	44.3	6.2	 20
342	  8	48.0	7.4	 25
343	  8	44.0	6.2	 25
344	  8	48.0	9.0	 20
345	  8	42.0	8.1	 25
346	  8	40.0	6.9	 25
347	  8	44.3	7.2	 16
348	  8	67.3	15.0	 20
349	  8	91.8	28.0	 20
350	  8	125.3	17.5	 16
351	  8	65.0	12.6	 25
352	  8	95.0	19.0	 25
353	  8	59.5	13.2	 20
354	  8	148.0	35.9	 25
355	  8	62.0	9.7	 25
356	  8	36.3	5.7	 20
357	  8	39.0	7.4	 25
358	  8	47.0	9.4	 25
359	  8	54.5	18.9	 16
360	  8	61.0	11.3	 20
361	  8	41.3	6.8	 20
362	  8	41.3	6.2	 16
363	  8	49.0	9.3	 25
364	  8	44.0	9.8	 25
365	  8	60.0	8.8	 20
366	  8	57.0	9.4	 25
367	  8	82.0	13.5	 25
368	  8	62.5	7.0	 20
369	  8	469.0	50.9	 25
370	  8	285.0	44.9	 25
371	  8	416.0	48.8	 16
372	  8	76.8	13.9	 20
373	  8	69.5	10.9	 20
374	  8	57.3	8.3	 16
375	  8	53.0	10.7	 25
376	  8	47.0	10.6	 25
377	  8	42.0	8.0	 20
378	  8	47.0	8.0	 25
379	  8	57.0	7.8	 25
380	  8	46.3	8.6	 20
381	  8	55.0	12.2	 25
382	  8	49.0	8.4	 25
383	  8	53.0	8.9	 20
384	  8	71.0	17.4	 20
385	  8	80.3	8.3	 20
386	  8	40.5	10.3	 16
387	  8	40.5	8.4	 20
388	  8	78.0	13.7	 25
389	  8	47.8	9.7	 20
390	  8	43.0	7.0	 25
391	  8	52.0	7.8	 25
392	  8	44.8	9.3	 20
393	  8	41.0	8.3	 25
394	  8	38.0	5.5	 25
395	  8	45.3	8.4	 20
396	  8	48.0	9.6	 20
397	  8	426.3	43.5	 20
398	  8	47.3	7.0	 16
399	  8	44.0	5.4	 20
400	  8	53.0	9.2	 25
401	  8	68.5	14.0	 20
402	  8	148.0	39.4	 25
403	  8	69.0	13.2	 25
404	  8	70.3	6.6	 20
405	  8	81.0	13.1	 25
406	  8	48.0	9.2	 25
407	  8	41.3	5.9	 20
408	  8	43.3	8.4	 20
409	  8	42.3	8.8	 20
410	  8	44.3	7.0	 16
411	  8	85.5	19.1	 20
412	  8	149.0	22.6	 25
413	  8	342.0	37.2	 20
414	  8	156.0	22.2	 25
415	  8	56.0	9.2	 25
416	  8	58.3	10.2	 20
417	  8	103.0	18.0	 25
418	  8	122.0	20.0	 25
419	  8	165.0	17.6	 20
420	  8	112.0	21.5	 25
421	  8	168.3	21.9	 20
422	  8	54.3	8.6	 16
423	  8	76.0	8.3	 20
424	  8	93.0	14.4	 20
425	  8	409.8	56.0	 20
426	  8	63.0	10.5	 25
427	  8	72.0	12.5	 25
428	  8	84.0	17.7	 20
429	  8	50.0	10.5	 25
430	  8	42.0	7.9	 25
431	  8	60.8	7.6	 20
432	  8	115.0	21.7	 25
433	  8	43.3	8.2	 20
434	  8	43.3	8.9	 16
435	  8	55.3	11.0	 20
436	  8	53.3	8.0	 20
437	  8	42.3	8.9	 20
438	  8	35.0	7.5	 25
439	  8	48.0	9.5	 20
440	  8	49.0	9.9	 25
441	  8	45.0	7.9	 25
442	  8	42.5	6.5	 20
443	  8	55.0	7.8	 25
444	  8	44.0	8.1	 25
445	  8	46.8	9.3	 16
446	  8	44.0	10.1	 20
447	  8	42.0	7.1	 20
448	  8	46.0	9.0	 16
449	  8	178.0	41.2	 25
450	  8	132.0	21.0	 25
451	  8	132.8	19.9	 20
452	  8	92.0	13.0	 25
453	  8	58.0	11.9	 25
454	  8	47.3	7.4	 20
455	  8	63.0	11.1	 25
456	  8	63.0	10.7	 25
457	  8	47.0	7.0	 20
458	  8	41.3	5.4	 20
459	  8	39.3	6.4	 20
460	  8	41.3	10.0	 16
461	  8	49.3	8.7	 20
462	  8	44.0	7.3	 25
463	  8	52.3	10.1	 20
464	  8	48.0	7.8	 25
465	  8	64.0	11.5	 25
466	  8	590.0	64.9	 20
467	  8	219.0	81.4	 25
468	  8	204.0	26.7	 25
469	  8	72.3	10.2	 20
470	  8	44.3	8.1	 20
471	  8	44.3	8.9	 20
472	  8	41.0	7.2	 16
473	  8	59.0	12.1	 20
474	  8	72.0	11.3	 25
475	  8	60.3	12.0	 20
476	  8	68.0	12.6	 25
477	  8	53.0	10.4	 25
478	  8	46.0	8.2	 20
479	  8	47.0	9.2	 25
480	  8	39.0	6.5	 25
481	  8	39.5	4.8	 20
482	  8	42.5	9.9	 20
483	  8	51.5	11.0	 20
484	  8	76.3	12.0	 16
485	  8	59.3	11.1	 20
486	  8	51.0	10.1	 25
487	  8	93.3	15.3	 20
488	  8	121.0	18.5	 25
489	  8	89.0	14.0	 25
490	  8	104.3	17.6	 20
491	  8	139.0	23.5	 25
492	  8	82.0	14.5	 25
493	  8	79.3	10.8	 20
494	  8	166.3	34.1	 20
495	  8	87.3	14.7	 20
496	  8	97.3	11.8	 16
497	  8	205.3	22.7	 20
498	  8	161.3	31.7	 20
499	  8	62.3	11.2	 20
500	  8	53.0	9.1	 25
501	  8	218.0	33.4	 25
502	  8	118.5	16.2	 20
503	  8	80.0	16.2	 25
504	  8	61.0	12.2	 25
505	  8	54.0	9.9	 20
506	  8	67.0	13.6	 25
507	  8	88.8	15.7	 20
508	  8	82.3	22.0	 16
509	  8	105.5	14.5	 20
510	  8	95.3	14.5	 20
511	  8	50.3	9.2	 20
512	  8	38.0	6.3	 25
513	  8	40.0	6.2	 25
514	  8	44.3	9.0	 20
515	  8	49.0	10.0	 25
516	  8	57.0	11.0	 25
517	  8	45.8	9.5	 20
518	  8	51.0	8.1	 25
519	  8	64.3	9.1	 20
520	  8	100.3	16.9	 16
521	  8	125.8	22.2	 20
522	  8	113.0	15.2	 20
523	  8	401.0	47.1	 20
524	  8	156.0	23.2	 25
525	  8	81.0	15.3	 25
526	  8	61.3	9.3	 20
527	  8	65.0	12.9	 25
528	  8	262.0	39.4	 25
529	  8	47.3	8.1	 20
530	  8	49.0	8.3	 25
531	  8	49.3	8.5	 20
532	  8	83.5	14.6	 16
533	  8	78.0	11.5	 20
534	  8	127.8	19.5	 20
535	  8	53.0	10.5	 20
536	  8	45.0	9.2	 25
537	  8	47.0	8.0	 25
538	  8	50.5	10.6	 20
539	  8	45.0	9.6	 25
540	  8	53.0	6.4	 25
541	  8	58.0	14.2	 20
542	  8	133.0	25.0	 25
543	  8	82.0	18.5	 25
544	  8	46.8	14.4	 16
545	  8	44.3	8.8	 20
546	  8	44.0	11.4	 20
547	  8	43.3	8.8	 16
548	  8	104.0	21.0	 25
549	  8	55.0	8.8	 25
550	  8	133.8	16.7	 20
551	  8	51.0	9.6	 25
552	  8	110.0	31.3	 25
553	  8	63.5	12.2	 20
554	  8	195.0	29.1	 25
555	  8	57.0	7.7	 25
556	  8	63.0	8.0	 16
557	  8	73.0	12.7	 20
558	  8	3426.0	284.0	 20
559	  8	120.3	20.5	 16
560	  8	67.0	11.0	 25
561	  8	213.0	31.2	 25
562	  8	61.0	9.2	 20
563	  8	79.0	16.0	 25
564	  8	46.0	7.6	 25
565	  8	45.3	7.7	 20
566	  8	53.0	9.0	 25
567	  8	56.5	10.4	 20
568	  8	53.5	9.6	 20
569	  8	60.5	11.7	 20
570	  8	42.3	10.1	 16
571	  8	97.3	17.9	 20
572	  8	44.0	8.0	 25
573	  8	41.3	7.4	 20
574	  8	42.0	9.0	 25
575	  8	48.0	9.8	 25
576	  8	47.5	9.9	 20
577	  8	46.0	9.8	 25
578	  8	34.0	5.4	 25
579	  8	42.5	6.5	 20
580	  8	41.0	6.7	 25
581	  8	41.8	10.0	 20
582	  8	46.5	13.6	 16
583	  8	43.5	10.2	 20
584	  8	50.3	11.4	 20
585	  8	55.0	9.9	 20
586	  8	54.0	12.7	 25
587	  8	50.0	7.2	 25
588	  8	43.3	9.6	 20
589	  8	74.0	12.9	 25
590	  8	78.0	14.3	 25
591	  8	80.0	13.3	 20
592	  8	190.0	20.8	 25
593	  8	318.3	30.0	 20
594	  8	58.8	11.3	 16
595	  8	52.3	8.1	 20
596	  8	45.0	6.9	 20
597	  8	130.0	25.8	 20
598	  8	73.0	10.9	 25
599	  8	57.0	10.0	 25
600	  8	44.3	8.0	 20
601	  8	60.0	12.8	 25
602	  8	78.0	22.8	 25
603	  8	53.0	12.7	 20
604	  8	48.0	9.1	 25
605	  8	52.0	9.2	 20
606	  8	49.3	7.8	 16
607	  8	71.3	13.8	 20
608	  8	65.3	10.4	 20
609	  8	66.3	9.8	 20
610	  8	108.0	20.9	 25
611	  8	336.0	33.2	 25
612	  8	661.5	39.9	 20
613	  8	70.0	42.7	 25
614	  8	50.0	9.4	 25
615	  8	90.3	11.6	 20
616	  8	78.0	14.8	 25
617	  8	57.0	9.7	 25
618	  8	46.8	6.9	 16
619	  8	55.8	9.8	 20
620	  8	116.5	12.5	 20
621	  8	43.0	6.5	 16
622	  8	49.0	7.7	 25
623	  8	53.0	10.8	 25
624	  8	90.3	16.3	 20
625	  8	61.0	11.4	 25
626	  8	48.0	8.3	 25
627	  8	40.5	7.7	 20
628	  8	54.0	10.0	 25
629	  8	72.0	13.6	 25
630	  8	97.0	16.3	 16
631	  8	171.8	20.0	 20
632	  8	43.5	7.6	 20
633	  8	41.3	7.0	 16
634	  8	46.0	6.2	 25
635	  8	45.0	8.0	 25
636	  8	46.3	8.4	 20
637	  8	46.0	7.6	 25
638	  8	63.0	12.9	 25
639	  8	6654.5	572.4	 20
  0	  9	82.0	17.2	 25
  1	  9	109.0	15.4	 25
  2	  9	46.3	9.8	 20
  3	  9	53.0	9.6	 25
  4	  9	46.0	9.8	 25
  5	  9	280.0	43.7	 20
  6	  9	61.5	9.9	 20
  7	  9	61.5	10.4	 20
  8	  9	53.0	5.7	 16
  9	  9	41.0	6.5	 20
 10	  9	46.0	8.3	 25
 11	  9	43.0	9.2	 20
 12	  9	50.0	9.5	 25
 13	  9	47.0	7.9	 25
 14	  9	44.3	9.1	 20
 15	  9	43.0	9.0	 25
 16	  9	52.0	10.9	 25
 17	  9	45.0	8.3	 20
 18	  9	42.0	7.8	 25
 19	  9	37.3	5.8	 20
 20	  9	63.0	12.8	 16
 21	  9	48.0	10.4	 20
 22	  9	43.3	7.4	 20
 23	  9	50.3	12.1	 20
 24	  9	42.0	8.3	 25
 25	  9	41.3	8.3	 20
 26	  9	48.0	8.9	 25
 27	  9	57.0	15.1	 25
 28	  9	55.8	12.5	 20
 29	  9	377.0	64.5	 25
 30	  9	80.0	12.0	 25
 31	  9	84.3	12.7	 16
 32	  9	50.5	12.3	 20
 33	  9	43.0	8.6	 20
 34	  9	40.0	6.9	 16
 35	  9	46.0	9.6	 25
 36	  9	42.0	6.7	 25
 37	  9	105.0	16.0	 20
 38	  9	214.0	36.5	 25
 39	  9	51.0	11.4	 25
 40	  9	92.0	9.4	 20
 41	  9	44.0	7.4	 25
 42	  9	47.0	6.5	 25
 43	  9	109.8	19.2	 16
 44	  9	45.3	11.0	 20
 45	  9	53.3	14.2	 20
 46	  9	63.3	7.7	 16
 47	  9	60.0	8.6	 25
 48	  9	40.0	8.3	 25
 49	  9	41.8	9.2	 20
 50	  9	38.0	8.8	 25
 51	  9	39.0	7.2	 25
 52	  9	77.0	13.4	 20
 53	  9	92.0	17.0	 25
 54	  9	84.0	14.7	 25
 55	  9	143.5	17.8	 16
 56	  9	48.0	8.1	 20
 57	  9	105.3	18.9	 20
 58	  9	84.5	18.5	 16
 59	  9	106.5	16.5	 20
 60	  9	52.0	10.9	 25
 61	  9	64.3	12.3	 20
 62	  9	52.0	8.6	 25
 63	  9	84.0	13.9	 25
 64	  9	44.8	7.7	 20
 65	  9	56.0	17.1	 25
 66	  9	48.0	8.2	 25
 67	  9	54.3	11.1	 20
 68	  9	49.0	8.1	 20
 69	  9	105.5	16.9	 20
 70	  9	52.0	10.4	 16
 71	  9	73.5	18.2	 20
 72	  9	44.0	5.5	 25
 73	  9	43.0	5.3	 20
 74	  9	57.0	9.0	 25
 75	  9	55.0	10.0	 25
 76	  9	56.3	9.6	 20
 77	  9	48.0	7.5	 25
 78	  9	54.0	11.9	 25
 79	  9	50.0	8.9	 20
 80	  9	61.3	11.3	 20
 81	  9	56.0	11.7	 20
 82	  9	89.3	14.6	 16
 83	  9	143.0	19.4	 20
 84	  9	65.0	10.9	 25
 85	  9	333.5	26.6	 20
 86	  9	164.0	27.3	 25
 87	  9	151.0	27.7	 25
 88	  9	78.8	19.3	 20
 89	  9	46.0	6.8	 25
 90	  9	51.0	12.0	 25
 91	  9	47.0	7.3	 20
 92	  9	36.3	6.4	 20
 93	  9	43.0	7.2	 20
 94	  9	41.0	5.1	 16
 95	  9	39.0	10.3	 20
 96	  9	54.0	7.9	 20
 97	  9	64.3	10.2	 20
 98	  9	80.0	22.9	 25
 99	  9	54.0	9.0	 25
100	  9	60.0	12.5	 20
101	  9	61.0	12.0	 25
102	  9	45.0	6.7	 25
103	  9	87.8	12.1	 20
104	  9	395.0	40.2	 25
105	  9	126.3	15.7	 20
106	  9	45.3	5.8	 16
107	  9	46.3	7.2	 20
108	  9	46.0	14.3	 20
109	  9	95.0	12.7	 20
110	  9	66.0	11.2	 25
111	  9	61.0	10.7	 25
112	  9	47.0	8.6	 20
113	  9	48.0	6.6	 25
114	  9	48.0	7.8	 25
115	  9	46.3	9.7	 20
116	  9	54.0	7.1	 25
117	  9	70.8	12.3	 20
118	  9	79.3	13.9	 16
119	  9	102.3	15.6	 20
120	  9	65.3	9.2	 20
121	  9	73.8	12.3	 20
122	  9	275.0	30.8	 25
123	  9	103.0	18.1	 25
124	  9	58.5	13.9	 20
125	  9	54.0	8.4	 25
126	  9	72.0	12.2	 25
127	  9	85.3	16.8	 20
128	  9	238.0	45.2	 25
129	  9	81.3	14.8	 20
130	  9	50.3	8.6	 16
131	  9	49.3	11.2	 20
132	  9	50.3	10.0	 20
133	  9	53.3	7.5	 20
134	  9	48.0	11.6	 25
135	  9	57.0	15.5	 25
136	  9	47.5	8.5	 20
137	  9	58.0	10.7	 25
138	  9	57.0	14.9	 25
139	  9	47.5	10.3	 20
140	  9	407.0	71.5	 25
141	  9	47.0	9.8	 25
142	  9	60.0	9.0	 16
143	  9	45.0	7.2	 20
144	  9	54.3	9.8	 20
145	  9	59.0	10.7	 16
146	  9	53.0	7.6	 25
147	  9	56.0	10.2	 25
148	  9	53.5	8.1	 20
149	  9	50.0	10.9	 25
150	  9	54.0	9.2	 25
151	  9	60.0	9.7	 20
152	  9	53.0	9.1	 25
153	  9	49.3	12.8	 20
154	  9	48.3	6.6	 20
155	  9	52.3	6.7	 20
156	  9	44.0	7.4	 16
157	  9	42.3	8.9	 20
158	  9	45.0	8.0	 25
159	  9	109.0	14.7	 20
160	  9	165.0	20.3	 25
161	  9	419.0	51.7	 25
162	  9	141.8	26.1	 20
163	  9	75.0	14.0	 25
164	  9	67.0	14.5	 25
165	  9	52.3	7.7	 20
166	  9	47.3	8.3	 20
167	  9	57.3	11.1	 20
168	  9	46.5	12.3	 16
169	  9	60.0	10.9	 20
170	  9	57.0	10.2	 25
171	  9	207.8	23.6	 20
172	  9	126.0	17.8	 25
173	  9	87.0	15.9	 25
174	  9	251.3	32.4	 20
175	  9	60.0	9.7	 25
176	  9	79.0	14.5	 25
177	  9	66.8	9.4	 20
178	  9	122.0	35.2	 25
179	  9	57.8	13.6	 20
180	  9	83.5	16.3	 16
181	  9	108.0	16.3	 20
182	  9	77.3	10.8	 20
183	  9	149.8	22.4	 20
184	  9	88.0	12.8	 25
185	  9	151.0	24.0	 25
186	  9	104.0	14.1	 20
187	  9	169.0	23.1	 25
188	  9	67.0	12.3	 25
189	  9	39.0	7.8	 20
190	  9	48.0	7.9	 25
191	  9	47.3	10.4	 20
192	  9	58.0	16.9	 16
193	  9	66.8	9.6	 20
194	  9	44.8	6.5	 20
195	  9	42.3	8.7	 20
196	  9	49.0	8.1	 25
197	  9	54.0	10.4	 25
198	  9	124.0	19.4	 20
199	  9	77.0	11.9	 25
200	  9	57.0	9.7	 25
201	  9	53.8	10.6	 20
202	  9	58.0	9.9	 25
203	  9	89.0	14.9	 20
204	  9	56.3	10.4	 16
205	  9	84.8	17.5	 20
206	  9	62.0	7.8	 20
207	  9	40.3	7.2	 20
208	  9	43.0	8.1	 25
209	  9	44.0	9.0	 25
210	  9	41.0	6.6	 20
211	  9	43.0	9.2	 25
212	  9	58.0	10.7	 25
213	  9	47.3	9.0	 20
214	  9	62.0	14.0	 25
215	  9	56.3	15.0	 20
216	  9	62.8	13.5	 16
217	  9	72.3	12.7	 20
218	  9	591.5	59.2	 20
219	  9	86.8	15.6	 16
220	  9	73.0	14.5	 25
221	  9	56.0	10.5	 25
222	  9	47.0	10.7	 20
223	  9	122.0	22.6	 25
224	  9	156.0	17.5	 25
225	  9	156.8	28.0	 20
226	  9	82.0	13.0	 25
227	  9	67.0	10.3	 25
228	  9	55.3	7.7	 16
229	  9	64.3	11.2	 20
230	  9	119.3	12.8	 20
231	  9	41.3	8.4	 16
232	  9	53.0	11.6	 25
233	  9	59.0	8.9	 25
234	  9	44.8	10.0	 20
235	  9	46.0	6.9	 25
236	  9	46.0	7.3	 25
237	  9	51.0	7.0	 20
238	  9	42.0	7.7	 25
239	  9	48.0	11.5	 25
240	  9	47.5	7.0	 16
241	  9	50.8	8.5	 20
242	  9	52.3	9.3	 20
243	  9	49.8	9.0	 16
244	  9	40.0	6.8	 25
245	  9	49.0	11.8	 25
246	  9	52.5	9.7	 20
247	  9	43.0	6.3	 25
248	  9	113.0	17.9	 25
249	  9	60.0	8.9	 20
250	  9	55.0	9.0	 25
251	  9	49.0	9.5	 25
252	  9	50.0	7.2	 16
253	  9	60.0	9.6	 20
254	  9	42.3	8.0	 20
255	  9	39.0	6.9	 16
256	  9	41.0	5.6	 20
257	  9	62.0	12.1	 25
258	  9	52.3	9.1	 20
259	  9	89.0	15.6	 25
260	  9	61.0	8.1	 25
261	  9	62.0	15.4	 20
262	  9	82.0	12.8	 25
263	  9	104.0	16.1	 25
264	  9	53.3	11.9	 20
265	  9	37.5	7.3	 20
266	  9	42.3	10.5	 20
267	  9	39.0	5.1	 16
268	  9	42.3	6.8	 20
269	  9	50.0	12.3	 25
270	  9	54.0	12.2	 20
271	  9	59.0	14.8	 25
272	  9	73.0	10.7	 25
273	  9	109.3	18.6	 20
274	  9	161.0	21.5	 25
275	  9	56.0	12.2	 25
276	  9	52.0	8.8	 20
277	  9	47.5	6.7	 20
278	  9	67.3	10.6	 20
279	  9	73.8	14.3	 16
280	  9	76.0	20.0	 20
281	  9	56.3	11.0	 20
282	  9	63.0	15.4	 25
283	  9	65.0	11.6	 25
284	  9	79.3	11.8	 20
285	  9	58.0	9.5	 25
286	  9	44.0	8.0	 25
287	  9	51.3	7.2	 20
288	  9	60.0	10.5	 25
289	  9	42.3	8.7	 20
290	  9	46.5	9.4	 16
291	  9	74.0	10.8	 20
292	  9	60.5	11.8	 20
293	  9	49.5	11.7	 20
294	  9	48.0	9.0	 25
295	  9	100.0	13.2	 25
296	  9	63.8	14.8	 20
297	  9	127.0	22.7	 25
298	  9	216.0	36.1	 25
299	  9	45.8	8.1	 20
300	  9	47.0	9.7	 25
301	  9	39.0	7.4	 25
302	  9	41.3	5.7	 16
303	  9	40.3	6.7	 20
304	  9	159.8	33.5	 20
305	  9	106.5	20.7	 16
306	  9	103.0	15.8	 25
307	  9	69.0	10.1	 25
308	  9	81.8	12.4	 20
309	  9	220.0	35.0	 25
310	  9	58.0	13.3	 25
311	  9	51.5	6.9	 20
312	  9	67.0	14.8	 25
313	  9	50.0	7.9	 25
314	  9	51.3	9.5	 16
315	  9	43.0	7.1	 20
316	  9	56.3	9.6	 20
317	  9	43.3	6.2	 16
318	  9	51.0	10.4	 25
319	  9	274.0	45.6	 25
320	  9	46.5	7.8	 20
321	  9	114.0	24.9	 25
322	  9	167.0	29.5	 25
323	  9	49.8	10.1	 20
324	  9	59.0	12.0	 25
325	  9	128.0	23.0	 25
326	  9	59.3	10.6	 16
327	  9	68.8	12.5	 20
328	  9	39.3	7.9	 20
329	  9	49.8	13.6	 16
330	  9	44.0	7.3	 25
331	  9	51.0	8.4	 25
332	  9	51.8	11.1	 20
333	  9	50.0	10.0	 25
334	  9	44.0	8.3	 25
335	  9	45.8	13.4	 20
336	  9	60.0	12.3	 25
337	  9	37.0	7.0	 25
338	  9	43.0	8.3	 20
339	  9	47.8	9.9	 20
340	  9	39.3	7.5	 20
341	  9	42.3	6.4	 16
342	  9	44.8	10.2	 20
343	  9	41.0	5.8	 25
344	  9	45.8	9.0	 20
345	  9	56.0	13.6	 25
346	  9	45.0	8.0	 25
347	  9	54.3	8.0	 20
348	  9	153.0	34.0	 25
349	  9	136.0	19.1	 25
350	  9	181.3	29.4	 20
351	  9	63.5	18.0	 20
352	  9	148.8	21.0	 20
353	  9	79.0	16.2	 16
354	  9	112.0	18.6	 20
355	  9	55.0	10.0	 25
356	  9	103.3	22.1	 20
357	  9	38.0	6.6	 25
358	  9	41.0	6.0	 25
359	  9	47.3	9.0	 20
360	  9	40.0	7.4	 25
361	  9	48.0	10.3	 25
362	  9	56.0	10.1	 20
363	  9	44.0	9.0	 20
364	  9	42.0	7.5	 20
365	  9	52.0	10.7	 16
366	  9	48.3	9.4	 20
367	  9	42.0	8.4	 25
368	  9	60.3	12.5	 20
369	  9	42.0	6.3	 25
370	  9	339.0	50.0	 25
371	  9	52.0	7.7	 20
372	  9	47.0	8.3	 25
373	  9	91.0	14.8	 25
374	  9	50.5	12.0	 20
375	  9	52.5	11.6	 20
376	  9	53.8	9.5	 20
377	  9	147.3	22.2	 16
378	  9	54.3	9.3	 20
379	  9	54.8	11.2	 20
380	  9	50.5	8.0	 20
381	  9	69.0	11.4	 25
382	  9	56.0	9.0	 25
383	  9	59.3	9.1	 20
384	  9	57.0	8.6	 25
385	  9	55.0	10.0	 25
386	  9	83.0	17.8	 20
387	  9	72.0	15.5	 25
388	  9	47.0	7.9	 20
389	  9	69.3	10.8	 16
390	  9	53.5	8.9	 20
391	  9	52.3	7.3	 20
392	  9	49.0	7.5	 20
393	  9	46.0	7.0	 25
394	  9	57.0	11.0	 25
395	  9	69.3	9.7	 20
396	  9	45.0	6.9	 25
397	  9	79.0	16.5	 25
398	  9	45.8	8.0	 20
399	  9	41.0	5.8	 25
400	  9	71.0	8.5	 20
401	  9	38.5	7.1	 16
402	  9	50.3	10.3	 20
403	  9	55.5	23.5	 20
404	  9	55.8	12.3	 20
405	  9	100.0	17.0	 25
406	  9	117.0	48.6	 25
407	  9	71.3	9.6	 20
408	  9	56.0	7.5	 25
409	  9	72.3	11.8	 20
410	  9	55.0	9.7	 25
411	  9	47.0	8.3	 25
412	  9	114.0	19.0	 16
413	  9	73.0	13.7	 20
414	  9	77.0	12.4	 20
415	  9	49.3	12.3	 16
416	  9	68.3	16.7	 20
417	  9	90.0	19.0	 25
418	  9	82.3	11.9	 20
419	  9	150.0	19.9	 25
420	  9	84.0	12.8	 25
421	  9	76.0	12.7	 20
422	  9	70.0	14.6	 25
423	  9	57.0	10.3	 25
424	  9	93.3	12.8	 20
425	  9	128.8	16.8	 20
426	  9	83.3	17.2	 20
427	  9	56.0	7.9	 16
428	  9	54.0	10.7	 20
429	  9	46.0	8.3	 25
430	  9	67.3	11.3	 20
431	  9	464.0	66.4	 25
432	  9	93.0	12.5	 25
433	  9	230.0	51.2	 20
434	  9	122.0	21.7	 25
435	  9	58.0	11.9	 25
436	  9	74.0	13.6	 20
437	  9	337.8	68.3	 20
438	  9	58.0	11.7	 20
439	  9	40.3	9.0	 16
440	  9	40.0	7.2	 20
441	  9	61.0	10.4	 25
442	  9	46.3	8.4	 20
443	  9	42.0	7.6	 25
444	  9	37.0	6.3	 25
445	  9	38.5	8.5	 20
446	  9	52.0	11.2	 25
447	  9	46.0	8.9	 25
448	  9	43.3	8.4	 20
449	  9	79.8	18.5	 20
450	  9	436.0	58.7	 20
451	  9	50.3	8.0	 16
452	  9	56.0	7.1	 20
453	  9	103.0	20.5	 25
454	  9	249.5	33.4	 20
455	  9	294.0	33.1	 25
456	  9	73.0	16.4	 25
457	  9	68.0	11.8	 20
458	  9	41.0	8.1	 25
459	  9	41.0	7.1	 25
460	  9	46.0	8.9	 20
461	  9	47.0	9.4	 25
462	  9	41.0	6.9	 20
463	  9	60.3	7.5	 16
464	  9	44.0	8.5	 20
465	  9	98.0	12.5	 20
466	  9	200.8	23.9	 20
467	  9	163.0	30.3	 25
468	  9	93.0	14.4	 25
469	  9	53.8	11.2	 20
470	  9	47.0	8.3	 25
471	  9	48.0	9.1	 25
472	  9	56.3	9.9	 20
473	  9	67.0	14.8	 25
474	  9	54.0	7.6	 20
475	  9	58.0	11.9	 16
476	  9	63.0	13.8	 20
477	  9	58.3	11.2	 20
478	  9	51.5	8.4	 20
479	  9	56.0	8.7	 25
480	  9	42.0	9.9	 25
481	  9	44.0	11.1	 20
482	  9	46.0	7.7	 25
483	  9	48.0	7.6	 25
484	  9	43.3	8.2	 20
485	  9	54.0	10.7	 25
486	  9	50.3	11.3	 20
487	  9	59.8	14.4	 16
488	  9	46.3	7.6	 20
489	  9	215.8	20.6	 20
490	  9	308.5	26.8	 20
491	  9	213.0	40.7	 25
492	  9	62.0	10.4	 25
493	  9	103.3	13.9	 20
494	  9	164.0	17.9	 25
495	  9	264.0	41.6	 25
496	  9	57.3	13.5	 20
497	  9	759.0	146.2	 25
498	  9	343.0	57.0	 25
499	  9	61.3	11.3	 16
500	  9	60.0	11.1	 20
501	  9	206.8	29.8	 20
502	  9	77.3	15.9	 16
503	  9	85.0	17.1	 25
504	  9	104.0	15.4	 25
505	  9	99.5	14.1	 20
506	  9	148.0	19.7	 25
507	  9	458.0	66.8	 25
508	  9	399.5	53.1	 20
509	  9	222.0	50.2	 25
510	  9	129.0	19.7	 25
511	  9	226.8	19.3	 16
512	  9	102.8	17.1	 20
513	  9	57.3	12.2	 20
514	  9	61.3	9.0	 16
515	  9	114.0	17.6	 25
516	  9	197.0	27.8	 25
517	  9	54.0	10.4	 20
518	  9	41.0	6.4	 25
519	  9	54.0	9.5	 25
520	  9	49.3	8.3	 20
521	  9	407.0	70.4	 25
522	  9	165.0	24.1	 25
523	  9	648.8	39.9	 16
524	  9	133.5	18.4	 20
525	  9	125.3	16.5	 20
526	  9	291.5	28.5	 16
527	  9	43.0	9.0	 25
528	  9	58.0	12.9	 25
529	  9	271.3	40.0	 20
530	  9	264.0	56.6	 25
531	  9	784.0	110.9	 25
532	  9	213.3	26.7	 20
533	  9	54.0	10.4	 25
534	  9	49.0	9.8	 25
535	  9	82.0	18.2	 16
536	  9	41.5	7.0	 20
537	  9	39.5	7.0	 16
538	  9	42.3	6.0	 20
539	  9	56.0	10.2	 20
540	  9	47.5	9.0	 20
541	  9	36.0	7.1	 25
542	  9	87.0	16.7	 25
543	  9	56.3	8.2	 20
544	  9	73.0	12.3	 25
545	  9	100.0	17.9	 25
546	  9	254.0	35.2	 20
547	  9	90.0	12.1	 25
548	  9	59.0	12.1	 20
549	  9	54.3	9.3	 16
550	  9	124.0	19.7	 20
551	  9	57.5	11.1	 20
552	  9	163.5	19.9	 20
553	  9	103.0	13.2	 25
554	  9	48.0	6.8	 25
555	  9	50.0	9.4	 20
556	  9	1260.0	286.7	 25
557	  9	771.0	84.6	 25
558	  9	202.3	30.0	 20
559	  9	182.0	25.0	 25
560	  9	458.3	58.4	 20
561	  9	81.0	15.5	 16
562	  9	132.0	25.5	 20
563	  9	56.3	10.0	 20
564	  9	50.5	7.0	 20
565	  9	225.0	35.1	 25
566	  9	65.0	9.6	 25
567	  9	53.3	9.6	 20
568	  9	65.0	10.5	 25
569	  9	53.0	11.4	 25
570	  9	76.8	10.4	 20
571	  9	53.0	9.8	 25
572	  9	69.3	12.7	 20
573	  9	59.5	18.6	 16
574	  9	116.5	22.3	 20
575	  9	163.0	32.4	 20
576	  9	42.5	5.4	 16
577	  9	41.0	8.0	 25
578	  9	36.0	7.2	 25
579	  9	38.3	7.9	 20
580	  9	39.0	7.4	 25
581	  9	57.0	12.6	 25
582	  9	46.0	8.6	 20
583	  9	46.0	9.8	 25
584	  9	566.0	119.0	 25
585	  9	68.3	12.4	 16
586	  9	275.3	41.8	 20
587	  9	75.0	10.8	 20
588	  9	55.3	11.2	 16
589	  9	65.0	10.9	 25
590	  9	45.0	7.3	 25
591	  9	147.8	20.9	 20
592	  9	201.0	26.5	 25
593	  9	305.0	26.7	 25
594	  9	73.8	18.0	 20
595	  9	50.0	8.4	 25
596	  9	65.0	10.7	 25
597	  9	89.3	14.0	 16
598	  9	259.3	26.9	 20
599	  9	114.5	13.9	 20
600	  9	87.3	17.9	 16
601	  9	100.0	14.5	 25
602	  9	119.0	18.6	 25
603	  9	49.3	11.2	 20
604	  9	46.0	7.6	 25
605	  9	72.0	13.4	 25
606	  9	67.0	11.8	 20
607	  9	43.0	8.2	 25
608	  9	52.0	13.2	 25
609	  9	58.0	10.7	 16
610	  9	64.3	14.4	 20
611	  9	59.0	9.1	 20
612	  9	72.3	7.0	 16
613	  9	61.0	11.6	 25
614	  9	110.0	27.0	 25
615	  9	84.8	14.9	 20
616	  9	59.0	9.6	 25
617	  9	61.0	9.9	 25
618	  9	91.5	14.8	 20
619	  9	278.0	52.8	 25
620	  9	72.0	10.3	 25
621	  9	52.0	10.0	 20
622	  9	51.3	9.4	 20
623	  9	64.0	12.8	 20
624	  9	51.3	8.7	 16
625	  9	49.0	7.2	 20
626	  9	43.0	6.4	 25
627	  9	56.8	9.4	 20
628	  9	64.0	10.1	 25
629	  9	45.0	11.5	 25
630	  9	152.8	17.6	 20
631	  9	102.0	19.1	 25
632	  9	540.0	77.3	 25
633	  9	62.0	11.3	 20
634	  9	63.0	15.7	 20
635	  9	57.0	11.1	 20
636	  9	53.0	12.0	 16
637	  9	41.5	6.6	 20
638	  9	63.0	11.1	 25
639	  9	94.3	30.5	 20
  0	 10	5573.5	590.7	 20
  1	 10	54.3	9.4	 16
  2	 10	51.0	9.0	 25
  3	 10	59.0	12.7	 25
  4	 10	53.0	8.5	 20
  5	 10	62.0	12.8	 25
  6	 10	67.0	11.3	 25
  7	 10	60.8	14.1	 20
  8	 10	57.0	16.9	 25
  9	 10	47.0	9.6	 25
 10	 10	48.0	8.2	 16
 11	 10	45.0	8.9	 20
 12	 10	43.0	7.0	 20
 13	 10	44.0	7.3	 16
 14	 10	45.3	10.3	 20
 15	 10	45.0	7.3	 25
 16	 10	55.3	9.6	 20
 17	 10	47.0	8.0	 25
 18	 10	45.0	10.4	 25
 19	 10	40.0	6.5	 20
 20	 10	42.0	7.6	 25
 21	 10	46.0	8.7	 25
 22	 10	43.3	7.4	 20
 23	 10	44.3	6.0	 20
 24	 10	41.3	6.2	 20
 25	 10	38.5	6.8	 16
 26	 10	53.3	11.5	 20
 27	 10	50.0	10.9	 25
 28	 10	49.3	13.3	 20
 29	 10	56.0	11.0	 25
 30	 10	58.0	12.4	 25
 31	 10	64.5	11.2	 20
 32	 10	46.0	7.5	 25
 33	 10	46.0	6.1	 25
 34	 10	41.5	9.8	 20
 35	 10	49.0	9.9	 20
 36	 10	45.0	9.3	 20
 37	 10	77.0	13.7	 16
 38	 10	94.3	14.3	 20
 39	 10	45.0	8.2	 25
 40	 10	52.0	8.9	 20
 41	 10	48.0	7.1	 25
 42	 10	44.0	5.9	 25
 43	 10	47.0	8.8	 20
 44	 10	43.0	7.1	 25
 45	 10	48.0	9.6	 25
 46	 10	55.5	27.2	 20
 47	 10	49.0	8.5	 20
 48	 10	40.3	7.4	 20
 49	 10	43.8	9.5	 16
 50	 10	41.3	8.8	 20
 51	 10	41.0	6.7	 25
 52	 10	64.5	17.5	 20
 53	 10	51.0	7.3	 25
 54	 10	78.0	9.3	 25
 55	 10	65.3	13.9	 20
 56	 10	51.0	7.9	 25
 57	 10	54.0	9.7	 25
 58	 10	56.3	9.9	 20
 59	 10	98.0	15.4	 25
 60	 10	50.3	9.5	 20
 61	 10	82.5	13.3	 16
 62	 10	68.5	13.4	 20
 63	 10	54.3	12.3	 20
 64	 10	44.5	8.9	 20
 65	 10	45.0	6.3	 25
 66	 10	43.0	8.8	 25
 67	 10	46.8	9.2	 20
 68	 10	46.0	8.7	 25
 69	 10	55.0	12.6	 25
 70	 10	47.0	10.3	 20
 71	 10	55.0	9.6	 25
 72	 10	49.0	8.5	 20
 73	 10	45.0	8.5	 16
 74	 10	50.5	7.2	 20
 75	 10	46.0	8.3	 20
 76	 10	44.0	8.0	 20
 77	 10	45.0	9.5	 25
 78	 10	45.0	7.5	 25
 79	 10	59.5	11.4	 20
 80	 10	52.0	8.7	 25
 81	 10	52.0	9.6	 25
 82	 10	63.3	11.3	 20
 83	 10	109.0	24.6	 25
 84	 10	60.3	15.0	 20
 85	 10	158.5	21.0	 16
 86	 10	69.5	11.0	 20
 87	 10	73.0	11.7	 20
 88	 10	63.0	12.0	 20
 89	 10	53.0	10.8	 25
 90	 10	46.0	8.3	 25
 91	 10	50.8	10.4	 20
 92	 10	40.0	8.2	 25
 93	 10	43.0	7.2	 25
 94	 10	43.3	8.1	 20
 95	 10	47.0	7.1	 25
 96	 10	53.0	9.4	 25
 97	 10	89.0	11.6	 16
 98	 10	204.3	49.8	 20
 99	 10	101.3	11.9	 20
100	 10	68.5	13.6	 16
101	 10	62.0	12.0	 25
102	 10	53.0	11.2	 25
103	 10	60.3	9.6	 20
104	 10	258.0	42.0	 25
105	 10	64.0	10.5	 25
106	 10	40.5	8.2	 20
107	 10	49.0	10.2	 25
108	 10	47.0	9.0	 25
109	 10	66.3	11.6	 16
110	 10	76.3	16.6	 20
111	 10	51.8	6.5	 20
112	 10	44.8	6.9	 16
113	 10	55.0	11.7	 25
114	 10	47.0	9.0	 25
115	 10	44.0	7.5	 20
116	 10	53.0	9.5	 25
117	 10	51.0	9.8	 25
118	 10	50.8	10.1	 20
119	 10	77.0	10.1	 25
120	 10	82.3	12.1	 20
121	 10	73.3	19.6	 20
122	 10	171.0	25.8	 20
123	 10	118.5	17.4	 16
124	 10	53.5	10.6	 20
125	 10	76.0	14.0	 25
126	 10	56.0	10.8	 20
127	 10	79.0	14.1	 25
128	 10	209.0	29.0	 25
129	 10	73.3	15.8	 20
130	 10	52.0	7.0	 25
131	 10	49.0	8.1	 25
132	 10	53.5	7.4	 20
133	 10	55.0	9.5	 20
134	 10	47.3	7.3	 20
135	 10	55.3	8.9	 16
136	 10	45.5	7.9	 20
137	 10	53.3	10.9	 20
138	 10	46.0	11.0	 20
139	 10	50.0	12.7	 25
140	 10	129.0	22.4	 25
141	 10	50.5	8.9	 20
142	 10	62.0	12.9	 25
143	 10	48.0	9.0	 25
144	 10	51.3	7.0	 20
145	 10	69.0	13.9	 25
146	 10	59.3	9.8	 20
147	 10	56.5	10.0	 16
148	 10	57.8	8.0	 20
149	 10	41.3	10.3	 20
150	 10	55.0	12.5	 20
151	 10	62.0	9.9	 25
152	 10	54.0	10.2	 25
153	 10	53.5	9.3	 20
154	 10	44.0	6.1	 25
155	 10	56.0	8.8	 25
156	 10	52.0	9.8	 20
157	 10	56.0	20.9	 25
158	 10	49.0	8.0	 20
159	 10	74.3	10.1	 16
160	 10	211.3	26.1	 20
161	 10	488.3	56.0	 20
162	 10	310.0	45.1	 20
163	 10	164.0	22.9	 25
164	 10	94.0	19.1	 25
165	 10	75.8	24.9	 20
166	 10	57.0	8.0	 25
167	 10	61.0	10.4	 25
168	 10	49.3	8.3	 20
169	 10	56.0	10.2	 25
170	 10	56.3	11.6	 20
171	 10	106.0	14.0	 16
172	 10	106.5	16.4	 20
173	 10	112.0	20.6	 20
174	 10	333.0	28.2	 16
175	 10	59.0	9.9	 25
176	 10	82.0	13.7	 25
177	 10	56.3	8.7	 20
178	 10	64.0	10.9	 25
179	 10	57.0	9.8	 25
180	 10	84.0	11.5	 20
181	 10	260.0	34.3	 25
182	 10	185.0	26.2	 25
183	 10	105.8	18.9	 16
184	 10	73.0	13.6	 20
185	 10	100.8	18.1	 20
186	 10	81.5	12.4	 16
187	 10	146.0	18.7	 25
188	 10	53.0	7.3	 25
189	 10	50.3	9.6	 20
190	 10	45.0	6.5	 25
191	 10	49.0	9.6	 25
192	 10	47.3	19.7	 20
193	 10	52.0	9.9	 25
194	 10	45.0	8.1	 25
195	 10	40.0	6.1	 16
196	 10	45.3	8.8	 20
197	 10	49.0	8.2	 20
198	 10	77.3	15.4	 16
199	 10	55.0	9.9	 25
200	 10	46.0	9.1	 25
201	 10	51.0	10.2	 20
202	 10	53.0	10.6	 25
203	 10	78.0	8.1	 25
204	 10	59.3	13.5	 20
205	 10	46.0	9.5	 25
206	 10	49.0	9.9	 25
207	 10	47.3	9.7	 16
208	 10	46.0	8.6	 20
209	 10	38.0	6.4	 20
210	 10	43.3	7.8	 16
211	 10	45.0	8.9	 25
212	 10	58.0	10.4	 25
213	 10	66.5	12.9	 20
214	 10	53.0	8.8	 25
215	 10	50.0	7.5	 25
216	 10	56.0	10.2	 20
217	 10	69.0	12.0	 25
218	 10	262.0	26.9	 25
219	 10	169.5	21.2	 20
220	 10	65.5	10.8	 20
221	 10	58.0	10.2	 20
222	 10	52.3	10.6	 16
223	 10	199.0	31.0	 20
224	 10	108.0	17.1	 25
225	 10	79.0	14.4	 20
226	 10	60.0	9.9	 25
227	 10	66.0	10.2	 25
228	 10	69.5	10.9	 20
229	 10	82.0	14.9	 25
230	 10	111.0	32.1	 25
231	 10	45.3	10.5	 20
232	 10	47.3	5.7	 20
233	 10	76.3	13.1	 20
234	 10	47.0	7.2	 16
235	 10	43.0	6.1	 20
236	 10	48.0	7.1	 25
237	 10	49.0	8.3	 20
238	 10	46.0	9.4	 25
239	 10	50.0	7.9	 25
240	 10	49.3	10.4	 20
241	 10	60.0	9.5	 25
242	 10	57.0	6.7	 25
243	 10	40.5	9.0	 20
244	 10	46.3	13.8	 20
245	 10	40.3	9.2	 20
246	 10	43.3	5.5	 16
247	 10	56.8	10.4	 20
248	 10	74.0	11.5	 20
249	 10	59.0	12.0	 25
250	 10	52.0	8.0	 25
251	 10	48.0	7.8	 20
252	 10	47.0	8.4	 25
253	 10	61.0	14.7	 25
254	 10	42.0	7.5	 20
255	 10	43.0	10.1	 25
256	 10	52.0	9.4	 25
257	 10	59.0	8.6	 16
258	 10	51.3	7.5	 20
259	 10	63.3	8.9	 20
260	 10	63.8	13.0	 16
261	 10	58.0	7.2	 25
262	 10	80.0	17.1	 25
263	 10	85.3	11.2	 20
264	 10	48.0	8.8	 25
265	 10	40.0	7.9	 25
266	 10	41.0	8.3	 20
267	 10	46.0	9.8	 25
268	 10	45.0	7.6	 25
269	 10	43.0	9.0	 16
270	 10	47.0	6.4	 20
271	 10	81.5	26.9	 20
272	 10	66.5	11.2	 16
273	 10	219.0	34.9	 25
274	 10	414.0	67.1	 25
275	 10	77.3	11.4	 20
276	 10	53.0	9.5	 25
277	 10	55.0	10.2	 25
278	 10	50.5	8.6	 20
279	 10	63.0	14.1	 25
280	 10	62.0	10.6	 25
281	 10	57.3	11.8	 16
282	 10	62.0	8.6	 20
283	 10	66.8	12.1	 20
284	 10	61.5	11.9	 16
285	 10	52.0	7.9	 25
286	 10	47.0	8.4	 25
287	 10	47.0	6.7	 20
288	 10	49.0	7.2	 25
289	 10	44.0	7.6	 25
290	 10	44.0	7.8	 20
291	 10	46.0	8.8	 25
292	 10	50.0	11.1	 25
293	 10	45.3	10.7	 16
294	 10	46.3	9.2	 20
295	 10	49.3	7.9	 20
296	 10	66.8	13.6	 16
297	 10	213.5	31.4	 20
298	 10	87.0	14.6	 25
299	 10	55.3	10.8	 20
300	 10	47.0	9.2	 25
301	 10	42.0	7.9	 25
302	 10	43.5	6.8	 20
303	 10	42.0	7.2	 25
304	 10	85.0	12.6	 25
305	 10	60.5	12.9	 20
306	 10	52.0	9.7	 20
307	 10	48.5	8.5	 20
308	 10	176.5	321.6	 16
309	 10	146.8	13.1	 20
310	 10	63.0	12.0	 25
311	 10	57.3	10.7	 20
312	 10	64.0	11.4	 25
313	 10	43.0	9.2	 25
314	 10	53.3	11.9	 20
315	 10	42.0	7.6	 25
316	 10	50.0	9.9	 25
317	 10	42.0	10.7	 20
318	 10	49.5	8.5	 20
319	 10	143.3	27.9	 20
320	 10	42.5	7.2	 16
321	 10	42.3	7.8	 20
322	 10	75.0	12.4	 25
323	 10	46.3	10.3	 20
324	 10	45.0	9.4	 25
325	 10	56.0	31.1	 25
326	 10	53.0	6.7	 20
327	 10	44.0	9.7	 25
328	 10	43.0	8.3	 25
329	 10	45.3	6.3	 20
330	 10	37.3	7.9	 20
331	 10	47.3	9.8	 20
332	 10	47.0	9.0	 16
333	 10	54.5	8.6	 20
334	 10	44.0	6.7	 25
335	 10	51.8	9.9	 20
336	 10	55.0	9.0	 25
337	 10	47.0	9.7	 25
338	 10	48.0	6.6	 20
339	 10	37.0	4.7	 25
340	 10	40.0	6.4	 25
341	 10	43.0	6.1	 20
342	 10	53.0	10.8	 25
343	 10	43.8	7.3	 20
344	 10	41.8	9.6	 16
345	 10	56.5	13.1	 20
346	 10	41.0	4.3	 20
347	 10	56.0	13.6	 20
348	 10	93.0	17.7	 25
349	 10	74.0	12.1	 25
350	 10	128.3	15.4	 20
351	 10	50.0	9.7	 25
352	 10	98.0	15.7	 25
353	 10	54.0	10.6	 20
354	 10	77.0	12.9	 25
355	 10	56.0	10.2	 20
356	 10	65.5	8.6	 16
357	 10	44.8	8.4	 20
358	 10	42.0	7.1	 20
359	 10	41.8	7.4	 20
360	 10	46.0	8.3	 25
361	 10	40.0	7.6	 25
362	 10	47.0	8.8	 20
363	 10	41.0	6.1	 25
364	 10	52.0	16.6	 25
365	 10	45.0	10.2	 20
366	 10	70.0	13.2	 25
367	 10	46.3	9.5	 20
368	 10	39.3	6.8	 16
369	 10	41.3	5.7	 20
370	 10	55.0	7.5	 20
371	 10	51.0	11.6	 20
372	 10	49.0	8.5	 25
373	 10	54.0	9.8	 25
374	 10	38.5	7.5	 20
375	 10	61.0	10.4	 25
376	 10	56.3	9.7	 20
377	 10	60.0	14.6	 25
378	 10	56.0	8.8	 25
379	 10	49.3	9.1	 20
380	 10	55.3	11.9	 20
381	 10	71.3	12.7	 20
382	 10	47.0	11.9	 16
383	 10	61.3	38.0	 20
384	 10	50.0	9.4	 25
385	 10	57.0	12.3	 20
386	 10	47.0	7.9	 25
387	 10	75.0	13.0	 25
388	 10	40.3	9.2	 20
389	 10	55.0	11.3	 25
390	 10	54.0	8.2	 25
391	 10	59.8	11.3	 20
392	 10	53.0	8.1	 20
393	 10	48.8	8.9	 20
394	 10	45.8	9.3	 16
395	 10	50.0	14.5	 20
396	 10	48.0	9.5	 25
397	 10	65.8	10.7	 20
398	 10	44.0	7.2	 25
399	 10	50.0	8.8	 25
400	 10	68.0	13.8	 20
401	 10	42.0	9.1	 25
402	 10	49.0	8.7	 25
403	 10	47.0	10.0	 20
404	 10	53.8	9.6	 20
405	 10	58.0	6.8	 20
406	 10	80.8	12.5	 16
407	 10	76.3	10.9	 20
408	 10	55.0	10.3	 25
409	 10	71.3	11.8	 20
410	 10	54.0	10.0	 25
411	 10	50.0	9.4	 25
412	 10	168.5	22.9	 20
413	 10	127.0	18.9	 25
414	 10	111.0	19.9	 25
415	 10	43.8	8.3	 20
416	 10	49.0	9.9	 25
417	 10	50.3	6.5	 20
418	 10	91.3	12.4	 16
419	 10	101.3	16.9	 20
420	 10	133.3	17.7	 20
421	 10	67.5	9.4	 20
422	 10	64.0	12.4	 25
423	 10	52.0	10.1	 25
424	 10	92.0	11.6	 20
425	 10	113.0	18.1	 25
426	 10	72.0	10.9	 25
427	 10	74.3	14.4	 20
428	 10	69.0	13.6	 25
429	 10	43.8	8.6	 20
430	 10	57.3	8.4	 16
431	 10	96.0	17.0	 20
432	 10	76.0	8.6	 20
433	 10	81.3	14.9	 20
434	 10	80.0	12.3	 25
435	 10	43.0	6.7	 25
436	 10	42.8	7.3	 20
437	 10	180.0	33.5	 25
438	 10	53.0	9.5	 25
439	 10	49.5	9.8	 20
440	 10	48.0	7.8	 25
441	 10	42.3	7.2	 20
442	 10	48.3	10.1	 16
443	 10	38.5	7.9	 20
444	 10	50.5	12.4	 20
445	 10	39.0	7.1	 20
446	 10	42.0	6.0	 25
447	 10	47.0	7.2	 25
448	 10	48.3	8.6	 20
449	 10	44.0	8.4	 25
450	 10	61.0	10.5	 25
451	 10	41.5	6.7	 20
452	 10	51.0	12.5	 25
453	 10	83.8	14.5	 20
454	 10	112.3	14.4	 16
455	 10	180.3	16.1	 20
456	 10	63.8	13.3	 20
457	 10	51.8	11.2	 16
458	 10	38.0	6.4	 25
459	 10	44.0	7.7	 25
460	 10	53.0	9.2	 20
461	 10	42.0	6.9	 25
462	 10	41.0	6.3	 25
463	 10	72.0	14.7	 20
464	 10	56.0	10.6	 25
465	 10	171.0	19.1	 25
466	 10	521.8	44.5	 16
467	 10	396.3	61.9	 20
468	 10	91.3	15.1	 20
469	 10	41.5	7.0	 16
470	 10	44.0	8.9	 25
471	 10	50.0	8.4	 25
472	 10	55.3	11.9	 20
473	 10	76.0	15.9	 25
474	 10	53.0	9.4	 25
475	 10	47.5	7.7	 20
476	 10	49.0	8.6	 25
477	 10	45.0	9.3	 25
478	 10	42.3	8.7	 16
479	 10	43.3	5.6	 20
480	 10	41.3	6.5	 20
481	 10	37.0	5.7	 16
482	 10	69.0	26.6	 25
483	 10	49.0	8.5	 25
484	 10	41.0	8.4	 20
485	 10	50.0	8.0	 25
486	 10	58.0	10.8	 25
487	 10	48.3	7.2	 20
488	 10	52.0	8.9	 25
489	 10	326.0	34.9	 25
490	 10	242.5	24.9	 16
491	 10	107.0	16.1	 20
492	 10	58.3	9.3	 20
493	 10	75.0	11.8	 16
494	 10	87.0	14.3	 25
495	 10	59.0	10.6	 25
496	 10	54.3	9.9	 20
497	 10	298.0	44.7	 25
498	 10	1067.0	118.6	 25
499	 10	76.5	12.9	 20
500	 10	77.0	14.9	 25
501	 10	82.0	15.1	 25
502	 10	53.5	10.7	 20
503	 10	80.8	19.4	 20
504	 10	58.8	10.4	 16
505	 10	73.3	10.0	 20
506	 10	247.5	28.1	 20
507	 10	542.3	80.0	 20
508	 10	312.0	149.2	 25
509	 10	241.0	39.2	 25
510	 10	63.5	11.6	 20
511	 10	153.0	39.3	 25
512	 10	52.0	12.1	 25
513	 10	57.3	10.7	 20
514	 10	45.0	6.4	 25
515	 10	93.3	14.4	 20
516	 10	62.0	7.8	 16
517	 10	47.3	9.4	 20
518	 10	44.0	8.8	 20
519	 10	47.0	13.5	 20
520	 10	41.0	8.2	 25
521	 10	271.0	55.6	 25
522	 10	98.3	21.7	 20
523	 10	480.0	82.2	 25
524	 10	74.0	14.9	 25
525	 10	94.0	12.4	 20
526	 10	73.0	13.5	 25
527	 10	42.3	5.3	 20
528	 10	53.8	10.0	 16
529	 10	92.3	22.0	 20
530	 10	48.5	6.8	 20
531	 10	147.0	29.1	 20
532	 10	116.0	25.0	 25
533	 10	58.0	10.8	 25
534	 10	55.3	10.8	 20
535	 10	55.0	14.6	 25
536	 10	39.0	7.4	 25
537	 10	34.3	6.4	 20
538	 10	39.0	8.2	 25
539	 10	40.0	8.7	 25
540	 10	41.5	5.8	 16
541	 10	41.5	8.2	 20
542	 10	59.0	10.8	 20
543	 10	52.3	11.0	 16
544	 10	61.0	11.6	 25
545	 10	78.0	16.4	 25
546	 10	214.3	22.9	 20
547	 10	62.0	10.6	 25
548	 10	50.0	10.7	 25
549	 10	56.3	9.6	 20
550	 10	137.0	21.4	 25
551	 10	47.0	8.5	 25
552	 10	72.8	9.9	 16
553	 10	96.3	13.0	 20
554	 10	44.3	8.7	 20
555	 10	49.5	8.0	 16
556	 10	508.0	122.2	 25
557	 10	184.0	22.3	 25
558	 10	89.3	16.7	 20
559	 10	216.0	38.6	 25
560	 10	236.0	37.0	 25
561	 10	102.5	18.5	 20
562	 10	88.0	18.7	 25
563	 10	41.0	7.6	 25
564	 10	57.0	11.6	 16
565	 10	134.0	18.6	 20
566	 10	62.0	10.0	 20
567	 10	126.0	102.7	 16
568	 10	148.0	21.4	 25
569	 10	48.0	8.1	 25
570	 10	62.3	13.3	 20
571	 10	45.0	7.9	 25
572	 10	64.0	9.9	 25
573	 10	49.5	9.7	 20
574	 10	106.0	22.4	 25
575	 10	139.0	23.1	 25
576	 10	48.3	9.8	 20
577	 10	42.5	8.2	 20
578	 10	40.0	6.8	 20
579	 10	33.5	7.1	 16
580	 10	43.0	8.7	 20
581	 10	54.0	10.3	 25
582	 10	46.3	9.0	 20
583	 10	56.0	9.0	 25
584	 10	103.0	16.6	 25
585	 10	55.0	13.7	 20
586	 10	307.0	52.0	 25
587	 10	90.0	14.6	 25
588	 10	48.3	6.6	 20
589	 10	61.3	12.5	 20
590	 10	58.3	14.3	 20
591	 10	150.3	16.0	 16
592	 10	348.3	49.7	 20
593	 10	569.0	86.7	 25
594	 10	51.0	10.0	 20
595	 10	43.0	9.2	 25
596	 10	67.0	11.6	 25
597	 10	68.5	13.7	 20
598	 10	122.0	20.3	 25
599	 10	159.0	22.0	 25
600	 10	72.0	10.6	 20
601	 10	152.5	21.3	 20
602	 10	86.5	15.6	 20
603	 10	47.0	7.6	 16
604	 10	47.3	9.1	 20
605	 10	58.0	9.1	 25
606	 10	69.8	11.6	 20
607	 10	53.0	10.2	 25
608	 10	59.0	10.7	 25
609	 10	53.5	10.0	 20
610	 10	58.0	7.9	 25
611	 10	56.0	12.2	 25
612	 10	68.0	14.3	 20
613	 10	50.0	6.8	 20
614	 10	50.5	8.0	 20
615	 10	59.0	9.0	 16
616	 10	53.8	8.3	 20
617	 10	74.5	13.9	 20
618	 10	64.0	10.8	 20
619	 10	81.0	11.5	 25
620	 10	58.0	9.3	 25
621	 10	46.5	9.1	 20
622	 10	44.0	6.1	 25
623	 10	60.0	10.8	 25
624	 10	45.0	8.9	 20
625	 10	49.0	9.3	 25
626	 10	45.3	9.4	 20
627	 10	52.3	9.9	 16
628	 10	50.0	7.4	 20
629	 10	61.5	14.2	 20
630	 10	62.3	12.2	 20
631	 10	57.0	8.1	 25
632	 10	114.0	20.7	 20
633	 10	62.0	12.4	 25
634	 10	55.0	11.3	 25
635	 10	52.3	9.8	 20
636	 10	50.0	9.2	 25
637	 10	42.0	7.9	 25
638	 10	53.3	10.5	 16
639	 10	6791.0	1188.6	 20
  0	 11	77.0	10.9	 25
  1	 11	44.5	8.4	 20
  2	 11	40.0	6.8	 20
  3	 11	40.0	8.2	 20
  4	 11	39.5	7.4	 16
  5	 11	42.3	6.1	 20
  6	 11	50.0	9.7	 25
  7	 11	54.3	12.2	 20
  8	 11	42.0	7.6	 25
  9	 11	40.0	7.7	 25
 10	 11	44.0	8.5	 20
 11	 11	36.0	6.9	 25
 12	 11	41.0	6.6	 25
 13	 11	31.3	6.8	 20
 14	 11	40.0	6.8	 25
 15	 11	35.0	8.9	 20
 16	 11	33.3	5.0	 16
 17	 11	43.0	8.0	 20
 18	 11	42.3	6.0	 20
 19	 11	39.0	6.6	 20
 20	 11	37.0	7.6	 25
 21	 11	38.0	8.2	 25
 22	 11	34.5	6.7	 20
 23	 11	43.0	7.9	 25
 24	 11	38.0	7.1	 25
 25	 11	41.0	7.2	 20
 26	 11	41.0	11.6	 25
 27	 11	45.3	14.9	 20
 28	 11	42.3	8.8	 16
 29	 11	43.5	11.0	 20
 30	 11	39.3	8.0	 20
 31	 11	38.3	7.0	 20
 32	 11	32.0	7.1	 25
 33	 11	42.0	8.0	 25
 34	 11	35.3	6.1	 20
 35	 11	38.0	7.8	 25
 36	 11	41.0	7.7	 25
 37	 11	43.3	7.2	 20
 38	 11	38.0	6.8	 25
 39	 11	34.8	6.8	 20
 40	 11	37.3	8.2	 16
 41	 11	38.3	7.6	 20
 42	 11	40.8	7.2	 20
 43	 11	39.5	9.3	 20
 44	 11	38.0	8.4	 25
 45	 11	41.0	6.8	 25
 46	 11	38.5	7.1	 20
 47	 11	36.0	6.7	 25
 48	 11	40.0	8.0	 25
 49	 11	41.3	7.1	 20
 50	 11	33.0	6.6	 25
 51	 11	34.0	7.4	 20
 52	 11	41.5	8.8	 16
 53	 11	41.3	11.9	 20
 54	 11	40.3	10.5	 20
 55	 11	42.3	7.5	 16
 56	 11	40.0	7.1	 25
 57	 11	39.0	6.7	 25
 58	 11	33.0	6.8	 20
 59	 11	36.0	10.0	 25
 60	 11	36.0	7.0	 25
 61	 11	38.3	7.0	 20
 62	 11	37.0	6.9	 25
 63	 11	42.0	9.3	 25
 64	 11	37.0	5.8	 16
 65	 11	39.0	7.3	 20
 66	 11	34.5	6.9	 20
 67	 11	41.5	8.5	 16
 68	 11	51.0	15.8	 25
 69	 11	41.0	7.3	 25
 70	 11	44.5	11.0	 20
 71	 11	50.0	10.0	 25
 72	 11	46.0	8.4	 25
 73	 11	43.3	9.1	 20
 74	 11	46.0	11.0	 25
 75	 11	39.0	7.2	 25
 76	 11	44.5	8.3	 16
 77	 11	39.8	7.5	 20
 78	 11	39.0	7.3	 20
 79	 11	36.5	6.5	 16
 80	 11	43.0	7.5	 25
 81	 11	41.0	20.3	 25
 82	 11	38.5	8.1	 20
 83	 11	41.0	7.1	 25
 84	 11	39.0	7.4	 25
 85	 11	43.3	8.8	 20
 86	 11	46.0	10.2	 25
 87	 11	41.0	7.3	 25
 88	 11	39.0	6.6	 16
 89	 11	39.5	8.6	 20
 90	 11	46.3	11.1	 16
 91	 11	38.3	8.1	 20
 92	 11	41.0	8.1	 25
 93	 11	43.3	6.8	 20
 94	 11	43.0	9.0	 25
 95	 11	47.0	10.8	 25
 96	 11	37.3	6.2	 20
 97	 11	41.0	8.4	 25
 98	 11	40.0	8.3	 25
 99	 11	39.5	7.7	 20
100	 11	40.0	6.9	 25
101	 11	46.5	8.5	 20
102	 11	39.3	6.6	 16
103	 11	40.0	9.5	 20
104	 11	38.3	7.6	 20
105	 11	45.3	10.3	 20
106	 11	43.0	9.2	 25
107	 11	41.0	5.4	 25
108	 11	39.3	8.8	 20
109	 11	41.0	7.6	 25
110	 11	42.0	7.0	 25
111	 11	46.8	6.3	 20
112	 11	44.0	11.9	 25
113	 11	42.3	7.2	 20
114	 11	44.0	10.7	 16
115	 11	44.3	7.0	 20
116	 11	39.0	6.9	 20
117	 11	44.3	7.3	 20
118	 11	42.0	8.4	 25
119	 11	42.0	7.1	 25
120	 11	38.3	7.8	 20
121	 11	44.0	8.2	 25
122	 11	47.0	8.3	 25
123	 11	40.3	6.9	 20
124	 11	38.0	5.5	 25
125	 11	41.3	7.5	 20
126	 11	39.3	3.7	 16
127	 11	55.5	10.8	 20
128	 11	55.5	10.1	 20
129	 11	65.3	14.2	 20
130	 11	77.0	14.3	 25
131	 11	65.0	11.9	 25
132	 11	69.5	15.3	 20
133	 11	59.0	12.5	 25
134	 11	59.0	12.1	 25
135	 11	52.0	13.0	 20
136	 11	56.0	10.7	 25
137	 11	63.0	10.3	 25
138	 11	53.3	8.8	 16
139	 11	51.5	7.8	 20
140	 11	62.5	8.5	 20
141	 11	63.3	11.2	 16
142	 11	65.0	13.5	 25
143	 11	58.0	10.9	 25
144	 11	68.0	12.1	 20
145	 11	85.0	28.2	 25
146	 11	68.0	12.4	 25
147	 11	61.3	9.5	 20
148	 11	61.0	9.8	 25
149	 11	66.0	11.0	 25
150	 11	65.3	11.1	 16
151	 11	66.3	13.4	 20
152	 11	63.0	11.5	 20
153	 11	57.3	10.0	 16
154	 11	64.0	14.8	 25
155	 11	67.0	13.5	 25
156	 11	58.3	10.0	 20
157	 11	55.0	10.5	 25
158	 11	51.0	9.3	 25
159	 11	49.3	10.3	 20
160	 11	45.0	8.3	 25
161	 11	52.0	8.7	 25
162	 11	67.5	9.6	 16
163	 11	137.3	25.1	 20
164	 11	148.3	17.1	 20
165	 11	87.0	14.4	 16
166	 11	72.0	9.8	 25
167	 11	70.0	19.0	 25
168	 11	62.3	12.5	 20
169	 11	53.0	9.9	 25
170	 11	52.0	11.0	 25
171	 11	62.0	10.1	 20
172	 11	69.0	14.2	 25
173	 11	84.0	18.7	 25
174	 11	64.8	8.9	 20
175	 11	70.3	13.7	 20
176	 11	63.3	11.6	 20
177	 11	57.3	9.4	 16
178	 11	50.5	9.9	 20
179	 11	50.0	9.8	 25
180	 11	49.3	14.2	 20
181	 11	40.0	7.2	 25
182	 11	35.0	7.9	 25
183	 11	37.0	8.0	 20
184	 11	42.0	8.5	 25
185	 11	37.0	7.4	 25
186	 11	36.3	7.5	 20
187	 11	34.3	5.1	 20
188	 11	36.0	7.8	 20
189	 11	40.0	7.6	 16
190	 11	36.8	6.0	 20
191	 11	43.0	8.8	 25
192	 11	37.3	6.9	 20
193	 11	36.0	6.4	 25
194	 11	34.0	6.1	 25
195	 11	35.3	6.8	 20
196	 11	36.0	7.2	 25
197	 11	37.0	6.5	 25
198	 11	30.3	5.5	 20
199	 11	41.3	7.6	 20
200	 11	39.0	6.5	 20
201	 11	38.5	8.6	 16
202	 11	38.8	9.5	 20
203	 11	33.0	6.5	 25
204	 11	37.3	7.1	 20
205	 11	32.0	5.2	 25
206	 11	37.0	6.1	 25
207	 11	38.0	6.8	 20
208	 11	34.0	5.9	 25
209	 11	41.0	10.3	 25
210	 11	38.3	7.4	 20
211	 11	37.3	6.9	 20
212	 11	31.0	6.5	 20
213	 11	32.0	4.8	 16
214	 11	37.0	7.1	 20
215	 11	36.0	8.3	 20
216	 11	39.0	8.9	 20
217	 11	35.0	6.8	 25
218	 11	36.3	6.4	 20
219	 11	32.0	6.2	 25
220	 11	39.0	7.4	 25
221	 11	42.3	7.3	 20
222	 11	37.0	9.2	 25
223	 11	39.0	7.6	 25
224	 11	35.3	3.9	 16
225	 11	30.3	4.7	 20
226	 11	34.3	8.7	 20
227	 11	38.0	7.1	 16
228	 11	35.0	9.0	 25
229	 11	37.0	7.1	 25
230	 11	34.0	6.9	 20
231	 11	38.0	10.7	 25
232	 11	38.0	8.3	 25
233	 11	34.3	5.9	 20
234	 11	38.0	10.5	 25
235	 11	35.0	8.1	 25
236	 11	37.0	5.7	 16
237	 11	37.3	7.7	 20
238	 11	35.0	6.3	 20
239	 11	35.5	7.3	 16
240	 11	36.0	7.7	 25
241	 11	37.0	8.8	 25
242	 11	37.3	7.2	 20
243	 11	37.0	10.4	 25
244	 11	31.0	5.5	 25
245	 11	33.8	7.2	 20
246	 11	32.0	4.6	 25
247	 11	33.0	6.8	 25
248	 11	30.5	6.3	 16
249	 11	40.3	7.8	 20
250	 11	35.3	5.6	 20
251	 11	33.3	4.6	 16
252	 11	31.0	6.3	 25
253	 11	33.0	6.3	 25
254	 11	35.3	6.7	 20
255	 11	34.0	8.2	 25
256	 11	38.0	6.5	 25
257	 11	32.5	9.2	 20
258	 11	33.0	5.8	 25
259	 11	39.0	9.2	 25
260	 11	37.0	7.0	 20
261	 11	44.3	8.2	 20
262	 11	41.3	9.1	 20
263	 11	37.5	9.9	 16
264	 11	34.8	6.9	 20
265	 11	33.0	6.2	 25
266	 11	32.0	5.9	 20
267	 11	30.0	5.4	 25
268	 11	33.0	8.1	 25
269	 11	39.3	7.6	 20
270	 11	31.0	7.4	 25
271	 11	35.0	6.3	 25
272	 11	37.5	7.8	 20
273	 11	33.3	6.5	 20
274	 11	36.5	8.2	 20
275	 11	37.5	6.0	 16
276	 11	33.0	6.6	 20
277	 11	37.0	5.8	 25
278	 11	36.5	9.4	 20
279	 11	34.0	7.7	 25
280	 11	32.0	7.6	 25
281	 11	33.0	6.1	 20
282	 11	32.0	5.9	 25
283	 11	30.0	7.9	 25
284	 11	34.3	7.1	 20
285	 11	36.0	8.5	 20
286	 11	31.3	7.3	 20
287	 11	31.0	5.1	 16
288	 11	34.5	9.8	 20
289	 11	31.0	6.2	 25
290	 11	31.0	3.9	 20
291	 11	33.0	6.5	 25
292	 11	32.0	5.0	 25
293	 11	39.0	9.0	 20
294	 11	34.0	7.0	 25
295	 11	30.0	4.3	 25
296	 11	32.0	5.3	 20
297	 11	37.0	6.3	 25
298	 11	33.3	6.2	 20
299	 11	39.3	6.9	 16
300	 11	31.3	5.3	 20
301	 11	28.0	4.7	 20
302	 11	31.5	6.7	 20
303	 11	34.0	6.8	 25
304	 11	29.0	5.1	 25
305	 11	38.3	9.0	 20
306	 11	35.0	7.3	 25
307	 11	34.0	7.7	 25
308	 11	33.0	7.2	 20
309	 11	36.0	9.3	 25
310	 11	36.3	7.9	 20
311	 11	27.0	5.9	 16
312	 11	33.3	10.3	 20
313	 11	34.5	6.8	 20
314	 11	31.0	5.0	 20
315	 11	35.0	6.2	 25
316	 11	37.0	6.5	 25
317	 11	37.5	7.5	 20
318	 11	35.0	6.2	 25
319	 11	31.0	4.0	 25
320	 11	31.0	7.1	 20
321	 11	36.0	6.0	 25
322	 11	35.3	6.2	 20
323	 11	37.5	7.3	 16
324	 11	32.0	5.0	 20
325	 11	35.0	8.2	 20
326	 11	35.0	7.6	 20
327	 11	32.0	8.9	 25
328	 11	36.0	6.9	 25
329	 11	33.3	5.3	 20
330	 11	31.0	5.7	 25
331	 11	32.0	8.0	 25
332	 11	31.5	5.7	 20
333	 11	37.0	9.1	 25
334	 11	34.5	7.0	 20
335	 11	37.0	6.9	 16
336	 11	34.0	6.0	 20
337	 11	36.8	9.8	 20
338	 11	36.0	4.8	 16
339	 11	43.0	20.4	 25
340	 11	34.0	7.9	 25
341	 11	31.0	5.9	 20
342	 11	30.0	7.9	 25
343	 11	40.0	8.6	 25
344	 11	31.3	6.3	 20
345	 11	33.0	7.2	 25
346	 11	31.5	5.7	 20
347	 11	29.3	5.1	 20
348	 11	33.0	5.9	 20
349	 11	35.5	5.6	 16
350	 11	39.5	7.9	 20
351	 11	37.0	6.0	 25
352	 11	41.0	7.3	 20
353	 11	47.0	12.9	 25
354	 11	33.0	6.1	 25
355	 11	33.5	5.6	 20
356	 11	39.0	8.7	 25
357	 11	41.0	8.4	 25
358	 11	42.0	12.1	 20
359	 11	34.0	5.5	 20
360	 11	32.3	7.9	 20
361	 11	33.3	6.1	 16
362	 11	29.5	5.5	 20
363	 11	35.0	7.6	 25
364	 11	34.3	5.9	 20
365	 11	40.0	9.4	 25
366	 11	37.0	8.7	 25
367	 11	41.0	7.5	 20
368	 11	35.0	7.0	 25
369	 11	35.0	7.0	 25
370	 11	34.3	6.1	 20
371	 11	33.5	5.4	 20
372	 11	30.0	3.8	 20
373	 11	33.0	4.0	 16
374	 11	33.3	6.4	 20
375	 11	32.0	8.0	 20
376	 11	37.0	6.6	 20
377	 11	35.0	4.9	 25
378	 11	34.0	7.1	 25
379	 11	44.3	10.0	 20
380	 11	42.0	8.7	 25
381	 11	41.0	6.8	 25
382	 11	32.0	6.4	 20
383	 11	36.0	7.0	 25
384	 11	34.3	8.3	 20
385	 11	33.3	5.2	 16
386	 11	37.3	7.1	 20
387	 11	37.3	9.2	 20
388	 11	41.5	14.9	 20
389	 11	31.0	6.5	 25
390	 11	38.0	8.1	 25
391	 11	39.5	10.2	 20
392	 11	33.0	7.1	 25
393	 11	35.0	7.0	 25
394	 11	33.8	7.8	 20
395	 11	36.0	6.6	 25
396	 11	35.3	4.5	 20
397	 11	38.5	15.6	 16
398	 11	29.5	5.9	 20
399	 11	36.0	7.2	 20
400	 11	43.5	11.0	 20
401	 11	40.0	6.9	 25
402	 11	37.0	8.0	 25
403	 11	36.5	8.4	 20
404	 11	35.0	7.7	 25
405	 11	32.0	5.3	 25
406	 11	37.3	9.2	 20
407	 11	34.0	5.2	 25
408	 11	39.3	8.0	 20
409	 11	37.3	8.4	 16
410	 11	29.0	5.6	 20
411	 11	32.3	3.5	 20
412	 11	32.5	8.1	 20
413	 11	32.0	6.8	 25
414	 11	36.0	6.9	 25
415	 11	40.0	8.9	 20
416	 11	43.0	8.0	 25
417	 11	45.0	10.3	 25
418	 11	36.3	7.0	 20
419	 11	35.0	5.1	 25
420	 11	31.0	6.0	 25
421	 11	31.3	6.8	 16
422	 11	35.3	7.0	 20
423	 11	34.3	7.4	 20
424	 11	38.0	7.8	 16
425	 11	34.0	9.0	 25
426	 11	39.0	8.7	 25
427	 11	35.8	7.6	 20
428	 11	35.0	8.6	 25
429	 11	36.0	6.9	 25
430	 11	33.0	6.1	 20
431	 11	33.0	5.8	 25
432	 11	34.0	6.6	 25
433	 11	30.0	6.8	 16
434	 11	30.0	5.7	 20
435	 11	29.3	3.9	 20
436	 11	34.0	5.9	 16
437	 11	40.0	7.4	 25
438	 11	40.0	8.7	 25
439	 11	33.0	4.7	 20
440	 11	34.0	8.3	 25
441	 11	30.0	5.2	 25
442	 11	31.5	7.2	 20
443	 11	36.0	8.9	 25
444	 11	35.0	6.4	 25
445	 11	31.3	6.9	 16
446	 11	34.3	6.4	 20
447	 11	31.0	6.9	 20
448	 11	31.8	6.6	 16
449	 11	41.0	8.9	 25
450	 11	37.0	8.2	 25
451	 11	39.3	8.2	 20
452	 11	38.0	7.8	 25
453	 11	37.0	5.5	 25
454	 11	46.0	13.5	 20
455	 11	37.0	7.3	 25
456	 11	31.0	5.4	 25
457	 11	32.0	8.2	 20
458	 11	33.0	7.8	 20
459	 11	36.5	8.2	 20
460	 11	30.8	6.7	 16
461	 11	33.5	8.7	 20
462	 11	36.0	6.7	 25
463	 11	35.0	8.6	 20
464	 11	38.0	11.1	 25
465	 11	32.0	6.7	 25
466	 11	39.0	7.0	 20
467	 11	33.0	4.8	 25
468	 11	38.0	6.4	 25
469	 11	35.8	7.3	 20
470	 11	31.8	5.6	 20
471	 11	39.8	10.9	 20
472	 11	36.5	8.2	 16
473	 11	35.3	7.5	 20
474	 11	40.3	9.6	 20
475	 11	33.0	5.3	 25
476	 11	36.0	7.4	 25
477	 11	36.0	8.1	 20
478	 11	34.0	7.2	 25
479	 11	36.0	6.0	 25
480	 11	32.5	6.6	 20
481	 11	31.0	7.9	 25
482	 11	34.0	7.2	 20
483	 11	37.5	7.6	 16
484	 11	33.0	6.7	 20
485	 11	32.0	7.4	 20
486	 11	34.0	5.8	 20
487	 11	37.0	6.1	 25
488	 11	31.0	5.8	 25
489	 11	32.5	4.7	 20
490	 11	33.0	6.5	 25
491	 11	34.0	7.3	 25
492	 11	37.3	7.8	 20
493	 11	28.0	5.5	 25
494	 11	37.0	6.2	 20
495	 11	34.3	5.9	 16
496	 11	34.0	5.3	 20
497	 11	35.0	6.5	 20
498	 11	33.0	6.9	 16
499	 11	34.0	6.4	 25
500	 11	33.0	7.8	 25
501	 11	32.0	5.2	 20
502	 11	36.0	10.8	 25
503	 11	41.0	11.3	 25
504	 11	42.5	7.9	 20
505	 11	44.0	9.8	 25
506	 11	37.0	7.9	 25
507	 11	38.0	7.1	 16
508	 11	37.0	6.9	 20
509	 11	40.0	6.8	 20
510	 11	37.5	8.2	 16
511	 11	34.0	6.3	 25
512	 11	34.0	6.1	 25
513	 11	35.3	5.9	 20
514	 11	39.0	7.8	 25
515	 11	42.0	8.0	 25
516	 11	45.0	8.5	 20
517	 11	36.0	7.8	 25
518	 11	33.0	6.1	 25
519	 11	30.8	6.2	 16
520	 11	32.0	5.7	 20
521	 11	36.0	5.6	 20
522	 11	33.3	6.9	 16
523	 11	38.0	6.8	 25
524	 11	37.0	8.0	 25
525	 11	31.3	6.8	 20
526	 11	38.0	7.5	 25
527	 11	40.0	6.6	 25
528	 11	36.5	8.2	 20
529	 11	37.0	8.0	 25
530	 11	42.0	10.0	 25
531	 11	34.5	6.1	 16
532	 11	36.8	7.9	 20
533	 11	29.5	4.4	 20
534	 11	29.3	4.1	 16
535	 11	29.3	5.7	 20
536	 11	34.0	6.6	 25
537	 11	34.0	6.2	 20
538	 11	32.0	5.6	 25
539	 11	34.0	6.3	 25
540	 11	33.0	5.3	 20
541	 11	38.0	6.5	 25
542	 11	33.0	8.4	 25
543	 11	35.5	6.0	 20
544	 11	33.0	5.5	 20
545	 11	37.0	6.6	 20
546	 11	32.3	6.0	 16
547	 11	32.5	5.3	 20
548	 11	37.0	9.6	 25
549	 11	38.0	9.0	 20
550	 11	33.0	6.6	 25
551	 11	35.0	8.4	 25
552	 11	36.5	8.6	 20
553	 11	31.0	5.9	 25
554	 11	35.0	8.4	 25
555	 11	37.0	11.9	 20
556	 11	34.0	5.8	 20
557	 11	33.5	6.5	 20
558	 11	32.5	4.1	 16
559	 11	39.0	9.9	 20
560	 11	33.0	7.1	 25
561	 11	36.8	7.4	 20
562	 11	35.0	7.4	 25
563	 11	31.0	5.7	 25
564	 11	30.0	7.0	 20
565	 11	36.0	6.8	 25
566	 11	34.0	6.8	 25
567	 11	35.5	6.5	 20
568	 11	37.0	7.2	 20
569	 11	34.0	6.1	 20
570	 11	29.8	5.2	 16
571	 11	33.3	6.7	 20
572	 11	35.0	6.0	 25
573	 11	33.3	5.6	 20
574	 11	34.0	6.9	 25
575	 11	34.0	6.6	 25
576	 11	32.3	4.9	 20
577	 11	33.0	6.4	 25
578	 11	32.0	6.6	 25
579	 11	36.3	7.6	 20
580	 11	35.0	7.0	 25
581	 11	34.3	7.6	 20
582	 11	34.0	7.0	 16
583	 11	34.3	6.6	 20
584	 11	31.8	6.3	 20
585	 11	34.0	7.3	 20
586	 11	34.0	7.0	 25
587	 11	35.0	6.1	 25
588	 11	35.3	7.3	 20
589	 11	35.0	6.9	 25
590	 11	38.0	7.9	 25
591	 11	35.0	4.9	 20
592	 11	34.0	8.1	 25
593	 11	40.5	12.2	 20
594	 11	31.0	5.5	 16
595	 11	35.3	7.5	 20
596	 11	37.3	5.5	 20
597	 11	34.0	6.6	 20
598	 11	34.0	7.1	 25
599	 11	33.0	5.2	 25
600	 11	32.3	5.7	 20
601	 11	36.0	7.2	 25
602	 11	33.3	6.7	 20
603	 11	34.0	11.9	 25
604	 11	29.0	9.9	 25
605	 11	31.8	5.8	 16
606	 11	34.3	7.1	 20
607	 11	32.3	8.3	 20
608	 11	32.5	6.2	 16
609	 11	34.0	8.4	 25
610	 11	36.0	8.2	 25
611	 11	33.0	5.9	 20
612	 11	35.0	6.2	 25
613	 11	33.0	6.2	 25
614	 11	36.3	7.3	 20
615	 11	38.0	7.1	 25
616	 11	30.0	5.7	 25
617	 11	33.3	6.2	 20
618	 11	31.3	6.0	 20
619	 11	30.8	7.1	 20
620	 11	35.3	6.4	 16
621	 11	35.8	6.2	 20
622	 11	34.0	5.5	 25
623	 11	33.3	7.6	 20
624	 11	30.0	5.8	 25
625	 11	34.0	6.4	 25
626	 11	34.8	8.6	 20
627	 11	32.0	7.4	 25
628	 11	35.0	6.7	 25
629	 11	32.3	5.5	 20
630	 11	38.5	8.5	 20
631	 11	34.5	6.4	 20
632	 11	36.3	8.0	 16
633	 11	32.0	7.6	 20
634	 11	39.0	8.5	 25
635	 11	41.0	6.6	 20
636	 11	35.0	7.6	 25
637	 11	38.0	6.0	 25
638	 11	51.0	8.7	 20
639	 11	82.0	14.3	 25
  0	 12	4647.0	857.3	 25
  1	 12	264.8	33.8	 20
  2	 12	105.0	16.4	 25
  3	 12	425.0	57.2	 25
  4	 12	67.3	8.8	 20
  5	 12	229.0	36.3	 25
  6	 12	328.0	44.3	 20
  7	 12	1046.0	97.7	 16
  8	 12	804.3	111.9	 20
  9	 12	975.3	129.6	 20
 10	 12	331.3	43.7	 20
 11	 12	168.0	28.7	 25
 12	 12	61.0	10.3	 25
 13	 12	76.3	11.0	 20
 14	 12	63.0	11.4	 25
 15	 12	405.0	68.1	 25
 16	 12	101.0	15.2	 20
 17	 12	170.0	27.7	 25
 18	 12	45.0	7.0	 25
 19	 12	56.3	7.5	 16
 20	 12	218.3	35.0	 20
 21	 12	57.8	8.8	 20
 22	 12	269.5	30.7	 16
 23	 12	1231.0	176.2	 25
 24	 12	724.0	89.0	 25
 25	 12	543.3	69.1	 20
 26	 12	49.0	20.2	 25
 27	 12	84.0	16.4	 25
 28	 12	195.8	27.1	 20
 29	 12	636.0	99.3	 25
 30	 12	538.0	76.4	 25
 31	 12	376.8	34.9	 16
 32	 12	391.8	73.8	 20
 33	 12	222.0	34.7	 20
 34	 12	165.3	25.5	 16
 35	 12	312.0	53.9	 25
 36	 12	79.0	18.1	 25
 37	 12	81.0	15.1	 20
 38	 12	577.0	102.0	 25
 39	 12	429.0	70.5	 25
 40	 12	518.8	56.5	 20
 41	 12	324.0	56.1	 25
 42	 12	755.0	118.3	 25
 43	 12	945.8	102.1	 16
 44	 12	224.8	37.3	 20
 45	 12	50.3	9.7	 20
 46	 12	60.0	9.2	 16
 47	 12	62.0	11.1	 25
 48	 12	87.0	18.1	 25
 49	 12	152.3	22.8	 20
 50	 12	198.0	42.8	 25
 51	 12	264.0	38.3	 25
 52	 12	226.8	29.6	 20
 53	 12	549.0	65.1	 25
 54	 12	1674.0	229.4	 25
 55	 12	180.0	27.4	 20
 56	 12	68.0	10.7	 20
 57	 12	89.3	15.4	 20
 58	 12	71.5	10.2	 16
 59	 12	238.5	29.8	 20
 60	 12	55.0	9.9	 20
 61	 12	363.0	76.3	 25
 62	 12	889.0	114.2	 25
 63	 12	350.5	44.8	 20
 64	 12	636.0	114.0	 25
 65	 12	66.0	10.0	 25
 66	 12	217.3	27.7	 20
 67	 12	1399.0	261.6	 25
 68	 12	478.3	56.9	 20
 69	 12	125.3	17.5	 16
 70	 12	276.8	46.0	 20
 71	 12	2604.3	259.9	 20
 72	 12	1261.0	135.2	 20
 73	 12	374.0	64.4	 25
 74	 12	433.0	63.7	 25
 75	 12	153.3	27.1	 20
 76	 12	617.0	116.2	 25
 77	 12	978.0	147.9	 25
 78	 12	129.3	20.7	 20
 79	 12	154.0	28.5	 25
 80	 12	977.5	143.3	 20
 81	 12	55.3	9.4	 16
 82	 12	240.8	48.8	 20
 83	 12	1063.5	136.4	 20
 84	 12	238.8	47.3	 20
 85	 12	233.0	54.3	 25
 86	 12	549.0	86.9	 25
 87	 12	1392.8	167.1	 20
 88	 12	720.0	144.3	 25
 89	 12	267.0	45.8	 25
 90	 12	538.0	55.1	 20
 91	 12	1149.0	219.7	 25
 92	 12	1167.3	187.6	 20
 93	 12	245.0	32.7	 16
 94	 12	399.3	86.1	 20
 95	 12	1320.8	168.6	 20
 96	 12	191.3	27.4	 16
 97	 12	80.0	12.3	 25
 98	 12	183.0	35.7	 25
 99	 12	158.0	21.6	 20
100	 12	100.0	22.2	 25
101	 12	1289.0	183.1	 25
102	 12	1972.8	231.8	 20
103	 12	167.0	27.8	 25
104	 12	103.0	20.8	 25
105	 12	244.8	34.2	 16
106	 12	160.5	25.3	 20
107	 12	240.5	34.3	 20
108	 12	109.5	18.8	 16
109	 12	91.0	17.8	 25
110	 12	916.0	149.9	 25
111	 12	595.3	78.4	 20
112	 12	954.0	229.8	 25
113	 12	1204.0	216.3	 25
114	 12	436.8	51.3	 20
115	 12	290.0	66.5	 25
116	 12	1005.0	161.2	 25
117	 12	150.8	34.8	 16
118	 12	715.8	178.2	 20
119	 12	521.8	83.2	 20
120	 12	151.0	29.4	 16
121	 12	1290.0	262.7	 25
122	 12	1835.0	302.8	 25
123	 12	1434.5	143.0	 20
124	 12	1104.0	249.1	 25
125	 12	224.0	35.0	 25
126	 12	672.5	80.1	 20
127	 12	2371.0	442.4	 25
128	 12	2949.0	428.6	 25
129	 12	4825.3	353.9	 16
130	 12	5652.8	765.8	 20
131	 12	3730.0	274.8	 20
132	 12	2461.5	179.7	 16
133	 12	1838.0	315.8	 20
134	 12	1403.0	175.8	 25
135	 12	1610.0	141.7	 20
136	 12	1492.0	269.2	 25
137	 12	2090.0	236.8	 25
138	 12	2089.0	186.6	 20
139	 12	2254.0	480.7	 25
140	 12	1584.0	266.2	 25
141	 12	9422.5	1024.9	 20
142	 12	3911.8	880.9	 20
143	 12	989.8	138.7	 20
144	 12	1618.5	189.6	 16
145	 12	10650.0	2218.2	 20
146	 12	5537.0	868.3	 25
147	 12	2736.3	292.9	 20
148	 12	886.0	180.5	 25
149	 12	2556.0	313.5	 25
150	 12	4369.5	384.0	 20
151	 12	6389.0	1254.8	 25
152	 12	3826.0	462.5	 25
153	 12	407.5	40.5	 20
154	 12	5355.5	966.9	 20
155	 12	3876.8	495.0	 20
156	 12	4441.5	259.4	 16
157	 12	313.5	41.2	 20
158	 12	1016.0	179.1	 25
159	 12	2090.8	138.4	 20
160	 12	1049.0	178.4	 25
161	 12	2554.0	374.9	 25
162	 12	1026.0	94.8	 20
163	 12	6046.0	871.3	 25
164	 12	7998.0	1076.2	 25
165	 12	8785.5	793.5	 20
166	 12	2736.3	382.1	 20
167	 12	7300.8	952.1	 20
168	 12	3999.0	212.2	 16
169	 12	1899.3	259.8	 20
170	 12	1592.0	296.8	 25
171	 12	3215.0	279.2	 20
172	 12	6261.0	714.1	 25
173	 12	4916.0	839.4	 25
174	 12	3519.5	236.5	 20
175	 12	3984.0	551.7	 25
176	 12	7979.0	1330.6	 25
177	 12	3323.0	364.4	 20
178	 12	74.0	9.4	 25
179	 12	3026.0	571.3	 20
180	 12	893.3	67.6	 16
181	 12	60.3	9.9	 20
182	 12	51.0	8.9	 20
183	 12	56.3	9.8	 20
184	 12	50.0	17.5	 25
185	 12	41.0	6.3	 25
186	 12	53.3	11.9	 20
187	 12	56.0	9.3	 25
188	 12	42.5	7.4	 20
189	 12	84.0	14.2	 25
190	 12	104.0	17.8	 25
191	 12	52.3	8.8	 16
192	 12	54.0	9.9	 20
193	 12	47.0	8.4	 20
194	 12	46.0	8.3	 16
195	 12	41.0	8.0	 25
196	 12	42.0	9.2	 25
197	 12	53.5	9.3	 20
198	 12	48.0	10.2	 25
199	 12	38.0	7.2	 25
200	 12	43.5	6.7	 20
201	 12	43.0	7.9	 25
202	 12	47.0	7.4	 25
203	 12	43.8	7.6	 16
204	 12	40.0	6.7	 20
205	 12	60.3	10.1	 20
206	 12	50.0	10.2	 16
207	 12	44.0	9.7	 25
208	 12	40.0	9.0	 25
209	 12	222.3	34.2	 20
210	 12	98.0	13.7	 25
211	 12	118.0	19.3	 25
212	 12	53.8	12.2	 20
213	 12	49.0	9.5	 25
214	 12	111.0	15.9	 25
215	 12	61.3	14.2	 20
216	 12	42.5	9.3	 20
217	 12	44.5	7.4	 20
218	 12	48.0	7.6	 16
219	 12	68.3	18.3	 20
220	 12	45.0	7.1	 25
221	 12	60.8	12.1	 20
222	 12	68.0	15.9	 25
223	 12	64.0	14.0	 25
224	 12	49.3	8.3	 20
225	 12	58.0	11.6	 25
226	 12	40.0	8.8	 25
227	 12	44.0	9.6	 20
228	 12	47.8	9.2	 20
229	 12	45.3	9.4	 20
230	 12	46.3	9.6	 16
231	 12	43.0	8.2	 20
232	 12	58.0	14.5	 25
233	 12	51.0	8.2	 20
234	 12	62.0	8.6	 25
235	 12	59.0	11.2	 25
236	 12	50.0	10.2	 20
237	 12	44.0	7.9	 25
238	 12	41.0	7.6	 25
239	 12	53.0	5.9	 20
240	 12	37.0	7.3	 20
241	 12	37.5	5.7	 20
242	 12	58.3	10.4	 16
243	 12	57.3	9.0	 20
244	 12	48.0	8.7	 25
245	 12	54.3	9.5	 20
246	 12	50.0	8.5	 25
247	 12	48.0	8.1	 25
248	 12	44.3	8.7	 20
249	 12	54.0	10.0	 25
250	 12	38.0	5.8	 25
251	 12	62.3	20.8	 20
252	 12	40.3	8.0	 20
253	 12	42.0	7.5	 20
254	 12	46.0	11.6	 16
255	 12	42.0	9.8	 20
256	 12	45.3	7.5	 20
257	 12	51.3	8.4	 20
258	 12	53.0	9.9	 25
259	 12	56.0	12.0	 25
260	 12	53.5	11.7	 20
261	 12	66.0	10.2	 25
262	 12	59.0	11.6	 25
263	 12	55.0	10.2	 20
264	 12	63.0	12.5	 25
265	 12	37.8	6.3	 20
266	 12	47.3	9.9	 16
267	 12	46.3	5.6	 20
268	 12	56.0	10.3	 20
269	 12	55.8	9.2	 20
270	 12	70.0	11.7	 25
271	 12	59.0	9.2	 25
272	 12	39.5	6.7	 20
273	 12	42.0	10.9	 25
274	 12	45.0	9.8	 25
275	 12	44.0	9.5	 20
276	 12	39.0	8.6	 25
277	 12	47.0	7.2	 20
278	 12	61.5	8.6	 16
279	 12	81.3	14.9	 20
280	 12	118.3	20.2	 20
281	 12	40.3	6.9	 20
282	 12	40.0	6.5	 25
283	 12	42.0	6.4	 25
284	 12	43.3	7.7	 20
285	 12	44.0	8.0	 25
286	 12	44.0	7.1	 25
287	 12	42.0	10.6	 20
288	 12	80.0	20.5	 25
289	 12	92.0	20.0	 20
290	 12	116.5	18.5	 16
291	 12	85.3	13.5	 20
292	 12	58.3	9.7	 20
293	 12	50.3	7.1	 20
294	 12	47.0	7.6	 25
295	 12	42.0	7.1	 25
296	 12	37.8	8.3	 20
297	 12	43.0	8.6	 25
298	 12	49.0	6.9	 25
299	 12	55.0	11.5	 20
300	 12	44.0	9.9	 25
301	 12	56.0	13.6	 25
302	 12	46.5	9.2	 16
303	 12	52.0	8.4	 20
304	 12	45.3	6.3	 20
305	 12	47.3	9.2	 16
306	 12	46.0	9.0	 25
307	 12	60.0	10.7	 25
308	 12	66.3	9.8	 20
309	 12	61.0	10.5	 25
310	 12	56.0	7.9	 25
311	 12	59.0	21.2	 20
312	 12	51.0	11.6	 25
313	 12	48.0	7.7	 25
314	 12	41.3	6.7	 16
315	 12	65.8	8.9	 20
316	 12	76.0	12.6	 16
317	 12	50.5	9.2	 20
318	 12	48.0	9.7	 25
319	 12	45.3	9.6	 20
320	 12	48.0	8.3	 25
321	 12	52.0	9.5	 25
322	 12	49.0	10.6	 20
323	 12	55.0	10.4	 25
324	 12	43.0	8.6	 25
325	 12	41.0	6.8	 20
326	 12	47.5	8.7	 20
327	 12	63.3	13.3	 20
328	 12	60.5	9.3	 16
329	 12	51.3	10.5	 20
330	 12	52.0	8.7	 25
331	 12	46.3	8.2	 20
332	 12	57.0	9.5	 25
333	 12	67.0	11.0	 25
334	 12	56.3	7.6	 20
335	 12	286.0	56.6	 25
336	 12	44.0	7.9	 25
337	 12	46.3	8.4	 20
338	 12	45.0	8.3	 25
339	 12	41.0	8.8	 20
340	 12	38.8	6.5	 16
341	 12	95.8	23.2	 20
342	 12	97.8	24.3	 20
343	 12	67.5	14.1	 20
344	 12	77.0	15.3	 25
345	 12	67.0	9.6	 25
346	 12	51.3	9.4	 20
347	 12	43.0	6.9	 25
348	 12	94.0	19.0	 25
349	 12	47.3	9.1	 20
350	 12	54.0	9.8	 25
351	 12	47.8	7.2	 20
352	 12	84.3	18.3	 16
353	 12	84.5	14.7	 20
354	 12	52.0	9.7	 20
355	 12	73.3	11.3	 20
356	 12	67.0	12.3	 25
357	 12	73.0	9.7	 25
358	 12	87.0	13.7	 20
359	 12	72.0	10.2	 25
360	 12	47.0	9.9	 25
361	 12	46.3	10.3	 20
362	 12	108.0	22.0	 25
363	 12	37.0	6.6	 20
364	 12	46.3	9.1	 16
365	 12	41.0	6.3	 20
366	 12	52.3	10.1	 20
367	 12	56.3	10.3	 20
368	 12	61.0	12.1	 25
369	 12	64.0	12.0	 25
370	 12	53.0	7.0	 20
371	 12	76.0	15.1	 25
372	 12	53.0	10.2	 25
373	 12	71.5	10.6	 20
374	 12	70.0	10.3	 25
375	 12	73.0	13.9	 25
376	 12	524.5	45.9	 16
377	 12	59.0	11.3	 20
378	 12	48.8	9.0	 20
379	 12	48.8	6.5	 16
380	 12	43.0	9.3	 25
381	 12	50.0	9.6	 25
382	 12	43.3	7.9	 20
383	 12	44.0	8.3	 25
384	 12	83.0	15.7	 25
385	 12	51.0	7.5	 20
386	 12	49.0	11.4	 25
387	 12	50.0	7.9	 25
388	 12	43.3	6.2	 16
389	 12	44.5	13.0	 20
390	 12	49.3	10.1	 20
391	 12	56.3	10.0	 16
392	 12	43.0	6.8	 25
393	 12	52.0	8.2	 25
394	 12	173.3	20.5	 20
395	 12	46.0	5.5	 25
396	 12	51.0	10.3	 25
397	 12	47.3	8.6	 20
398	 12	50.0	9.9	 25
399	 12	47.0	10.0	 25
400	 12	51.3	7.3	 16
401	 12	61.0	14.6	 20
402	 12	74.3	15.8	 20
403	 12	65.5	10.4	 16
404	 12	61.0	11.8	 25
405	 12	222.0	32.7	 25
406	 12	43.8	7.1	 20
407	 12	42.0	8.6	 25
408	 12	41.0	8.3	 25
409	 12	53.3	8.4	 20
410	 12	56.0	10.8	 25
411	 12	42.0	7.3	 25
412	 12	45.3	8.1	 16
413	 12	55.8	9.4	 20
414	 12	64.0	10.4	 20
415	 12	59.3	13.4	 16
416	 12	80.3	13.3	 20
417	 12	57.0	10.2	 25
418	 12	52.3	7.1	 20
419	 12	60.0	12.1	 25
420	 12	165.0	19.9	 25
421	 12	51.3	11.2	 20
422	 12	43.0	7.7	 25
423	 12	57.0	11.2	 25
424	 12	58.5	9.9	 20
425	 12	59.3	13.0	 20
426	 12	63.0	13.6	 20
427	 12	45.5	8.5	 16
428	 12	36.3	9.5	 20
429	 12	44.0	7.8	 25
430	 12	53.0	9.9	 20
431	 12	44.0	7.4	 25
432	 12	48.0	7.9	 25
433	 12	58.0	7.6	 20
434	 12	53.0	10.5	 25
435	 12	53.0	9.6	 25
436	 12	56.3	9.4	 20
437	 12	59.0	10.3	 20
438	 12	74.8	19.1	 20
439	 12	49.5	8.9	 16
440	 12	82.0	15.2	 20
441	 12	47.0	10.4	 25
442	 12	40.0	8.0	 20
443	 12	50.0	8.4	 25
444	 12	64.5	9.1	 20
445	 12	44.0	8.4	 25
446	 12	62.0	10.3	 25
447	 12	58.8	8.5	 20
448	 12	54.0	10.8	 25
449	 12	48.0	7.3	 20
450	 12	49.5	7.6	 16
451	 12	53.0	11.6	 20
452	 12	54.3	8.7	 20
453	 12	67.3	12.7	 20
454	 12	48.0	7.9	 25
455	 12	48.0	10.2	 25
456	 12	59.0	10.7	 20
457	 12	49.0	8.2	 25
458	 12	39.0	7.5	 25
459	 12	44.3	4.7	 20
460	 12	50.0	9.4	 25
461	 12	48.0	9.6	 25
462	 12	46.8	14.6	 16
463	 12	43.5	7.3	 20
464	 12	40.3	7.0	 20
465	 12	40.3	8.8	 16
466	 12	50.0	28.4	 25
467	 12	52.0	9.7	 25
468	 12	41.3	8.9	 20
469	 12	47.0	6.9	 25
470	 12	44.0	6.9	 25
471	 12	43.3	7.3	 20
472	 12	49.0	8.9	 25
473	 12	45.0	9.9	 25
474	 12	175.8	24.7	 16
475	 12	45.3	7.1	 20
476	 12	61.3	12.7	 20
477	 12	56.5	11.5	 16
478	 12	44.0	9.2	 25
479	 12	52.0	8.2	 25
480	 12	49.8	8.4	 20
481	 12	93.0	21.1	 25
482	 12	62.0	12.3	 25
483	 12	60.0	9.8	 20
484	 12	90.0	15.7	 25
485	 12	77.0	15.3	 25
486	 12	88.5	17.5	 16
487	 12	51.5	8.8	 20
488	 12	53.3	8.6	 20
489	 12	97.5	16.3	 16
490	 12	56.0	12.1	 25
491	 12	45.0	14.6	 25
492	 12	40.0	8.0	 20
493	 12	53.0	11.7	 25
494	 12	61.0	11.5	 25
495	 12	48.5	7.5	 20
496	 12	50.0	8.9	 25
497	 12	53.0	10.2	 25
498	 12	53.3	8.1	 20
499	 12	51.0	9.9	 20
500	 12	64.3	13.6	 20
501	 12	67.5	11.3	 16
502	 12	42.5	8.4	 20
503	 12	93.0	14.9	 25
504	 12	78.8	13.5	 20
505	 12	81.0	18.4	 25
506	 12	59.0	12.7	 25
507	 12	102.3	17.0	 20
508	 12	50.0	8.6	 25
509	 12	52.0	9.3	 25
510	 12	50.0	9.2	 20
511	 12	51.0	10.6	 20
512	 12	54.3	9.2	 20
513	 12	53.5	9.5	 16
514	 12	56.3	7.2	 20
515	 12	57.0	11.8	 25
516	 12	47.3	8.8	 20
517	 12	58.0	13.0	 25
518	 12	41.0	7.8	 25
519	 12	40.5	7.7	 20
520	 12	41.0	7.8	 25
521	 12	50.0	9.6	 25
522	 12	47.3	10.4	 20
523	 12	40.3	6.8	 20
524	 12	42.5	6.6	 20
525	 12	44.3	7.1	 16
526	 12	53.0	10.4	 20
527	 12	92.0	16.7	 25
528	 12	49.3	7.3	 20
529	 12	43.0	7.8	 25
530	 12	55.0	8.2	 25
531	 12	43.3	7.3	 20
532	 12	50.0	9.2	 25
533	 12	44.0	9.9	 25
534	 12	42.0	10.5	 20
535	 12	41.0	8.7	 25
536	 12	51.3	9.2	 20
537	 12	71.5	11.6	 16
538	 12	54.3	7.7	 20
539	 12	47.3	12.6	 20
540	 12	43.0	8.4	 20
541	 12	40.0	8.9	 25
542	 12	77.0	15.1	 25
543	 12	51.3	7.4	 20
544	 12	474.0	102.3	 25
545	 12	51.0	8.4	 25
546	 12	64.3	19.5	 20
547	 12	122.0	25.5	 25
548	 12	79.0	12.5	 20
549	 12	42.8	7.5	 16
550	 12	48.0	9.2	 20
551	 12	46.3	9.0	 20
552	 12	55.0	11.3	 20
553	 12	69.0	14.1	 25
554	 12	38.0	7.5	 25
555	 12	54.0	11.1	 20
556	 12	44.0	9.0	 25
557	 12	52.0	8.7	 25
558	 12	41.0	9.0	 20
559	 12	42.0	17.3	 25
560	 12	38.0	5.1	 20
561	 12	44.5	9.1	 16
562	 12	45.3	8.8	 20
563	 12	53.3	7.6	 20
564	 12	56.8	10.4	 20
565	 12	50.0	12.0	 25
566	 12	43.0	7.3	 25
567	 12	52.0	10.9	 20
568	 12	46.0	7.7	 25
569	 12	57.0	46.0	 25
570	 12	55.3	12.7	 20
571	 12	49.0	12.0	 25
572	 12	41.5	8.0	 16
573	 12	39.0	7.2	 20
574	 12	59.8	12.8	 20
575	 12	50.8	7.4	 16
576	 12	58.5	9.5	 20
577	 12	48.0	8.0	 25
578	 12	49.0	7.9	 20
579	 12	59.0	12.8	 25
580	 12	44.0	7.6	 25
581	 12	44.3	7.7	 20
582	 12	43.0	7.7	 25
583	 12	55.0	9.8	 25
584	 12	45.3	7.5	 20
585	 12	52.8	11.0	 20
586	 12	47.0	7.6	 20
587	 12	62.0	14.0	 16
588	 12	55.3	13.9	 20
589	 12	45.0	8.9	 25
590	 12	44.0	9.7	 20
591	 12	58.0	11.0	 25
592	 12	49.0	9.3	 25
593	 12	52.0	8.9	 20
594	 12	62.0	17.6	 25
595	 12	49.0	9.0	 25
596	 12	40.0	7.4	 20
597	 12	36.3	6.1	 20
598	 12	40.3	9.1	 20
599	 12	51.3	8.1	 16
600	 12	38.0	7.3	 20
601	 12	54.0	9.2	 25
602	 12	44.0	8.6	 20
603	 12	37.0	6.9	 25
604	 12	51.0	8.9	 25
605	 12	48.3	9.3	 20
606	 12	46.0	7.4	 25
607	 12	74.0	12.7	 25
608	 12	81.3	13.7	 20
609	 12	45.3	5.6	 20
610	 12	42.5	7.5	 20
611	 12	53.3	8.0	 16
612	 12	50.0	7.5	 20
613	 12	46.0	9.0	 25
614	 12	47.8	8.2	 20
615	 12	61.0	12.9	 25
616	 12	51.0	11.7	 25
617	 12	157.8	26.2	 20
618	 12	84.0	12.2	 25
619	 12	36.0	6.1	 25
620	 12	51.3	8.7	 20
621	 12	87.0	15.8	 25
622	 12	92.0	20.0	 20
623	 12	90.3	12.3	 16
624	 12	46.3	7.3	 20
625	 12	41.5	7.3	 20
626	 12	44.0	6.3	 20
627	 12	38.0	6.0	 25
628	 12	55.0	9.7	 25
629	 12	52.3	8.5	 20
630	 12	44.0	8.9	 25
631	 12	37.0	6.0	 25
632	 12	47.0	4.4	 20
633	 12	104.0	21.2	 25
634	 12	38.5	6.9	 20
635	 12	41.3	6.2	 16
636	 12	42.0	6.3	 20
637	 12	55.0	6.7	 20
638	 12	67.3	9.7	 20
639	 12	6510.0	1100.1	 25
  0	 13	78.5	12.8	 20
  1	 13	63.3	8.1	 16
  2	 13	53.0	10.2	 25
  3	 13	118.0	24.8	 25
  4	 13	49.3	8.0	 20
  5	 13	86.0	16.7	 25
  6	 13	85.0	17.1	 25
  7	 13	494.8	81.6	 20
  8	 13	217.0	39.9	 25
  9	 13	214.0	38.4	 25
 10	 13	64.5	11.4	 16
 11	 13	63.5	10.7	 20
 12	 13	47.0	10.1	 20
 13	 13	53.0	7.5	 16
 14	 13	48.3	7.9	 20
 15	 13	66.0	10.5	 25
 16	 13	229.3	25.0	 20
 17	 13	63.0	12.8	 25
 18	 13	47.0	8.4	 25
 19	 13	56.3	19.7	 20
 20	 13	128.0	24.8	 25
 21	 13	55.0	10.5	 25
 22	 13	60.0	9.9	 20
 23	 13	161.3	23.5	 20
 24	 13	169.0	24.7	 20
 25	 13	173.8	30.4	 16
 26	 13	50.5	10.1	 20
 27	 13	58.0	10.6	 20
 28	 13	78.0	14.6	 25
 29	 13	106.0	21.7	 25
 30	 13	86.3	15.6	 20
 31	 13	75.0	10.6	 25
 32	 13	94.0	14.9	 25
 33	 13	76.0	16.4	 20
 34	 13	46.0	9.6	 25
 35	 13	65.5	12.7	 20
 36	 13	45.3	7.2	 16
 37	 13	62.0	12.1	 20
 38	 13	280.0	42.1	 20
 39	 13	117.5	20.7	 20
 40	 13	123.0	28.5	 25
 41	 13	118.0	25.7	 25
 42	 13	95.0	15.2	 20
 43	 13	424.0	96.6	 25
 44	 13	73.0	15.9	 25
 45	 13	53.8	10.2	 20
 46	 13	53.0	10.7	 25
 47	 13	50.5	7.1	 20
 48	 13	66.5	11.1	 16
 49	 13	60.5	10.4	 20
 50	 13	83.3	14.6	 20
 51	 13	81.3	15.8	 20
 52	 13	71.0	12.0	 25
 53	 13	83.0	13.2	 25
 54	 13	452.8	98.4	 20
 55	 13	65.0	13.1	 25
 56	 13	54.0	11.8	 25
 57	 13	41.0	7.7	 20
 58	 13	62.0	13.7	 25
 59	 13	125.0	15.2	 25
 60	 13	54.0	11.6	 16
 61	 13	74.0	13.0	 20
 62	 13	189.8	32.9	 20
 63	 13	62.3	12.0	 16
 64	 13	144.0	29.0	 25
 65	 13	66.0	16.8	 25
 66	 13	53.0	11.2	 20
 67	 13	169.0	37.2	 25
 68	 13	96.0	18.1	 25
 69	 13	102.0	15.3	 20
 70	 13	106.0	16.0	 25
 71	 13	1015.0	147.9	 25
 72	 13	324.0	36.8	 16
 73	 13	73.5	14.0	 20
 74	 13	73.3	13.4	 20
 75	 13	66.3	14.5	 16
 76	 13	152.0	39.3	 25
 77	 13	98.0	21.4	 25
 78	 13	58.0	8.1	 20
 79	 13	67.0	11.5	 25
 80	 13	174.0	29.8	 25
 81	 13	56.5	9.4	 20
 82	 13	90.0	15.1	 25
 83	 13	280.0	36.8	 25
 84	 13	57.3	8.5	 16
 85	 13	47.3	9.2	 20
 86	 13	147.0	22.1	 20
 87	 13	256.3	37.8	 16
 88	 13	74.0	14.2	 25
 89	 13	57.0	10.3	 25
 90	 13	161.3	27.3	 20
 91	 13	198.0	38.6	 25
 92	 13	248.0	53.2	 25
 93	 13	72.3	12.5	 20
 94	 13	97.0	19.9	 25
 95	 13	565.0	84.4	 25
 96	 13	63.0	13.3	 20
 97	 13	58.5	8.8	 20
 98	 13	78.3	13.8	 20
 99	 13	55.0	8.3	 16
100	 13	55.0	14.0	 20
101	 13	158.0	21.9	 25
102	 13	388.8	86.2	 20
103	 13	51.0	10.5	 25
104	 13	66.0	11.0	 25
105	 13	67.3	9.9	 20
106	 13	62.0	12.3	 25
107	 13	108.0	17.4	 25
108	 13	68.5	10.9	 20
109	 13	46.3	6.7	 20
110	 13	202.5	30.2	 20
111	 13	130.5	20.3	 16
112	 13	384.8	87.6	 20
113	 13	136.0	30.8	 25
114	 13	133.5	25.7	 20
115	 13	64.0	9.2	 25
116	 13	163.0	29.9	 25
117	 13	51.3	9.2	 20
118	 13	149.0	28.2	 25
119	 13	92.0	15.6	 25
120	 13	55.0	9.6	 20
121	 13	177.5	37.5	 20
122	 13	185.0	30.2	 20
123	 13	181.8	28.0	 16
124	 13	49.0	10.7	 20
125	 13	55.0	18.4	 25
126	 13	89.3	15.0	 20
127	 13	891.0	207.1	 25
128	 13	705.0	113.6	 25
129	 13	643.3	108.1	 20
130	 13	2128.0	330.2	 25
131	 13	719.0	70.5	 25
132	 13	1752.0	145.6	 20
133	 13	1111.0	117.8	 25
134	 13	398.5	37.1	 20
135	 13	580.0	44.8	 16
136	 13	695.0	108.5	 20
137	 13	468.3	67.8	 20
138	 13	414.5	69.4	 20
139	 13	331.0	58.9	 25
140	 13	319.0	43.9	 25
141	 13	4146.8	441.2	 20
142	 13	479.0	98.8	 25
143	 13	72.0	15.3	 25
144	 13	142.0	26.1	 20
145	 13	2025.0	476.3	 25
146	 13	1064.3	183.4	 20
147	 13	320.3	38.7	 16
148	 13	87.3	11.6	 20
149	 13	231.5	39.0	 20
150	 13	345.3	75.0	 20
151	 13	761.0	177.0	 25
152	 13	650.0	101.1	 25
153	 13	71.0	11.0	 20
154	 13	757.0	142.1	 25
155	 13	210.5	30.0	 20
156	 13	172.0	44.7	 25
157	 13	218.0	32.4	 25
158	 13	66.5	9.4	 16
159	 13	361.0	88.8	 20
160	 13	147.5	23.9	 20
161	 13	261.0	37.8	 16
162	 13	134.0	23.9	 25
163	 13	626.0	140.3	 25
164	 13	1749.8	303.3	 20
165	 13	1741.0	379.4	 25
166	 13	194.0	45.0	 25
167	 13	2738.5	291.5	 20
168	 13	825.0	155.3	 25
169	 13	91.0	19.4	 25
170	 13	88.0	12.9	 16
171	 13	378.8	72.5	 20
172	 13	1865.3	253.0	 20
173	 13	1389.5	94.6	 16
174	 13	311.3	54.7	 20
175	 13	427.0	114.5	 25
176	 13	3162.3	520.1	 20
177	 13	185.0	39.8	 25
178	 13	58.0	10.5	 25
179	 13	504.0	107.7	 20
180	 13	71.0	15.3	 25
181	 13	53.0	9.0	 25
182	 13	57.0	8.9	 20
183	 13	60.0	9.1	 20
184	 13	46.3	9.8	 20
185	 13	42.3	6.9	 16
186	 13	46.5	8.2	 20
187	 13	60.0	14.0	 25
188	 13	41.0	6.3	 20
189	 13	50.0	8.3	 25
190	 13	54.0	10.7	 25
191	 13	56.3	10.6	 20
192	 13	57.0	8.1	 25
193	 13	46.0	7.8	 25
194	 13	47.5	9.8	 20
195	 13	45.3	9.8	 20
196	 13	45.5	13.5	 20
197	 13	53.0	8.9	 16
198	 13	48.3	9.7	 20
199	 13	46.0	8.4	 25
200	 13	56.3	12.1	 20
201	 13	47.0	7.2	 25
202	 13	47.0	8.7	 25
203	 13	42.0	7.3	 20
204	 13	46.0	5.3	 25
205	 13	62.0	16.2	 25
206	 13	44.0	7.2	 20
207	 13	51.5	12.9	 20
208	 13	51.3	7.9	 20
209	 13	196.8	30.9	 16
210	 13	43.8	8.8	 20
211	 13	738.0	108.0	 25
212	 13	46.3	8.5	 20
213	 13	44.0	8.8	 25
214	 13	70.0	14.0	 25
215	 13	54.3	7.2	 20
216	 13	76.0	16.1	 25
217	 13	46.0	8.4	 25
218	 13	44.5	9.1	 20
219	 13	50.0	11.8	 25
220	 13	45.5	8.7	 20
221	 13	65.8	14.9	 16
222	 13	87.5	13.2	 20
223	 13	49.0	9.2	 20
224	 13	50.0	12.0	 20
225	 13	51.0	10.6	 25
226	 13	44.0	7.5	 25
227	 13	41.3	8.9	 20
228	 13	52.0	10.9	 25
229	 13	53.0	9.6	 25
230	 13	55.3	7.5	 20
231	 13	39.0	6.8	 25
232	 13	56.5	10.0	 20
233	 13	45.3	11.6	 16
234	 13	73.8	10.3	 20
235	 13	62.3	14.2	 20
236	 13	53.5	10.2	 20
237	 13	39.0	7.3	 25
238	 13	48.0	7.5	 25
239	 13	48.3	8.8	 20
240	 13	39.0	7.8	 25
241	 13	45.0	9.2	 25
242	 13	54.5	10.8	 20
243	 13	49.0	12.5	 25
244	 13	43.5	6.7	 20
245	 13	53.3	10.2	 16
246	 13	55.5	10.4	 20
247	 13	46.0	8.7	 20
248	 13	40.5	5.4	 20
249	 13	52.0	10.5	 25
250	 13	40.0	6.6	 25
251	 13	57.5	12.1	 20
252	 13	44.0	13.7	 25
253	 13	41.0	8.1	 25
254	 13	46.0	7.9	 20
255	 13	46.0	9.9	 25
256	 13	45.0	10.0	 25
257	 13	63.3	9.1	 16
258	 13	56.5	8.7	 20
259	 13	55.3	13.1	 20
260	 13	52.0	10.5	 16
261	 13	85.0	12.7	 25
262	 13	116.0	19.5	 25
263	 13	64.3	13.0	 20
264	 13	68.0	9.0	 25
265	 13	44.0	9.1	 25
266	 13	42.8	8.4	 20
267	 13	84.0	14.8	 25
268	 13	47.0	7.4	 25
269	 13	64.8	10.0	 16
270	 13	46.3	8.5	 20
271	 13	61.3	13.7	 20
272	 13	43.8	7.2	 16
273	 13	41.0	8.5	 25
274	 13	42.0	7.7	 25
275	 13	39.3	8.2	 20
276	 13	52.0	12.3	 25
277	 13	51.0	9.2	 25
278	 13	58.8	9.6	 20
279	 13	75.0	10.4	 25
280	 13	85.0	11.4	 25
281	 13	42.3	7.3	 16
282	 13	41.3	6.1	 20
283	 13	47.0	10.2	 16
284	 13	47.0	8.4	 20
285	 13	52.0	9.6	 25
286	 13	48.8	7.8	 20
287	 13	42.0	8.1	 25
288	 13	48.0	4.7	 25
289	 13	78.0	11.6	 20
290	 13	84.0	32.6	 25
291	 13	45.0	7.2	 25
292	 13	63.0	10.7	 20
293	 13	49.0	8.8	 20
294	 13	52.8	9.3	 20
295	 13	35.3	3.5	 16
296	 13	47.8	8.8	 20
297	 13	42.5	8.6	 20
298	 13	47.3	11.9	 20
299	 13	85.0	132.4	 25
300	 13	55.0	9.9	 25
301	 13	44.5	11.0	 20
302	 13	52.0	10.5	 25
303	 13	41.0	8.0	 25
304	 13	68.5	15.3	 20
305	 13	47.0	9.5	 25
306	 13	44.0	6.9	 20
307	 13	54.3	15.1	 16
308	 13	65.3	11.3	 20
309	 13	82.8	36.0	 20
310	 13	55.3	9.6	 20
311	 13	51.0	11.4	 25
312	 13	60.0	9.8	 25
313	 13	52.0	10.9	 20
314	 13	46.0	9.3	 25
315	 13	47.0	7.2	 25
316	 13	58.3	10.2	 20
317	 13	61.0	14.9	 25
318	 13	32.8	9.0	 20
319	 13	43.0	7.1	 16
320	 13	52.8	12.0	 20
321	 13	48.0	7.9	 20
322	 13	52.5	9.3	 20
323	 13	52.0	12.0	 25
324	 13	42.0	7.1	 25
325	 13	45.8	8.3	 20
326	 13	53.0	18.7	 25
327	 13	71.0	15.7	 25
328	 13	110.5	16.7	 20
329	 13	55.0	9.6	 25
330	 13	56.3	11.4	 20
331	 13	46.5	5.9	 16
332	 13	60.3	10.8	 20
333	 13	61.0	9.6	 20
334	 13	62.0	13.5	 16
335	 13	109.0	23.6	 25
336	 13	42.0	6.9	 25
337	 13	44.0	6.7	 20
338	 13	55.0	7.9	 25
339	 13	68.0	16.7	 25
340	 13	41.0	7.6	 20
341	 13	102.0	19.2	 25
342	 13	57.0	11.3	 25
343	 13	66.8	10.1	 16
344	 13	63.3	10.9	 20
345	 13	59.3	13.1	 20
346	 13	64.8	10.5	 16
347	 13	49.0	9.2	 25
348	 13	108.0	20.1	 25
349	 13	53.8	8.9	 20
350	 13	68.0	13.0	 25
351	 13	63.0	11.0	 25
352	 13	88.5	15.8	 20
353	 13	82.0	14.4	 25
354	 13	62.0	14.4	 25
355	 13	56.0	11.1	 16
356	 13	63.0	12.2	 20
357	 13	58.0	9.6	 20
358	 13	76.3	12.7	 16
359	 13	74.0	11.2	 25
360	 13	42.0	7.7	 25
361	 13	44.3	7.8	 20
362	 13	81.0	15.1	 25
363	 13	42.0	7.0	 25
364	 13	49.3	12.2	 20
365	 13	43.0	7.1	 25
366	 13	52.0	9.5	 25
367	 13	57.8	13.3	 16
368	 13	45.5	9.0	 20
369	 13	59.0	9.2	 20
370	 13	48.0	11.0	 16
371	 13	82.0	14.8	 25
372	 13	45.0	8.6	 25
373	 13	64.3	10.5	 20
374	 13	66.0	11.8	 25
375	 13	75.0	11.5	 25
376	 13	621.8	67.2	 20
377	 13	56.0	10.4	 25
378	 13	92.0	14.5	 25
379	 13	43.5	7.7	 20
380	 13	40.3	7.4	 20
381	 13	59.8	14.3	 20
382	 13	43.3	6.9	 16
383	 13	46.0	8.1	 20
384	 13	108.0	15.4	 25
385	 13	50.3	9.9	 20
386	 13	73.0	14.3	 25
387	 13	49.0	8.3	 25
388	 13	48.3	8.1	 20
389	 13	41.0	6.8	 25
390	 13	43.0	7.9	 25
391	 13	43.5	7.0	 20
392	 13	45.5	9.0	 20
393	 13	50.8	8.5	 20
394	 13	101.0	15.4	 16
395	 13	42.3	6.6	 20
396	 13	50.0	10.3	 25
397	 13	59.0	11.7	 20
398	 13	48.0	8.0	 25
399	 13	51.0	8.2	 25
400	 13	56.3	16.5	 20
401	 13	85.0	15.8	 25
402	 13	87.0	13.3	 25
403	 13	65.0	11.7	 20
404	 13	70.3	13.3	 20
405	 13	64.8	11.5	 20
406	 13	48.3	6.7	 16
407	 13	43.3	8.4	 20
408	 13	44.0	11.1	 25
409	 13	56.3	6.7	 20
410	 13	73.0	10.6	 25
411	 13	42.5	7.4	 20
412	 13	42.0	7.5	 25
413	 13	126.0	20.2	 25
414	 13	55.0	11.1	 20
415	 13	89.0	12.6	 25
416	 13	102.0	17.3	 25
417	 13	50.8	7.9	 16
418	 13	53.5	8.3	 20
419	 13	61.3	9.4	 20
420	 13	126.8	17.2	 16
421	 13	48.0	9.3	 25
422	 13	40.0	7.4	 25
423	 13	60.0	6.9	 20
424	 13	78.0	14.4	 25
425	 13	49.0	7.0	 25
426	 13	44.5	7.5	 20
427	 13	40.0	6.2	 25
428	 13	36.0	6.3	 25
429	 13	53.5	10.5	 16
430	 13	44.3	6.8	 20
431	 13	49.3	10.1	 20
432	 13	52.8	7.6	 16
433	 13	61.0	10.6	 25
434	 13	50.0	10.2	 25
435	 13	45.5	8.1	 20
436	 13	47.0	8.5	 25
437	 13	59.0	11.4	 25
438	 13	96.3	21.1	 20
439	 13	49.0	7.3	 25
440	 13	71.0	12.2	 25
441	 13	44.3	9.2	 16
442	 13	48.5	9.3	 20
443	 13	54.3	7.2	 20
444	 13	263.8	26.1	 16
445	 13	75.0	13.0	 25
446	 13	50.0	6.9	 25
447	 13	53.0	12.4	 20
448	 13	50.0	12.7	 25
449	 13	44.0	7.7	 25
450	 13	73.3	72.0	 20
451	 13	59.0	11.0	 25
452	 13	53.0	11.1	 25
453	 13	43.0	10.1	 16
454	 13	68.5	11.6	 20
455	 13	57.8	11.0	 20
456	 13	49.3	8.5	 16
457	 13	75.8	26.4	 20
458	 13	45.0	9.9	 25
459	 13	45.3	10.3	 20
460	 13	67.0	13.7	 25
461	 13	42.0	7.0	 25
462	 13	47.3	8.2	 20
463	 13	42.0	8.2	 25
464	 13	43.0	6.7	 25
465	 13	41.0	8.6	 20
466	 13	47.0	9.2	 20
467	 13	70.0	24.0	 20
468	 13	43.5	8.8	 16
469	 13	52.3	8.0	 20
470	 13	49.0	9.7	 25
471	 13	44.5	8.4	 20
472	 13	54.0	11.7	 25
473	 13	37.0	9.0	 25
474	 13	77.5	13.8	 20
475	 13	47.0	10.1	 25
476	 13	48.0	11.8	 25
477	 13	44.0	8.4	 20
478	 13	42.3	7.0	 20
479	 13	62.0	12.5	 20
480	 13	47.3	7.0	 16
481	 13	62.0	9.9	 20
482	 13	88.0	12.5	 25
483	 13	87.5	13.7	 20
484	 13	154.0	24.6	 25
485	 13	122.0	26.5	 25
486	 13	100.0	22.9	 20
487	 13	63.0	12.3	 25
488	 13	54.0	10.8	 25
489	 13	60.3	13.5	 20
490	 13	75.5	11.9	 20
491	 13	42.5	6.4	 20
492	 13	37.3	6.6	 16
493	 13	45.5	7.0	 20
494	 13	46.3	5.2	 20
495	 13	40.0	8.1	 20
496	 13	56.0	9.5	 25
497	 13	43.0	12.3	 25
498	 13	48.8	8.0	 20
499	 13	43.0	7.1	 25
500	 13	59.0	11.6	 25
501	 13	52.0	9.6	 20
502	 13	42.0	9.6	 25
503	 13	56.0	10.0	 20
504	 13	53.5	9.7	 16
505	 13	59.8	8.9	 20
506	 13	62.3	12.0	 20
507	 13	202.3	31.7	 20
508	 13	50.0	7.3	 25
509	 13	62.0	11.2	 25
510	 13	47.0	8.6	 20
511	 13	43.0	7.6	 25
512	 13	65.0	12.7	 25
513	 13	49.5	9.5	 20
514	 13	44.0	6.4	 25
515	 13	51.5	7.7	 20
516	 13	59.3	13.9	 16
517	 13	79.0	37.5	 20
518	 13	54.3	10.1	 20
519	 13	39.5	7.8	 20
520	 13	44.0	7.1	 25
521	 13	46.0	6.2	 25
522	 13	43.5	8.2	 20
523	 13	42.0	7.5	 25
524	 13	52.0	9.9	 25
525	 13	46.3	7.2	 20
526	 13	50.0	7.2	 25
527	 13	170.3	24.1	 20
528	 13	45.8	9.9	 16
529	 13	41.5	6.2	 20
530	 13	52.0	6.6	 20
531	 13	45.3	8.2	 20
532	 13	48.0	9.9	 25
533	 13	44.0	5.8	 25
534	 13	41.3	7.5	 20
535	 13	41.0	4.9	 25
536	 13	54.0	6.8	 25
537	 13	62.0	9.6	 20
538	 13	44.0	8.7	 25
539	 13	52.8	10.4	 20
540	 13	44.3	8.5	 20
541	 13	46.3	14.7	 20
542	 13	49.8	11.1	 16
543	 13	55.3	13.1	 20
544	 13	4123.0	840.2	 25
545	 13	47.0	10.4	 20
546	 13	61.0	10.9	 25
547	 13	88.0	21.1	 25
548	 13	115.0	16.4	 20
549	 13	50.0	10.8	 25
550	 13	47.0	9.3	 25
551	 13	40.8	7.8	 20
552	 13	41.5	6.9	 20
553	 13	55.3	11.4	 20
554	 13	43.3	8.0	 16
555	 13	53.3	10.2	 20
556	 13	37.0	6.2	 25
557	 13	47.8	12.1	 20
558	 13	44.0	8.4	 25
559	 13	43.0	7.7	 25
560	 13	39.8	8.9	 20
561	 13	48.0	8.0	 25
562	 13	43.0	9.7	 25
563	 13	48.3	8.3	 20
564	 13	56.0	9.9	 20
565	 13	52.8	8.4	 20
566	 13	54.0	9.9	 16
567	 13	42.3	8.8	 20
568	 13	39.0	8.2	 25
569	 13	57.5	10.3	 20
570	 13	44.0	6.6	 25
571	 13	47.0	7.9	 25
572	 13	39.0	9.2	 20
573	 13	39.0	8.7	 25
574	 13	61.0	10.0	 25
575	 13	45.3	8.4	 20
576	 13	53.0	9.2	 25
577	 13	46.0	6.9	 20
578	 13	47.5	6.8	 16
579	 13	64.3	10.8	 20
580	 13	51.3	10.1	 20
581	 13	42.0	6.1	 20
582	 13	46.0	17.4	 25
583	 13	48.0	9.4	 25
584	 13	52.5	9.2	 20
585	 13	63.0	11.9	 25
586	 13	45.0	7.8	 25
587	 13	83.3	12.4	 20
588	 13	51.0	19.1	 25
589	 13	46.3	12.9	 20
590	 13	49.0	7.0	 16
591	 13	46.3	8.9	 20
592	 13	52.0	10.3	 20
593	 13	48.3	9.8	 20
594	 13	82.0	15.4	 25
595	 13	52.0	10.0	 25
596	 13	46.0	9.2	 20
597	 13	45.0	6.6	 25
598	 13	42.0	8.7	 25
599	 13	53.0	13.4	 20
600	 13	65.0	88.3	 25
601	 13	48.3	7.1	 20
602	 13	40.5	7.3	 16
603	 13	44.0	10.7	 20
604	 13	46.5	6.1	 20
605	 13	51.3	13.4	 20
606	 13	51.0	9.0	 25
607	 13	72.0	15.2	 25
608	 13	69.0	12.7	 20
609	 13	51.0	14.3	 25
610	 13	39.0	7.8	 25
611	 13	53.5	11.7	 20
612	 13	49.0	8.6	 25
613	 13	43.5	6.4	 20
614	 13	45.0	8.4	 16
615	 13	57.3	10.4	 20
616	 13	41.5	8.3	 20
617	 13	106.0	20.2	 16
618	 13	46.0	8.3	 25
619	 13	39.0	5.2	 25
620	 13	43.3	6.0	 20
621	 13	97.0	18.7	 25
622	 13	67.0	11.7	 25
623	 13	54.5	11.3	 20
624	 13	52.0	7.6	 25
625	 13	45.0	9.7	 25
626	 13	44.3	10.9	 16
627	 13	42.8	6.5	 20
628	 13	48.5	9.9	 20
629	 13	45.3	6.8	 16
630	 13	46.0	8.9	 25
631	 13	46.0	8.8	 25
632	 13	52.8	9.0	 20
633	 13	56.0	10.5	 25
634	 13	46.0	10.4	 25
635	 13	40.5	8.9	 20
636	 13	57.0	14.5	 25
637	 13	52.0	7.5	 25
638	 13	68.5	10.5	 16
639	 13	68.0	14.8	 20
  0	 14	5276.0	525.8	 20
  1	 14	71.0	18.0	 25
  2	 14	63.0	12.7	 20
  3	 14	50.8	10.7	 16
  4	 14	49.8	7.9	 20
  5	 14	49.5	9.0	 20
  6	 14	61.3	10.1	 20
  7	 14	75.0	11.3	 25
  8	 14	52.0	8.4	 25
  9	 14	54.3	7.4	 20
 10	 14	52.0	9.1	 25
 11	 14	127.0	21.8	 25
 12	 14	124.3	22.3	 20
 13	 14	52.0	10.2	 25
 14	 14	42.0	9.1	 25
 15	 14	49.5	6.9	 16
 16	 14	45.3	11.9	 20
 17	 14	53.3	8.8	 20
 18	 14	63.0	11.3	 16
 19	 14	664.0	128.9	 25
 20	 14	126.0	26.0	 25
 21	 14	201.8	30.7	 20
 22	 14	72.0	12.4	 25
 23	 14	50.0	9.3	 25
 24	 14	50.0	10.2	 20
 25	 14	49.0	9.3	 25
 26	 14	63.0	13.0	 25
 27	 14	48.0	7.5	 16
 28	 14	120.5	17.4	 20
 29	 14	251.5	31.4	 20
 30	 14	170.8	29.2	 16
 31	 14	57.0	12.7	 25
 32	 14	148.0	27.2	 25
 33	 14	41.5	6.5	 20
 34	 14	44.0	12.5	 25
 35	 14	49.0	7.8	 25
 36	 14	58.0	8.0	 20
 37	 14	54.0	11.2	 25
 38	 14	62.0	11.5	 25
 39	 14	481.3	54.1	 16
 40	 14	46.5	9.9	 20
 41	 14	59.3	9.6	 20
 42	 14	54.3	8.0	 16
 43	 14	52.0	10.9	 25
 44	 14	46.0	8.7	 25
 45	 14	57.5	9.5	 20
 46	 14	58.0	11.9	 25
 47	 14	101.0	12.6	 25
 48	 14	101.0	17.1	 20
 49	 14	335.0	46.9	 25
 50	 14	240.0	44.6	 25
 51	 14	119.8	18.1	 16
 52	 14	143.5	22.8	 20
 53	 14	123.0	16.8	 20
 54	 14	52.0	8.4	 16
 55	 14	72.3	11.6	 20
 56	 14	51.0	7.9	 25
 57	 14	49.3	7.5	 20
 58	 14	52.0	12.4	 25
 59	 14	55.0	8.4	 25
 60	 14	90.0	13.2	 20
 61	 14	88.0	12.6	 25
 62	 14	66.0	10.9	 25
 63	 14	131.8	20.1	 20
 64	 14	88.0	15.4	 20
 65	 14	51.0	10.7	 20
 66	 14	57.8	10.8	 16
 67	 14	58.5	14.3	 20
 68	 14	45.0	9.5	 25
 69	 14	49.0	10.2	 20
 70	 14	158.0	19.9	 25
 71	 14	67.0	12.2	 25
 72	 14	63.3	8.5	 20
 73	 14	52.0	7.6	 25
 74	 14	55.0	9.9	 25
 75	 14	93.0	15.9	 20
 76	 14	56.3	10.1	 20
 77	 14	68.3	10.2	 20
 78	 14	47.3	10.4	 16
 79	 14	37.5	10.1	 20
 80	 14	47.0	9.3	 25
 81	 14	2319.5	201.0	 20
 82	 14	73.0	16.5	 25
 83	 14	63.0	13.0	 25
 84	 14	64.0	9.8	 20
 85	 14	40.0	6.3	 25
 86	 14	54.0	9.0	 25
 87	 14	42.3	8.8	 20
 88	 14	56.3	8.7	 20
 89	 14	51.5	8.4	 20
 90	 14	51.0	10.2	 16
 91	 14	53.5	19.0	 20
 92	 14	74.0	14.5	 25
 93	 14	54.0	9.8	 20
 94	 14	47.0	8.7	 25
 95	 14	60.0	15.1	 25
 96	 14	98.5	16.8	 20
 97	 14	78.0	14.4	 25
 98	 14	63.0	10.8	 25
 99	 14	109.5	16.4	 20
100	 14	46.0	8.6	 25
101	 14	48.3	8.8	 20
102	 14	41.8	5.7	 16
103	 14	85.8	13.5	 20
104	 14	49.5	9.3	 20
105	 14	76.0	16.5	 20
106	 14	1050.0	136.7	 25
107	 14	1818.0	201.8	 25
108	 14	51.0	8.9	 20
109	 14	56.0	10.6	 25
110	 14	49.0	7.7	 25
111	 14	53.5	13.9	 20
112	 14	81.0	16.3	 25
113	 14	52.8	8.8	 20
114	 14	42.0	5.8	 16
115	 14	45.5	9.8	 20
116	 14	190.8	26.9	 20
117	 14	309.8	38.0	 20
118	 14	161.0	23.8	 25
119	 14	48.0	9.1	 25
120	 14	495.0	64.3	 20
121	 14	886.0	179.1	 25
122	 14	104.0	17.3	 25
123	 14	158.3	29.9	 20
124	 14	51.0	9.3	 25
125	 14	43.8	5.5	 16
126	 14	831.3	206.6	 20
127	 14	57.3	6.4	 20
128	 14	52.3	8.5	 16
129	 14	82.0	18.4	 25
130	 14	80.0	13.4	 25
131	 14	181.5	25.8	 20
132	 14	264.0	47.3	 25
133	 14	56.0	10.4	 25
134	 14	55.0	7.7	 20
135	 14	66.0	17.0	 25
136	 14	103.0	29.1	 25
137	 14	198.3	21.4	 20
138	 14	240.5	35.0	 20
139	 14	255.3	35.4	 20
140	 14	124.0	18.7	 16
141	 14	80.3	10.4	 20
142	 14	66.0	12.4	 25
143	 14	75.8	14.2	 20
144	 14	118.0	23.6	 25
145	 14	74.0	12.6	 25
146	 14	61.3	11.2	 20
147	 14	329.0	73.9	 25
148	 14	71.0	10.3	 25
149	 14	165.0	24.7	 20
150	 14	45.3	6.0	 20
151	 14	107.8	16.0	 20
152	 14	63.0	10.6	 16
153	 14	54.3	9.6	 20
154	 14	91.0	17.1	 25
155	 14	47.8	6.7	 20
156	 14	58.0	12.8	 25
157	 14	722.0	111.7	 25
158	 14	428.3	62.6	 20
159	 14	46.0	6.9	 25
160	 14	52.0	7.4	 25
161	 14	242.5	43.8	 20
162	 14	59.5	12.4	 20
163	 14	140.3	20.8	 20
164	 14	309.5	36.9	 16
165	 14	200.8	36.2	 20
166	 14	82.0	13.1	 25
167	 14	151.0	19.3	 20
168	 14	113.0	24.9	 25
169	 14	67.0	13.8	 25
170	 14	116.5	19.3	 20
171	 14	1190.0	231.2	 25
172	 14	130.0	17.0	 25
173	 14	86.3	15.2	 20
174	 14	77.0	10.7	 25
175	 14	91.0	15.4	 20
176	 14	130.5	20.5	 16
177	 14	61.0	11.6	 20
178	 14	281.8	36.3	 20
179	 14	165.3	25.7	 20
180	 14	45.0	7.1	 25
181	 14	51.0	8.2	 25
182	 14	1768.5	177.5	 20
183	 14	46.0	8.8	 25
184	 14	42.0	7.7	 25
185	 14	37.3	5.5	 20
186	 14	36.0	7.7	 25
187	 14	38.5	12.6	 20
188	 14	44.3	7.7	 16
189	 14	38.3	7.7	 20
190	 14	38.3	7.6	 20
191	 14	33.3	8.1	 20
192	 14	32.0	4.3	 25
193	 14	34.0	6.7	 25
194	 14	37.3	7.8	 20
195	 14	35.0	6.2	 25
196	 14	37.0	6.7	 25
197	 14	36.3	9.2	 20
198	 14	38.0	8.4	 25
199	 14	36.3	7.1	 20
200	 14	29.5	5.9	 16
201	 14	34.0	7.3	 20
202	 14	33.5	6.0	 20
203	 14	35.5	6.8	 20
204	 14	31.0	7.4	 25
205	 14	38.0	8.6	 25
206	 14	39.3	11.7	 20
207	 14	37.0	7.7	 25
208	 14	39.0	8.8	 25
209	 14	39.5	8.9	 20
210	 14	42.0	10.8	 25
211	 14	36.3	7.3	 20
212	 14	35.5	7.3	 16
213	 14	33.3	8.4	 20
214	 14	37.0	7.3	 20
215	 14	29.3	7.2	 16
216	 14	34.0	7.1	 25
217	 14	33.0	4.7	 25
218	 14	39.5	8.5	 20
219	 14	37.0	7.0	 25
220	 14	40.0	6.4	 25
221	 14	38.3	6.0	 20
222	 14	37.0	7.1	 25
223	 14	44.0	8.2	 25
224	 14	41.3	9.0	 16
225	 14	49.3	9.2	 20
226	 14	49.5	8.6	 20
227	 14	48.3	8.5	 16
228	 14	57.0	14.2	 25
229	 14	47.0	35.3	 25
230	 14	50.3	12.6	 20
231	 14	45.0	11.0	 25
232	 14	40.0	6.0	 25
233	 14	38.3	7.1	 20
234	 14	41.0	7.5	 25
235	 14	42.0	8.6	 25
236	 14	33.5	5.7	 16
237	 14	39.3	8.6	 20
238	 14	42.3	6.3	 20
239	 14	41.8	7.1	 16
240	 14	50.0	17.9	 25
241	 14	43.0	9.9	 25
242	 14	38.8	9.0	 20
243	 14	36.0	5.7	 25
244	 14	33.0	7.1	 25
245	 14	33.3	5.8	 20
246	 14	30.0	5.0	 25
247	 14	40.0	8.8	 25
248	 14	33.5	8.6	 16
249	 14	30.0	6.1	 20
250	 14	30.0	3.8	 20
251	 14	34.3	8.7	 16
252	 14	34.0	5.8	 25
253	 14	33.3	6.1	 20
254	 14	33.0	6.2	 25
255	 14	33.0	8.2	 25
256	 14	33.0	6.0	 20
257	 14	38.0	9.4	 25
258	 14	37.0	7.1	 25
259	 14	40.3	7.5	 20
260	 14	42.0	8.2	 25
261	 14	38.3	8.6	 20
262	 14	36.8	8.1	 16
263	 14	35.0	8.7	 20
264	 14	36.3	6.9	 20
265	 14	40.0	8.5	 20
266	 14	37.0	6.6	 25
267	 14	34.0	5.9	 25
268	 14	29.8	6.2	 20
269	 14	32.0	6.7	 25
270	 14	32.0	5.3	 25
271	 14	36.0	6.6	 20
272	 14	36.0	7.0	 25
273	 14	34.5	7.0	 20
274	 14	35.3	9.8	 16
275	 14	40.8	9.0	 20
276	 14	41.0	8.5	 20
277	 14	34.0	4.8	 20
278	 14	34.0	5.7	 25
279	 14	35.0	7.4	 25
280	 14	34.0	7.4	 20
281	 14	34.0	6.6	 25
282	 14	42.0	8.6	 25
283	 14	35.3	6.1	 20
284	 14	48.0	33.2	 25
285	 14	38.3	6.3	 20
286	 14	43.0	9.8	 16
287	 14	35.3	8.2	 20
288	 14	34.5	6.8	 20
289	 14	36.0	4.7	 20
290	 14	36.0	7.9	 25
291	 14	37.0	6.0	 25
292	 14	32.3	5.1	 20
293	 14	39.0	15.7	 25
294	 14	40.0	10.6	 25
295	 14	34.0	7.1	 20
296	 14	39.0	11.1	 25
297	 14	38.0	7.6	 25
298	 14	49.0	10.0	 16
299	 14	43.0	9.2	 20
300	 14	41.3	8.0	 20
301	 14	37.3	8.5	 16
302	 14	35.0	7.1	 25
303	 14	35.0	9.5	 25
304	 14	36.0	5.6	 20
305	 14	32.0	6.1	 25
306	 14	48.0	11.7	 25
307	 14	39.8	11.7	 20
308	 14	39.0	6.0	 25
309	 14	41.0	9.4	 25
310	 14	35.5	7.3	 16
311	 14	35.5	7.2	 20
312	 14	37.0	6.4	 20
313	 14	33.8	5.8	 16
314	 14	49.0	19.3	 25
315	 14	46.0	9.7	 25
316	 14	39.3	8.8	 20
317	 14	38.0	7.3	 25
318	 14	37.0	7.8	 25
319	 14	33.8	7.8	 20
320	 14	38.0	8.2	 25
321	 14	42.0	7.6	 25
322	 14	34.8	7.8	 16
323	 14	40.8	9.0	 20
324	 14	40.0	6.1	 20
325	 14	41.3	6.5	 16
326	 14	36.0	8.1	 25
327	 14	34.0	5.9	 25
328	 14	36.3	6.7	 20
329	 14	37.0	7.2	 25
330	 14	35.0	5.7	 25
331	 14	37.3	7.3	 20
332	 14	34.0	5.9	 25
333	 14	38.0	6.0	 25
334	 14	36.3	6.1	 20
335	 14	35.0	6.1	 20
336	 14	38.3	7.2	 20
337	 14	35.3	6.3	 16
338	 14	40.3	7.0	 20
339	 14	40.0	6.9	 25
340	 14	40.5	6.9	 20
341	 14	40.0	5.6	 25
342	 14	43.0	7.3	 25
343	 14	33.5	7.1	 20
344	 14	39.0	9.4	 25
345	 14	42.0	8.4	 25
346	 14	41.5	9.3	 20
347	 14	33.3	5.8	 20
348	 14	38.8	7.6	 20
349	 14	42.3	5.0	 16
350	 14	39.3	7.9	 20
351	 14	41.0	8.9	 25
352	 14	40.5	8.2	 20
353	 14	39.0	7.7	 25
354	 14	36.0	6.4	 25
355	 14	35.0	6.1	 20
356	 14	35.0	5.5	 25
357	 14	37.0	6.9	 25
358	 14	34.3	6.4	 20
359	 14	36.5	7.1	 20
360	 14	32.0	6.6	 20
361	 14	37.0	8.0	 16
362	 14	36.0	6.7	 20
363	 14	36.0	8.8	 25
364	 14	37.0	8.6	 20
365	 14	33.0	5.4	 25
366	 14	38.0	7.2	 25
367	 14	40.0	8.6	 20
368	 14	32.0	5.7	 25
369	 14	32.0	6.8	 25
370	 14	38.3	8.4	 20
371	 14	31.3	5.3	 20
372	 14	30.3	4.6	 20
373	 14	39.8	7.1	 16
374	 14	36.0	7.4	 20
375	 14	36.3	8.6	 20
376	 14	34.0	7.8	 20
377	 14	32.0	6.3	 25
378	 14	33.0	5.9	 25
379	 14	37.0	7.9	 20
380	 14	39.0	10.0	 25
381	 14	37.0	9.5	 20
382	 14	32.0	8.0	 25
383	 14	29.0	3.9	 25
384	 14	37.3	9.2	 16
385	 14	35.0	7.0	 20
386	 14	31.3	4.7	 20
387	 14	41.0	10.0	 16
388	 14	39.0	10.7	 25
389	 14	40.0	8.8	 25
390	 14	35.0	6.4	 20
391	 14	39.0	7.5	 25
392	 14	38.0	8.4	 25
393	 14	34.3	6.4	 20
394	 14	33.0	5.8	 25
395	 14	35.0	7.7	 25
396	 14	33.0	7.4	 16
397	 14	40.3	5.8	 20
398	 14	42.0	9.3	 20
399	 14	41.5	8.9	 16
400	 14	36.0	7.9	 25
401	 14	43.0	10.4	 25
402	 14	38.5	8.1	 20
403	 14	38.0	10.5	 25
404	 14	40.0	9.6	 25
405	 14	39.5	6.9	 20
406	 14	47.0	9.1	 25
407	 14	38.0	7.9	 25
408	 14	46.3	7.5	 16
409	 14	37.3	10.0	 20
410	 14	37.3	7.9	 20
411	 14	39.3	8.2	 16
412	 14	37.0	7.4	 25
413	 14	43.0	9.2	 25
414	 14	43.0	9.1	 20
415	 14	35.0	6.2	 25
416	 14	37.0	7.4	 25
417	 14	38.3	39.1	 20
418	 14	38.0	14.4	 25
419	 14	35.0	7.1	 25
420	 14	35.5	8.2	 20
421	 14	39.0	7.6	 20
422	 14	34.0	7.7	 20
423	 14	37.3	9.3	 16
424	 14	33.3	6.2	 20
425	 14	38.0	7.6	 25
426	 14	41.0	8.4	 20
427	 14	36.0	6.5	 25
428	 14	32.0	5.3	 25
429	 14	38.5	6.1	 20
430	 14	41.0	18.1	 25
431	 14	40.0	9.2	 25
432	 14	32.3	5.2	 20
433	 14	32.3	6.1	 20
434	 14	31.3	6.3	 20
435	 14	32.5	7.5	 16
436	 14	31.8	5.8	 20
437	 14	34.0	7.6	 25
438	 14	33.3	5.9	 20
439	 14	35.0	7.2	 25
440	 14	34.0	6.1	 25
441	 14	37.3	7.0	 20
442	 14	37.0	5.4	 25
443	 14	37.0	6.9	 25
444	 14	33.0	5.7	 20
445	 14	33.5	6.7	 20
446	 14	37.3	8.0	 20
447	 14	33.0	6.5	 16
448	 14	29.0	4.6	 20
449	 14	42.0	7.9	 25
450	 14	36.8	7.1	 20
451	 14	40.0	7.0	 25
452	 14	36.0	9.7	 25
453	 14	40.0	7.9	 20
454	 14	35.0	7.1	 25
455	 14	35.0	8.1	 25
456	 14	33.0	6.5	 20
457	 14	30.0	6.8	 25
458	 14	39.8	8.8	 20
459	 14	39.5	7.5	 16
460	 14	43.3	9.9	 20
461	 14	33.3	7.8	 20
462	 14	32.5	7.1	 20
463	 14	35.0	5.8	 25
464	 14	33.0	6.7	 25
465	 14	36.0	5.5	 20
466	 14	34.0	6.7	 25
467	 14	37.0	7.5	 25
468	 14	31.0	5.1	 20
469	 14	44.0	14.0	 25
470	 14	38.0	5.3	 20
471	 14	45.3	12.0	 16
472	 14	35.0	8.9	 20
473	 14	36.8	6.9	 20
474	 14	50.5	10.5	 20
475	 14	43.0	7.8	 25
476	 14	44.0	9.2	 25
477	 14	38.0	9.1	 20
478	 14	39.0	5.9	 25
479	 14	41.0	7.3	 25
480	 14	55.0	17.1	 20
481	 14	43.0	8.3	 25
482	 14	39.5	8.7	 20
483	 14	31.5	7.4	 16
484	 14	37.5	5.8	 20
485	 14	30.3	4.0	 20
486	 14	43.5	13.1	 20
487	 14	34.0	6.2	 25
488	 14	33.0	7.0	 25
489	 14	39.3	7.9	 20
490	 14	36.0	7.4	 25
491	 14	35.0	6.4	 25
492	 14	29.3	4.8	 20
493	 14	29.0	5.5	 25
494	 14	32.0	6.0	 25
495	 14	30.8	7.1	 16
496	 14	32.0	6.7	 20
497	 14	28.3	6.0	 20
498	 14	35.3	8.1	 16
499	 14	41.0	19.8	 25
500	 14	37.0	7.1	 25
501	 14	45.5	10.7	 20
502	 14	47.0	9.7	 25
503	 14	42.0	8.7	 25
504	 14	43.0	9.2	 20
505	 14	37.0	11.8	 25
506	 14	39.0	7.5	 25
507	 14	35.0	2.8	 16
508	 14	42.8	8.0	 20
509	 14	43.8	8.6	 16
510	 14	38.0	6.2	 20
511	 14	38.0	5.2	 25
512	 14	37.3	8.5	 20
513	 14	38.0	7.5	 25
514	 14	41.0	10.9	 25
515	 14	52.3	20.8	 20
516	 14	39.0	8.7	 25
517	 14	36.0	6.2	 25
518	 14	35.5	8.0	 20
519	 14	36.5	8.8	 20
520	 14	41.0	8.3	 20
521	 14	38.8	6.4	 16
522	 14	36.5	6.7	 20
523	 14	36.0	6.5	 25
524	 14	40.3	8.5	 20
525	 14	38.0	7.5	 25
526	 14	44.0	9.4	 25
527	 14	34.3	6.1	 20
528	 14	37.0	6.7	 25
529	 14	38.0	8.3	 25
530	 14	33.0	5.1	 20
531	 14	34.3	11.7	 20
532	 14	32.3	5.6	 20
533	 14	32.3	5.5	 16
534	 14	38.0	11.5	 20
535	 14	33.0	7.6	 20
536	 14	32.3	7.5	 20
537	 14	39.0	6.6	 25
538	 14	38.0	26.6	 25
539	 14	36.0	8.3	 20
540	 14	31.0	5.4	 25
541	 14	34.0	8.1	 25
542	 14	35.8	10.9	 20
543	 14	35.0	6.5	 25
544	 14	39.3	8.0	 20
545	 14	29.3	7.3	 16
546	 14	36.5	7.4	 20
547	 14	37.0	8.1	 20
548	 14	36.0	7.7	 20
549	 14	33.0	6.7	 25
550	 14	32.0	6.0	 25
551	 14	39.8	13.6	 20
552	 14	37.0	6.9	 25
553	 14	37.0	8.1	 25
554	 14	46.8	12.2	 20
555	 14	37.0	8.6	 25
556	 14	37.5	5.9	 20
557	 14	40.3	7.7	 16
558	 14	40.5	8.2	 20
559	 14	33.0	5.6	 20
560	 14	36.3	7.5	 20
561	 14	42.0	7.7	 25
562	 14	34.0	6.5	 25
563	 14	37.0	8.5	 20
564	 14	37.0	7.4	 25
565	 14	44.0	11.1	 25
566	 14	45.5	10.0	 20
567	 14	41.0	10.3	 25
568	 14	33.3	5.1	 20
569	 14	38.0	7.3	 16
570	 14	34.0	7.1	 20
571	 14	30.8	5.2	 20
572	 14	45.8	10.1	 20
573	 14	34.0	7.2	 25
574	 14	33.0	6.1	 25
575	 14	34.3	7.7	 20
576	 14	33.0	6.7	 25
577	 14	38.0	6.6	 25
578	 14	31.0	9.1	 20
579	 14	34.0	6.1	 25
580	 14	35.0	7.7	 25
581	 14	44.8	9.5	 16
582	 14	41.5	7.6	 20
583	 14	36.5	7.3	 20
584	 14	40.0	6.5	 16
585	 14	37.0	6.9	 25
586	 14	40.0	8.4	 25
587	 14	43.5	7.2	 20
588	 14	38.0	9.7	 25
589	 14	36.0	6.4	 25
590	 14	35.3	6.6	 20
591	 14	36.0	6.8	 25
592	 14	32.0	5.3	 25
593	 14	33.3	7.1	 16
594	 14	31.8	7.5	 20
595	 14	42.0	11.2	 20
596	 14	37.0	8.0	 16
597	 14	37.0	8.2	 25
598	 14	45.0	7.2	 25
599	 14	43.3	9.7	 20
600	 14	39.0	7.5	 25
601	 14	35.0	9.4	 25
602	 14	35.0	6.4	 20
603	 14	42.0	9.5	 25
604	 14	31.0	5.9	 25
605	 14	30.3	6.4	 16
606	 14	32.0	6.4	 20
607	 14	34.5	5.5	 20
608	 14	29.3	4.1	 16
609	 14	33.0	6.6	 25
610	 14	37.0	7.4	 25
611	 14	32.5	10.5	 20
612	 14	35.0	6.6	 25
613	 14	33.0	6.1	 25
614	 14	36.3	8.3	 20
615	 14	38.0	8.5	 25
616	 14	40.0	8.2	 25
617	 14	36.0	6.5	 20
618	 14	38.5	6.4	 20
619	 14	35.3	8.8	 20
620	 14	36.3	9.2	 16
621	 14	34.3	7.7	 20
622	 14	34.0	9.7	 25
623	 14	34.0	4.9	 20
624	 14	40.0	7.1	 25
625	 14	32.0	4.4	 25
626	 14	36.5	8.4	 20
627	 14	34.0	8.6	 25
628	 14	35.0	5.8	 25
629	 14	33.5	6.6	 20
630	 14	32.3	3.9	 20
631	 14	37.3	8.6	 20
632	 14	38.3	8.2	 16
633	 14	38.8	7.7	 20
634	 14	38.0	6.8	 25
635	 14	38.3	6.3	 20
636	 14	35.0	6.0	 25
637	 14	44.8	10.2	 20
638	 14	42.0	9.2	 25
639	 14	6758.0	900.4	 25
  0	 15	78.3	13.6	 20
  1	 15	60.0	9.4	 25
  2	 15	63.0	17.0	 25
  3	 15	42.8	6.2	 20
  4	 15	49.0	8.1	 25
  5	 15	48.0	8.0	 25
  6	 15	56.3	10.2	 16
  7	 15	135.0	23.5	 20
  8	 15	83.0	15.4	 20
  9	 15	59.5	6.7	 16
 10	 15	66.0	13.0	 25
 11	 15	55.0	8.9	 25
 12	 15	46.0	10.8	 20
 13	 15	45.0	10.0	 25
 14	 15	49.0	11.6	 25
 15	 15	48.8	8.8	 20
 16	 15	43.0	6.8	 25
 17	 15	49.0	10.6	 25
 18	 15	82.3	13.6	 20
 19	 15	120.0	15.0	 20
 20	 15	161.0	22.5	 20
 21	 15	81.0	17.8	 16
 22	 15	59.3	11.5	 20
 23	 15	54.0	11.5	 25
 24	 15	55.0	9.2	 20
 25	 15	47.0	7.8	 25
 26	 15	49.0	8.0	 25
 27	 15	48.0	9.0	 20
 28	 15	68.0	13.2	 25
 29	 15	333.0	37.2	 25
 30	 15	139.3	20.1	 20
 31	 15	59.3	11.8	 20
 32	 15	44.3	6.5	 20
 33	 15	42.3	8.5	 16
 34	 15	52.3	20.7	 20
 35	 15	48.0	11.0	 25
 36	 15	65.0	10.4	 20
 37	 15	47.0	10.5	 25
 38	 15	71.0	13.5	 25
 39	 15	179.3	29.9	 20
 40	 15	46.0	9.9	 25
 41	 15	47.0	9.1	 25
 42	 15	41.3	8.8	 20
 43	 15	52.3	13.7	 20
 44	 15	46.3	10.7	 20
 45	 15	52.0	8.9	 16
 46	 15	81.3	14.0	 20
 47	 15	121.0	16.9	 25
 48	 15	121.3	24.9	 20
 49	 15	92.0	15.3	 25
 50	 15	104.0	17.6	 25
 51	 15	144.5	22.6	 20
 52	 15	62.0	11.2	 25
 53	 15	113.0	14.6	 25
 54	 15	48.3	9.3	 20
 55	 15	51.0	9.0	 25
 56	 15	51.8	7.8	 20
 57	 15	62.3	10.8	 16
 58	 15	82.5	11.5	 20
 59	 15	51.5	9.4	 20
 60	 15	44.8	11.0	 20
 61	 15	67.0	11.7	 25
 62	 15	45.0	7.8	 25
 63	 15	55.8	10.0	 20
 64	 15	122.0	17.9	 25
 65	 15	52.0	7.9	 25
 66	 15	55.8	10.3	 20
 67	 15	45.0	7.6	 25
 68	 15	44.3	7.4	 20
 69	 15	46.8	6.5	 16
 70	 15	638.3	65.8	 20
 71	 15	55.0	7.1	 20
 72	 15	47.3	8.3	 20
 73	 15	60.0	15.3	 25
 74	 15	53.0	12.5	 25
 75	 15	162.3	25.4	 20
 76	 15	96.0	17.6	 25
 77	 15	74.0	12.1	 25
 78	 15	63.5	16.6	 20
 79	 15	41.0	8.6	 25
 80	 15	54.3	10.1	 20
 81	 15	128.8	13.7	 16
 82	 15	60.3	9.0	 20
 83	 15	48.3	9.2	 20
 84	 15	83.5	13.2	 20
 85	 15	41.0	7.6	 25
 86	 15	45.0	7.4	 25
 87	 15	43.8	7.5	 20
 88	 15	51.0	6.1	 25
 89	 15	64.0	10.7	 25
 90	 15	50.5	7.5	 20
 91	 15	54.0	12.0	 25
 92	 15	65.0	10.9	 16
 93	 15	43.3	8.5	 20
 94	 15	53.3	8.7	 20
 95	 15	46.3	8.1	 16
 96	 15	55.3	9.9	 20
 97	 15	56.0	11.1	 25
 98	 15	80.0	13.6	 20
 99	 15	52.0	8.5	 25
100	 15	45.0	8.7	 25
101	 15	44.3	7.8	 20
102	 15	47.0	7.8	 25
103	 15	70.0	11.8	 25
104	 15	46.3	7.4	 20
105	 15	255.3	55.0	 20
106	 15	126.8	14.3	 20
107	 15	192.3	25.0	 16
108	 15	50.0	8.6	 20
109	 15	57.0	9.4	 25
110	 15	78.8	12.2	 20
111	 15	54.0	12.4	 25
112	 15	49.0	8.6	 25
113	 15	59.5	10.4	 20
114	 15	58.0	10.6	 25
115	 15	43.0	9.2	 25
116	 15	130.3	16.1	 20
117	 15	155.3	23.1	 20
118	 15	62.5	10.8	 20
119	 15	42.8	6.6	 16
120	 15	86.8	13.9	 20
121	 15	147.0	27.4	 25
122	 15	55.0	8.2	 20
123	 15	151.0	22.6	 25
124	 15	44.0	7.5	 25
125	 15	45.5	13.3	 20
126	 15	110.0	46.7	 25
127	 15	48.0	8.7	 25
128	 15	48.0	7.6	 20
129	 15	58.5	11.3	 20
130	 15	56.0	11.1	 20
131	 15	51.3	8.9	 16
132	 15	55.5	10.1	 20
133	 15	45.8	7.1	 20
134	 15	67.0	10.9	 20
135	 15	82.0	14.6	 25
136	 15	61.0	14.2	 25
137	 15	84.8	13.8	 20
138	 15	135.0	20.3	 25
139	 15	201.0	21.2	 25
140	 15	91.5	20.3	 20
141	 15	78.0	13.4	 25
142	 15	57.8	10.2	 20
143	 15	54.0	8.3	 16
144	 15	62.8	12.6	 20
145	 15	59.0	7.5	 20
146	 15	47.0	9.0	 20
147	 15	72.0	15.2	 25
148	 15	58.0	9.2	 25
149	 15	79.8	11.4	 20
150	 15	46.0	7.6	 25
151	 15	46.0	7.3	 25
152	 15	103.8	15.9	 20
153	 15	46.0	7.4	 25
154	 15	69.5	10.7	 20
155	 15	44.8	9.1	 16
156	 15	66.5	10.8	 20
157	 15	96.3	17.4	 20
158	 15	49.5	10.6	 20
159	 15	46.0	7.4	 25
160	 15	37.0	7.0	 25
161	 15	94.8	18.1	 20
162	 15	52.0	9.6	 25
163	 15	67.0	9.8	 25
164	 15	150.8	23.0	 20
165	 15	57.0	11.1	 25
166	 15	50.3	7.5	 20
167	 15	51.5	13.2	 16
168	 15	50.0	8.5	 20
169	 15	67.8	11.1	 20
170	 15	53.0	17.3	 20
171	 15	93.0	21.2	 25
172	 15	88.0	16.3	 25
173	 15	106.5	21.5	 20
174	 15	88.0	11.3	 25
175	 15	57.0	9.2	 25
176	 15	88.3	9.8	 20
177	 15	65.0	10.4	 25
178	 15	152.0	20.7	 25
179	 15	129.8	20.1	 16
180	 15	39.3	5.7	 20
181	 15	41.3	6.0	 20
182	 15	192.0	30.6	 16
183	 15	192.0	25.9	 25
184	 15	71.0	12.5	 25
185	 15	55.5	11.7	 20
186	 15	54.0	10.0	 25
187	 15	54.0	10.5	 25
188	 15	50.3	9.6	 20
189	 15	57.0	9.7	 25
190	 15	57.0	10.4	 25
191	 15	94.8	16.0	 16
192	 15	46.0	10.1	 20
193	 15	60.5	9.1	 20
194	 15	56.3	10.6	 16
195	 15	57.0	10.6	 25
196	 15	44.0	6.8	 25
197	 15	45.3	6.3	 20
198	 15	43.0	6.5	 25
199	 15	41.0	6.1	 25
200	 15	42.0	9.6	 20
201	 15	42.0	7.6	 25
202	 15	47.0	8.6	 25
203	 15	55.5	9.9	 16
204	 15	39.3	8.2	 20
205	 15	41.3	6.2	 20
206	 15	48.0	11.3	 16
207	 15	46.0	7.5	 25
208	 15	53.0	8.9	 25
209	 15	59.3	12.3	 20
210	 15	65.0	10.8	 25
211	 15	46.0	9.6	 25
212	 15	43.0	5.7	 20
213	 15	52.0	9.2	 25
214	 15	37.0	6.4	 25
215	 15	50.5	8.9	 20
216	 15	37.8	6.9	 20
217	 15	41.0	9.3	 20
218	 15	43.3	7.8	 16
219	 15	42.3	7.0	 20
220	 15	40.3	7.9	 20
221	 15	47.0	8.6	 25
222	 15	49.0	10.9	 25
223	 15	58.3	11.6	 20
224	 15	113.0	19.4	 25
225	 15	993.0	105.1	 25
226	 15	55.3	12.6	 20
227	 15	62.0	11.7	 25
228	 15	144.5	19.4	 20
229	 15	88.5	15.5	 16
230	 15	60.0	11.3	 20
231	 15	51.0	6.8	 20
232	 15	59.3	27.3	 20
233	 15	54.0	10.3	 25
234	 15	55.0	8.9	 25
235	 15	76.3	9.8	 20
236	 15	62.0	12.0	 25
237	 15	73.0	10.5	 25
238	 15	61.0	10.0	 20
239	 15	99.0	22.7	 25
240	 15	79.5	16.2	 20
241	 15	110.8	16.9	 16
242	 15	52.3	11.6	 20
243	 15	41.5	8.4	 20
244	 15	55.3	9.5	 20
245	 15	57.0	13.8	 25
246	 15	72.0	14.4	 25
247	 15	53.3	7.7	 20
248	 15	47.0	8.7	 25
249	 15	42.0	7.1	 25
250	 15	44.3	9.8	 20
251	 15	41.0	6.9	 25
252	 15	39.0	6.1	 20
253	 15	34.3	8.0	 16
254	 15	45.0	7.9	 20
255	 15	70.5	15.0	 20
256	 15	61.0	22.0	 16
257	 15	56.0	9.9	 25
258	 15	56.0	8.5	 25
259	 15	59.5	8.5	 20
260	 15	56.0	7.3	 25
261	 15	56.0	9.1	 25
262	 15	56.3	15.6	 20
263	 15	42.0	6.9	 25
264	 15	39.0	7.9	 25
265	 15	49.8	6.8	 16
266	 15	46.5	10.4	 20
267	 15	686.0	73.7	 20
268	 15	50.3	9.5	 16
269	 15	45.0	7.6	 25
270	 15	48.0	10.3	 25
271	 15	48.0	8.7	 20
272	 15	46.0	10.0	 25
273	 15	46.0	8.2	 25
274	 15	47.5	10.9	 20
275	 15	48.0	8.2	 25
276	 15	52.0	8.2	 25
277	 15	61.3	10.1	 16
278	 15	55.3	9.7	 20
279	 15	47.8	8.8	 20
280	 15	42.0	6.6	 16
281	 15	61.0	9.7	 25
282	 15	77.0	12.1	 25
283	 15	47.3	10.5	 20
284	 15	50.0	10.6	 25
285	 15	74.0	11.2	 25
286	 15	48.0	9.1	 20
287	 15	122.0	20.4	 25
288	 15	387.0	35.2	 25
289	 15	122.5	13.4	 16
290	 15	51.0	7.0	 20
291	 15	76.3	10.5	 20
292	 15	222.3	24.1	 16
293	 15	77.3	9.1	 20
294	 15	73.0	13.7	 25
295	 15	81.0	13.2	 20
296	 15	88.0	27.0	 25
297	 15	75.0	13.8	 25
298	 15	81.5	10.7	 20
299	 15	107.0	21.1	 25
300	 15	110.0	17.0	 25
301	 15	175.0	24.0	 20
302	 15	100.5	33.9	 20
303	 15	45.3	8.0	 20
304	 15	76.0	12.2	 16
305	 15	68.5	11.8	 20
306	 15	203.0	36.4	 25
307	 15	379.3	59.1	 20
308	 15	137.0	20.9	 25
309	 15	112.0	19.0	 25
310	 15	85.3	12.4	 20
311	 15	288.0	57.5	 25
312	 15	72.0	11.6	 25
313	 15	74.8	11.1	 20
314	 15	312.0	38.5	 20
315	 15	240.3	34.8	 20
316	 15	121.5	25.4	 16
317	 15	71.8	14.1	 20
318	 15	55.0	9.8	 25
319	 15	59.3	8.7	 20
320	 15	45.0	7.1	 25
321	 15	63.0	12.3	 25
322	 15	73.0	14.5	 20
323	 15	57.0	12.6	 25
324	 15	130.0	22.4	 25
325	 15	199.3	23.4	 20
326	 15	54.0	8.7	 20
327	 15	60.0	9.3	 20
328	 15	240.8	37.1	 16
329	 15	259.8	28.5	 20
330	 15	368.0	52.1	 25
331	 15	92.0	15.5	 20
332	 15	287.0	64.7	 25
333	 15	55.0	10.1	 25
334	 15	51.3	9.5	 20
335	 15	110.0	22.0	 25
336	 15	48.0	9.1	 25
337	 15	51.0	8.0	 20
338	 15	58.0	10.4	 25
339	 15	64.3	10.4	 20
340	 15	60.5	9.6	 16
341	 15	62.0	12.8	 20
342	 15	66.3	14.4	 20
343	 15	61.5	11.5	 20
344	 15	79.0	15.0	 25
345	 15	100.0	13.6	 25
346	 15	1152.5	102.8	 20
347	 15	218.0	33.8	 25
348	 15	104.0	17.2	 20
349	 15	187.0	25.9	 25
350	 15	91.0	15.6	 25
351	 15	456.0	42.4	 16
352	 15	217.3	29.1	 20
353	 15	140.5	19.6	 20
354	 15	81.0	17.8	 16
355	 15	438.0	74.0	 25
356	 15	95.0	17.2	 25
357	 15	58.0	10.0	 20
358	 15	45.0	8.0	 25
359	 15	44.0	8.6	 25
360	 15	72.0	13.5	 20
361	 15	48.0	6.9	 25
362	 15	71.0	13.2	 25
363	 15	75.5	14.1	 16
364	 15	89.3	14.5	 20
365	 15	177.5	25.2	 20
366	 15	88.8	10.3	 16
367	 15	108.0	24.5	 25
368	 15	152.0	18.0	 25
369	 15	47.3	8.4	 20
370	 15	39.0	8.5	 25
371	 15	39.0	7.2	 25
372	 15	46.3	8.2	 20
373	 15	39.0	7.7	 25
374	 15	42.0	6.7	 25
375	 15	47.0	11.3	 20
376	 15	41.3	7.9	 20
377	 15	49.0	5.9	 20
378	 15	55.8	14.1	 16
379	 15	47.0	7.9	 20
380	 15	50.0	9.4	 25
381	 15	49.0	13.0	 20
382	 15	55.0	9.2	 25
383	 15	45.0	6.9	 25
384	 15	50.5	8.2	 20
385	 15	97.0	13.7	 25
386	 15	163.0	20.4	 25
387	 15	230.0	31.2	 20
388	 15	190.3	28.2	 20
389	 15	193.5	30.2	 20
390	 15	67.0	8.6	 16
391	 15	47.8	9.5	 20
392	 15	60.0	9.6	 25
393	 15	55.0	9.0	 20
394	 15	64.0	12.7	 25
395	 15	64.0	10.8	 25
396	 15	62.3	11.9	 20
397	 15	92.0	15.2	 25
398	 15	71.0	10.1	 25
399	 15	57.3	12.4	 20
400	 15	62.0	11.8	 20
401	 15	51.0	6.5	 20
402	 15	63.5	8.0	 16
403	 15	72.3	10.9	 20
404	 15	43.0	7.5	 25
405	 15	42.8	7.4	 20
406	 15	47.0	9.8	 25
407	 15	64.0	12.2	 25
408	 15	77.8	12.7	 20
409	 15	56.0	11.7	 25
410	 15	55.0	7.4	 25
411	 15	95.3	15.2	 20
412	 15	163.3	25.1	 20
413	 15	101.3	14.8	 20
414	 15	104.0	15.0	 16
415	 15	916.5	155.8	 20
416	 15	72.5	14.1	 20
417	 15	49.3	7.7	 20
418	 15	44.0	7.4	 25
419	 15	48.0	7.7	 25
420	 15	154.8	25.5	 20
421	 15	97.0	15.5	 25
422	 15	46.0	10.0	 25
423	 15	43.0	5.2	 20
424	 15	54.0	12.0	 25
425	 15	45.0	7.3	 20
426	 15	49.0	9.8	 16
427	 15	76.5	15.8	 20
428	 15	42.3	6.0	 20
429	 15	45.0	8.4	 20
430	 15	47.0	7.3	 25
431	 15	53.0	11.1	 25
432	 15	56.8	10.6	 20
433	 15	43.0	8.8	 25
434	 15	39.0	7.7	 25
435	 15	48.5	10.9	 20
436	 15	79.0	12.6	 25
437	 15	57.5	8.4	 20
438	 15	54.3	7.2	 16
439	 15	41.0	6.8	 20
440	 15	41.0	7.5	 20
441	 15	40.5	7.7	 20
442	 15	55.0	8.9	 25
443	 15	72.0	11.9	 25
444	 15	47.5	9.4	 20
445	 15	58.0	11.5	 25
446	 15	119.0	17.4	 25
447	 15	62.5	10.7	 20
448	 15	275.0	44.5	 25
449	 15	104.3	10.7	 20
450	 15	76.8	11.9	 16
451	 15	158.3	25.1	 20
452	 15	582.3	54.7	 20
453	 15	117.8	15.5	 16
454	 15	67.0	9.1	 25
455	 15	55.0	10.2	 25
456	 15	44.0	6.8	 20
457	 15	47.0	9.5	 25
458	 15	45.0	7.6	 25
459	 15	115.5	21.2	 20
460	 15	134.0	21.8	 25
461	 15	190.0	31.5	 25
462	 15	53.3	8.0	 16
463	 15	52.0	4.5	 20
464	 15	117.5	21.0	 20
465	 15	68.0	9.2	 16
466	 15	48.0	9.3	 25
467	 15	53.0	9.5	 25
468	 15	53.8	9.3	 20
469	 15	49.0	10.7	 25
470	 15	78.0	13.3	 25
471	 15	125.0	17.0	 20
472	 15	258.0	26.7	 25
473	 15	108.0	18.4	 25
474	 15	708.0	41.6	 16
475	 15	84.0	13.3	 20
476	 15	77.5	10.5	 16
477	 15	57.8	12.8	 20
478	 15	76.0	11.7	 25
479	 15	202.5	27.3	 20
480	 15	2182.0	367.8	 25
481	 15	930.0	124.7	 25
482	 15	105.3	18.5	 20
483	 15	120.0	29.0	 25
484	 15	56.0	12.4	 25
485	 15	66.3	11.8	 20
486	 15	48.0	9.0	 20
487	 15	45.3	10.4	 20
488	 15	52.3	10.3	 16
489	 15	58.0	10.0	 20
490	 15	441.0	77.5	 25
491	 15	46.5	5.6	 20
492	 15	83.0	18.6	 25
493	 15	44.0	9.2	 25
494	 15	40.0	6.3	 20
495	 15	46.0	7.9	 25
496	 15	44.0	9.3	 25
497	 15	48.0	9.1	 20
498	 15	50.0	10.7	 25
499	 15	48.0	10.9	 20
500	 15	50.3	18.7	 16
501	 15	79.0	16.1	 20
502	 15	73.0	13.0	 20
503	 15	109.0	16.9	 20
504	 15	139.0	18.3	 25
505	 15	387.0	38.3	 25
506	 15	241.8	29.3	 20
507	 15	348.0	55.0	 25
508	 15	1023.0	151.1	 25
509	 15	68.3	9.9	 20
510	 15	84.0	12.6	 25
511	 15	90.8	14.8	 20
512	 15	149.0	23.5	 16
513	 15	238.3	44.1	 20
514	 15	253.3	36.7	 20
515	 15	81.8	13.0	 20
516	 15	152.0	23.9	 25
517	 15	95.0	15.3	 25
518	 15	72.3	11.3	 20
519	 15	292.0	41.6	 25
520	 15	931.0	88.6	 25
521	 15	636.5	54.2	 20
522	 15	197.0	39.0	 25
523	 15	81.3	14.9	 20
524	 15	349.5	36.2	 16
525	 15	138.0	26.9	 20
526	 15	290.8	37.5	 20
527	 15	300.8	38.3	 20
528	 15	98.0	14.3	 25
529	 15	77.0	14.5	 25
530	 15	47.3	11.9	 20
531	 15	48.0	9.9	 25
532	 15	67.0	10.8	 25
533	 15	61.0	12.1	 20
534	 15	48.0	10.1	 25
535	 15	47.0	6.7	 25
536	 15	50.0	10.1	 16
537	 15	56.0	9.2	 20
538	 15	60.0	12.7	 20
539	 15	49.8	8.4	 16
540	 15	44.0	8.2	 25
541	 15	48.0	8.2	 25
542	 15	55.8	9.8	 20
543	 15	43.0	8.9	 25
544	 15	69.0	14.6	 25
545	 15	42.3	8.1	 20
546	 15	57.0	9.7	 25
547	 15	51.0	10.9	 25
548	 15	114.3	13.5	 16
549	 15	70.0	13.5	 20
550	 15	44.0	9.0	 20
551	 15	42.3	6.2	 16
552	 15	43.0	8.1	 25
553	 15	47.0	8.6	 25
554	 15	93.0	14.3	 20
555	 15	107.0	25.2	 25
556	 15	96.0	12.7	 25
557	 15	110.3	20.1	 20
558	 15	62.0	13.5	 25
559	 15	46.0	9.5	 25
560	 15	50.3	9.4	 16
561	 15	56.3	10.8	 20
562	 15	44.3	8.2	 20
563	 15	48.0	8.8	 16
564	 15	54.0	10.9	 25
565	 15	172.0	24.0	 25
566	 15	86.5	12.9	 20
567	 15	224.0	38.2	 25
568	 15	88.0	16.4	 25
569	 15	467.3	54.3	 20
570	 15	86.0	13.9	 25
571	 15	247.0	32.3	 25
572	 15	61.8	9.5	 16
573	 15	56.5	12.0	 20
574	 15	83.8	17.0	 20
575	 15	65.3	12.0	 16
576	 15	70.3	16.2	 20
577	 15	134.0	15.3	 25
578	 15	77.8	9.4	 20
579	 15	82.0	11.2	 25
580	 15	84.0	13.5	 25
581	 15	59.8	9.0	 20
582	 15	125.0	20.3	 25
583	 15	92.0	10.8	 25
584	 15	44.8	8.6	 20
585	 15	58.0	10.8	 20
586	 15	89.3	14.1	 20
587	 15	72.8	16.8	 16
588	 15	60.3	8.4	 20
589	 15	242.0	26.7	 25
590	 15	80.3	14.3	 20
591	 15	48.0	8.9	 25
592	 15	48.0	6.3	 25
593	 15	73.3	11.5	 20
594	 15	185.0	34.4	 25
595	 15	53.0	13.1	 25
596	 15	71.0	11.5	 20
597	 15	155.0	18.4	 20
598	 15	509.3	22.4	 20
599	 15	1862.0	79.3	 16
600	 15	142.8	35.4	 20
601	 15	85.0	14.4	 25
602	 15	55.3	7.9	 20
603	 15	66.0	16.5	 25
604	 15	52.3	9.1	 20
605	 15	41.0	6.6	 25
606	 15	48.0	9.8	 25
607	 15	49.5	11.1	 20
608	 15	44.0	8.3	 25
609	 15	45.3	8.2	 20
610	 15	52.3	9.1	 16
611	 15	48.5	9.5	 20
612	 15	74.0	16.7	 20
613	 15	99.0	15.0	 16
614	 15	58.0	12.2	 25
615	 15	58.0	12.4	 25
616	 15	68.5	10.0	 20
617	 15	82.0	15.3	 25
618	 15	108.0	15.5	 25
619	 15	110.0	13.1	 20
620	 15	711.0	129.7	 25
621	 15	658.0	86.8	 25
622	 15	167.8	17.8	 16
623	 15	55.3	11.1	 20
624	 15	92.3	18.0	 20
625	 15	49.5	7.2	 16
626	 15	95.0	18.1	 25
627	 15	82.0	22.3	 25
628	 15	69.8	16.9	 20
629	 15	49.0	7.1	 25
630	 15	51.0	11.1	 25
631	 15	50.3	9.1	 20
632	 15	44.0	8.0	 25
633	 15	53.0	7.1	 25
634	 15	111.8	19.1	 16
635	 15	71.3	11.0	 20
636	 15	98.0	15.9	 20
637	 15	65.8	12.1	 16
638	 15	71.0	11.8	 25
639	 15	91.0	24.7	 25
  0	 16	5449.0	303.6	 16
  1	 16	54.3	10.7	 20
  2	 16	43.0	6.3	 25
  3	 16	36.5	6.6	 20
  4	 16	36.0	6.3	 25
  5	 16	34.0	6.6	 25
  6	 16	37.0	6.2	 20
  7	 16	35.0	5.9	 25
  8	 16	37.0	10.9	 25
  9	 16	42.0	8.2	 20
 10	 16	34.3	7.7	 20
 11	 16	38.0	6.2	 20
 12	 16	32.3	5.5	 16
 13	 16	35.0	6.5	 20
 14	 16	28.5	6.8	 20
 15	 16	38.5	6.4	 20
 16	 16	37.0	8.7	 25
 17	 16	33.0	5.4	 25
 18	 16	34.0	4.8	 20
 19	 16	36.0	8.9	 25
 20	 16	32.0	5.8	 25
 21	 16	37.0	8.2	 20
 22	 16	39.0	14.9	 25
 23	 16	36.8	6.4	 20
 24	 16	34.0	5.2	 16
 25	 16	36.3	6.4	 20
 26	 16	41.3	8.5	 20
 27	 16	35.3	5.9	 20
 28	 16	38.0	7.2	 25
 29	 16	38.0	9.2	 25
 30	 16	37.0	7.7	 20
 31	 16	35.0	7.1	 25
 32	 16	38.0	6.3	 25
 33	 16	33.0	6.0	 20
 34	 16	36.0	5.8	 25
 35	 16	33.0	6.9	 20
 36	 16	38.5	7.4	 16
 37	 16	33.5	8.5	 20
 38	 16	35.5	7.0	 20
 39	 16	31.3	4.9	 20
 40	 16	33.0	3.9	 25
 41	 16	39.0	6.3	 25
 42	 16	33.3	10.6	 20
 43	 16	33.0	7.4	 25
 44	 16	37.0	7.7	 25
 45	 16	35.3	6.3	 20
 46	 16	41.0	7.0	 25
 47	 16	34.3	7.6	 20
 48	 16	36.0	8.4	 16
 49	 16	32.5	6.9	 20
 50	 16	34.8	6.1	 20
 51	 16	31.3	4.6	 20
 52	 16	32.0	5.9	 25
 53	 16	33.0	5.5	 25
 54	 16	33.3	6.5	 20
 55	 16	34.0	6.1	 25
 56	 16	36.0	7.7	 25
 57	 16	34.0	6.2	 20
 58	 16	33.0	7.3	 25
 59	 16	33.0	6.2	 25
 60	 16	32.5	6.3	 16
 61	 16	35.3	6.0	 20
 62	 16	29.3	5.4	 16
 63	 16	33.5	7.4	 20
 64	 16	32.0	4.5	 25
 65	 16	31.5	5.3	 20
 66	 16	36.0	6.7	 25
 67	 16	31.0	6.6	 25
 68	 16	35.3	6.4	 20
 69	 16	40.0	10.9	 25
 70	 16	32.0	6.2	 25
 71	 16	34.3	7.8	 20
 72	 16	30.3	6.6	 20
 73	 16	34.5	7.7	 20
 74	 16	43.3	12.9	 16
 75	 16	36.3	6.9	 20
 76	 16	35.0	6.2	 25
 77	 16	34.0	6.8	 20
 78	 16	38.0	7.5	 25
 79	 16	36.0	6.6	 25
 80	 16	38.3	8.0	 20
 81	 16	30.0	6.0	 25
 82	 16	38.0	7.5	 25
 83	 16	37.3	9.7	 20
 84	 16	34.3	8.0	 20
 85	 16	31.0	4.7	 20
 86	 16	33.3	6.6	 16
 87	 16	35.0	8.7	 20
 88	 16	34.0	6.8	 25
 89	 16	32.0	5.7	 20
 90	 16	35.0	5.2	 25
 91	 16	33.0	5.2	 25
 92	 16	38.8	7.6	 20
 93	 16	33.0	5.7	 25
 94	 16	40.0	8.0	 25
 95	 16	35.3	10.2	 20
 96	 16	31.0	7.3	 25
 97	 16	31.3	6.7	 20
 98	 16	33.3	8.8	 16
 99	 16	34.3	6.0	 20
100	 16	35.0	6.4	 20
101	 16	32.0	6.1	 20
102	 16	38.0	23.3	 25
103	 16	36.0	8.0	 25
104	 16	34.3	7.1	 20
105	 16	37.0	6.1	 25
106	 16	40.0	9.9	 25
107	 16	37.3	5.5	 20
108	 16	37.0	6.7	 25
109	 16	32.0	6.7	 20
110	 16	32.5	4.9	 16
111	 16	37.5	9.1	 20
112	 16	31.3	4.9	 20
113	 16	33.0	9.2	 20
114	 16	36.0	6.5	 25
115	 16	34.0	5.4	 25
116	 16	34.3	5.6	 20
117	 16	31.0	8.1	 25
118	 16	35.0	7.3	 25
119	 16	35.0	6.3	 20
120	 16	37.0	7.9	 25
121	 16	39.3	6.1	 20
122	 16	38.8	9.7	 16
123	 16	34.0	7.4	 20
124	 16	31.0	4.7	 20
125	 16	35.5	6.7	 20
126	 16	34.0	5.3	 25
127	 16	35.0	3.9	 25
128	 16	38.3	9.0	 20
129	 16	37.0	8.7	 25
130	 16	77.0	41.1	 25
131	 16	41.3	8.6	 20
132	 16	35.0	6.7	 25
133	 16	33.0	7.0	 25
134	 16	33.3	7.4	 16
135	 16	33.0	6.7	 20
136	 16	34.3	7.0	 20
137	 16	35.8	8.7	 16
138	 16	35.0	5.7	 25
139	 16	37.0	7.4	 25
140	 16	34.3	5.5	 20
141	 16	39.0	7.7	 25
142	 16	35.0	7.1	 25
143	 16	38.0	7.6	 20
144	 16	35.0	6.0	 25
145	 16	35.0	6.4	 25
146	 16	37.8	7.9	 16
147	 16	33.0	5.3	 20
148	 16	31.8	7.1	 20
149	 16	31.0	6.9	 16
150	 16	33.0	7.4	 25
151	 16	35.0	5.5	 25
152	 16	32.0	6.2	 20
153	 16	37.0	6.9	 25
154	 16	37.0	5.8	 25
155	 16	34.5	6.8	 20
156	 16	40.0	6.5	 25
157	 16	37.0	6.8	 25
158	 16	37.0	6.7	 16
159	 16	36.8	7.4	 20
160	 16	40.5	8.6	 20
161	 16	34.3	6.0	 16
162	 16	40.0	8.3	 25
163	 16	47.0	10.1	 25
164	 16	50.8	20.7	 20
165	 16	43.0	8.3	 25
166	 16	42.0	10.6	 25
167	 16	41.5	7.9	 20
168	 16	42.0	11.0	 25
169	 16	39.0	8.1	 25
170	 16	35.3	8.7	 16
171	 16	39.0	8.7	 20
172	 16	35.0	6.5	 20
173	 16	34.3	4.7	 16
174	 16	35.3	7.4	 20
175	 16	38.0	9.3	 25
176	 16	32.3	5.2	 20
177	 16	35.0	8.2	 25
178	 16	37.0	5.4	 25
179	 16	35.0	9.0	 20
180	 16	34.0	6.2	 25
181	 16	37.0	6.9	 25
182	 16	39.0	4.9	 20
183	 16	371.3	47.0	 20
184	 16	94.0	13.4	 20
185	 16	94.3	10.8	 16
186	 16	56.0	10.4	 20
187	 16	54.0	13.3	 25
188	 16	60.5	13.0	 20
189	 16	59.0	11.3	 25
190	 16	59.0	9.1	 20
191	 16	99.0	20.1	 25
192	 16	40.0	9.8	 25
193	 16	57.3	9.6	 20
194	 16	51.0	9.0	 25
195	 16	45.0	8.4	 20
196	 16	55.3	10.9	 16
197	 16	48.3	9.3	 20
198	 16	48.5	9.7	 20
199	 16	41.0	9.9	 20
200	 16	38.0	8.4	 25
201	 16	38.0	5.3	 25
202	 16	47.0	10.1	 20
203	 16	54.0	9.9	 25
204	 16	40.0	6.9	 25
205	 16	42.3	7.3	 20
206	 16	42.0	8.4	 25
207	 16	47.3	6.9	 20
208	 16	50.3	11.1	 16
209	 16	54.3	11.5	 20
210	 16	67.3	11.3	 20
211	 16	48.3	9.5	 20
212	 16	45.0	6.3	 25
213	 16	50.0	10.6	 25
214	 16	35.8	7.1	 20
215	 16	42.0	8.1	 25
216	 16	42.0	7.0	 25
217	 16	48.3	7.9	 20
218	 16	47.0	7.4	 25
219	 16	42.0	8.7	 25
220	 16	43.3	6.9	 16
221	 16	39.3	5.9	 20
222	 16	52.0	9.2	 20
223	 16	61.0	10.7	 16
224	 16	102.0	21.4	 25
225	 16	768.0	140.6	 25
226	 16	55.3	11.8	 20
227	 16	64.0	10.6	 25
228	 16	98.0	13.0	 25
229	 16	62.8	13.5	 20
230	 16	57.0	11.4	 25
231	 16	57.0	10.6	 25
232	 16	57.3	9.8	 16
233	 16	52.0	7.4	 20
234	 16	53.0	9.2	 20
235	 16	82.8	16.4	 16
236	 16	70.0	15.3	 25
237	 16	110.0	19.3	 25
238	 16	171.8	21.9	 20
239	 16	148.0	23.2	 25
240	 16	182.0	22.1	 25
241	 16	165.0	25.7	 20
242	 16	56.0	13.0	 25
243	 16	41.0	8.5	 25
244	 16	47.3	10.7	 16
245	 16	50.3	9.7	 20
246	 16	53.5	6.7	 20
247	 16	52.0	9.7	 16
248	 16	47.0	10.5	 25
249	 16	44.0	6.5	 25
250	 16	36.5	6.6	 20
251	 16	42.0	5.9	 25
252	 16	37.0	8.6	 25
253	 16	44.3	9.0	 20
254	 16	46.0	8.2	 25
255	 16	78.0	20.1	 25
256	 16	48.3	7.6	 20
257	 16	49.0	8.6	 20
258	 16	51.0	11.6	 20
259	 16	53.0	9.4	 16
260	 16	45.0	9.5	 20
261	 16	56.0	12.4	 25
262	 16	47.8	9.1	 20
263	 16	44.0	7.9	 25
264	 16	39.0	7.3	 25
265	 16	47.0	9.6	 20
266	 16	40.0	7.7	 25
267	 16	120.0	22.2	 25
268	 16	47.3	7.8	 20
269	 16	35.0	6.2	 20
270	 16	53.0	9.8	 20
271	 16	47.3	7.7	 16
272	 16	45.8	8.7	 20
273	 16	48.0	11.9	 25
274	 16	43.3	7.5	 20
275	 16	42.0	8.1	 25
276	 16	49.0	8.4	 25
277	 16	52.5	10.9	 20
278	 16	46.0	5.7	 25
279	 16	39.0	7.7	 25
280	 16	42.5	6.6	 20
281	 16	91.3	14.9	 20
282	 16	61.0	11.7	 20
283	 16	52.3	10.3	 16
284	 16	52.5	8.6	 20
285	 16	60.0	10.8	 25
286	 16	66.3	9.7	 20
287	 16	84.0	16.7	 25
288	 16	274.0	29.3	 25
289	 16	70.8	12.5	 20
290	 16	66.0	10.9	 25
291	 16	59.0	8.8	 25
292	 16	173.8	24.7	 20
293	 16	79.0	11.8	 25
294	 16	73.0	9.4	 20
295	 16	72.5	13.4	 16
296	 16	81.3	18.7	 20
297	 16	71.5	14.4	 20
298	 16	124.5	28.9	 20
299	 16	121.0	23.6	 25
300	 16	98.0	14.5	 25
301	 16	115.3	16.2	 20
302	 16	77.0	17.1	 25
303	 16	54.0	12.0	 25
304	 16	68.5	9.2	 20
305	 16	72.0	14.4	 25
306	 16	804.3	120.5	 20
307	 16	1950.0	93.9	 16
308	 16	99.5	26.9	 20
309	 16	93.5	17.7	 20
310	 16	74.3	10.7	 20
311	 16	93.0	15.6	 25
312	 16	69.0	10.4	 25
313	 16	62.0	9.7	 20
314	 16	177.0	17.6	 25
315	 16	588.0	58.3	 25
316	 16	95.0	12.8	 20
317	 16	100.0	22.2	 25
318	 16	51.0	8.7	 16
319	 16	65.5	13.3	 20
320	 16	52.0	8.0	 20
321	 16	57.5	8.5	 16
322	 16	79.0	13.6	 25
323	 16	62.0	11.3	 25
324	 16	165.3	23.9	 20
325	 16	104.0	34.8	 25
326	 16	53.0	6.9	 25
327	 16	57.8	10.0	 20
328	 16	56.0	13.1	 25
329	 16	76.0	15.5	 25
330	 16	73.3	12.9	 16
331	 16	64.3	10.1	 20
332	 16	75.8	11.5	 20
333	 16	51.0	7.5	 16
334	 16	68.0	7.5	 20
335	 16	66.0	9.9	 25
336	 16	50.3	12.0	 20
337	 16	50.0	10.5	 25
338	 16	48.0	8.8	 25
339	 16	62.8	10.8	 20
340	 16	66.0	13.9	 25
341	 16	73.0	13.3	 25
342	 16	86.3	19.5	 20
343	 16	55.3	9.4	 20
344	 16	55.5	10.4	 20
345	 16	71.3	11.8	 16
346	 16	340.0	52.8	 20
347	 16	57.0	10.8	 25
348	 16	56.3	11.3	 20
349	 16	44.0	7.3	 25
350	 16	166.0	40.7	 25
351	 16	394.5	49.7	 20
352	 16	149.0	35.7	 25
353	 16	112.0	24.3	 25
354	 16	64.0	15.6	 20
355	 16	295.3	47.4	 20
356	 16	102.0	15.1	 20
357	 16	54.8	7.5	 16
358	 16	48.5	7.3	 20
359	 16	44.0	7.4	 25
360	 16	42.0	7.1	 20
361	 16	46.0	10.0	 25
362	 16	48.0	9.3	 25
363	 16	42.5	6.6	 20
364	 16	54.0	11.7	 25
365	 16	260.0	37.2	 25
366	 16	104.8	16.6	 20
367	 16	58.5	9.0	 20
368	 16	82.0	14.5	 20
369	 16	65.0	10.6	 16
370	 16	46.5	8.9	 20
371	 16	49.0	7.5	 25
372	 16	49.3	8.1	 20
373	 16	47.0	8.1	 25
374	 16	43.0	6.6	 25
375	 16	39.0	7.8	 20
376	 16	49.0	8.4	 25
377	 16	47.0	11.7	 25
378	 16	52.0	9.4	 20
379	 16	44.0	9.3	 25
380	 16	41.0	7.6	 20
381	 16	50.0	8.7	 16
382	 16	49.0	8.3	 20
383	 16	42.0	9.0	 20
384	 16	47.8	6.2	 20
385	 16	117.0	21.5	 25
386	 16	104.0	17.3	 25
387	 16	712.3	38.5	 20
388	 16	313.0	30.5	 25
389	 16	376.0	45.8	 25
390	 16	68.0	13.4	 20
391	 16	50.0	7.0	 25
392	 16	65.3	11.3	 20
393	 16	63.3	13.0	 16
394	 16	65.3	12.9	 20
395	 16	67.3	13.1	 20
396	 16	47.8	7.7	 20
397	 16	65.0	11.9	 25
398	 16	64.0	10.9	 25
399	 16	51.3	7.9	 20
400	 16	50.0	9.6	 25
401	 16	45.0	10.0	 25
402	 16	51.5	9.0	 20
403	 16	60.0	10.9	 25
404	 16	46.3	8.5	 20
405	 16	42.0	11.3	 16
406	 16	48.3	8.2	 20
407	 16	66.8	11.5	 20
408	 16	56.3	11.2	 20
409	 16	68.0	13.2	 25
410	 16	60.0	9.8	 25
411	 16	235.0	44.4	 20
412	 16	78.0	18.4	 25
413	 16	154.0	22.1	 25
414	 16	72.5	17.0	 20
415	 16	272.0	48.7	 25
416	 16	73.0	8.7	 25
417	 16	46.0	5.5	 16
418	 16	45.3	8.1	 20
419	 16	48.0	10.8	 20
420	 16	50.0	10.6	 16
421	 16	89.0	49.6	 25
422	 16	53.0	9.9	 25
423	 16	44.3	7.1	 20
424	 16	44.0	9.4	 25
425	 16	44.0	8.2	 25
426	 16	45.5	7.9	 20
427	 16	72.0	12.0	 25
428	 16	40.0	7.0	 25
429	 16	45.3	9.4	 16
430	 16	39.3	7.0	 20
431	 16	48.0	15.4	 20
432	 16	42.8	8.0	 16
433	 16	44.0	9.3	 25
434	 16	39.0	5.8	 25
435	 16	54.0	9.2	 20
436	 16	100.0	19.0	 25
437	 16	84.0	12.3	 25
438	 16	76.0	14.3	 20
439	 16	56.0	11.5	 25
440	 16	40.0	7.5	 25
441	 16	39.5	6.8	 16
442	 16	67.3	7.6	 20
443	 16	95.5	18.7	 20
444	 16	53.3	9.9	 16
445	 16	88.0	14.4	 25
446	 16	289.0	47.6	 20
447	 16	77.0	13.4	 25
448	 16	300.0	43.5	 25
449	 16	187.0	45.8	 20
450	 16	54.0	12.2	 25
451	 16	583.0	79.7	 25
452	 16	281.8	41.4	 20
453	 16	101.0	22.2	 25
454	 16	82.0	21.7	 20
455	 16	58.0	11.0	 16
456	 16	42.3	8.4	 20
457	 16	47.3	9.1	 20
458	 16	36.8	4.0	 20
459	 16	102.0	16.7	 25
460	 16	80.0	13.6	 25
461	 16	87.0	13.6	 20
462	 16	43.0	8.2	 25
463	 16	40.0	7.2	 25
464	 16	69.5	12.1	 20
465	 16	84.0	22.7	 25
466	 16	56.0	10.0	 20
467	 16	36.3	5.4	 16
468	 16	45.0	8.9	 20
469	 16	51.3	9.9	 20
470	 16	55.3	7.8	 20
471	 16	104.0	19.2	 25
472	 16	548.0	56.2	 25
473	 16	104.3	22.2	 20
474	 16	639.0	74.4	 25
475	 16	80.0	13.4	 25
476	 16	74.3	9.1	 20
477	 16	82.0	11.2	 25
478	 16	91.5	13.2	 20
479	 16	213.3	26.8	 16
480	 16	1699.5	275.8	 20
481	 16	361.3	43.3	 20
482	 16	92.0	14.8	 20
483	 16	75.0	12.9	 25
484	 16	42.0	7.4	 25
485	 16	51.5	12.0	 20
486	 16	42.0	8.1	 25
487	 16	39.0	7.0	 25
488	 16	58.8	10.8	 20
489	 16	50.0	10.0	 25
490	 16	72.0	10.0	 20
491	 16	46.3	6.9	 16
492	 16	61.3	10.4	 20
493	 16	46.0	7.7	 20
494	 16	40.0	6.1	 16
495	 16	46.0	8.2	 25
496	 16	46.0	9.6	 25
497	 16	48.0	7.1	 20
498	 16	49.0	9.8	 25
499	 16	53.0	9.1	 25
500	 16	55.8	10.0	 20
501	 16	54.0	8.8	 25
502	 16	53.0	8.7	 25
503	 16	147.5	23.9	 16
504	 16	202.0	36.8	 20
505	 16	289.3	27.7	 20
506	 16	274.3	27.5	 16
507	 16	543.0	76.9	 25
508	 16	837.0	89.7	 25
509	 16	82.5	25.0	 20
510	 16	102.0	16.6	 25
511	 16	97.0	15.5	 25
512	 16	91.0	12.7	 20
513	 16	169.0	25.8	 25
514	 16	121.0	23.9	 25
515	 16	88.0	9.1	 16
516	 16	198.5	18.0	 20
517	 16	87.3	17.3	 20
518	 16	62.3	10.4	 16
519	 16	312.0	44.1	 25
520	 16	746.0	78.2	 25
521	 16	691.3	77.7	 20
522	 16	148.0	23.1	 25
523	 16	64.0	14.1	 25
524	 16	172.5	19.7	 20
525	 16	90.0	14.5	 25
526	 16	139.0	21.0	 25
527	 16	144.3	14.5	 16
528	 16	74.0	10.2	 20
529	 16	65.3	10.3	 20
530	 16	42.3	7.0	 16
531	 16	43.0	7.7	 25
532	 16	45.0	7.6	 25
533	 16	47.0	10.2	 20
534	 16	48.0	7.6	 25
535	 16	44.0	6.7	 25
536	 16	45.3	6.3	 20
537	 16	54.0	11.1	 25
538	 16	58.0	10.1	 25
539	 16	50.3	8.8	 20
540	 16	43.0	7.0	 20
541	 16	49.0	7.8	 20
542	 16	51.8	9.5	 16
543	 16	43.3	5.1	 20
544	 16	113.0	16.9	 25
545	 16	48.3	8.2	 20
546	 16	47.0	9.1	 25
547	 16	52.0	8.8	 25
548	 16	49.8	8.0	 20
549	 16	47.0	8.6	 25
550	 16	46.0	9.0	 25
551	 16	41.3	7.3	 20
552	 16	45.5	6.1	 20
553	 16	56.0	10.7	 20
554	 16	85.0	11.8	 16
555	 16	111.0	11.0	 20
556	 16	107.0	16.5	 25
557	 16	134.3	19.2	 20
558	 16	80.0	14.2	 25
559	 16	47.0	10.9	 25
560	 16	47.5	8.6	 20
561	 16	49.0	7.9	 25
562	 16	46.0	7.9	 25
563	 16	46.3	7.5	 20
564	 16	43.8	8.8	 20
565	 16	86.5	16.5	 20
566	 16	102.3	15.6	 16
567	 16	126.0	16.2	 20
568	 16	69.0	12.6	 25
569	 16	179.5	31.9	 20
570	 16	63.0	10.4	 25
571	 16	151.0	38.7	 25
572	 16	67.5	19.9	 20
573	 16	68.0	12.9	 25
574	 16	61.8	14.2	 20
575	 16	82.0	15.2	 25
576	 16	96.0	26.2	 25
577	 16	86.3	12.4	 16
578	 16	70.3	13.9	 20
579	 16	73.3	13.8	 20
580	 16	94.3	12.0	 16
581	 16	59.0	7.5	 25
582	 16	143.0	20.0	 25
583	 16	89.5	16.5	 20
584	 16	46.0	9.8	 25
585	 16	58.0	11.9	 25
586	 16	118.5	21.8	 20
587	 16	67.0	12.1	 25
588	 16	63.0	11.1	 25
589	 16	175.8	18.3	 16
590	 16	72.3	13.1	 20
591	 16	53.3	8.5	 20
592	 16	41.3	7.0	 16
593	 16	73.0	13.1	 25
594	 16	118.0	17.6	 25
595	 16	46.0	6.5	 20
596	 16	56.0	10.7	 25
597	 16	94.0	14.8	 25
598	 16	263.0	34.5	 20
599	 16	278.0	83.6	 25
600	 16	84.0	13.7	 25
601	 16	71.3	11.3	 16
602	 16	63.5	8.7	 20
603	 16	57.3	10.0	 20
604	 16	52.3	9.5	 16
605	 16	44.0	7.8	 25
606	 16	45.0	7.6	 25
607	 16	45.0	7.4	 20
608	 16	48.0	8.5	 25
609	 16	45.0	8.7	 25
610	 16	51.3	8.3	 20
611	 16	50.0	10.5	 25
612	 16	64.0	12.4	 25
613	 16	64.0	13.2	 20
614	 16	56.0	7.8	 20
615	 16	55.0	10.3	 20
616	 16	73.0	8.5	 16
617	 16	77.0	12.2	 20
618	 16	79.0	12.6	 25
619	 16	83.3	14.2	 20
620	 16	191.0	35.1	 25
621	 16	434.0	35.6	 25
622	 16	122.8	21.9	 20
623	 16	57.0	14.2	 25
624	 16	88.0	12.3	 25
625	 16	46.3	6.3	 20
626	 16	288.8	58.3	 20
627	 16	76.0	18.9	 20
628	 16	78.5	12.6	 16
629	 16	48.0	8.8	 20
630	 16	44.0	7.5	 25
631	 16	46.0	8.5	 20
632	 16	39.0	6.2	 25
633	 16	51.0	10.2	 25
634	 16	122.8	22.0	 20
635	 16	62.0	13.3	 25
636	 16	89.0	14.5	 25
637	 16	77.8	29.7	 20
638	 16	84.3	10.7	 20
639	 16	6536.8	682.6	 20
  0	 17	76.0	11.6	 20
  1	 17	63.0	11.6	 25
  2	 17	58.0	11.3	 20
  3	 17	69.5	19.0	 16
  4	 17	88.8	14.8	 20
  5	 17	43.5	5.6	 20
  6	 17	44.3	8.2	 20
  7	 17	52.0	16.4	 25
  8	 17	58.0	11.5	 25
  9	 17	50.3	8.4	 20
 10	 17	57.0	13.7	 25
 11	 17	47.0	8.5	 25
 12	 17	44.0	9.1	 20
 13	 17	50.0	9.6	 25
 14	 17	45.0	7.7	 25
 15	 17	221.8	21.3	 16
 16	 17	62.3	12.9	 20
 17	 17	62.8	10.1	 20
 18	 17	92.3	11.3	 16
 19	 17	50.0	8.7	 25
 20	 17	64.0	12.5	 25
 21	 17	87.0	16.7	 20
 22	 17	41.0	8.3	 25
 23	 17	54.0	8.8	 25
 24	 17	54.0	10.5	 20
 25	 17	48.0	7.2	 25
 26	 17	56.0	12.5	 25
 27	 17	66.3	9.4	 16
 28	 17	39.0	6.6	 20
 29	 17	48.3	9.1	 20
 30	 17	41.3	8.2	 16
 31	 17	44.0	8.8	 25
 32	 17	38.3	5.9	 20
 33	 17	50.0	8.4	 25
 34	 17	50.0	10.9	 25
 35	 17	52.3	22.3	 20
 36	 17	55.0	10.3	 25
 37	 17	37.0	5.4	 25
 38	 17	42.3	8.3	 20
 39	 17	55.5	9.9	 20
 40	 17	56.3	8.6	 20
 41	 17	56.3	18.2	 16
 42	 17	54.0	9.2	 20
 43	 17	51.0	11.3	 25
 44	 17	71.0	11.4	 20
 45	 17	39.0	7.4	 25
 46	 17	38.0	7.4	 25
 47	 17	56.0	6.6	 20
 48	 17	45.0	9.1	 25
 49	 17	51.0	8.6	 25
 50	 17	40.3	6.7	 20
 51	 17	42.8	7.8	 20
 52	 17	44.3	7.5	 20
 53	 17	140.5	22.4	 16
 54	 17	47.0	8.3	 20
 55	 17	57.0	10.4	 20
 56	 17	39.3	6.6	 20
 57	 17	44.0	11.6	 25
 58	 17	46.0	7.8	 25
 59	 17	41.3	5.8	 20
 60	 17	44.0	9.5	 25
 61	 17	52.0	9.5	 25
 62	 17	73.5	14.4	 20
 63	 17	87.0	17.3	 25
 64	 17	47.3	8.2	 20
 65	 17	50.3	30.2	 16
 66	 17	54.3	8.3	 20
 67	 17	70.5	9.9	 20
 68	 17	42.8	6.5	 20
 69	 17	45.0	9.0	 25
 70	 17	40.0	6.6	 25
 71	 17	44.0	9.6	 20
 72	 17	44.0	7.6	 25
 73	 17	45.0	8.2	 25
 74	 17	52.8	10.1	 20
 75	 17	44.0	6.4	 25
 76	 17	52.8	11.4	 20
 77	 17	75.3	13.5	 16
 78	 17	51.3	8.0	 20
 79	 17	43.5	6.0	 20
 80	 17	47.0	7.8	 20
 81	 17	43.0	8.0	 25
 82	 17	43.0	7.6	 25
 83	 17	54.3	10.7	 20
 84	 17	110.0	18.3	 25
 85	 17	60.0	15.9	 25
 86	 17	44.3	7.8	 20
 87	 17	48.0	7.5	 25
 88	 17	41.8	7.5	 20
 89	 17	187.8	20.3	 16
 90	 17	63.3	12.2	 20
 91	 17	83.3	10.4	 20
 92	 17	204.8	27.1	 16
 93	 17	102.0	19.9	 25
 94	 17	108.0	24.6	 25
 95	 17	65.0	12.8	 20
 96	 17	54.0	9.3	 25
 97	 17	52.0	9.5	 25
 98	 17	41.0	7.1	 20
 99	 17	52.0	9.5	 25
100	 17	39.0	11.3	 25
101	 17	46.3	8.5	 16
102	 17	57.0	10.0	 20
103	 17	68.3	11.7	 20
104	 17	66.8	15.2	 16
105	 17	133.0	21.2	 25
106	 17	86.0	15.1	 25
107	 17	79.5	7.8	 20
108	 17	157.0	24.6	 25
109	 17	90.0	18.3	 25
110	 17	98.5	14.5	 20
111	 17	45.0	6.3	 25
112	 17	44.0	6.0	 25
113	 17	54.3	12.1	 16
114	 17	42.3	6.1	 20
115	 17	46.3	8.6	 20
116	 17	60.3	13.0	 16
117	 17	55.0	10.5	 25
118	 17	60.0	85.3	 25
119	 17	73.8	10.6	 20
120	 17	550.0	103.2	 25
121	 17	313.0	38.7	 25
122	 17	80.0	13.4	 20
123	 17	42.0	6.3	 25
124	 17	47.0	7.0	 25
125	 17	62.3	11.0	 16
126	 17	64.3	12.1	 20
127	 17	89.5	15.8	 20
128	 17	298.0	39.7	 16
129	 17	94.0	24.9	 25
130	 17	99.0	16.7	 25
131	 17	49.8	9.5	 20
132	 17	73.0	12.7	 25
133	 17	56.0	9.0	 25
134	 17	47.0	8.7	 20
135	 17	84.0	13.7	 25
136	 17	67.0	14.7	 25
137	 17	55.0	10.6	 20
138	 17	46.3	8.5	 20
139	 17	52.0	14.9	 20
140	 17	131.5	15.8	 16
141	 17	448.8	52.3	 20
142	 17	93.0	15.2	 25
143	 17	254.0	32.0	 20
144	 17	46.0	8.2	 25
145	 17	44.0	9.2	 25
146	 17	47.3	9.5	 20
147	 17	43.0	10.7	 25
148	 17	104.0	18.7	 25
149	 17	65.0	12.8	 20
150	 17	45.3	8.7	 20
151	 17	38.8	6.8	 20
152	 17	49.0	11.1	 16
153	 17	43.3	8.6	 20
154	 17	45.0	8.3	 25
155	 17	77.3	12.0	 20
156	 17	86.0	15.4	 25
157	 17	85.0	15.2	 25
158	 17	48.0	7.0	 20
159	 17	83.0	14.3	 25
160	 17	83.0	15.3	 20
161	 17	72.0	18.3	 25
162	 17	68.5	14.5	 20
163	 17	72.3	22.3	 16
164	 17	100.5	20.8	 20
165	 17	111.3	17.9	 20
166	 17	194.8	44.0	 20
167	 17	124.0	20.3	 25
168	 17	98.0	22.4	 25
169	 17	69.8	12.7	 20
170	 17	53.0	9.3	 25
171	 17	48.0	14.2	 25
172	 17	56.3	8.5	 20
173	 17	44.0	9.7	 25
174	 17	38.0	8.6	 25
175	 17	50.5	10.9	 16
176	 17	45.3	7.0	 20
177	 17	82.3	12.2	 20
178	 17	46.3	8.2	 16
179	 17	51.0	8.3	 25
180	 17	44.0	7.3	 25
181	 17	38.8	6.7	 20
182	 17	49.0	9.3	 25
183	 17	47.0	6.9	 25
184	 17	53.5	6.9	 20
185	 17	53.0	7.8	 25
186	 17	97.0	13.9	 25
187	 17	102.0	12.6	 16
188	 17	112.5	13.0	 20
189	 17	66.3	14.8	 20
190	 17	45.3	5.9	 16
191	 17	59.0	10.1	 25
192	 17	44.0	10.2	 25
193	 17	48.0	11.7	 20
194	 17	70.0	10.6	 25
195	 17	94.0	16.1	 25
196	 17	140.0	18.9	 20
197	 17	245.0	28.4	 25
198	 17	60.0	12.1	 25
199	 17	61.3	24.5	 16
200	 17	43.3	7.5	 20
201	 17	37.3	6.3	 20
202	 17	46.5	8.0	 16
203	 17	57.0	9.9	 25
204	 17	42.0	8.5	 25
205	 17	46.5	6.9	 20
206	 17	39.0	6.2	 25
207	 17	41.0	9.6	 25
208	 17	49.3	9.2	 20
209	 17	39.0	6.8	 25
210	 17	92.0	13.4	 25
211	 17	53.8	9.5	 16
212	 17	41.0	6.5	 20
213	 17	47.5	8.7	 20
214	 17	54.5	24.1	 16
215	 17	40.3	6.5	 20
216	 17	41.0	7.7	 25
217	 17	44.3	6.4	 20
218	 17	41.0	9.0	 25
219	 17	118.0	22.7	 25
220	 17	40.0	6.4	 20
221	 17	46.0	9.4	 25
222	 17	40.0	7.5	 25
223	 17	45.3	8.5	 20
224	 17	47.3	9.0	 20
225	 17	49.0	8.0	 20
226	 17	49.0	6.8	 16
227	 17	57.0	12.1	 20
228	 17	77.0	17.0	 25
229	 17	81.0	18.9	 20
230	 17	65.0	10.7	 25
231	 17	52.0	8.8	 25
232	 17	50.8	10.5	 20
233	 17	58.0	10.6	 25
234	 17	45.0	8.3	 25
235	 17	44.3	6.9	 20
236	 17	51.5	8.8	 20
237	 17	66.3	9.0	 20
238	 17	67.3	12.0	 16
239	 17	88.0	13.6	 20
240	 17	83.0	10.5	 25
241	 17	65.3	10.0	 20
242	 17	63.0	12.9	 25
243	 17	190.0	27.6	 25
244	 17	75.3	12.8	 20
245	 17	52.0	11.3	 25
246	 17	66.0	12.1	 25
247	 17	52.5	8.8	 20
248	 17	87.3	17.5	 20
249	 17	47.3	7.6	 20
250	 17	42.5	9.1	 16
251	 17	44.3	8.5	 20
252	 17	44.5	7.6	 20
253	 17	48.0	6.5	 20
254	 17	53.0	11.7	 25
255	 17	50.0	9.5	 25
256	 17	48.3	9.7	 20
257	 17	50.0	10.7	 25
258	 17	57.0	10.5	 25
259	 17	54.0	8.5	 20
260	 17	64.0	13.8	 25
261	 17	68.0	9.4	 20
262	 17	163.3	27.6	 16
263	 17	45.3	7.5	 20
264	 17	55.3	12.6	 20
265	 17	47.0	7.4	 20
266	 17	61.0	10.1	 25
267	 17	47.0	7.7	 25
268	 17	53.0	10.3	 20
269	 17	47.0	9.4	 25
270	 17	47.0	8.2	 25
271	 17	48.0	9.1	 20
272	 17	47.0	5.6	 25
273	 17	42.3	6.5	 20
274	 17	101.8	18.5	 16
275	 17	38.5	5.9	 20
276	 17	42.5	8.2	 20
277	 17	46.3	8.9	 20
278	 17	46.0	7.3	 25
279	 17	51.0	11.3	 25
280	 17	43.0	8.5	 20
281	 17	47.0	11.6	 25
282	 17	45.0	9.7	 25
283	 17	56.3	10.6	 20
284	 17	118.0	25.2	 25
285	 17	144.5	17.0	 20
286	 17	46.0	12.4	 16
287	 17	49.3	10.6	 20
288	 17	52.3	9.1	 16
289	 17	182.0	37.9	 25
290	 17	108.0	18.1	 25
291	 17	52.5	7.9	 20
292	 17	55.0	9.6	 25
293	 17	51.0	8.9	 25
294	 17	167.3	25.3	 20
295	 17	84.0	12.8	 25
296	 17	192.0	28.0	 25
297	 17	132.3	18.3	 20
298	 17	774.8	143.3	 20
299	 17	147.3	29.3	 20
300	 17	128.8	18.2	 16
301	 17	93.3	11.9	 20
302	 17	967.0	140.3	 25
303	 17	82.0	17.0	 20
304	 17	59.0	9.2	 25
305	 17	47.0	8.8	 25
306	 17	118.3	18.5	 20
307	 17	88.0	16.1	 25
308	 17	55.0	9.1	 25
309	 17	117.0	16.2	 20
310	 17	150.5	21.2	 20
311	 17	92.0	16.7	 20
312	 17	263.0	66.9	 16
313	 17	69.0	10.0	 20
314	 17	111.0	15.0	 25
315	 17	231.8	26.5	 20
316	 17	207.0	30.5	 25
317	 17	84.0	11.0	 25
318	 17	92.5	13.3	 20
319	 17	77.0	14.6	 25
320	 17	68.0	9.9	 25
321	 17	70.3	11.9	 20
322	 17	121.3	22.2	 20
323	 17	60.8	9.5	 20
324	 17	88.3	16.6	 16
325	 17	95.0	17.2	 20
326	 17	103.0	18.2	 25
327	 17	116.8	24.0	 20
328	 17	165.0	14.2	 25
329	 17	235.0	28.0	 25
330	 17	87.5	14.8	 20
331	 17	96.0	17.2	 25
332	 17	58.0	10.9	 25
333	 17	71.5	17.9	 20
334	 17	586.0	152.2	 25
335	 17	126.5	20.2	 20
336	 17	62.0	10.8	 16
337	 17	46.3	8.0	 20
338	 17	47.3	7.3	 20
339	 17	374.5	53.7	 20
340	 17	846.0	74.7	 25
341	 17	274.0	30.7	 25
342	 17	249.5	23.8	 20
343	 17	162.0	30.4	 25
344	 17	144.0	17.2	 25
345	 17	147.3	27.3	 20
346	 17	117.0	23.3	 25
347	 17	54.3	10.4	 20
348	 17	39.3	6.0	 16
349	 17	91.0	18.1	 20
350	 17	55.3	7.9	 20
351	 17	59.8	15.4	 20
352	 17	40.0	5.9	 25
353	 17	43.0	11.2	 25
354	 17	46.3	11.4	 20
355	 17	42.0	8.7	 25
356	 17	63.0	13.2	 25
357	 17	43.5	6.2	 20
358	 17	53.0	10.0	 25
359	 17	48.5	12.3	 20
360	 17	73.0	10.3	 16
361	 17	40.0	6.8	 20
362	 17	40.3	6.2	 20
363	 17	908.0	123.0	 20
364	 17	46.0	9.0	 25
365	 17	224.0	26.2	 25
366	 17	51.0	8.7	 20
367	 17	45.0	10.7	 25
368	 17	45.0	7.3	 25
369	 17	44.3	9.1	 20
370	 17	41.0	7.6	 25
371	 17	1856.5	214.3	 20
372	 17	1743.0	70.8	 16
373	 17	52.8	12.5	 20
374	 17	69.3	11.3	 20
375	 17	168.5	23.8	 16
376	 17	42.0	8.6	 25
377	 17	43.0	6.0	 25
378	 17	52.8	10.2	 20
379	 17	42.0	7.0	 25
380	 17	58.0	10.0	 25
381	 17	42.0	9.8	 20
382	 17	46.0	24.0	 25
383	 17	52.0	10.0	 25
384	 17	56.3	11.4	 16
385	 17	64.0	14.5	 20
386	 17	78.0	12.0	 20
387	 17	80.0	11.1	 16
388	 17	212.0	34.3	 25
389	 17	125.0	18.7	 25
390	 17	74.3	11.0	 20
391	 17	106.0	17.8	 25
392	 17	298.0	44.6	 25
393	 17	52.3	10.8	 20
394	 17	61.0	13.4	 25
395	 17	57.0	10.3	 25
396	 17	40.5	5.3	 16
397	 17	53.3	9.3	 20
398	 17	63.5	12.9	 20
399	 17	67.3	12.2	 16
400	 17	104.0	14.6	 25
401	 17	53.0	11.4	 25
402	 17	58.0	9.7	 20
403	 17	45.0	8.1	 25
404	 17	60.0	11.1	 25
405	 17	63.3	11.0	 20
406	 17	163.0	28.1	 25
407	 17	101.0	15.6	 25
408	 17	225.5	30.1	 16
409	 17	177.8	43.6	 20
410	 17	60.3	10.1	 20
411	 17	230.8	25.4	 16
412	 17	146.0	25.4	 20
413	 17	50.0	7.8	 25
414	 17	56.5	9.5	 20
415	 17	44.0	9.5	 25
416	 17	107.0	16.5	 20
417	 17	163.0	33.0	 25
418	 17	52.0	28.6	 25
419	 17	42.0	8.2	 20
420	 17	37.0	7.2	 25
421	 17	37.3	7.9	 20
422	 17	51.5	10.2	 16
423	 17	39.3	7.3	 20
424	 17	53.3	8.9	 20
425	 17	88.8	21.9	 20
426	 17	48.0	9.1	 25
427	 17	39.0	5.7	 25
428	 17	66.3	11.2	 20
429	 17	41.0	7.7	 25
430	 17	44.0	8.4	 25
431	 17	52.0	9.9	 20
432	 17	50.0	11.8	 25
433	 17	43.5	6.4	 20
434	 17	53.3	8.0	 16
435	 17	51.0	8.6	 20
436	 17	49.5	9.8	 20
437	 17	48.0	10.6	 20
438	 17	56.0	10.9	 25
439	 17	76.0	11.9	 25
440	 17	47.3	8.9	 20
441	 17	45.0	10.1	 25
442	 17	54.0	11.5	 25
443	 17	54.0	7.8	 20
444	 17	65.0	11.9	 25
445	 17	92.0	21.1	 20
446	 17	63.5	14.4	 16
447	 17	50.5	7.5	 20
448	 17	57.0	11.0	 20
449	 17	48.3	7.7	 20
450	 17	145.0	31.3	 25
451	 17	42.0	7.1	 25
452	 17	55.8	10.5	 20
453	 17	48.0	6.2	 25
454	 17	366.0	58.9	 25
455	 17	139.8	24.3	 20
456	 17	92.0	13.8	 25
457	 17	61.0	12.6	 25
458	 17	81.5	18.0	 16
459	 17	82.8	27.6	 20
460	 17	45.0	7.3	 20
461	 17	49.0	7.0	 16
462	 17	101.0	17.5	 25
463	 17	56.0	11.5	 25
464	 17	78.3	14.5	 20
465	 17	67.0	11.3	 25
466	 17	52.0	8.6	 25
467	 17	63.3	11.4	 20
468	 17	42.0	8.3	 25
469	 17	56.0	10.3	 25
470	 17	56.3	10.8	 16
471	 17	59.8	9.3	 20
472	 17	62.0	7.7	 20
473	 17	92.0	26.9	 16
474	 17	118.0	18.0	 25
475	 17	119.0	16.0	 25
476	 17	171.0	24.8	 20
477	 17	159.0	30.0	 25
478	 17	54.0	10.7	 25
479	 17	113.8	16.6	 20
480	 17	115.0	19.9	 25
481	 17	102.0	13.1	 25
482	 17	131.3	19.9	 16
483	 17	126.3	11.2	 20
484	 17	50.3	9.9	 20
485	 17	45.3	6.8	 16
486	 17	43.0	6.7	 25
487	 17	38.0	7.7	 25
488	 17	56.5	10.5	 20
489	 17	44.0	7.7	 25
490	 17	42.0	7.1	 25
491	 17	39.3	7.8	 20
492	 17	41.0	7.1	 25
493	 17	53.0	8.5	 25
494	 17	54.0	7.9	 20
495	 17	53.0	9.1	 20
496	 17	85.0	10.2	 20
497	 17	123.3	20.5	 16
498	 17	95.0	49.9	 20
499	 17	68.0	13.8	 25
500	 17	65.5	11.6	 20
501	 17	58.0	8.9	 25
502	 17	73.0	15.0	 25
503	 17	56.0	14.9	 20
504	 17	282.0	48.4	 25
505	 17	251.0	33.9	 25
506	 17	179.5	26.5	 20
507	 17	80.0	14.8	 20
508	 17	107.5	16.9	 20
509	 17	131.8	14.4	 16
510	 17	263.5	24.5	 20
511	 17	640.0	56.6	 25
512	 17	388.5	35.5	 20
513	 17	55.0	13.2	 25
514	 17	70.0	13.6	 25
515	 17	113.3	10.4	 20
516	 17	120.0	21.9	 25
517	 17	82.0	10.3	 25
518	 17	61.0	14.8	 20
519	 17	121.8	19.9	 20
520	 17	171.3	29.8	 20
521	 17	110.3	17.6	 16
522	 17	58.0	12.4	 20
523	 17	63.0	10.9	 25
524	 17	55.3	9.5	 20
525	 17	67.0	14.0	 25
526	 17	87.0	14.7	 25
527	 17	94.3	10.3	 20
528	 17	112.0	27.1	 25
529	 17	68.0	13.3	 25
530	 17	76.5	17.2	 20
531	 17	70.8	11.2	 20
532	 17	90.8	17.3	 20
533	 17	47.3	9.6	 16
534	 17	43.0	7.9	 20
535	 17	45.0	7.8	 20
536	 17	46.0	7.8	 20
537	 17	40.0	6.3	 25
538	 17	37.0	9.3	 25
539	 17	39.0	8.5	 20
540	 17	50.0	9.4	 25
541	 17	66.0	12.5	 25
542	 17	51.0	6.2	 20
543	 17	43.0	7.0	 25
544	 17	147.5	24.3	 16
545	 17	57.3	10.0	 20
546	 17	51.8	8.2	 20
547	 17	41.3	8.0	 16
548	 17	43.0	9.3	 25
549	 17	40.0	7.1	 25
550	 17	43.0	7.5	 20
551	 17	45.0	6.6	 25
552	 17	61.0	10.0	 25
553	 17	55.0	11.3	 20
554	 17	67.0	14.8	 25
555	 17	87.0	13.5	 25
556	 17	106.5	16.5	 16
557	 17	75.3	9.7	 20
558	 17	46.0	7.1	 20
559	 17	60.5	8.2	 16
560	 17	94.0	12.4	 25
561	 17	459.0	31.3	 25
562	 17	73.3	19.6	 20
563	 17	180.0	25.9	 25
564	 17	86.0	22.5	 25
565	 17	76.3	12.7	 20
566	 17	399.0	46.3	 25
567	 17	59.0	14.1	 25
568	 17	65.0	9.8	 16
569	 17	41.3	6.3	 20
570	 17	356.0	52.8	 20
571	 17	52.3	7.5	 16
572	 17	122.8	26.1	 20
573	 17	91.0	13.6	 25
574	 17	153.8	16.9	 20
575	 17	96.0	16.5	 25
576	 17	49.0	7.8	 25
577	 17	85.5	13.5	 20
578	 17	48.0	9.2	 25
579	 17	53.0	9.8	 25
580	 17	68.3	10.2	 20
581	 17	47.8	7.4	 20
582	 17	324.3	42.2	 20
583	 17	133.3	20.4	 16
584	 17	71.0	17.4	 20
585	 17	43.0	6.9	 25
586	 17	44.0	6.8	 20
587	 17	48.0	7.5	 25
588	 17	115.0	21.3	 25
589	 17	45.5	8.0	 20
590	 17	98.0	15.2	 25
591	 17	57.0	31.4	 25
592	 17	41.0	7.0	 20
593	 17	43.5	7.0	 20
594	 17	116.3	20.2	 20
595	 17	57.8	15.5	 16
596	 17	78.3	12.2	 20
597	 17	50.0	8.6	 25
598	 17	69.3	15.8	 20
599	 17	194.0	22.3	 25
600	 17	730.0	97.8	 25
601	 17	108.5	19.2	 20
602	 17	47.0	10.4	 25
603	 17	47.0	9.7	 25
604	 17	46.3	7.5	 20
605	 17	117.5	27.3	 20
606	 17	95.3	13.0	 20
607	 17	48.3	10.7	 16
608	 17	43.8	6.5	 20
609	 17	108.0	17.0	 25
610	 17	68.0	10.5	 20
611	 17	93.0	14.1	 25
612	 17	150.0	22.7	 25
613	 17	67.3	14.0	 20
614	 17	43.0	8.8	 25
615	 17	45.0	7.5	 25
616	 17	40.3	8.8	 20
617	 17	48.0	11.4	 25
618	 17	50.3	8.7	 20
619	 17	63.8	10.1	 16
620	 17	122.3	25.4	 20
621	 17	635.0	61.5	 20
622	 17	2344.5	148.7	 20
623	 17	97.0	24.2	 25
624	 17	282.0	30.8	 25
625	 17	51.0	7.8	 20
626	 17	53.0	8.7	 25
627	 17	84.0	17.6	 25
628	 17	54.3	6.8	 20
629	 17	62.0	10.1	 25
630	 17	50.3	11.2	 20
631	 17	270.5	36.3	 16
632	 17	50.0	10.9	 20
633	 17	40.3	7.9	 20
634	 17	43.0	5.8	 20
635	 17	48.0	9.9	 25
636	 17	73.0	13.0	 25
637	 17	70.5	12.3	 20
638	 17	105.0	14.8	 25
639	 17	85.0	14.6	 25
  0	 18	5369.0	1236.7	 25
  1	 18	53.0	9.1	 25
  2	 18	64.0	11.8	 20
  3	 18	55.0	10.6	 25
  4	 18	49.0	7.3	 25
  5	 18	42.3	10.3	 20
  6	 18	43.3	7.3	 20
  7	 18	56.0	7.4	 20
  8	 18	49.8	8.9	 16
  9	 18	45.5	5.3	 20
 10	 18	49.0	9.4	 25
 11	 18	45.0	7.3	 20
 12	 18	42.0	6.8	 25
 13	 18	45.0	8.2	 25
 14	 18	46.3	7.0	 20
 15	 18	54.0	8.1	 25
 16	 18	50.0	8.3	 25
 17	 18	54.3	9.4	 20
 18	 18	112.0	23.0	 25
 19	 18	71.0	13.3	 20
 20	 18	87.3	14.6	 16
 21	 18	84.0	14.7	 20
 22	 18	50.0	7.6	 20
 23	 18	70.0	11.9	 20
 24	 18	42.0	7.6	 25
 25	 18	47.0	9.6	 25
 26	 18	50.5	10.6	 20
 27	 18	49.0	8.1	 25
 28	 18	47.0	7.5	 25
 29	 18	46.3	6.8	 20
 30	 18	43.0	7.8	 25
 31	 18	43.3	8.4	 20
 32	 18	42.0	9.2	 16
 33	 18	48.5	11.6	 20
 34	 18	54.3	12.1	 20
 35	 18	51.0	9.8	 20
 36	 18	57.0	14.7	 25
 37	 18	45.0	9.9	 25
 38	 18	42.3	11.5	 20
 39	 18	45.0	12.8	 25
 40	 18	53.0	11.3	 25
 41	 18	46.3	7.8	 20
 42	 18	56.0	10.3	 25
 43	 18	45.0	10.2	 20
 44	 18	87.8	14.5	 16
 45	 18	45.0	9.8	 20
 46	 18	38.0	8.3	 20
 47	 18	38.8	6.8	 20
 48	 18	51.0	13.0	 25
 49	 18	48.0	9.4	 25
 50	 18	43.8	8.2	 20
 51	 18	48.0	8.2	 25
 52	 18	38.0	9.4	 25
 53	 18	51.3	6.2	 20
 54	 18	46.0	9.6	 25
 55	 18	44.0	9.3	 25
 56	 18	40.3	6.6	 16
 57	 18	40.3	5.8	 20
 58	 18	40.0	6.2	 20
 59	 18	36.3	6.9	 16
 60	 18	39.0	4.5	 25
 61	 18	45.0	8.4	 25
 62	 18	61.0	11.1	 20
 63	 18	41.0	7.3	 25
 64	 18	46.0	9.4	 25
 65	 18	49.8	8.3	 20
 66	 18	48.0	7.9	 25
 67	 18	63.0	11.2	 25
 68	 18	45.5	6.1	 16
 69	 18	44.0	7.6	 20
 70	 18	40.5	5.8	 20
 71	 18	38.3	6.0	 16
 72	 18	43.0	9.1	 25
 73	 18	46.0	8.8	 25
 74	 18	48.3	8.7	 20
 75	 18	48.0	5.8	 25
 76	 18	49.0	8.7	 25
 77	 18	73.5	17.9	 20
 78	 18	50.0	6.9	 25
 79	 18	43.0	7.5	 25
 80	 18	40.5	5.5	 16
 81	 18	44.0	10.4	 20
 82	 18	45.0	8.4	 20
 83	 18	53.0	8.6	 16
 84	 18	66.0	11.1	 25
 85	 18	47.0	8.6	 25
 86	 18	42.5	8.5	 20
 87	 18	46.0	8.5	 25
 88	 18	44.0	11.3	 25
 89	 18	81.3	9.8	 20
 90	 18	82.0	13.5	 25
 91	 18	126.0	16.0	 25
 92	 18	182.0	25.1	 20
 93	 18	93.0	19.6	 20
 94	 18	284.0	29.8	 20
 95	 18	102.3	19.5	 16
 96	 18	53.8	9.8	 20
 97	 18	48.0	9.1	 25
 98	 18	48.0	8.4	 20
 99	 18	38.0	5.1	 25
100	 18	39.0	5.8	 25
101	 18	46.0	6.4	 20
102	 18	47.0	10.2	 25
103	 18	82.0	17.6	 25
104	 18	61.5	9.4	 20
105	 18	78.0	16.4	 20
106	 18	62.0	13.6	 20
107	 18	86.5	16.3	 16
108	 18	144.0	37.1	 20
109	 18	75.0	17.5	 25
110	 18	69.8	15.8	 20
111	 18	53.0	9.2	 25
112	 18	43.0	6.8	 25
113	 18	61.0	12.0	 20
114	 18	48.0	9.3	 25
115	 18	43.0	9.9	 25
116	 18	46.8	8.4	 20
117	 18	41.8	8.5	 20
118	 18	56.0	9.7	 20
119	 18	81.8	10.7	 16
120	 18	139.3	23.0	 20
121	 18	53.0	12.3	 25
122	 18	59.0	11.6	 20
123	 18	40.0	7.6	 25
124	 18	44.0	8.2	 25
125	 18	38.3	6.6	 20
126	 18	48.0	9.5	 25
127	 18	44.5	7.3	 20
128	 18	46.0	5.9	 25
129	 18	47.5	9.7	 20
130	 18	52.3	9.3	 16
131	 18	50.3	12.0	 20
132	 18	54.3	12.4	 20
133	 18	46.0	9.0	 16
134	 18	37.0	6.2	 25
135	 18	48.0	7.9	 25
136	 18	66.0	12.7	 20
137	 18	51.0	12.6	 25
138	 18	49.0	10.0	 25
139	 18	44.3	8.9	 20
140	 18	84.0	14.6	 25
141	 18	217.0	23.7	 25
142	 18	174.0	20.8	 16
143	 18	398.3	23.2	 20
144	 18	51.5	10.4	 20
145	 18	41.5	7.4	 16
146	 18	42.0	8.5	 25
147	 18	43.0	7.7	 25
148	 18	45.8	8.1	 20
149	 18	45.0	7.4	 25
150	 18	47.0	12.4	 25
151	 18	40.5	7.1	 20
152	 18	55.0	13.3	 25
153	 18	38.0	5.9	 25
154	 18	43.0	5.9	 16
155	 18	46.0	6.6	 20
156	 18	71.0	13.1	 20
157	 18	72.3	14.6	 16
158	 18	60.0	12.6	 25
159	 18	79.0	14.7	 25
160	 18	85.5	18.6	 20
161	 18	98.0	17.3	 25
162	 18	60.0	9.6	 25
163	 18	64.3	8.6	 20
164	 18	72.0	17.5	 25
165	 18	101.0	14.6	 25
166	 18	130.3	15.0	 16
167	 18	74.8	11.5	 20
168	 18	66.3	8.4	 20
169	 18	59.0	10.5	 16
170	 18	51.0	10.4	 25
171	 18	39.0	7.6	 25
172	 18	46.8	8.9	 20
173	 18	48.0	8.4	 25
174	 18	41.0	6.8	 25
175	 18	54.3	12.7	 20
176	 18	46.0	9.1	 25
177	 18	62.0	34.2	 25
178	 18	43.0	10.1	 20
179	 18	43.3	8.2	 20
180	 18	43.3	8.1	 20
181	 18	46.3	11.1	 16
182	 18	43.5	8.2	 20
183	 18	49.0	9.3	 25
184	 18	54.0	9.3	 20
185	 18	50.0	7.8	 25
186	 18	56.0	13.7	 25
187	 18	100.0	15.6	 20
188	 18	109.0	16.6	 25
189	 18	78.0	13.3	 25
190	 18	45.5	9.0	 20
191	 18	49.8	9.5	 20
192	 18	40.0	7.9	 20
193	 18	49.5	8.6	 16
194	 18	58.3	10.4	 20
195	 18	56.0	14.0	 25
196	 18	76.5	14.2	 20
197	 18	118.0	18.3	 25
198	 18	57.0	12.6	 25
199	 18	47.3	8.7	 20
200	 18	42.0	10.9	 25
201	 18	44.0	9.2	 25
202	 18	54.0	8.7	 20
203	 18	48.0	8.5	 20
204	 18	36.0	4.7	 20
205	 18	39.0	5.9	 16
206	 18	36.0	5.7	 20
207	 18	38.0	6.8	 25
208	 18	41.3	7.6	 20
209	 18	46.0	10.6	 25
210	 18	111.0	17.5	 25
211	 18	54.0	10.6	 20
212	 18	43.0	8.1	 25
213	 18	45.0	8.4	 25
214	 18	48.3	10.3	 20
215	 18	41.0	9.5	 25
216	 18	41.8	10.2	 20
217	 18	38.3	7.5	 16
218	 18	37.5	7.6	 20
219	 18	55.5	8.5	 20
220	 18	39.0	6.8	 20
221	 18	42.0	8.7	 25
222	 18	44.0	7.9	 25
223	 18	41.3	7.2	 20
224	 18	57.0	9.9	 25
225	 18	45.0	11.0	 25
226	 18	57.0	11.6	 20
227	 18	45.0	6.8	 25
228	 18	51.5	8.1	 20
229	 18	77.5	10.6	 16
230	 18	67.3	11.3	 20
231	 18	66.3	12.0	 20
232	 18	47.3	9.1	 20
233	 18	58.0	13.0	 25
234	 18	55.0	10.6	 25
235	 18	37.0	6.8	 20
236	 18	52.0	15.0	 25
237	 18	50.0	8.3	 25
238	 18	60.0	12.6	 20
239	 18	55.0	9.3	 25
240	 18	53.5	6.7	 20
241	 18	76.5	13.9	 16
242	 18	78.3	10.8	 20
243	 18	72.3	10.3	 20
244	 18	52.5	9.4	 20
245	 18	49.0	10.2	 25
246	 18	52.0	8.7	 25
247	 18	53.0	12.3	 20
248	 18	52.0	13.1	 25
249	 18	50.0	11.5	 25
250	 18	41.5	6.4	 20
251	 18	58.0	13.4	 25
252	 18	39.0	5.9	 25
253	 18	43.8	6.6	 16
254	 18	43.3	6.2	 20
255	 18	49.5	7.4	 16
256	 18	48.8	8.8	 20
257	 18	60.0	9.0	 25
258	 18	57.0	11.4	 20
259	 18	60.0	12.0	 25
260	 18	50.0	9.9	 25
261	 18	70.0	18.6	 20
262	 18	188.0	21.8	 25
263	 18	48.0	23.9	 25
264	 18	51.8	9.3	 20
265	 18	61.3	10.5	 20
266	 18	91.3	12.3	 20
267	 18	45.3	5.1	 16
268	 18	43.3	7.8	 20
269	 18	45.0	7.7	 25
270	 18	45.0	6.8	 20
271	 18	48.0	8.9	 25
272	 18	48.0	7.2	 25
273	 18	47.3	7.1	 20
274	 18	50.0	11.0	 25
275	 18	42.0	9.3	 25
276	 18	36.0	4.0	 20
277	 18	41.3	7.8	 20
278	 18	44.3	7.5	 20
279	 18	59.5	15.2	 16
280	 18	44.0	10.7	 20
281	 18	44.0	6.5	 25
282	 18	50.0	13.2	 20
283	 18	53.0	8.7	 25
284	 18	52.0	10.6	 25
285	 18	66.0	10.7	 20
286	 18	45.0	7.7	 25
287	 18	54.0	10.5	 25
288	 18	47.0	9.6	 20
289	 18	81.8	16.5	 20
290	 18	49.0	11.0	 20
291	 18	45.0	10.0	 16
292	 18	62.8	17.7	 20
293	 18	45.3	6.8	 20
294	 18	120.3	22.3	 20
295	 18	98.0	16.0	 25
296	 18	253.0	26.7	 25
297	 18	119.0	12.7	 20
298	 18	268.0	30.0	 25
299	 18	166.0	21.6	 25
300	 18	78.0	11.2	 20
301	 18	85.0	13.6	 25
302	 18	185.0	28.5	 20
303	 18	54.0	10.3	 16
304	 18	41.5	8.1	 20
305	 18	47.3	7.6	 20
306	 18	50.5	9.5	 20
307	 18	67.0	10.8	 25
308	 18	58.0	12.7	 25
309	 18	121.3	16.9	 20
310	 18	182.0	23.6	 25
311	 18	97.0	17.3	 25
312	 18	87.0	14.7	 20
313	 18	69.0	13.5	 25
314	 18	118.0	16.0	 20
315	 18	252.3	39.2	 16
316	 18	150.0	19.5	 20
317	 18	85.0	12.1	 20
318	 18	88.0	13.1	 20
319	 18	63.0	14.6	 25
320	 18	71.0	10.4	 25
321	 18	54.3	11.6	 20
322	 18	67.0	11.3	 25
323	 18	92.0	12.8	 25
324	 18	140.0	21.0	 20
325	 18	122.0	23.1	 25
326	 18	79.3	13.6	 20
327	 18	84.3	42.8	 16
328	 18	322.8	34.8	 20
329	 18	443.5	50.0	 20
330	 18	92.0	16.1	 20
331	 18	69.0	13.3	 25
332	 18	49.0	8.9	 25
333	 18	49.3	7.9	 20
334	 18	153.0	29.0	 25
335	 18	91.0	14.9	 25
336	 18	53.8	9.2	 20
337	 18	56.0	13.6	 25
338	 18	46.0	11.0	 25
339	 18	189.5	19.1	 16
340	 18	663.5	94.0	 20
341	 18	205.3	23.5	 20
342	 18	105.3	14.5	 16
343	 18	100.0	11.9	 25
344	 18	91.0	21.1	 25
345	 18	73.0	10.5	 20
346	 18	178.0	52.6	 25
347	 18	49.0	7.8	 25
348	 18	45.3	9.1	 20
349	 18	49.0	10.2	 25
350	 18	78.0	14.7	 25
351	 18	44.8	6.5	 16
352	 18	51.0	11.6	 20
353	 18	44.5	10.1	 20
354	 18	49.0	8.1	 16
355	 18	48.0	13.6	 25
356	 18	50.0	11.6	 25
357	 18	44.0	7.4	 20
358	 18	43.0	7.1	 25
359	 18	44.0	7.5	 25
360	 18	48.3	9.2	 20
361	 18	41.0	6.5	 25
362	 18	42.0	7.0	 25
363	 18	105.8	11.9	 16
364	 18	42.3	9.8	 20
365	 18	156.3	20.8	 20
366	 18	138.8	24.5	 16
367	 18	41.0	8.1	 25
368	 18	39.0	6.3	 25
369	 18	45.5	10.2	 20
370	 18	42.0	4.8	 25
371	 18	344.0	54.0	 25
372	 18	349.0	56.9	 20
373	 18	48.0	7.6	 25
374	 18	56.0	10.1	 25
375	 18	59.0	8.1	 20
376	 18	53.3	9.4	 20
377	 18	43.8	7.3	 20
378	 18	48.3	6.1	 16
379	 18	40.3	8.5	 20
380	 18	53.0	10.9	 25
381	 18	43.3	7.1	 20
382	 18	42.0	7.4	 25
383	 18	51.8	9.3	 20
384	 18	49.0	8.5	 25
385	 18	59.0	8.7	 25
386	 18	71.3	11.3	 20
387	 18	71.0	10.7	 25
388	 18	100.3	14.3	 20
389	 18	59.3	8.1	 16
390	 18	59.5	14.4	 20
391	 18	93.8	30.8	 20
392	 18	169.8	27.4	 20
393	 18	48.0	8.7	 25
394	 18	54.0	10.0	 25
395	 18	53.8	11.1	 20
396	 18	46.0	8.3	 25
397	 18	50.0	10.9	 25
398	 18	49.0	9.1	 20
399	 18	52.0	8.7	 25
400	 18	128.8	22.2	 20
401	 18	50.3	7.7	 16
402	 18	59.5	12.0	 20
403	 18	45.3	9.3	 20
404	 18	54.0	8.7	 20
405	 18	56.0	8.8	 25
406	 18	175.0	28.1	 25
407	 18	98.5	15.8	 20
408	 18	249.0	49.3	 25
409	 18	139.0	22.4	 25
410	 18	64.8	12.7	 20
411	 18	77.0	12.2	 25
412	 18	433.0	51.6	 25
413	 18	56.5	11.0	 16
414	 18	43.3	8.8	 20
415	 18	47.8	7.6	 20
416	 18	80.3	13.4	 16
417	 18	59.0	10.2	 25
418	 18	44.0	8.8	 25
419	 18	46.0	8.6	 20
420	 18	36.0	5.9	 25
421	 18	41.0	7.6	 25
422	 18	42.0	6.9	 20
423	 18	45.0	10.1	 25
424	 18	46.0	8.1	 25
425	 18	86.5	21.4	 16
426	 18	57.0	14.5	 20
427	 18	37.3	7.8	 20
428	 18	59.5	10.1	 16
429	 18	43.0	7.0	 25
430	 18	41.0	6.6	 25
431	 18	49.3	8.8	 20
432	 18	43.0	6.4	 25
433	 18	46.0	6.4	 25
434	 18	41.3	8.9	 20
435	 18	41.0	7.2	 25
436	 18	47.0	8.2	 25
437	 18	41.3	5.6	 16
438	 18	45.8	9.5	 20
439	 18	54.3	13.5	 20
440	 18	47.0	9.0	 16
441	 18	43.0	8.1	 25
442	 18	47.0	6.8	 25
443	 18	53.3	8.3	 20
444	 18	64.0	12.4	 25
445	 18	58.0	8.9	 25
446	 18	109.0	12.7	 20
447	 18	62.0	8.8	 25
448	 18	63.0	13.9	 25
449	 18	42.3	5.3	 16
450	 18	49.0	10.7	 20
451	 18	46.8	8.9	 20
452	 18	61.5	11.9	 16
453	 18	50.0	9.1	 20
454	 18	88.0	22.1	 25
455	 18	88.0	16.0	 20
456	 18	62.0	10.5	 25
457	 18	60.0	9.7	 25
458	 18	79.8	15.8	 20
459	 18	96.0	20.1	 25
460	 18	55.0	9.1	 25
461	 18	52.3	8.3	 20
462	 18	136.0	26.7	 20
463	 18	54.8	10.4	 20
464	 18	82.3	11.5	 16
465	 18	71.8	11.3	 20
466	 18	46.0	8.6	 25
467	 18	68.3	12.4	 20
468	 18	44.0	7.0	 25
469	 18	77.0	15.6	 25
470	 18	80.5	24.0	 20
471	 18	49.0	9.0	 25
472	 18	57.0	9.2	 25
473	 18	62.0	9.8	 20
474	 18	100.0	15.3	 20
475	 18	70.0	11.9	 20
476	 18	101.0	21.2	 16
477	 18	70.0	22.2	 20
478	 18	55.0	9.4	 25
479	 18	76.3	16.9	 20
480	 18	76.0	15.5	 25
481	 18	81.0	14.1	 25
482	 18	90.3	12.4	 20
483	 18	501.0	46.6	 25
484	 18	50.0	8.5	 25
485	 18	39.0	7.1	 20
486	 18	44.3	6.6	 20
487	 18	41.3	5.0	 20
488	 18	42.3	7.3	 16
489	 18	43.3	8.5	 20
490	 18	43.0	6.2	 25
491	 18	46.0	9.6	 20
492	 18	40.0	5.5	 25
493	 18	47.0	12.1	 25
494	 18	64.0	9.1	 20
495	 18	42.0	6.0	 25
496	 18	65.0	13.2	 25
497	 18	74.8	12.1	 20
498	 18	62.0	9.7	 25
499	 18	58.0	8.3	 20
500	 18	78.0	19.6	 16
501	 18	75.0	9.5	 20
502	 18	68.0	9.9	 20
503	 18	48.5	11.1	 20
504	 18	196.0	27.4	 25
505	 18	160.0	23.5	 25
506	 18	80.0	17.6	 20
507	 18	115.0	20.4	 25
508	 18	92.0	14.6	 25
509	 18	136.5	17.0	 20
510	 18	139.0	14.2	 25
511	 18	943.8	62.9	 16
512	 18	128.3	21.8	 20
513	 18	55.5	10.5	 20
514	 18	78.5	15.7	 16
515	 18	104.0	16.5	 25
516	 18	101.0	17.2	 25
517	 18	64.3	17.4	 20
518	 18	55.0	9.1	 25
519	 18	85.0	17.1	 25
520	 18	81.0	14.3	 20
521	 18	67.0	12.6	 25
522	 18	60.0	8.7	 25
523	 18	54.5	7.1	 16
524	 18	72.0	12.4	 20
525	 18	70.3	12.0	 20
526	 18	62.8	10.9	 16
527	 18	77.0	11.7	 25
528	 18	56.0	8.3	 25
529	 18	53.8	10.1	 20
530	 18	71.0	12.3	 25
531	 18	76.0	17.3	 25
532	 18	50.5	10.6	 20
533	 18	49.0	8.1	 25
534	 18	41.0	8.2	 25
535	 18	42.0	8.1	 20
536	 18	44.3	9.3	 20
537	 18	41.3	7.4	 20
538	 18	43.8	8.4	 16
539	 18	49.3	38.9	 20
540	 18	61.0	18.0	 25
541	 18	72.3	14.6	 20
542	 18	69.0	10.4	 25
543	 18	46.0	9.4	 25
544	 18	54.3	8.9	 20
545	 18	47.0	10.7	 25
546	 18	47.0	7.6	 25
547	 18	45.3	6.7	 20
548	 18	42.3	10.2	 20
549	 18	40.0	7.2	 20
550	 18	38.5	9.8	 16
551	 18	45.0	6.7	 20
552	 18	52.0	8.0	 25
553	 18	54.8	8.3	 20
554	 18	63.0	10.3	 25
555	 18	98.0	15.2	 25
556	 18	120.3	20.8	 20
557	 18	65.0	11.3	 25
558	 18	43.0	10.0	 25
559	 18	55.0	8.6	 20
560	 18	81.5	12.2	 20
561	 18	515.5	25.6	 20
562	 18	83.8	12.9	 16
563	 18	362.0	32.1	 20
564	 18	106.0	18.8	 25
565	 18	82.0	11.1	 20
566	 18	321.0	36.4	 25
567	 18	56.0	12.2	 25
568	 18	88.3	13.5	 20
569	 18	45.0	6.7	 25
570	 18	124.0	20.3	 25
571	 18	48.3	11.8	 20
572	 18	99.0	50.1	 25
573	 18	149.8	24.2	 20
574	 18	108.3	14.7	 16
575	 18	57.3	13.0	 20
576	 18	68.0	15.2	 20
577	 18	76.3	12.7	 20
578	 18	42.0	9.0	 25
579	 18	52.0	9.1	 25
580	 18	48.0	9.0	 20
581	 18	46.0	7.8	 25
582	 18	882.0	142.1	 25
583	 18	150.3	23.5	 20
584	 18	95.0	16.9	 25
585	 18	51.5	9.7	 20
586	 18	40.3	4.6	 16
587	 18	48.3	7.3	 20
588	 18	69.0	10.7	 20
589	 18	54.0	10.0	 20
590	 18	110.0	19.5	 25
591	 18	47.0	7.5	 25
592	 18	43.3	9.6	 20
593	 18	47.0	7.0	 25
594	 18	60.0	15.0	 25
595	 18	42.0	5.8	 20
596	 18	60.0	11.9	 25
597	 18	43.3	6.3	 20
598	 18	74.0	18.0	 16
599	 18	156.3	29.7	 20
600	 18	219.8	31.3	 20
601	 18	71.3	14.1	 20
602	 18	41.0	8.0	 25
603	 18	47.0	9.6	 25
604	 18	49.0	7.8	 20
605	 18	59.0	9.8	 25
606	 18	60.0	6.9	 25
607	 18	42.5	6.0	 20
608	 18	47.0	10.7	 25
609	 18	55.0	13.0	 20
610	 18	92.5	17.4	 16
611	 18	87.0	17.2	 20
612	 18	76.0	11.2	 20
613	 18	54.8	9.7	 16
614	 18	49.0	8.3	 25
615	 18	46.0	8.4	 25
616	 18	57.5	14.2	 20
617	 18	48.0	8.0	 25
618	 18	58.0	11.0	 25
619	 18	51.5	8.4	 20
620	 18	182.0	31.6	 25
621	 18	446.0	36.6	 25
622	 18	705.8	62.9	 16
623	 18	72.0	10.7	 20
624	 18	144.5	13.6	 20
625	 18	47.0	11.1	 16
626	 18	51.0	10.1	 25
627	 18	94.0	14.4	 25
628	 18	55.3	8.5	 20
629	 18	63.0	15.4	 25
630	 18	42.0	5.9	 25
631	 18	61.5	7.6	 20
632	 18	40.0	6.5	 25
633	 18	48.0	7.5	 25
634	 18	53.0	8.4	 16
635	 18	51.5	10.1	 20
636	 18	48.0	8.0	 20
637	 18	41.3	5.6	 16
638	 18	53.0	12.6	 25
639	 18	6545.3	895.0	 20
  0	 19	78.3	9.1	 20
  1	 19	92.3	13.9	 20
  2	 19	58.0	11.8	 20
  3	 19	61.0	10.3	 25
  4	 19	67.0	10.8	 25
  5	 19	42.0	6.9	 20
  6	 19	41.0	5.6	 25
  7	 19	47.0	7.2	 25
  8	 19	48.0	10.7	 20
  9	 19	56.0	10.3	 25
 10	 19	48.3	7.2	 20
 11	 19	52.5	8.2	 16
 12	 19	45.3	8.6	 20
 13	 19	116.3	16.4	 20
 14	 19	47.0	9.4	 16
 15	 19	45.0	7.9	 25
 16	 19	58.0	11.7	 25
 17	 19	49.0	8.4	 20
 18	 19	54.0	10.2	 25
 19	 19	42.0	9.9	 25
 20	 19	54.0	7.8	 20
 21	 19	102.0	16.8	 25
 22	 19	143.0	19.3	 25
 23	 19	71.5	11.1	 16
 24	 19	57.3	11.4	 20
 25	 19	62.5	11.2	 20
 26	 19	269.0	19.0	 16
 27	 19	55.0	14.2	 25
 28	 19	57.0	8.3	 25
 29	 19	47.5	7.2	 20
 30	 19	72.0	16.5	 25
 31	 19	47.0	5.6	 25
 32	 19	45.5	8.7	 20
 33	 19	45.0	10.6	 25
 34	 19	93.0	12.5	 25
 35	 19	48.3	9.5	 16
 36	 19	38.3	7.5	 20
 37	 19	42.3	7.4	 20
 38	 19	41.5	6.0	 16
 39	 19	46.0	10.1	 25
 40	 19	44.0	8.5	 25
 41	 19	45.0	9.2	 20
 42	 19	42.0	8.4	 25
 43	 19	49.0	8.7	 25
 44	 19	52.0	14.3	 20
 45	 19	54.0	9.1	 25
 46	 19	44.0	7.9	 25
 47	 19	66.8	14.4	 16
 48	 19	51.5	8.8	 20
 49	 19	52.0	9.1	 20
 50	 19	50.3	16.1	 16
 51	 19	55.8	8.7	 20
 52	 19	115.0	16.8	 25
 53	 19	48.0	6.6	 20
 54	 19	45.0	9.4	 25
 55	 19	49.0	6.5	 25
 56	 19	51.5	7.0	 20
 57	 19	48.0	8.3	 25
 58	 19	43.0	6.8	 25
 59	 19	100.0	16.4	 20
 60	 19	39.0	6.9	 20
 61	 19	52.0	6.9	 20
 62	 19	60.3	12.4	 16
 63	 19	42.0	8.1	 20
 64	 19	41.0	7.9	 25
 65	 19	45.0	10.3	 20
 66	 19	38.0	9.9	 25
 67	 19	41.0	7.2	 25
 68	 19	79.3	9.6	 20
 69	 19	68.0	12.1	 25
 70	 19	49.0	7.9	 25
 71	 19	39.5	8.8	 20
 72	 19	60.0	11.6	 20
 73	 19	39.3	10.0	 20
 74	 19	47.5	12.9	 16
 75	 19	102.3	38.8	 20
 76	 19	50.0	10.5	 25
 77	 19	41.8	7.1	 20
 78	 19	220.0	28.6	 25
 79	 19	276.0	33.3	 25
 80	 19	226.8	25.3	 20
 81	 19	78.0	14.7	 25
 82	 19	41.0	7.5	 25
 83	 19	69.0	12.5	 20
 84	 19	65.5	11.2	 20
 85	 19	48.3	8.1	 20
 86	 19	51.3	9.1	 16
 87	 19	56.0	10.5	 20
 88	 19	67.0	14.7	 25
 89	 19	75.3	11.2	 20
 90	 19	153.0	16.2	 25
 91	 19	301.0	30.9	 25
 92	 19	371.0	36.4	 20
 93	 19	178.0	25.0	 25
 94	 19	260.0	25.1	 25
 95	 19	268.3	36.8	 20
 96	 19	158.0	41.8	 25
 97	 19	50.0	9.8	 16
 98	 19	41.3	7.5	 20
 99	 19	41.3	4.8	 20
100	 19	44.5	8.9	 16
101	 19	38.0	6.0	 25
102	 19	88.0	17.1	 25
103	 19	53.0	7.9	 20
104	 19	56.0	10.2	 25
105	 19	50.0	7.7	 25
106	 19	41.0	4.9	 20
107	 19	40.0	9.2	 25
108	 19	41.0	9.9	 25
109	 19	39.0	8.2	 16
110	 19	47.0	7.9	 20
111	 19	61.0	16.2	 20
112	 19	97.3	15.0	 16
113	 19	63.0	14.1	 25
114	 19	65.0	12.7	 25
115	 19	47.0	10.2	 20
116	 19	69.0	13.5	 25
117	 19	95.0	14.1	 25
118	 19	282.0	29.0	 20
119	 19	86.0	14.7	 25
120	 19	96.0	17.7	 25
121	 19	55.3	11.0	 16
122	 19	53.3	10.9	 20
123	 19	42.5	6.5	 20
124	 19	51.0	9.1	 16
125	 19	278.0	47.2	 25
126	 19	51.0	9.5	 25
127	 19	292.0	32.6	 20
128	 19	44.0	9.8	 25
129	 19	41.0	7.9	 25
130	 19	75.5	15.8	 20
131	 19	43.0	8.9	 25
132	 19	89.0	12.6	 25
133	 19	54.3	20.2	 20
134	 19	47.0	9.6	 20
135	 19	107.5	17.8	 20
136	 19	136.8	22.4	 16
137	 19	52.0	7.6	 20
138	 19	42.0	6.7	 25
139	 19	47.3	10.8	 20
140	 19	79.0	15.5	 25
141	 19	178.0	23.1	 25
142	 19	104.5	15.1	 20
143	 19	193.0	28.0	 25
144	 19	295.0	34.6	 25
145	 19	301.0	33.3	 20
146	 19	66.3	12.3	 20
147	 19	53.0	9.6	 20
148	 19	56.5	10.4	 16
149	 19	46.8	5.1	 20
150	 19	52.0	8.1	 25
151	 19	60.0	9.6	 20
152	 19	138.0	18.9	 25
153	 19	58.0	10.4	 25
154	 19	38.3	5.8	 20
155	 19	44.0	9.2	 25
156	 19	80.0	13.9	 25
157	 19	66.5	12.2	 20
158	 19	64.3	10.8	 20
159	 19	43.0	8.1	 20
160	 19	122.8	20.2	 16
161	 19	128.3	17.0	 20
162	 19	300.0	34.7	 25
163	 19	260.0	27.9	 20
164	 19	246.0	24.8	 25
165	 19	108.0	18.0	 25
166	 19	103.8	17.1	 20
167	 19	176.0	28.7	 25
168	 19	140.0	29.0	 25
169	 19	93.8	14.3	 20
170	 19	55.0	6.9	 20
171	 19	47.3	7.5	 20
172	 19	46.3	6.4	 16
173	 19	41.5	7.8	 20
174	 19	46.0	9.3	 20
175	 19	239.3	31.1	 20
176	 19	223.0	26.5	 25
177	 19	67.0	13.0	 25
178	 19	42.0	7.7	 20
179	 19	47.0	8.3	 25
180	 19	56.0	13.3	 25
181	 19	48.5	8.4	 20
182	 19	39.0	6.7	 25
183	 19	60.0	9.3	 20
184	 19	67.8	9.3	 16
185	 19	53.0	9.6	 20
186	 19	52.0	9.5	 20
187	 19	46.0	8.9	 20
188	 19	59.0	10.4	 25
189	 19	50.0	11.1	 25
190	 19	52.0	10.8	 20
191	 19	57.0	9.4	 25
192	 19	79.0	10.7	 25
193	 19	89.5	14.8	 20
194	 19	53.0	9.6	 25
195	 19	46.3	7.2	 20
196	 19	40.0	7.9	 16
197	 19	121.0	21.9	 20
198	 19	84.8	16.8	 20
199	 19	61.5	13.4	 20
200	 19	39.0	6.4	 25
201	 19	41.0	8.0	 25
202	 19	44.3	10.3	 20
203	 19	40.0	21.0	 25
204	 19	40.0	7.2	 25
205	 19	42.3	7.9	 20
206	 19	44.0	6.9	 25
207	 19	48.3	11.1	 20
208	 19	55.8	9.3	 16
209	 19	47.3	7.5	 20
210	 19	50.3	8.9	 20
211	 19	38.5	8.3	 16
212	 19	44.0	8.4	 25
213	 19	49.0	12.2	 25
214	 19	43.3	6.3	 20
215	 19	75.0	12.8	 25
216	 19	76.0	16.3	 25
217	 19	51.5	9.0	 20
218	 19	44.0	6.7	 25
219	 19	54.0	10.0	 25
220	 19	58.8	9.6	 16
221	 19	44.0	6.6	 20
222	 19	50.0	9.8	 20
223	 19	51.5	11.3	 16
224	 19	57.0	12.7	 25
225	 19	52.0	10.7	 20
226	 19	49.0	9.0	 25
227	 19	50.0	7.9	 25
228	 19	55.0	9.0	 20
229	 19	48.0	6.7	 25
230	 19	43.0	7.6	 25
231	 19	56.0	12.2	 20
232	 19	55.0	11.2	 20
233	 19	59.8	13.9	 20
234	 19	57.3	7.8	 16
235	 19	48.0	7.6	 20
236	 19	49.0	10.0	 25
237	 19	51.3	5.6	 20
238	 19	53.0	9.6	 25
239	 19	55.0	10.7	 25
240	 19	50.3	10.7	 20
241	 19	64.0	15.5	 25
242	 19	67.0	21.3	 25
243	 19	96.8	15.5	 20
244	 19	95.3	13.9	 20
245	 19	62.3	13.4	 20
246	 19	61.0	11.7	 16
247	 19	88.0	14.1	 20
248	 19	46.0	10.2	 25
249	 19	40.0	8.2	 20
250	 19	53.0	9.4	 25
251	 19	98.0	13.5	 25
252	 19	94.3	11.6	 20
253	 19	115.0	19.4	 25
254	 19	54.0	11.0	 25
255	 19	44.8	7.6	 20
256	 19	51.0	7.9	 25
257	 19	56.5	8.7	 20
258	 19	59.3	10.0	 16
259	 19	53.0	9.0	 20
260	 19	40.8	9.1	 20
261	 19	57.3	11.2	 20
262	 19	440.0	70.8	 25
263	 19	81.0	13.7	 25
264	 19	215.3	25.2	 20
265	 19	52.0	9.7	 25
266	 19	175.0	31.5	 25
267	 19	74.5	14.6	 20
268	 19	84.0	19.4	 25
269	 19	184.0	27.8	 20
270	 19	63.3	11.5	 16
271	 19	61.5	13.7	 20
272	 19	47.0	8.8	 20
273	 19	41.3	9.0	 20
274	 19	52.0	8.1	 25
275	 19	67.0	12.6	 25
276	 19	53.3	9.5	 20
277	 19	74.0	13.2	 25
278	 19	61.0	11.4	 25
279	 19	102.5	23.3	 20
280	 19	50.0	8.7	 25
281	 19	55.3	9.0	 20
282	 19	48.0	8.6	 16
283	 19	165.8	33.0	 20
284	 19	66.0	10.7	 20
285	 19	60.0	14.3	 20
286	 19	81.0	16.0	 25
287	 19	43.0	7.0	 25
288	 19	52.0	7.8	 20
289	 19	76.0	16.1	 25
290	 19	525.0	57.5	 25
291	 19	183.8	24.1	 20
292	 19	84.0	13.2	 25
293	 19	58.0	9.6	 25
294	 19	179.0	24.2	 16
295	 19	51.3	6.9	 20
296	 19	77.3	9.4	 20
297	 19	63.5	11.2	 16
298	 19	84.0	13.8	 25
299	 19	74.0	14.7	 25
300	 19	347.3	40.5	 20
301	 19	86.0	14.1	 25
302	 19	69.0	15.4	 25
303	 19	63.3	12.4	 20
304	 19	51.0	7.2	 25
305	 19	48.0	9.4	 25
306	 19	44.3	7.3	 16
307	 19	57.8	11.0	 20
308	 19	50.5	8.4	 20
309	 19	53.0	10.0	 16
310	 19	64.0	13.3	 25
311	 19	412.0	66.0	 25
312	 19	75.3	12.5	 20
313	 19	52.0	10.0	 25
314	 19	58.0	12.0	 25
315	 19	60.0	9.8	 20
316	 19	52.0	10.2	 25
317	 19	100.0	15.5	 25
318	 19	74.0	10.4	 16
319	 19	50.8	10.5	 20
320	 19	44.3	6.2	 20
321	 19	49.0	7.9	 16
322	 19	43.0	7.8	 25
323	 19	55.0	10.4	 25
324	 19	96.3	15.8	 20
325	 19	171.0	17.5	 25
326	 19	56.0	12.3	 25
327	 19	47.0	6.5	 20
328	 19	98.0	14.9	 25
329	 19	172.0	21.4	 25
330	 19	144.8	20.6	 16
331	 19	63.0	9.2	 20
332	 19	54.3	11.8	 20
333	 19	69.5	12.5	 16
334	 19	114.0	22.0	 20
335	 19	63.0	10.5	 25
336	 19	91.8	18.6	 20
337	 19	51.0	7.4	 25
338	 19	56.0	11.2	 25
339	 19	39.3	7.9	 20
340	 19	96.0	21.5	 25
341	 19	42.0	8.4	 25
342	 19	41.3	8.8	 20
343	 19	49.0	9.5	 20
344	 19	47.3	6.2	 20
345	 19	296.0	34.5	 16
346	 19	907.8	171.0	 20
347	 19	221.0	26.9	 25
348	 19	66.3	13.2	 20
349	 19	61.0	14.2	 25
350	 19	69.0	11.9	 25
351	 19	45.0	6.9	 20
352	 19	44.0	12.8	 25
353	 19	63.3	8.1	 20
354	 19	40.0	7.1	 25
355	 19	57.0	10.9	 20
356	 19	43.5	6.1	 16
357	 19	39.3	6.1	 20
358	 19	43.0	7.1	 20
359	 19	50.3	11.4	 20
360	 19	44.0	7.0	 25
361	 19	45.0	6.1	 25
362	 19	42.3	8.5	 20
363	 19	54.0	11.3	 25
364	 19	47.0	8.8	 25
365	 19	39.3	6.7	 20
366	 19	38.0	7.1	 25
367	 19	45.0	6.4	 20
368	 19	44.0	6.5	 16
369	 19	45.3	9.0	 20
370	 19	40.0	6.4	 20
371	 19	39.3	6.6	 16
372	 19	168.0	40.3	 25
373	 19	71.0	17.0	 25
374	 19	58.5	10.6	 20
375	 19	282.0	37.5	 25
376	 19	84.0	10.7	 25
377	 19	50.3	9.7	 20
378	 19	67.0	10.0	 25
379	 19	60.0	9.1	 25
380	 19	71.0	11.3	 16
381	 19	44.3	7.0	 20
382	 19	113.0	20.8	 20
383	 19	45.5	9.3	 16
384	 19	44.0	6.6	 25
385	 19	57.0	7.9	 25
386	 19	61.0	10.8	 20
387	 19	54.0	9.4	 25
388	 19	49.0	9.2	 25
389	 19	76.5	13.7	 20
390	 19	70.0	13.1	 25
391	 19	45.0	7.7	 25
392	 19	58.3	8.0	 16
393	 19	39.0	6.7	 20
394	 19	51.5	8.4	 20
395	 19	97.8	15.1	 16
396	 19	979.0	142.8	 25
397	 19	133.0	14.7	 25
398	 19	82.5	15.5	 20
399	 19	98.0	15.0	 25
400	 19	55.0	9.0	 25
401	 19	60.8	12.9	 20
402	 19	82.0	17.8	 25
403	 19	49.0	8.9	 25
404	 19	52.5	9.3	 16
405	 19	88.3	10.5	 20
406	 19	49.5	11.0	 20
407	 19	67.5	9.3	 16
408	 19	50.0	8.4	 25
409	 19	50.0	8.8	 25
410	 19	135.0	23.5	 20
411	 19	282.0	36.8	 25
412	 19	187.0	15.3	 25
413	 19	236.0	33.3	 20
414	 19	64.0	22.0	 25
415	 19	49.0	8.6	 25
416	 19	43.0	8.4	 20
417	 19	69.0	15.9	 20
418	 19	68.0	14.0	 20
419	 19	48.3	7.5	 16
420	 19	44.0	9.5	 20
421	 19	39.0	6.6	 25
422	 19	41.0	6.2	 20
423	 19	40.0	10.3	 25
424	 19	50.0	9.9	 25
425	 19	49.3	9.0	 20
426	 19	86.0	8.6	 25
427	 19	43.0	6.7	 25
428	 19	42.3	8.7	 20
429	 19	54.3	9.9	 20
430	 19	42.0	6.7	 20
431	 19	168.5	21.6	 16
432	 19	83.5	14.6	 20
433	 19	255.0	31.6	 25
434	 19	91.5	16.1	 20
435	 19	49.0	7.7	 25
436	 19	48.0	8.1	 25
437	 19	39.3	5.6	 20
438	 19	74.0	13.7	 25
439	 19	34.0	4.7	 25
440	 19	55.3	10.3	 20
441	 19	41.3	6.1	 20
442	 19	36.0	6.6	 20
443	 19	50.0	9.6	 16
444	 19	47.5	7.5	 20
445	 19	78.0	11.5	 25
446	 19	94.0	16.8	 20
447	 19	68.0	10.7	 25
448	 19	81.0	14.3	 25
449	 19	74.3	12.3	 20
450	 19	83.0	12.4	 25
451	 19	46.0	8.1	 25
452	 19	43.0	6.7	 20
453	 19	44.0	7.7	 25
454	 19	42.5	9.7	 20
455	 19	44.3	8.2	 16
456	 19	42.3	8.2	 20
457	 19	44.8	7.8	 20
458	 19	45.8	8.9	 20
459	 19	40.0	6.0	 25
460	 19	55.0	14.6	 25
461	 19	131.5	22.4	 20
462	 19	83.0	16.3	 25
463	 19	153.0	24.1	 25
464	 19	67.5	10.0	 20
465	 19	78.0	14.2	 25
466	 19	249.0	45.7	 20
467	 19	80.3	13.5	 16
468	 19	82.5	14.1	 20
469	 19	65.3	7.9	 20
470	 19	99.3	15.9	 20
471	 19	93.0	13.7	 25
472	 19	50.0	8.7	 25
473	 19	56.3	11.1	 20
474	 19	52.0	7.9	 25
475	 19	51.0	10.9	 25
476	 19	145.8	28.3	 20
477	 19	50.0	7.0	 25
478	 19	56.0	10.2	 20
479	 19	75.0	14.0	 16
480	 19	123.0	20.0	 20
481	 19	48.0	6.7	 16
482	 19	50.0	9.4	 25
483	 19	45.0	8.0	 25
484	 19	46.0	7.5	 20
485	 19	43.0	7.0	 25
486	 19	42.0	6.4	 25
487	 19	44.3	7.3	 20
488	 19	42.0	6.0	 25
489	 19	46.0	9.1	 25
490	 19	48.0	9.0	 16
491	 19	54.0	10.5	 20
492	 19	45.8	9.2	 20
493	 19	44.0	10.1	 16
494	 19	42.3	6.5	 20
495	 19	49.0	8.7	 25
496	 19	49.0	10.0	 20
497	 19	50.0	9.2	 25
498	 19	172.0	19.5	 25
499	 19	57.5	9.8	 20
500	 19	58.0	9.9	 25
501	 19	60.0	11.9	 25
502	 19	48.0	9.0	 20
503	 19	126.3	30.8	 20
504	 19	44.0	8.4	 20
505	 19	114.3	16.3	 16
506	 19	64.0	11.4	 20
507	 19	73.0	11.2	 25
508	 19	50.0	7.5	 20
509	 19	106.0	14.1	 25
510	 19	78.0	16.8	 25
511	 19	72.0	12.3	 20
512	 19	74.0	10.3	 25
513	 19	68.0	12.0	 25
514	 19	103.8	18.1	 20
515	 19	47.0	9.3	 20
516	 19	63.5	11.5	 20
517	 19	79.0	17.5	 16
518	 19	60.5	11.2	 20
519	 19	109.0	14.9	 25
520	 19	71.0	13.8	 20
521	 19	229.0	28.2	 25
522	 19	181.0	25.3	 25
523	 19	84.3	14.5	 20
524	 19	90.0	24.0	 25
525	 19	105.0	13.0	 25
526	 19	91.0	19.2	 20
527	 19	79.0	14.4	 20
528	 19	77.8	11.2	 20
529	 19	54.0	13.4	 16
530	 19	66.0	10.9	 20
531	 19	51.3	8.5	 20
532	 19	77.0	14.1	 20
533	 19	61.0	13.5	 25
534	 19	57.0	12.3	 25
535	 19	42.0	9.8	 20
536	 19	50.0	8.5	 25
537	 19	50.0	9.2	 25
538	 19	523.3	82.5	 20
539	 19	54.0	10.7	 25
540	 19	50.0	9.0	 20
541	 19	70.8	10.4	 16
542	 19	56.3	10.7	 20
543	 19	41.5	9.5	 20
544	 19	42.8	6.7	 20
545	 19	57.0	9.4	 25
546	 19	64.0	10.9	 25
547	 19	192.3	29.1	 20
548	 19	86.0	13.5	 25
549	 19	44.0	8.8	 25
550	 19	45.8	17.6	 20
551	 19	36.0	7.3	 25
552	 19	82.3	18.2	 20
553	 19	56.8	17.6	 16
554	 19	45.3	7.7	 20
555	 19	70.5	11.3	 20
556	 19	105.3	13.8	 20
557	 19	105.0	18.7	 25
558	 19	84.0	18.2	 25
559	 19	51.0	8.7	 20
560	 19	83.0	13.9	 25
561	 19	63.0	11.9	 25
562	 19	104.0	15.3	 20
563	 19	571.0	100.8	 25
564	 19	194.3	25.9	 20
565	 19	58.3	7.6	 16
566	 19	79.3	11.0	 20
567	 19	73.0	13.4	 20
568	 19	93.5	13.5	 20
569	 19	92.0	13.9	 25
570	 19	50.0	9.6	 25
571	 19	75.3	13.1	 20
572	 19	245.0	50.5	 25
573	 19	366.0	46.4	 25
574	 19	168.0	23.1	 20
575	 19	261.0	36.6	 25
576	 19	85.0	15.4	 25
577	 19	87.8	18.0	 16
578	 19	362.8	45.4	 20
579	 19	148.5	22.8	 20
580	 19	233.3	26.0	 16
581	 19	121.0	24.4	 25
582	 19	53.0	8.4	 25
583	 19	51.3	7.5	 20
584	 19	44.0	9.0	 25
585	 19	38.0	7.4	 25
586	 19	58.3	10.6	 20
587	 19	46.0	8.3	 25
588	 19	77.0	15.0	 25
589	 19	410.8	39.6	 16
590	 19	149.3	25.1	 20
591	 19	49.5	8.1	 20
592	 19	56.3	8.4	 16
593	 19	335.0	75.3	 25
594	 19	437.0	54.5	 25
595	 19	48.3	8.5	 20
596	 19	41.0	6.1	 25
597	 19	59.0	12.6	 25
598	 19	149.3	17.5	 20
599	 19	77.0	12.7	 25
600	 19	59.0	9.9	 25
601	 19	49.8	8.5	 16
602	 19	168.5	18.7	 20
603	 19	250.0	34.0	 20
604	 19	60.3	12.2	 16
605	 19	41.0	6.0	 25
606	 19	41.0	7.6	 25
607	 19	47.0	8.2	 20
608	 19	59.0	11.7	 25
609	 19	68.0	9.4	 20
610	 19	75.0	11.7	 25
611	 19	47.0	10.1	 25
612	 19	47.3	6.7	 20
613	 19	73.0	14.0	 25
614	 19	56.0	8.2	 20
615	 19	420.8	52.6	 16
616	 19	430.8	41.3	 20
617	 19	52.3	7.7	 20
618	 19	66.5	11.0	 20
619	 19	68.0	11.3	 25
620	 19	88.0	14.9	 25
621	 19	240.0	23.5	 20
622	 19	125.0	25.0	 25
623	 19	506.0	66.7	 25
624	 19	116.5	16.2	 20
625	 19	80.0	13.5	 25
626	 19	49.5	7.6	 20
627	 19	47.3	5.3	 16
628	 19	46.0	8.4	 20
629	 19	61.5	14.4	 20
630	 19	154.5	28.0	 20
631	 19	105.0	21.2	 25
632	 19	186.0	26.4	 25
633	 19	56.3	10.7	 20
634	 19	94.0	18.3	 25
635	 19	62.0	11.4	 25
636	 19	43.0	9.0	 20
637	 19	44.0	11.9	 25
638	 19	60.3	9.2	 20
639	 19	75.3	10.8	 16
  0	 20	5391.0	714.1	 25
  1	 20	69.0	9.7	 25
  2	 20	57.3	15.8	 16
  3	 20	61.3	16.1	 20
  4	 20	66.3	11.8	 20
  5	 20	40.3	7.0	 16
  6	 20	53.0	10.7	 25
  7	 20	40.0	9.1	 25
  8	 20	48.0	7.8	 20
  9	 20	44.0	8.7	 25
 10	 20	44.0	6.4	 25
 11	 20	45.5	9.4	 20
 12	 20	42.0	7.4	 25
 13	 20	52.0	10.0	 25
 14	 20	46.5	8.3	 20
 15	 20	45.5	9.0	 20
 16	 20	75.3	10.3	 20
 17	 20	41.8	7.6	 16
 18	 20	49.3	10.1	 20
 19	 20	46.0	11.1	 25
 20	 20	44.5	9.0	 20
 21	 20	57.0	10.3	 25
 22	 20	72.0	11.9	 25
 23	 20	74.3	14.2	 20
 24	 20	53.0	8.4	 25
 25	 20	411.0	55.2	 25
 26	 20	366.0	30.7	 20
 27	 20	53.5	8.4	 20
 28	 20	53.5	9.1	 20
 29	 20	48.5	8.2	 16
 30	 20	68.3	10.3	 20
 31	 20	40.0	6.5	 25
 32	 20	46.0	6.1	 20
 33	 20	44.0	7.7	 25
 34	 20	68.0	13.9	 25
 35	 20	41.0	8.2	 20
 36	 20	40.0	7.7	 25
 37	 20	40.0	6.8	 25
 38	 20	41.3	7.5	 20
 39	 20	45.3	6.2	 20
 40	 20	38.0	6.6	 20
 41	 20	51.5	9.8	 16
 42	 20	42.0	8.2	 20
 43	 20	48.0	10.5	 25
 44	 20	44.3	7.3	 20
 45	 20	53.0	9.7	 25
 46	 20	48.0	8.7	 25
 47	 20	62.5	11.2	 20
 48	 20	48.0	7.0	 25
 49	 20	46.0	8.4	 25
 50	 20	42.3	6.5	 20
 51	 20	38.0	5.8	 25
 52	 20	65.0	8.5	 20
 53	 20	43.8	9.7	 16
 54	 20	47.5	9.7	 20
 55	 20	51.0	11.3	 20
 56	 20	59.3	10.0	 20
 57	 20	51.0	12.6	 25
 58	 20	42.0	10.3	 25
 59	 20	50.5	15.9	 20
 60	 20	46.0	8.7	 25
 61	 20	43.0	7.0	 25
 62	 20	48.3	9.0	 20
 63	 20	48.0	8.4	 25
 64	 20	44.5	7.0	 16
 65	 20	38.5	9.4	 20
 66	 20	40.0	10.5	 20
 67	 20	39.3	7.0	 16
 68	 20	64.0	11.6	 25
 69	 20	42.0	5.5	 25
 70	 20	42.0	7.0	 20
 71	 20	38.0	6.8	 25
 72	 20	42.0	7.7	 25
 73	 20	40.5	6.4	 20
 74	 20	43.0	7.6	 25
 75	 20	45.0	7.6	 25
 76	 20	46.3	8.8	 16
 77	 20	40.3	6.8	 20
 78	 20	157.3	22.9	 20
 79	 20	170.3	20.6	 16
 80	 20	127.0	18.4	 25
 81	 20	51.0	10.6	 25
 82	 20	43.5	8.9	 20
 83	 20	84.0	17.9	 25
 84	 20	49.0	6.8	 25
 85	 20	68.0	11.1	 20
 86	 20	50.0	9.3	 25
 87	 20	56.0	10.9	 25
 88	 20	70.0	12.8	 16
 89	 20	61.3	8.5	 20
 90	 20	99.3	10.7	 20
 91	 20	173.0	20.0	 16
 92	 20	265.8	47.7	 20
 93	 20	106.0	17.1	 25
 94	 20	149.3	25.4	 20
 95	 20	149.0	17.6	 25
 96	 20	123.0	28.5	 25
 97	 20	50.5	6.7	 20
 98	 20	45.0	10.1	 25
 99	 20	44.0	6.3	 25
100	 20	41.3	6.7	 20
101	 20	42.3	8.0	 20
102	 20	56.0	12.5	 20
103	 20	39.3	6.9	 16
104	 20	41.3	6.6	 20
105	 20	40.0	5.4	 25
106	 20	39.8	7.9	 20
107	 20	45.0	9.3	 25
108	 20	43.0	7.3	 25
109	 20	45.0	8.4	 20
110	 20	43.0	7.7	 25
111	 20	47.0	7.9	 25
112	 20	137.5	15.0	 20
113	 20	68.0	12.9	 20
114	 20	63.3	10.5	 20
115	 20	46.5	8.4	 16
116	 20	48.0	9.0	 20
117	 20	142.0	25.2	 25
118	 20	383.3	61.6	 20
119	 20	77.0	12.1	 25
120	 20	76.0	11.6	 25
121	 20	40.3	7.7	 20
122	 20	43.0	8.0	 25
123	 20	44.0	6.9	 25
124	 20	50.3	7.4	 20
125	 20	109.0	15.7	 20
126	 20	46.0	9.0	 20
127	 20	62.5	10.2	 16
128	 20	44.5	9.8	 20
129	 20	41.8	7.9	 20
130	 20	47.3	9.7	 20
131	 20	49.0	7.8	 25
132	 20	62.0	9.4	 25
133	 20	42.0	9.9	 20
134	 20	44.0	8.4	 25
135	 20	51.0	6.5	 25
136	 20	45.3	4.9	 20
137	 20	41.0	7.8	 25
138	 20	49.0	10.4	 20
139	 20	49.5	8.7	 16
140	 20	79.0	11.3	 20
141	 20	109.3	17.3	 20
142	 20	91.3	10.9	 20
143	 20	129.0	21.3	 25
144	 20	129.0	18.8	 25
145	 20	212.0	26.8	 20
146	 20	60.0	10.7	 25
147	 20	46.0	7.6	 25
148	 20	45.5	7.6	 20
149	 20	48.0	7.9	 25
150	 20	51.3	6.9	 20
151	 20	65.3	13.0	 16
152	 20	72.0	19.7	 20
153	 20	42.0	7.4	 20
154	 20	47.5	8.1	 20
155	 20	44.0	8.4	 25
156	 20	46.0	7.8	 25
157	 20	62.0	10.6	 20
158	 20	42.0	7.0	 25
159	 20	40.0	7.8	 25
160	 20	63.8	12.2	 20
161	 20	174.0	31.7	 25
162	 20	195.3	35.4	 20
163	 20	382.5	31.0	 16
164	 20	185.0	16.1	 20
165	 20	153.0	19.7	 20
166	 20	334.0	39.9	 20
167	 20	209.0	22.3	 25
168	 20	239.0	72.8	 25
169	 20	113.3	15.6	 20
170	 20	67.0	11.7	 25
171	 20	57.0	10.0	 25
172	 20	53.0	9.9	 20
173	 20	48.0	9.2	 25
174	 20	43.0	8.3	 25
175	 20	128.0	21.7	 16
176	 20	78.3	14.9	 20
177	 20	54.3	5.9	 20
178	 20	53.0	12.5	 16
179	 20	42.0	5.7	 25
180	 20	44.0	7.4	 25
181	 20	49.3	11.1	 20
182	 20	46.0	7.0	 25
183	 20	52.0	12.9	 25
184	 20	62.3	11.3	 20
185	 20	51.0	11.6	 25
186	 20	60.0	9.3	 25
187	 20	54.8	12.8	 16
188	 20	87.8	17.9	 20
189	 20	48.8	10.9	 20
190	 20	48.3	8.3	 16
191	 20	48.0	7.9	 25
192	 20	55.5	8.9	 20
193	 20	50.0	9.1	 25
194	 20	47.0	7.0	 25
195	 20	51.3	9.1	 20
196	 20	53.0	10.0	 25
197	 20	130.0	20.3	 25
198	 20	67.3	10.9	 20
199	 20	58.0	14.6	 20
200	 20	42.0	7.6	 20
201	 20	43.0	7.8	 16
202	 20	42.5	7.9	 20
203	 20	40.0	7.1	 25
204	 20	43.3	7.4	 20
205	 20	44.0	8.8	 25
206	 20	42.0	8.1	 25
207	 20	37.5	6.8	 20
208	 20	42.0	8.4	 25
209	 20	42.0	9.4	 25
210	 20	48.0	6.1	 20
211	 20	46.0	9.8	 25
212	 20	42.0	9.2	 20
213	 20	59.3	8.7	 16
214	 20	46.8	9.5	 20
215	 20	71.8	15.9	 20
216	 20	70.3	14.6	 20
217	 20	53.0	9.2	 25
218	 20	44.0	7.9	 25
219	 20	59.5	14.7	 20
220	 20	60.0	11.8	 25
221	 20	43.0	8.9	 25
222	 20	45.3	6.3	 20
223	 20	45.0	7.5	 25
224	 20	55.3	6.7	 20
225	 20	63.5	22.3	 16
226	 20	49.8	15.0	 20
227	 20	59.8	12.8	 20
228	 20	62.0	15.3	 20
229	 20	50.0	9.0	 25
230	 20	50.0	10.4	 25
231	 20	63.0	12.1	 20
232	 20	52.0	9.2	 25
233	 20	50.0	9.0	 25
234	 20	46.3	8.0	 20
235	 20	49.0	9.0	 25
236	 20	56.5	15.2	 20
237	 20	61.3	9.1	 16
238	 20	59.0	12.2	 20
239	 20	64.3	14.7	 20
240	 20	48.3	8.3	 20
241	 20	53.0	10.4	 25
242	 20	66.0	13.3	 25
243	 20	63.3	10.3	 20
244	 20	74.0	56.5	 25
245	 20	58.0	8.6	 25
246	 20	141.5	23.9	 20
247	 20	73.0	17.9	 25
248	 20	48.0	7.2	 20
249	 20	45.5	9.7	 16
250	 20	61.0	12.6	 20
251	 20	73.8	12.0	 20
252	 20	102.0	11.2	 16
253	 20	85.0	20.2	 25
254	 20	45.0	8.4	 25
255	 20	49.3	7.4	 20
256	 20	55.0	9.7	 25
257	 20	57.0	9.6	 25
258	 20	59.3	10.0	 20
259	 20	53.0	10.2	 25
260	 20	49.0	10.4	 25
261	 20	48.8	6.5	 16
262	 20	128.0	20.7	 20
263	 20	73.3	12.2	 20
264	 20	68.8	10.7	 16
265	 20	49.0	8.6	 25
266	 20	106.0	19.0	 25
267	 20	57.5	11.1	 20
268	 20	73.0	14.3	 25
269	 20	159.0	24.7	 25
270	 20	54.0	11.8	 20
271	 20	55.0	9.8	 25
272	 20	42.0	7.3	 25
273	 20	40.3	5.2	 16
274	 20	46.0	9.3	 20
275	 20	46.0	5.6	 20
276	 20	39.5	7.1	 16
277	 20	56.0	12.7	 25
278	 20	52.0	9.8	 25
279	 20	51.3	6.7	 20
280	 20	51.0	9.4	 25
281	 20	52.0	8.1	 25
282	 20	49.3	9.4	 20
283	 20	117.0	17.5	 25
284	 20	60.0	11.0	 25
285	 20	63.5	6.0	 16
286	 20	71.5	10.8	 20
287	 20	50.3	9.5	 20
288	 20	50.3	11.0	 16
289	 20	63.0	11.3	 25
290	 20	72.0	11.1	 25
291	 20	151.3	18.2	 20
292	 20	111.0	17.8	 25
293	 20	52.0	7.6	 25
294	 20	55.3	9.5	 20
295	 20	71.0	12.8	 25
296	 20	140.0	20.0	 25
297	 20	81.3	15.3	 20
298	 20	65.0	10.7	 20
299	 20	72.3	14.9	 20
300	 20	122.5	18.4	 16
301	 20	126.5	24.2	 20
302	 20	56.0	7.7	 25
303	 20	59.5	9.8	 20
304	 20	58.0	9.9	 25
305	 20	56.0	11.2	 25
306	 20	44.0	7.3	 20
307	 20	58.0	8.3	 25
308	 20	55.0	9.6	 25
309	 20	48.3	9.4	 20
310	 20	62.3	11.9	 20
311	 20	181.8	25.3	 20
312	 20	105.5	13.7	 16
313	 20	58.0	9.7	 20
314	 20	47.0	8.7	 25
315	 20	61.3	12.4	 20
316	 20	50.0	12.2	 25
317	 20	122.0	19.6	 25
318	 20	59.3	11.2	 20
319	 20	48.0	9.7	 25
320	 20	50.0	8.3	 20
321	 20	45.0	7.7	 25
322	 20	42.3	7.9	 20
323	 20	69.0	20.1	 16
324	 20	105.3	17.3	 20
325	 20	243.5	25.2	 20
326	 20	62.0	15.2	 20
327	 20	44.0	8.3	 25
328	 20	61.0	13.4	 25
329	 20	207.8	23.3	 20
330	 20	108.0	16.9	 25
331	 20	67.0	11.0	 25
332	 20	50.5	8.7	 20
333	 20	46.0	7.5	 25
334	 20	84.0	13.7	 25
335	 20	58.3	9.0	 16
336	 20	84.5	13.6	 20
337	 20	46.5	8.7	 20
338	 20	58.5	9.7	 16
339	 20	44.0	8.2	 25
340	 20	54.0	11.3	 25
341	 20	41.0	7.5	 20
342	 20	40.0	6.5	 25
343	 20	48.0	13.4	 25
344	 20	42.5	7.7	 20
345	 20	164.0	34.1	 25
346	 20	446.0	31.3	 25
347	 20	379.3	40.3	 16
348	 20	112.3	19.8	 20
349	 20	60.0	12.3	 20
350	 20	64.5	11.3	 16
351	 20	44.0	7.5	 25
352	 20	43.0	7.4	 25
353	 20	51.5	10.7	 20
354	 20	39.0	5.8	 25
355	 20	44.0	7.1	 25
356	 20	46.3	7.6	 20
357	 20	38.0	7.5	 25
358	 20	45.0	9.0	 25
359	 20	47.3	13.6	 16
360	 20	51.3	8.8	 20
361	 20	46.0	10.7	 20
362	 20	53.5	9.7	 16
363	 20	60.0	9.6	 25
364	 20	47.0	9.1	 25
365	 20	35.3	5.6	 20
366	 20	40.0	5.6	 25
367	 20	41.0	7.8	 25
368	 20	36.3	8.5	 20
369	 20	50.0	7.5	 25
370	 20	46.0	8.1	 25
371	 20	38.3	9.7	 20
372	 20	72.5	13.3	 20
373	 20	44.0	6.4	 20
374	 20	49.5	9.6	 16
375	 20	252.3	36.0	 20
376	 20	73.0	17.2	 25
377	 20	42.3	6.4	 20
378	 20	46.0	7.8	 25
379	 20	60.0	10.6	 25
380	 20	51.0	12.9	 20
381	 20	44.0	9.0	 25
382	 20	41.0	7.5	 25
383	 20	48.5	11.1	 20
384	 20	44.3	8.6	 20
385	 20	49.5	7.7	 20
386	 20	48.0	6.0	 16
387	 20	56.5	11.7	 20
388	 20	56.0	10.0	 25
389	 20	66.8	15.4	 20
390	 20	60.0	11.2	 25
391	 20	51.0	9.4	 25
392	 20	38.0	8.3	 20
393	 20	45.0	7.8	 25
394	 20	55.0	9.6	 25
395	 20	73.3	10.4	 20
396	 20	285.0	30.6	 20
397	 20	75.3	12.0	 20
398	 20	63.3	8.6	 16
399	 20	80.0	14.1	 20
400	 20	58.0	11.7	 25
401	 20	55.3	11.3	 20
402	 20	68.0	15.1	 25
403	 20	45.0	8.9	 25
404	 20	99.8	16.6	 20
405	 20	67.0	12.4	 25
406	 20	46.0	7.0	 25
407	 20	46.3	10.6	 20
408	 20	46.8	9.6	 20
409	 20	57.5	13.6	 20
410	 20	54.3	9.7	 16
411	 20	167.8	22.2	 20
412	 20	105.5	13.9	 20
413	 20	115.0	15.6	 20
414	 20	55.0	14.1	 25
415	 20	47.0	6.7	 25
416	 20	54.3	10.8	 20
417	 20	56.0	8.7	 25
418	 20	58.0	11.9	 25
419	 20	65.3	12.5	 20
420	 20	43.0	9.3	 25
421	 20	52.5	24.9	 20
422	 20	40.0	5.7	 16
423	 20	43.3	8.8	 20
424	 20	44.3	6.3	 20
425	 20	41.3	7.5	 20
426	 20	81.0	13.6	 25
427	 20	46.0	8.1	 25
428	 20	44.0	8.8	 20
429	 20	40.0	7.1	 25
430	 20	48.0	10.1	 25
431	 20	141.3	32.2	 20
432	 20	79.0	14.9	 25
433	 20	118.3	16.3	 20
434	 20	267.8	42.1	 16
435	 20	59.0	11.3	 20
436	 20	42.3	5.6	 20
437	 20	42.3	7.7	 20
438	 20	48.0	7.7	 25
439	 20	42.0	6.8	 25
440	 20	45.3	10.0	 20
441	 20	43.0	7.1	 25
442	 20	44.0	8.5	 25
443	 20	42.3	6.0	 20
444	 20	47.0	7.4	 25
445	 20	52.5	10.2	 20
446	 20	68.8	10.9	 16
447	 20	68.5	9.9	 20
448	 20	74.3	17.7	 16
449	 20	73.0	24.1	 25
450	 20	93.0	18.5	 25
451	 20	47.0	12.5	 20
452	 20	49.0	10.6	 25
453	 20	50.0	8.4	 25
454	 20	38.5	6.8	 20
455	 20	45.0	9.4	 25
456	 20	41.0	7.6	 25
457	 20	62.5	23.1	 20
458	 20	40.5	8.0	 20
459	 20	49.5	9.6	 20
460	 20	45.0	8.7	 16
461	 20	76.5	9.5	 20
462	 20	84.0	13.6	 25
463	 20	50.0	9.8	 20
464	 20	89.0	17.3	 25
465	 20	60.0	8.6	 25
466	 20	97.0	13.9	 20
467	 20	154.0	24.3	 25
468	 20	131.0	25.0	 25
469	 20	117.0	18.6	 20
470	 20	147.0	27.4	 20
471	 20	84.0	13.2	 20
472	 20	65.3	12.6	 16
473	 20	60.5	8.7	 20
474	 20	50.0	5.0	 25
475	 20	46.5	6.2	 20
476	 20	49.0	9.9	 25
477	 20	49.0	8.7	 25
478	 20	57.0	9.7	 20
479	 20	68.0	10.2	 25
480	 20	87.0	17.3	 25
481	 20	44.0	7.0	 20
482	 20	51.0	9.8	 20
483	 20	56.5	12.3	 20
484	 20	47.3	8.5	 16
485	 20	44.0	9.9	 20
486	 20	44.0	7.9	 25
487	 20	41.0	13.4	 20
488	 20	40.0	6.0	 25
489	 20	42.0	6.8	 25
490	 20	46.0	9.0	 20
491	 20	41.0	9.5	 25
492	 20	43.0	7.4	 25
493	 20	46.0	9.4	 20
494	 20	38.0	6.4	 25
495	 20	45.3	8.7	 20
496	 20	47.0	9.1	 16
497	 20	50.5	9.9	 20
498	 20	136.3	18.7	 20
499	 20	75.5	15.7	 20
500	 20	88.0	19.6	 25
501	 20	56.0	9.5	 25
502	 20	48.0	8.7	 20
503	 20	55.0	10.0	 25
504	 20	45.0	8.3	 25
505	 20	165.0	24.6	 20
506	 20	76.0	14.2	 25
507	 20	70.5	12.7	 20
508	 20	58.8	14.6	 16
509	 20	127.8	16.5	 20
510	 20	67.8	14.8	 20
511	 20	77.5	15.3	 20
512	 20	77.0	15.3	 25
513	 20	65.0	14.5	 25
514	 20	91.5	12.1	 20
515	 20	49.0	7.5	 25
516	 20	57.0	7.6	 25
517	 20	135.3	18.1	 20
518	 20	75.0	15.0	 25
519	 20	69.5	12.7	 20
520	 20	74.5	9.0	 16
521	 20	156.5	26.8	 20
522	 20	158.3	19.0	 20
523	 20	72.3	8.3	 20
524	 20	75.0	17.9	 25
525	 20	127.0	13.9	 25
526	 20	90.5	12.0	 20
527	 20	73.0	16.3	 25
528	 20	80.0	12.8	 25
529	 20	72.8	16.8	 20
530	 20	61.0	12.6	 25
531	 20	59.0	14.9	 25
532	 20	46.3	7.2	 16
533	 20	54.3	8.1	 20
534	 20	48.3	8.3	 20
535	 20	43.3	7.7	 16
536	 20	45.0	9.3	 25
537	 20	48.0	9.1	 25
538	 20	81.3	14.2	 20
539	 20	50.0	10.0	 25
540	 20	46.0	8.3	 25
541	 20	67.0	10.4	 20
542	 20	48.0	9.4	 25
543	 20	49.0	10.0	 25
544	 20	52.0	8.4	 16
545	 20	55.3	9.2	 20
546	 20	45.5	8.6	 20
547	 20	64.8	11.9	 16
548	 20	73.0	13.1	 25
549	 20	42.0	6.1	 25
550	 20	41.3	7.2	 20
551	 20	38.0	5.6	 25
552	 20	46.0	9.2	 25
553	 20	39.3	5.5	 20
554	 20	44.0	7.1	 25
555	 20	78.0	9.8	 25
556	 20	111.3	15.9	 16
557	 20	123.8	19.2	 20
558	 20	86.0	11.8	 20
559	 20	65.0	9.6	 16
560	 20	80.0	10.9	 25
561	 20	66.0	9.8	 25
562	 20	74.3	9.1	 20
563	 20	164.0	21.9	 25
564	 20	93.0	12.5	 25
565	 20	70.5	14.5	 20
566	 20	66.0	9.1	 25
567	 20	58.0	12.1	 25
568	 20	79.3	9.0	 16
569	 20	66.3	14.0	 20
570	 20	52.0	9.4	 20
571	 20	45.3	9.1	 16
572	 20	134.5	23.2	 20
573	 20	156.0	28.5	 25
574	 20	138.3	23.4	 20
575	 20	105.0	16.8	 25
576	 20	57.3	10.3	 20
577	 20	110.0	19.3	 25
578	 20	610.0	59.3	 25
579	 20	202.5	27.2	 20
580	 20	145.0	27.4	 25
581	 20	64.5	10.6	 20
582	 20	56.3	11.2	 16
583	 20	46.5	7.4	 20
584	 20	43.0	7.3	 20
585	 20	39.3	7.2	 20
586	 20	41.0	5.5	 25
587	 20	46.0	9.2	 25
588	 20	57.3	10.0	 20
589	 20	218.0	50.8	 25
590	 20	60.0	10.7	 25
591	 20	51.3	8.3	 20
592	 20	51.0	6.9	 25
593	 20	45.5	9.9	 20
594	 20	54.3	8.4	 16
595	 20	36.3	5.4	 20
596	 20	54.8	10.7	 20
597	 20	58.3	12.2	 20
598	 20	78.0	24.5	 25
599	 20	88.0	13.9	 25
600	 20	53.3	8.9	 20
601	 20	49.0	11.6	 25
602	 20	355.0	71.5	 25
603	 20	759.5	71.2	 20
604	 20	60.0	56.3	 25
605	 20	43.0	7.4	 20
606	 20	34.0	6.0	 16
607	 20	42.3	7.5	 20
608	 20	40.5	6.3	 20
609	 20	50.8	10.4	 16
610	 20	45.0	7.4	 25
611	 20	47.0	9.6	 25
612	 20	48.0	9.5	 20
613	 20	69.0	10.9	 25
614	 20	55.0	9.6	 25
615	 20	152.3	22.9	 20
616	 20	251.0	32.5	 25
617	 20	57.0	8.1	 25
618	 20	53.3	8.8	 16
619	 20	53.0	11.2	 20
620	 20	83.8	10.4	 20
621	 20	138.8	16.4	 16
622	 20	110.0	16.4	 25
623	 20	170.0	32.5	 25
624	 20	107.5	26.9	 20
625	 20	76.0	11.4	 25
626	 20	52.0	10.4	 25
627	 20	47.3	10.6	 20
628	 20	39.0	7.2	 25
629	 20	63.0	12.5	 25
630	 20	67.8	7.9	 16
631	 20	75.5	13.9	 20
632	 20	61.3	9.4	 20
633	 20	56.0	9.3	 16
634	 20	96.0	17.5	 25
635	 20	66.0	10.7	 25
636	 20	40.5	6.4	 20
637	 20	45.0	8.0	 25
638	 20	82.0	16.4	 25
639	 20	6678.3	667.7	 20
  0	 21	84.0	86.9	 25
  1	 21	63.0	8.9	 25
  2	 21	51.3	9.5	 20
  3	 21	50.0	8.2	 25
  4	 21	49.0	8.5	 25
  5	 21	68.3	10.0	 20
  6	 21	36.0	8.3	 20
  7	 21	50.0	9.4	 20
  8	 21	47.5	6.3	 16
  9	 21	42.0	8.9	 20
 10	 21	41.8	10.1	 20
 11	 21	43.8	7.0	 20
 12	 21	40.0	7.7	 25
 13	 21	45.0	8.4	 25
 14	 21	52.5	27.9	 20
 15	 21	67.0	15.1	 25
 16	 21	61.0	8.3	 25
 17	 21	91.0	16.0	 20
 18	 21	66.0	12.3	 25
 19	 21	48.3	10.1	 20
 20	 21	58.5	11.9	 16
 21	 21	39.3	7.9	 20
 22	 21	68.0	13.9	 20
 23	 21	47.5	10.4	 20
 24	 21	49.0	8.7	 25
 25	 21	69.0	9.0	 25
 26	 21	66.3	13.1	 20
 27	 21	53.0	11.0	 25
 28	 21	66.0	12.6	 25
 29	 21	56.0	12.0	 20
 30	 21	43.0	7.6	 25
 31	 21	77.0	16.4	 20
 32	 21	74.0	14.9	 16
 33	 21	43.8	8.1	 20
 34	 21	46.5	11.2	 16
 35	 21	46.0	10.8	 25
 36	 21	44.0	9.7	 25
 37	 21	45.0	5.5	 20
 38	 21	41.0	6.5	 25
 39	 21	43.0	5.7	 25
 40	 21	42.0	9.6	 20
 41	 21	39.0	7.1	 25
 42	 21	42.0	8.0	 25
 43	 21	43.0	8.5	 16
 44	 21	39.3	8.0	 20
 45	 21	39.5	6.1	 20
 46	 21	34.0	5.8	 16
 47	 21	37.0	5.7	 25
 48	 21	48.0	8.7	 25
 49	 21	57.8	13.2	 20
 50	 21	45.0	9.8	 25
 51	 21	50.0	10.7	 25
 52	 21	54.8	10.2	 20
 53	 21	94.0	27.0	 25
 54	 21	65.0	7.3	 25
 55	 21	58.0	11.9	 20
 56	 21	65.0	9.1	 20
 57	 21	81.5	14.3	 20
 58	 21	46.8	8.4	 16
 59	 21	72.3	12.7	 20
 60	 21	73.0	19.9	 25
 61	 21	46.0	9.0	 20
 62	 21	46.0	7.3	 25
 63	 21	42.0	6.6	 25
 64	 21	43.5	8.5	 20
 65	 21	44.0	7.8	 25
 66	 21	42.0	12.1	 25
 67	 21	45.0	8.7	 20
 68	 21	44.8	8.2	 20
 69	 21	58.5	10.8	 20
 70	 21	42.3	9.2	 16
 71	 21	44.5	9.7	 20
 72	 21	40.0	7.2	 25
 73	 21	49.3	8.4	 20
 74	 21	58.0	10.8	 25
 75	 21	44.0	6.6	 25
 76	 21	53.3	9.6	 20
 77	 21	42.0	8.0	 25
 78	 21	54.0	10.8	 25
 79	 21	62.0	11.9	 20
 80	 21	53.3	10.3	 20
 81	 21	42.5	7.3	 20
 82	 21	44.5	8.6	 16
 83	 21	50.5	10.5	 20
 84	 21	44.0	8.4	 25
 85	 21	40.5	7.8	 20
 86	 21	43.0	7.3	 25
 87	 21	47.0	8.7	 25
 88	 21	185.0	33.2	 20
 89	 21	362.0	40.2	 25
 90	 21	109.0	16.5	 25
 91	 21	398.5	37.4	 20
 92	 21	374.0	32.9	 25
 93	 21	149.3	24.0	 20
 94	 21	133.5	20.8	 16
 95	 21	134.5	21.2	 20
 96	 21	51.3	5.7	 20
 97	 21	66.0	13.0	 20
 98	 21	56.0	14.2	 25
 99	 21	51.0	12.5	 25
100	 21	42.5	9.2	 20
101	 21	48.0	11.1	 25
102	 21	53.0	7.5	 25
103	 21	52.3	9.6	 20
104	 21	47.0	8.4	 25
105	 21	64.0	11.7	 20
106	 21	74.3	10.8	 16
107	 21	66.3	13.9	 20
108	 21	38.0	8.4	 20
109	 21	42.3	9.7	 20
110	 21	41.0	8.1	 25
111	 21	44.0	8.2	 25
112	 21	43.3	4.4	 20
113	 21	545.0	102.3	 25
114	 21	45.0	7.9	 25
115	 21	50.5	10.2	 20
116	 21	46.0	8.3	 25
117	 21	57.0	10.9	 20
118	 21	54.5	8.7	 16
119	 21	51.0	12.5	 20
120	 21	47.3	8.0	 20
121	 21	56.8	10.6	 20
122	 21	56.0	9.6	 25
123	 21	46.0	7.5	 25
124	 21	39.3	6.6	 20
125	 21	45.0	9.2	 25
126	 21	52.0	9.3	 25
127	 21	37.0	7.4	 20
128	 21	41.0	6.8	 25
129	 21	43.0	9.4	 25
130	 21	42.8	8.4	 16
131	 21	42.0	8.1	 20
132	 21	122.3	25.7	 20
133	 21	51.3	10.7	 16
134	 21	49.0	8.3	 25
135	 21	43.0	7.8	 25
136	 21	48.0	11.5	 20
137	 21	66.0	11.0	 25
138	 21	48.0	8.6	 25
139	 21	42.5	7.4	 20
140	 21	73.0	11.1	 25
141	 21	89.0	16.0	 25
142	 21	284.5	30.8	 16
143	 21	93.3	22.8	 20
144	 21	269.5	23.1	 20
145	 21	187.0	27.1	 16
146	 21	62.0	16.5	 25
147	 21	58.0	9.7	 25
148	 21	57.5	10.5	 20
149	 21	54.0	9.1	 25
150	 21	435.0	58.8	 25
151	 21	39.3	8.6	 20
152	 21	48.0	9.2	 25
153	 21	61.0	10.8	 25
154	 21	45.3	7.4	 16
155	 21	80.8	10.6	 20
156	 21	49.3	11.9	 20
157	 21	58.0	15.5	 16
158	 21	59.0	17.4	 25
159	 21	47.0	7.4	 25
160	 21	123.0	15.2	 20
161	 21	104.0	18.0	 25
162	 21	295.0	37.1	 20
163	 21	303.0	35.3	 25
164	 21	78.0	17.9	 25
165	 21	114.3	13.5	 20
166	 21	88.8	14.9	 20
167	 21	208.3	23.7	 20
168	 21	329.8	30.8	 16
169	 21	140.3	20.4	 20
170	 21	201.8	27.4	 20
171	 21	196.3	19.9	 20
172	 21	326.0	36.8	 25
173	 21	121.0	14.3	 25
174	 21	113.8	23.6	 20
175	 21	147.0	20.3	 25
176	 21	57.0	11.2	 25
177	 21	51.8	10.7	 20
178	 21	44.0	8.3	 25
179	 21	42.5	6.3	 20
180	 21	81.5	21.9	 16
181	 21	104.3	13.8	 20
182	 21	49.8	7.5	 20
183	 21	51.5	9.8	 20
184	 21	56.0	21.5	 25
185	 21	63.0	10.3	 25
186	 21	87.0	11.3	 20
187	 21	180.0	33.4	 25
188	 21	156.0	23.0	 25
189	 21	121.3	18.9	 20
190	 21	55.0	9.8	 25
191	 21	100.8	16.5	 20
192	 21	306.3	36.1	 16
193	 21	251.5	32.4	 20
194	 21	100.0	16.2	 20
195	 21	82.5	19.7	 20
196	 21	85.0	17.4	 25
197	 21	110.0	13.8	 25
198	 21	198.8	26.6	 20
199	 21	132.0	24.4	 25
200	 21	129.0	21.3	 25
201	 21	91.5	15.0	 20
202	 21	84.0	10.7	 25
203	 21	66.0	11.5	 20
204	 21	232.3	23.4	 16
205	 21	124.3	16.7	 20
206	 21	53.5	9.2	 20
207	 21	58.0	10.2	 20
208	 21	41.0	8.7	 25
209	 21	48.0	11.1	 25
210	 21	47.0	14.1	 20
211	 21	53.0	9.1	 25
212	 21	45.0	8.6	 25
213	 21	52.0	11.7	 20
214	 21	43.0	7.6	 25
215	 21	42.0	7.4	 25
216	 21	54.0	10.3	 16
217	 21	48.0	10.0	 20
218	 21	43.3	6.5	 20
219	 21	41.0	6.5	 16
220	 21	45.0	9.7	 25
221	 21	61.0	11.4	 25
222	 21	56.3	10.0	 20
223	 21	49.0	8.1	 25
224	 21	35.0	6.6	 25
225	 21	93.5	15.3	 20
226	 21	101.0	15.4	 25
227	 21	234.0	33.7	 25
228	 21	38.0	6.8	 16
229	 21	45.3	9.6	 20
230	 21	100.0	17.6	 20
231	 21	44.3	9.1	 16
232	 21	65.0	14.6	 25
233	 21	76.0	51.9	 25
234	 21	75.8	15.5	 20
235	 21	115.0	28.9	 25
236	 21	126.0	18.9	 25
237	 21	96.8	12.1	 20
238	 21	77.0	14.7	 25
239	 21	81.0	12.0	 25
240	 21	62.8	12.6	 16
241	 21	74.3	37.9	 20
242	 21	97.0	16.5	 20
243	 21	61.8	13.3	 16
244	 21	58.0	9.6	 25
245	 21	114.0	17.5	 25
246	 21	234.0	30.5	 20
247	 21	243.0	35.1	 25
248	 21	194.0	24.6	 25
249	 21	50.0	10.5	 20
250	 21	51.0	9.0	 25
251	 21	461.0	78.8	 25
252	 21	46.0	5.8	 20
253	 21	52.0	7.9	 20
254	 21	57.0	11.6	 20
255	 21	60.5	15.0	 16
256	 21	136.0	19.2	 20
257	 21	76.0	13.1	 25
258	 21	50.3	7.3	 20
259	 21	50.0	10.5	 25
260	 21	44.0	9.3	 25
261	 21	74.5	10.1	 20
262	 21	158.0	23.6	 25
263	 21	98.0	18.9	 25
264	 21	44.3	7.1	 20
265	 21	44.5	7.5	 20
266	 21	40.3	7.0	 20
267	 21	40.3	6.7	 16
268	 21	42.0	9.0	 20
269	 21	39.0	6.4	 25
270	 21	48.0	7.2	 20
271	 21	47.0	8.2	 25
272	 21	50.0	9.4	 25
273	 21	104.0	19.4	 20
274	 21	93.0	18.0	 25
275	 21	57.0	10.7	 25
276	 21	120.0	24.2	 20
277	 21	66.0	9.6	 20
278	 21	52.3	11.6	 20
279	 21	57.5	13.4	 16
280	 21	157.0	24.8	 20
281	 21	655.0	60.6	 25
282	 21	434.8	53.2	 20
283	 21	77.0	10.8	 25
284	 21	76.0	13.5	 25
285	 21	94.3	11.9	 20
286	 21	184.0	26.4	 25
287	 21	62.0	11.2	 25
288	 21	48.3	10.0	 20
289	 21	44.3	10.7	 20
290	 21	72.3	22.8	 16
291	 21	45.0	8.8	 20
292	 21	45.0	11.4	 20
293	 21	47.3	8.1	 16
294	 21	221.0	47.1	 25
295	 21	87.0	8.6	 25
296	 21	293.5	33.4	 20
297	 21	77.0	23.2	 25
298	 21	60.0	10.7	 25
299	 21	54.3	9.5	 20
300	 21	52.0	37.1	 25
301	 21	62.0	12.3	 25
302	 21	79.3	15.8	 16
303	 21	77.3	16.3	 20
304	 21	75.0	15.3	 20
305	 21	67.0	11.8	 16
306	 21	76.0	10.9	 25
307	 21	221.0	33.2	 25
308	 21	228.3	36.6	 20
309	 21	49.0	9.1	 25
310	 21	44.0	7.5	 25
311	 21	49.3	6.6	 20
312	 21	40.0	7.2	 25
313	 21	49.0	8.7	 25
314	 21	41.3	6.4	 16
315	 21	47.3	8.2	 20
316	 21	138.5	19.3	 20
317	 21	70.5	8.5	 16
318	 21	51.0	12.6	 25
319	 21	91.0	14.9	 25
320	 21	52.0	7.4	 20
321	 21	63.0	12.3	 25
322	 21	43.0	6.6	 25
323	 21	41.0	6.5	 20
324	 21	45.0	8.0	 25
325	 21	50.0	8.3	 25
326	 21	47.0	8.1	 16
327	 21	64.8	13.2	 20
328	 21	37.3	5.4	 20
329	 21	54.8	15.9	 16
330	 21	59.3	22.8	 20
331	 21	59.0	11.2	 25
332	 21	64.3	14.0	 20
333	 21	170.0	35.1	 25
334	 21	72.0	12.1	 25
335	 21	120.3	18.0	 20
336	 21	404.0	76.0	 25
337	 21	182.0	35.2	 25
338	 21	88.8	24.3	 20
339	 21	60.8	10.6	 20
340	 21	63.0	6.9	 20
341	 21	48.8	7.6	 16
342	 21	47.5	11.0	 20
343	 21	47.0	8.5	 25
344	 21	54.3	9.8	 20
345	 21	123.0	28.1	 25
346	 21	154.0	43.9	 25
347	 21	262.8	54.4	 20
348	 21	83.0	261.0	 25
349	 21	67.0	12.8	 25
350	 21	61.3	12.3	 20
351	 21	60.3	8.2	 20
352	 21	44.5	7.9	 20
353	 21	53.3	10.3	 16
354	 21	45.3	7.5	 20
355	 21	159.0	31.9	 25
356	 21	61.8	15.1	 20
357	 21	45.0	9.3	 25
358	 21	40.0	9.5	 25
359	 21	40.5	8.5	 20
360	 21	37.0	8.2	 25
361	 21	66.0	16.1	 25
362	 21	86.3	14.0	 20
363	 21	60.8	11.6	 20
364	 21	43.3	7.1	 20
365	 21	40.5	8.5	 16
366	 21	39.0	6.9	 20
367	 21	40.0	7.6	 25
368	 21	40.8	6.3	 20
369	 21	43.0	7.1	 25
370	 21	214.0	45.8	 25
371	 21	41.3	5.5	 20
372	 21	46.0	8.9	 25
373	 21	44.0	8.5	 25
374	 21	87.0	11.7	 20
375	 21	410.0	58.7	 25
376	 21	170.3	19.5	 20
377	 21	227.8	26.2	 16
378	 21	106.3	24.3	 20
379	 21	52.0	11.0	 20
380	 21	97.3	16.4	 20
381	 21	54.0	8.4	 25
382	 21	38.0	8.9	 25
383	 21	58.3	10.8	 20
384	 21	43.0	7.1	 25
385	 21	47.0	7.3	 25
386	 21	47.3	8.8	 20
387	 21	46.0	8.9	 25
388	 21	39.5	5.6	 20
389	 21	59.3	9.2	 16
390	 21	49.5	8.4	 20
391	 21	47.3	9.5	 20
392	 21	67.8	11.4	 20
393	 21	64.0	12.1	 25
394	 21	51.0	7.5	 25
395	 21	55.0	11.5	 20
396	 21	52.0	9.7	 25
397	 21	67.0	10.9	 25
398	 21	171.3	17.4	 20
399	 21	59.0	13.5	 25
400	 21	117.0	20.8	 20
401	 21	260.0	32.6	 16
402	 21	67.3	11.2	 20
403	 21	58.5	22.9	 20
404	 21	138.0	24.3	 20
405	 21	129.0	23.7	 25
406	 21	964.0	111.7	 25
407	 21	79.0	10.7	 20
408	 21	60.0	10.4	 25
409	 21	170.0	24.9	 25
410	 21	203.3	39.9	 20
411	 21	91.0	14.8	 25
412	 21	90.0	16.6	 25
413	 21	52.0	9.0	 16
414	 21	49.3	13.6	 20
415	 21	47.3	9.6	 20
416	 21	41.3	6.8	 16
417	 21	75.0	12.6	 25
418	 21	51.0	8.0	 20
419	 21	235.0	38.6	 25
420	 21	142.0	23.0	 25
421	 21	123.0	17.9	 20
422	 21	498.0	112.2	 25
423	 21	41.0	7.0	 25
424	 21	53.3	10.4	 20
425	 21	44.3	8.3	 20
426	 21	50.0	8.1	 20
427	 21	44.0	9.6	 16
428	 21	45.3	11.1	 20
429	 21	52.0	10.6	 25
430	 21	146.5	19.5	 20
431	 21	98.0	14.8	 25
432	 21	42.0	7.1	 25
433	 21	422.3	60.5	 20
434	 21	48.0	8.5	 25
435	 21	48.0	11.1	 25
436	 21	83.5	16.6	 20
437	 21	140.5	19.2	 20
438	 21	42.3	7.3	 20
439	 21	44.5	6.5	 16
440	 21	42.0	9.4	 20
441	 21	45.0	6.1	 25
442	 21	35.3	6.1	 20
443	 21	44.0	7.5	 25
444	 21	49.0	8.7	 25
445	 21	54.0	10.3	 20
446	 21	44.0	7.5	 25
447	 21	47.0	10.7	 25
448	 21	59.0	12.3	 20
449	 21	57.5	11.3	 20
450	 21	80.3	13.5	 20
451	 21	237.8	35.8	 16
452	 21	95.5	18.7	 20
453	 21	208.0	40.3	 20
454	 21	282.3	28.3	 20
455	 21	81.0	11.9	 25
456	 21	47.0	11.6	 25
457	 21	44.3	8.5	 20
458	 21	40.0	5.7	 25
459	 21	45.0	6.2	 25
460	 21	45.0	8.2	 20
461	 21	50.0	8.2	 25
462	 21	42.3	6.4	 20
463	 21	59.0	14.7	 16
464	 21	53.5	9.9	 20
465	 21	66.3	16.7	 20
466	 21	49.0	8.0	 20
467	 21	43.0	6.5	 25
468	 21	72.0	10.2	 25
469	 21	387.5	54.0	 20
470	 21	56.0	9.4	 25
471	 21	95.0	15.5	 25
472	 21	218.8	30.1	 20
473	 21	46.0	7.3	 25
474	 21	113.3	21.5	 20
475	 21	47.0	8.4	 16
476	 21	41.5	6.1	 20
477	 21	53.0	10.0	 20
478	 21	53.0	9.9	 20
479	 21	76.0	15.9	 25
480	 21	72.0	13.5	 25
481	 21	81.5	13.4	 20
482	 21	47.0	10.4	 25
483	 21	135.0	18.3	 25
484	 21	53.8	10.0	 20
485	 21	62.0	9.3	 25
486	 21	109.8	17.4	 20
487	 21	55.0	9.6	 16
488	 21	44.3	9.7	 20
489	 21	47.3	8.3	 20
490	 21	49.0	8.9	 16
491	 21	72.0	12.9	 25
492	 21	58.0	10.5	 25
493	 21	72.3	14.2	 20
494	 21	48.0	9.4	 25
495	 21	56.0	9.1	 25
496	 21	97.5	13.1	 20
497	 21	75.0	15.9	 25
498	 21	437.0	51.7	 25
499	 21	180.3	24.0	 16
500	 21	70.8	11.6	 20
501	 21	156.5	23.0	 20
502	 21	152.0	14.8	 16
503	 21	41.0	9.0	 25
504	 21	40.0	5.6	 25
505	 21	98.5	15.9	 20
506	 21	59.0	10.4	 25
507	 21	53.0	8.7	 25
508	 21	62.0	22.3	 20
509	 21	73.0	34.4	 25
510	 21	111.0	16.9	 25
511	 21	52.5	8.1	 16
512	 21	49.3	6.7	 20
513	 21	46.0	8.0	 20
514	 21	47.0	8.7	 16
515	 21	49.0	16.8	 25
516	 21	45.0	10.8	 25
517	 21	42.5	6.8	 20
518	 21	103.0	19.6	 25
519	 21	56.0	8.6	 25
520	 21	148.3	16.5	 20
521	 21	248.0	34.9	 25
522	 21	88.0	14.1	 25
523	 21	568.3	58.7	 16
524	 21	69.8	11.6	 20
525	 21	255.5	20.3	 20
526	 21	397.8	49.7	 16
527	 21	76.0	19.4	 25
528	 21	73.0	12.2	 25
529	 21	128.5	17.2	 20
530	 21	90.0	17.4	 25
531	 21	51.0	10.0	 25
532	 21	56.0	9.3	 20
533	 21	60.0	9.6	 25
534	 21	132.0	31.4	 25
535	 21	64.3	9.4	 20
536	 21	56.3	18.1	 20
537	 21	48.5	8.7	 20
538	 21	141.5	28.8	 16
539	 21	82.0	15.7	 20
540	 21	81.0	16.5	 25
541	 21	104.3	15.6	 20
542	 21	57.0	9.5	 25
543	 21	71.0	15.9	 25
544	 21	50.0	10.0	 20
545	 21	51.0	8.7	 25
546	 21	52.0	8.0	 20
547	 21	43.0	26.2	 25
548	 21	37.3	7.2	 20
549	 21	54.3	10.3	 16
550	 21	36.0	6.1	 20
551	 21	46.0	9.0	 20
552	 21	42.0	7.0	 20
553	 21	40.0	6.5	 25
554	 21	42.0	8.4	 25
555	 21	116.3	20.6	 20
556	 21	43.0	7.1	 25
557	 21	70.0	10.7	 25
558	 21	55.0	7.1	 20
559	 21	55.0	7.2	 25
560	 21	60.0	7.9	 20
561	 21	80.0	15.2	 16
562	 21	89.8	16.0	 20
563	 21	89.0	28.9	 20
564	 21	110.0	20.7	 20
565	 21	54.0	9.6	 25
566	 21	56.0	9.5	 25
567	 21	46.3	8.2	 20
568	 21	70.0	14.5	 25
569	 21	51.0	7.7	 25
570	 21	53.0	8.9	 20
571	 21	72.0	17.4	 25
572	 21	48.0	7.7	 25
573	 21	58.3	10.8	 16
574	 21	51.5	8.0	 20
575	 21	64.8	13.3	 20
576	 21	63.5	8.5	 16
577	 21	230.0	52.6	 25
578	 21	72.0	13.8	 25
579	 21	110.3	18.1	 20
580	 21	64.0	10.2	 25
581	 21	60.0	11.8	 25
582	 21	62.3	11.1	 20
583	 21	83.0	13.7	 25
584	 21	60.0	10.3	 25
585	 21	63.5	14.0	 16
586	 21	145.8	26.6	 20
587	 21	37.3	5.3	 20
588	 21	42.5	6.2	 16
589	 21	104.0	23.4	 25
590	 21	70.0	9.9	 25
591	 21	107.0	17.0	 20
592	 21	195.0	38.3	 25
593	 21	47.0	9.1	 25
594	 21	39.8	8.6	 20
595	 21	43.0	6.3	 25
596	 21	54.0	9.8	 25
597	 21	51.8	9.1	 16
598	 21	44.3	11.4	 20
599	 21	50.3	10.7	 20
600	 21	41.5	6.1	 16
601	 21	43.0	8.5	 25
602	 21	51.0	8.5	 25
603	 21	46.5	7.1	 20
604	 21	39.0	6.2	 25
605	 21	43.0	8.5	 25
606	 21	38.3	7.6	 20
607	 21	43.0	5.8	 25
608	 21	55.0	7.8	 25
609	 21	44.0	9.3	 20
610	 21	53.3	12.9	 20
611	 21	48.3	8.4	 20
612	 21	54.3	12.4	 16
613	 21	113.3	23.4	 20
614	 21	69.0	13.8	 25
615	 21	90.3	12.0	 20
616	 21	83.0	19.7	 25
617	 21	59.0	9.7	 25
618	 21	57.5	12.5	 20
619	 21	182.0	30.5	 25
620	 21	279.0	47.5	 25
621	 21	64.0	11.9	 20
622	 21	69.0	13.4	 20
623	 21	74.3	10.7	 20
624	 21	171.5	19.4	 16
625	 21	213.0	29.8	 20
626	 21	74.0	10.7	 25
627	 21	62.3	11.0	 20
628	 21	73.0	11.2	 25
629	 21	72.0	10.8	 25
630	 21	54.0	7.6	 20
631	 21	85.0	12.5	 25
632	 21	108.0	15.3	 25
633	 21	312.0	44.4	 20
634	 21	62.0	11.8	 20
635	 21	76.8	12.8	 20
636	 21	67.3	12.4	 16
637	 21	75.5	14.3	 20
638	 21	57.0	8.2	 25
639	 21	85.0	22.2	 20
  0	 22	5392.5	558.5	 20
  1	 22	57.0	7.8	 20
  2	 22	50.3	9.3	 20
  3	 22	46.0	6.9	 25
  4	 22	48.0	8.9	 20
  5	 22	52.0	11.7	 25
  6	 22	41.0	6.8	 25
  7	 22	42.5	9.1	 20
  8	 22	43.0	5.7	 25
  9	 22	40.0	6.5	 25
 10	 22	42.0	8.3	 20
 11	 22	42.0	6.9	 20
 12	 22	41.3	7.6	 20
 13	 22	38.8	9.5	 16
 14	 22	43.3	8.1	 20
 15	 22	61.0	11.5	 25
 16	 22	69.8	15.6	 20
 17	 22	65.0	11.9	 25
 18	 22	54.0	10.2	 25
 19	 22	40.5	8.1	 20
 20	 22	44.0	8.9	 25
 21	 22	47.0	7.4	 25
 22	 22	50.0	9.3	 20
 23	 22	54.5	7.4	 20
 24	 22	53.5	12.4	 20
 25	 22	69.3	12.4	 16
 26	 22	58.0	8.9	 20
 27	 22	52.0	7.6	 25
 28	 22	51.3	9.4	 20
 29	 22	63.0	13.6	 25
 30	 22	55.0	11.5	 25
 31	 22	55.8	14.2	 20
 32	 22	56.0	10.6	 25
 33	 22	47.0	10.8	 25
 34	 22	44.5	5.5	 20
 35	 22	47.0	8.3	 20
 36	 22	46.0	8.9	 20
 37	 22	42.8	7.2	 16
 38	 22	44.3	11.8	 20
 39	 22	43.0	7.9	 25
 40	 22	43.3	7.4	 20
 41	 22	45.0	7.6	 25
 42	 22	47.0	10.0	 25
 43	 22	56.0	13.6	 20
 44	 22	36.0	7.1	 25
 45	 22	37.0	5.8	 25
 46	 22	38.0	6.0	 20
 47	 22	34.8	7.7	 20
 48	 22	41.0	8.5	 20
 49	 22	50.3	9.7	 16
 50	 22	40.0	6.0	 20
 51	 22	46.5	7.8	 20
 52	 22	72.0	10.7	 20
 53	 22	82.0	18.5	 25
 54	 22	165.0	26.7	 25
 55	 22	61.8	8.6	 20
 56	 22	44.0	7.9	 25
 57	 22	74.0	12.5	 25
 58	 22	56.0	9.9	 20
 59	 22	55.0	10.0	 25
 60	 22	223.3	29.6	 20
 61	 22	44.3	5.8	 16
 62	 22	40.3	6.9	 20
 63	 22	40.3	7.6	 20
 64	 22	43.3	7.8	 20
 65	 22	40.0	8.7	 25
 66	 22	42.0	7.1	 25
 67	 22	43.3	7.9	 20
 68	 22	58.0	11.5	 25
 69	 22	48.0	8.9	 25
 70	 22	50.0	8.8	 20
 71	 22	43.0	8.7	 25
 72	 22	43.5	6.9	 20
 73	 22	46.0	11.2	 16
 74	 22	84.3	17.8	 20
 75	 22	48.3	9.3	 20
 76	 22	47.0	12.9	 20
 77	 22	48.0	7.8	 25
 78	 22	43.0	5.5	 25
 79	 22	65.0	10.7	 20
 80	 22	63.0	12.6	 25
 81	 22	39.0	5.7	 25
 82	 22	44.3	9.3	 20
 83	 22	59.0	9.2	 25
 84	 22	43.3	7.3	 20
 85	 22	42.0	5.6	 16
 86	 22	47.8	13.6	 20
 87	 22	45.3	8.6	 20
 88	 22	188.8	23.8	 16
 89	 22	184.0	36.5	 25
 90	 22	74.0	13.3	 25
 91	 22	789.8	76.9	 20
 92	 22	632.0	40.0	 25
 93	 22	241.0	38.0	 25
 94	 22	156.3	21.5	 20
 95	 22	169.0	23.4	 25
 96	 22	56.0	8.2	 25
 97	 22	64.8	10.4	 16
 98	 22	48.3	9.7	 20
 99	 22	46.3	8.9	 20
100	 22	41.0	6.0	 16
101	 22	48.0	9.7	 25
102	 22	46.0	9.5	 25
103	 22	41.3	7.2	 20
104	 22	45.0	9.1	 25
105	 22	41.0	8.7	 25
106	 22	39.5	9.4	 20
107	 22	41.0	7.5	 25
108	 22	38.0	8.2	 25
109	 22	34.0	4.1	 16
110	 22	40.3	7.6	 20
111	 22	39.5	8.1	 20
112	 22	48.8	7.0	 16
113	 22	110.0	23.1	 25
114	 22	50.0	8.4	 25
115	 22	48.3	8.4	 20
116	 22	41.0	7.5	 25
117	 22	48.0	10.6	 25
118	 22	40.3	7.7	 20
119	 22	42.0	7.4	 25
120	 22	43.0	6.5	 25
121	 22	91.3	17.1	 16
122	 22	74.3	12.7	 20
123	 22	48.5	8.4	 20
124	 22	41.0	6.6	 16
125	 22	44.0	7.0	 25
126	 22	48.0	8.4	 25
127	 22	50.5	11.3	 20
128	 22	39.0	6.1	 25
129	 22	40.0	5.4	 25
130	 22	40.3	6.2	 20
131	 22	41.0	8.3	 25
132	 22	65.5	11.4	 20
133	 22	41.0	7.0	 25
134	 22	43.3	8.3	 20
135	 22	43.5	7.2	 16
136	 22	53.8	13.2	 20
137	 22	65.5	8.2	 20
138	 22	40.3	7.9	 20
139	 22	43.0	8.8	 25
140	 22	62.0	12.1	 25
141	 22	67.8	13.1	 20
142	 22	129.0	19.4	 25
143	 22	102.0	15.2	 25
144	 22	153.3	22.4	 20
145	 22	171.0	19.4	 25
146	 22	83.5	15.8	 20
147	 22	58.0	8.1	 16
148	 22	52.3	13.6	 20
149	 22	55.3	9.8	 20
150	 22	65.3	10.6	 20
151	 22	45.0	10.9	 25
152	 22	52.0	9.2	 25
153	 22	48.0	10.1	 20
154	 22	45.0	9.0	 25
155	 22	73.0	14.0	 25
156	 22	54.0	11.1	 20
157	 22	66.0	9.8	 25
158	 22	47.0	8.7	 20
159	 22	43.8	7.2	 16
160	 22	60.0	10.2	 20
161	 22	70.0	12.4	 20
162	 22	93.3	10.5	 20
163	 22	135.0	22.3	 25
164	 22	63.0	11.7	 25
165	 22	61.5	10.1	 20
166	 22	129.0	16.6	 25
167	 22	62.0	8.1	 25
168	 22	100.0	22.2	 20
169	 22	148.0	18.5	 25
170	 22	156.0	110.2	 25
171	 22	133.5	19.2	 16
172	 22	246.8	34.7	 20
173	 22	86.5	8.8	 20
174	 22	115.3	24.6	 16
175	 22	95.0	25.4	 25
176	 22	55.0	12.5	 25
177	 22	42.0	6.8	 20
178	 22	39.0	7.7	 25
179	 22	42.0	9.1	 25
180	 22	63.5	9.0	 20
181	 22	48.0	7.3	 25
182	 22	47.0	10.8	 25
183	 22	43.8	9.4	 16
184	 22	50.3	9.9	 20
185	 22	60.0	11.0	 20
186	 22	115.8	13.4	 16
187	 22	141.0	16.9	 25
188	 22	84.0	13.8	 25
189	 22	78.3	14.3	 20
190	 22	70.0	11.7	 25
191	 22	73.0	15.8	 25
192	 22	109.0	20.1	 20
193	 22	65.0	9.9	 25
194	 22	292.0	27.0	 25
195	 22	94.3	16.9	 16
196	 22	89.3	13.9	 20
197	 22	145.5	18.4	 20
198	 22	306.5	25.3	 16
199	 22	102.0	22.6	 25
200	 22	92.0	16.1	 25
201	 22	74.5	15.0	 20
202	 22	66.0	13.1	 25
203	 22	51.0	10.0	 25
204	 22	57.3	8.6	 20
205	 22	72.0	14.4	 25
206	 22	56.0	11.7	 25
207	 22	52.0	7.5	 16
208	 22	40.8	8.4	 20
209	 22	45.8	8.3	 20
210	 22	44.3	8.2	 16
211	 22	56.0	9.2	 20
212	 22	52.0	11.4	 25
213	 22	45.3	5.8	 20
214	 22	43.0	8.2	 25
215	 22	47.0	8.7	 25
216	 22	41.3	7.3	 20
217	 22	57.0	31.2	 25
218	 22	47.0	10.9	 25
219	 22	42.0	11.2	 20
220	 22	39.8	7.2	 20
221	 22	47.3	10.3	 20
222	 22	54.0	10.9	 16
223	 22	44.8	8.6	 20
224	 22	39.0	6.5	 25
225	 22	65.0	9.7	 20
226	 22	45.0	9.8	 25
227	 22	47.0	10.5	 25
228	 22	40.3	8.2	 20
229	 22	45.0	11.9	 25
230	 22	55.0	11.5	 25
231	 22	47.0	9.0	 20
232	 22	60.0	10.2	 20
233	 22	53.3	8.5	 20
234	 22	62.3	10.4	 16
235	 22	217.5	33.2	 20
236	 22	226.0	31.2	 25
237	 22	92.5	16.1	 20
238	 22	79.0	13.0	 25
239	 22	82.0	12.4	 25
240	 22	60.3	6.9	 20
241	 22	69.0	10.5	 25
242	 22	88.0	12.4	 25
243	 22	54.0	7.9	 20
244	 22	44.3	9.8	 20
245	 22	87.3	13.7	 20
246	 22	78.3	13.0	 16
247	 22	67.5	11.9	 20
248	 22	143.0	21.6	 25
249	 22	58.3	13.1	 20
250	 22	48.0	8.9	 25
251	 22	126.0	21.6	 25
252	 22	43.0	8.4	 20
253	 22	47.0	7.2	 25
254	 22	74.0	12.6	 25
255	 22	67.8	11.1	 20
256	 22	72.0	16.4	 25
257	 22	52.3	6.9	 20
258	 22	44.8	9.8	 16
259	 22	52.8	10.5	 20
260	 22	39.5	5.0	 16
261	 22	78.0	19.3	 25
262	 22	119.0	18.2	 25
263	 22	87.3	11.2	 20
264	 22	41.0	7.5	 25
265	 22	41.0	9.4	 25
266	 22	42.5	7.3	 20
267	 22	47.0	8.6	 25
268	 22	40.0	7.5	 25
269	 22	37.5	6.2	 16
270	 22	54.5	8.1	 20
271	 22	48.3	8.2	 20
272	 22	51.5	8.2	 16
273	 22	61.0	9.7	 25
274	 22	84.0	12.9	 25
275	 22	60.3	9.2	 20
276	 22	81.0	16.1	 25
277	 22	60.0	9.8	 25
278	 22	49.0	9.4	 20
279	 22	58.0	12.3	 25
280	 22	78.0	10.3	 25
281	 22	228.3	35.0	 16
282	 22	138.0	23.1	 20
283	 22	48.8	8.4	 20
284	 22	137.0	27.8	 16
285	 22	59.0	7.7	 25
286	 22	126.0	16.6	 25
287	 22	51.0	9.8	 20
288	 22	44.0	7.5	 25
289	 22	46.0	8.0	 25
290	 22	82.3	17.6	 20
291	 22	45.0	8.9	 25
292	 22	53.0	9.1	 25
293	 22	48.3	7.6	 20
294	 22	160.5	31.4	 20
295	 22	64.0	8.9	 20
296	 22	164.8	18.0	 16
297	 22	100.0	15.1	 20
298	 22	63.0	10.5	 25
299	 22	55.0	10.5	 20
300	 22	46.0	8.7	 25
301	 22	65.0	9.6	 25
302	 22	68.3	11.0	 20
303	 22	63.0	13.6	 25
304	 22	82.0	17.9	 25
305	 22	74.3	10.4	 20
306	 22	62.8	11.9	 20
307	 22	78.3	22.3	 20
308	 22	163.3	51.8	 16
309	 22	48.5	8.6	 20
310	 22	56.0	10.2	 25
311	 22	51.3	9.1	 20
312	 22	45.0	8.9	 25
313	 22	51.0	10.0	 25
314	 22	36.5	6.3	 20
315	 22	44.0	7.7	 25
316	 22	53.0	8.5	 25
317	 22	49.0	9.6	 20
318	 22	44.0	8.2	 20
319	 22	50.3	9.2	 20
320	 22	52.0	7.2	 16
321	 22	73.0	10.3	 20
322	 22	47.0	8.0	 25
323	 22	44.0	7.7	 20
324	 22	45.0	8.5	 25
325	 22	40.0	7.2	 25
326	 22	51.3	11.1	 20
327	 22	53.0	10.9	 25
328	 22	40.0	6.5	 25
329	 22	53.5	11.5	 20
330	 22	51.0	8.3	 25
331	 22	60.0	9.5	 20
332	 22	71.0	11.6	 16
333	 22	261.5	36.1	 20
334	 22	105.0	22.5	 20
335	 22	122.3	19.9	 20
336	 22	194.0	30.0	 25
337	 22	184.0	32.9	 25
338	 22	73.3	25.9	 20
339	 22	64.0	13.9	 25
340	 22	51.0	8.8	 25
341	 22	46.0	8.9	 20
342	 22	46.0	10.5	 25
343	 22	79.5	14.1	 20
344	 22	59.5	13.8	 16
345	 22	135.3	27.0	 20
346	 22	114.0	17.2	 20
347	 22	187.5	25.9	 20
348	 22	72.0	18.9	 25
349	 22	60.0	9.8	 25
350	 22	66.0	11.9	 20
351	 22	55.0	11.8	 25
352	 22	36.0	6.7	 25
353	 22	42.5	8.6	 20
354	 22	48.0	10.3	 25
355	 22	162.0	26.7	 20
356	 22	54.8	12.1	 16
357	 22	52.3	9.6	 20
358	 22	42.5	8.7	 20
359	 22	39.8	6.5	 20
360	 22	37.0	8.7	 25
361	 22	44.0	6.8	 25
362	 22	89.8	24.3	 20
363	 22	60.0	12.5	 25
364	 22	46.0	6.5	 25
365	 22	43.3	8.6	 20
366	 22	37.0	5.8	 25
367	 22	40.3	8.2	 20
368	 22	41.3	8.3	 16
369	 22	54.8	10.4	 20
370	 22	93.3	17.4	 20
371	 22	43.0	7.7	 16
372	 22	42.0	8.0	 25
373	 22	40.0	8.5	 25
374	 22	47.0	8.5	 20
375	 22	208.0	44.5	 25
376	 22	140.0	22.0	 25
377	 22	123.3	20.4	 20
378	 22	86.0	15.2	 25
379	 22	55.0	11.8	 25
380	 22	84.3	13.3	 16
381	 22	54.8	11.4	 20
382	 22	47.3	10.6	 20
383	 22	88.5	13.6	 16
384	 22	48.0	8.2	 25
385	 22	47.0	7.7	 25
386	 22	49.0	6.7	 20
387	 22	47.0	9.5	 25
388	 22	51.3	6.4	 20
389	 22	53.0	11.4	 25
390	 22	46.0	6.5	 25
391	 22	51.3	7.6	 20
392	 22	54.0	8.0	 20
393	 22	63.3	11.2	 20
394	 22	54.0	8.3	 16
395	 22	54.3	10.8	 20
396	 22	41.0	5.5	 25
397	 22	67.3	15.7	 20
398	 22	150.0	20.4	 25
399	 22	53.0	11.7	 25
400	 22	70.5	12.0	 20
401	 22	119.0	22.8	 25
402	 22	68.0	15.7	 25
403	 22	46.5	7.6	 20
404	 22	313.0	56.8	 20
405	 22	261.3	19.4	 20
406	 22	473.0	54.5	 16
407	 22	77.8	13.4	 20
408	 22	52.0	8.6	 25
409	 22	71.3	10.6	 20
410	 22	63.0	11.3	 25
411	 22	64.0	12.8	 25
412	 22	63.3	21.5	 20
413	 22	58.0	11.0	 25
414	 22	48.0	9.3	 25
415	 22	47.3	8.0	 20
416	 22	44.0	9.0	 25
417	 22	52.5	9.6	 20
418	 22	53.0	7.0	 16
419	 22	119.0	18.7	 20
420	 22	73.5	9.9	 20
421	 22	88.3	13.9	 20
422	 22	136.0	31.9	 25
423	 22	40.0	7.7	 25
424	 22	45.8	8.5	 20
425	 22	46.0	27.0	 25
426	 22	49.0	17.7	 25
427	 22	59.3	10.3	 20
428	 22	40.0	10.3	 25
429	 22	47.3	7.4	 20
430	 22	56.8	13.2	 16
431	 22	121.0	19.0	 20
432	 22	46.3	8.6	 20
433	 22	115.5	20.6	 20
434	 22	48.0	7.7	 25
435	 22	61.0	12.0	 25
436	 22	68.3	11.0	 20
437	 22	89.0	12.9	 25
438	 22	44.0	8.0	 25
439	 22	40.3	7.5	 20
440	 22	44.0	7.0	 25
441	 22	53.0	7.2	 20
442	 22	45.3	9.1	 16
443	 22	46.3	7.9	 20
444	 22	52.0	8.3	 20
445	 22	51.0	7.4	 20
446	 22	56.0	9.4	 25
447	 22	50.0	7.9	 25
448	 22	57.0	10.3	 20
449	 22	54.0	9.2	 25
450	 22	60.0	12.9	 25
451	 22	101.5	13.2	 20
452	 22	107.0	14.2	 25
453	 22	231.0	25.7	 25
454	 22	203.3	23.3	 16
455	 22	64.0	10.0	 20
456	 22	52.3	12.0	 20
457	 22	42.0	6.1	 16
458	 22	39.0	5.9	 25
459	 22	38.0	6.8	 25
460	 22	43.5	9.1	 20
461	 22	40.0	7.9	 25
462	 22	38.0	7.5	 25
463	 22	43.3	6.5	 20
464	 22	52.0	7.6	 25
465	 22	42.0	10.0	 25
466	 22	47.3	8.1	 16
467	 22	47.3	7.5	 20
468	 22	66.5	12.1	 20
469	 22	422.3	43.6	 16
470	 22	58.0	11.8	 25
471	 22	59.0	9.0	 25
472	 22	78.3	10.7	 20
473	 22	45.0	6.7	 25
474	 22	57.0	10.3	 25
475	 22	43.0	7.2	 20
476	 22	42.0	7.2	 25
477	 22	44.0	9.2	 25
478	 22	54.3	12.8	 16
479	 22	43.5	6.5	 20
480	 22	71.5	16.3	 20
481	 22	66.5	13.7	 16
482	 22	45.0	6.8	 25
483	 22	50.0	16.2	 25
484	 22	45.5	9.0	 20
485	 22	52.0	10.1	 25
486	 22	216.0	35.4	 25
487	 22	69.5	11.8	 20
488	 22	42.0	8.6	 25
489	 22	40.0	8.0	 25
490	 22	43.0	6.7	 20
491	 22	60.8	18.1	 20
492	 22	55.0	9.3	 20
493	 22	67.3	9.3	 16
494	 22	46.3	5.5	 20
495	 22	48.0	8.4	 25
496	 22	172.8	32.9	 20
497	 22	91.0	15.8	 25
498	 22	217.0	32.3	 25
499	 22	153.0	26.5	 20
500	 22	54.0	9.6	 25
501	 22	72.0	15.9	 25
502	 22	44.5	7.5	 20
503	 22	46.5	8.9	 20
504	 22	40.3	6.4	 20
505	 22	59.5	8.3	 16
506	 22	51.0	9.1	 20
507	 22	54.0	24.5	 25
508	 22	58.0	18.1	 20
509	 22	66.0	9.6	 25
510	 22	98.0	19.3	 25
511	 22	45.0	5.8	 20
512	 22	53.0	11.2	 25
513	 22	48.0	7.3	 25
514	 22	46.0	11.0	 20
515	 22	50.0	7.8	 20
516	 22	44.0	8.9	 16
517	 22	48.0	8.7	 20
518	 22	54.5	12.3	 20
519	 22	44.3	7.0	 20
520	 22	124.0	21.7	 25
521	 22	892.0	165.9	 25
522	 22	78.0	13.6	 20
523	 22	152.0	33.0	 25
524	 22	99.0	16.0	 25
525	 22	300.0	27.9	 20
526	 22	363.0	73.6	 25
527	 22	83.8	24.3	 20
528	 22	58.0	13.4	 16
529	 22	130.0	19.3	 20
530	 22	74.3	12.6	 20
531	 22	51.5	7.6	 16
532	 22	62.0	12.3	 25
533	 22	86.0	12.7	 25
534	 22	219.3	23.6	 20
535	 22	78.0	13.0	 25
536	 22	47.0	7.6	 25
537	 22	45.5	6.5	 20
538	 22	230.0	45.9	 25
539	 22	95.0	17.7	 25
540	 22	76.5	16.8	 16
541	 22	118.3	16.9	 20
542	 22	52.5	10.2	 20
543	 22	64.3	13.4	 16
544	 22	50.0	13.1	 25
545	 22	45.0	9.2	 25
546	 22	57.3	10.1	 20
547	 22	45.0	11.7	 25
548	 22	40.0	7.2	 25
549	 22	42.3	6.8	 20
550	 22	42.0	9.6	 25
551	 22	40.0	5.5	 25
552	 22	38.0	7.9	 16
553	 22	37.3	5.3	 20
554	 22	40.3	7.4	 20
555	 22	56.3	11.8	 16
556	 22	41.0	7.2	 25
557	 22	55.0	10.3	 25
558	 22	50.3	8.6	 20
559	 22	59.0	10.8	 25
560	 22	69.0	11.7	 25
561	 22	74.5	19.0	 20
562	 22	94.0	17.1	 25
563	 22	59.0	11.8	 25
564	 22	74.8	11.3	 16
565	 22	50.3	9.9	 20
566	 22	53.5	10.2	 20
567	 22	51.3	8.7	 16
568	 22	79.0	13.8	 25
569	 22	48.0	8.7	 25
570	 22	41.0	7.1	 20
571	 22	43.0	8.1	 25
572	 22	48.0	8.3	 25
573	 22	50.3	10.3	 20
574	 22	64.0	13.0	 25
575	 22	64.0	12.3	 25
576	 22	48.8	10.3	 20
577	 22	54.5	12.5	 20
578	 22	78.3	10.2	 20
579	 22	51.0	8.7	 16
580	 22	70.5	14.3	 20
581	 22	65.0	10.9	 25
582	 22	74.3	10.5	 20
583	 22	62.0	12.6	 25
584	 22	69.0	11.4	 25
585	 22	60.5	10.6	 20
586	 22	73.0	13.6	 25
587	 22	42.0	7.0	 25
588	 22	41.0	5.0	 20
589	 22	64.8	13.9	 20
590	 22	55.0	8.6	 20
591	 22	49.5	8.8	 16
592	 22	89.5	19.7	 20
593	 22	40.0	6.1	 25
594	 22	44.0	8.4	 20
595	 22	43.0	9.6	 25
596	 22	63.0	7.9	 25
597	 22	43.3	7.8	 20
598	 22	41.0	6.4	 25
599	 22	52.0	9.7	 25
600	 22	44.3	7.5	 20
601	 22	40.3	8.0	 20
602	 22	51.0	7.4	 20
603	 22	49.0	6.6	 16
604	 22	50.0	9.0	 20
605	 22	46.0	13.9	 25
606	 22	44.3	9.8	 20
607	 22	43.0	7.8	 25
608	 22	59.0	13.3	 25
609	 22	37.8	8.0	 20
610	 22	46.0	8.8	 25
611	 22	53.0	10.4	 25
612	 22	48.3	9.7	 20
613	 22	76.0	15.6	 25
614	 22	83.3	18.0	 20
615	 22	72.5	16.4	 16
616	 22	118.8	25.0	 20
617	 22	50.0	9.2	 20
618	 22	47.3	9.1	 20
619	 22	120.0	22.7	 25
620	 22	83.0	14.2	 25
621	 22	59.0	11.3	 20
622	 22	61.0	13.0	 25
623	 22	66.0	13.8	 25
624	 22	268.0	29.7	 20
625	 22	138.0	25.9	 25
626	 22	66.3	8.4	 20
627	 22	50.3	7.9	 16
628	 22	77.0	11.2	 20
629	 22	63.3	9.1	 20
630	 22	81.3	11.1	 20
631	 22	104.0	22.1	 25
632	 22	85.0	15.3	 25
633	 22	476.0	44.3	 20
634	 22	64.0	10.4	 25
635	 22	70.0	13.5	 25
636	 22	69.3	8.3	 20
637	 22	88.0	27.2	 25
638	 22	63.0	18.3	 20
639	 22	6623.5	352.5	 16
  0	 23	75.0	10.0	 25
  1	 23	63.0	9.1	 20
  2	 23	89.3	12.6	 20
  3	 23	55.3	7.0	 20
  4	 23	44.0	6.7	 16
  5	 23	58.5	7.5	 20
  6	 23	54.0	8.6	 25
  7	 23	57.3	11.4	 20
  8	 23	41.0	8.1	 25
  9	 23	40.0	9.1	 25
 10	 23	48.0	14.9	 20
 11	 23	50.0	8.5	 25
 12	 23	47.0	10.7	 25
 13	 23	44.3	9.0	 20
 14	 23	52.0	8.4	 25
 15	 23	58.0	6.9	 20
 16	 23	90.0	15.1	 16
 17	 23	61.3	12.2	 20
 18	 23	62.3	9.6	 20
 19	 23	97.0	18.7	 20
 20	 23	49.0	11.1	 25
 21	 23	46.0	9.8	 25
 22	 23	42.3	8.7	 20
 23	 23	55.0	10.4	 25
 24	 23	58.0	11.2	 25
 25	 23	92.3	15.3	 20
 26	 23	186.0	25.3	 25
 27	 23	125.8	17.7	 20
 28	 23	105.5	18.6	 16
 29	 23	67.0	12.2	 20
 30	 23	135.8	25.6	 20
 31	 23	582.0	74.7	 20
 32	 23	736.0	57.6	 25
 33	 23	90.0	9.6	 25
 34	 23	77.8	16.8	 20
 35	 23	41.0	7.7	 25
 36	 23	59.0	8.6	 25
 37	 23	638.3	82.4	 20
 38	 23	59.0	9.2	 25
 39	 23	73.3	14.2	 20
 40	 23	45.0	7.0	 16
 41	 23	38.3	6.8	 20
 42	 23	38.0	8.0	 20
 43	 23	70.5	13.9	 20
 44	 23	41.0	6.6	 25
 45	 23	46.0	8.7	 25
 46	 23	51.8	9.7	 20
 47	 23	45.0	8.2	 25
 48	 23	82.0	15.7	 25
 49	 23	42.0	7.2	 20
 50	 23	41.0	8.4	 25
 51	 23	591.0	83.6	 25
 52	 23	75.0	16.4	 16
 53	 23	112.8	17.5	 20
 54	 23	76.3	13.0	 20
 55	 23	50.3	9.5	 16
 56	 23	41.0	6.3	 25
 57	 23	50.0	9.4	 25
 58	 23	45.5	10.3	 20
 59	 23	44.0	10.0	 25
 60	 23	93.0	14.6	 25
 61	 23	42.0	8.1	 20
 62	 23	51.0	9.1	 25
 63	 23	43.0	7.2	 25
 64	 23	43.3	8.9	 16
 65	 23	52.5	8.6	 20
 66	 23	128.5	14.1	 20
 67	 23	53.3	9.9	 16
 68	 23	148.0	22.2	 25
 69	 23	170.0	17.5	 25
 70	 23	1086.8	104.4	 20
 71	 23	61.0	9.4	 25
 72	 23	56.0	9.9	 25
 73	 23	53.3	9.7	 20
 74	 23	70.0	12.7	 25
 75	 23	53.0	9.9	 25
 76	 23	53.3	5.5	 16
 77	 23	46.3	10.1	 20
 78	 23	62.0	12.2	 20
 79	 23	74.3	14.1	 16
 80	 23	87.0	14.8	 25
 81	 23	44.0	8.9	 25
 82	 23	40.5	7.8	 20
 83	 23	38.0	7.7	 25
 84	 23	88.0	15.9	 25
 85	 23	58.5	9.4	 20
 86	 23	133.0	21.1	 25
 87	 23	76.0	16.2	 25
 88	 23	50.3	11.0	 20
 89	 23	61.0	11.9	 20
 90	 23	218.3	30.3	 20
 91	 23	79.8	13.2	 16
 92	 23	217.3	18.1	 20
 93	 23	293.0	32.4	 25
 94	 23	46.0	11.5	 20
 95	 23	51.0	8.7	 25
 96	 23	57.0	11.9	 25
 97	 23	108.3	15.2	 20
 98	 23	64.0	10.2	 25
 99	 23	44.3	7.1	 20
100	 23	146.0	20.5	 25
101	 23	61.3	11.3	 20
102	 23	62.5	10.7	 16
103	 23	58.5	13.7	 20
104	 23	75.0	13.4	 20
105	 23	58.3	8.1	 20
106	 23	48.0	7.9	 25
107	 23	60.0	8.1	 25
108	 23	57.3	8.1	 20
109	 23	41.0	8.6	 25
110	 23	53.0	9.1	 25
111	 23	46.3	14.1	 20
112	 23	75.0	14.2	 25
113	 23	44.3	7.3	 20
114	 23	48.0	8.6	 16
115	 23	45.3	8.5	 20
116	 23	90.0	19.0	 20
117	 23	40.3	5.5	 20
118	 23	56.0	11.2	 25
119	 23	110.0	16.4	 25
120	 23	53.5	8.6	 20
121	 23	75.0	12.9	 25
122	 23	61.0	9.4	 25
123	 23	713.5	76.5	 20
124	 23	194.0	28.0	 25
125	 23	208.3	33.1	 20
126	 23	172.0	22.1	 16
127	 23	175.0	18.5	 20
128	 23	181.5	16.7	 20
129	 23	59.3	9.3	 16
130	 23	48.0	7.1	 25
131	 23	50.0	8.1	 25
132	 23	118.8	19.7	 20
133	 23	48.0	8.4	 25
134	 23	47.0	10.4	 25
135	 23	48.0	5.9	 20
136	 23	47.0	11.1	 25
137	 23	48.0	10.3	 25
138	 23	124.8	16.3	 16
139	 23	43.3	6.7	 20
140	 23	53.3	9.4	 20
141	 23	47.0	6.3	 16
142	 23	154.0	30.9	 25
143	 23	79.0	15.0	 25
144	 23	225.8	28.3	 20
145	 23	101.0	15.2	 25
146	 23	209.0	20.2	 25
147	 23	517.3	44.8	 20
148	 23	726.0	57.7	 25
149	 23	88.0	20.0	 25
150	 23	82.0	15.7	 16
151	 23	79.0	31.1	 20
152	 23	75.3	10.9	 20
153	 23	67.3	12.4	 16
154	 23	59.0	14.2	 25
155	 23	49.0	10.0	 25
156	 23	86.0	16.2	 20
157	 23	66.0	13.9	 25
158	 23	52.0	12.8	 25
159	 23	47.3	6.3	 20
160	 23	49.0	8.7	 25
161	 23	59.0	9.9	 25
162	 23	156.8	22.1	 16
163	 23	82.0	14.0	 20
164	 23	42.8	15.0	 20
165	 23	48.0	8.9	 16
166	 23	72.0	19.2	 25
167	 23	52.0	8.1	 25
168	 23	50.3	6.2	 20
169	 23	64.0	10.2	 25
170	 23	119.0	10.5	 25
171	 23	98.0	16.8	 20
172	 23	164.0	19.9	 25
173	 23	90.0	15.7	 25
174	 23	152.0	14.2	 20
175	 23	95.3	20.0	 20
176	 23	99.5	9.4	 20
177	 23	63.3	9.3	 16
178	 23	87.0	18.9	 20
179	 23	58.0	8.2	 25
180	 23	44.3	9.7	 20
181	 23	39.0	7.2	 25
182	 23	42.0	6.2	 25
183	 23	39.3	7.4	 20
184	 23	72.0	12.8	 25
185	 23	60.0	9.0	 25
186	 23	121.3	26.6	 20
187	 23	89.0	13.8	 20
188	 23	69.5	17.5	 20
189	 23	68.0	10.9	 16
190	 23	54.3	8.8	 20
191	 23	66.0	11.1	 25
192	 23	61.3	10.6	 20
193	 23	69.0	10.6	 25
194	 23	65.0	11.3	 25
195	 23	52.3	9.1	 20
196	 23	47.0	6.5	 25
197	 23	371.0	47.2	 25
198	 23	393.5	21.7	 20
199	 23	139.3	25.0	 20
200	 23	57.8	10.6	 20
201	 23	60.5	8.4	 16
202	 23	75.5	14.6	 20
203	 23	42.0	10.1	 25
204	 23	42.0	9.9	 20
205	 23	43.0	5.2	 25
206	 23	52.0	9.3	 25
207	 23	44.3	11.6	 20
208	 23	43.0	9.9	 25
209	 23	47.0	6.7	 25
210	 23	43.3	9.1	 20
211	 23	44.0	7.9	 25
212	 23	42.5	10.2	 20
213	 23	38.3	3.8	 16
214	 23	39.3	7.2	 20
215	 23	40.0	8.7	 20
216	 23	44.0	6.8	 20
217	 23	44.0	9.0	 25
218	 23	56.0	10.5	 25
219	 23	59.0	10.6	 20
220	 23	73.0	30.4	 25
221	 23	41.0	8.8	 25
222	 23	41.3	7.4	 20
223	 23	42.0	7.9	 25
224	 23	43.8	9.3	 20
225	 23	38.3	6.5	 16
226	 23	44.0	9.6	 20
227	 23	47.3	9.0	 16
228	 23	50.0	9.8	 25
229	 23	45.0	9.8	 25
230	 23	240.3	39.8	 20
231	 23	55.0	8.9	 25
232	 23	85.0	20.7	 25
233	 23	118.0	12.7	 20
234	 23	82.0	22.2	 25
235	 23	142.0	18.4	 25
236	 23	95.8	16.1	 16
237	 23	82.5	10.4	 20
238	 23	82.5	13.6	 20
239	 23	72.8	9.7	 16
240	 23	85.0	18.4	 25
241	 23	150.0	21.5	 25
242	 23	90.3	12.1	 20
243	 23	65.0	9.1	 25
244	 23	69.0	8.2	 25
245	 23	44.3	9.3	 20
246	 23	47.0	8.1	 25
247	 23	140.0	21.5	 25
248	 23	87.3	13.7	 16
249	 23	101.3	23.4	 20
250	 23	161.5	19.3	 20
251	 23	114.0	13.4	 16
252	 23	78.3	13.9	 20
253	 23	77.0	10.7	 25
254	 23	95.3	16.2	 20
255	 23	1193.0	245.3	 25
256	 23	1309.0	117.0	 25
257	 23	55.5	7.9	 20
258	 23	76.0	18.3	 25
259	 23	65.0	12.5	 25
260	 23	49.8	9.5	 20
261	 23	54.8	9.2	 20
262	 23	47.3	11.1	 20
263	 23	51.0	9.5	 16
264	 23	63.0	57.8	 20
265	 23	51.0	8.8	 25
266	 23	48.3	8.3	 20
267	 23	44.0	7.0	 25
268	 23	54.0	9.7	 25
269	 23	48.8	8.6	 20
270	 23	57.0	9.5	 25
271	 23	62.0	12.7	 25
272	 23	47.3	11.4	 20
273	 23	42.0	8.4	 20
274	 23	45.0	6.0	 20
275	 23	63.8	16.0	 16
276	 23	60.8	14.6	 20
277	 23	46.0	9.5	 25
278	 23	41.3	8.6	 20
279	 23	96.0	46.4	 25
280	 23	74.0	10.6	 25
281	 23	47.3	7.9	 20
282	 23	41.0	9.0	 25
283	 23	47.0	8.7	 25
284	 23	135.8	26.0	 20
285	 23	159.3	27.4	 20
286	 23	71.0	10.7	 20
287	 23	45.8	9.2	 16
288	 23	39.0	8.6	 20
289	 23	43.5	10.0	 20
290	 23	92.8	19.1	 20
291	 23	50.0	8.1	 25
292	 23	102.0	18.4	 25
293	 23	87.8	13.5	 20
294	 23	93.0	13.8	 25
295	 23	134.0	17.9	 25
296	 23	110.8	15.6	 20
297	 23	73.0	9.4	 25
298	 23	112.0	17.5	 20
299	 23	303.3	24.4	 16
300	 23	57.0	9.8	 20
301	 23	74.3	13.9	 20
302	 23	51.3	9.0	 20
303	 23	50.0	8.9	 25
304	 23	72.0	11.0	 25
305	 23	93.8	15.0	 20
306	 23	51.0	8.4	 25
307	 23	64.0	9.9	 25
308	 23	77.5	12.3	 20
309	 23	61.0	12.5	 25
310	 23	122.8	14.7	 20
311	 23	141.8	17.1	 16
312	 23	72.0	10.9	 20
313	 23	58.3	7.3	 20
314	 23	58.3	9.6	 20
315	 23	116.0	18.2	 25
316	 23	54.0	9.0	 25
317	 23	41.0	6.3	 20
318	 23	55.0	10.1	 25
319	 23	40.0	6.3	 25
320	 23	50.0	7.3	 20
321	 23	55.0	8.5	 25
322	 23	349.8	58.3	 20
323	 23	88.0	12.6	 16
324	 23	51.5	6.0	 20
325	 23	49.3	8.6	 20
326	 23	45.3	6.9	 20
327	 23	56.0	8.4	 25
328	 23	48.0	12.2	 25
329	 23	44.5	8.9	 20
330	 23	108.0	20.5	 25
331	 23	92.0	15.0	 25
332	 23	84.8	17.2	 20
333	 23	71.0	12.0	 25
334	 23	948.0	153.8	 25
335	 23	165.3	20.4	 16
336	 23	299.3	24.3	 20
337	 23	265.5	25.0	 20
338	 23	423.8	32.2	 16
339	 23	103.0	46.5	 25
340	 23	76.0	14.7	 25
341	 23	69.0	8.5	 20
342	 23	78.0	9.6	 25
343	 23	65.0	12.2	 25
344	 23	92.5	15.6	 20
345	 23	100.0	17.8	 25
346	 23	85.0	13.3	 25
347	 23	71.5	13.9	 16
348	 23	71.5	15.3	 20
349	 23	225.0	33.8	 20
350	 23	405.3	38.6	 16
351	 23	151.0	21.1	 25
352	 23	50.0	7.7	 25
353	 23	63.5	12.1	 20
354	 23	91.0	16.1	 25
355	 23	124.0	23.7	 20
356	 23	65.0	10.6	 25
357	 23	39.0	7.8	 25
358	 23	39.5	6.9	 20
359	 23	49.3	8.0	 20
360	 23	63.8	14.5	 20
361	 23	62.0	8.4	 16
362	 23	857.5	204.1	 20
363	 23	1238.0	128.8	 25
364	 23	76.3	15.4	 20
365	 23	40.0	9.5	 25
366	 23	41.0	10.6	 25
367	 23	49.3	7.4	 20
368	 23	65.0	13.5	 25
369	 23	130.0	26.1	 25
370	 23	118.5	15.4	 20
371	 23	73.0	11.0	 25
372	 23	74.0	11.0	 20
373	 23	96.3	27.4	 16
374	 23	108.3	23.7	 20
375	 23	119.8	20.9	 20
376	 23	92.5	19.9	 20
377	 23	76.0	14.9	 25
378	 23	110.0	127.7	 25
379	 23	54.5	11.1	 20
380	 23	65.0	10.8	 25
381	 23	45.0	6.7	 25
382	 23	74.8	10.5	 20
383	 23	173.0	35.5	 25
384	 23	83.0	15.2	 20
385	 23	48.5	9.0	 16
386	 23	42.3	7.4	 20
387	 23	46.0	26.6	 20
388	 23	44.3	7.7	 20
389	 23	64.0	10.7	 25
390	 23	53.0	8.6	 25
391	 23	53.0	11.9	 20
392	 23	56.0	22.1	 25
393	 23	109.0	27.5	 25
394	 23	47.5	8.3	 20
395	 23	62.0	12.7	 25
396	 23	46.5	7.6	 20
397	 23	92.5	15.4	 16
398	 23	95.8	19.8	 20
399	 23	73.5	11.8	 20
400	 23	55.0	9.5	 20
401	 23	48.0	9.8	 25
402	 23	57.0	8.3	 25
403	 23	68.0	11.0	 20
404	 23	270.0	49.3	 25
405	 23	211.0	25.4	 25
406	 23	261.5	32.5	 20
407	 23	203.0	25.6	 25
408	 23	107.3	17.8	 20
409	 23	49.0	10.0	 16
410	 23	43.5	6.6	 20
411	 23	62.0	9.5	 20
412	 23	252.0	30.5	 16
413	 23	288.0	37.0	 25
414	 23	531.0	48.2	 25
415	 23	190.5	27.6	 20
416	 23	79.0	16.8	 25
417	 23	140.0	19.6	 25
418	 23	58.8	10.6	 20
419	 23	47.0	6.9	 25
420	 23	42.0	8.1	 25
421	 23	48.3	7.0	 16
422	 23	44.0	5.5	 20
423	 23	42.0	6.3	 20
424	 23	63.8	11.3	 16
425	 23	48.0	10.9	 25
426	 23	46.0	8.4	 25
427	 23	47.5	12.1	 20
428	 23	52.0	11.0	 25
429	 23	53.0	10.2	 25
430	 23	51.0	8.7	 20
431	 23	53.0	9.1	 25
432	 23	69.0	12.7	 25
433	 23	66.0	11.3	 16
434	 23	85.3	10.9	 20
435	 23	64.0	9.1	 20
436	 23	256.3	23.8	 16
437	 23	57.0	11.0	 25
438	 23	48.0	6.6	 25
439	 23	126.8	26.3	 20
440	 23	470.0	64.0	 25
441	 23	99.0	13.8	 25
442	 23	91.3	12.0	 20
443	 23	77.0	12.0	 25
444	 23	47.0	8.0	 25
445	 23	67.3	11.4	 16
446	 23	185.8	32.4	 20
447	 23	425.3	43.8	 20
448	 23	512.3	36.4	 16
449	 23	95.0	17.0	 20
450	 23	150.0	19.4	 25
451	 23	39.5	6.9	 20
452	 23	89.0	13.2	 25
453	 23	97.0	16.4	 25
454	 23	129.5	17.0	 20
455	 23	89.0	14.5	 25
456	 23	136.0	17.1	 25
457	 23	44.3	8.2	 20
458	 23	40.8	7.3	 20
459	 23	49.3	6.1	 20
460	 23	46.3	7.4	 16
461	 23	42.3	9.1	 20
462	 23	43.0	7.5	 25
463	 23	45.8	10.0	 20
464	 23	50.0	7.6	 25
465	 23	53.0	9.6	 25
466	 23	75.0	12.0	 20
467	 23	66.0	10.9	 25
468	 23	61.0	11.0	 25
469	 23	136.8	17.2	 20
470	 23	72.0	10.8	 20
471	 23	60.5	13.1	 20
472	 23	50.5	8.1	 16
473	 23	47.0	5.0	 20
474	 23	40.0	7.6	 25
475	 23	49.0	7.6	 20
476	 23	46.0	10.4	 25
477	 23	70.0	12.5	 25
478	 23	38.0	7.1	 20
479	 23	42.0	8.4	 25
480	 23	50.0	10.0	 25
481	 23	64.0	11.9	 20
482	 23	59.5	9.8	 20
483	 23	39.5	8.2	 16
484	 23	58.3	10.4	 20
485	 23	62.8	13.0	 20
486	 23	104.3	14.2	 20
487	 23	68.0	8.3	 25
488	 23	41.0	8.9	 25
489	 23	70.5	13.5	 20
490	 23	49.0	11.6	 25
491	 23	57.0	10.8	 25
492	 23	46.0	10.4	 20
493	 23	47.0	11.6	 25
494	 23	90.0	20.9	 25
495	 23	69.3	11.9	 16
496	 23	46.3	8.1	 20
497	 23	49.0	6.5	 20
498	 23	54.0	11.0	 16
499	 23	112.0	17.1	 25
500	 23	106.0	19.6	 25
501	 23	64.3	8.9	 20
502	 23	63.0	10.3	 25
503	 23	54.0	8.6	 25
504	 23	105.0	16.7	 20
505	 23	481.0	66.8	 25
506	 23	543.0	77.3	 25
507	 23	167.5	21.5	 16
508	 23	259.0	22.6	 20
509	 23	62.5	15.3	 20
510	 23	103.0	19.6	 16
511	 23	80.0	14.0	 25
512	 23	480.0	92.5	 25
513	 23	89.3	11.2	 20
514	 23	446.0	100.1	 25
515	 23	135.0	21.3	 25
516	 23	51.5	9.2	 20
517	 23	40.0	7.3	 25
518	 23	48.0	10.7	 25
519	 23	127.0	20.1	 16
520	 23	229.8	28.4	 20
521	 23	393.0	56.9	 20
522	 23	77.0	17.8	 16
523	 23	58.0	10.6	 25
524	 23	60.0	13.4	 25
525	 23	138.0	23.2	 20
526	 23	76.0	11.6	 25
527	 23	81.0	10.6	 25
528	 23	208.5	16.5	 20
529	 23	107.0	15.5	 25
530	 23	61.0	8.8	 25
531	 23	92.8	17.0	 20
532	 23	91.5	15.9	 20
533	 23	1704.5	221.4	 20
534	 23	439.3	59.3	 16
535	 23	277.3	23.4	 20
536	 23	76.0	10.2	 25
537	 23	104.3	17.1	 20
538	 23	171.0	26.4	 25
539	 23	91.0	15.2	 25
540	 23	90.8	14.1	 20
541	 23	96.0	24.1	 25
542	 23	60.0	14.6	 25
543	 23	48.3	7.5	 20
544	 23	53.5	9.4	 20
545	 23	61.0	9.6	 20
546	 23	40.5	8.3	 16
547	 23	43.5	8.6	 20
548	 23	39.0	7.6	 25
549	 23	95.8	14.3	 20
550	 23	43.0	7.6	 25
551	 23	45.0	8.7	 25
552	 23	56.0	18.5	 20
553	 23	46.0	8.8	 25
554	 23	55.0	9.3	 25
555	 23	61.3	11.6	 20
556	 23	56.0	7.1	 20
557	 23	60.5	13.3	 20
558	 23	116.3	17.9	 16
559	 23	58.5	9.6	 20
560	 23	204.0	35.0	 25
561	 23	2083.5	96.2	 20
562	 23	871.0	218.0	 25
563	 23	73.0	15.1	 25
564	 23	147.8	24.0	 20
565	 23	100.0	19.4	 25
566	 23	106.0	16.9	 25
567	 23	121.0	11.6	 20
568	 23	56.5	7.8	 20
569	 23	57.3	9.2	 20
570	 23	53.8	8.2	 16
571	 23	50.8	10.6	 20
572	 23	53.8	9.4	 20
573	 23	75.0	10.3	 20
574	 23	83.0	11.2	 25
575	 23	108.0	20.4	 25
576	 23	62.5	11.2	 20
577	 23	56.0	9.6	 25
578	 23	47.0	8.7	 25
579	 23	49.3	8.9	 20
580	 23	45.0	8.1	 25
581	 23	54.3	8.2	 20
582	 23	45.3	8.1	 16
583	 23	53.5	11.7	 20
584	 23	441.3	63.6	 20
585	 23	128.3	14.1	 20
586	 23	169.0	20.1	 25
587	 23	161.0	25.2	 25
588	 23	40.0	6.4	 20
589	 23	88.0	15.3	 25
590	 23	529.0	75.2	 25
591	 23	63.8	7.4	 20
592	 23	206.0	29.6	 25
593	 23	149.5	22.2	 20
594	 23	46.3	9.4	 16
595	 23	54.5	8.6	 20
596	 23	46.0	9.9	 20
597	 23	73.0	9.7	 20
598	 23	230.0	51.3	 25
599	 23	39.0	10.2	 25
600	 23	42.0	7.4	 20
601	 23	42.0	7.3	 25
602	 23	40.0	7.3	 25
603	 23	49.0	11.1	 20
604	 23	85.0	17.3	 25
605	 23	340.5	37.5	 20
606	 23	142.8	23.3	 16
607	 23	56.8	9.8	 20
608	 23	47.0	8.4	 20
609	 23	42.0	6.6	 16
610	 23	45.0	7.9	 25
611	 23	44.3	9.4	 20
612	 23	46.0	9.2	 25
613	 23	232.0	49.0	 25
614	 23	51.3	7.3	 20
615	 23	62.0	8.7	 25
616	 23	44.0	7.5	 25
617	 23	57.3	9.2	 20
618	 23	47.5	7.7	 20
619	 23	46.3	10.6	 20
620	 23	64.3	11.9	 16
621	 23	381.0	100.7	 20
622	 23	59.0	10.0	 25
623	 23	269.3	44.7	 20
624	 23	233.0	37.6	 25
625	 23	116.0	18.6	 25
626	 23	858.5	101.5	 20
627	 23	154.0	23.2	 25
628	 23	126.0	16.8	 25
629	 23	114.0	15.1	 20
630	 23	215.3	28.6	 20
631	 23	95.3	14.9	 20
632	 23	161.8	23.3	 16
633	 23	137.5	21.5	 20
634	 23	70.0	14.2	 25
635	 23	64.3	10.5	 20
636	 23	75.0	24.4	 25
637	 23	279.0	21.5	 25
638	 23	824.8	70.4	 20
639	 23	79.0	12.7	 25
  0	 24	5292.0	893.9	 25
  1	 24	64.0	14.3	 20
  2	 24	79.0	13.9	 25
  3	 24	54.0	9.6	 25
  4	 24	42.3	7.8	 20
  5	 24	47.0	9.9	 25
  6	 24	47.5	12.1	 20
  7	 24	50.5	8.4	 16
  8	 24	43.3	8.3	 20
  9	 24	45.3	8.5	 20
 10	 24	40.3	6.1	 16
 11	 24	40.0	8.7	 25
 12	 24	48.0	9.9	 25
 13	 24	40.3	6.8	 20
 14	 24	47.0	9.8	 25
 15	 24	49.0	8.3	 25
 16	 24	68.5	9.7	 20
 17	 24	50.0	8.3	 25
 18	 24	49.0	8.7	 25
 19	 24	70.3	10.5	 16
 20	 24	43.3	8.4	 20
 21	 24	41.0	6.2	 20
 22	 24	36.8	5.0	 16
 23	 24	50.0	10.4	 25
 24	 24	49.0	8.8	 25
 25	 24	58.3	13.6	 20
 26	 24	98.0	17.7	 25
 27	 24	168.0	20.2	 25
 28	 24	131.5	16.9	 20
 29	 24	93.0	15.4	 25
 30	 24	156.0	18.4	 25
 31	 24	166.3	21.1	 16
 32	 24	215.3	19.1	 20
 33	 24	76.8	15.7	 20
 34	 24	83.0	13.9	 16
 35	 24	52.0	8.6	 25
 36	 24	78.0	13.1	 25
 37	 24	183.0	21.5	 20
 38	 24	52.0	9.5	 25
 39	 24	56.0	10.3	 25
 40	 24	45.5	9.3	 20
 41	 24	40.0	7.8	 25
 42	 24	41.0	8.9	 25
 43	 24	51.3	9.9	 16
 44	 24	44.0	7.9	 20
 45	 24	42.3	6.9	 20
 46	 24	49.3	7.1	 16
 47	 24	44.0	6.4	 25
 48	 24	50.0	8.8	 25
 49	 24	38.5	6.0	 20
 50	 24	42.0	6.3	 25
 51	 24	154.0	28.2	 25
 52	 24	65.8	12.3	 20
 53	 24	71.0	10.4	 25
 54	 24	53.0	8.7	 25
 55	 24	47.0	6.2	 20
 56	 24	39.3	7.9	 20
 57	 24	52.0	14.3	 20
 58	 24	41.5	7.4	 16
 59	 24	43.8	10.2	 20
 60	 24	61.0	16.5	 25
 61	 24	41.3	7.2	 20
 62	 24	46.0	7.8	 25
 63	 24	44.0	8.0	 25
 64	 24	46.5	8.2	 20
 65	 24	51.0	10.2	 25
 66	 24	55.0	11.6	 25
 67	 24	42.5	8.9	 20
 68	 24	127.0	22.8	 20
 69	 24	517.0	37.6	 16
 70	 24	169.0	32.1	 20
 71	 24	47.5	8.6	 20
 72	 24	53.8	10.9	 20
 73	 24	53.0	9.5	 25
 74	 24	52.0	10.1	 25
 75	 24	49.0	6.8	 20
 76	 24	44.0	7.6	 25
 77	 24	47.0	6.8	 25
 78	 24	48.0	9.9	 20
 79	 24	130.0	21.6	 25
 80	 24	61.3	12.3	 20
 81	 24	46.5	8.5	 16
 82	 24	38.8	5.2	 20
 83	 24	39.8	5.6	 20
 84	 24	61.0	14.0	 20
 85	 24	67.0	12.4	 25
 86	 24	78.0	12.9	 25
 87	 24	60.0	10.4	 20
 88	 24	52.0	9.2	 25
 89	 24	101.0	16.9	 25
 90	 24	233.8	27.0	 20
 91	 24	118.0	17.9	 25
 92	 24	371.0	34.5	 25
 93	 24	150.8	31.3	 16
 94	 24	51.3	8.0	 20
 95	 24	50.5	8.4	 20
 96	 24	71.5	12.1	 16
 97	 24	196.0	30.5	 25
 98	 24	71.0	18.9	 25
 99	 24	56.0	9.4	 20
100	 24	81.0	15.3	 25
101	 24	58.0	10.5	 25
102	 24	45.0	6.3	 20
103	 24	49.0	11.4	 25
104	 24	59.0	8.7	 25
105	 24	56.3	10.9	 16
106	 24	52.5	8.6	 20
107	 24	47.3	11.9	 20
108	 24	48.8	7.1	 16
109	 24	46.0	9.9	 25
110	 24	45.0	9.4	 25
111	 24	53.0	9.3	 20
112	 24	66.0	14.5	 25
113	 24	46.0	10.2	 25
114	 24	60.5	9.1	 20
115	 24	50.0	9.4	 25
116	 24	62.0	13.7	 25
117	 24	38.3	6.4	 16
118	 24	54.0	9.4	 20
119	 24	74.3	11.1	 20
120	 24	52.8	12.0	 16
121	 24	64.0	11.3	 25
122	 24	60.0	10.1	 25
123	 24	244.3	33.8	 20
124	 24	130.0	23.3	 25
125	 24	140.0	19.1	 25
126	 24	207.0	25.5	 20
127	 24	126.0	20.1	 25
128	 24	125.0	27.9	 25
129	 24	51.8	10.6	 20
130	 24	48.0	12.4	 20
131	 24	43.5	9.3	 20
132	 24	62.8	10.7	 16
133	 24	46.8	9.5	 20
134	 24	46.0	7.8	 25
135	 24	38.0	4.8	 20
136	 24	44.0	8.6	 25
137	 24	43.0	6.6	 25
138	 24	58.8	11.9	 20
139	 24	47.0	7.4	 25
140	 24	58.0	10.8	 25
141	 24	44.3	8.8	 20
142	 24	196.5	34.1	 20
143	 24	84.3	12.6	 20
144	 24	120.3	18.3	 16
145	 24	121.5	19.0	 20
146	 24	275.0	46.8	 25
147	 24	199.3	39.6	 20
148	 24	343.0	55.7	 25
149	 24	103.0	21.1	 25
150	 24	128.0	19.5	 20
151	 24	125.0	17.1	 25
152	 24	62.0	10.7	 25
153	 24	88.0	15.2	 20
154	 24	48.8	9.9	 20
155	 24	48.3	10.1	 20
156	 24	79.8	15.4	 16
157	 24	78.3	11.7	 20
158	 24	57.0	10.3	 25
159	 24	50.5	16.4	 20
160	 24	63.0	16.2	 25
161	 24	56.0	9.7	 25
162	 24	116.8	21.0	 20
163	 24	56.0	7.5	 25
164	 24	48.0	9.5	 25
165	 24	53.0	7.8	 20
166	 24	66.3	13.3	 20
167	 24	54.5	9.4	 20
168	 24	46.0	7.2	 16
169	 24	55.5	13.8	 20
170	 24	158.5	24.9	 20
171	 24	146.0	37.7	 20
172	 24	84.0	17.9	 25
173	 24	79.0	13.0	 25
174	 24	102.5	16.2	 20
175	 24	166.0	30.9	 25
176	 24	83.0	15.4	 25
177	 24	55.3	9.6	 20
178	 24	51.0	8.5	 25
179	 24	59.0	8.0	 20
180	 24	42.0	5.6	 16
181	 24	38.3	7.4	 20
182	 24	40.0	7.2	 20
183	 24	48.0	7.0	 20
184	 24	92.0	20.9	 25
185	 24	73.0	10.7	 25
186	 24	281.0	35.4	 20
187	 24	60.0	11.8	 25
188	 24	60.0	12.1	 25
189	 24	56.3	12.9	 20
190	 24	53.0	10.0	 25
191	 24	62.0	11.9	 20
192	 24	59.0	10.9	 16
193	 24	67.5	13.3	 20
194	 24	50.5	7.4	 20
195	 24	45.0	7.4	 20
196	 24	43.0	10.2	 25
197	 24	254.8	46.2	 20
198	 24	237.0	32.1	 25
199	 24	71.0	13.7	 25
200	 24	57.0	10.3	 20
201	 24	48.0	8.5	 25
202	 24	69.0	11.9	 25
203	 24	40.3	5.5	 16
204	 24	39.0	6.0	 20
205	 24	46.0	8.3	 20
206	 24	47.0	10.6	 16
207	 24	41.0	10.6	 25
208	 24	44.0	7.2	 25
209	 24	36.3	6.4	 20
210	 24	40.0	7.8	 25
211	 24	35.0	4.5	 25
212	 24	51.3	9.5	 20
213	 24	42.0	8.7	 25
214	 24	46.0	10.0	 25
215	 24	37.3	8.4	 20
216	 24	46.3	8.7	 20
217	 24	43.0	10.3	 20
218	 24	48.8	7.7	 16
219	 24	51.0	9.6	 20
220	 24	50.0	7.5	 25
221	 24	44.0	8.9	 20
222	 24	39.0	7.2	 25
223	 24	47.0	9.4	 25
224	 24	41.3	6.1	 20
225	 24	42.0	9.5	 25
226	 24	49.0	10.6	 25
227	 24	53.3	9.0	 20
228	 24	49.3	7.1	 20
229	 24	42.3	7.4	 20
230	 24	57.3	9.4	 16
231	 24	43.0	7.1	 20
232	 24	135.0	26.0	 25
233	 24	113.3	17.7	 20
234	 24	95.0	16.7	 25
235	 24	236.0	30.2	 25
236	 24	116.3	19.4	 20
237	 24	83.0	16.8	 25
238	 24	73.0	12.3	 25
239	 24	68.8	12.8	 20
240	 24	73.8	13.6	 20
241	 24	89.5	13.1	 20
242	 24	73.3	21.1	 16
243	 24	53.3	8.9	 20
244	 24	59.0	12.8	 25
245	 24	49.8	7.9	 20
246	 24	47.0	13.6	 25
247	 24	52.0	7.8	 25
248	 24	103.5	17.0	 20
249	 24	122.0	19.3	 25
250	 24	81.0	13.0	 25
251	 24	106.5	16.9	 20
252	 24	50.0	8.6	 25
253	 24	127.5	23.8	 20
254	 24	179.8	18.2	 16
255	 24	408.5	61.1	 20
256	 24	416.3	34.8	 20
257	 24	70.3	13.2	 20
258	 24	68.0	10.7	 25
259	 24	62.0	10.6	 25
260	 24	53.0	10.4	 20
261	 24	51.0	9.0	 25
262	 24	49.0	7.8	 25
263	 24	56.3	9.8	 20
264	 24	56.0	10.2	 25
265	 24	60.3	10.9	 20
266	 24	59.3	8.0	 16
267	 24	57.3	8.6	 20
268	 24	62.5	14.4	 20
269	 24	50.0	8.2	 20
270	 24	72.0	14.0	 25
271	 24	54.0	10.0	 25
272	 24	43.0	7.8	 20
273	 24	55.0	17.7	 25
274	 24	42.0	7.8	 25
275	 24	41.0	8.8	 20
276	 24	52.0	11.2	 25
277	 24	38.3	8.0	 20
278	 24	45.0	7.9	 16
279	 24	59.3	10.9	 20
280	 24	57.3	11.9	 20
281	 24	44.3	8.2	 20
282	 24	39.0	7.3	 25
283	 24	39.0	6.3	 25
284	 24	63.0	12.3	 20
285	 24	91.0	17.1	 25
286	 24	58.0	11.3	 25
287	 24	39.3	8.9	 20
288	 24	46.0	9.6	 25
289	 24	40.0	7.7	 25
290	 24	79.8	13.7	 16
291	 24	43.0	8.8	 20
292	 24	73.3	12.6	 20
293	 24	60.8	11.6	 16
294	 24	73.0	11.6	 25
295	 24	138.0	24.7	 25
296	 24	122.5	13.1	 20
297	 24	101.0	18.2	 25
298	 24	123.0	20.8	 25
299	 24	192.3	22.8	 20
300	 24	60.0	10.9	 25
301	 24	60.0	11.7	 25
302	 24	50.3	9.8	 16
303	 24	54.5	9.1	 20
304	 24	52.0	9.8	 20
305	 24	53.3	10.9	 16
306	 24	52.0	6.9	 25
307	 24	71.0	13.7	 25
308	 24	66.8	12.2	 20
309	 24	55.0	9.1	 25
310	 24	84.0	13.8	 25
311	 24	68.3	13.9	 20
312	 24	70.0	19.8	 25
313	 24	64.0	8.1	 25
314	 24	50.0	5.9	 16
315	 24	45.5	6.1	 20
316	 24	40.0	7.5	 20
317	 24	45.3	6.6	 16
318	 24	40.0	6.7	 25
319	 24	42.0	9.3	 25
320	 24	38.3	7.7	 20
321	 24	47.0	6.9	 25
322	 24	123.0	18.5	 25
323	 24	59.3	8.6	 20
324	 24	46.0	8.2	 25
325	 24	46.3	8.7	 20
326	 24	42.5	8.7	 20
327	 24	58.5	8.6	 20
328	 24	44.0	8.4	 16
329	 24	41.3	10.4	 20
330	 24	40.5	8.2	 20
331	 24	46.3	9.8	 20
332	 24	84.0	17.9	 25
333	 24	66.0	12.1	 25
334	 24	161.5	31.1	 20
335	 24	92.0	16.3	 25
336	 24	145.0	22.4	 25
337	 24	196.3	29.8	 20
338	 24	694.0	69.9	 25
339	 24	155.3	58.6	 20
340	 24	83.0	16.3	 16
341	 24	76.3	11.9	 20
342	 24	91.3	15.5	 20
343	 24	63.3	9.8	 20
344	 24	110.0	20.0	 25
345	 24	135.0	14.3	 25
346	 24	81.0	14.2	 20
347	 24	70.0	11.7	 25
348	 24	53.0	10.1	 25
349	 24	301.0	49.9	 20
350	 24	145.0	31.9	 25
351	 24	92.5	15.4	 20
352	 24	78.3	20.0	 16
353	 24	58.0	14.2	 20
354	 24	60.0	8.6	 20
355	 24	68.3	13.1	 20
356	 24	60.0	9.1	 25
357	 24	46.0	10.2	 25
358	 24	39.3	6.8	 20
359	 24	45.0	26.3	 25
360	 24	46.0	8.9	 25
361	 24	43.0	8.1	 20
362	 24	238.0	44.7	 25
363	 24	391.8	38.9	 20
364	 24	74.3	10.2	 16
365	 24	40.0	6.0	 20
366	 24	45.3	9.4	 20
367	 24	42.0	7.1	 20
368	 24	60.0	12.8	 25
369	 24	219.0	36.8	 25
370	 24	87.5	13.4	 20
371	 24	44.0	8.2	 25
372	 24	54.0	11.3	 25
373	 24	74.3	17.0	 20
374	 24	48.0	10.0	 25
375	 24	70.0	12.8	 25
376	 24	67.3	12.5	 16
377	 24	82.8	16.7	 20
378	 24	91.0	18.3	 20
379	 24	58.3	12.3	 16
380	 24	72.0	58.6	 25
381	 24	44.0	8.5	 25
382	 24	69.8	18.9	 20
383	 24	112.0	18.1	 25
384	 24	58.0	13.2	 25
385	 24	42.5	9.6	 20
386	 24	45.0	6.5	 25
387	 24	41.0	7.0	 25
388	 24	46.3	7.3	 16
389	 24	40.8	8.1	 20
390	 24	54.3	10.2	 20
391	 24	51.5	9.5	 16
392	 24	44.0	6.8	 25
393	 24	75.0	16.5	 25
394	 24	53.8	9.6	 20
395	 24	59.0	11.6	 25
396	 24	57.0	10.2	 25
397	 24	84.8	12.6	 20
398	 24	65.0	10.9	 25
399	 24	55.0	7.1	 25
400	 24	95.0	16.8	 16
401	 24	43.0	7.6	 20
402	 24	49.5	7.8	 20
403	 24	48.5	9.3	 16
404	 24	399.0	70.9	 25
405	 24	96.0	18.9	 25
406	 24	109.5	16.0	 20
407	 24	124.0	25.5	 25
408	 24	72.0	8.9	 25
409	 24	53.0	11.9	 20
410	 24	41.0	7.1	 25
411	 24	61.0	11.4	 25
412	 24	160.0	17.0	 20
413	 24	167.5	21.7	 20
414	 24	462.0	46.6	 20
415	 24	102.8	15.4	 16
416	 24	87.5	11.7	 20
417	 24	113.0	15.6	 25
418	 24	70.0	14.8	 20
419	 24	45.0	6.1	 25
420	 24	44.0	5.5	 25
421	 24	57.5	10.9	 20
422	 24	48.0	8.7	 25
423	 24	50.0	8.8	 25
424	 24	47.3	6.5	 20
425	 24	46.5	10.5	 20
426	 24	48.3	8.8	 20
427	 24	56.0	19.6	 16
428	 24	48.5	10.1	 20
429	 24	65.0	22.3	 25
430	 24	47.0	9.6	 20
431	 24	51.0	9.5	 25
432	 24	45.0	7.1	 25
433	 24	46.3	7.3	 20
434	 24	74.0	13.1	 25
435	 24	91.0	15.9	 25
436	 24	583.3	59.0	 20
437	 24	63.0	12.7	 20
438	 24	46.3	6.8	 20
439	 24	141.8	18.8	 16
440	 24	155.0	28.6	 20
441	 24	91.0	18.5	 25
442	 24	51.8	9.4	 20
443	 24	75.0	16.8	 25
444	 24	42.0	8.8	 25
445	 24	65.0	11.4	 20
446	 24	179.0	31.0	 25
447	 24	264.0	45.4	 25
448	 24	299.8	27.2	 20
449	 24	88.0	14.4	 25
450	 24	77.3	14.2	 20
451	 24	37.3	6.0	 16
452	 24	46.5	7.7	 20
453	 24	75.0	15.4	 16
454	 24	173.0	25.4	 25
455	 24	101.0	39.1	 25
456	 24	188.3	19.5	 20
457	 24	46.0	9.4	 25
458	 24	47.0	9.1	 25
459	 24	45.5	7.3	 20
460	 24	40.0	7.4	 25
461	 24	46.0	9.4	 25
462	 24	44.3	7.7	 16
463	 24	45.3	9.1	 20
464	 24	60.8	12.2	 20
465	 24	43.0	8.8	 16
466	 24	60.0	11.0	 25
467	 24	47.0	9.2	 25
468	 24	63.0	9.7	 20
469	 24	192.0	33.6	 25
470	 24	56.0	11.6	 25
471	 24	121.8	13.3	 20
472	 24	49.0	8.0	 25
473	 24	49.0	8.0	 25
474	 24	41.3	8.1	 16
475	 24	47.0	9.2	 20
476	 24	47.0	7.6	 20
477	 24	71.3	11.2	 16
478	 24	40.0	6.9	 25
479	 24	42.0	7.9	 25
480	 24	46.0	9.6	 20
481	 24	57.0	7.6	 25
482	 24	57.0	8.2	 25
483	 24	46.3	8.5	 20
484	 24	55.0	12.2	 25
485	 24	51.0	8.6	 25
486	 24	51.0	9.9	 16
487	 24	55.5	9.8	 20
488	 24	50.3	7.8	 20
489	 24	52.5	11.1	 16
490	 24	57.8	10.2	 20
491	 24	44.0	7.0	 25
492	 24	36.8	6.7	 20
493	 24	49.0	7.8	 25
494	 24	51.0	8.0	 25
495	 24	49.0	8.3	 20
496	 24	36.0	6.2	 25
497	 24	49.0	11.6	 25
498	 24	41.3	6.6	 20
499	 24	70.5	19.7	 20
500	 24	106.0	12.0	 20
501	 24	68.0	10.2	 16
502	 24	85.0	19.8	 20
503	 24	70.0	13.2	 25
504	 24	179.8	33.1	 20
505	 24	456.0	71.6	 25
506	 24	805.0	93.6	 25
507	 24	266.3	29.2	 20
508	 24	621.0	56.4	 25
509	 24	80.0	18.0	 25
510	 24	120.8	18.5	 20
511	 24	82.5	15.5	 20
512	 24	119.5	17.2	 20
513	 24	51.8	13.3	 16
514	 24	303.3	59.2	 20
515	 24	87.0	17.8	 25
516	 24	54.3	11.2	 20
517	 24	44.0	6.2	 25
518	 24	45.0	9.1	 25
519	 24	78.3	11.6	 20
520	 24	460.0	68.2	 25
521	 24	99.0	19.0	 25
522	 24	96.3	17.3	 20
523	 24	64.8	9.0	 20
524	 24	49.0	8.2	 20
525	 24	93.3	16.2	 16
526	 24	85.5	15.7	 20
527	 24	67.0	10.8	 25
528	 24	93.0	14.8	 20
529	 24	95.0	16.7	 25
530	 24	57.0	10.6	 25
531	 24	96.3	12.3	 20
532	 24	70.0	11.6	 25
533	 24	964.0	163.7	 25
534	 24	180.8	24.3	 20
535	 24	138.0	14.9	 25
536	 24	87.3	13.1	 20
537	 24	77.3	13.0	 16
538	 24	110.0	15.2	 20
539	 24	86.3	13.7	 20
540	 24	86.5	14.4	 20
541	 24	82.0	14.1	 25
542	 24	64.0	15.0	 25
543	 24	51.3	15.3	 20
544	 24	68.0	11.7	 25
545	 24	63.0	10.3	 25
546	 24	45.3	7.6	 20
547	 24	41.0	7.4	 25
548	 24	36.0	7.4	 20
549	 24	42.3	9.0	 16
550	 24	46.8	9.0	 20
551	 24	47.3	7.1	 20
552	 24	49.8	11.0	 20
553	 24	45.0	10.7	 25
554	 24	44.0	7.7	 25
555	 24	51.3	9.5	 20
556	 24	57.0	12.1	 25
557	 24	61.0	9.1	 25
558	 24	64.3	10.9	 20
559	 24	60.0	11.3	 25
560	 24	211.0	23.9	 20
561	 24	1341.5	87.4	 16
562	 24	1221.8	356.4	 20
563	 24	128.3	30.0	 20
564	 24	271.5	24.6	 20
565	 24	115.0	18.1	 25
566	 24	108.0	15.7	 25
567	 24	83.0	10.2	 20
568	 24	59.0	8.8	 25
569	 24	65.0	12.1	 25
570	 24	56.5	10.3	 20
571	 24	67.0	43.6	 25
572	 24	55.0	9.5	 25
573	 24	72.0	13.6	 16
574	 24	59.0	11.1	 20
575	 24	61.5	85.2	 20
576	 24	53.3	10.9	 16
577	 24	53.0	7.3	 25
578	 24	40.0	9.7	 25
579	 24	36.8	9.5	 20
580	 24	42.0	9.5	 25
581	 24	50.8	8.4	 20
582	 24	50.0	9.0	 25
583	 24	60.0	13.8	 25
584	 24	170.0	22.6	 20
585	 24	210.5	28.5	 20
586	 24	91.8	19.5	 20
587	 24	110.3	21.0	 16
588	 24	50.3	9.2	 20
589	 24	66.0	12.3	 25
590	 24	173.3	30.1	 20
591	 24	61.0	14.9	 25
592	 24	112.0	13.1	 25
593	 24	72.5	13.6	 20
594	 24	42.0	6.4	 25
595	 24	45.0	8.2	 25
596	 24	44.3	8.7	 20
597	 24	45.5	8.4	 20
598	 24	42.3	8.6	 20
599	 24	38.3	6.6	 16
600	 24	40.3	8.5	 20
601	 24	49.0	8.8	 25
602	 24	42.5	7.3	 20
603	 24	60.0	10.9	 25
604	 24	85.0	27.4	 25
605	 24	328.5	30.3	 20
606	 24	58.0	12.9	 25
607	 24	80.0	15.3	 25
608	 24	53.0	8.4	 20
609	 24	45.0	9.0	 25
610	 24	48.8	7.7	 20
611	 24	38.0	9.2	 16
612	 24	46.3	7.7	 20
613	 24	45.3	8.9	 20
614	 24	51.5	11.3	 20
615	 24	50.0	6.9	 25
616	 24	44.0	7.6	 25
617	 24	59.3	10.3	 20
618	 24	48.0	8.6	 25
619	 24	48.0	7.1	 25
620	 24	56.3	11.8	 20
621	 24	124.0	24.0	 25
622	 24	69.3	14.0	 20
623	 24	329.3	35.9	 16
624	 24	368.8	49.6	 20
625	 24	150.0	18.8	 20
626	 24	222.5	29.9	 20
627	 24	100.0	17.0	 25
628	 24	106.0	33.7	 25
629	 24	595.0	9948.4	 20
630	 24	116.0	16.7	 25
631	 24	84.0	17.6	 25
632	 24	211.5	18.4	 20
633	 24	163.0	16.9	 25
634	 24	61.0	11.3	 20
635	 24	63.0	10.6	 16
636	 24	54.5	8.2	 20
637	 24	367.0	46.1	 20
638	 24	232.5	45.1	 20
639	 24	6337.0	1073.1	 25
  0	 25	66.8	11.3	 20
  1	 25	54.5	10.2	 16
  2	 25	47.0	8.4	 25
  3	 25	50.0	10.3	 25
  4	 25	41.3	6.9	 20
  5	 25	45.0	6.7	 25
  6	 25	53.0	10.5	 25
  7	 25	49.5	8.0	 20
  8	 25	39.0	9.2	 25
  9	 25	55.0	10.1	 25
 10	 25	39.0	5.5	 20
 11	 25	42.8	8.8	 20
 12	 25	42.5	6.8	 20
 13	 25	48.3	9.6	 16
 14	 25	45.0	10.7	 20
 15	 25	36.0	7.0	 25
 16	 25	49.0	6.7	 20
 17	 25	51.0	10.1	 25
 18	 25	60.0	9.7	 25
 19	 25	73.8	11.8	 20
 20	 25	60.0	8.2	 25
 21	 25	45.0	9.2	 25
 22	 25	55.5	8.1	 20
 23	 25	46.8	7.6	 20
 24	 25	44.3	8.1	 20
 25	 25	93.5	18.7	 16
 26	 25	116.3	13.7	 20
 27	 25	93.0	13.7	 25
 28	 25	654.0	58.6	 20
 29	 25	1669.0	186.4	 25
 30	 25	92.0	12.5	 25
 31	 25	102.8	16.7	 20
 32	 25	112.0	17.8	 25
 33	 25	123.0	21.1	 25
 34	 25	120.0	22.8	 20
 35	 25	122.5	17.8	 20
 36	 25	121.0	14.0	 16
 37	 25	70.3	11.2	 20
 38	 25	56.0	10.5	 20
 39	 25	75.5	13.3	 20
 40	 25	69.0	13.1	 25
 41	 25	43.0	6.4	 25
 42	 25	55.5	10.9	 20
 43	 25	195.0	33.7	 25
 44	 25	38.0	7.5	 25
 45	 25	47.5	9.1	 20
 46	 25	58.0	8.7	 25
 47	 25	50.8	11.1	 20
 48	 25	38.3	5.9	 16
 49	 25	70.3	14.1	 20
 50	 25	43.5	7.3	 20
 51	 25	47.5	7.8	 16
 52	 25	218.0	35.3	 25
 53	 25	107.0	15.7	 25
 54	 25	630.3	59.0	 20
 55	 25	49.0	8.7	 25
 56	 25	112.0	26.8	 25
 57	 25	37.0	7.3	 20
 58	 25	44.0	8.7	 25
 59	 25	54.0	9.9	 25
 60	 25	45.5	9.4	 16
 61	 25	47.3	6.1	 20
 62	 25	46.3	8.0	 20
 63	 25	47.5	9.7	 16
 64	 25	42.0	7.3	 25
 65	 25	55.0	20.0	 25
 66	 25	58.3	11.7	 20
 67	 25	48.0	9.8	 25
 68	 25	42.0	6.0	 25
 69	 25	66.5	10.3	 20
 70	 25	43.0	7.1	 25
 71	 25	73.0	12.0	 25
 72	 25	57.0	4.4	 16
 73	 25	77.3	13.3	 20
 74	 25	352.0	34.1	 20
 75	 25	319.8	33.3	 16
 76	 25	247.0	19.7	 25
 77	 25	261.0	27.7	 25
 78	 25	68.3	8.3	 20
 79	 25	75.0	14.3	 25
 80	 25	70.0	14.4	 25
 81	 25	48.3	9.1	 20
 82	 25	40.0	7.6	 25
 83	 25	44.0	8.9	 25
 84	 25	41.5	7.4	 16
 85	 25	54.0	15.0	 20
 86	 25	194.0	28.0	 20
 87	 25	43.3	5.8	 16
 88	 25	55.8	11.9	 20
 89	 25	56.0	9.7	 25
 90	 25	153.8	26.6	 20
 91	 25	274.0	23.8	 25
 92	 25	165.0	34.0	 25
 93	 25	93.5	12.1	 20
 94	 25	150.0	21.7	 25
 95	 25	90.0	17.0	 25
 96	 25	335.3	37.2	 20
 97	 25	119.8	36.0	 20
 98	 25	186.5	28.1	 20
 99	 25	154.8	20.4	 16
100	 25	64.3	9.7	 20
101	 25	68.0	10.4	 25
102	 25	73.8	11.7	 20
103	 25	157.0	23.9	 25
104	 25	499.0	55.4	 25
105	 25	42.0	7.4	 20
106	 25	213.0	24.4	 25
107	 25	58.0	9.3	 25
108	 25	109.8	20.4	 20
109	 25	139.3	15.1	 20
110	 25	44.5	6.9	 20
111	 25	39.5	6.6	 16
112	 25	126.3	26.6	 20
113	 25	120.0	23.0	 25
114	 25	46.3	8.9	 20
115	 25	53.0	8.8	 25
116	 25	49.0	9.1	 25
117	 25	76.8	15.8	 20
118	 25	88.0	14.6	 25
119	 25	529.0	56.5	 25
120	 25	227.3	33.5	 20
121	 25	248.0	21.3	 20
122	 25	90.3	11.0	 20
123	 25	147.3	17.4	 16
124	 25	111.3	16.2	 20
125	 25	191.0	23.8	 25
126	 25	79.8	13.1	 20
127	 25	172.0	29.8	 25
128	 25	190.0	36.8	 25
129	 25	89.0	13.1	 20
130	 25	507.0	68.0	 25
131	 25	44.0	7.2	 25
132	 25	55.3	7.6	 20
133	 25	43.0	7.9	 25
134	 25	47.3	5.9	 20
135	 25	39.3	12.1	 16
136	 25	92.3	19.5	 20
137	 25	66.5	12.8	 20
138	 25	322.3	46.3	 20
139	 25	111.0	18.5	 25
140	 25	48.0	8.3	 25
141	 25	51.3	8.3	 20
142	 25	40.0	9.0	 25
143	 25	55.0	11.9	 25
144	 25	47.8	10.8	 20
145	 25	44.0	7.1	 25
146	 25	42.0	8.0	 20
147	 25	35.0	7.5	 16
148	 25	40.0	5.5	 20
149	 25	48.0	10.7	 20
150	 25	47.5	9.8	 20
151	 25	72.0	14.2	 25
152	 25	73.0	14.6	 25
153	 25	48.8	9.1	 20
154	 25	58.0	10.5	 25
155	 25	71.0	11.2	 25
156	 25	83.3	14.0	 20
157	 25	117.0	20.8	 25
158	 25	59.0	9.5	 20
159	 25	289.5	31.0	 16
160	 25	250.8	24.0	 20
161	 25	56.5	7.1	 20
162	 25	57.5	12.3	 20
163	 25	53.0	10.4	 25
164	 25	72.0	10.0	 20
165	 25	392.0	47.9	 25
166	 25	75.0	11.8	 25
167	 25	78.0	11.4	 20
168	 25	52.0	9.0	 25
169	 25	71.0	14.5	 25
170	 25	98.5	13.9	 20
171	 25	354.8	22.9	 20
172	 25	73.8	12.0	 20
173	 25	64.3	25.2	 16
174	 25	59.3	12.9	 20
175	 25	158.0	26.7	 25
176	 25	50.3	8.9	 20
177	 25	44.0	7.3	 25
178	 25	44.0	7.7	 25
179	 25	63.5	9.4	 20
180	 25	43.0	8.9	 25
181	 25	42.0	8.1	 25
182	 25	49.3	9.2	 20
183	 25	48.3	8.4	 20
184	 25	702.5	62.1	 20
185	 25	907.8	57.3	 16
186	 25	153.0	20.4	 20
187	 25	49.0	6.0	 25
188	 25	52.0	9.2	 20
189	 25	58.0	10.5	 25
190	 25	73.0	11.0	 25
191	 25	67.3	12.8	 20
192	 25	57.0	10.7	 25
193	 25	52.0	10.2	 25
194	 25	65.0	10.6	 20
195	 25	49.5	12.9	 20
196	 25	84.3	14.3	 20
197	 25	76.3	11.5	 16
198	 25	83.3	12.5	 20
199	 25	298.0	40.1	 25
200	 25	57.5	13.8	 20
201	 25	108.0	18.9	 25
202	 25	52.0	9.3	 25
203	 25	52.0	8.4	 20
204	 25	66.0	10.9	 25
205	 25	50.0	10.5	 25
206	 25	45.8	16.9	 20
207	 25	41.5	7.2	 20
208	 25	42.0	7.1	 20
209	 25	40.5	5.9	 16
210	 25	47.8	10.2	 20
211	 25	46.0	9.5	 20
212	 25	41.3	7.9	 20
213	 25	54.0	9.0	 25
214	 25	44.0	6.5	 25
215	 25	50.3	8.6	 20
216	 25	52.0	9.9	 25
217	 25	42.0	6.4	 25
218	 25	38.0	6.8	 20
219	 25	42.0	8.6	 25
220	 25	53.0	8.6	 20
221	 25	45.8	9.1	 16
222	 25	40.8	9.0	 20
223	 25	38.3	6.4	 20
224	 25	43.3	7.1	 20
225	 25	39.0	5.2	 25
226	 25	38.0	8.0	 25
227	 25	46.3	8.0	 20
228	 25	42.0	8.8	 25
229	 25	41.0	7.1	 25
230	 25	43.0	5.0	 20
231	 25	49.0	12.4	 25
232	 25	43.0	8.2	 20
233	 25	88.3	11.2	 16
234	 25	120.3	18.8	 20
235	 25	113.5	16.6	 20
236	 25	72.0	12.9	 20
237	 25	83.0	13.7	 25
238	 25	78.0	13.1	 25
239	 25	87.3	15.9	 20
240	 25	174.0	27.4	 25
241	 25	88.0	18.2	 25
242	 25	49.0	7.3	 20
243	 25	59.0	10.8	 25
244	 25	95.0	20.1	 20
245	 25	108.3	18.1	 16
246	 25	82.8	15.2	 20
247	 25	179.8	20.3	 20
248	 25	87.8	10.7	 16
249	 25	49.0	8.2	 25
250	 25	47.0	7.7	 25
251	 25	53.0	9.2	 20
252	 25	71.0	9.8	 25
253	 25	50.0	14.0	 25
254	 25	125.5	21.0	 20
255	 25	61.0	10.5	 25
256	 25	58.0	10.9	 25
257	 25	248.3	34.1	 16
258	 25	120.8	21.2	 20
259	 25	100.0	15.3	 20
260	 25	66.0	13.7	 16
261	 25	46.0	8.8	 25
262	 25	47.0	8.8	 25
263	 25	54.3	8.3	 20
264	 25	58.0	9.1	 25
265	 25	67.0	12.9	 25
266	 25	68.8	10.7	 20
267	 25	51.0	9.1	 25
268	 25	101.0	16.5	 25
269	 25	196.3	22.4	 16
270	 25	84.5	18.4	 20
271	 25	47.5	10.1	 20
272	 25	44.3	7.7	 16
273	 25	43.0	8.2	 25
274	 25	47.0	6.4	 25
275	 25	45.5	9.0	 20
276	 25	78.0	16.0	 25
277	 25	48.0	11.3	 25
278	 25	37.8	6.5	 20
279	 25	126.0	18.7	 25
280	 25	48.0	9.4	 25
281	 25	43.0	5.2	 16
282	 25	45.0	9.4	 20
283	 25	65.5	8.3	 20
284	 25	67.5	14.8	 16
285	 25	56.0	9.0	 25
286	 25	75.0	14.3	 25
287	 25	142.3	23.4	 20
288	 25	49.0	11.1	 25
289	 25	55.0	10.6	 25
290	 25	50.5	8.0	 20
291	 25	35.0	20.5	 25
292	 25	41.8	7.2	 20
293	 25	51.0	8.7	 25
294	 25	62.3	15.4	 20
295	 25	55.5	9.5	 16
296	 25	60.0	11.7	 20
297	 25	55.8	9.9	 20
298	 25	62.3	9.4	 20
299	 25	57.0	8.4	 25
300	 25	53.0	10.6	 25
301	 25	63.3	9.1	 20
302	 25	58.0	13.6	 25
303	 25	61.0	11.2	 25
304	 25	313.5	54.6	 20
305	 25	60.0	11.6	 25
306	 25	57.0	9.8	 20
307	 25	43.0	7.1	 16
308	 25	52.3	8.8	 20
309	 25	57.3	8.3	 20
310	 25	88.8	14.9	 20
311	 25	79.0	15.4	 25
312	 25	123.0	24.3	 25
313	 25	70.3	10.6	 20
314	 25	127.0	24.5	 25
315	 25	74.0	12.7	 25
316	 25	124.0	17.9	 20
317	 25	72.0	10.4	 25
318	 25	51.3	7.7	 20
319	 25	56.5	11.2	 16
320	 25	50.0	11.6	 20
321	 25	54.3	8.9	 20
322	 25	46.3	11.6	 20
323	 25	48.0	8.9	 25
324	 25	85.0	15.9	 25
325	 25	51.8	14.0	 20
326	 25	51.0	11.8	 25
327	 25	50.0	12.7	 25
328	 25	43.0	4.8	 20
329	 25	51.0	21.7	 25
330	 25	39.0	5.6	 25
331	 25	49.3	8.2	 16
332	 25	414.0	112.1	 20
333	 25	119.0	14.8	 20
334	 25	1502.0	228.4	 16
335	 25	130.0	21.8	 25
336	 25	89.0	14.2	 25
337	 25	66.8	11.4	 20
338	 25	103.0	13.1	 25
339	 25	117.0	17.7	 25
340	 25	71.3	11.2	 20
341	 25	99.0	15.5	 25
342	 25	54.0	9.1	 25
343	 25	48.5	9.9	 16
344	 25	54.0	8.6	 20
345	 25	76.5	13.1	 20
346	 25	72.5	15.8	 16
347	 25	72.0	14.2	 25
348	 25	49.0	7.0	 25
349	 25	260.3	41.7	 20
350	 25	98.0	15.2	 25
351	 25	86.0	16.7	 25
352	 25	85.8	13.3	 20
353	 25	87.0	16.5	 25
354	 25	122.0	16.2	 25
355	 25	82.5	13.8	 16
356	 25	43.3	7.0	 20
357	 25	42.0	7.9	 20
358	 25	60.8	12.7	 16
359	 25	44.0	8.3	 25
360	 25	49.0	7.7	 25
361	 25	74.0	14.6	 20
362	 25	41.0	7.5	 25
363	 25	36.0	6.4	 25
364	 25	60.5	13.9	 20
365	 25	201.0	43.0	 25
366	 25	73.0	14.3	 25
367	 25	40.8	8.8	 16
368	 25	379.5	53.8	 20
369	 25	146.8	84.7	 20
370	 25	156.5	22.6	 16
371	 25	66.0	11.3	 20
372	 25	48.0	11.0	 25
373	 25	43.3	8.2	 20
374	 25	40.0	7.8	 25
375	 25	51.0	9.5	 25
376	 25	45.5	7.5	 20
377	 25	226.0	44.5	 25
378	 25	137.0	21.0	 25
379	 25	60.5	10.1	 20
380	 25	92.5	17.3	 20
381	 25	52.0	10.4	 20
382	 25	63.3	8.4	 16
383	 25	68.5	9.9	 20
384	 25	73.0	13.6	 25
385	 25	48.0	13.1	 20
386	 25	50.0	8.8	 25
387	 25	55.0	12.6	 25
388	 25	52.3	10.3	 20
389	 25	51.0	9.3	 25
390	 25	51.0	11.0	 25
391	 25	44.3	7.2	 20
392	 25	51.0	7.5	 20
393	 25	60.8	16.7	 20
394	 25	53.3	7.6	 16
395	 25	394.5	62.3	 20
396	 25	139.0	24.2	 25
397	 25	106.3	16.9	 20
398	 25	99.0	13.9	 25
399	 25	298.0	30.8	 25
400	 25	49.5	9.4	 20
401	 25	150.0	23.4	 25
402	 25	70.0	10.0	 25
403	 25	177.0	31.9	 20
404	 25	56.0	9.0	 20
405	 25	48.3	8.8	 20
406	 25	55.3	8.3	 16
407	 25	49.0	8.5	 20
408	 25	45.3	7.1	 20
409	 25	363.3	40.7	 20
410	 25	64.0	11.3	 25
411	 25	51.0	11.7	 25
412	 25	70.0	11.9	 20
413	 25	408.0	57.0	 25
414	 25	1065.0	90.7	 25
415	 25	209.0	27.7	 20
416	 25	444.0	37.4	 25
417	 25	638.8	69.1	 20
418	 25	369.8	29.8	 16
419	 25	252.3	31.3	 20
420	 25	76.3	10.6	 16
421	 25	65.0	11.0	 25
422	 25	81.0	13.9	 25
423	 25	60.0	9.8	 20
424	 25	74.0	12.0	 25
425	 25	65.0	11.1	 25
426	 25	94.3	13.8	 20
427	 25	58.0	13.9	 25
428	 25	50.0	11.1	 25
429	 25	83.5	15.7	 16
430	 25	52.3	10.0	 20
431	 25	43.3	7.3	 20
432	 25	44.0	11.8	 16
433	 25	77.0	15.7	 25
434	 25	96.0	13.9	 25
435	 25	128.8	15.9	 20
436	 25	62.0	13.8	 25
437	 25	46.0	7.1	 25
438	 25	64.0	14.2	 20
439	 25	58.0	10.6	 25
440	 25	59.0	12.1	 25
441	 25	49.0	12.1	 16
442	 25	48.3	8.4	 20
443	 25	49.8	17.7	 20
444	 25	45.0	4.4	 16
445	 25	47.0	7.3	 25
446	 25	57.0	8.9	 25
447	 25	67.8	12.9	 20
448	 25	51.0	8.0	 25
449	 25	50.0	7.6	 25
450	 25	43.0	6.2	 20
451	 25	43.0	8.9	 25
452	 25	48.0	11.2	 25
453	 25	54.5	13.3	 20
454	 25	56.0	11.3	 20
455	 25	556.3	96.1	 20
456	 25	71.8	13.3	 16
457	 25	83.3	14.0	 20
458	 25	46.0	7.4	 25
459	 25	49.3	9.8	 20
460	 25	58.0	12.8	 25
461	 25	53.0	8.8	 25
462	 25	145.5	21.5	 20
463	 25	51.0	9.8	 25
464	 25	46.0	8.4	 25
465	 25	59.0	9.2	 20
466	 25	115.0	19.8	 20
467	 25	76.5	12.9	 20
468	 25	69.0	10.7	 16
469	 25	147.3	21.0	 20
470	 25	80.0	14.8	 25
471	 25	172.3	20.6	 20
472	 25	147.0	21.7	 25
473	 25	70.0	15.0	 25
474	 25	47.3	7.7	 20
475	 25	83.0	15.9	 25
476	 25	48.0	8.5	 25
477	 25	47.3	6.7	 20
478	 25	38.0	7.0	 20
479	 25	42.8	8.3	 20
480	 25	43.5	7.1	 16
481	 25	47.5	7.5	 20
482	 25	46.0	7.8	 25
483	 25	79.3	12.4	 20
484	 25	58.0	11.4	 25
485	 25	70.0	14.4	 25
486	 25	56.3	9.6	 20
487	 25	162.0	22.0	 25
488	 25	40.0	6.6	 25
489	 25	52.3	7.6	 20
490	 25	43.0	7.4	 25
491	 25	43.3	8.3	 20
492	 25	39.8	8.8	 16
493	 25	87.3	19.1	 20
494	 25	42.3	9.5	 20
495	 25	41.3	5.8	 20
496	 25	53.0	7.5	 25
497	 25	48.0	8.9	 25
498	 25	38.8	6.4	 20
499	 25	44.0	9.7	 25
500	 25	45.0	8.0	 25
501	 25	58.3	11.3	 20
502	 25	62.0	14.1	 25
503	 25	125.3	21.0	 20
504	 25	94.3	14.3	 16
505	 25	71.3	11.4	 20
506	 25	300.0	32.7	 20
507	 25	676.0	38.9	 20
508	 25	626.0	73.6	 25
509	 25	72.0	10.7	 25
510	 25	87.3	9.4	 20
511	 25	320.0	50.1	 25
512	 25	60.0	10.7	 25
513	 25	89.3	13.6	 20
514	 25	83.0	18.7	 25
515	 25	59.0	18.5	 20
516	 25	179.8	23.9	 16
517	 25	47.3	8.7	 20
518	 25	51.0	7.6	 20
519	 25	321.0	35.8	 20
520	 25	339.0	22.9	 25
521	 25	80.0	20.9	 25
522	 25	62.3	11.9	 20
523	 25	62.0	8.9	 25
524	 25	88.0	12.3	 25
525	 25	62.0	11.3	 20
526	 25	68.0	13.6	 25
527	 25	52.3	7.8	 20
528	 25	90.5	14.8	 16
529	 25	126.8	17.1	 20
530	 25	135.5	15.3	 20
531	 25	54.5	11.4	 16
532	 25	100.0	13.8	 25
533	 25	86.0	11.5	 25
534	 25	72.0	11.0	 20
535	 25	83.0	11.5	 25
536	 25	405.0	30.8	 25
537	 25	484.0	75.1	 20
538	 25	69.0	12.4	 25
539	 25	47.0	10.4	 25
540	 25	91.0	17.9	 16
541	 25	59.0	11.7	 20
542	 25	58.0	12.0	 20
543	 25	103.3	21.4	 16
544	 25	104.0	15.5	 25
545	 25	484.0	62.9	 25
546	 25	427.8	33.4	 20
547	 25	52.0	8.9	 25
548	 25	52.8	11.6	 20
549	 25	39.0	7.7	 25
550	 25	43.0	10.0	 25
551	 25	79.3	15.5	 20
552	 25	51.3	8.6	 20
553	 25	114.3	19.6	 20
554	 25	173.0	17.2	 16
555	 25	80.0	12.8	 20
556	 25	53.0	10.9	 25
557	 25	66.8	14.8	 20
558	 25	47.0	9.4	 25
559	 25	51.0	7.8	 25
560	 25	88.3	14.3	 20
561	 25	76.0	14.4	 25
562	 25	232.0	41.5	 25
563	 25	323.5	35.6	 20
564	 25	98.3	29.8	 20
565	 25	100.8	18.4	 20
566	 25	134.8	19.0	 16
567	 25	73.5	12.2	 20
568	 25	58.0	8.4	 20
569	 25	51.3	7.6	 20
570	 25	58.0	8.4	 25
571	 25	53.0	19.0	 25
572	 25	56.5	9.9	 20
573	 25	52.0	8.0	 25
574	 25	69.0	10.3	 25
575	 25	81.0	14.0	 20
576	 25	58.0	12.0	 25
577	 25	47.3	10.4	 20
578	 25	42.5	6.5	 16
579	 25	43.5	7.7	 20
580	 25	51.0	6.4	 20
581	 25	51.3	7.2	 20
582	 25	55.0	11.1	 25
583	 25	53.0	8.8	 25
584	 25	72.5	14.1	 20
585	 25	132.0	22.4	 25
586	 25	2890.0	190.5	 25
587	 25	83.0	19.9	 20
588	 25	79.0	16.5	 25
589	 25	86.8	17.1	 20
590	 25	56.3	9.1	 16
591	 25	148.5	19.7	 20
592	 25	171.3	20.8	 20
593	 25	78.0	13.8	 20
594	 25	83.0	13.0	 25
595	 25	50.0	10.5	 25
596	 25	56.0	10.7	 20
597	 25	59.0	7.2	 25
598	 25	150.0	25.0	 25
599	 25	55.3	10.2	 20
600	 25	199.0	44.7	 25
601	 25	52.5	9.7	 20
602	 25	51.8	12.5	 16
603	 25	58.3	9.8	 20
604	 25	59.0	10.7	 20
605	 25	125.3	17.5	 20
606	 25	85.0	22.0	 25
607	 25	61.0	9.9	 25
608	 25	59.3	12.5	 20
609	 25	45.0	7.1	 25
610	 25	49.0	8.3	 25
611	 25	72.5	8.7	 20
612	 25	45.0	8.3	 25
613	 25	48.0	9.3	 25
614	 25	48.5	8.5	 16
615	 25	37.5	8.9	 20
616	 25	46.5	10.6	 20
617	 25	49.0	9.0	 16
618	 25	69.0	10.7	 25
619	 25	48.0	8.4	 25
620	 25	50.3	12.1	 20
621	 25	61.0	10.8	 25
622	 25	59.0	9.5	 25
623	 25	314.5	38.4	 20
624	 25	54.0	9.4	 25
625	 25	197.0	32.0	 25
626	 25	55.3	6.8	 16
627	 25	43.0	8.6	 20
628	 25	459.8	48.7	 20
629	 25	47.0	5.4	 16
630	 25	57.0	10.3	 25
631	 25	63.0	9.4	 25
632	 25	55.3	8.1	 20
633	 25	54.0	9.5	 25
634	 25	76.0	9.8	 25
635	 25	175.3	19.1	 20
636	 25	72.0	11.8	 25
637	 25	177.0	18.2	 25
638	 25	80.8	12.9	 16
639	 25	74.8	11.9	 20
  0	 26	5205.0	910.7	 25
  1	 26	52.3	5.8	 20
  2	 26	48.3	8.1	 20
  3	 26	45.0	7.6	 20
  4	 26	43.3	9.8	 16
  5	 26	44.3	8.2	 20
  6	 26	46.3	9.5	 20
  7	 26	46.0	9.8	 25
  8	 26	44.0	8.7	 25
  9	 26	45.8	7.4	 20
 10	 26	48.0	22.2	 25
 11	 26	42.0	7.8	 25
 12	 26	45.8	7.9	 20
 13	 26	49.0	10.3	 25
 14	 26	48.0	9.8	 25
 15	 26	42.0	8.2	 16
 16	 26	58.3	10.7	 20
 17	 26	41.3	9.6	 20
 18	 26	53.3	10.3	 16
 19	 26	76.0	12.2	 25
 20	 26	61.0	8.8	 25
 21	 26	50.0	10.5	 20
 22	 26	46.0	8.1	 25
 23	 26	43.0	9.0	 25
 24	 26	49.5	9.6	 20
 25	 26	119.0	18.2	 25
 26	 26	163.0	23.4	 25
 27	 26	131.5	16.2	 16
 28	 26	531.0	65.3	 20
 29	 26	392.3	45.4	 20
 30	 26	80.3	12.2	 16
 31	 26	89.0	16.4	 25
 32	 26	85.0	16.6	 25
 33	 26	95.3	12.0	 20
 34	 26	96.0	15.1	 25
 35	 26	124.0	20.2	 25
 36	 26	86.0	14.3	 20
 37	 26	89.0	15.8	 25
 38	 26	94.0	14.4	 25
 39	 26	67.8	12.0	 16
 40	 26	50.0	8.9	 20
 41	 26	42.0	6.7	 20
 42	 26	42.8	8.6	 16
 43	 26	60.0	9.5	 25
 44	 26	41.0	6.2	 25
 45	 26	38.3	6.1	 20
 46	 26	41.0	7.8	 25
 47	 26	45.0	8.3	 25
 48	 26	49.0	9.7	 20
 49	 26	45.0	9.4	 25
 50	 26	45.0	9.3	 25
 51	 26	41.0	6.4	 20
 52	 26	71.5	16.0	 20
 53	 26	82.8	17.0	 20
 54	 26	102.3	22.1	 16
 55	 26	47.3	8.1	 20
 56	 26	42.0	8.4	 25
 57	 26	43.0	6.2	 20
 58	 26	39.0	7.1	 25
 59	 26	41.0	7.7	 25
 60	 26	44.0	8.3	 20
 61	 26	42.0	7.8	 25
 62	 26	42.0	8.1	 25
 63	 26	38.0	8.2	 20
 64	 26	42.3	7.2	 20
 65	 26	51.5	8.4	 20
 66	 26	48.5	21.0	 16
 67	 26	48.3	9.4	 20
 68	 26	44.0	11.6	 25
 69	 26	47.3	7.8	 20
 70	 26	53.0	8.9	 25
 71	 26	48.0	8.8	 25
 72	 26	46.3	7.7	 20
 73	 26	102.0	26.4	 25
 74	 26	189.0	26.1	 25
 75	 26	188.8	26.6	 20
 76	 26	145.0	17.5	 20
 77	 26	128.3	32.2	 20
 78	 26	84.3	14.8	 16
 79	 26	74.5	12.6	 20
 80	 26	67.0	12.6	 25
 81	 26	48.0	6.6	 20
 82	 26	46.0	7.9	 25
 83	 26	43.0	7.6	 25
 84	 26	39.3	6.5	 20
 85	 26	76.0	12.2	 25
 86	 26	97.0	15.6	 25
 87	 26	74.0	13.4	 20
 88	 26	55.0	8.9	 25
 89	 26	57.0	9.1	 20
 90	 26	66.3	8.7	 16
 91	 26	318.3	25.5	 20
 92	 26	202.3	19.1	 20
 93	 26	62.0	7.9	 20
 94	 26	96.0	21.6	 25
 95	 26	67.0	12.2	 25
 96	 26	169.8	32.6	 20
 97	 26	74.0	20.0	 25
 98	 26	75.0	11.3	 25
 99	 26	110.3	19.3	 20
100	 26	71.0	10.7	 25
101	 26	66.3	12.5	 20
102	 26	54.0	10.1	 16
103	 26	108.0	14.6	 20
104	 26	415.3	59.9	 20
105	 26	46.0	11.1	 20
106	 26	87.0	21.3	 25
107	 26	55.0	10.2	 25
108	 26	72.3	14.5	 20
109	 26	96.0	15.7	 25
110	 26	41.0	8.7	 25
111	 26	40.3	6.0	 20
112	 26	55.0	18.9	 25
113	 26	46.5	9.1	 20
114	 26	43.3	7.3	 16
115	 26	41.0	7.5	 20
116	 26	46.0	8.9	 20
117	 26	64.0	12.6	 20
118	 26	110.0	19.7	 25
119	 26	374.0	64.0	 25
120	 26	284.8	58.7	 20
121	 26	572.0	43.2	 25
122	 26	95.0	19.2	 25
123	 26	119.3	20.9	 20
124	 26	98.0	18.1	 25
125	 26	57.8	9.4	 20
126	 26	61.3	9.6	 16
127	 26	82.8	14.3	 20
128	 26	55.0	10.1	 20
129	 26	65.5	10.4	 16
130	 26	81.0	18.1	 25
131	 26	47.0	8.4	 25
132	 26	59.8	9.8	 20
133	 26	50.0	10.0	 25
134	 26	45.3	7.1	 20
135	 26	39.0	8.4	 25
136	 26	51.0	9.0	 25
137	 26	53.8	14.6	 20
138	 26	150.0	26.4	 20
139	 26	63.8	9.5	 20
140	 26	44.3	9.1	 16
141	 26	52.8	8.9	 20
142	 26	49.0	9.0	 25
143	 26	45.8	5.7	 20
144	 26	44.0	10.6	 25
145	 26	42.0	9.4	 25
146	 26	40.8	8.3	 20
147	 26	39.0	5.1	 25
148	 26	47.0	23.5	 25
149	 26	40.3	7.2	 20
150	 26	49.3	7.9	 20
151	 26	66.8	12.0	 20
152	 26	54.0	11.0	 16
153	 26	45.8	9.7	 20
154	 26	47.0	9.0	 25
155	 26	103.0	14.5	 20
156	 26	76.0	12.7	 25
157	 26	71.0	12.7	 25
158	 26	54.3	9.7	 20
159	 26	235.0	26.8	 25
160	 26	167.0	22.9	 25
161	 26	58.8	8.9	 20
162	 26	47.5	7.6	 20
163	 26	45.8	8.4	 20
164	 26	57.0	10.9	 16
165	 26	370.3	42.4	 20
166	 26	79.0	10.2	 25
167	 26	71.5	15.2	 20
168	 26	45.0	8.5	 25
169	 26	84.0	18.6	 25
170	 26	191.0	25.3	 20
171	 26	195.0	29.4	 25
172	 26	93.0	17.7	 25
173	 26	62.3	14.1	 20
174	 26	52.0	7.6	 25
175	 26	81.3	17.6	 20
176	 26	43.0	6.4	 16
177	 26	41.3	5.6	 20
178	 26	44.5	8.4	 20
179	 26	42.3	6.5	 20
180	 26	41.0	7.6	 25
181	 26	39.0	8.2	 25
182	 26	43.3	8.6	 20
183	 26	45.0	8.5	 25
184	 26	448.0	53.4	 25
185	 26	370.0	55.3	 20
186	 26	104.0	26.6	 25
187	 26	39.8	6.3	 20
188	 26	43.3	8.3	 16
189	 26	47.3	9.3	 20
190	 26	89.3	14.1	 20
191	 26	49.3	7.7	 20
192	 26	50.0	7.4	 25
193	 26	54.0	12.2	 25
194	 26	65.3	44.1	 20
195	 26	53.0	8.4	 25
196	 26	85.0	17.1	 25
197	 26	77.0	12.2	 20
198	 26	89.0	73.3	 25
199	 26	111.3	15.1	 20
200	 26	58.8	15.5	 16
201	 26	90.0	13.1	 20
202	 26	44.3	8.2	 20
203	 26	61.0	16.9	 20
204	 26	59.0	7.8	 25
205	 26	44.0	8.6	 25
206	 26	45.3	7.2	 20
207	 26	46.0	8.8	 25
208	 26	44.0	8.7	 25
209	 26	39.8	8.4	 20
210	 26	41.0	7.6	 25
211	 26	37.0	7.3	 25
212	 26	44.3	6.6	 16
213	 26	41.0	5.8	 20
214	 26	41.3	8.1	 20
215	 26	42.8	9.6	 16
216	 26	43.0	6.3	 25
217	 26	46.0	8.3	 25
218	 26	38.5	6.9	 20
219	 26	40.0	6.9	 25
220	 26	42.0	6.4	 25
221	 26	41.3	7.2	 20
222	 26	39.0	6.6	 25
223	 26	45.0	8.1	 25
224	 26	34.5	6.0	 16
225	 26	43.3	8.2	 20
226	 26	35.0	5.1	 20
227	 26	41.3	4.9	 16
228	 26	39.0	6.8	 25
229	 26	42.0	7.8	 25
230	 26	47.0	7.1	 20
231	 26	40.0	8.1	 25
232	 26	38.0	6.7	 25
233	 26	57.3	7.9	 20
234	 26	68.0	11.4	 25
235	 26	58.0	11.2	 25
236	 26	57.0	8.4	 16
237	 26	100.0	11.6	 20
238	 26	87.5	16.5	 20
239	 26	89.3	15.0	 16
240	 26	154.0	22.1	 25
241	 26	119.0	16.0	 25
242	 26	47.0	5.7	 20
243	 26	62.0	8.9	 25
244	 26	138.0	24.5	 25
245	 26	158.3	17.5	 20
246	 26	71.0	13.8	 25
247	 26	78.0	12.3	 25
248	 26	60.3	9.1	 20
249	 26	50.3	9.0	 20
250	 26	53.3	9.4	 20
251	 26	43.3	6.2	 16
252	 26	43.0	6.4	 20
253	 26	60.0	11.3	 25
254	 26	82.3	12.0	 20
255	 26	49.0	8.8	 25
256	 26	50.0	10.0	 25
257	 26	110.5	18.4	 20
258	 26	110.0	16.2	 25
259	 26	83.0	15.0	 25
260	 26	56.5	9.8	 20
261	 26	45.0	6.3	 20
262	 26	38.8	6.3	 16
263	 26	59.3	12.1	 20
264	 26	87.3	25.1	 20
265	 26	63.5	9.6	 20
266	 26	60.0	11.6	 25
267	 26	48.0	10.3	 25
268	 26	73.5	13.3	 20
269	 26	135.0	17.6	 25
270	 26	124.0	31.1	 25
271	 26	43.8	10.2	 20
272	 26	39.0	7.8	 25
273	 26	42.0	6.4	 20
274	 26	45.3	6.9	 16
275	 26	48.0	8.0	 20
276	 26	42.0	8.4	 20
277	 26	43.0	6.6	 20
278	 26	38.0	6.1	 25
279	 26	41.0	7.7	 25
280	 26	44.3	8.6	 20
281	 26	46.0	9.4	 25
282	 26	38.0	9.1	 25
283	 26	43.5	7.3	 20
284	 26	47.0	7.8	 25
285	 26	46.3	8.4	 20
286	 26	63.3	13.1	 16
287	 26	56.3	10.8	 20
288	 26	47.5	10.2	 20
289	 26	46.3	8.5	 16
290	 26	47.0	8.1	 25
291	 26	42.0	8.4	 25
292	 26	41.5	6.2	 20
293	 26	57.0	9.6	 25
294	 26	62.0	12.1	 25
295	 26	58.0	6.1	 20
296	 26	53.0	18.6	 25
297	 26	48.0	8.7	 25
298	 26	63.3	11.5	 16
299	 26	61.8	8.7	 20
300	 26	53.8	11.5	 20
301	 26	49.3	6.6	 16
302	 26	60.0	8.8	 25
303	 26	54.0	9.7	 25
304	 26	105.8	23.3	 20
305	 26	49.0	8.6	 25
306	 26	55.0	8.5	 25
307	 26	50.8	8.8	 20
308	 26	51.0	9.2	 25
309	 26	59.0	11.2	 25
310	 26	65.5	10.0	 16
311	 26	63.0	9.4	 20
312	 26	121.5	24.9	 20
313	 26	68.3	12.7	 16
314	 26	79.0	14.3	 25
315	 26	72.0	13.0	 25
316	 26	109.0	16.0	 20
317	 26	69.0	11.8	 25
318	 26	53.0	6.7	 25
319	 26	48.3	9.1	 20
320	 26	50.0	13.3	 25
321	 26	38.0	8.4	 25
322	 26	44.3	7.5	 16
323	 26	44.0	6.5	 20
324	 26	76.3	11.1	 20
325	 26	52.3	9.8	 16
326	 26	62.0	13.0	 25
327	 26	62.0	11.8	 25
328	 26	42.8	6.6	 20
329	 26	39.0	6.3	 25
330	 26	43.0	9.7	 25
331	 26	41.0	8.1	 20
332	 26	61.0	12.0	 25
333	 26	60.0	9.7	 25
334	 26	268.3	61.9	 20
335	 26	49.8	7.3	 20
336	 26	63.5	10.3	 20
337	 26	56.3	10.9	 16
338	 26	82.3	11.4	 20
339	 26	86.0	20.0	 25
340	 26	65.0	12.1	 20
341	 26	68.0	11.7	 25
342	 26	44.0	10.1	 25
343	 26	46.0	9.5	 20
344	 26	55.0	12.3	 25
345	 26	84.0	13.5	 25
346	 26	57.0	10.9	 20
347	 26	69.0	9.9	 20
348	 26	50.0	6.0	 20
349	 26	167.0	18.5	 16
350	 26	118.0	22.4	 20
351	 26	56.0	13.5	 25
352	 26	46.3	7.7	 20
353	 26	70.0	15.8	 25
354	 26	101.0	12.7	 25
355	 26	41.8	8.4	 20
356	 26	44.0	7.8	 25
357	 26	38.0	6.2	 25
358	 26	47.0	7.7	 20
359	 26	44.3	10.1	 20
360	 26	46.0	6.1	 20
361	 26	42.5	6.5	 16
362	 26	44.0	7.1	 20
363	 26	38.0	8.1	 25
364	 26	49.0	8.3	 20
365	 26	47.0	12.9	 25
366	 26	120.0	32.1	 25
367	 26	39.5	6.6	 20
368	 26	255.0	44.2	 25
369	 26	106.0	83.6	 25
370	 26	352.3	37.9	 20
371	 26	95.0	16.2	 25
372	 26	61.3	11.2	 20
373	 26	45.0	6.2	 16
374	 26	38.3	6.3	 20
375	 26	45.5	8.2	 20
376	 26	49.3	7.4	 20
377	 26	80.0	16.3	 25
378	 26	151.0	22.5	 25
379	 26	74.3	11.0	 20
380	 26	84.0	11.9	 25
381	 26	59.0	13.5	 25
382	 26	56.3	11.7	 20
383	 26	71.0	28.8	 25
384	 26	53.0	8.2	 20
385	 26	48.8	9.6	 16
386	 26	48.3	10.7	 20
387	 26	50.0	8.3	 20
388	 26	53.3	9.9	 20
389	 26	47.0	10.1	 25
390	 26	46.0	8.5	 20
391	 26	37.0	8.4	 25
392	 26	40.0	7.8	 25
393	 26	50.5	8.3	 20
394	 26	50.0	8.9	 25
395	 26	86.0	12.7	 25
396	 26	68.0	13.4	 16
397	 26	64.5	12.4	 20
398	 26	75.5	12.5	 20
399	 26	164.0	19.3	 16
400	 26	54.0	11.0	 25
401	 26	56.0	9.4	 25
402	 26	56.0	9.8	 20
403	 26	79.0	12.8	 25
404	 26	46.0	9.7	 25
405	 26	50.5	8.7	 20
406	 26	63.0	9.6	 25
407	 26	49.0	9.3	 25
408	 26	48.0	7.3	 20
409	 26	119.8	23.8	 20
410	 26	54.5	10.5	 20
411	 26	44.5	5.9	 16
412	 26	50.3	8.9	 20
413	 26	229.0	28.9	 25
414	 26	490.3	53.4	 20
415	 26	157.0	28.1	 25
416	 26	284.0	30.7	 25
417	 26	333.8	51.2	 20
418	 26	225.0	29.7	 25
419	 26	698.0	73.0	 25
420	 26	90.3	13.6	 20
421	 26	71.3	14.7	 20
422	 26	97.0	14.2	 20
423	 26	47.3	9.2	 16
424	 26	77.3	13.1	 20
425	 26	75.0	12.4	 25
426	 26	58.3	8.0	 20
427	 26	50.0	10.7	 25
428	 26	46.0	8.4	 25
429	 26	61.5	13.4	 20
430	 26	46.0	9.3	 25
431	 26	46.0	8.8	 25
432	 26	47.3	9.1	 20
433	 26	80.8	13.9	 20
434	 26	110.0	18.8	 20
435	 26	261.8	27.8	 16
436	 26	64.5	14.6	 20
437	 26	52.0	9.3	 25
438	 26	49.0	7.8	 20
439	 26	51.0	8.4	 25
440	 26	55.0	8.9	 25
441	 26	51.3	9.6	 20
442	 26	53.0	21.8	 25
443	 26	50.0	9.6	 25
444	 26	47.3	7.5	 20
445	 26	44.3	12.6	 20
446	 26	64.3	33.2	 20
447	 26	60.5	17.6	 16
448	 26	55.3	12.3	 20
449	 26	55.0	9.0	 20
450	 26	54.0	16.7	 20
451	 26	43.0	6.5	 25
452	 26	47.0	9.0	 25
453	 26	46.3	7.5	 20
454	 26	49.0	14.7	 25
455	 26	259.0	50.9	 25
456	 26	72.5	13.9	 20
457	 26	65.0	12.8	 25
458	 26	48.3	8.2	 20
459	 26	43.0	8.7	 16
460	 26	42.3	5.2	 20
461	 26	89.5	13.6	 20
462	 26	67.3	11.5	 20
463	 26	48.0	9.1	 25
464	 26	41.0	7.7	 25
465	 26	40.5	8.8	 20
466	 26	165.0	26.1	 25
467	 26	57.0	12.0	 25
468	 26	81.8	14.2	 20
469	 26	120.0	23.3	 25
470	 26	65.8	10.0	 20
471	 26	139.3	13.8	 16
472	 26	219.0	32.8	 20
473	 26	92.0	16.2	 20
474	 26	43.5	8.2	 20
475	 26	71.0	11.2	 25
476	 26	42.0	6.9	 25
477	 26	46.0	7.0	 20
478	 26	43.0	6.6	 25
479	 26	43.0	6.7	 25
480	 26	47.0	8.8	 20
481	 26	51.0	9.8	 25
482	 26	52.5	7.1	 20
483	 26	61.3	10.7	 16
484	 26	50.0	8.6	 20
485	 26	55.0	10.3	 20
486	 26	63.0	13.6	 20
487	 26	327.0	44.8	 25
488	 26	45.0	13.4	 25
489	 26	56.3	11.0	 20
490	 26	43.0	7.2	 25
491	 26	47.0	9.2	 25
492	 26	41.0	6.4	 20
493	 26	94.0	12.2	 25
494	 26	46.0	7.9	 25
495	 26	38.8	9.6	 16
496	 26	46.0	5.4	 20
497	 26	45.8	10.4	 20
498	 26	45.5	9.6	 16
499	 26	40.0	11.9	 25
500	 26	42.0	8.7	 25
501	 26	56.5	9.4	 20
502	 26	51.0	8.1	 25
503	 26	98.0	16.3	 25
504	 26	96.8	15.7	 20
505	 26	62.0	12.7	 25
506	 26	99.0	14.8	 25
507	 26	602.3	45.7	 16
508	 26	359.0	47.3	 20
509	 26	57.3	12.0	 20
510	 26	67.0	10.4	 16
511	 26	184.0	27.4	 25
512	 26	48.0	9.7	 25
513	 26	83.5	15.2	 20
514	 26	53.0	11.9	 25
515	 26	49.0	10.8	 25
516	 26	449.5	39.3	 20
517	 26	47.0	7.6	 25
518	 26	94.3	14.8	 20
519	 26	130.3	19.0	 20
520	 26	129.5	17.7	 20
521	 26	52.5	8.8	 16
522	 26	52.3	8.7	 20
523	 26	61.0	11.3	 25
524	 26	52.3	6.9	 20
525	 26	76.0	25.8	 25
526	 26	88.0	12.7	 25
527	 26	42.3	7.8	 20
528	 26	75.0	12.4	 25
529	 26	96.0	18.4	 25
530	 26	114.0	20.5	 20
531	 26	51.0	8.5	 25
532	 26	78.3	20.4	 20
533	 26	72.0	11.1	 16
534	 26	69.5	12.5	 20
535	 26	89.3	13.2	 20
536	 26	1190.3	101.8	 20
537	 26	180.0	34.5	 25
538	 26	87.0	13.5	 25
539	 26	62.5	14.7	 20
540	 26	72.0	14.7	 25
541	 26	58.0	9.2	 25
542	 26	55.0	10.3	 20
543	 26	78.0	16.3	 25
544	 26	112.8	19.5	 20
545	 26	266.0	21.5	 16
546	 26	158.0	18.4	 20
547	 26	39.3	5.9	 20
548	 26	43.3	9.4	 20
549	 26	45.0	7.6	 25
550	 26	41.0	6.6	 25
551	 26	52.5	9.6	 20
552	 26	49.0	10.6	 25
553	 26	90.0	14.9	 25
554	 26	52.3	9.1	 20
555	 26	56.0	11.3	 25
556	 26	47.0	6.2	 20
557	 26	54.0	8.2	 16
558	 26	41.0	6.9	 20
559	 26	59.3	13.7	 20
560	 26	81.3	13.5	 20
561	 26	67.0	9.7	 25
562	 26	157.0	21.2	 25
563	 26	121.3	14.6	 20
564	 26	64.0	11.1	 25
565	 26	51.0	7.2	 25
566	 26	60.5	9.0	 20
567	 26	71.0	13.1	 25
568	 26	53.0	9.1	 25
569	 26	48.3	7.8	 16
570	 26	46.3	6.4	 20
571	 26	58.3	10.5	 20
572	 26	44.3	8.2	 16
573	 26	56.0	11.3	 25
574	 26	58.0	13.1	 25
575	 26	58.0	9.9	 20
576	 26	55.0	11.7	 25
577	 26	44.0	7.4	 25
578	 26	40.3	5.7	 20
579	 26	41.0	7.2	 25
580	 26	51.0	11.5	 25
581	 26	45.0	7.5	 16
582	 26	49.3	7.7	 20
583	 26	53.0	6.4	 20
584	 26	379.8	55.6	 16
585	 26	96.0	23.4	 25
586	 26	258.0	31.5	 25
587	 26	59.3	10.7	 20
588	 26	65.0	12.2	 25
589	 26	72.0	19.0	 25
590	 26	61.5	12.7	 20
591	 26	80.0	17.4	 25
592	 26	84.0	12.3	 25
593	 26	59.5	11.3	 16
594	 26	40.5	5.5	 20
595	 26	47.5	8.4	 20
596	 26	46.3	6.9	 16
597	 26	60.0	10.2	 25
598	 26	48.0	5.9	 25
599	 26	50.3	9.0	 20
600	 26	115.0	27.0	 25
601	 26	64.0	10.4	 25
602	 26	53.5	9.0	 20
603	 26	60.0	17.3	 25
604	 26	59.0	11.1	 25
605	 26	85.0	14.0	 16
606	 26	63.8	8.5	 20
607	 26	79.0	29.0	 20
608	 26	62.0	10.0	 16
609	 26	68.0	13.2	 20
610	 26	52.0	7.3	 25
611	 26	67.0	11.7	 20
612	 26	47.0	8.0	 25
613	 26	38.0	8.3	 25
614	 26	45.3	9.8	 20
615	 26	38.0	6.6	 25
616	 26	50.0	10.5	 25
617	 26	63.0	20.1	 20
618	 26	71.0	13.1	 20
619	 26	46.0	7.6	 20
620	 26	43.0	7.2	 16
621	 26	51.8	10.6	 20
622	 26	55.0	12.1	 25
623	 26	70.0	12.3	 20
624	 26	50.0	9.2	 25
625	 26	70.0	12.3	 25
626	 26	46.3	9.6	 20
627	 26	51.0	7.4	 25
628	 26	130.0	18.0	 25
629	 26	62.0	10.1	 20
630	 26	49.5	9.1	 20
631	 26	54.3	6.3	 20
632	 26	47.3	6.3	 16
633	 26	48.5	7.9	 20
634	 26	121.0	20.0	 25
635	 26	260.3	44.5	 20
636	 26	76.0	13.2	 25
637	 26	137.0	71.6	 25
638	 26	76.5	11.7	 20
639	 26	6078.0	890.9	 25
  0	 27	73.0	15.4	 20
  1	 27	72.0	11.5	 25
  2	 27	53.0	10.4	 25
  3	 27	35.3	6.1	 20
  4	 27	47.0	8.8	 25
  5	 27	52.0	9.4	 25
  6	 27	56.3	21.0	 16
  7	 27	52.5	10.5	 20
  8	 27	53.8	9.5	 20
  9	 27	59.5	14.3	 16
 10	 27	46.5	9.6	 20
 11	 27	40.0	7.4	 25
 12	 27	67.5	20.4	 20
 13	 27	68.0	10.7	 25
 14	 27	51.0	8.6	 25
 15	 27	97.3	15.6	 20
 16	 27	55.0	11.8	 25
 17	 27	51.0	8.9	 25
 18	 27	49.0	8.8	 20
 19	 27	46.5	6.7	 20
 20	 27	55.3	7.8	 20
 21	 27	44.8	8.9	 16
 22	 27	49.5	10.2	 20
 23	 27	51.0	8.9	 25
 24	 27	41.0	8.2	 20
 25	 27	44.0	7.9	 25
 26	 27	50.0	11.6	 25
 27	 27	59.3	9.6	 20
 28	 27	87.0	20.6	 25
 29	 27	63.0	11.7	 25
 30	 27	48.0	10.0	 20
 31	 27	191.5	23.9	 20
 32	 27	185.3	22.5	 20
 33	 27	76.5	13.6	 16
 34	 27	70.5	14.6	 20
 35	 27	69.0	16.3	 25
 36	 27	64.5	10.4	 20
 37	 27	79.0	16.9	 25
 38	 27	73.0	12.0	 25
 39	 27	43.3	8.7	 20
 40	 27	381.0	55.7	 25
 41	 27	118.0	15.2	 25
 42	 27	349.3	37.2	 20
 43	 27	57.3	11.6	 20
 44	 27	47.3	11.3	 20
 45	 27	50.0	8.2	 16
 46	 27	53.5	9.9	 20
 47	 27	58.0	10.6	 20
 48	 27	52.3	10.0	 20
 49	 27	48.0	7.9	 25
 50	 27	37.0	6.6	 25
 51	 27	42.0	8.2	 20
 52	 27	48.0	8.2	 25
 53	 27	62.0	10.3	 25
 54	 27	51.0	9.1	 20
 55	 27	49.0	9.2	 25
 56	 27	49.3	21.2	 20
 57	 27	40.5	10.0	 16
 58	 27	39.0	6.9	 20
 59	 27	43.8	8.7	 20
 60	 27	38.5	7.0	 20
 61	 27	43.0	7.9	 25
 62	 27	42.0	7.7	 25
 63	 27	44.3	7.7	 20
 64	 27	45.0	8.4	 25
 65	 27	80.0	17.5	 25
 66	 27	59.5	13.6	 20
 67	 27	38.0	6.9	 25
 68	 27	47.0	7.1	 20
 69	 27	41.3	6.1	 16
 70	 27	44.0	6.5	 20
 71	 27	297.0	29.3	 20
 72	 27	61.5	12.9	 20
 73	 27	86.0	16.6	 25
 74	 27	191.0	16.2	 25
 75	 27	43.3	8.7	 20
 76	 27	52.0	8.7	 25
 77	 27	709.0	61.9	 25
 78	 27	80.8	15.5	 20
 79	 27	148.0	17.8	 25
 80	 27	118.8	14.2	 20
 81	 27	100.0	19.8	 16
 82	 27	92.8	13.4	 20
 83	 27	44.3	7.5	 20
 84	 27	47.3	6.3	 20
 85	 27	49.0	7.1	 25
 86	 27	55.0	10.0	 25
 87	 27	91.3	14.7	 20
 88	 27	80.0	12.8	 25
 89	 27	55.0	11.4	 25
 90	 27	41.3	6.5	 20
 91	 27	239.0	31.1	 25
 92	 27	62.0	12.9	 25
 93	 27	91.8	17.1	 16
 94	 27	171.3	27.4	 20
 95	 27	333.5	32.6	 20
 96	 27	341.0	23.8	 16
 97	 27	109.0	14.3	 25
 98	 27	46.0	9.7	 25
 99	 27	109.3	17.7	 20
100	 27	224.0	34.0	 25
101	 27	86.0	13.0	 25
102	 27	102.3	20.3	 20
103	 27	467.0	49.0	 25
104	 27	124.3	16.8	 20
105	 27	120.3	22.2	 20
106	 27	112.0	23.8	 20
107	 27	86.3	17.5	 16
108	 27	45.0	8.8	 20
109	 27	44.0	7.1	 25
110	 27	43.8	8.0	 20
111	 27	47.0	8.2	 25
112	 27	40.0	5.8	 25
113	 27	36.5	7.5	 20
114	 27	46.0	9.0	 25
115	 27	45.0	7.8	 25
116	 27	68.0	9.5	 20
117	 27	48.3	7.2	 20
118	 27	41.3	6.6	 20
119	 27	80.3	15.7	 16
120	 27	106.5	14.8	 20
121	 27	78.0	15.1	 25
122	 27	48.8	9.2	 20
123	 27	44.0	10.6	 25
124	 27	56.0	10.1	 25
125	 27	58.3	8.6	 20
126	 27	73.0	13.1	 25
127	 27	75.0	11.6	 25
128	 27	40.3	6.8	 20
129	 27	43.0	7.3	 25
130	 27	44.5	8.8	 20
131	 27	49.3	7.4	 16
132	 27	174.3	31.7	 20
133	 27	39.0	9.6	 20
134	 27	51.3	9.8	 20
135	 27	52.0	10.5	 25
136	 27	50.0	7.7	 25
137	 27	301.5	47.4	 20
138	 27	141.0	19.3	 25
139	 27	120.0	13.7	 25
140	 27	86.8	17.3	 20
141	 27	57.0	11.4	 25
142	 27	130.0	23.4	 20
143	 27	66.0	12.0	 16
144	 27	208.3	31.7	 20
145	 27	85.3	14.1	 20
146	 27	104.3	17.9	 20
147	 27	46.0	8.8	 25
148	 27	52.0	9.0	 25
149	 27	787.5	96.2	 20
150	 27	46.0	8.5	 25
151	 27	44.0	7.6	 25
152	 27	62.5	9.9	 20
153	 27	164.0	24.7	 25
154	 27	110.3	15.9	 20
155	 27	117.3	14.1	 16
156	 27	286.8	38.8	 20
157	 27	318.5	37.7	 20
158	 27	179.3	23.3	 20
159	 27	63.0	13.0	 25
160	 27	73.0	13.6	 25
161	 27	49.5	10.8	 20
162	 27	50.0	9.7	 25
163	 27	54.0	10.5	 25
164	 27	58.5	12.1	 20
165	 27	69.0	10.5	 25
166	 27	81.8	15.1	 20
167	 27	77.5	13.2	 16
168	 27	101.0	17.2	 20
169	 27	168.0	23.7	 20
170	 27	108.0	18.8	 16
171	 27	48.0	10.8	 25
172	 27	55.0	6.7	 25
173	 27	56.3	12.1	 20
174	 27	46.0	8.4	 25
175	 27	62.0	13.0	 25
176	 27	59.8	12.7	 20
177	 27	63.0	9.4	 25
178	 27	43.0	7.8	 25
179	 27	50.5	5.7	 16
180	 27	57.0	7.8	 20
181	 27	84.0	16.0	 20
182	 27	75.0	12.4	 16
183	 27	62.0	17.5	 25
184	 27	41.0	6.5	 25
185	 27	44.3	6.6	 20
186	 27	43.0	7.8	 25
187	 27	50.0	7.1	 25
188	 27	61.0	10.7	 20
189	 27	49.0	9.1	 25
190	 27	76.0	10.0	 25
191	 27	110.5	14.4	 16
192	 27	100.0	14.6	 20
193	 27	52.0	10.4	 20
194	 27	42.3	4.8	 16
195	 27	106.0	19.1	 25
196	 27	53.0	10.1	 25
197	 27	64.3	13.7	 20
198	 27	52.0	17.0	 25
199	 27	56.0	11.6	 25
200	 27	55.0	8.3	 20
201	 27	82.0	11.0	 25
202	 27	75.0	10.9	 25
203	 27	81.3	14.3	 16
204	 27	49.3	9.4	 20
205	 27	53.3	8.3	 20
206	 27	48.8	10.3	 16
207	 27	44.5	8.1	 20
208	 27	60.0	9.6	 25
209	 27	42.3	8.6	 20
210	 27	50.0	10.3	 25
211	 27	35.0	5.3	 25
212	 27	40.0	7.8	 20
213	 27	79.0	18.2	 25
214	 27	44.0	7.4	 25
215	 27	48.0	10.8	 20
216	 27	52.0	10.4	 20
217	 27	212.3	29.7	 20
218	 27	53.3	7.6	 16
219	 27	100.3	16.4	 20
220	 27	42.0	8.3	 25
221	 27	327.5	25.2	 20
222	 27	56.0	9.1	 25
223	 27	47.0	8.1	 25
224	 27	161.8	24.1	 20
225	 27	167.0	26.2	 25
226	 27	98.0	18.6	 25
227	 27	45.3	6.9	 20
228	 27	41.3	10.3	 20
229	 27	40.8	6.9	 20
230	 27	45.0	7.1	 16
231	 27	45.0	7.1	 20
232	 27	41.8	9.9	 20
233	 27	47.0	7.6	 25
234	 27	73.0	13.1	 25
235	 27	45.8	9.0	 20
236	 27	52.0	9.5	 25
237	 27	55.0	10.7	 25
238	 27	110.3	15.5	 20
239	 27	761.0	184.7	 25
240	 27	144.3	19.9	 20
241	 27	134.5	18.2	 16
242	 27	66.8	14.5	 20
243	 27	228.5	26.6	 20
244	 27	344.0	34.3	 20
245	 27	158.0	31.8	 25
246	 27	437.0	42.0	 25
247	 27	120.0	20.3	 20
248	 27	68.0	10.7	 25
249	 27	71.0	12.7	 25
250	 27	50.3	6.4	 20
251	 27	1023.0	249.5	 25
252	 27	42.0	6.5	 25
253	 27	44.3	10.2	 16
254	 27	50.5	9.8	 20
255	 27	62.3	12.3	 20
256	 27	46.3	7.7	 16
257	 27	51.0	6.8	 25
258	 27	60.0	9.5	 25
259	 27	57.0	11.1	 20
260	 27	72.0	14.4	 25
261	 27	46.0	9.6	 25
262	 27	52.5	10.8	 20
263	 27	47.0	10.1	 25
264	 27	49.0	6.5	 25
265	 27	38.8	5.6	 16
266	 27	41.5	7.4	 20
267	 27	79.0	13.7	 20
268	 27	66.5	14.8	 16
269	 27	78.0	11.2	 25
270	 27	48.0	7.6	 25
271	 27	63.3	10.5	 20
272	 27	46.0	7.8	 25
273	 27	44.0	7.3	 25
274	 27	60.8	16.1	 20
275	 27	55.0	8.9	 25
276	 27	50.0	8.9	 25
277	 27	62.3	10.7	 16
278	 27	76.8	18.1	 20
279	 27	42.5	7.3	 20
280	 27	42.3	9.4	 16
281	 27	41.0	6.9	 25
282	 27	46.0	21.3	 25
283	 27	49.5	8.6	 20
284	 27	38.0	8.0	 25
285	 27	40.0	7.5	 25
286	 27	45.5	9.5	 20
287	 27	42.0	8.9	 25
288	 27	54.0	8.7	 25
289	 27	50.0	12.7	 20
290	 27	67.5	12.1	 20
291	 27	45.3	7.2	 20
292	 27	103.8	20.2	 16
293	 27	44.5	7.3	 20
294	 27	43.0	9.7	 25
295	 27	69.8	17.7	 20
296	 27	53.0	11.1	 25
297	 27	84.0	13.9	 25
298	 27	70.0	11.8	 20
299	 27	69.0	12.8	 25
300	 27	96.0	19.3	 25
301	 27	51.0	9.8	 20
302	 27	49.3	11.8	 20
303	 27	56.5	12.1	 20
304	 27	69.3	15.1	 16
305	 27	49.8	8.6	 20
306	 27	48.0	10.0	 25
307	 27	53.3	8.9	 20
308	 27	52.0	9.1	 25
309	 27	237.0	34.7	 25
310	 27	74.0	14.4	 20
311	 27	57.0	11.0	 25
312	 27	45.0	9.0	 25
313	 27	58.3	10.1	 20
314	 27	175.3	31.5	 20
315	 27	116.5	21.6	 20
316	 27	554.3	48.8	 16
317	 27	496.5	90.4	 20
318	 27	64.0	16.9	 25
319	 27	65.3	11.5	 20
320	 27	45.0	9.6	 25
321	 27	48.0	8.8	 25
322	 27	40.0	9.5	 20
323	 27	38.0	6.7	 25
324	 27	41.0	6.1	 25
325	 27	60.0	9.7	 20
326	 27	339.0	66.0	 20
327	 27	66.0	11.0	 20
328	 27	48.3	8.0	 16
329	 27	50.5	16.9	 20
330	 27	41.5	7.4	 20
331	 27	47.5	6.8	 20
332	 27	53.0	11.0	 25
333	 27	89.0	15.8	 25
334	 27	141.8	25.6	 20
335	 27	53.0	10.7	 25
336	 27	100.0	16.8	 25
337	 27	69.3	11.4	 20
338	 27	68.0	13.8	 25
339	 27	173.8	101.6	 20
340	 27	114.0	15.3	 16
341	 27	196.3	37.7	 20
342	 27	91.5	17.1	 20
343	 27	125.0	23.9	 20
344	 27	81.0	13.4	 25
345	 27	75.0	55.4	 25
346	 27	55.0	23.3	 20
347	 27	47.0	11.6	 25
348	 27	53.0	11.3	 25
349	 27	38.5	6.2	 20
350	 27	48.0	9.6	 25
351	 27	44.3	8.5	 20
352	 27	50.3	8.3	 16
353	 27	57.3	9.9	 20
354	 27	79.3	9.5	 20
355	 27	63.0	9.8	 20
356	 27	58.0	9.8	 25
357	 27	43.0	5.3	 25
358	 27	79.3	14.5	 20
359	 27	65.0	11.7	 25
360	 27	51.3	9.1	 20
361	 27	91.0	20.3	 25
362	 27	53.0	11.7	 25
363	 27	51.5	9.3	 16
364	 27	93.0	20.1	 20
365	 27	50.3	8.6	 20
366	 27	49.3	8.8	 16
367	 27	98.8	20.0	 20
368	 27	44.0	6.9	 25
369	 27	49.3	12.1	 20
370	 27	397.0	75.7	 25
371	 27	296.0	42.4	 25
372	 27	163.8	19.0	 20
373	 27	204.0	30.6	 25
374	 27	49.0	8.4	 25
375	 27	53.0	9.1	 20
376	 27	267.5	48.8	 20
377	 27	243.3	21.5	 20
378	 27	102.3	18.1	 16
379	 27	73.0	22.6	 20
380	 27	95.0	19.5	 25
381	 27	56.3	10.6	 20
382	 27	72.0	11.5	 25
383	 27	86.0	12.5	 25
384	 27	63.0	7.2	 20
385	 27	198.0	197.6	 25
386	 27	159.0	22.2	 25
387	 27	69.0	14.7	 20
388	 27	108.8	15.4	 20
389	 27	57.5	10.5	 20
390	 27	51.5	7.8	 16
391	 27	45.5	7.5	 20
392	 27	44.0	8.0	 25
393	 27	51.3	9.5	 20
394	 27	44.0	8.6	 25
395	 27	54.0	14.0	 25
396	 27	72.3	11.0	 20
397	 27	46.0	8.1	 25
398	 27	50.0	9.3	 25
399	 27	124.3	23.6	 20
400	 27	83.3	15.1	 20
401	 27	41.0	8.9	 20
402	 27	75.3	11.3	 16
403	 27	87.0	13.6	 20
404	 27	65.0	8.9	 25
405	 27	121.3	17.2	 20
406	 27	62.0	11.9	 25
407	 27	48.0	11.0	 25
408	 27	36.3	5.9	 20
409	 27	37.0	5.5	 25
410	 27	44.0	8.9	 25
411	 27	56.3	33.5	 20
412	 27	53.0	9.8	 25
413	 27	78.3	14.2	 20
414	 27	202.8	19.8	 16
415	 27	90.5	14.1	 20
416	 27	103.0	17.3	 20
417	 27	137.8	17.7	 20
418	 27	137.0	18.9	 25
419	 27	90.0	15.0	 25
420	 27	65.3	10.0	 20
421	 27	61.0	8.4	 25
422	 27	113.0	18.6	 25
423	 27	50.3	11.4	 20
424	 27	51.0	9.2	 25
425	 27	51.5	12.3	 20
426	 27	74.5	14.4	 16
427	 27	62.5	14.0	 20
428	 27	47.0	8.5	 20
429	 27	46.5	7.8	 20
430	 27	71.0	12.5	 25
431	 27	49.0	8.0	 25
432	 27	56.0	10.2	 20
433	 27	249.0	51.9	 25
434	 27	59.0	10.8	 25
435	 27	77.8	21.1	 20
436	 27	207.0	28.2	 25
437	 27	142.0	19.2	 20
438	 27	78.5	14.0	 16
439	 27	48.5	11.0	 20
440	 27	47.3	8.8	 20
441	 27	79.3	11.8	 20
442	 27	60.0	15.2	 25
443	 27	93.0	15.4	 25
444	 27	208.0	38.8	 20
445	 27	76.0	25.3	 25
446	 27	47.0	7.4	 25
447	 27	77.5	20.4	 20
448	 27	52.0	8.2	 25
449	 27	57.0	18.8	 25
450	 27	58.3	8.6	 16
451	 27	63.5	10.8	 20
452	 27	45.3	5.5	 20
453	 27	97.0	11.8	 16
454	 27	56.0	9.7	 25
455	 27	53.0	12.3	 25
456	 27	65.0	14.1	 20
457	 27	88.0	14.7	 25
458	 27	169.0	23.0	 25
459	 27	101.3	17.0	 20
460	 27	142.0	29.2	 25
461	 27	159.0	26.1	 25
462	 27	53.0	9.3	 16
463	 27	50.0	9.1	 20
464	 27	92.3	13.7	 20
465	 27	68.5	11.3	 16
466	 27	49.0	7.7	 25
467	 27	45.0	10.0	 25
468	 27	47.3	6.3	 20
469	 27	52.0	10.0	 25
470	 27	47.0	9.0	 25
471	 27	48.0	9.7	 20
472	 27	45.0	9.0	 25
473	 27	40.0	5.7	 25
474	 27	38.3	7.3	 16
475	 27	43.8	8.2	 20
476	 27	45.0	8.1	 20
477	 27	961.3	56.7	 16
478	 27	310.0	42.3	 25
479	 27	49.0	11.3	 25
480	 27	42.3	7.0	 20
481	 27	45.0	6.7	 25
482	 27	55.0	11.2	 25
483	 27	45.3	7.7	 20
484	 27	51.0	10.7	 25
485	 27	52.0	8.6	 25
486	 27	55.3	7.9	 16
487	 27	76.3	11.7	 20
488	 27	73.3	8.0	 16
489	 27	72.5	12.9	 20
490	 27	52.5	10.2	 20
491	 27	47.8	8.2	 20
492	 27	448.0	108.2	 25
493	 27	50.0	13.8	 25
494	 27	41.8	7.3	 20
495	 27	46.0	7.5	 25
496	 27	65.0	10.3	 25
497	 27	1435.5	282.1	 20
498	 27	805.0	191.0	 25
499	 27	62.5	13.6	 20
500	 27	66.0	10.6	 16
501	 27	42.8	6.3	 20
502	 27	110.3	19.8	 20
503	 27	86.3	13.1	 20
504	 27	58.0	13.3	 25
505	 27	44.0	9.1	 25
506	 27	59.0	9.8	 20
507	 27	59.0	12.0	 25
508	 27	83.0	17.8	 25
509	 27	47.3	8.8	 20
510	 27	44.0	8.5	 25
511	 27	69.5	10.7	 20
512	 27	65.8	10.4	 16
513	 27	70.8	11.2	 20
514	 27	287.0	53.6	 20
515	 27	107.5	16.0	 20
516	 27	276.0	46.5	 25
517	 27	165.0	24.6	 25
518	 27	60.0	9.8	 20
519	 27	62.0	10.2	 25
520	 27	50.0	10.4	 25
521	 27	45.0	7.3	 20
522	 27	52.0	10.2	 25
523	 27	52.5	12.2	 20
524	 27	44.5	7.7	 16
525	 27	57.0	10.8	 20
526	 27	60.3	10.6	 20
527	 27	118.3	18.2	 16
528	 27	53.0	8.7	 25
529	 27	55.0	11.0	 25
530	 27	55.3	7.9	 20
531	 27	67.0	10.9	 25
532	 27	65.0	13.9	 25
533	 27	241.3	27.4	 20
534	 27	83.0	16.6	 25
535	 27	72.0	11.6	 25
536	 27	61.0	11.6	 16
537	 27	47.0	8.6	 20
538	 27	58.3	14.5	 20
539	 27	48.5	12.4	 16
540	 27	43.0	8.2	 25
541	 27	43.0	6.8	 25
542	 27	43.3	8.1	 20
543	 27	73.0	16.8	 25
544	 27	50.0	9.4	 25
545	 27	46.5	8.6	 20
546	 27	45.0	8.7	 25
547	 27	47.0	8.3	 25
548	 27	42.0	6.4	 16
549	 27	57.0	11.0	 20
550	 27	59.0	11.5	 20
551	 27	47.5	9.0	 16
552	 27	68.0	11.6	 25
553	 27	66.0	9.6	 25
554	 27	60.0	10.1	 20
555	 27	78.0	12.2	 25
556	 27	56.0	10.0	 25
557	 27	102.0	13.5	 20
558	 27	44.0	9.2	 25
559	 27	254.0	48.9	 25
560	 27	68.3	14.1	 16
561	 27	80.0	14.3	 20
562	 27	66.0	8.1	 20
563	 27	95.0	9.6	 16
564	 27	89.0	13.4	 25
565	 27	50.0	9.8	 25
566	 27	48.0	5.9	 20
567	 27	59.0	11.5	 25
568	 27	50.0	8.0	 25
569	 27	58.3	11.6	 20
570	 27	49.0	8.2	 25
571	 27	86.0	14.8	 25
572	 27	48.3	8.7	 20
573	 27	48.3	6.8	 20
574	 27	44.0	7.1	 20
575	 27	56.8	11.4	 16
576	 27	58.3	11.3	 20
577	 27	54.0	10.5	 25
578	 27	61.3	12.8	 20
579	 27	56.0	20.4	 25
580	 27	61.0	12.9	 25
581	 27	51.5	8.0	 20
582	 27	40.0	7.8	 25
583	 27	539.0	82.9	 25
584	 27	68.3	11.9	 20
585	 27	196.3	24.0	 20
586	 27	87.0	10.6	 20
587	 27	63.3	11.2	 16
588	 27	60.0	11.6	 20
589	 27	69.0	10.7	 25
590	 27	103.0	16.7	 20
591	 27	81.0	22.5	 25
592	 27	75.0	13.3	 25
593	 27	57.3	9.3	 20
594	 27	55.0	11.2	 25
595	 27	103.0	16.1	 25
596	 27	52.3	9.9	 20
597	 27	193.3	32.5	 20
598	 27	48.8	9.0	 20
599	 27	48.0	7.2	 16
600	 27	66.0	13.1	 20
601	 27	50.0	6.7	 25
602	 27	38.3	6.4	 20
603	 27	44.0	5.2	 25
604	 27	46.0	7.3	 25
605	 27	67.8	12.6	 20
606	 27	64.0	12.4	 25
607	 27	174.0	43.2	 25
608	 27	57.5	7.5	 20
609	 27	153.0	39.7	 25
610	 27	123.3	18.5	 20
611	 27	58.0	12.1	 16
612	 27	59.8	8.7	 20
613	 27	66.0	13.4	 16
614	 27	56.0	12.0	 25
615	 27	57.0	8.9	 25
616	 27	78.3	15.3	 20
617	 27	71.0	14.7	 25
618	 27	55.0	9.1	 25
619	 27	47.0	7.6	 20
620	 27	67.0	15.0	 25
621	 27	43.0	7.3	 25
622	 27	51.3	7.3	 16
623	 27	44.3	9.2	 20
624	 27	42.3	8.9	 20
625	 27	143.3	22.6	 16
626	 27	43.0	6.2	 25
627	 27	48.0	7.6	 25
628	 27	96.8	18.0	 20
629	 27	44.0	6.7	 25
630	 27	67.0	10.4	 25
631	 27	84.8	13.0	 20
632	 27	148.0	24.3	 25
633	 27	67.0	11.5	 25
634	 27	101.3	14.9	 16
635	 27	91.0	18.3	 20
636	 27	75.0	10.8	 20
637	 27	401.3	35.4	 16
638	 27	110.0	14.3	 25
639	 27	84.0	19.2	 25
  0	 28	5251.0	464.5	 16
  1	 28	70.3	11.2	 20
  2	 28	54.0	10.8	 25
  3	 28	41.3	5.9	 20
  4	 28	55.0	11.6	 25
  5	 28	51.0	6.7	 25
  6	 28	47.0	8.1	 20
  7	 28	58.0	11.1	 25
  8	 28	54.0	10.6	 25
  9	 28	44.0	6.9	 20
 10	 28	37.0	9.0	 25
 11	 28	42.3	6.2	 20
 12	 28	60.3	10.9	 16
 13	 28	87.0	13.4	 20
 14	 28	46.5	9.0	 20
 15	 28	45.3	7.9	 20
 16	 28	54.0	10.5	 25
 17	 28	55.0	8.7	 25
 18	 28	52.3	8.5	 20
 19	 28	46.0	8.9	 25
 20	 28	61.0	11.8	 25
 21	 28	47.3	7.5	 20
 22	 28	51.0	9.7	 25
 23	 28	49.0	8.7	 20
 24	 28	51.8	10.1	 16
 25	 28	75.3	34.7	 20
 26	 28	49.0	7.5	 20
 27	 28	50.3	8.7	 20
 28	 28	64.0	13.8	 25
 29	 28	47.0	7.5	 25
 30	 28	48.3	9.6	 20
 31	 28	79.0	14.3	 25
 32	 28	87.0	11.6	 25
 33	 28	64.5	14.7	 20
 34	 28	130.0	18.2	 25
 35	 28	49.0	8.2	 20
 36	 28	74.5	11.9	 16
 37	 28	87.5	15.8	 20
 38	 28	90.8	11.5	 20
 39	 28	45.8	8.7	 20
 40	 28	127.0	26.1	 25
 41	 28	77.0	11.6	 25
 42	 28	225.8	33.1	 20
 43	 28	61.0	10.6	 25
 44	 28	50.0	8.2	 25
 45	 28	47.8	8.4	 20
 46	 28	50.0	7.2	 25
 47	 28	59.0	12.0	 25
 48	 28	51.0	8.9	 16
 49	 28	49.0	10.9	 20
 50	 28	38.0	7.0	 20
 51	 28	44.3	7.6	 16
 52	 28	43.0	6.4	 25
 53	 28	51.0	6.4	 25
 54	 28	50.0	9.8	 20
 55	 28	45.0	7.1	 25
 56	 28	43.0	10.6	 25
 57	 28	46.8	9.1	 20
 58	 28	39.0	6.6	 25
 59	 28	40.0	9.6	 25
 60	 28	37.3	7.5	 16
 61	 28	40.5	9.0	 20
 62	 28	46.0	8.5	 20
 63	 28	43.3	9.7	 16
 64	 28	45.0	9.2	 25
 65	 28	44.0	7.5	 25
 66	 28	44.3	7.5	 20
 67	 28	45.0	10.3	 25
 68	 28	46.0	7.9	 25
 69	 28	44.0	7.4	 20
 70	 28	44.0	8.6	 25
 71	 28	91.3	12.9	 20
 72	 28	57.5	13.6	 20
 73	 28	49.3	7.2	 20
 74	 28	170.5	24.4	 16
 75	 28	46.3	8.5	 20
 76	 28	49.0	8.4	 25
 77	 28	150.0	23.3	 20
 78	 28	52.0	11.2	 25
 79	 28	74.0	16.3	 25
 80	 28	78.5	12.6	 20
 81	 28	63.0	11.9	 25
 82	 28	94.0	13.7	 25
 83	 28	46.3	8.6	 20
 84	 28	52.5	11.2	 20
 85	 28	50.3	7.7	 20
 86	 28	48.3	7.7	 16
 87	 28	42.8	9.1	 20
 88	 28	49.0	8.1	 20
 89	 28	45.8	12.7	 20
 90	 28	40.0	6.5	 25
 91	 28	143.0	21.5	 25
 92	 28	56.8	9.2	 20
 93	 28	112.0	14.5	 25
 94	 28	113.0	19.8	 25
 95	 28	242.5	30.2	 20
 96	 28	247.0	40.6	 25
 97	 28	103.3	13.1	 20
 98	 28	47.3	12.0	 16
 99	 28	70.5	14.2	 20
100	 28	315.5	39.1	 20
101	 28	79.5	11.3	 20
102	 28	120.0	22.0	 25
103	 28	318.0	62.3	 25
104	 28	116.3	19.4	 20
105	 28	116.0	26.2	 25
106	 28	111.0	19.3	 25
107	 28	211.5	33.7	 20
108	 28	47.0	9.4	 25
109	 28	41.0	11.4	 20
110	 28	52.8	6.8	 16
111	 28	56.5	9.5	 20
112	 28	35.0	5.7	 20
113	 28	45.5	10.5	 20
114	 28	37.0	7.3	 25
115	 28	43.0	6.2	 25
116	 28	47.0	10.1	 20
117	 28	49.0	18.3	 25
118	 28	47.0	9.8	 25
119	 28	56.8	12.9	 20
120	 28	90.0	12.8	 25
121	 28	144.3	19.6	 20
122	 28	57.3	7.0	 16
123	 28	50.5	11.5	 20
124	 28	50.8	8.0	 20
125	 28	58.3	11.6	 20
126	 28	50.0	9.9	 25
127	 28	46.0	8.6	 25
128	 28	37.3	6.8	 20
129	 28	40.0	6.7	 25
130	 28	41.0	8.5	 25
131	 28	46.3	10.0	 20
132	 28	52.0	9.6	 25
133	 28	44.0	6.9	 25
134	 28	44.8	9.2	 16
135	 28	39.3	5.2	 20
136	 28	46.5	8.6	 20
137	 28	176.0	41.2	 16
138	 28	96.0	21.3	 25
139	 28	86.0	13.0	 25
140	 28	54.0	8.1	 20
141	 28	53.0	10.9	 25
142	 28	49.0	11.7	 25
143	 28	63.0	11.7	 20
144	 28	171.0	23.7	 25
145	 28	109.0	18.4	 25
146	 28	195.0	22.5	 16
147	 28	74.3	15.8	 20
148	 28	50.8	10.9	 20
149	 28	262.0	35.2	 16
150	 28	44.0	8.2	 25
151	 28	51.0	9.1	 25
152	 28	59.8	8.6	 20
153	 28	125.0	23.5	 25
154	 28	93.0	13.9	 25
155	 28	121.8	21.0	 20
156	 28	330.0	33.7	 25
157	 28	231.0	32.3	 25
158	 28	186.0	20.2	 16
159	 28	65.8	12.7	 20
160	 28	103.5	40.7	 20
161	 28	44.3	9.2	 16
162	 28	43.0	10.2	 25
163	 28	58.0	11.5	 25
164	 28	51.0	8.7	 20
165	 28	69.0	9.4	 25
166	 28	74.0	12.8	 25
167	 28	84.3	9.7	 20
168	 28	155.0	22.4	 25
169	 28	166.0	17.0	 25
170	 28	76.8	10.8	 20
171	 28	44.3	6.9	 20
172	 28	48.3	8.2	 20
173	 28	57.0	11.7	 16
174	 28	50.3	10.5	 20
175	 28	59.0	8.9	 25
176	 28	48.0	7.8	 20
177	 28	46.0	7.7	 25
178	 28	46.0	9.0	 25
179	 28	61.5	12.4	 20
180	 28	63.0	12.8	 25
181	 28	140.0	18.3	 25
182	 28	152.3	19.1	 20
183	 28	61.0	8.6	 20
184	 28	43.0	7.2	 20
185	 28	46.0	8.5	 16
186	 28	41.3	7.6	 20
187	 28	42.0	6.9	 25
188	 28	47.0	7.7	 20
189	 28	42.0	6.7	 25
190	 28	80.0	16.5	 25
191	 28	61.0	9.5	 20
192	 28	141.0	23.2	 25
193	 28	55.0	11.5	 25
194	 28	103.0	17.8	 20
195	 28	58.3	7.4	 20
196	 28	47.5	6.6	 20
197	 28	55.0	10.9	 16
198	 28	49.0	15.5	 20
199	 28	63.0	8.8	 20
200	 28	63.0	11.4	 25
201	 28	75.0	13.0	 25
202	 28	73.3	13.4	 20
203	 28	74.0	12.5	 25
204	 28	53.0	10.3	 25
205	 28	47.3	9.8	 20
206	 28	52.0	9.9	 25
207	 28	48.0	8.7	 25
208	 28	55.8	13.4	 16
209	 28	49.5	10.4	 20
210	 28	48.3	8.5	 20
211	 28	41.3	9.4	 16
212	 28	39.0	7.1	 25
213	 28	54.0	26.6	 25
214	 28	48.0	8.6	 20
215	 28	37.0	6.7	 25
216	 28	46.0	8.4	 25
217	 28	47.3	6.0	 20
218	 28	47.0	8.4	 25
219	 28	44.0	6.3	 25
220	 28	42.5	6.2	 16
221	 28	85.0	15.1	 20
222	 28	56.3	9.9	 20
223	 28	45.3	12.1	 16
224	 28	48.0	8.7	 25
225	 28	51.0	8.7	 25
226	 28	103.5	16.2	 20
227	 28	46.0	8.3	 25
228	 28	41.0	7.8	 25
229	 28	42.0	6.6	 20
230	 28	50.0	10.3	 25
231	 28	45.0	9.6	 25
232	 28	45.5	8.3	 16
233	 28	47.3	6.7	 20
234	 28	59.3	26.5	 20
235	 28	43.3	6.4	 16
236	 28	49.0	9.7	 25
237	 28	59.0	16.2	 25
238	 28	82.3	11.5	 20
239	 28	123.0	24.4	 25
240	 28	200.0	24.0	 25
241	 28	111.5	14.5	 20
242	 28	69.0	20.0	 25
243	 28	646.0	75.5	 25
244	 28	580.8	33.9	 16
245	 28	183.5	30.8	 20
246	 28	431.5	42.8	 20
247	 28	132.8	22.8	 16
248	 28	63.0	14.0	 20
249	 28	52.0	7.5	 25
250	 28	48.5	11.3	 20
251	 28	103.0	23.4	 25
252	 28	50.0	9.9	 25
253	 28	46.0	8.1	 20
254	 28	51.0	11.4	 25
255	 28	53.0	8.5	 25
256	 28	45.5	7.0	 20
257	 28	60.0	8.5	 20
258	 28	59.3	10.6	 20
259	 28	67.0	15.8	 16
260	 28	53.3	9.1	 20
261	 28	43.0	10.2	 25
262	 28	51.5	11.8	 20
263	 28	51.0	7.3	 25
264	 28	49.0	9.0	 25
265	 28	41.3	5.8	 20
266	 28	40.0	7.3	 25
267	 28	112.0	22.5	 25
268	 28	67.5	15.7	 20
269	 28	76.5	11.5	 20
270	 28	44.0	7.7	 20
271	 28	47.0	5.4	 16
272	 28	49.3	9.0	 20
273	 28	51.0	8.4	 25
274	 28	47.0	9.1	 20
275	 28	51.0	9.0	 25
276	 28	57.0	12.7	 25
277	 28	60.8	15.9	 20
278	 28	48.0	7.6	 25
279	 28	42.0	7.2	 25
280	 28	45.8	8.2	 20
281	 28	42.0	6.4	 20
282	 28	44.3	5.8	 20
283	 28	54.3	10.4	 16
284	 28	37.0	5.5	 20
285	 28	43.0	6.4	 25
286	 28	51.0	9.2	 20
287	 28	40.0	5.8	 25
288	 28	41.0	8.3	 25
289	 28	57.3	21.1	 20
290	 28	54.0	10.2	 25
291	 28	42.0	6.9	 25
292	 28	40.5	7.2	 20
293	 28	41.0	5.8	 25
294	 28	39.5	7.4	 20
295	 28	70.3	13.4	 16
296	 28	61.5	9.3	 20
297	 28	44.0	8.7	 20
298	 28	73.3	9.9	 20
299	 28	61.0	7.9	 25
300	 28	55.0	9.9	 25
301	 28	48.3	10.6	 20
302	 28	65.0	11.8	 25
303	 28	53.0	10.6	 25
304	 28	56.3	12.1	 20
305	 28	59.0	11.3	 25
306	 28	60.3	11.0	 20
307	 28	44.0	7.4	 16
308	 28	52.3	10.5	 20
309	 28	95.5	17.3	 20
310	 28	51.3	9.0	 20
311	 28	47.0	6.9	 25
312	 28	53.0	9.4	 25
313	 28	58.3	9.4	 20
314	 28	110.0	17.3	 25
315	 28	67.0	11.0	 25
316	 28	314.3	36.2	 20
317	 28	183.0	28.6	 25
318	 28	59.3	7.8	 20
319	 28	59.3	9.7	 16
320	 28	53.3	7.6	 20
321	 28	49.8	9.2	 20
322	 28	43.3	12.5	 20
323	 28	39.0	8.6	 25
324	 28	43.0	8.4	 25
325	 28	45.8	6.8	 20
326	 28	58.0	10.8	 25
327	 28	53.3	5.2	 20
328	 28	48.0	8.9	 25
329	 28	42.0	7.6	 25
330	 28	42.3	7.7	 20
331	 28	50.0	7.8	 20
332	 28	43.0	6.7	 20
333	 28	77.5	16.5	 16
334	 28	80.0	13.7	 20
335	 28	78.0	10.6	 25
336	 28	123.0	22.1	 20
337	 28	107.0	17.2	 25
338	 28	59.0	9.4	 25
339	 28	217.3	35.5	 20
340	 28	168.0	24.1	 25
341	 28	147.0	28.0	 25
342	 28	132.5	15.0	 20
343	 28	85.3	18.0	 20
344	 28	101.3	15.3	 20
345	 28	79.3	16.4	 16
346	 28	53.5	8.5	 20
347	 28	54.0	8.9	 25
348	 28	49.5	8.0	 20
349	 28	41.0	8.2	 25
350	 28	42.0	7.5	 25
351	 28	43.0	6.6	 20
352	 28	48.0	10.4	 25
353	 28	47.0	7.4	 25
354	 28	61.8	12.3	 20
355	 28	46.3	7.3	 20
356	 28	40.8	7.9	 20
357	 28	45.3	8.0	 16
358	 28	47.0	7.9	 20
359	 28	66.0	10.4	 25
360	 28	49.5	7.7	 20
361	 28	140.0	20.4	 25
362	 28	49.0	7.4	 25
363	 28	51.0	7.3	 20
364	 28	64.0	12.8	 25
365	 28	45.0	8.6	 25
366	 28	40.8	7.9	 20
367	 28	43.0	11.5	 25
368	 28	47.5	8.0	 20
369	 28	44.3	9.2	 16
370	 28	255.8	42.1	 20
371	 28	672.5	58.1	 20
372	 28	198.0	30.6	 20
373	 28	70.0	15.2	 25
374	 28	53.0	8.4	 25
375	 28	42.5	9.0	 20
376	 28	69.0	11.7	 25
377	 28	67.0	13.2	 25
[truncated: 8,497,749 more chars]
