# Supplementary material for: Genome-wide transcriptional profiling data from skin of chronic cutaneous lupus erythematosus (CCLE) patients
Source: Data Brief. 2015 Apr 18;4:47–9. doi: 10.1016/j.dib.2015.02.024 (PMC4510375; doi:10.1016/j.dib.2015.02.024)
Supplement: Supplementary file 1 — Supplementary data [file mmc1.zip › CCLE Skin-CEL files- DIB- Dey-Rao/LE1008D.CEL]

[CEL]
Version=3

[HEADER]
Cols=640
Rows=640
TotalX=640
TotalY=640
OffsetX=0
OffsetY=0
GridCornerUL=231 236
GridCornerUR=4497 282
GridCornerLR=4451 4547
GridCornerLL=185 4502
Axis-invertX=0
AxisInvertY=0
swapXY=0
DatHeader=[0..46109]  LE1008DHu95Av2:CLS=4733 RWS=4733 XIN=3  YIN=3  VE=17        2.0 01/23/03 08:44:00       HG_U95Av2.1sq                  6
Algorithm=Percentile
AlgorithmParameters=Percentile:75;CellMargin:2;OutlierHigh:1.500;OutlierLow:1.004

[INTENSITY]
NumberCells=409600
CellHeader=X	Y	MEAN	STDV	NPIXELS
  0	  0	49.0	9.3	 25
  1	  0	1745.8	177.9	 20
  2	  0	52.0	8.5	 25
  3	  0	1705.0	254.1	 25
  4	  0	42.3	7.3	 20
  5	  0	47.0	8.2	 25
  6	  0	1692.0	334.3	 25
  7	  0	49.0	10.6	 16
  8	  0	1659.8	183.4	 20
  9	  0	49.0	8.5	 20
 10	  0	1701.0	87.9	 16
 11	  0	47.8	9.5	 20
 12	  0	1619.0	168.3	 25
 13	  0	47.0	6.4	 20
 14	  0	1720.0	264.5	 25
 15	  0	51.0	9.2	 25
 16	  0	1697.5	244.0	 20
 17	  0	52.0	8.9	 25
 18	  0	1656.0	314.3	 25
 19	  0	51.3	10.3	 20
 20	  0	1643.0	379.9	 25
 21	  0	49.5	8.3	 20
 22	  0	1684.3	83.6	 16
 23	  0	53.5	9.5	 20
 24	  0	1644.0	151.8	 20
 25	  0	49.3	9.7	 16
 26	  0	1681.0	294.6	 25
 27	  0	48.0	8.1	 25
 28	  0	1618.0	178.4	 20
 29	  0	52.0	9.8	 25
 30	  0	1641.0	256.4	 25
 31	  0	51.0	8.6	 20
 32	  0	1566.0	354.3	 25
 33	  0	48.0	8.2	 25
 34	  0	1653.5	357.0	 20
 35	  0	55.0	13.8	 20
 36	  0	1630.0	183.3	 20
 37	  0	50.3	7.9	 16
 38	  0	1637.5	326.7	 20
 39	  0	53.0	9.3	 25
 40	  0	1551.5	133.5	 20
 41	  0	52.0	11.9	 25
 42	  0	1531.0	197.8	 25
 43	  0	50.0	7.8	 20
 44	  0	1596.0	355.0	 25
 45	  0	47.0	8.4	 25
 46	  0	1633.8	312.2	 20
 47	  0	52.0	13.0	 25
 48	  0	1568.0	361.0	 25
 49	  0	48.0	9.4	 16
 50	  0	1626.8	258.4	 20
 51	  0	44.3	7.1	 20
 52	  0	1623.3	98.1	 16
 53	  0	52.0	9.2	 25
 54	  0	1586.0	150.9	 25
 55	  0	50.0	7.2	 20
 56	  0	1559.0	258.3	 25
 57	  0	48.0	8.8	 25
 58	  0	1586.3	210.6	 20
 59	  0	48.0	8.7	 25
 60	  0	1648.0	300.0	 25
 61	  0	46.3	8.0	 20
 62	  0	1638.0	415.7	 25
 63	  0	53.0	9.2	 20
 64	  0	1664.0	131.9	 16
 65	  0	61.0	10.2	 20
 66	  0	1674.8	213.8	 20
 67	  0	47.3	7.0	 20
 68	  0	1580.0	271.2	 25
 69	  0	43.0	6.8	 25
 70	  0	1603.0	227.1	 20
 71	  0	53.0	11.4	 25
 72	  0	1626.0	305.4	 25
 73	  0	48.0	8.6	 20
 74	  0	1595.0	412.5	 25
 75	  0	47.0	8.8	 25
 76	  0	1609.0	421.4	 20
 77	  0	45.3	9.2	 20
 78	  0	1610.5	141.2	 20
 79	  0	52.5	9.0	 16
 80	  0	1605.8	239.5	 20
 81	  0	48.0	8.4	 25
 82	  0	1567.0	157.9	 20
 83	  0	48.0	9.2	 25
 84	  0	1620.0	239.6	 25
 85	  0	46.5	6.8	 20
 86	  0	1643.0	320.7	 25
 87	  0	49.0	7.5	 25
 88	  0	1728.3	384.6	 20
 89	  0	50.0	9.4	 25
 90	  0	1624.0	144.0	 20
 91	  0	58.5	12.5	 16
 92	  0	1606.5	200.3	 20
 93	  0	50.5	7.7	 20
 94	  0	1551.0	129.8	 16
 95	  0	48.0	6.2	 25
 96	  0	1587.0	205.1	 25
 97	  0	49.3	8.3	 20
 98	  0	1591.0	285.0	 25
 99	  0	59.0	11.6	 25
100	  0	1584.8	304.0	 20
101	  0	47.0	7.9	 25
102	  0	1555.0	358.3	 25
103	  0	45.0	8.1	 20
104	  0	1608.0	153.8	 20
105	  0	51.3	7.4	 20
106	  0	1580.8	76.1	 16
107	  0	46.3	9.3	 20
108	  0	1673.0	215.3	 20
109	  0	48.3	8.4	 20
110	  0	1659.0	228.9	 25
111	  0	50.0	10.9	 25
112	  0	1596.8	267.5	 20
113	  0	46.0	6.4	 25
114	  0	1619.0	334.6	 25
115	  0	50.0	8.9	 20
116	  0	1679.0	409.4	 25
117	  0	50.0	7.9	 25
118	  0	1577.5	49.3	 16
119	  0	55.0	10.3	 20
120	  0	1617.8	171.1	 20
121	  0	49.0	9.0	 16
122	  0	1649.3	207.9	 20
123	  0	51.0	7.0	 25
124	  0	1670.5	191.6	 20
125	  0	53.0	8.2	 25
126	  0	1637.0	259.1	 25
127	  0	44.8	5.9	 20
128	  0	1618.0	333.8	 25
129	  0	48.0	8.6	 25
130	  0	1638.5	394.2	 20
131	  0	49.0	6.6	 25
132	  0	1639.5	147.3	 20
133	  0	43.0	7.9	 16
134	  0	1676.3	203.2	 20
135	  0	47.0	10.1	 20
136	  0	1643.5	109.2	 16
137	  0	49.0	8.2	 25
138	  0	1669.0	204.4	 25
139	  0	53.5	9.0	 20
140	  0	1660.0	296.0	 25
141	  0	57.0	11.8	 25
142	  0	1690.3	308.2	 20
143	  0	53.0	10.3	 25
144	  0	1667.0	367.8	 25
145	  0	50.8	12.3	 20
146	  0	1697.3	284.8	 20
147	  0	54.0	10.8	 20
148	  0	1671.5	104.9	 16
149	  0	64.0	10.8	 20
150	  0	1667.0	205.0	 20
151	  0	51.8	11.5	 20
152	  0	1663.0	305.6	 25
153	  0	59.0	10.3	 25
154	  0	1681.8	244.7	 20
155	  0	54.0	10.1	 25
156	  0	1603.0	288.2	 25
157	  0	47.3	6.8	 20
158	  0	1616.0	425.8	 25
159	  0	46.0	6.7	 25
160	  0	1693.3	103.4	 16
161	  0	47.5	6.8	 20
162	  0	1670.3	189.9	 20
163	  0	50.5	9.4	 16
164	  0	1603.8	259.6	 20
165	  0	48.0	8.0	 25
166	  0	1653.0	167.5	 20
167	  0	49.0	6.9	 25
168	  0	1613.0	246.3	 25
169	  0	48.5	7.7	 20
170	  0	1647.0	356.2	 25
171	  0	48.0	9.3	 25
172	  0	1647.3	347.9	 20
173	  0	55.0	11.0	 25
174	  0	1633.3	147.5	 20
175	  0	49.5	7.6	 16
176	  0	1620.5	268.0	 20
177	  0	49.5	8.2	 20
178	  0	1633.5	126.9	 16
179	  0	45.0	8.5	 25
180	  0	1642.0	196.3	 25
181	  0	46.8	8.5	 20
182	  0	1581.0	293.0	 25
183	  0	47.0	7.9	 25
184	  0	1626.3	278.9	 20
185	  0	47.0	7.7	 25
186	  0	1608.0	349.0	 25
187	  0	49.5	7.4	 20
188	  0	1668.5	278.3	 20
189	  0	51.3	7.8	 20
190	  0	1671.5	123.1	 16
191	  0	50.3	7.7	 20
192	  0	1621.0	182.0	 25
193	  0	50.5	8.6	 20
194	  0	1657.0	280.3	 25
195	  0	54.0	9.4	 25
196	  0	1662.3	201.5	 20
197	  0	50.0	8.5	 25
198	  0	1612.0	291.0	 25
199	  0	41.0	6.7	 20
200	  0	1637.0	382.8	 25
201	  0	47.0	10.7	 25
202	  0	1666.0	115.3	 16
203	  0	54.3	8.4	 20
204	  0	1757.8	190.8	 20
205	  0	49.3	8.3	 16
206	  0	1681.0	226.0	 25
207	  0	50.0	9.8	 25
208	  0	1646.5	158.8	 20
209	  0	49.0	8.4	 25
210	  0	1678.0	251.4	 25
211	  0	33.5	7.7	 20
212	  0	853.0	169.4	 25
213	  0	30.0	4.5	 25
214	  0	41.3	8.0	 20
215	  0	32.0	6.8	 25
216	  0	1682.0	175.4	 20
217	  0	44.3	8.3	 16
218	  0	1685.8	155.3	 20
219	  0	50.3	9.5	 20
220	  0	1675.5	130.2	 20
221	  0	51.0	9.0	 25
222	  0	1668.0	222.8	 25
223	  0	46.3	7.1	 20
224	  0	1648.0	263.7	 25
225	  0	53.0	8.2	 25
226	  0	1703.3	306.3	 20
227	  0	48.0	9.2	 25
228	  0	1702.0	402.0	 25
229	  0	47.0	6.5	 20
230	  0	1778.0	297.2	 20
231	  0	51.3	11.2	 20
232	  0	1793.8	130.2	 16
233	  0	47.3	8.5	 20
234	  0	1681.0	194.4	 25
235	  0	47.3	9.8	 20
236	  0	1690.0	345.3	 25
237	  0	54.0	10.2	 25
238	  0	1726.5	245.8	 20
239	  0	55.0	10.6	 25
240	  0	1720.0	338.2	 25
241	  0	54.0	10.7	 20
242	  0	1681.0	470.1	 25
243	  0	56.3	12.8	 20
244	  0	1719.5	140.6	 16
245	  0	49.0	9.6	 20
246	  0	1720.0	232.6	 20
247	  0	50.3	10.0	 16
248	  0	1771.0	337.7	 25
249	  0	48.0	9.2	 25
250	  0	1774.8	228.0	 20
251	  0	49.0	6.6	 25
252	  0	1728.0	310.0	 25
253	  0	54.3	11.8	 20
254	  0	1721.0	387.4	 25
255	  0	49.0	8.6	 25
256	  0	1754.5	421.4	 20
257	  0	49.3	7.7	 20
258	  0	1708.5	171.4	 20
259	  0	46.0	8.1	 16
260	  0	1759.0	232.7	 20
261	  0	47.3	7.6	 20
262	  0	1817.0	216.9	 20
263	  0	50.0	8.8	 25
264	  0	1668.0	250.9	 25
265	  0	49.0	6.2	 20
266	  0	1744.0	328.5	 25
267	  0	51.0	9.8	 25
268	  0	1761.0	366.0	 20
269	  0	53.0	8.4	 25
270	  0	1785.0	426.1	 25
271	  0	55.3	10.9	 16
272	  0	1752.0	210.8	 20
273	  0	50.0	8.7	 20
274	  0	1777.8	114.7	 16
275	  0	44.5	7.8	 20
276	  0	1700.0	233.8	 25
277	  0	46.0	7.8	 20
278	  0	1746.0	309.7	 25
279	  0	50.0	7.7	 25
280	  0	1852.3	271.0	 20
281	  0	57.0	8.9	 25
282	  0	1808.0	368.6	 25
283	  0	46.5	7.1	 20
284	  0	1776.0	456.2	 25
285	  0	49.3	8.0	 20
286	  0	1825.3	99.0	 16
287	  0	54.0	8.8	 20
288	  0	1779.0	183.1	 20
289	  0	43.0	6.0	 16
290	  0	1804.0	319.5	 25
291	  0	51.0	8.2	 25
292	  0	1859.8	234.2	 20
293	  0	50.0	7.8	 25
294	  0	1739.0	280.8	 25
295	  0	47.3	6.2	 20
296	  0	1831.0	424.0	 25
297	  0	48.0	8.2	 25
298	  0	1817.8	406.9	 20
299	  0	59.3	20.7	 20
300	  0	1776.3	205.5	 20
301	  0	49.3	7.2	 16
302	  0	1747.0	304.9	 20
303	  0	51.5	6.4	 20
304	  0	1838.8	173.6	 20
305	  0	55.0	10.3	 25
306	  0	1795.0	243.1	 25
307	  0	53.0	8.6	 20
308	  0	1822.0	377.2	 25
309	  0	51.0	8.0	 25
310	  0	1822.0	325.1	 20
311	  0	47.0	9.1	 25
312	  0	1818.0	404.0	 25
313	  0	51.0	6.2	 16
314	  0	1838.0	342.9	 20
315	  0	49.3	7.2	 20
316	  0	1804.3	129.3	 16
317	  0	51.5	8.5	 20
318	  0	1835.0	234.5	 25
319	  0	54.5	8.8	 20
320	  0	1790.0	325.9	 25
321	  0	47.0	6.5	 25
322	  0	1852.3	234.7	 20
323	  0	51.0	7.8	 25
324	  0	1833.0	313.9	 25
325	  0	47.3	4.6	 20
326	  0	1788.0	418.3	 25
327	  0	53.3	8.0	 20
328	  0	1784.8	87.7	 16
329	  0	45.8	8.5	 20
330	  0	1828.5	227.6	 20
331	  0	48.5	9.1	 16
332	  0	1784.0	279.7	 25
333	  0	47.0	7.2	 25
334	  0	1831.3	210.1	 20
335	  0	46.0	6.6	 25
336	  0	1806.0	318.9	 25
337	  0	45.0	6.5	 20
338	  0	1790.0	399.0	 25
339	  0	49.0	9.0	 25
340	  0	1862.5	429.0	 20
341	  0	49.0	8.6	 20
342	  0	1791.0	173.7	 20
343	  0	54.0	9.0	 16
344	  0	1795.8	293.8	 20
345	  0	48.3	10.2	 20
346	  0	1840.8	186.8	 20
347	  0	51.0	6.3	 25
348	  0	1808.0	247.1	 25
349	  0	46.0	8.6	 20
350	  0	1858.0	366.9	 25
351	  0	52.0	6.5	 25
352	  0	1904.0	401.2	 20
353	  0	50.0	9.8	 25
354	  0	1839.0	437.7	 25
355	  0	47.5	8.6	 16
356	  0	1855.0	306.1	 20
357	  0	47.5	9.0	 20
358	  0	1849.8	127.7	 16
359	  0	53.0	8.5	 25
360	  0	1824.0	238.9	 25
361	  0	53.0	8.2	 20
362	  0	1830.0	345.5	 25
363	  0	51.0	8.4	 25
364	  0	1889.8	304.1	 20
365	  0	50.0	9.8	 25
366	  0	1875.0	384.9	 25
367	  0	45.5	8.2	 20
368	  0	1913.0	491.7	 25
369	  0	43.5	6.1	 20
370	  0	1913.8	118.5	 16
371	  0	51.8	6.9	 20
372	  0	1853.8	202.4	 20
373	  0	46.3	9.3	 20
374	  0	1850.0	353.6	 25
375	  0	43.0	7.4	 25
376	  0	1878.3	261.2	 20
377	  0	47.0	8.7	 25
378	  0	1773.0	296.2	 25
379	  0	49.5	8.1	 20
380	  0	1795.0	450.7	 25
381	  0	48.0	9.4	 25
382	  0	1884.8	428.5	 20
383	  0	54.8	12.1	 20
384	  0	1911.0	291.0	 20
385	  0	52.3	7.1	 16
386	  0	1997.8	530.5	 20
387	  0	48.0	10.4	 25
388	  0	1887.0	270.8	 25
389	  0	44.3	9.3	 20
390	  0	1887.0	354.9	 25
391	  0	54.0	9.9	 25
392	  0	1876.0	333.8	 20
393	  0	47.0	7.1	 25
394	  0	1873.0	384.0	 25
395	  0	47.0	7.8	 20
396	  0	1847.0	495.5	 25
397	  0	56.3	9.9	 20
398	  0	1849.0	84.9	 16
399	  0	56.0	10.0	 20
400	  0	1785.3	194.7	 20
401	  0	53.0	7.2	 20
402	  0	1702.0	222.2	 25
403	  0	47.0	7.8	 25
404	  0	1820.8	187.7	 20
405	  0	50.0	8.4	 25
406	  0	1797.0	293.7	 25
407	  0	45.5	7.3	 20
408	  0	1855.0	343.6	 25
409	  0	54.0	10.3	 25
410	  0	1852.3	132.7	 16
411	  0	53.0	6.8	 20
412	  0	1776.0	264.9	 20
413	  0	48.3	6.6	 16
414	  0	1788.5	190.5	 20
415	  0	53.0	9.3	 25
416	  0	1910.8	191.2	 20
417	  0	64.0	12.2	 25
418	  0	1749.0	299.9	 25
419	  0	63.5	11.6	 20
420	  0	1886.0	299.7	 25
421	  0	59.0	11.9	 25
422	  0	1861.8	317.2	 20
423	  0	51.0	7.5	 25
424	  0	36.3	6.9	 20
425	  0	1065.5	78.7	 16
426	  0	29.5	6.1	 20
427	  0	40.3	7.7	 20
428	  0	29.0	6.9	 16
429	  0	47.0	7.7	 25
430	  0	1827.0	277.5	 25
431	  0	47.8	9.3	 20
432	  0	1789.0	235.1	 25
433	  0	55.0	9.2	 25
434	  0	1854.3	239.4	 20
435	  0	53.0	9.8	 25
436	  0	1792.0	363.8	 25
437	  0	49.8	8.7	 20
438	  0	1815.8	189.1	 20
439	  0	56.0	9.3	 20
440	  0	1856.0	127.3	 16
441	  0	48.5	7.1	 20
442	  0	1877.0	301.7	 20
443	  0	50.3	8.9	 20
444	  0	1858.0	258.9	 25
445	  0	54.0	12.6	 25
446	  0	1858.0	253.8	 20
447	  0	44.0	7.1	 25
448	  0	1807.0	380.1	 25
449	  0	48.5	7.5	 20
450	  0	1836.0	398.3	 25
451	  0	54.0	10.3	 25
452	  0	1879.8	122.1	 16
453	  0	49.8	8.0	 20
454	  0	1868.3	284.1	 20
455	  0	50.3	6.7	 16
456	  0	1910.0	183.4	 20
457	  0	52.0	8.5	 25
458	  0	1881.0	199.5	 20
459	  0	52.0	9.4	 25
460	  0	1798.0	291.8	 25
461	  0	46.3	8.2	 20
462	  0	1719.0	247.9	 25
463	  0	51.0	6.9	 25
464	  0	1834.5	287.0	 20
465	  0	50.0	8.8	 25
466	  0	1825.0	209.0	 20
467	  0	51.8	8.8	 16
468	  0	1875.3	202.7	 20
469	  0	49.0	6.9	 20
470	  0	1856.8	126.2	 16
471	  0	52.0	8.4	 25
472	  0	1805.0	251.6	 25
473	  0	48.3	6.2	 20
474	  0	1879.0	292.0	 25
475	  0	53.0	10.3	 25
476	  0	1887.3	288.2	 20
477	  0	51.0	9.5	 25
478	  0	1863.0	421.8	 25
479	  0	48.3	7.7	 20
480	  0	1881.3	185.8	 20
481	  0	52.0	10.5	 20
482	  0	1841.8	89.8	 16
483	  0	48.0	10.5	 20
484	  0	1820.5	273.2	 20
485	  0	47.3	8.5	 20
486	  0	1785.0	235.3	 25
487	  0	46.0	6.4	 25
488	  0	1741.5	196.9	 20
489	  0	48.0	8.7	 25
490	  0	1789.0	331.1	 25
491	  0	50.5	8.0	 20
492	  0	1774.0	312.2	 25
493	  0	51.0	9.6	 25
494	  0	1757.3	53.9	 16
495	  0	55.0	11.6	 20
496	  0	1780.8	283.5	 20
497	  0	49.5	6.9	 16
498	  0	1897.3	180.4	 20
499	  0	56.0	12.6	 25
500	  0	1854.5	139.4	 20
501	  0	48.0	8.1	 25
502	  0	1811.0	336.1	 25
503	  0	47.3	7.6	 20
504	  0	1800.0	273.4	 25
505	  0	52.0	11.2	 25
506	  0	1849.5	312.1	 20
507	  0	47.0	9.3	 25
508	  0	1849.0	268.5	 20
509	  0	52.5	8.9	 16
510	  0	1853.0	168.9	 20
511	  0	54.3	11.0	 20
512	  0	1769.3	167.8	 20
513	  0	49.0	9.8	 25
514	  0	1756.0	232.2	 25
515	  0	47.3	8.4	 20
516	  0	1769.0	227.6	 25
517	  0	52.0	8.5	 25
518	  0	1785.8	244.4	 20
519	  0	47.0	9.7	 25
520	  0	1754.0	332.2	 25
521	  0	48.3	9.7	 20
522	  0	1822.5	152.5	 20
523	  0	49.0	11.3	 20
524	  0	1931.8	108.6	 16
525	  0	49.8	8.4	 20
526	  0	1835.0	251.9	 25
527	  0	46.8	9.1	 20
528	  0	1840.0	204.2	 25
529	  0	49.0	11.9	 25
530	  0	1853.3	207.5	 20
531	  0	53.0	9.0	 25
532	  0	1769.0	318.1	 25
533	  0	50.3	8.7	 20
534	  0	1767.0	310.3	 25
535	  0	52.0	10.0	 25
536	  0	1864.3	78.6	 16
537	  0	49.0	7.1	 20
538	  0	1834.5	226.9	 20
539	  0	51.0	6.9	 16
540	  0	1803.0	214.4	 25
541	  0	51.0	11.5	 25
542	  0	1804.8	185.8	 20
543	  0	51.0	7.4	 25
544	  0	1711.0	267.1	 25
545	  0	44.0	7.7	 20
546	  0	1774.0	316.3	 25
547	  0	56.0	8.9	 25
548	  0	1804.5	327.6	 20
549	  0	50.0	7.9	 25
550	  0	1827.8	161.2	 20
551	  0	49.3	6.5	 16
552	  0	1762.5	261.6	 20
553	  0	51.0	11.9	 20
554	  0	1793.8	209.6	 20
555	  0	52.0	7.5	 25
556	  0	1718.0	217.0	 25
557	  0	46.5	6.7	 20
558	  0	1783.0	314.9	 25
559	  0	48.0	8.4	 25
560	  0	1794.8	311.9	 20
561	  0	49.0	9.0	 25
562	  0	1767.0	361.6	 25
563	  0	47.0	7.0	 16
564	  0	1763.0	199.2	 20
565	  0	50.5	9.1	 20
566	  0	1823.5	92.7	 16
567	  0	48.0	9.2	 20
568	  0	1790.0	228.3	 25
569	  0	49.3	8.1	 20
570	  0	1774.0	215.9	 25
571	  0	65.0	15.1	 25
572	  0	1696.0	200.8	 20
573	  0	50.0	10.1	 25
574	  0	1752.0	313.9	 25
575	  0	46.3	6.9	 20
576	  0	1727.0	314.4	 25
577	  0	46.3	9.1	 20
578	  0	1808.8	130.9	 16
579	  0	49.0	7.2	 20
580	  0	1803.0	291.2	 20
581	  0	48.3	7.1	 16
582	  0	1831.0	220.8	 25
583	  0	51.0	11.2	 25
584	  0	1818.5	191.1	 20
585	  0	47.0	7.9	 25
586	  0	1758.0	348.6	 25
587	  0	46.3	8.4	 20
588	  0	1738.0	297.8	 25
589	  0	51.0	10.6	 25
590	  0	1791.0	319.4	 20
591	  0	47.3	10.1	 20
592	  0	1721.0	318.1	 20
593	  0	59.3	13.3	 16
594	  0	1754.8	202.3	 20
595	  0	56.5	10.0	 20
596	  0	1715.8	177.6	 20
597	  0	52.0	8.3	 25
598	  0	1691.0	315.9	 25
599	  0	50.5	8.7	 20
600	  0	1732.0	220.6	 25
601	  0	53.0	10.1	 25
602	  0	1752.5	201.2	 20
603	  0	50.0	8.6	 25
604	  0	1701.0	366.0	 25
605	  0	50.5	9.2	 16
606	  0	1719.5	179.9	 20
607	  0	57.0	10.0	 20
608	  0	1739.3	109.8	 16
609	  0	49.3	8.4	 20
610	  0	1671.0	320.0	 25
611	  0	45.8	6.8	 20
612	  0	1618.0	217.7	 25
613	  0	48.0	9.7	 25
614	  0	1665.0	202.1	 20
615	  0	50.0	10.6	 25
616	  0	1693.0	367.6	 25
617	  0	51.0	10.0	 20
618	  0	1646.0	310.5	 25
619	  0	52.0	10.2	 20
620	  0	1735.0	125.5	 16
621	  0	50.5	8.2	 20
622	  0	1691.5	351.0	 20
623	  0	53.5	7.2	 16
624	  0	1685.0	296.1	 25
625	  0	48.0	8.3	 25
626	  0	1739.8	235.6	 20
627	  0	48.0	8.5	 25
628	  0	1644.0	356.3	 25
629	  0	47.8	8.6	 20
630	  0	1684.0	287.0	 25
631	  0	50.0	9.8	 25
632	  0	1716.3	282.0	 20
633	  0	50.0	7.5	 20
634	  0	1855.0	352.4	 20
635	  0	30.3	5.1	 16
636	  0	50.3	9.3	 20
637	  0	1810.8	334.4	 20
638	  0	50.3	7.0	 20
639	  0	1906.0	272.8	 25
  0	  1	1670.3	239.3	 20
  1	  1	53.3	8.6	 16
  2	  1	1637.0	192.7	 25
  3	  1	53.0	7.4	 25
  4	  1	38.3	7.4	 20
  5	  1	135.0	18.8	 25
  6	  1	99.0	14.4	 25
  7	  1	93.3	13.5	 20
  8	  1	45.0	11.0	 25
  9	  1	65.0	12.9	 25
 10	  1	54.3	9.9	 20
 11	  1	41.0	9.5	 25
 12	  1	51.0	6.9	 20
 13	  1	50.5	7.4	 16
 14	  1	68.3	8.6	 20
 15	  1	38.8	6.6	 20
 16	  1	43.3	6.3	 20
 17	  1	50.0	6.7	 25
 18	  1	191.0	25.5	 25
 19	  1	59.3	9.6	 20
 20	  1	44.0	7.5	 25
 21	  1	46.0	7.8	 25
 22	  1	41.0	4.8	 20
 23	  1	44.0	6.9	 25
 24	  1	125.0	26.2	 25
 25	  1	49.8	6.7	 20
 26	  1	105.3	17.6	 20
 27	  1	58.3	7.0	 20
 28	  1	69.3	12.5	 16
 29	  1	82.8	10.3	 20
 30	  1	62.0	8.0	 25
 31	  1	100.8	17.3	 20
 32	  1	544.0	42.3	 25
 33	  1	82.0	13.9	 25
 34	  1	47.3	7.4	 20
 35	  1	91.0	17.9	 25
 36	  1	44.0	6.8	 25
 37	  1	101.0	16.6	 20
 38	  1	59.0	10.5	 25
 39	  1	1017.5	71.5	 20
 40	  1	57.0	9.0	 16
 41	  1	47.3	6.0	 20
 42	  1	223.0	30.7	 20
 43	  1	41.0	7.5	 16
 44	  1	41.0	7.1	 25
 45	  1	43.0	5.8	 25
 46	  1	43.3	7.7	 20
 47	  1	43.0	5.9	 25
 48	  1	40.0	7.7	 25
 49	  1	39.0	8.9	 20
 50	  1	48.0	7.2	 25
 51	  1	41.0	8.5	 25
 52	  1	45.3	6.1	 20
 53	  1	102.0	13.0	 20
 54	  1	104.0	16.9	 20
 55	  1	151.0	14.9	 16
 56	  1	52.3	11.0	 20
 57	  1	47.3	6.5	 20
 58	  1	41.0	8.6	 20
 59	  1	40.0	9.4	 25
 60	  1	96.0	12.9	 25
 61	  1	36.3	6.3	 20
 62	  1	50.0	8.9	 25
 63	  1	1577.0	255.3	 25
 64	  1	1634.3	76.5	 20
 65	  1	1597.0	299.7	 25
 66	  1	51.0	8.8	 25
 67	  1	38.0	7.5	 16
 68	  1	49.8	8.7	 20
 69	  1	47.5	7.3	 20
 70	  1	49.0	10.1	 16
 71	  1	45.8	7.6	 20
 72	  1	46.0	7.1	 25
 73	  1	34.5	5.6	 20
 74	  1	47.0	9.2	 25
 75	  1	49.0	8.9	 25
 76	  1	52.0	6.9	 20
 77	  1	45.0	8.8	 25
 78	  1	48.0	7.5	 25
 79	  1	35.3	6.1	 20
 80	  1	51.0	8.5	 25
 81	  1	49.0	9.6	 20
 82	  1	40.8	6.5	 16
 83	  1	46.3	8.0	 20
 84	  1	43.3	8.8	 20
 85	  1	41.5	9.7	 16
 86	  1	51.0	9.1	 25
 87	  1	1517.0	139.7	 25
 88	  1	1593.0	90.2	 20
 89	  1	1589.0	195.5	 25
 90	  1	51.0	8.7	 25
 91	  1	37.0	7.0	 20
 92	  1	1518.0	162.9	 25
 93	  1	53.0	11.8	 25
 94	  1	52.3	9.4	 20
 95	  1	48.0	7.7	 20
 96	  1	48.0	8.4	 20
 97	  1	35.8	6.1	 16
 98	  1	43.3	5.4	 20
 99	  1	47.5	8.8	 20
100	  1	47.0	7.3	 20
101	  1	48.0	8.8	 25
102	  1	46.0	5.5	 25
103	  1	37.0	6.3	 20
104	  1	44.0	7.6	 25
105	  1	46.0	8.2	 25
106	  1	48.3	10.5	 20
107	  1	43.0	8.2	 25
108	  1	46.0	8.2	 25
109	  1	36.0	6.1	 16
110	  1	36.5	6.3	 20
111	  1	77.5	11.1	 20
112	  1	85.0	11.8	 16
113	  1	52.8	8.8	 20
114	  1	60.0	10.4	 25
115	  1	39.0	6.8	 20
116	  1	1512.0	112.8	 25
117	  1	49.0	8.6	 25
118	  1	53.5	7.3	 20
119	  1	55.0	8.2	 25
120	  1	1588.0	183.7	 25
121	  1	42.0	6.3	 20
122	  1	55.0	8.5	 25
123	  1	1565.0	61.8	 20
124	  1	1624.0	65.0	 16
125	  1	1627.5	111.2	 20
126	  1	48.0	6.9	 20
127	  1	37.0	5.8	 16
128	  1	33.0	6.6	 25
129	  1	59.0	24.6	 25
130	  1	101.5	13.6	 20
131	  1	294.0	136.4	 25
132	  1	85.0	13.6	 25
133	  1	40.3	7.0	 20
134	  1	1554.0	154.3	 25
135	  1	53.0	9.8	 25
136	  1	49.5	7.2	 20
137	  1	53.5	9.2	 20
138	  1	1630.8	135.3	 20
139	  1	43.0	7.2	 16
140	  1	54.3	7.3	 20
141	  1	1572.0	139.1	 25
142	  1	1637.8	77.4	 20
143	  1	1594.0	149.2	 25
144	  1	58.0	10.2	 25
145	  1	41.3	6.4	 20
146	  1	1650.0	265.5	 25
147	  1	1620.0	255.9	 25
148	  1	1677.0	71.9	 20
149	  1	1637.0	326.5	 25
150	  1	1696.0	83.5	 25
151	  1	34.3	6.0	 16
152	  1	52.0	9.4	 20
153	  1	53.5	7.6	 20
154	  1	1594.0	68.3	 16
155	  1	52.0	7.9	 25
156	  1	49.0	9.6	 25
157	  1	34.3	7.5	 20
158	  1	37.0	5.8	 25
159	  1	58.0	11.5	 25
160	  1	54.3	8.0	 20
161	  1	203.0	43.4	 25
162	  1	125.0	19.4	 25
163	  1	57.3	10.0	 20
164	  1	48.0	10.6	 25
165	  1	57.5	7.9	 20
166	  1	62.5	8.3	 16
167	  1	60.3	7.8	 20
168	  1	48.8	5.7	 20
169	  1	49.3	8.3	 20
170	  1	46.0	9.3	 25
171	  1	46.0	7.6	 25
172	  1	44.3	8.6	 20
173	  1	51.0	9.0	 25
174	  1	45.0	7.7	 25
175	  1	227.8	36.5	 20
176	  1	71.0	14.1	 25
177	  1	347.0	70.7	 25
178	  1	105.0	24.8	 20
179	  1	90.8	11.4	 20
180	  1	42.3	8.3	 20
181	  1	44.0	7.7	 16
182	  1	48.3	7.7	 20
183	  1	51.0	8.8	 25
184	  1	45.0	7.0	 20
185	  1	42.0	6.4	 25
186	  1	48.0	7.1	 25
187	  1	90.5	14.1	 20
188	  1	145.0	24.3	 25
189	  1	139.0	26.7	 25
190	  1	48.0	6.7	 20
191	  1	111.0	23.2	 25
192	  1	79.8	9.1	 20
193	  1	155.5	19.4	 16
194	  1	141.5	22.2	 20
195	  1	174.0	19.1	 20
196	  1	61.8	12.7	 16
197	  1	148.0	18.7	 25
198	  1	58.0	11.9	 25
199	  1	71.0	8.6	 20
200	  1	94.0	12.9	 25
201	  1	64.0	10.6	 25
202	  1	49.3	8.6	 20
203	  1	44.0	9.2	 25
204	  1	121.0	24.2	 25
205	  1	87.5	16.3	 20
206	  1	53.0	6.8	 20
207	  1	59.5	8.3	 20
208	  1	73.3	11.9	 16
209	  1	473.8	51.6	 20
210	  1	127.0	16.9	 20
211	  1	33.0	6.3	 20
212	  1	263.0	29.8	 25
213	  1	32.0	4.7	 25
214	  1	42.5	9.3	 20
215	  1	35.0	6.5	 25
216	  1	54.0	9.1	 25
217	  1	99.3	18.4	 20
218	  1	113.0	20.6	 25
219	  1	90.0	19.7	 25
220	  1	79.3	10.8	 16
221	  1	51.3	9.6	 20
222	  1	116.0	15.5	 20
223	  1	65.0	8.5	 16
224	  1	185.8	19.4	 20
225	  1	48.0	7.6	 25
226	  1	48.3	9.9	 20
227	  1	50.0	10.0	 25
228	  1	49.0	8.8	 25
229	  1	49.3	8.4	 20
230	  1	70.0	11.2	 25
231	  1	68.0	9.6	 25
232	  1	650.8	118.2	 20
233	  1	206.0	27.8	 25
234	  1	46.0	6.8	 20
235	  1	40.3	9.1	 16
236	  1	46.3	6.7	 20
237	  1	48.0	10.6	 20
238	  1	49.3	8.5	 16
239	  1	43.0	6.6	 25
240	  1	58.0	8.3	 25
241	  1	40.3	5.4	 20
242	  1	76.0	11.4	 25
243	  1	71.0	9.7	 25
244	  1	91.3	13.9	 20
245	  1	103.0	15.6	 25
246	  1	49.0	9.4	 25
247	  1	53.5	8.5	 20
248	  1	51.3	6.9	 20
249	  1	57.0	10.9	 20
250	  1	43.0	6.3	 16
251	  1	43.0	5.3	 20
252	  1	44.5	7.9	 20
253	  1	45.5	9.9	 20
254	  1	49.0	10.8	 25
255	  1	43.0	7.4	 25
256	  1	49.8	7.8	 20
257	  1	43.0	7.2	 25
258	  1	47.0	6.9	 25
259	  1	41.3	6.8	 20
260	  1	74.0	17.7	 25
261	  1	53.0	9.1	 25
262	  1	60.5	11.4	 16
263	  1	117.5	14.4	 20
264	  1	83.3	11.9	 20
265	  1	289.5	30.9	 16
266	  1	52.5	9.7	 20
267	  1	47.0	8.3	 25
268	  1	145.0	23.4	 20
269	  1	54.0	7.2	 25
270	  1	76.0	14.0	 25
271	  1	44.3	7.9	 20
272	  1	53.0	9.4	 25
273	  1	79.0	13.1	 25
274	  1	63.3	11.7	 20
275	  1	61.0	10.4	 25
276	  1	42.0	7.8	 20
277	  1	42.0	6.4	 16
278	  1	47.3	7.7	 20
279	  1	52.8	10.4	 20
280	  1	49.8	10.2	 16
281	  1	48.0	21.6	 25
282	  1	43.0	5.9	 25
283	  1	75.5	10.9	 20
284	  1	60.0	9.7	 25
285	  1	150.0	20.7	 25
286	  1	97.0	13.4	 20
287	  1	48.0	7.8	 25
288	  1	131.0	20.8	 25
289	  1	51.3	11.1	 20
290	  1	50.8	8.1	 20
291	  1	44.3	8.0	 20
292	  1	51.0	7.7	 16
293	  1	37.0	6.6	 20
294	  1	49.0	8.1	 25
295	  1	58.5	10.2	 20
296	  1	132.0	14.9	 25
297	  1	54.0	9.6	 25
298	  1	72.3	11.8	 20
299	  1	57.0	9.1	 25
300	  1	55.0	8.4	 25
301	  1	241.5	44.3	 20
302	  1	75.0	8.7	 25
303	  1	46.0	6.8	 25
304	  1	372.3	40.9	 16
305	  1	44.3	8.1	 20
306	  1	50.0	7.6	 20
307	  1	47.3	5.4	 16
308	  1	78.0	9.5	 25
309	  1	48.0	7.1	 25
310	  1	51.3	8.9	 20
311	  1	48.0	7.2	 25
312	  1	64.0	11.0	 25
313	  1	58.0	8.4	 20
314	  1	77.0	13.9	 25
315	  1	66.0	9.3	 25
316	  1	91.5	13.4	 20
317	  1	44.0	7.9	 25
318	  1	43.3	5.3	 20
319	  1	44.0	7.5	 16
320	  1	64.5	10.0	 20
321	  1	210.8	26.4	 20
322	  1	60.3	8.5	 20
323	  1	82.0	10.3	 25
324	  1	58.0	10.9	 25
325	  1	79.3	13.1	 20
326	  1	49.0	9.4	 25
327	  1	153.0	28.6	 25
328	  1	45.3	5.9	 20
329	  1	47.0	7.5	 25
330	  1	53.0	9.6	 25
331	  1	40.0	8.7	 20
332	  1	53.5	8.0	 20
333	  1	49.3	6.8	 20
334	  1	67.3	11.4	 16
335	  1	59.5	10.8	 20
336	  1	51.0	9.5	 25
337	  1	45.3	7.2	 20
338	  1	290.0	39.1	 25
339	  1	58.0	9.3	 25
340	  1	47.3	8.0	 20
341	  1	45.0	8.0	 25
342	  1	43.0	7.1	 25
343	  1	74.0	12.3	 20
344	  1	41.0	5.7	 25
345	  1	51.0	8.4	 25
346	  1	172.8	18.1	 16
347	  1	43.8	6.1	 20
348	  1	58.0	9.1	 20
349	  1	42.5	7.9	 16
350	  1	40.0	7.2	 25
351	  1	45.0	6.2	 25
352	  1	57.5	9.9	 20
353	  1	79.0	15.3	 25
354	  1	44.0	8.7	 25
355	  1	99.3	18.4	 20
356	  1	111.0	21.9	 25
357	  1	70.0	14.0	 25
358	  1	54.3	8.2	 20
359	  1	45.3	6.3	 20
360	  1	174.5	16.4	 20
361	  1	50.3	8.9	 16
362	  1	41.5	4.4	 20
363	  1	55.0	8.2	 20
364	  1	72.8	14.0	 20
365	  1	41.0	7.0	 25
366	  1	239.0	28.2	 25
367	  1	92.3	12.9	 20
368	  1	65.0	8.2	 25
369	  1	49.0	7.7	 25
370	  1	45.5	7.6	 20
371	  1	40.0	5.8	 25
372	  1	61.0	9.4	 25
373	  1	67.0	8.2	 16
374	  1	89.8	12.3	 20
375	  1	70.0	10.4	 20
376	  1	51.3	7.9	 16
377	  1	68.5	14.1	 20
378	  1	48.0	7.4	 25
379	  1	200.3	27.2	 20
380	  1	129.0	16.5	 25
381	  1	165.0	24.4	 25
382	  1	66.3	10.5	 20
383	  1	82.0	12.9	 25
384	  1	331.0	54.6	 25
385	  1	357.5	65.9	 20
386	  1	122.0	22.3	 25
387	  1	335.5	52.7	 20
388	  1	320.3	16.8	 16
389	  1	49.0	7.3	 20
390	  1	48.3	7.9	 20
391	  1	41.5	9.2	 16
392	  1	43.0	6.3	 25
393	  1	42.0	5.6	 25
394	  1	43.5	6.1	 20
395	  1	47.0	7.3	 25
396	  1	40.0	7.5	 25
397	  1	47.0	9.2	 20
398	  1	45.0	9.7	 25
399	  1	521.0	96.5	 25
400	  1	161.0	23.5	 20
401	  1	456.3	53.5	 20
402	  1	868.5	82.6	 20
403	  1	58.8	8.2	 16
404	  1	85.0	11.8	 20
405	  1	59.0	8.5	 20
406	  1	48.3	6.2	 20
407	  1	47.0	7.2	 25
408	  1	48.0	6.5	 25
409	  1	43.3	6.0	 20
410	  1	50.0	9.8	 25
411	  1	66.0	12.0	 25
412	  1	73.0	8.9	 20
413	  1	51.0	8.9	 25
414	  1	52.0	7.4	 25
415	  1	41.5	6.4	 16
416	  1	66.5	16.2	 20
417	  1	82.3	11.0	 20
418	  1	99.0	32.7	 16
419	  1	54.5	14.4	 20
420	  1	84.0	13.2	 25
421	  1	45.5	8.2	 20
422	  1	565.0	69.0	 25
423	  1	49.0	8.6	 25
424	  1	31.5	6.4	 20
425	  1	299.0	58.8	 25
426	  1	28.0	4.6	 25
427	  1	45.3	8.9	 20
428	  1	36.0	8.8	 25
429	  1	56.3	10.1	 20
430	  1	44.0	6.9	 16
431	  1	40.3	8.2	 20
432	  1	42.5	9.4	 20
433	  1	49.0	8.3	 16
434	  1	43.0	6.9	 25
435	  1	46.0	6.1	 25
436	  1	57.5	8.8	 20
437	  1	38.0	7.1	 25
438	  1	44.0	7.0	 25
439	  1	47.0	8.3	 20
440	  1	49.0	5.7	 25
441	  1	155.0	23.1	 25
442	  1	146.0	22.7	 20
443	  1	66.0	9.8	 20
444	  1	60.3	9.5	 20
445	  1	2343.3	105.6	 16
446	  1	118.0	13.0	 20
447	  1	1657.5	183.6	 20
448	  1	60.0	7.4	 20
449	  1	62.0	10.2	 25
450	  1	51.0	7.1	 25
451	  1	50.0	10.0	 20
452	  1	43.0	7.9	 25
453	  1	49.0	7.6	 25
454	  1	72.0	13.9	 20
455	  1	97.0	16.4	 25
456	  1	321.0	61.0	 25
457	  1	55.3	7.1	 16
458	  1	52.8	10.3	 20
459	  1	44.0	7.4	 20
460	  1	48.0	11.2	 16
461	  1	79.0	12.2	 25
462	  1	84.0	12.3	 25
463	  1	599.5	83.6	 20
464	  1	102.0	14.4	 25
465	  1	229.0	30.9	 25
466	  1	2059.3	312.9	 20
467	  1	53.0	8.0	 25
468	  1	45.0	6.2	 25
469	  1	42.3	8.4	 20
470	  1	44.0	7.8	 25
471	  1	84.3	14.0	 20
472	  1	40.3	6.4	 16
473	  1	53.0	13.4	 20
474	  1	120.5	13.2	 20
475	  1	73.3	12.9	 20
476	  1	55.0	9.9	 25
477	  1	53.0	8.4	 25
478	  1	643.3	86.6	 20
479	  1	44.0	7.2	 25
480	  1	49.0	8.1	 25
481	  1	56.5	8.9	 20
482	  1	47.0	6.8	 25
483	  1	88.0	18.4	 25
484	  1	151.8	28.1	 20
485	  1	50.0	9.3	 20
486	  1	87.3	12.6	 20
487	  1	128.5	16.5	 16
488	  1	86.0	13.3	 20
489	  1	42.0	7.6	 25
490	  1	49.8	9.9	 20
491	  1	107.0	17.5	 25
492	  1	144.0	20.4	 25
493	  1	44.0	8.2	 20
494	  1	41.0	7.3	 25
495	  1	48.0	9.3	 25
496	  1	100.3	16.5	 20
497	  1	47.0	8.3	 25
498	  1	47.0	7.9	 25
499	  1	108.5	17.7	 16
500	  1	93.8	11.0	 20
501	  1	47.3	4.3	 20
502	  1	42.3	8.0	 16
503	  1	57.0	12.0	 25
504	  1	822.0	88.2	 25
505	  1	237.8	32.0	 20
506	  1	191.0	25.0	 25
507	  1	46.0	8.7	 25
508	  1	45.3	8.3	 20
509	  1	46.0	7.8	 25
510	  1	51.0	9.1	 25
511	  1	42.3	6.0	 20
512	  1	211.8	26.5	 20
513	  1	39.3	6.8	 20
514	  1	48.0	5.7	 16
515	  1	40.3	5.2	 20
516	  1	44.0	6.2	 20
517	  1	38.3	5.5	 20
518	  1	45.0	8.2	 25
519	  1	45.0	5.2	 25
520	  1	38.3	7.8	 20
521	  1	59.0	10.9	 25
522	  1	143.0	27.9	 25
523	  1	43.3	7.5	 20
524	  1	43.0	5.9	 25
525	  1	43.0	7.5	 25
526	  1	46.3	7.6	 20
527	  1	73.0	12.3	 16
528	  1	44.5	9.5	 20
529	  1	44.0	9.1	 20
530	  1	45.0	7.3	 16
531	  1	44.0	7.2	 25
532	  1	42.0	7.1	 25
533	  1	44.0	8.2	 20
534	  1	44.0	9.0	 25
535	  1	45.0	7.9	 25
536	  1	46.3	6.3	 20
537	  1	61.0	10.6	 25
538	  1	81.0	12.2	 25
539	  1	44.3	6.0	 20
540	  1	50.0	8.8	 20
541	  1	44.3	7.7	 20
542	  1	48.0	8.9	 16
543	  1	47.3	8.2	 20
544	  1	50.0	6.1	 20
545	  1	51.0	8.9	 20
546	  1	102.0	16.7	 25
547	  1	1504.0	180.4	 25
548	  1	1409.8	152.1	 20
549	  1	410.0	51.0	 25
550	  1	51.0	7.3	 25
551	  1	58.0	9.3	 20
552	  1	62.0	10.8	 25
553	  1	48.0	7.9	 25
554	  1	47.3	7.6	 16
555	  1	52.5	9.6	 20
556	  1	43.0	6.8	 20
557	  1	43.5	8.0	 16
558	  1	46.3	6.9	 20
559	  1	54.0	8.8	 25
560	  1	58.0	8.1	 20
561	  1	49.0	8.4	 25
562	  1	112.0	18.0	 25
563	  1	43.3	5.6	 20
564	  1	49.0	7.5	 25
565	  1	51.0	8.7	 25
566	  1	118.3	19.0	 20
567	  1	184.0	20.8	 25
568	  1	61.3	10.8	 20
569	  1	203.0	20.6	 16
570	  1	410.5	27.4	 20
571	  1	2446.0	218.5	 20
572	  1	54.3	6.1	 16
573	  1	103.0	17.1	 25
574	  1	47.0	8.1	 25
575	  1	48.0	6.4	 20
576	  1	50.0	8.9	 25
577	  1	52.0	7.5	 25
578	  1	63.0	7.4	 20
579	  1	326.0	48.7	 25
580	  1	250.0	42.4	 25
581	  1	77.3	13.0	 20
582	  1	119.3	15.8	 20
583	  1	115.5	17.0	 20
584	  1	62.3	8.5	 16
585	  1	136.5	21.9	 20
586	  1	225.3	28.0	 20
587	  1	134.3	20.5	 20
588	  1	43.0	7.0	 25
589	  1	45.0	8.0	 25
590	  1	50.0	12.2	 20
591	  1	55.0	9.1	 25
592	  1	160.0	23.6	 25
593	  1	72.3	10.8	 20
594	  1	65.0	10.5	 25
595	  1	68.0	10.3	 25
596	  1	45.3	9.3	 16
597	  1	114.8	13.0	 20
598	  1	45.8	7.8	 20
599	  1	99.5	20.2	 16
600	  1	53.8	7.8	 20
601	  1	57.0	11.0	 25
602	  1	64.3	9.1	 20
603	  1	62.0	8.7	 25
604	  1	58.0	11.8	 25
605	  1	53.5	8.9	 20
606	  1	163.0	21.5	 25
607	  1	158.0	27.4	 25
608	  1	71.3	12.3	 20
609	  1	68.0	9.9	 25
610	  1	83.0	13.3	 20
611	  1	44.0	7.3	 16
612	  1	53.3	10.0	 20
613	  1	43.3	6.4	 20
614	  1	43.3	8.0	 16
615	  1	42.0	5.4	 25
616	  1	54.0	9.8	 25
617	  1	70.0	8.3	 20
618	  1	139.0	13.8	 25
619	  1	130.0	38.3	 25
620	  1	1120.0	86.3	 20
621	  1	104.0	16.3	 25
622	  1	112.0	16.3	 25
623	  1	132.8	22.2	 20
624	  1	555.0	48.3	 20
625	  1	1472.3	246.3	 20
626	  1	48.0	7.2	 16
627	  1	41.0	7.8	 20
628	  1	47.0	7.7	 25
629	  1	73.5	10.2	 20
630	  1	65.0	10.5	 25
631	  1	46.0	6.2	 25
632	  1	40.3	7.0	 20
633	  1	49.0	6.6	 25
634	  1	87.0	18.7	 25
635	  1	34.3	5.6	 20
636	  1	1766.0	332.8	 25
637	  1	57.0	8.0	 25
638	  1	1763.8	142.2	 16
639	  1	50.0	9.7	 20
  0	  2	47.0	5.5	 20
  1	  2	1606.0	326.7	 25
  2	  2	49.0	8.3	 20
  3	  2	1612.5	62.0	 16
  4	  2	37.5	6.3	 20
  5	  2	160.8	19.1	 20
  6	  2	87.8	13.4	 16
  7	  2	250.0	29.2	 25
  8	  2	53.0	11.1	 25
  9	  2	104.0	14.0	 20
 10	  2	46.0	8.0	 25
 11	  2	43.0	7.7	 25
 12	  2	41.5	7.6	 20
 13	  2	46.0	8.8	 25
 14	  2	94.0	23.4	 25
 15	  2	44.3	8.9	 20
 16	  2	40.3	5.5	 20
 17	  2	47.0	8.6	 20
 18	  2	114.8	16.9	 16
 19	  2	44.0	7.9	 20
 20	  2	39.3	5.8	 20
 21	  2	49.5	8.0	 20
 22	  2	45.0	9.6	 25
 23	  2	46.0	10.7	 25
 24	  2	60.0	12.4	 25
 25	  2	49.5	8.8	 20
 26	  2	52.0	6.8	 25
 27	  2	85.0	11.0	 25
 28	  2	116.0	15.6	 20
 29	  2	57.0	9.2	 25
 30	  2	54.5	9.2	 20
 31	  2	56.0	8.2	 16
 32	  2	602.5	36.3	 20
 33	  2	95.3	16.5	 20
 34	  2	47.5	7.1	 16
 35	  2	47.0	7.1	 25
 36	  2	52.0	9.6	 25
 37	  2	107.5	16.0	 20
 38	  2	48.0	10.4	 25
 39	  2	418.0	40.5	 25
 40	  2	45.8	8.6	 20
 41	  2	44.0	7.9	 25
 42	  2	58.0	10.0	 25
 43	  2	38.0	7.9	 20
 44	  2	41.3	6.4	 20
 45	  2	42.0	8.3	 20
 46	  2	42.0	6.0	 16
 47	  2	36.5	4.7	 20
 48	  2	41.0	5.9	 20
 49	  2	41.0	7.4	 20
 50	  2	45.0	8.3	 25
 51	  2	44.0	6.5	 25
 52	  2	41.3	6.4	 20
 53	  2	66.0	13.3	 25
 54	  2	55.0	11.1	 25
 55	  2	85.3	8.2	 20
 56	  2	44.0	9.3	 25
 57	  2	44.0	9.2	 25
 58	  2	43.0	9.3	 16
 59	  2	45.3	9.8	 20
 60	  2	62.0	8.9	 20
 61	  2	37.0	4.7	 16
 62	  2	1518.8	215.5	 20
 63	  2	48.0	5.9	 25
 64	  2	52.3	6.8	 20
 65	  2	51.0	8.0	 25
 66	  2	1452.0	218.2	 25
 67	  2	39.3	6.5	 20
 68	  2	49.0	9.3	 25
 69	  2	49.0	8.8	 25
 70	  2	49.0	8.5	 20
 71	  2	49.0	7.7	 25
 72	  2	47.3	7.9	 20
 73	  2	36.8	5.1	 16
 74	  2	52.3	9.3	 20
 75	  2	53.3	9.6	 20
 76	  2	45.3	6.4	 16
 77	  2	50.0	8.9	 25
 78	  2	45.0	5.6	 25
 79	  2	37.0	6.6	 20
 80	  2	49.0	10.1	 25
 81	  2	47.0	8.2	 25
 82	  2	47.0	8.8	 20
 83	  2	49.0	9.0	 25
 84	  2	49.0	8.8	 25
 85	  2	39.0	6.5	 20
 86	  2	1482.8	140.8	 20
 87	  2	51.5	7.4	 20
 88	  2	53.3	6.7	 16
 89	  2	51.5	8.0	 20
 90	  2	1504.0	178.6	 25
 91	  2	43.0	7.5	 20
 92	  2	1441.0	131.2	 25
 93	  2	55.0	8.4	 25
 94	  2	51.0	9.7	 20
 95	  2	47.0	7.5	 25
 96	  2	46.0	6.4	 25
 97	  2	33.3	5.4	 20
 98	  2	45.0	8.0	 25
 99	  2	44.0	10.6	 25
100	  2	46.3	7.5	 16
101	  2	46.3	9.1	 20
102	  2	44.3	6.7	 20
103	  2	35.3	7.2	 16
104	  2	49.0	8.5	 25
105	  2	49.0	7.7	 25
106	  2	49.3	7.8	 20
107	  2	48.0	6.8	 25
108	  2	46.0	7.2	 25
109	  2	34.0	4.8	 20
110	  2	35.0	4.6	 25
111	  2	64.0	30.1	 25
112	  2	55.5	9.3	 20
113	  2	63.0	11.7	 25
114	  2	74.0	10.0	 20
115	  2	40.3	8.7	 16
116	  2	1430.5	116.5	 20
117	  2	49.3	7.5	 20
118	  2	51.5	8.3	 20
119	  2	59.0	10.8	 25
120	  2	1623.0	231.9	 25
121	  2	43.0	5.9	 20
122	  2	1507.0	196.9	 25
123	  2	52.0	9.5	 25
124	  2	56.8	9.8	 20
125	  2	52.0	8.7	 25
126	  2	1549.0	326.9	 25
127	  2	38.3	6.7	 20
128	  2	34.0	5.6	 20
129	  2	56.3	9.2	 20
130	  2	154.0	15.3	 16
131	  2	107.0	15.0	 20
132	  2	95.0	13.5	 25
133	  2	41.3	5.6	 20
134	  2	1429.0	131.8	 25
135	  2	51.0	10.3	 25
136	  2	52.0	6.9	 20
137	  2	52.0	9.9	 25
138	  2	1620.0	123.7	 25
139	  2	46.3	8.5	 20
140	  2	1488.0	333.6	 25
141	  2	54.3	8.2	 20
142	  2	52.3	7.1	 16
143	  2	51.3	5.9	 20
144	  2	1566.0	149.2	 20
145	  2	44.5	8.4	 16
146	  2	1663.0	227.6	 25
147	  2	56.0	7.2	 25
148	  2	71.0	10.6	 20
149	  2	79.0	10.4	 25
150	  2	63.0	9.9	 25
151	  2	39.0	7.6	 20
152	  2	54.0	10.2	 25
153	  2	1520.0	322.5	 25
154	  2	1596.3	60.8	 20
155	  2	1535.8	86.8	 20
156	  2	53.3	6.5	 20
157	  2	32.3	4.2	 16
158	  2	36.0	7.8	 20
159	  2	43.5	7.1	 20
160	  2	49.8	8.8	 20
161	  2	180.0	24.1	 25
162	  2	191.0	19.4	 25
163	  2	56.3	9.4	 20
164	  2	48.0	8.6	 25
165	  2	50.0	9.4	 25
166	  2	46.3	6.6	 20
167	  2	45.0	6.6	 25
168	  2	42.0	7.7	 25
169	  2	46.3	7.7	 16
170	  2	43.3	6.3	 20
171	  2	48.3	7.3	 20
172	  2	42.0	6.9	 16
173	  2	48.0	10.5	 20
174	  2	42.0	7.6	 25
175	  2	81.5	11.4	 20
176	  2	50.0	9.2	 25
177	  2	80.0	8.4	 25
178	  2	60.3	9.7	 20
179	  2	45.0	8.4	 25
180	  2	42.0	5.5	 25
181	  2	43.8	8.8	 20
182	  2	47.0	14.3	 25
183	  2	47.3	8.5	 20
184	  2	42.3	5.7	 16
185	  2	46.3	7.8	 20
186	  2	51.8	12.5	 20
187	  2	67.8	11.1	 16
188	  2	86.0	9.0	 25
189	  2	155.0	14.5	 25
190	  2	49.5	7.9	 20
191	  2	95.0	10.4	 25
192	  2	61.0	9.5	 25
193	  2	112.8	15.7	 20
194	  2	261.0	27.1	 25
195	  2	84.0	14.4	 25
196	  2	80.5	12.7	 20
197	  2	144.5	16.8	 20
198	  2	47.5	9.9	 20
199	  2	59.3	9.3	 16
200	  2	55.3	8.8	 20
201	  2	57.8	10.9	 20
202	  2	48.0	8.1	 20
203	  2	41.0	6.7	 25
204	  2	73.0	11.4	 25
205	  2	47.8	7.6	 20
206	  2	49.0	8.7	 25
207	  2	56.0	9.0	 25
208	  2	58.3	8.6	 20
209	  2	178.0	28.3	 25
210	  2	204.0	25.8	 25
211	  2	33.5	7.0	 16
212	  2	148.8	18.3	 20
213	  2	29.3	6.7	 20
214	  2	40.3	6.6	 16
215	  2	35.0	5.6	 20
216	  2	59.0	8.7	 25
217	  2	91.8	15.1	 20
218	  2	133.0	15.2	 25
219	  2	60.0	9.4	 25
220	  2	61.3	10.9	 20
221	  2	58.0	8.2	 25
222	  2	129.0	22.8	 25
223	  2	58.3	7.7	 20
224	  2	153.0	20.1	 25
225	  2	45.3	9.9	 20
226	  2	37.3	5.8	 16
227	  2	47.5	10.2	 20
228	  2	38.0	6.2	 20
229	  2	48.0	8.2	 16
230	  2	44.0	10.8	 25
231	  2	47.0	7.2	 25
232	  2	206.0	26.1	 20
233	  2	106.0	16.9	 25
234	  2	40.0	7.4	 25
235	  2	37.5	5.9	 20
236	  2	46.0	5.3	 25
237	  2	41.0	7.9	 25
238	  2	45.5	9.8	 20
239	  2	38.0	6.4	 20
240	  2	41.3	6.7	 20
241	  2	44.5	9.5	 16
242	  2	57.0	11.7	 20
243	  2	42.0	8.0	 25
244	  2	47.3	6.6	 20
245	  2	65.0	11.3	 25
246	  2	49.0	7.3	 25
247	  2	46.8	8.7	 20
248	  2	45.0	7.5	 25
249	  2	43.0	6.1	 25
250	  2	38.8	8.0	 20
251	  2	43.0	7.1	 25
252	  2	34.0	4.9	 25
253	  2	37.5	5.6	 16
254	  2	43.0	7.7	 20
255	  2	39.5	7.8	 20
256	  2	44.0	8.6	 16
257	  2	40.0	5.3	 25
258	  2	44.0	7.0	 25
259	  2	43.3	10.6	 20
260	  2	45.0	7.8	 25
261	  2	49.0	10.2	 25
262	  2	50.0	9.9	 20
263	  2	114.0	14.9	 25
264	  2	110.0	17.8	 25
265	  2	132.5	19.2	 20
266	  2	45.0	7.5	 25
267	  2	45.0	8.1	 20
268	  2	64.3	9.6	 16
269	  2	44.0	7.4	 20
270	  2	45.5	9.0	 20
271	  2	42.3	7.8	 20
272	  2	45.0	10.5	 25
273	  2	55.0	8.5	 25
274	  2	84.8	14.1	 20
275	  2	68.0	9.6	 25
276	  2	44.0	6.6	 25
277	  2	42.0	7.0	 20
278	  2	50.0	8.8	 25
279	  2	59.0	8.5	 25
280	  2	44.0	4.6	 20
281	  2	41.5	7.8	 20
282	  2	42.5	9.6	 20
283	  2	156.3	19.2	 16
284	  2	65.0	10.7	 20
285	  2	70.0	9.1	 25
286	  2	96.3	11.5	 20
287	  2	47.0	7.8	 25
288	  2	62.0	10.2	 25
289	  2	46.3	6.9	 20
290	  2	58.0	8.8	 25
291	  2	44.0	9.2	 25
292	  2	42.3	7.6	 20
293	  2	41.0	8.0	 25
294	  2	46.0	11.2	 20
295	  2	71.3	14.2	 16
296	  2	218.3	24.4	 20
297	  2	52.0	8.3	 20
298	  2	54.8	8.1	 16
299	  2	47.0	10.0	 25
300	  2	63.0	9.2	 25
301	  2	123.0	16.6	 20
302	  2	87.0	12.0	 25
303	  2	43.0	7.3	 25
304	  2	66.8	11.9	 20
305	  2	43.0	6.8	 25
306	  2	42.0	7.6	 25
307	  2	38.8	9.9	 20
308	  2	44.3	8.0	 20
309	  2	45.3	10.5	 20
310	  2	48.3	8.6	 16
311	  2	39.5	7.4	 20
312	  2	50.3	9.3	 20
313	  2	53.5	10.0	 20
314	  2	59.0	10.4	 25
315	  2	55.0	10.8	 25
316	  2	57.3	11.1	 20
317	  2	44.0	10.5	 25
318	  2	39.0	5.8	 25
319	  2	48.3	8.2	 20
320	  2	59.0	8.2	 25
321	  2	111.0	13.0	 25
322	  2	61.0	7.5	 16
323	  2	115.8	15.2	 20
324	  2	56.3	9.4	 20
325	  2	130.0	15.7	 16
326	  2	71.5	15.3	 20
327	  2	47.0	6.1	 25
328	  2	40.8	6.4	 20
329	  2	48.0	9.0	 25
330	  2	41.0	5.7	 25
331	  2	41.0	5.1	 20
332	  2	38.0	7.6	 25
333	  2	43.0	6.7	 25
334	  2	49.3	11.4	 20
335	  2	39.0	7.2	 25
336	  2	43.5	7.7	 20
337	  2	40.5	4.7	 16
338	  2	58.0	12.0	 20
339	  2	51.5	9.9	 20
340	  2	48.0	8.6	 16
341	  2	44.0	7.3	 25
342	  2	44.0	7.2	 25
343	  2	59.0	10.3	 20
344	  2	41.0	6.5	 25
345	  2	46.0	8.3	 25
346	  2	86.5	14.3	 20
347	  2	52.0	9.7	 25
348	  2	45.0	6.0	 25
349	  2	46.8	9.8	 20
350	  2	38.3	6.1	 20
351	  2	40.3	4.9	 20
352	  2	44.8	8.8	 16
353	  2	47.5	9.0	 20
354	  2	45.3	5.9	 20
355	  2	69.8	14.3	 20
356	  2	50.0	7.5	 25
357	  2	43.0	7.0	 25
358	  2	52.0	8.6	 20
359	  2	62.0	9.4	 25
360	  2	84.0	12.7	 25
361	  2	43.0	7.7	 20
362	  2	37.0	6.3	 25
363	  2	48.0	8.1	 25
364	  2	56.8	10.6	 16
365	  2	41.3	6.9	 20
366	  2	148.0	16.4	 20
367	  2	57.0	10.8	 16
368	  2	57.8	6.2	 20
369	  2	49.0	7.5	 25
370	  2	48.0	9.5	 20
371	  2	39.0	5.3	 25
372	  2	49.0	9.1	 25
373	  2	79.0	10.5	 20
374	  2	120.0	16.8	 25
375	  2	70.0	10.5	 25
376	  2	49.3	7.3	 20
377	  2	59.0	8.8	 25
378	  2	50.3	9.7	 20
379	  2	85.5	13.4	 16
380	  2	173.3	24.3	 20
381	  2	198.3	23.2	 20
382	  2	65.8	12.0	 16
383	  2	75.0	11.9	 25
384	  2	176.0	23.9	 25
385	  2	108.0	18.0	 20
386	  2	45.0	6.4	 25
387	  2	48.0	6.5	 25
388	  2	54.0	8.7	 20
389	  2	49.0	8.9	 25
390	  2	45.0	6.4	 25
391	  2	39.5	5.5	 20
392	  2	41.5	7.9	 20
393	  2	39.3	5.9	 20
394	  2	44.5	8.2	 16
395	  2	43.0	9.6	 20
396	  2	39.3	4.6	 20
397	  2	43.0	7.8	 20
398	  2	44.0	8.3	 25
399	  2	231.0	28.2	 25
400	  2	310.5	25.6	 20
401	  2	527.0	29.6	 25
402	  2	130.0	40.7	 25
403	  2	60.3	9.2	 20
404	  2	63.0	9.2	 25
405	  2	49.0	8.8	 25
406	  2	51.8	8.7	 16
407	  2	44.3	6.7	 20
408	  2	56.0	9.9	 20
409	  2	42.3	7.4	 16
410	  2	42.0	7.6	 25
411	  2	45.0	8.3	 25
412	  2	45.8	8.9	 20
413	  2	47.0	8.9	 25
414	  2	44.0	7.2	 25
415	  2	40.3	7.6	 20
416	  2	77.0	13.7	 25
417	  2	69.0	9.7	 25
418	  2	51.0	8.4	 20
419	  2	49.0	7.4	 25
420	  2	57.3	10.4	 20
421	  2	47.3	8.0	 16
422	  2	97.5	15.5	 20
423	  2	48.0	8.5	 20
424	  2	29.3	5.5	 20
425	  2	174.0	20.6	 25
426	  2	35.0	8.2	 25
427	  2	37.3	6.1	 20
428	  2	34.0	6.0	 25
429	  2	49.0	9.3	 25
430	  2	44.5	8.8	 20
431	  2	36.0	7.0	 25
432	  2	44.0	7.3	 25
433	  2	47.3	10.0	 20
434	  2	34.3	5.5	 20
435	  2	40.8	7.9	 20
436	  2	51.0	7.7	 16
437	  2	41.0	6.4	 20
438	  2	45.0	8.3	 25
439	  2	48.3	7.7	 20
440	  2	49.0	7.9	 25
441	  2	65.0	10.5	 25
442	  2	61.3	7.3	 20
443	  2	50.0	8.0	 25
444	  2	49.0	7.2	 25
445	  2	934.5	67.6	 20
446	  2	50.0	8.5	 25
447	  2	331.0	45.8	 25
448	  2	61.3	8.5	 16
449	  2	60.5	12.1	 20
450	  2	43.5	7.7	 20
451	  2	48.3	7.7	 16
452	  2	41.0	5.4	 25
453	  2	46.0	8.1	 25
454	  2	69.0	12.0	 20
455	  2	95.0	6.7	 25
456	  2	51.0	10.6	 25
457	  2	43.3	7.2	 20
458	  2	39.0	6.8	 25
459	  2	41.0	6.9	 25
460	  2	48.3	8.2	 20
461	  2	45.5	9.4	 20
462	  2	115.5	14.6	 20
463	  2	101.3	14.5	 16
464	  2	64.0	10.6	 20
465	  2	124.8	15.7	 20
466	  2	606.5	87.6	 20
467	  2	46.0	8.6	 25
468	  2	47.0	7.8	 25
469	  2	43.3	8.1	 20
470	  2	50.0	7.2	 25
471	  2	63.0	9.7	 25
472	  2	43.8	8.9	 20
473	  2	45.0	7.6	 25
474	  2	63.0	11.8	 25
475	  2	48.0	7.4	 16
476	  2	39.8	6.7	 20
477	  2	39.0	5.8	 20
478	  2	108.3	16.0	 16
479	  2	43.3	6.5	 20
480	  2	48.0	8.3	 25
481	  2	39.8	8.6	 20
482	  2	43.0	7.8	 25
483	  2	44.0	7.1	 25
484	  2	62.5	11.3	 20
485	  2	58.0	8.5	 25
486	  2	113.0	13.4	 25
487	  2	153.3	21.2	 20
488	  2	79.0	10.7	 25
489	  2	39.3	6.5	 20
490	  2	46.8	8.4	 16
491	  2	56.3	6.8	 20
492	  2	63.0	8.3	 20
493	  2	43.0	6.9	 16
494	  2	40.0	7.6	 25
495	  2	63.0	12.4	 25
496	  2	48.8	8.9	 20
497	  2	46.0	6.4	 25
498	  2	41.0	7.1	 25
499	  2	67.5	8.6	 20
500	  2	63.0	11.0	 25
501	  2	46.0	7.8	 25
502	  2	44.3	7.1	 20
503	  2	61.0	11.3	 20
504	  2	139.5	20.3	 20
505	  2	83.0	12.4	 16
506	  2	96.3	13.8	 20
507	  2	44.5	6.3	 20
508	  2	40.0	6.6	 20
509	  2	36.0	6.1	 25
510	  2	47.0	7.0	 25
511	  2	37.3	5.2	 20
512	  2	68.0	9.5	 25
513	  2	38.0	5.5	 25
514	  2	44.0	8.4	 20
515	  2	43.0	7.8	 25
516	  2	44.0	7.4	 25
517	  2	39.3	9.5	 16
518	  2	40.8	6.4	 20
519	  2	47.5	8.4	 20
520	  2	46.3	9.3	 16
521	  2	41.5	7.1	 20
522	  2	56.0	11.2	 25
523	  2	38.8	6.5	 20
524	  2	38.0	4.8	 25
525	  2	45.0	7.8	 25
526	  2	44.8	7.2	 20
527	  2	86.0	8.8	 25
528	  2	43.0	7.5	 25
529	  2	42.0	9.3	 20
530	  2	41.0	7.0	 25
531	  2	42.3	7.4	 20
532	  2	35.3	6.7	 16
533	  2	42.5	8.5	 20
534	  2	43.3	8.3	 20
535	  2	43.0	6.8	 16
536	  2	43.0	7.7	 25
537	  2	70.0	8.4	 25
538	  2	53.5	7.9	 20
539	  2	44.0	8.7	 25
540	  2	39.0	5.9	 25
541	  2	46.3	8.9	 20
542	  2	48.0	8.9	 25
543	  2	43.0	5.8	 25
544	  2	46.0	7.2	 20
545	  2	48.5	8.0	 20
546	  2	49.3	8.4	 20
547	  2	435.8	25.1	 16
548	  2	725.8	48.5	 20
549	  2	212.5	20.5	 20
550	  2	52.3	10.6	 20
551	  2	46.0	7.2	 25
552	  2	50.0	7.6	 25
553	  2	46.0	9.7	 20
554	  2	43.0	7.2	 25
555	  2	39.0	5.8	 25
556	  2	37.5	6.9	 20
557	  2	44.0	7.1	 25
558	  2	44.0	8.1	 25
559	  2	41.0	8.7	 16
560	  2	91.5	18.4	 20
561	  2	42.0	5.8	 20
562	  2	47.3	8.8	 16
563	  2	41.8	8.3	 20
564	  2	54.0	7.8	 25
565	  2	66.8	9.6	 20
566	  2	68.0	11.0	 25
567	  2	92.0	15.2	 25
568	  2	95.8	15.2	 20
569	  2	74.0	8.9	 25
570	  2	186.0	21.9	 25
571	  2	1038.0	68.5	 20
572	  2	46.0	7.1	 25
573	  2	52.0	7.3	 20
574	  2	42.0	7.0	 16
575	  2	43.0	5.0	 20
576	  2	56.3	8.9	 20
577	  2	47.3	8.4	 20
578	  2	82.0	13.0	 25
579	  2	135.0	17.8	 25
580	  2	129.3	14.0	 20
581	  2	55.0	9.3	 25
582	  2	56.0	9.2	 25
583	  2	107.3	11.2	 20
584	  2	54.0	7.4	 25
585	  2	338.0	26.6	 25
586	  2	104.8	14.6	 20
587	  2	60.0	9.7	 20
588	  2	37.8	6.1	 20
589	  2	49.5	11.2	 16
590	  2	43.3	7.5	 20
591	  2	79.0	12.5	 25
592	  2	159.3	21.1	 20
593	  2	82.0	13.4	 25
594	  2	99.0	13.4	 25
595	  2	100.3	14.8	 20
596	  2	42.0	7.6	 25
597	  2	73.0	10.8	 25
598	  2	43.3	8.9	 20
599	  2	81.0	10.6	 25
600	  2	94.0	15.9	 25
601	  2	41.0	5.9	 16
602	  2	49.0	7.4	 20
603	  2	54.3	11.6	 20
604	  2	44.3	7.7	 16
605	  2	37.0	5.6	 25
606	  2	90.0	16.5	 25
607	  2	63.5	9.7	 20
608	  2	42.0	6.1	 25
609	  2	43.0	6.7	 25
610	  2	42.5	7.0	 20
611	  2	41.0	6.7	 25
612	  2	41.0	6.7	 25
613	  2	42.3	6.2	 20
614	  2	47.0	9.0	 25
615	  2	47.3	7.2	 20
616	  2	51.0	9.2	 16
617	  2	52.3	7.8	 20
618	  2	72.0	8.2	 20
619	  2	70.0	8.5	 20
620	  2	746.0	65.7	 25
621	  2	183.0	20.3	 25
622	  2	86.8	13.3	 20
623	  2	196.0	23.7	 25
624	  2	147.0	23.1	 25
625	  2	474.8	48.9	 20
626	  2	46.0	7.4	 25
627	  2	41.0	6.6	 25
628	  2	36.8	5.7	 16
629	  2	54.0	6.9	 20
630	  2	67.3	8.2	 20
631	  2	43.0	12.0	 16
632	  2	39.0	9.4	 20
633	  2	47.0	7.5	 25
634	  2	49.3	6.0	 20
635	  2	35.0	6.7	 25
636	  2	51.0	8.5	 25
637	  2	1628.0	191.8	 20
638	  2	54.0	8.9	 25
639	  2	1816.0	312.8	 25
  0	  3	1653.3	165.4	 20
  1	  3	52.0	10.0	 25
  2	  3	1636.0	251.6	 25
  3	  3	54.0	8.6	 20
  4	  3	35.0	7.3	 25
  5	  3	125.0	15.9	 25
  6	  3	58.5	9.8	 20
  7	  3	46.0	7.4	 20
  8	  3	71.3	8.1	 20
  9	  3	98.3	12.3	 16
 10	  3	96.3	12.9	 20
 11	  3	207.0	22.0	 20
 12	  3	96.3	13.7	 20
 13	  3	232.0	28.6	 25
 14	  3	82.0	9.2	 25
 15	  3	55.5	8.6	 20
 16	  3	40.0	7.0	 25
 17	  3	59.0	9.1	 25
 18	  3	63.0	10.6	 20
 19	  3	61.0	11.5	 25
 20	  3	72.0	12.5	 25
 21	  3	47.8	7.7	 16
 22	  3	40.5	6.8	 20
 23	  3	43.5	6.5	 20
 24	  3	40.8	10.9	 16
 25	  3	41.0	6.3	 25
 26	  3	48.0	9.2	 25
 27	  3	57.8	54.3	 20
 28	  3	47.0	10.8	 25
 29	  3	59.0	9.5	 25
 30	  3	84.0	10.5	 20
 31	  3	86.0	13.7	 25
 32	  3	274.0	30.4	 25
 33	  3	59.8	11.6	 20
 34	  3	57.0	9.9	 25
 35	  3	60.3	10.7	 20
 36	  3	57.0	8.3	 16
 37	  3	182.0	30.7	 20
 38	  3	122.3	17.4	 20
 39	  3	144.0	23.4	 20
 40	  3	55.0	10.5	 25
 41	  3	58.0	10.3	 25
 42	  3	46.0	8.4	 20
 43	  3	51.0	11.0	 25
 44	  3	45.0	8.9	 25
 45	  3	295.3	49.5	 20
 46	  3	52.0	9.9	 25
 47	  3	47.0	8.3	 25
 48	  3	40.5	7.9	 20
 49	  3	41.0	7.1	 20
 50	  3	39.3	5.4	 20
 51	  3	56.0	18.3	 16
 52	  3	78.3	13.8	 20
 53	  3	37.0	5.1	 25
 54	  3	40.3	9.4	 20
 55	  3	58.0	10.0	 25
 56	  3	62.0	9.3	 25
 57	  3	42.8	9.0	 20
 58	  3	41.0	5.9	 25
 59	  3	90.0	18.0	 25
 60	  3	87.3	15.9	 20
 61	  3	42.0	6.9	 25
 62	  3	1448.0	133.6	 25
 63	  3	49.3	6.2	 16
 64	  3	47.3	6.7	 20
 65	  3	58.5	14.5	 20
 66	  3	48.3	9.5	 16
 67	  3	36.0	7.2	 25
 68	  3	50.0	9.3	 25
 69	  3	1244.5	132.1	 20
 70	  3	1287.0	155.9	 25
 71	  3	1343.0	187.8	 25
 72	  3	51.3	8.7	 20
 73	  3	38.0	6.2	 25
 74	  3	1315.0	279.7	 25
 75	  3	53.5	7.1	 20
 76	  3	1244.0	340.3	 25
 77	  3	1341.0	90.1	 20
 78	  3	45.3	7.7	 16
 79	  3	46.8	10.0	 20
 80	  3	54.0	10.5	 20
 81	  3	1222.0	120.2	 20
 82	  3	1278.0	116.7	 25
 83	  3	1332.0	140.5	 25
 84	  3	48.5	5.2	 20
 85	  3	40.0	7.1	 25
 86	  3	1459.0	133.2	 25
 87	  3	49.3	9.9	 20
 88	  3	46.0	7.6	 25
 89	  3	51.0	8.6	 25
 90	  3	48.0	8.6	 16
 91	  3	40.0	7.1	 20
 92	  3	1430.8	118.1	 20
 93	  3	51.5	6.1	 16
 94	  3	1259.3	213.3	 20
 95	  3	1288.0	121.8	 25
 96	  3	49.0	9.0	 20
 97	  3	39.0	5.8	 25
 98	  3	45.0	7.7	 25
 99	  3	46.3	9.8	 20
100	  3	1144.0	226.7	 25
101	  3	48.0	7.7	 25
102	  3	45.0	7.6	 20
103	  3	39.0	6.6	 25
104	  3	1419.8	119.1	 20
105	  3	1317.0	69.1	 16
106	  3	1272.5	91.7	 20
107	  3	45.0	6.5	 20
108	  3	45.5	8.3	 16
109	  3	33.0	7.7	 25
110	  3	32.0	6.3	 25
111	  3	60.0	14.7	 20
112	  3	127.0	17.0	 25
113	  3	83.0	9.9	 25
114	  3	444.5	42.9	 20
115	  3	40.0	8.1	 25
116	  3	1408.0	147.7	 25
117	  3	53.5	9.7	 20
118	  3	50.0	7.2	 20
119	  3	54.3	8.1	 20
120	  3	1653.3	71.0	 16
121	  3	44.3	7.7	 20
122	  3	1528.8	135.3	 20
123	  3	49.5	8.9	 20
124	  3	55.0	9.8	 25
125	  3	51.0	7.9	 25
126	  3	53.8	10.0	 20
127	  3	38.0	8.4	 25
128	  3	35.0	6.4	 25
129	  3	100.3	15.2	 20
130	  3	81.0	13.5	 25
131	  3	877.0	153.8	 25
132	  3	69.5	11.6	 16
133	  3	41.0	7.9	 20
134	  3	1424.5	140.0	 20
135	  3	55.0	9.5	 16
136	  3	58.5	10.1	 20
137	  3	58.0	7.8	 25
138	  3	1646.0	99.3	 20
139	  3	44.0	7.9	 25
140	  3	1478.0	149.2	 25
141	  3	56.0	9.6	 20
142	  3	56.0	9.0	 25
143	  3	53.0	8.5	 25
144	  3	1727.5	142.5	 20
145	  3	49.0	10.2	 25
146	  3	1588.3	198.9	 20
147	  3	62.3	10.6	 16
148	  3	95.0	14.1	 20
149	  3	115.5	17.8	 20
150	  3	84.0	12.9	 16
151	  3	44.0	9.2	 25
152	  3	58.0	11.6	 25
153	  3	1673.8	118.9	 20
154	  3	1703.0	67.0	 25
155	  3	1592.0	69.8	 25
156	  3	57.8	8.9	 20
157	  3	39.0	8.1	 25
158	  3	37.0	7.7	 25
159	  3	48.3	8.2	 20
160	  3	44.0	6.9	 20
161	  3	323.8	45.6	 20
162	  3	145.5	15.9	 20
163	  3	50.3	7.8	 16
164	  3	41.0	5.7	 20
165	  3	44.0	8.6	 25
166	  3	44.0	7.8	 20
167	  3	93.0	13.4	 25
168	  3	43.0	7.7	 25
169	  3	44.5	8.9	 20
170	  3	57.0	11.9	 25
171	  3	76.0	23.9	 25
172	  3	45.0	6.9	 20
173	  3	49.0	10.2	 25
174	  3	42.3	7.0	 20
175	  3	46.0	4.7	 16
176	  3	55.0	7.4	 20
177	  3	70.0	10.7	 20
178	  3	776.8	61.7	 16
179	  3	784.0	52.6	 25
180	  3	84.0	12.1	 25
181	  3	56.8	11.5	 20
182	  3	40.0	7.4	 25
183	  3	42.0	5.5	 25
184	  3	49.3	8.8	 20
185	  3	45.0	8.0	 25
186	  3	49.0	9.4	 25
187	  3	105.5	16.7	 20
188	  3	130.3	181.2	 20
189	  3	223.0	24.2	 20
190	  3	86.3	12.7	 16
191	  3	50.8	8.4	 20
192	  3	53.0	9.5	 25
193	  3	512.5	51.1	 20
194	  3	1341.0	75.1	 25
195	  3	902.0	128.2	 25
196	  3	84.0	11.8	 20
197	  3	55.0	8.0	 25
198	  3	45.0	8.2	 25
199	  3	64.3	12.5	 20
200	  3	44.0	7.8	 25
201	  3	55.0	10.1	 25
202	  3	76.8	11.3	 16
203	  3	92.3	15.2	 20
204	  3	39.8	7.8	 20
205	  3	38.3	4.6	 16
206	  3	58.0	9.2	 25
207	  3	62.0	10.7	 25
208	  3	79.3	9.7	 20
209	  3	107.0	16.7	 25
210	  3	152.0	25.4	 25
211	  3	30.3	6.0	 20
212	  3	34.0	7.0	 25
213	  3	32.0	6.3	 25
214	  3	33.3	7.4	 20
215	  3	33.0	6.6	 25
216	  3	127.3	14.1	 20
217	  3	57.3	7.2	 16
218	  3	50.0	8.2	 20
219	  3	65.0	10.5	 20
220	  3	155.5	18.4	 20
221	  3	436.0	40.6	 25
222	  3	284.0	42.4	 25
223	  3	150.5	19.0	 20
224	  3	55.0	10.1	 25
225	  3	59.0	10.2	 25
226	  3	41.0	8.3	 20
227	  3	74.0	13.8	 25
228	  3	77.0	16.3	 25
229	  3	48.0	8.3	 20
230	  3	40.3	6.7	 20
231	  3	44.0	6.7	 20
232	  3	50.0	7.6	 16
233	  3	43.3	6.5	 20
234	  3	44.0	8.0	 25
235	  3	43.5	9.6	 20
236	  3	44.0	7.1	 25
237	  3	44.0	10.1	 25
238	  3	39.0	6.6	 20
239	  3	43.0	8.4	 25
240	  3	77.0	49.4	 25
241	  3	50.3	9.5	 20
242	  3	41.0	8.7	 25
243	  3	58.3	9.3	 20
244	  3	59.0	8.3	 16
245	  3	152.3	20.2	 20
246	  3	67.3	13.0	 20
247	  3	63.3	9.1	 16
248	  3	49.0	9.0	 25
249	  3	43.0	7.8	 25
250	  3	47.3	9.6	 20
251	  3	43.0	7.7	 25
252	  3	46.0	6.6	 25
253	  3	42.0	5.4	 20
254	  3	46.0	9.0	 25
255	  3	45.0	9.2	 25
256	  3	49.5	10.9	 20
257	  3	44.3	8.0	 20
258	  3	70.3	9.6	 20
259	  3	161.0	18.4	 16
260	  3	83.0	12.2	 20
261	  3	43.8	8.1	 20
262	  3	38.3	5.8	 20
263	  3	38.0	6.9	 25
264	  3	44.0	7.4	 25
265	  3	49.0	7.4	 20
266	  3	47.0	7.0	 25
267	  3	41.0	6.1	 25
268	  3	45.0	8.4	 20
269	  3	59.0	10.7	 25
270	  3	48.0	9.1	 25
271	  3	43.3	7.3	 16
272	  3	59.3	10.9	 20
273	  3	51.0	7.5	 20
274	  3	51.5	9.7	 16
275	  3	46.3	10.0	 20
276	  3	45.0	8.1	 25
277	  3	52.3	8.3	 20
278	  3	43.0	6.6	 25
279	  3	45.0	8.1	 25
280	  3	47.0	7.5	 20
281	  3	45.0	6.8	 25
282	  3	45.0	7.8	 25
283	  3	45.3	8.3	 20
284	  3	43.0	7.4	 25
285	  3	47.0	10.3	 20
286	  3	47.3	6.8	 16
287	  3	62.0	12.3	 20
288	  3	98.8	14.7	 20
289	  3	69.0	10.4	 16
290	  3	63.0	10.1	 25
291	  3	45.0	8.4	 25
292	  3	39.0	5.9	 20
293	  3	46.0	5.7	 25
294	  3	47.0	6.0	 25
295	  3	42.8	6.9	 20
296	  3	41.0	7.5	 25
297	  3	43.0	6.4	 25
298	  3	41.0	5.1	 20
299	  3	42.5	7.8	 20
300	  3	35.0	6.0	 20
301	  3	47.0	6.7	 16
302	  3	40.0	4.9	 20
303	  3	48.0	9.4	 20
304	  3	45.3	5.1	 20
305	  3	64.0	11.2	 25
306	  3	49.0	7.0	 25
307	  3	41.8	5.4	 20
308	  3	48.0	9.7	 25
309	  3	51.0	14.8	 25
310	  3	53.3	7.8	 20
311	  3	484.0	110.7	 25
312	  3	177.0	35.9	 25
313	  3	52.3	10.1	 16
314	  3	42.3	7.9	 20
315	  3	51.5	6.3	 20
316	  3	52.3	11.3	 16
317	  3	80.5	12.3	 20
318	  3	94.0	13.3	 25
319	  3	70.8	13.3	 20
320	  3	101.0	14.6	 25
321	  3	197.0	26.8	 25
322	  3	55.0	7.5	 20
323	  3	568.0	69.6	 25
324	  3	703.0	108.5	 25
325	  3	92.0	16.1	 20
326	  3	44.0	7.7	 25
327	  3	41.3	8.6	 20
328	  3	119.0	15.9	 16
329	  3	48.3	8.5	 20
330	  3	43.5	9.2	 20
331	  3	44.0	7.0	 16
332	  3	57.0	9.5	 25
333	  3	40.0	6.7	 25
334	  3	61.0	12.9	 20
335	  3	41.0	7.3	 25
336	  3	46.0	7.5	 25
337	  3	48.5	9.2	 20
338	  3	74.0	14.1	 25
339	  3	50.0	8.8	 25
340	  3	67.3	13.7	 20
341	  3	64.5	10.3	 20
342	  3	39.0	6.1	 20
343	  3	43.0	7.1	 16
344	  3	125.3	16.2	 20
345	  3	55.3	9.0	 20
346	  3	48.0	9.5	 20
347	  3	38.0	6.5	 25
348	  3	46.0	8.4	 25
349	  3	43.3	7.4	 20
350	  3	144.0	28.2	 25
351	  3	125.0	26.5	 25
352	  3	42.0	6.9	 20
353	  3	71.0	10.2	 25
354	  3	44.0	8.1	 25
355	  3	42.5	5.8	 16
356	  3	44.0	8.2	 20
357	  3	42.3	7.4	 20
358	  3	46.0	7.5	 16
359	  3	42.0	7.3	 25
360	  3	41.0	7.5	 25
361	  3	47.5	8.3	 20
362	  3	53.0	8.1	 25
363	  3	108.0	15.4	 25
364	  3	68.5	11.7	 20
365	  3	126.0	25.6	 25
366	  3	146.0	21.8	 25
367	  3	68.5	11.1	 20
368	  3	61.0	11.3	 25
369	  3	55.0	8.6	 20
370	  3	48.0	9.4	 16
371	  3	41.3	6.3	 20
372	  3	41.0	6.6	 20
373	  3	61.5	12.2	 20
374	  3	48.0	7.8	 25
375	  3	233.0	30.6	 25
376	  3	136.8	22.5	 20
377	  3	73.0	12.1	 25
378	  3	72.0	13.7	 25
379	  3	92.5	12.7	 20
380	  3	52.0	8.1	 25
381	  3	45.0	6.4	 25
382	  3	41.0	5.6	 20
383	  3	44.3	7.2	 20
384	  3	54.0	9.8	 20
385	  3	42.0	7.2	 16
386	  3	54.3	8.2	 20
387	  3	56.0	10.5	 25
388	  3	50.0	8.7	 20
389	  3	44.0	6.5	 25
390	  3	42.0	7.6	 25
391	  3	99.8	14.9	 20
392	  3	43.0	6.6	 25
393	  3	49.0	9.3	 25
394	  3	136.3	24.7	 20
395	  3	134.0	28.5	 25
396	  3	42.0	5.9	 25
397	  3	42.3	7.2	 16
398	  3	44.3	8.5	 20
399	  3	41.0	7.5	 20
400	  3	80.5	8.7	 16
401	  3	243.0	31.2	 25
402	  3	146.0	23.8	 25
403	  3	200.0	27.2	 20
404	  3	1546.0	138.9	 25
405	  3	105.0	14.3	 25
406	  3	78.0	13.0	 20
407	  3	58.0	9.5	 25
408	  3	46.0	8.9	 25
409	  3	45.5	8.3	 20
410	  3	40.3	7.9	 20
411	  3	48.3	7.1	 20
412	  3	46.0	8.9	 16
413	  3	48.3	8.2	 20
414	  3	41.5	6.8	 20
415	  3	41.5	6.6	 20
416	  3	42.0	7.0	 25
417	  3	38.0	5.8	 25
418	  3	43.0	8.3	 20
419	  3	139.0	25.4	 25
420	  3	145.0	25.5	 25
421	  3	69.0	10.2	 20
422	  3	46.0	7.8	 25
423	  3	118.0	23.2	 25
424	  3	31.3	7.7	 16
425	  3	34.3	8.1	 20
426	  3	32.3	6.3	 20
427	  3	31.0	6.8	 16
428	  3	33.0	4.3	 20
429	  3	49.0	7.4	 25
430	  3	42.3	7.0	 20
431	  3	40.0	7.1	 25
432	  3	41.0	6.8	 25
433	  3	45.3	8.0	 20
434	  3	41.0	5.6	 25
435	  3	50.0	8.0	 25
436	  3	43.5	8.5	 20
437	  3	314.0	55.9	 25
438	  3	344.0	48.7	 20
439	  3	351.0	36.9	 16
440	  3	78.8	9.5	 20
441	  3	57.3	7.9	 20
442	  3	138.8	16.5	 16
443	  3	43.0	6.6	 25
444	  3	40.0	6.3	 25
445	  3	86.5	11.3	 20
446	  3	62.0	9.5	 25
447	  3	71.0	10.2	 25
448	  3	45.0	9.8	 20
449	  3	45.0	5.5	 25
450	  3	53.0	7.5	 25
451	  3	54.0	10.8	 20
452	  3	41.0	7.0	 20
453	  3	85.5	12.3	 20
454	  3	43.3	6.5	 16
455	  3	44.0	8.3	 20
456	  3	42.0	9.0	 20
457	  3	44.5	9.1	 20
458	  3	42.0	6.7	 25
459	  3	75.0	11.9	 25
460	  3	150.3	19.7	 20
461	  3	90.0	12.6	 25
462	  3	268.0	19.3	 25
463	  3	102.0	12.2	 20
464	  3	1289.0	209.2	 25
465	  3	47.0	7.0	 25
466	  3	55.3	8.5	 16
467	  3	41.3	8.6	 20
468	  3	55.5	9.0	 20
469	  3	42.5	8.2	 16
470	  3	90.3	14.1	 20
471	  3	40.0	7.6	 25
472	  3	45.0	8.1	 20
473	  3	39.0	8.8	 25
474	  3	42.0	9.0	 25
475	  3	210.3	36.3	 20
476	  3	36.0	5.3	 25
477	  3	37.0	7.8	 25
478	  3	48.5	8.6	 20
479	  3	45.0	9.6	 25
480	  3	38.3	5.5	 20
481	  3	47.5	7.8	 16
482	  3	49.0	8.0	 20
483	  3	114.0	17.6	 20
484	  3	128.3	11.2	 16
485	  3	41.0	8.2	 25
486	  3	37.0	9.0	 25
487	  3	41.3	5.1	 20
488	  3	42.0	6.5	 25
489	  3	77.0	12.3	 25
490	  3	56.5	11.6	 20
491	  3	45.0	7.3	 25
492	  3	55.0	9.2	 25
493	  3	50.3	9.8	 20
494	  3	62.0	10.4	 20
495	  3	38.3	8.6	 20
496	  3	43.0	5.9	 16
497	  3	61.0	9.4	 20
498	  3	101.8	19.4	 20
499	  3	219.5	22.2	 20
500	  3	170.0	25.3	 25
501	  3	51.0	7.7	 25
502	  3	768.0	95.8	 20
503	  3	48.0	7.4	 25
504	  3	49.0	6.6	 25
505	  3	197.5	20.0	 20
506	  3	608.0	62.7	 25
507	  3	149.0	24.8	 25
508	  3	143.0	14.5	 16
509	  3	136.5	13.3	 20
510	  3	375.5	48.6	 20
511	  3	49.0	9.6	 16
512	  3	49.3	9.1	 20
513	  3	58.0	10.3	 25
514	  3	44.0	8.1	 20
515	  3	39.0	7.4	 25
516	  3	40.0	7.9	 25
517	  3	41.0	6.3	 20
518	  3	250.0	43.3	 25
519	  3	234.0	46.2	 25
520	  3	218.3	39.7	 20
521	  3	93.0	15.6	 25
522	  3	153.3	19.5	 20
523	  3	73.0	12.7	 16
524	  3	73.3	11.9	 20
525	  3	49.3	7.8	 20
526	  3	65.3	11.3	 20
527	  3	120.0	18.9	 25
528	  3	138.0	15.5	 25
529	  3	70.0	8.7	 20
530	  3	42.0	7.4	 25
531	  3	43.0	7.0	 25
532	  3	42.0	8.8	 20
533	  3	39.0	6.8	 25
534	  3	53.0	11.2	 25
535	  3	42.0	8.2	 20
536	  3	41.5	7.2	 20
537	  3	50.3	7.1	 20
538	  3	57.0	11.7	 16
539	  3	45.3	10.3	 20
540	  3	42.0	6.1	 25
541	  3	58.5	9.8	 20
542	  3	44.0	6.2	 25
543	  3	47.0	7.5	 25
544	  3	61.5	7.7	 20
545	  3	41.0	8.6	 25
546	  3	55.0	8.6	 25
547	  3	61.0	10.8	 20
548	  3	67.0	11.3	 25
549	  3	79.0	13.4	 25
550	  3	100.0	14.7	 16
551	  3	985.3	152.3	 20
552	  3	47.0	7.3	 20
553	  3	40.0	8.2	 16
554	  3	65.0	11.4	 25
555	  3	41.0	7.4	 25
556	  3	40.3	6.2	 20
557	  3	42.0	7.1	 25
558	  3	40.0	6.6	 25
559	  3	47.3	7.9	 20
560	  3	98.0	14.9	 25
561	  3	44.0	7.5	 25
562	  3	121.3	22.5	 20
563	  3	50.0	14.2	 25
564	  3	45.3	6.7	 20
565	  3	36.5	5.8	 16
566	  3	43.3	8.7	 20
567	  3	46.0	5.9	 20
568	  3	207.8	25.5	 20
569	  3	191.0	17.3	 25
570	  3	96.0	11.9	 25
571	  3	43.0	7.3	 20
572	  3	40.0	6.3	 25
573	  3	307.0	48.5	 25
574	  3	81.3	11.0	 20
575	  3	49.0	9.0	 25
576	  3	47.0	10.8	 25
577	  3	53.3	9.6	 16
578	  3	58.5	10.2	 20
579	  3	43.0	5.0	 20
580	  3	71.8	11.4	 16
581	  3	154.5	26.1	 20
582	  3	430.0	78.7	 25
583	  3	77.0	14.5	 20
584	  3	108.0	15.9	 25
585	  3	63.0	9.9	 25
586	  3	64.8	11.2	 20
587	  3	75.0	12.2	 25
588	  3	41.0	6.0	 25
589	  3	54.5	8.7	 20
590	  3	46.0	7.0	 25
591	  3	49.3	5.2	 20
592	  3	59.3	7.7	 16
593	  3	49.8	9.9	 20
594	  3	60.5	10.8	 20
595	  3	459.3	37.0	 16
596	  3	100.0	12.8	 25
597	  3	75.0	12.5	 25
598	  3	89.3	10.3	 20
599	  3	131.0	16.9	 25
600	  3	59.0	6.7	 25
601	  3	85.3	11.8	 20
602	  3	153.0	28.2	 25
603	  3	119.0	25.5	 25
604	  3	46.3	8.5	 20
605	  3	42.0	8.6	 20
606	  3	111.5	12.8	 20
607	  3	126.8	18.9	 16
608	  3	51.3	6.5	 20
609	  3	53.0	10.1	 20
610	  3	70.5	9.3	 20
611	  3	41.0	6.3	 25
612	  3	39.0	6.5	 25
613	  3	59.3	11.7	 20
614	  3	64.0	7.9	 25
615	  3	54.0	11.5	 25
616	  3	54.8	8.6	 20
617	  3	51.0	7.4	 25
618	  3	40.0	5.6	 25
619	  3	44.5	5.8	 16
620	  3	57.3	10.5	 20
621	  3	172.5	20.6	 20
622	  3	196.8	24.8	 16
623	  3	51.5	7.0	 20
624	  3	97.0	12.2	 25
625	  3	70.0	9.2	 20
626	  3	140.0	20.8	 25
627	  3	46.0	7.0	 25
628	  3	64.8	9.4	 20
629	  3	57.0	8.0	 25
630	  3	144.0	20.4	 25
631	  3	98.0	14.9	 20
632	  3	44.0	7.3	 25
633	  3	41.3	6.8	 20
634	  3	48.5	8.0	 16
635	  3	34.3	4.9	 20
636	  3	1761.8	252.9	 20
637	  3	46.3	7.5	 16
638	  3	1765.0	292.9	 25
639	  3	45.0	5.9	 25
  0	  4	33.3	5.0	 16
  1	  4	35.3	5.5	 20
  2	  4	39.0	7.7	 25
  3	  4	34.5	6.7	 20
  4	  4	36.0	6.0	 25
  5	  4	67.0	9.9	 25
  6	  4	47.5	8.4	 20
  7	  4	46.0	7.0	 25
  8	  4	59.0	11.5	 25
  9	  4	56.0	9.5	 20
 10	  4	54.0	10.2	 25
 11	  4	80.0	12.0	 25
 12	  4	164.8	15.7	 16
 13	  4	189.3	18.4	 20
 14	  4	92.5	17.6	 20
 15	  4	70.3	10.3	 16
 16	  4	40.0	5.8	 25
 17	  4	55.0	7.4	 25
 18	  4	46.0	9.3	 20
 19	  4	47.0	6.5	 25
 20	  4	62.0	11.5	 25
 21	  4	43.3	6.7	 20
 22	  4	44.0	7.7	 25
 23	  4	43.0	7.3	 25
 24	  4	36.3	6.3	 20
 25	  4	37.3	6.9	 20
 26	  4	45.5	9.0	 20
 27	  4	48.5	7.4	 16
 28	  4	65.3	11.4	 20
 29	  4	59.8	7.8	 20
 30	  4	112.0	14.6	 20
 31	  4	81.0	16.5	 25
 32	  4	147.0	14.2	 25
 33	  4	56.0	10.0	 20
 34	  4	57.0	7.4	 25
 35	  4	57.0	6.7	 25
 36	  4	70.3	11.2	 20
 37	  4	204.0	26.8	 25
 38	  4	86.0	14.5	 25
 39	  4	55.5	9.5	 16
 40	  4	41.8	7.0	 20
 41	  4	50.3	8.4	 20
 42	  4	44.0	6.6	 16
 43	  4	63.0	10.1	 20
 44	  4	59.0	9.8	 25
 45	  4	69.5	13.5	 20
 46	  4	54.0	9.9	 25
 47	  4	49.0	8.7	 25
 48	  4	47.3	7.6	 20
 49	  4	39.0	7.4	 25
 50	  4	41.0	8.0	 25
 51	  4	40.8	7.7	 20
 52	  4	40.0	8.9	 25
 53	  4	41.3	6.8	 20
 54	  4	37.5	8.5	 16
 55	  4	46.8	8.7	 20
 56	  4	58.0	9.0	 20
 57	  4	41.3	7.9	 16
 58	  4	45.0	6.6	 25
 59	  4	63.0	11.0	 25
 60	  4	64.3	10.2	 20
 61	  4	40.0	8.0	 25
 62	  4	1402.0	120.6	 25
 63	  4	51.0	7.5	 20
 64	  4	48.0	8.9	 25
 65	  4	1408.0	261.7	 25
 66	  4	1554.0	304.4	 20
 67	  4	45.0	9.5	 20
 68	  4	1464.0	134.3	 20
 69	  4	53.0	10.8	 16
 70	  4	57.0	7.3	 20
 71	  4	50.3	9.1	 20
 72	  4	1555.8	188.4	 20
 73	  4	44.0	7.7	 25
 74	  4	1479.0	123.2	 25
 75	  4	1427.5	201.1	 20
 76	  4	51.0	6.5	 25
 77	  4	48.0	6.7	 25
 78	  4	1499.0	300.5	 20
 79	  4	49.0	8.3	 25
 80	  4	1406.0	335.1	 25
 81	  4	51.3	5.3	 16
 82	  4	50.8	9.5	 20
 83	  4	57.0	8.7	 20
 84	  4	1486.8	96.9	 16
 85	  4	42.3	7.4	 20
 86	  4	1374.0	135.3	 25
 87	  4	51.5	8.2	 20
 88	  4	50.0	7.7	 25
 89	  4	45.0	7.6	 25
 90	  4	47.0	7.7	 20
 91	  4	41.0	7.2	 25
 92	  4	1532.0	117.7	 25
 93	  4	1383.3	261.1	 20
 94	  4	54.0	7.0	 25
 95	  4	51.3	8.0	 20
 96	  4	1457.0	82.6	 16
 97	  4	37.0	4.7	 20
 98	  4	48.3	7.4	 20
 99	  4	49.3	8.8	 16
100	  4	49.0	9.5	 25
101	  4	46.0	7.5	 25
102	  4	46.3	8.6	 20
103	  4	40.0	6.5	 25
104	  4	1506.0	133.3	 25
105	  4	57.0	7.7	 20
106	  4	50.0	6.0	 25
107	  4	1297.0	266.7	 25
108	  4	45.8	6.9	 20
109	  4	33.0	5.6	 20
110	  4	30.8	8.3	 20
111	  4	65.0	10.9	 16
112	  4	168.5	27.2	 20
113	  4	62.3	11.5	 20
114	  4	172.8	15.3	 20
115	  4	38.0	6.8	 25
116	  4	1541.0	59.0	 25
117	  4	1376.3	103.3	 20
118	  4	1422.0	159.4	 25
119	  4	1540.0	184.0	 25
120	  4	1751.3	65.8	 20
121	  4	46.0	7.4	 25
122	  4	1402.0	149.6	 25
123	  4	50.3	10.2	 16
124	  4	47.0	10.0	 20
125	  4	1434.0	119.8	 20
126	  4	1652.5	109.0	 16
127	  4	36.3	7.2	 20
128	  4	34.0	6.8	 25
129	  4	63.8	11.2	 20
130	  4	67.0	9.5	 25
131	  4	239.0	29.3	 25
132	  4	98.3	12.0	 20
133	  4	43.0	7.7	 25
134	  4	1393.0	140.4	 25
135	  4	49.3	9.1	 20
136	  4	51.0	7.9	 25
137	  4	52.5	9.8	 20
138	  4	1603.3	86.0	 16
139	  4	44.0	5.2	 20
140	  4	52.0	8.2	 20
141	  4	1345.8	116.6	 20
142	  4	1398.0	95.2	 25
143	  4	1545.0	157.7	 25
144	  4	56.5	8.1	 20
145	  4	39.0	7.4	 25
146	  4	50.0	7.7	 25
147	  4	1340.8	224.7	 20
148	  4	1345.0	231.1	 25
149	  4	1260.0	208.3	 25
150	  4	126.8	30.0	 20
151	  4	58.3	8.3	 20
152	  4	55.0	8.2	 20
153	  4	1635.0	124.2	 16
154	  4	1642.3	47.3	 20
155	  4	1617.0	95.5	 25
156	  4	60.8	13.6	 20
157	  4	38.0	6.0	 25
158	  4	38.0	6.2	 25
159	  4	39.0	5.5	 20
160	  4	44.0	7.2	 25
161	  4	157.0	23.1	 25
162	  4	105.8	14.6	 20
163	  4	52.0	8.9	 25
164	  4	47.0	9.2	 25
165	  4	44.3	8.8	 16
166	  4	40.5	7.8	 20
167	  4	56.5	7.9	 20
168	  4	47.3	7.2	 16
169	  4	45.0	6.3	 25
170	  4	60.0	18.8	 25
171	  4	60.5	10.1	 20
172	  4	44.0	6.1	 25
173	  4	40.0	7.6	 25
174	  4	39.3	8.6	 20
175	  4	51.0	9.3	 25
176	  4	47.0	7.1	 25
177	  4	64.3	10.5	 20
178	  4	885.0	112.5	 25
179	  4	730.8	36.7	 20
180	  4	120.3	21.8	 16
181	  4	50.8	10.3	 20
182	  4	44.8	8.8	 20
183	  4	41.8	7.7	 20
184	  4	42.0	5.9	 25
185	  4	48.0	8.3	 25
186	  4	53.8	11.5	 20
187	  4	152.0	19.6	 25
188	  4	167.0	20.5	 25
189	  4	126.5	16.6	 20
190	  4	64.0	11.8	 25
191	  4	46.0	7.4	 25
192	  4	56.5	7.8	 16
193	  4	258.5	40.6	 20
194	  4	969.3	55.3	 20
195	  4	777.0	63.5	 16
196	  4	81.5	10.1	 20
197	  4	57.0	9.4	 25
198	  4	40.0	7.4	 20
199	  4	42.0	8.6	 25
200	  4	45.0	8.5	 25
201	  4	50.8	9.7	 20
202	  4	54.0	10.2	 25
203	  4	54.0	8.9	 25
204	  4	39.0	8.4	 20
205	  4	39.0	6.9	 25
206	  4	54.5	9.8	 20
207	  4	74.3	12.5	 16
208	  4	82.3	11.5	 20
209	  4	68.3	8.9	 20
210	  4	94.8	12.2	 16
211	  4	33.0	6.0	 25
212	  4	29.0	6.3	 25
213	  4	33.0	6.4	 20
214	  4	32.0	6.3	 25
215	  4	32.0	6.9	 25
216	  4	85.5	15.0	 20
217	  4	64.0	8.9	 25
218	  4	50.0	7.7	 25
219	  4	54.3	9.2	 20
220	  4	297.3	33.9	 20
221	  4	324.3	34.1	 20
222	  4	93.5	11.6	 16
223	  4	66.3	10.5	 20
224	  4	69.5	12.0	 20
225	  4	44.0	7.3	 20
226	  4	39.0	8.3	 25
227	  4	59.0	10.8	 25
228	  4	44.0	6.8	 20
229	  4	51.0	8.6	 25
230	  4	39.0	6.8	 25
231	  4	46.3	9.3	 20
232	  4	47.0	6.7	 25
233	  4	43.0	7.5	 25
234	  4	45.3	8.5	 16
235	  4	41.0	7.6	 20
236	  4	39.8	10.1	 20
237	  4	46.3	6.7	 16
238	  4	41.0	8.5	 20
239	  4	46.0	9.6	 25
240	  4	86.5	13.0	 20
241	  4	58.0	8.4	 25
242	  4	43.0	8.1	 25
243	  4	42.8	7.2	 20
244	  4	51.0	10.9	 25
245	  4	93.0	12.2	 25
246	  4	58.8	9.5	 20
247	  4	102.0	10.5	 25
248	  4	41.3	6.7	 20
249	  4	40.5	7.0	 16
250	  4	41.3	6.9	 20
251	  4	55.0	10.2	 20
252	  4	41.3	6.8	 16
253	  4	39.0	8.6	 25
254	  4	40.0	6.5	 25
255	  4	41.5	8.8	 20
256	  4	45.0	9.0	 25
257	  4	41.0	7.6	 25
258	  4	46.5	8.1	 20
259	  4	59.0	9.5	 25
260	  4	75.0	8.5	 25
261	  4	46.0	7.8	 20
262	  4	40.5	7.0	 20
263	  4	40.8	8.0	 20
264	  4	41.3	7.7	 16
265	  4	43.3	7.4	 20
266	  4	44.5	8.5	 20
267	  4	41.5	7.4	 20
268	  4	43.0	7.5	 25
269	  4	44.0	8.9	 25
270	  4	46.3	7.9	 20
271	  4	47.0	7.3	 25
272	  4	59.0	8.3	 25
273	  4	46.3	6.3	 20
274	  4	42.0	7.5	 25
275	  4	67.0	8.0	 25
276	  4	41.3	7.3	 16
277	  4	42.3	7.9	 20
278	  4	41.3	7.2	 20
279	  4	43.0	6.5	 16
280	  4	42.3	9.1	 20
281	  4	43.0	6.8	 25
282	  4	43.0	8.2	 20
283	  4	41.0	7.9	 25
284	  4	39.0	7.4	 25
285	  4	45.5	8.0	 20
286	  4	58.0	8.5	 25
287	  4	84.0	14.1	 25
288	  4	52.5	7.9	 20
289	  4	123.0	14.9	 25
290	  4	59.0	11.3	 20
291	  4	39.0	8.6	 16
292	  4	40.3	6.6	 20
293	  4	50.0	8.6	 20
294	  4	44.3	8.9	 16
295	  4	42.0	6.9	 25
296	  4	40.0	90.0	 25
297	  4	44.3	8.1	 20
298	  4	42.0	8.7	 25
299	  4	45.0	8.0	 25
300	  4	43.0	7.2	 25
301	  4	58.0	12.0	 20
302	  4	43.0	7.2	 25
303	  4	47.0	9.5	 25
304	  4	44.3	8.8	 16
305	  4	47.3	11.1	 20
306	  4	47.3	8.4	 20
307	  4	44.3	8.3	 16
308	  4	39.0	7.5	 25
309	  4	59.0	9.6	 25
310	  4	49.3	10.0	 20
311	  4	194.0	23.5	 25
312	  4	63.0	10.8	 25
313	  4	42.0	5.4	 20
314	  4	52.0	11.8	 25
315	  4	74.0	12.8	 25
316	  4	62.8	9.8	 20
317	  4	122.0	19.8	 25
318	  4	160.0	20.8	 20
319	  4	46.8	6.4	 16
320	  4	59.3	9.7	 20
321	  4	89.5	12.9	 20
322	  4	62.5	8.6	 20
323	  4	196.0	19.9	 25
324	  4	210.0	24.0	 25
325	  4	72.0	13.3	 20
326	  4	46.0	7.9	 25
327	  4	40.0	7.2	 25
328	  4	54.3	10.0	 20
329	  4	52.0	8.8	 25
330	  4	39.0	5.9	 25
331	  4	46.5	9.3	 20
332	  4	58.5	9.9	 20
333	  4	42.0	9.4	 20
334	  4	44.3	7.1	 16
335	  4	40.3	8.3	 20
336	  4	40.0	7.0	 25
337	  4	41.0	5.8	 20
338	  4	76.0	13.3	 25
339	  4	46.0	6.7	 25
340	  4	74.3	13.4	 20
341	  4	71.0	10.0	 25
342	  4	52.0	9.3	 25
343	  4	45.5	7.8	 20
344	  4	55.0	7.3	 25
345	  4	45.0	6.6	 25
346	  4	41.5	6.3	 16
347	  4	40.5	9.1	 20
348	  4	37.3	5.6	 20
349	  4	41.5	6.3	 16
350	  4	45.0	7.3	 25
351	  4	39.0	8.0	 25
352	  4	38.3	7.3	 20
353	  4	42.0	10.7	 25
354	  4	42.0	6.8	 25
355	  4	40.3	8.5	 20
356	  4	43.0	5.3	 25
357	  4	43.0	8.5	 25
358	  4	44.5	7.5	 20
359	  4	42.3	7.4	 20
360	  4	41.3	5.5	 20
361	  4	41.3	5.5	 16
362	  4	49.0	8.5	 20
363	  4	181.0	26.8	 20
364	  4	133.8	21.1	 20
365	  4	201.0	25.6	 25
366	  4	160.0	19.2	 25
367	  4	64.3	8.9	 20
368	  4	44.0	7.7	 25
369	  4	42.0	6.6	 25
370	  4	43.0	6.2	 20
371	  4	46.0	6.8	 25
372	  4	43.0	7.4	 25
373	  4	54.0	10.3	 16
374	  4	42.8	7.0	 20
375	  4	87.0	14.9	 20
376	  4	278.3	47.3	 16
377	  4	46.3	7.9	 20
378	  4	56.0	9.4	 25
379	  4	74.3	12.0	 20
380	  4	64.0	9.5	 25
381	  4	40.0	6.0	 25
382	  4	38.0	6.9	 20
383	  4	44.0	7.6	 25
384	  4	44.0	7.8	 25
385	  4	42.3	8.9	 20
386	  4	65.0	13.0	 25
387	  4	46.0	6.7	 20
388	  4	44.5	7.1	 16
389	  4	42.3	4.9	 20
390	  4	41.5	9.0	 20
391	  4	51.0	10.3	 16
392	  4	40.0	8.0	 25
393	  4	42.0	5.7	 25
394	  4	68.5	12.3	 20
395	  4	56.0	10.4	 25
396	  4	39.0	7.4	 25
397	  4	38.0	3.5	 20
398	  4	45.0	6.9	 25
399	  4	41.0	5.2	 25
400	  4	48.8	10.2	 20
401	  4	141.8	15.9	 20
402	  4	94.5	13.9	 20
403	  4	99.8	14.2	 16
404	  4	372.8	39.2	 20
405	  4	50.8	7.4	 20
406	  4	49.3	8.7	 20
407	  4	45.0	8.4	 25
408	  4	44.0	8.4	 25
409	  4	43.3	7.8	 20
410	  4	38.0	6.1	 25
411	  4	40.0	6.5	 25
412	  4	43.8	8.5	 20
413	  4	48.0	7.2	 25
414	  4	44.0	8.3	 25
415	  4	42.8	7.7	 16
416	  4	44.3	8.7	 20
417	  4	44.5	10.1	 20
418	  4	44.8	7.6	 16
419	  4	72.8	12.4	 20
420	  4	74.0	13.0	 25
421	  4	61.8	10.7	 20
422	  4	40.0	5.4	 25
423	  4	54.0	8.0	 25
424	  4	28.3	5.6	 20
425	  4	30.0	5.5	 25
426	  4	29.0	4.3	 25
427	  4	29.3	5.5	 20
428	  4	36.0	7.6	 25
429	  4	40.3	6.9	 20
430	  4	40.3	8.0	 16
431	  4	41.0	6.7	 20
432	  4	43.0	6.9	 20
433	  4	43.3	7.8	 16
434	  4	41.0	6.9	 25
435	  4	43.0	5.9	 25
436	  4	44.0	10.7	 20
437	  4	146.0	22.2	 25
438	  4	78.0	11.6	 25
439	  4	65.0	9.9	 20
440	  4	88.0	13.9	 25
441	  4	66.0	13.3	 25
442	  4	55.3	9.2	 20
443	  4	39.3	5.9	 20
444	  4	40.3	8.3	 20
445	  4	53.0	8.0	 16
446	  4	46.3	8.8	 20
447	  4	47.3	8.8	 20
448	  4	37.3	4.9	 20
449	  4	45.0	8.0	 25
450	  4	50.0	11.1	 25
451	  4	46.0	7.3	 20
452	  4	41.0	7.9	 25
453	  4	45.0	9.1	 25
454	  4	39.0	6.1	 20
455	  4	38.0	5.2	 25
456	  4	42.0	6.7	 25
457	  4	41.0	6.7	 16
458	  4	40.5	6.6	 20
459	  4	57.5	8.1	 20
460	  4	275.8	26.5	 16
461	  4	40.0	6.6	 25
462	  4	97.0	18.0	 25
463	  4	52.0	8.3	 20
464	  4	597.0	85.4	 25
465	  4	44.0	7.7	 25
466	  4	42.3	7.8	 20
467	  4	46.0	7.7	 25
468	  4	40.0	7.4	 25
469	  4	39.0	6.2	 20
470	  4	49.0	9.3	 25
471	  4	38.3	6.9	 20
472	  4	37.0	4.4	 16
473	  4	38.3	6.9	 20
474	  4	39.3	6.3	 20
475	  4	51.3	8.3	 20
476	  4	39.0	6.4	 25
477	  4	34.0	6.9	 25
478	  4	46.5	9.0	 20
479	  4	44.0	8.1	 25
480	  4	41.0	8.1	 25
481	  4	46.8	8.9	 20
482	  4	77.0	13.0	 25
483	  4	52.0	7.3	 25
484	  4	65.0	14.0	 20
485	  4	37.0	8.1	 20
486	  4	43.3	7.6	 20
487	  4	42.0	8.3	 16
488	  4	52.3	9.7	 20
489	  4	50.0	10.1	 25
490	  4	46.0	8.4	 20
491	  4	47.0	8.5	 25
492	  4	56.0	9.2	 25
493	  4	46.3	8.8	 20
494	  4	39.0	6.6	 25
495	  4	39.0	7.0	 25
496	  4	41.8	6.1	 20
497	  4	52.0	9.4	 25
498	  4	73.0	13.0	 25
499	  4	133.3	18.1	 16
500	  4	111.0	18.1	 20
501	  4	45.5	10.6	 20
502	  4	124.0	12.2	 16
503	  4	50.0	7.8	 25
504	  4	55.0	8.2	 25
505	  4	283.3	26.3	 20
506	  4	823.0	47.1	 25
507	  4	95.0	16.2	 25
508	  4	101.0	10.7	 20
509	  4	248.0	26.0	 25
510	  4	660.0	70.0	 25
511	  4	60.0	9.4	 20
512	  4	49.0	8.3	 25
513	  4	44.5	6.2	 20
514	  4	42.5	7.4	 16
515	  4	45.3	8.6	 20
516	  4	40.0	7.3	 20
517	  4	42.3	7.5	 20
518	  4	93.0	15.1	 25
519	  4	131.0	20.1	 25
520	  4	160.8	20.4	 20
521	  4	52.0	10.0	 25
522	  4	68.0	10.1	 25
523	  4	42.3	6.7	 20
524	  4	43.0	6.4	 25
525	  4	48.0	8.2	 25
526	  4	53.0	9.2	 16
527	  4	78.0	10.9	 20
528	  4	80.0	12.1	 20
529	  4	45.0	8.7	 16
530	  4	42.3	7.5	 20
531	  4	49.0	7.4	 25
532	  4	38.3	7.7	 20
533	  4	42.0	6.0	 25
534	  4	46.0	7.8	 25
535	  4	40.0	7.2	 20
536	  4	42.0	7.9	 25
537	  4	49.0	9.3	 25
538	  4	42.0	5.7	 20
539	  4	42.0	7.5	 25
540	  4	43.3	7.7	 20
541	  4	48.3	5.9	 16
542	  4	38.3	6.7	 20
543	  4	41.8	7.5	 20
544	  4	43.0	6.1	 16
545	  4	44.0	9.6	 25
546	  4	69.0	12.4	 25
547	  4	54.5	8.0	 20
548	  4	96.0	11.0	 25
549	  4	75.0	10.2	 25
550	  4	71.3	11.6	 20
551	  4	288.0	49.0	 25
552	  4	41.0	5.5	 25
553	  4	44.0	7.9	 20
554	  4	42.5	5.7	 20
555	  4	48.3	9.2	 20
556	  4	44.3	5.0	 16
557	  4	43.0	9.1	 20
558	  4	45.5	12.0	 20
559	  4	52.8	10.9	 20
560	  4	94.0	14.4	 25
561	  4	45.0	8.7	 25
562	  4	74.3	11.4	 20
563	  4	51.0	8.7	 25
564	  4	38.0	4.8	 25
565	  4	43.5	8.6	 20
566	  4	42.0	6.5	 25
567	  4	40.0	6.3	 25
568	  4	294.3	24.8	 16
569	  4	411.3	26.3	 20
570	  4	97.5	12.6	 20
571	  4	43.3	9.0	 16
572	  4	40.8	9.0	 20
573	  4	81.0	12.1	 25
574	  4	45.5	7.1	 20
575	  4	58.0	9.7	 25
576	  4	49.0	7.6	 25
577	  4	46.0	6.5	 20
578	  4	47.0	8.4	 25
579	  4	44.0	7.9	 25
580	  4	97.3	10.9	 20
581	  4	167.0	17.5	 25
582	  4	128.5	27.8	 20
583	  4	48.3	6.5	 16
584	  4	163.0	20.8	 20
585	  4	145.3	24.0	 20
586	  4	58.5	9.7	 16
587	  4	163.0	23.4	 25
588	  4	44.0	6.9	 25
589	  4	42.0	9.2	 20
590	  4	40.0	9.2	 25
591	  4	40.0	6.0	 25
592	  4	40.3	9.0	 20
593	  4	37.0	6.1	 25
594	  4	56.0	9.8	 25
595	  4	152.3	22.2	 20
596	  4	65.8	8.1	 20
597	  4	89.3	12.5	 20
598	  4	98.8	11.8	 16
599	  4	104.5	15.6	 20
600	  4	78.3	12.6	 20
601	  4	66.0	11.1	 20
602	  4	73.0	12.6	 25
603	  4	51.0	9.4	 25
604	  4	40.3	8.8	 20
605	  4	41.0	8.8	 25
606	  4	123.0	21.1	 25
607	  4	246.0	37.9	 20
608	  4	78.0	13.2	 25
609	  4	44.0	6.5	 25
610	  4	44.0	7.0	 16
611	  4	40.5	6.8	 20
612	  4	45.0	5.7	 20
613	  4	41.0	7.2	 16
614	  4	67.8	10.2	 20
615	  4	48.0	8.6	 25
616	  4	50.0	8.7	 20
617	  4	41.0	6.9	 25
618	  4	43.0	7.2	 25
619	  4	48.3	8.0	 20
620	  4	54.0	9.0	 25
621	  4	230.0	27.1	 25
622	  4	217.5	18.7	 20
623	  4	49.0	6.4	 25
624	  4	45.0	8.8	 20
625	  4	54.3	8.7	 16
626	  4	84.0	9.7	 20
627	  4	56.3	9.2	 20
628	  4	60.3	9.7	 20
629	  4	70.0	9.5	 25
630	  4	74.0	10.9	 25
631	  4	53.3	8.6	 20
632	  4	46.0	9.1	 25
633	  4	42.0	10.6	 25
634	  4	40.5	7.8	 20
635	  4	33.0	5.4	 25
636	  4	33.0	6.2	 25
637	  4	35.0	5.2	 20
638	  4	35.3	6.8	 20
639	  4	33.5	7.3	 20
  0	  5	49.5	6.7	 20
  1	  5	50.0	8.0	 25
  2	  5	45.8	8.7	 20
  3	  5	236.5	21.7	 16
  4	  5	544.3	56.5	 20
  5	  5	46.3	7.5	 20
  6	  5	50.3	7.9	 16
  7	  5	46.0	9.5	 25
  8	  5	39.0	6.0	 25
  9	  5	41.0	6.6	 20
 10	  5	50.0	10.2	 25
 11	  5	51.0	9.6	 25
 12	  5	42.5	6.5	 20
 13	  5	46.0	8.1	 25
 14	  5	85.0	13.6	 25
 15	  5	54.3	12.5	 20
 16	  5	37.0	6.4	 20
 17	  5	53.8	10.0	 20
 18	  5	43.3	7.6	 16
 19	  5	75.0	9.8	 20
 20	  5	53.3	10.6	 20
 21	  5	46.0	7.1	 20
 22	  5	57.0	9.4	 25
 23	  5	109.0	12.8	 25
 24	  5	65.5	11.6	 20
 25	  5	64.0	12.3	 25
 26	  5	177.0	23.9	 25
 27	  5	62.0	10.7	 20
 28	  5	599.0	89.4	 25
 29	  5	82.0	15.1	 25
 30	  5	42.3	8.4	 16
 31	  5	92.0	16.0	 20
 32	  5	233.3	21.8	 20
 33	  5	154.0	16.9	 16
 34	  5	50.3	7.8	 20
 35	  5	748.0	82.5	 25
 36	  5	64.5	10.6	 20
 37	  5	254.0	45.2	 25
 38	  5	245.0	25.3	 25
 39	  5	52.0	9.0	 20
 40	  5	85.0	15.8	 25
 41	  5	51.0	8.9	 25
 42	  5	183.3	24.6	 20
 43	  5	120.0	19.3	 25
 44	  5	50.5	10.5	 20
 45	  5	114.0	20.1	 16
 46	  5	48.3	9.2	 20
 47	  5	40.5	5.6	 20
 48	  5	44.3	8.7	 16
 49	  5	43.0	6.9	 25
 50	  5	43.0	7.8	 25
 51	  5	53.5	10.4	 20
 52	  5	43.0	7.7	 25
 53	  5	40.0	8.0	 25
 54	  5	49.0	14.1	 20
 55	  5	46.0	8.4	 25
 56	  5	53.0	15.9	 25
 57	  5	44.3	7.6	 20
 58	  5	46.0	8.3	 20
 59	  5	49.3	8.6	 20
 60	  5	48.5	7.7	 16
 61	  5	34.5	6.4	 20
 62	  5	1354.0	125.5	 20
 63	  5	55.3	8.6	 20
 64	  5	49.0	6.1	 25
 65	  5	52.0	7.2	 25
 66	  5	1626.3	83.0	 20
 67	  5	44.0	7.2	 25
 68	  5	1587.0	128.6	 25
 69	  5	1462.0	240.0	 20
 70	  5	1480.0	270.6	 25
 71	  5	1481.0	293.4	 25
 72	  5	52.3	10.2	 16
 73	  5	48.0	7.8	 20
 74	  5	1499.0	139.9	 20
 75	  5	50.5	11.1	 16
 76	  5	50.0	7.5	 25
 77	  5	50.0	6.3	 25
 78	  5	1594.0	99.1	 20
 79	  5	44.0	8.0	 25
 80	  5	1573.0	133.6	 25
 81	  5	1434.3	202.9	 20
 82	  5	1452.0	214.5	 25
 83	  5	1461.0	269.1	 25
 84	  5	54.5	8.7	 20
 85	  5	40.0	8.2	 25
 86	  5	1397.3	138.5	 20
 87	  5	48.3	8.9	 16
 88	  5	51.3	12.6	 20
 89	  5	48.0	6.7	 20
 90	  5	43.3	6.8	 20
 91	  5	37.0	5.9	 25
 92	  5	1503.0	141.2	 25
 93	  5	55.3	9.1	 20
 94	  5	47.0	7.8	 25
 95	  5	49.0	8.8	 25
 96	  5	1512.0	81.6	 20
 97	  5	42.0	7.7	 25
 98	  5	46.0	6.1	 25
 99	  5	46.3	5.9	 20
100	  5	1218.0	151.0	 20
101	  5	48.5	9.9	 20
102	  5	52.3	10.4	 16
103	  5	45.5	7.7	 20
104	  5	1606.0	86.8	 25
105	  5	1455.5	99.1	 20
106	  5	1365.0	132.8	 25
107	  5	46.0	6.5	 25
108	  5	47.5	8.4	 20
109	  5	30.0	5.3	 25
110	  5	34.0	6.2	 25
111	  5	125.3	15.1	 20
112	  5	208.0	23.6	 25
113	  5	102.0	25.7	 25
114	  5	46.0	8.4	 16
115	  5	38.8	6.3	 20
116	  5	1556.5	185.5	 20
117	  5	52.5	8.0	 16
118	  5	54.0	10.4	 25
119	  5	66.0	11.5	 25
120	  5	1719.0	60.1	 20
121	  5	48.0	7.9	 25
122	  5	1424.0	176.7	 25
123	  5	50.3	6.8	 20
124	  5	50.0	7.3	 25
125	  5	53.0	10.2	 25
126	  5	1696.3	95.4	 20
127	  5	38.0	9.3	 25
128	  5	34.8	5.8	 20
129	  5	75.0	11.7	 16
130	  5	46.0	6.6	 20
131	  5	116.3	15.6	 20
132	  5	159.0	22.1	 20
133	  5	36.0	7.1	 25
134	  5	1372.0	124.3	 25
135	  5	51.0	7.0	 20
136	  5	47.0	7.8	 25
137	  5	50.0	9.0	 25
138	  5	1610.5	91.8	 20
139	  5	44.0	7.2	 25
140	  5	52.0	8.0	 25
141	  5	51.8	8.6	 16
142	  5	52.0	9.0	 20
143	  5	1472.5	146.5	 20
144	  5	55.3	6.2	 16
145	  5	41.3	8.1	 20
146	  5	45.0	6.6	 25
147	  5	45.0	7.7	 20
148	  5	70.0	19.9	 25
149	  5	108.0	20.8	 25
150	  5	1617.3	300.1	 20
151	  5	61.0	13.8	 25
152	  5	1602.0	324.1	 25
153	  5	53.0	8.0	 20
154	  5	55.0	7.8	 25
155	  5	54.3	6.3	 20
156	  5	1688.5	100.0	 16
157	  5	42.0	12.3	 20
158	  5	37.3	6.8	 20
159	  5	40.3	6.0	 16
160	  5	48.0	8.6	 25
161	  5	86.0	14.1	 25
162	  5	323.8	24.2	 20
163	  5	68.0	9.7	 25
164	  5	120.0	19.7	 25
165	  5	154.0	19.9	 20
166	  5	173.0	22.0	 25
167	  5	103.0	21.5	 25
168	  5	91.3	12.7	 20
169	  5	103.5	15.3	 20
170	  5	84.0	12.0	 20
171	  5	65.5	9.5	 16
172	  5	70.3	7.0	 20
173	  5	49.8	21.7	 20
174	  5	106.5	16.6	 20
175	  5	57.0	13.8	 25
176	  5	65.0	11.0	 25
177	  5	76.5	7.6	 20
178	  5	114.0	15.5	 25
179	  5	80.0	8.8	 25
180	  5	63.8	11.5	 20
181	  5	59.0	8.5	 25
182	  5	43.0	9.8	 25
183	  5	43.0	8.4	 16
184	  5	50.0	8.8	 20
185	  5	43.5	7.3	 20
186	  5	42.3	5.1	 16
187	  5	44.3	8.2	 20
188	  5	48.0	9.0	 25
189	  5	105.5	17.7	 20
190	  5	44.0	5.9	 25
191	  5	48.0	5.4	 25
192	  5	47.3	7.3	 20
193	  5	420.0	41.8	 25
194	  5	1008.0	78.5	 25
195	  5	162.3	20.6	 20
196	  5	104.0	13.0	 25
197	  5	79.0	10.1	 20
198	  5	92.0	11.9	 16
199	  5	392.3	55.1	 20
200	  5	70.0	14.7	 20
201	  5	62.3	9.6	 16
202	  5	193.0	25.3	 25
203	  5	68.0	7.8	 25
204	  5	97.0	12.2	 20
205	  5	56.0	8.8	 25
206	  5	84.0	19.6	 25
207	  5	79.3	8.6	 20
208	  5	48.0	8.5	 25
209	  5	44.0	7.5	 25
210	  5	36.0	7.8	 20
211	  5	44.8	7.5	 20
212	  5	44.8	9.6	 20
213	  5	42.0	8.0	 16
214	  5	74.0	22.9	 20
215	  5	54.0	9.1	 20
216	  5	61.5	8.8	 20
217	  5	1653.0	124.1	 25
218	  5	83.0	11.6	 25
219	  5	104.3	16.5	 20
220	  5	862.0	66.1	 25
221	  5	365.0	33.4	 25
222	  5	251.5	25.3	 20
223	  5	257.0	28.8	 25
224	  5	453.0	63.7	 25
225	  5	358.3	16.8	 16
226	  5	101.3	14.4	 20
227	  5	57.0	7.7	 20
228	  5	60.3	6.3	 16
229	  5	46.3	8.0	 20
230	  5	132.0	21.8	 25
231	  5	37.0	6.6	 20
232	  5	41.0	5.8	 25
233	  5	43.0	8.1	 25
234	  5	40.0	4.6	 20
235	  5	50.0	7.5	 25
236	  5	48.0	7.8	 25
237	  5	51.8	9.8	 20
238	  5	48.0	8.5	 25
239	  5	50.5	8.7	 20
240	  5	56.3	6.1	 16
241	  5	44.0	6.6	 20
242	  5	45.3	9.7	 20
243	  5	88.0	14.8	 20
244	  5	63.0	9.8	 25
245	  5	59.0	9.4	 25
246	  5	83.3	11.8	 20
247	  5	104.0	16.1	 25
248	  5	46.0	6.5	 25
249	  5	54.8	9.8	 20
250	  5	172.0	508.4	 25
251	  5	102.0	21.3	 25
252	  5	44.0	7.7	 20
253	  5	59.5	11.7	 20
254	  5	49.3	9.1	 20
255	  5	126.3	17.0	 16
256	  5	89.5	12.1	 20
257	  5	43.0	7.6	 25
258	  5	42.0	6.4	 20
259	  5	48.0	9.4	 25
260	  5	61.0	28.5	 25
261	  5	245.0	24.2	 20
262	  5	53.0	8.7	 25
263	  5	88.0	16.8	 25
264	  5	38.0	5.5	 20
265	  5	59.0	11.2	 25
266	  5	47.0	8.5	 25
267	  5	102.3	15.2	 16
268	  5	53.3	10.6	 20
269	  5	66.3	9.6	 20
270	  5	63.3	8.8	 16
271	  5	102.0	15.7	 25
272	  5	101.0	15.1	 25
273	  5	89.0	11.9	 20
274	  5	98.0	16.0	 25
275	  5	98.0	13.1	 25
276	  5	58.3	17.2	 20
277	  5	61.0	8.7	 25
278	  5	173.0	27.2	 25
279	  5	44.3	7.4	 20
280	  5	43.0	5.7	 25
281	  5	41.3	7.8	 20
282	  5	38.0	5.9	 16
283	  5	47.0	7.5	 20
284	  5	49.0	6.8	 20
285	  5	227.5	31.7	 20
286	  5	189.0	18.8	 25
287	  5	204.0	21.8	 25
288	  5	185.8	24.8	 20
289	  5	54.0	11.5	 25
290	  5	88.0	13.8	 25
291	  5	47.3	8.0	 20
292	  5	73.0	10.7	 25
293	  5	79.0	12.5	 25
294	  5	91.3	11.3	 20
295	  5	55.8	9.6	 20
296	  5	47.0	7.6	 20
297	  5	46.0	10.2	 16
298	  5	40.0	7.6	 20
299	  5	40.0	7.0	 25
300	  5	175.0	17.3	 20
301	  5	111.0	19.6	 25
302	  5	42.0	7.6	 25
303	  5	385.0	37.4	 20
304	  5	43.0	7.7	 25
305	  5	55.0	9.1	 25
306	  5	43.5	7.3	 20
307	  5	46.0	17.8	 25
308	  5	78.0	10.5	 20
309	  5	45.0	8.7	 16
310	  5	114.0	14.8	 20
311	  5	45.3	8.4	 20
312	  5	55.8	8.3	 16
313	  5	84.0	12.7	 25
314	  5	61.0	8.4	 25
315	  5	63.3	10.3	 20
316	  5	41.0	7.1	 25
317	  5	48.0	8.4	 25
318	  5	46.0	10.3	 20
319	  5	59.0	7.4	 25
320	  5	51.0	7.8	 25
321	  5	216.5	32.3	 20
322	  5	116.3	13.2	 20
323	  5	438.5	35.6	 20
324	  5	137.0	13.4	 16
325	  5	660.8	108.3	 20
326	  5	50.0	8.1	 20
327	  5	76.0	13.8	 20
328	  5	40.0	7.0	 25
329	  5	49.0	6.7	 25
330	  5	43.8	7.2	 20
331	  5	44.0	6.0	 25
332	  5	39.0	7.8	 25
333	  5	53.5	11.7	 20
334	  5	43.0	5.5	 25
335	  5	41.0	7.5	 25
336	  5	54.5	10.7	 16
337	  5	42.3	6.0	 20
338	  5	43.3	14.5	 20
339	  5	49.8	10.9	 16
340	  5	54.0	9.2	 20
341	  5	45.0	7.5	 25
342	  5	43.0	7.6	 20
343	  5	46.0	6.7	 25
344	  5	48.0	7.5	 25
345	  5	44.5	9.5	 20
346	  5	44.0	7.5	 25
347	  5	42.0	7.1	 25
348	  5	45.3	7.7	 20
349	  5	43.0	7.7	 25
350	  5	192.5	31.3	 20
351	  5	39.8	6.8	 16
352	  5	40.3	7.5	 20
353	  5	38.0	6.2	 20
354	  5	60.5	5.9	 16
355	  5	59.0	8.8	 25
356	  5	49.0	7.4	 25
357	  5	42.3	7.0	 20
358	  5	53.0	8.5	 25
359	  5	43.0	7.4	 25
360	  5	44.0	8.2	 20
361	  5	122.0	26.3	 25
362	  5	89.0	15.8	 25
363	  5	46.0	11.8	 20
364	  5	42.8	7.1	 20
365	  5	48.5	6.9	 20
366	  5	50.0	9.7	 16
367	  5	60.5	7.7	 20
368	  5	288.8	33.4	 20
369	  5	90.3	14.8	 20
370	  5	85.0	11.6	 25
371	  5	99.0	14.5	 25
372	  5	198.5	28.6	 20
373	  5	79.0	12.5	 25
374	  5	64.0	10.0	 25
375	  5	65.5	10.5	 20
376	  5	52.0	8.9	 25
377	  5	47.0	9.3	 25
378	  5	47.0	9.2	 16
379	  5	42.3	6.0	 20
380	  5	65.5	10.3	 20
381	  5	59.0	7.7	 16
382	  5	49.5	10.2	 20
383	  5	54.0	10.9	 25
384	  5	46.8	8.6	 20
385	  5	39.0	6.8	 25
386	  5	44.0	7.1	 25
387	  5	44.0	7.5	 20
388	  5	53.0	8.9	 25
389	  5	58.0	10.1	 25
390	  5	53.5	7.6	 20
391	  5	62.0	9.8	 25
392	  5	62.3	9.3	 20
393	  5	83.5	13.5	 16
394	  5	60.3	7.8	 20
395	  5	117.3	14.9	 20
396	  5	45.0	9.1	 16
397	  5	50.0	7.5	 25
398	  5	40.0	7.6	 25
399	  5	39.3	6.9	 20
400	  5	48.0	7.0	 25
401	  5	46.0	7.0	 25
402	  5	75.5	12.5	 20
403	  5	334.0	49.1	 25
404	  5	81.0	12.1	 25
405	  5	141.3	28.2	 20
406	  5	42.0	6.7	 20
407	  5	42.8	6.7	 20
408	  5	55.3	6.8	 16
409	  5	43.0	8.4	 20
410	  5	73.0	14.2	 25
411	  5	85.0	11.1	 20
412	  5	105.0	14.3	 25
413	  5	44.0	5.4	 25
414	  5	1537.5	168.1	 20
415	  5	89.0	11.4	 25
416	  5	166.0	16.3	 25
417	  5	129.3	15.8	 20
418	  5	366.0	32.6	 25
419	  5	412.0	26.3	 25
420	  5	76.8	8.8	 16
421	  5	104.0	15.4	 20
422	  5	46.5	7.4	 20
423	  5	133.0	17.6	 16
424	  5	91.0	14.3	 25
425	  5	73.0	9.6	 25
426	  5	42.0	7.9	 20
427	  5	42.0	8.4	 25
428	  5	360.0	39.3	 25
429	  5	91.3	15.6	 20
430	  5	57.0	11.1	 25
431	  5	43.0	7.1	 25
432	  5	39.3	5.2	 20
433	  5	44.0	8.1	 25
434	  5	43.0	7.1	 20
435	  5	42.0	8.0	 16
436	  5	45.0	6.8	 20
437	  5	41.0	8.1	 20
438	  5	46.0	6.0	 25
439	  5	36.0	5.7	 20
440	  5	40.0	7.4	 25
441	  5	42.0	6.8	 25
442	  5	109.3	15.5	 20
443	  5	64.0	9.9	 25
444	  5	69.0	12.7	 25
445	  5	55.5	6.2	 20
446	  5	71.0	11.2	 25
447	  5	62.0	12.4	 25
448	  5	109.0	21.3	 16
449	  5	893.3	85.9	 20
450	  5	98.5	17.2	 20
451	  5	48.3	6.5	 16
452	  5	83.0	13.5	 25
453	  5	51.0	6.7	 25
454	  5	86.0	11.8	 20
455	  5	43.0	6.4	 25
456	  5	40.0	5.9	 25
457	  5	65.8	10.1	 20
458	  5	53.0	14.2	 25
459	  5	41.0	6.3	 25
460	  5	46.3	6.9	 20
461	  5	39.3	6.5	 20
462	  5	48.3	8.8	 20
463	  5	54.5	7.3	 16
464	  5	57.0	5.2	 20
465	  5	177.5	23.8	 20
466	  5	66.3	10.2	 20
467	  5	81.0	9.1	 25
468	  5	53.0	7.9	 25
469	  5	40.3	6.0	 20
470	  5	55.0	10.2	 25
471	  5	39.0	6.5	 25
472	  5	40.8	9.3	 20
473	  5	40.0	7.8	 25
474	  5	38.0	7.0	 25
475	  5	51.0	6.8	 16
476	  5	533.8	50.1	 20
477	  5	39.3	5.2	 20
478	  5	49.0	9.4	 16
479	  5	59.0	9.7	 20
480	  5	87.0	13.8	 25
481	  5	42.0	6.5	 20
482	  5	83.0	13.1	 25
483	  5	81.0	12.2	 25
484	  5	74.3	11.7	 20
485	  5	47.0	7.5	 25
486	  5	44.0	7.8	 25
487	  5	473.0	73.9	 20
488	  5	91.0	12.2	 25
489	  5	158.5	17.9	 20
490	  5	52.3	9.0	 16
491	  5	267.5	30.1	 20
492	  5	82.3	15.2	 20
493	  5	173.3	20.1	 16
494	  5	170.0	34.1	 25
495	  5	39.0	7.1	 25
496	  5	123.5	16.3	 20
497	  5	53.0	8.0	 25
498	  5	50.0	6.3	 25
499	  5	111.3	12.8	 20
500	  5	106.0	15.7	 25
501	  5	55.0	10.0	 25
502	  5	232.8	29.9	 20
503	  5	99.8	9.8	 20
504	  5	136.5	17.4	 20
505	  5	264.5	21.2	 16
506	  5	539.5	50.1	 20
507	  5	161.3	17.2	 20
508	  5	66.0	9.2	 20
509	  5	59.0	10.7	 25
510	  5	120.0	17.8	 25
511	  5	43.3	8.8	 20
512	  5	59.0	7.8	 25
513	  5	42.0	6.7	 25
514	  5	42.8	8.9	 20
515	  5	45.0	8.8	 25
516	  5	76.0	13.9	 25
517	  5	42.3	7.3	 16
518	  5	71.0	6.4	 20
519	  5	64.0	11.3	 20
520	  5	70.5	11.6	 16
521	  5	62.0	9.8	 20
522	  5	51.0	7.4	 25
523	  5	88.5	9.4	 20
524	  5	67.0	8.6	 25
525	  5	51.0	31.5	 25
526	  5	100.3	15.8	 20
527	  5	43.0	6.9	 25
528	  5	42.0	8.0	 25
529	  5	54.3	10.4	 20
530	  5	60.0	11.5	 25
531	  5	40.5	6.3	 20
532	  5	40.0	7.6	 16
533	  5	44.3	7.4	 20
534	  5	120.3	13.6	 20
535	  5	124.0	17.7	 16
536	  5	45.0	8.2	 25
537	  5	51.0	9.7	 25
538	  5	37.3	6.6	 20
539	  5	40.0	7.1	 25
540	  5	43.0	7.7	 25
541	  5	89.8	15.6	 20
542	  5	91.0	23.7	 25
543	  5	91.0	13.7	 25
544	  5	45.3	10.7	 20
545	  5	41.0	6.2	 20
546	  5	197.5	31.5	 20
547	  5	45.5	8.1	 16
548	  5	182.8	26.3	 20
549	  5	593.5	53.0	 20
550	  5	164.0	13.7	 20
551	  5	365.0	34.4	 25
552	  5	80.0	11.9	 25
553	  5	69.3	11.8	 20
554	  5	71.0	10.6	 25
555	  5	58.0	8.7	 25
556	  5	740.5	102.7	 20
557	  5	82.0	13.7	 25
558	  5	145.0	22.5	 25
559	  5	291.3	28.4	 16
560	  5	66.0	9.2	 20
561	  5	109.0	11.5	 20
562	  5	59.5	9.4	 16
563	  5	43.3	9.5	 20
564	  5	46.0	8.2	 25
565	  5	72.3	10.1	 20
566	  5	132.0	19.6	 25
567	  5	49.0	7.6	 25
568	  5	69.5	10.9	 20
569	  5	352.0	47.5	 25
570	  5	155.0	19.6	 25
571	  5	91.3	13.7	 20
572	  5	283.0	43.8	 25
573	  5	82.8	11.8	 20
574	  5	72.3	9.8	 16
575	  5	85.8	14.1	 20
576	  5	40.5	6.8	 20
577	  5	43.5	7.7	 20
578	  5	45.0	9.5	 25
579	  5	38.0	6.3	 25
580	  5	48.3	10.9	 20
581	  5	83.0	14.8	 25
582	  5	111.0	23.4	 25
583	  5	71.8	11.2	 20
584	  5	165.0	27.4	 25
585	  5	68.0	11.6	 25
586	  5	54.3	9.1	 20
587	  5	53.3	6.7	 20
588	  5	57.0	9.8	 20
589	  5	44.3	6.8	 16
590	  5	41.0	8.3	 20
591	  5	202.0	41.4	 25
592	  5	57.3	10.2	 20
593	  5	68.0	10.9	 25
594	  5	43.0	6.5	 25
595	  5	51.3	6.8	 20
596	  5	55.0	8.5	 25
597	  5	118.0	21.8	 25
598	  5	40.0	7.6	 20
599	  5	52.0	8.4	 25
600	  5	78.0	13.7	 25
601	  5	74.0	8.1	 16
602	  5	47.3	7.0	 20
603	  5	48.0	8.4	 20
604	  5	59.0	9.8	 16
605	  5	55.0	9.1	 25
606	  5	47.0	7.5	 25
607	  5	513.5	44.2	 20
608	  5	103.0	13.2	 25
609	  5	53.0	8.0	 25
610	  5	59.5	10.0	 20
611	  5	302.0	43.7	 25
612	  5	61.0	9.4	 25
613	  5	605.3	95.9	 20
614	  5	45.0	7.6	 25
615	  5	73.5	12.7	 20
616	  5	54.3	9.7	 16
617	  5	176.5	28.9	 20
618	  5	42.3	6.8	 20
619	  5	73.5	9.0	 20
620	  5	46.0	7.0	 25
621	  5	105.0	20.5	 25
622	  5	44.5	8.1	 20
623	  5	37.0	7.0	 25
624	  5	42.0	7.6	 25
625	  5	137.3	16.1	 20
626	  5	98.0	13.2	 25
627	  5	67.0	8.5	 25
628	  5	102.0	15.8	 16
629	  5	102.8	11.6	 20
630	  5	146.0	22.0	 20
631	  5	72.5	11.7	 16
632	  5	45.5	8.3	 20
633	  5	51.0	6.9	 25
634	  5	45.3	7.6	 20
635	  5	57.0	30.1	 25
636	  5	658.0	123.8	 25
637	  5	62.5	8.6	 20
638	  5	140.0	17.4	 25
639	  5	46.0	9.0	 25
  0	  6	1531.3	150.2	 20
  1	  6	55.0	7.3	 25
  2	  6	59.0	12.9	 25
  3	  6	103.5	17.6	 20
  4	  6	285.0	32.2	 25
  5	  6	44.0	7.5	 25
  6	  6	45.0	8.2	 20
  7	  6	44.0	8.2	 20
  8	  6	41.8	6.8	 20
  9	  6	37.3	5.5	 16
 10	  6	46.5	12.2	 20
 11	  6	46.0	8.4	 20
 12	  6	42.0	7.8	 20
 13	  6	42.0	7.0	 25
 14	  6	71.0	11.2	 25
 15	  6	46.8	6.5	 20
 16	  6	39.0	7.2	 25
 17	  6	38.0	7.2	 25
 18	  6	45.0	6.8	 20
 19	  6	45.0	7.9	 25
 20	  6	53.0	8.8	 25
 21	  6	44.0	7.5	 16
 22	  6	36.5	7.8	 20
 23	  6	71.3	12.5	 20
 24	  6	51.0	7.5	 16
 25	  6	104.0	14.6	 25
 26	  6	64.0	9.4	 25
 27	  6	52.5	11.4	 20
 28	  6	330.0	42.1	 25
 29	  6	63.0	13.8	 25
 30	  6	41.5	6.6	 20
 31	  6	76.0	11.9	 25
 32	  6	345.0	34.8	 25
 33	  6	246.5	21.6	 20
 34	  6	62.0	11.5	 25
 35	  6	312.0	44.6	 20
 36	  6	68.3	8.7	 16
 37	  6	73.3	11.3	 20
 38	  6	76.5	12.9	 20
 39	  6	43.0	7.9	 20
 40	  6	56.0	8.9	 25
 41	  6	47.0	7.4	 25
 42	  6	99.0	14.8	 20
 43	  6	107.0	29.2	 25
 44	  6	43.0	6.9	 25
 45	  6	51.3	7.9	 20
 46	  6	46.0	8.3	 25
 47	  6	46.0	6.4	 25
 48	  6	38.5	5.6	 20
 49	  6	39.0	4.5	 20
 50	  6	39.8	7.1	 20
 51	  6	46.0	8.9	 16
 52	  6	46.3	6.7	 20
 53	  6	47.0	8.6	 25
 54	  6	56.0	8.1	 20
 55	  6	43.0	7.3	 25
 56	  6	55.0	8.9	 25
 57	  6	41.5	7.3	 20
 58	  6	73.0	11.8	 25
 59	  6	42.0	6.4	 25
 60	  6	45.5	7.9	 20
 61	  6	36.0	5.0	 25
 62	  6	1381.0	93.2	 25
 63	  6	55.8	8.9	 16
 64	  6	49.0	7.0	 20
 65	  6	57.5	9.0	 20
 66	  6	1599.5	63.1	 16
 67	  6	42.0	6.8	 25
 68	  6	1559.0	165.7	 25
 69	  6	60.3	9.5	 20
 70	  6	54.0	7.8	 25
 71	  6	53.0	7.3	 25
 72	  6	53.8	8.6	 20
 73	  6	38.0	6.0	 25
 74	  6	1416.0	132.1	 25
 75	  6	49.3	7.9	 20
 76	  6	47.3	9.9	 20
 77	  6	47.8	7.2	 20
 78	  6	1627.3	58.1	 16
 79	  6	46.0	6.8	 20
 80	  6	1582.0	151.0	 20
 81	  6	65.0	9.7	 20
 82	  6	52.0	7.3	 25
 83	  6	53.0	10.5	 25
 84	  6	46.3	6.8	 20
 85	  6	41.0	7.3	 25
 86	  6	1338.0	123.1	 25
 87	  6	49.0	7.3	 20
 88	  6	49.0	9.5	 25
 89	  6	54.0	9.6	 25
 90	  6	1525.3	101.8	 16
 91	  6	40.3	6.6	 20
 92	  6	1437.5	170.8	 20
 93	  6	50.0	10.2	 16
 94	  6	51.3	9.1	 20
 95	  6	47.0	7.2	 25
 96	  6	1503.5	74.5	 20
 97	  6	40.0	7.9	 25
 98	  6	52.0	10.8	 25
 99	  6	47.8	8.0	 20
100	  6	1265.0	112.6	 25
101	  6	52.0	8.9	 25
102	  6	48.0	7.7	 20
103	  6	42.0	6.3	 25
104	  6	1539.3	154.6	 20
105	  6	58.0	10.9	 16
106	  6	54.0	8.0	 20
107	  6	48.5	5.8	 20
108	  6	42.5	6.6	 16
109	  6	30.0	6.0	 25
110	  6	31.0	5.5	 25
111	  6	87.0	13.1	 20
112	  6	172.0	14.4	 25
113	  6	85.0	11.9	 25
114	  6	45.5	7.3	 20
115	  6	39.0	6.4	 25
116	  6	1475.0	223.9	 25
117	  6	54.3	8.7	 20
118	  6	50.3	7.9	 20
119	  6	52.8	8.5	 20
120	  6	1697.3	78.9	 16
121	  6	42.3	8.9	 20
122	  6	1442.3	198.4	 20
123	  6	55.0	7.8	 20
124	  6	54.0	8.7	 25
125	  6	53.0	9.2	 25
126	  6	1655.0	97.2	 20
127	  6	39.0	6.6	 25
128	  6	34.0	7.3	 25
129	  6	50.5	8.9	 20
130	  6	45.0	7.9	 25
131	  6	207.0	23.1	 25
132	  6	173.0	22.1	 16
133	  6	37.0	7.9	 20
134	  6	1395.3	147.9	 20
135	  6	52.3	7.3	 16
136	  6	46.5	10.7	 20
137	  6	52.0	7.3	 25
138	  6	1595.8	111.3	 20
139	  6	39.0	5.9	 25
140	  6	51.0	9.1	 25
141	  6	55.3	6.9	 20
142	  6	1434.0	259.8	 25
143	  6	51.0	6.9	 25
144	  6	45.0	7.4	 20
145	  6	42.0	7.4	 25
146	  6	1410.5	127.6	 20
147	  6	52.3	8.5	 16
148	  6	57.3	9.8	 20
149	  6	59.3	9.7	 20
150	  6	1645.3	91.6	 16
151	  6	44.0	10.3	 25
152	  6	1502.0	121.6	 25
153	  6	46.3	9.1	 20
154	  6	51.0	6.5	 25
155	  6	48.0	7.0	 25
156	  6	1692.5	98.8	 20
157	  6	40.0	7.7	 25
158	  6	36.0	6.5	 25
159	  6	42.5	6.7	 20
160	  6	44.3	6.6	 20
161	  6	59.3	7.4	 20
162	  6	199.5	17.8	 16
163	  6	53.3	8.6	 20
164	  6	84.3	15.6	 20
165	  6	105.0	15.4	 20
166	  6	67.0	11.7	 25
167	  6	78.0	13.8	 25
168	  6	69.5	11.8	 20
169	  6	82.0	14.4	 25
170	  6	101.0	17.0	 25
171	  6	75.8	10.8	 20
172	  6	60.0	9.4	 25
173	  6	44.0	6.4	 25
174	  6	87.0	14.3	 16
175	  6	51.3	6.5	 20
176	  6	99.8	13.1	 20
177	  6	112.3	14.9	 16
178	  6	125.8	18.8	 20
179	  6	77.0	12.6	 25
180	  6	51.3	8.3	 20
181	  6	62.0	8.8	 25
182	  6	46.0	6.5	 25
183	  6	42.8	8.2	 20
184	  6	70.0	12.0	 25
185	  6	44.0	5.5	 25
186	  6	39.0	7.8	 20
187	  6	39.0	8.6	 25
188	  6	42.0	5.7	 20
189	  6	44.5	9.6	 16
190	  6	44.0	9.5	 20
191	  6	48.0	7.4	 20
192	  6	47.3	9.7	 20
193	  6	265.0	27.9	 25
194	  6	476.0	38.4	 25
195	  6	259.8	23.4	 20
196	  6	191.0	17.1	 25
197	  6	291.0	28.7	 25
198	  6	202.5	22.2	 20
199	  6	304.0	34.0	 25
200	  6	73.0	16.0	 25
201	  6	56.0	10.4	 20
202	  6	196.3	17.3	 20
203	  6	54.3	11.0	 20
204	  6	152.0	38.0	 16
205	  6	47.0	7.8	 20
206	  6	52.0	9.2	 25
207	  6	72.0	11.9	 20
208	  6	44.0	7.8	 25
209	  6	43.0	7.4	 25
210	  6	42.3	5.7	 20
211	  6	60.0	9.3	 25
212	  6	37.0	6.5	 25
213	  6	51.3	8.7	 20
214	  6	55.0	7.9	 25
215	  6	53.0	9.7	 25
216	  6	71.0	10.9	 16
217	  6	799.0	51.3	 20
218	  6	135.3	18.0	 20
219	  6	67.3	12.9	 16
220	  6	579.0	55.3	 25
221	  6	475.0	33.6	 25
222	  6	342.8	29.7	 20
223	  6	338.0	27.0	 25
224	  6	569.0	37.2	 25
225	  6	429.5	37.9	 20
226	  6	163.0	17.7	 25
227	  6	86.0	12.6	 25
228	  6	132.3	17.6	 20
229	  6	44.0	6.2	 25
230	  6	62.3	9.5	 20
231	  6	40.3	7.4	 16
232	  6	37.5	7.8	 20
233	  6	42.5	7.9	 20
234	  6	43.0	7.0	 20
235	  6	42.0	7.7	 25
236	  6	46.0	6.8	 25
237	  6	42.3	8.0	 20
238	  6	50.0	8.7	 25
239	  6	50.0	8.9	 25
240	  6	46.0	6.3	 20
241	  6	45.0	7.1	 25
242	  6	47.0	7.8	 25
243	  6	152.8	22.0	 16
244	  6	63.0	11.4	 20
245	  6	83.5	13.4	 20
246	  6	52.5	4.9	 16
247	  6	61.3	9.0	 20
248	  6	53.0	9.8	 25
249	  6	86.0	13.4	 20
250	  6	71.0	15.1	 25
251	  6	49.0	7.7	 25
252	  6	116.3	874.6	 20
253	  6	49.0	11.0	 25
254	  6	52.0	7.5	 25
255	  6	51.0	8.0	 20
256	  6	53.0	9.1	 25
257	  6	61.3	9.0	 20
258	  6	42.8	4.6	 16
259	  6	42.5	7.0	 20
260	  6	52.0	9.1	 20
261	  6	75.5	9.2	 16
262	  6	66.0	11.4	 25
263	  6	40.0	7.4	 25
264	  6	41.0	6.0	 20
265	  6	42.0	6.4	 25
266	  6	39.0	8.8	 25
267	  6	46.0	7.3	 20
268	  6	57.0	12.2	 25
269	  6	52.0	7.8	 25
270	  6	57.0	9.1	 20
271	  6	137.3	24.6	 20
272	  6	127.8	12.4	 20
273	  6	107.3	16.7	 16
274	  6	54.0	9.7	 20
275	  6	77.0	12.8	 20
276	  6	54.8	9.1	 20
277	  6	64.0	8.5	 25
278	  6	133.0	16.8	 25
279	  6	46.3	6.7	 20
280	  6	40.0	5.2	 25
281	  6	42.0	7.7	 25
282	  6	40.0	8.6	 20
283	  6	41.0	8.3	 25
284	  6	45.0	7.6	 25
285	  6	107.5	12.3	 16
286	  6	100.3	12.7	 20
287	  6	118.8	11.8	 20
288	  6	80.3	10.5	 16
289	  6	52.3	9.0	 20
290	  6	79.0	14.1	 25
291	  6	63.3	10.7	 20
292	  6	96.0	13.7	 25
293	  6	96.0	16.2	 25
294	  6	58.0	8.1	 20
295	  6	43.0	7.4	 25
296	  6	45.0	7.9	 25
297	  6	38.3	6.7	 20
298	  6	40.0	6.0	 25
299	  6	39.8	7.1	 20
300	  6	51.3	9.1	 16
301	  6	51.0	8.5	 20
302	  6	42.3	7.1	 20
303	  6	139.0	17.4	 16
304	  6	44.0	6.9	 25
305	  6	43.0	6.7	 25
306	  6	40.3	7.7	 20
307	  6	45.0	5.5	 25
308	  6	60.0	9.9	 25
309	  6	42.3	8.2	 20
310	  6	41.0	6.8	 25
311	  6	41.0	11.4	 25
312	  6	73.5	11.9	 20
313	  6	180.3	19.6	 20
314	  6	73.0	11.3	 20
315	  6	50.3	9.3	 16
316	  6	47.0	7.1	 20
317	  6	71.5	11.6	 20
318	  6	48.0	8.8	 20
319	  6	69.0	13.3	 25
320	  6	52.0	8.4	 25
321	  6	426.3	32.4	 20
322	  6	146.0	21.4	 25
323	  6	267.0	35.0	 25
324	  6	90.3	13.0	 20
325	  6	93.0	18.6	 25
326	  6	44.0	8.0	 25
327	  6	44.0	7.7	 16
328	  6	44.0	8.3	 20
329	  6	45.0	6.5	 20
330	  6	40.8	7.7	 16
331	  6	41.5	8.3	 20
332	  6	41.0	5.9	 25
333	  6	44.0	7.3	 20
334	  6	40.0	7.2	 25
335	  6	41.0	7.8	 25
336	  6	39.0	6.0	 20
337	  6	38.0	6.9	 25
338	  6	44.0	9.0	 25
339	  6	42.0	7.6	 20
340	  6	55.0	8.9	 25
341	  6	68.3	11.7	 20
342	  6	47.3	8.1	 16
343	  6	44.3	6.2	 20
344	  6	46.3	9.2	 20
345	  6	39.0	7.6	 16
346	  6	42.0	10.1	 25
347	  6	43.0	7.7	 25
348	  6	41.3	7.6	 20
349	  6	43.0	7.9	 25
350	  6	51.0	7.3	 25
351	  6	40.0	7.1	 20
352	  6	40.0	8.1	 25
353	  6	45.0	8.7	 25
354	  6	51.3	6.4	 20
355	  6	49.8	8.2	 20
356	  6	41.0	6.4	 20
357	  6	41.3	6.1	 16
358	  6	43.5	7.5	 20
359	  6	41.0	8.6	 25
360	  6	38.3	6.2	 20
361	  6	52.0	7.5	 25
362	  6	46.0	6.5	 25
363	  6	41.3	7.0	 20
364	  6	42.0	5.5	 25
365	  6	44.0	7.7	 25
366	  6	42.3	8.2	 20
367	  6	52.0	10.0	 25
368	  6	142.0	20.8	 25
369	  6	48.8	9.8	 16
370	  6	56.3	8.3	 20
371	  6	64.3	11.5	 20
372	  6	157.8	25.2	 16
373	  6	57.0	10.2	 25
374	  6	48.0	9.6	 25
375	  6	52.3	8.5	 20
376	  6	42.0	7.8	 25
377	  6	44.0	8.5	 25
378	  6	44.5	6.2	 20
379	  6	41.0	6.2	 25
380	  6	45.0	7.4	 25
381	  6	58.3	8.4	 20
382	  6	54.0	10.2	 25
383	  6	55.3	9.7	 20
384	  6	52.3	9.3	 16
385	  6	41.0	8.7	 20
386	  6	65.3	9.7	 20
387	  6	46.0	8.4	 20
388	  6	61.0	10.4	 25
389	  6	49.0	7.1	 25
390	  6	54.0	8.0	 20
391	  6	77.0	12.4	 25
392	  6	57.0	10.3	 25
393	  6	73.8	9.9	 20
394	  6	102.0	13.9	 25
395	  6	66.0	10.7	 25
396	  6	46.0	7.6	 20
397	  6	43.0	6.6	 20
398	  6	42.3	8.8	 20
399	  6	41.3	7.6	 16
400	  6	38.8	7.3	 20
401	  6	43.0	9.0	 25
402	  6	69.3	10.6	 20
403	  6	593.0	55.4	 25
404	  6	131.0	15.7	 25
405	  6	51.3	8.0	 20
406	  6	42.0	7.4	 25
407	  6	42.0	7.3	 25
408	  6	42.5	6.1	 20
409	  6	41.0	7.3	 25
410	  6	51.8	9.3	 20
411	  6	93.3	10.7	 16
412	  6	46.0	7.4	 20
413	  6	44.3	5.6	 20
414	  6	177.3	16.3	 16
415	  6	52.0	9.3	 25
416	  6	79.0	12.3	 25
417	  6	53.8	8.9	 20
418	  6	144.0	25.7	 25
419	  6	813.0	44.8	 25
420	  6	98.8	13.6	 20
421	  6	71.0	9.7	 25
422	  6	57.0	9.9	 25
423	  6	170.3	12.5	 20
424	  6	161.0	14.9	 20
425	  6	97.3	9.9	 20
426	  6	48.3	11.0	 16
427	  6	47.3	7.6	 20
428	  6	232.0	14.6	 20
429	  6	65.8	12.6	 20
430	  6	47.0	7.0	 25
431	  6	42.0	6.8	 25
432	  6	38.0	7.3	 20
433	  6	39.0	6.1	 25
434	  6	44.0	6.9	 25
435	  6	39.3	6.4	 20
436	  6	41.0	7.3	 25
437	  6	39.0	6.9	 25
438	  6	44.0	11.8	 16
439	  6	40.0	7.1	 20
440	  6	42.3	6.2	 20
441	  6	45.3	8.8	 16
442	  6	108.3	15.5	 20
443	  6	62.0	11.6	 25
444	  6	48.5	9.7	 20
445	  6	50.0	7.2	 25
446	  6	51.0	8.8	 25
447	  6	71.3	8.7	 20
448	  6	83.0	15.7	 25
449	  6	158.0	36.8	 25
450	  6	72.0	10.4	 20
451	  6	44.0	9.5	 25
452	  6	61.0	9.1	 20
453	  6	45.3	7.6	 16
454	  6	74.3	13.2	 20
455	  6	43.0	6.1	 20
456	  6	42.8	7.2	 16
457	  6	60.0	9.4	 25
458	  6	42.0	7.5	 25
459	  6	35.3	5.9	 20
460	  6	41.0	7.1	 25
461	  6	42.0	6.4	 25
462	  6	41.0	7.2	 20
463	  6	64.0	12.6	 25
464	  6	62.0	8.4	 25
465	  6	80.3	11.6	 20
466	  6	83.5	9.7	 20
467	  6	108.5	11.7	 20
468	  6	96.3	8.8	 16
469	  6	44.0	7.7	 20
470	  6	44.3	5.9	 20
471	  6	40.3	6.7	 20
472	  6	40.0	7.3	 25
473	  6	44.0	8.6	 25
474	  6	35.3	5.9	 20
475	  6	43.0	7.5	 25
476	  6	58.0	11.6	 25
477	  6	39.8	7.1	 20
478	  6	35.0	7.0	 25
479	  6	79.0	14.1	 25
480	  6	60.0	7.8	 16
481	  6	48.8	9.1	 20
482	  6	79.0	11.7	 20
483	  6	99.8	17.0	 16
484	  6	95.0	14.6	 20
485	  6	61.0	9.4	 25
486	  6	40.0	6.2	 20
487	  6	129.0	17.5	 25
488	  6	44.0	7.7	 25
489	  6	189.5	22.6	 20
490	  6	59.0	10.0	 25
491	  6	102.0	12.0	 25
492	  6	54.5	11.3	 20
493	  6	157.0	27.9	 25
494	  6	280.0	31.2	 20
495	  6	43.5	5.9	 16
496	  6	76.3	11.0	 20
497	  6	60.3	10.7	 20
498	  6	48.0	7.1	 16
499	  6	61.0	12.5	 25
500	  6	69.0	11.7	 25
501	  6	47.5	9.9	 20
502	  6	83.0	9.3	 25
503	  6	130.0	17.6	 25
504	  6	123.3	14.5	 20
505	  6	94.0	11.0	 25
506	  6	286.0	25.5	 25
507	  6	246.5	22.5	 20
508	  6	64.0	11.8	 20
509	  6	58.5	10.8	 20
510	  6	69.8	9.1	 16
511	  6	43.5	7.7	 20
512	  6	40.3	6.0	 20
513	  6	38.0	5.2	 20
514	  6	39.0	7.2	 25
515	  6	36.0	5.6	 25
516	  6	41.0	6.0	 20
517	  6	46.0	9.6	 25
518	  6	84.0	12.0	 25
519	  6	56.3	11.9	 20
520	  6	56.0	7.7	 25
521	  6	51.0	8.7	 25
522	  6	48.5	9.0	 16
523	  6	62.0	9.5	 20
524	  6	53.3	7.6	 20
525	  6	49.3	7.8	 16
526	  6	64.0	9.6	 25
527	  6	45.0	6.3	 25
528	  6	42.5	6.7	 20
529	  6	45.0	8.5	 25
530	  6	47.0	9.5	 25
531	  6	43.3	6.6	 20
532	  6	38.0	7.7	 25
533	  6	38.0	8.2	 25
534	  6	64.0	10.4	 20
535	  6	82.0	11.6	 25
536	  6	46.0	9.3	 20
537	  6	42.3	5.8	 16
538	  6	41.0	8.1	 20
539	  6	39.5	7.4	 20
540	  6	45.3	7.0	 20
541	  6	44.0	5.7	 25
542	  6	92.0	13.2	 25
543	  6	66.3	6.9	 20
544	  6	45.0	7.5	 25
545	  6	45.0	10.0	 25
546	  6	77.3	13.3	 20
547	  6	40.0	5.6	 25
548	  6	92.0	14.5	 25
549	  6	276.8	27.9	 20
550	  6	99.3	17.7	 20
551	  6	173.3	18.3	 20
552	  6	56.5	10.4	 16
553	  6	52.0	9.6	 20
554	  6	74.0	11.0	 25
555	  6	57.5	11.3	 20
556	  6	352.0	40.3	 25
557	  6	68.0	10.7	 25
558	  6	93.3	10.6	 20
559	  6	122.0	16.3	 25
560	  6	53.0	8.5	 25
561	  6	94.0	14.6	 20
562	  6	48.0	11.9	 25
563	  6	43.0	5.7	 25
564	  6	45.0	9.6	 16
565	  6	52.3	8.6	 20
566	  6	48.3	6.3	 20
567	  6	54.8	10.2	 16
568	  6	95.0	13.8	 25
569	  6	128.0	16.1	 25
570	  6	379.3	29.0	 20
571	  6	176.0	29.6	 25
572	  6	156.0	19.5	 25
573	  6	57.3	11.8	 20
574	  6	54.0	8.0	 25
575	  6	53.0	8.1	 25
576	  6	42.0	6.5	 25
577	  6	40.3	6.6	 16
578	  6	42.3	9.4	 20
579	  6	40.0	7.3	 20
580	  6	40.3	10.6	 16
581	  6	50.3	9.5	 20
582	  6	53.0	8.4	 25
583	  6	52.3	8.9	 20
584	  6	84.0	12.1	 25
585	  6	49.0	7.5	 25
586	  6	42.5	6.6	 20
587	  6	55.0	9.2	 25
588	  6	47.0	6.9	 25
589	  6	45.3	9.4	 20
590	  6	44.0	6.4	 25
591	  6	110.3	16.5	 20
592	  6	53.8	8.4	 16
593	  6	51.8	8.4	 20
594	  6	44.3	6.8	 20
595	  6	41.0	6.9	 16
596	  6	51.0	8.2	 25
597	  6	65.0	11.6	 25
598	  6	41.3	7.2	 20
599	  6	53.0	7.9	 25
600	  6	207.0	20.6	 25
601	  6	72.5	12.0	 20
602	  6	62.0	11.1	 25
603	  6	41.0	8.0	 25
604	  6	40.3	7.1	 20
605	  6	37.3	6.1	 20
606	  6	34.8	6.4	 20
607	  6	117.3	15.3	 16
608	  6	288.0	25.1	 20
609	  6	62.3	9.6	 20
610	  6	80.5	9.4	 20
611	  6	548.0	52.7	 25
612	  6	104.0	16.4	 25
613	  6	218.5	27.9	 20
614	  6	48.0	7.8	 25
615	  6	58.0	10.0	 25
616	  6	45.0	7.9	 20
617	  6	81.0	12.3	 25
618	  6	38.0	6.1	 25
619	  6	46.0	5.9	 16
620	  6	49.8	10.1	 20
621	  6	66.0	9.6	 20
622	  6	51.3	8.0	 16
623	  6	38.8	7.3	 20
624	  6	45.0	7.8	 25
625	  6	82.8	9.6	 20
626	  6	93.0	14.9	 25
627	  6	74.0	15.4	 25
628	  6	204.0	16.5	 20
629	  6	115.0	11.2	 25
630	  6	112.0	15.6	 25
631	  6	72.8	9.1	 20
632	  6	51.0	8.7	 25
633	  6	50.3	9.9	 20
634	  6	52.3	11.8	 16
635	  6	55.3	10.2	 20
636	  6	296.8	64.9	 20
637	  6	80.0	11.0	 16
638	  6	108.0	13.4	 25
639	  6	1738.0	347.5	 25
  0	  7	43.0	5.0	 20
  1	  7	68.3	11.7	 20
  2	  7	62.0	9.7	 20
  3	  7	42.0	6.3	 25
  4	  7	45.0	8.5	 25
  5	  7	43.3	7.7	 20
  6	  7	41.0	8.5	 25
  7	  7	50.0	8.7	 25
  8	  7	39.5	6.3	 20
  9	  7	42.0	10.4	 25
 10	  7	49.0	8.0	 25
 11	  7	41.5	7.0	 20
 12	  7	40.3	8.8	 20
 13	  7	46.3	8.5	 20
 14	  7	41.5	7.7	 16
 15	  7	41.0	8.5	 20
 16	  7	38.0	5.8	 25
 17	  7	36.3	5.5	 20
 18	  7	686.0	113.5	 25
 19	  7	45.0	8.3	 25
 20	  7	1148.0	124.5	 20
 21	  7	49.0	10.4	 25
 22	  7	45.0	7.4	 25
 23	  7	53.3	9.8	 20
 24	  7	83.0	13.0	 25
 25	  7	51.0	9.1	 20
 26	  7	45.3	8.0	 16
 27	  7	112.0	13.0	 20
 28	  7	52.8	10.0	 20
 29	  7	303.5	27.1	 16
 30	  7	303.0	22.3	 25
 31	  7	366.0	26.7	 25
 32	  7	66.3	9.9	 20
 33	  7	90.0	12.3	 25
 34	  7	93.0	15.4	 25
 35	  7	86.3	10.8	 20
 36	  7	42.0	8.0	 25
 37	  7	77.0	13.7	 25
 38	  7	83.0	17.1	 20
 39	  7	47.0	6.9	 20
 40	  7	66.0	9.8	 20
 41	  7	134.5	23.5	 16
 42	  7	97.0	11.2	 20
 43	  7	75.8	12.8	 20
 44	  7	55.5	7.6	 20
 45	  7	47.0	8.7	 25
 46	  7	114.0	18.7	 25
 47	  7	44.0	9.0	 20
 48	  7	44.0	8.4	 25
 49	  7	60.0	11.3	 25
 50	  7	42.3	9.1	 20
 51	  7	42.0	6.8	 25
 52	  7	43.0	7.5	 25
 53	  7	38.3	5.9	 16
 54	  7	40.5	8.6	 20
 55	  7	39.5	6.3	 20
 56	  7	46.0	7.4	 16
 57	  7	53.0	8.3	 20
 58	  7	58.0	14.1	 25
 59	  7	56.0	9.1	 20
 60	  7	53.0	8.3	 25
 61	  7	33.0	6.4	 25
 62	  7	48.0	9.9	 20
 63	  7	1408.0	267.0	 25
 64	  7	1423.0	151.5	 25
 65	  7	1556.3	216.8	 20
 66	  7	52.0	9.8	 25
 67	  7	38.3	8.5	 20
 68	  7	52.5	9.8	 16
 69	  7	1536.0	289.9	 20
 70	  7	1470.5	78.7	 20
 71	  7	1487.0	134.2	 16
 72	  7	50.0	9.9	 25
 73	  7	37.0	8.3	 25
 74	  7	1369.0	137.2	 25
 75	  7	52.5	8.9	 20
 76	  7	46.0	7.5	 25
 77	  7	51.0	7.9	 25
 78	  7	1615.5	93.1	 20
 79	  7	42.0	8.3	 25
 80	  7	52.0	8.9	 25
 81	  7	1530.3	74.4	 16
 82	  7	1478.5	46.0	 20
 83	  7	1440.8	128.8	 20
 84	  7	51.8	8.2	 16
 85	  7	35.3	6.1	 20
 86	  7	50.0	9.2	 25
 87	  7	1332.3	99.3	 20
 88	  7	1369.0	112.5	 25
 89	  7	1406.0	162.6	 25
 90	  7	50.0	8.0	 20
 91	  7	36.0	6.9	 25
 92	  7	1383.0	156.4	 25
 93	  7	48.3	7.1	 20
 94	  7	49.0	7.4	 25
 95	  7	51.0	8.6	 20
 96	  7	1553.5	76.5	 16
 97	  7	35.5	5.3	 20
 98	  7	48.5	7.6	 20
 99	  7	43.0	8.8	 16
100	  7	1314.0	130.6	 25
101	  7	47.0	8.4	 25
102	  7	46.3	7.2	 20
103	  7	37.0	7.2	 25
104	  7	1462.0	225.7	 25
105	  7	51.5	8.4	 20
106	  7	47.0	7.5	 25
107	  7	47.0	7.2	 25
108	  7	44.3	9.4	 20
109	  7	30.3	5.1	 20
110	  7	34.3	7.1	 20
111	  7	103.8	14.8	 16
112	  7	53.3	8.0	 20
113	  7	57.3	10.0	 20
114	  7	81.0	11.9	 20
115	  7	36.0	7.9	 25
116	  7	1426.0	221.9	 25
117	  7	47.8	7.4	 20
118	  7	47.0	6.9	 25
119	  7	45.0	7.0	 25
120	  7	1642.0	75.1	 20
121	  7	39.0	7.7	 25
122	  7	50.0	8.7	 25
123	  7	1417.3	58.3	 16
124	  7	1447.5	88.3	 20
125	  7	1540.5	192.2	 20
126	  7	46.5	6.0	 16
127	  7	37.3	6.8	 20
128	  7	35.0	6.3	 25
129	  7	43.5	7.3	 20
130	  7	42.0	9.0	 25
131	  7	43.0	7.1	 25
132	  7	46.5	6.2	 20
133	  7	32.0	5.3	 25
134	  7	50.0	8.6	 25
135	  7	1415.0	226.2	 20
136	  7	1457.0	281.6	 25
137	  7	1534.5	149.0	 20
138	  7	45.3	8.0	 16
139	  7	39.8	7.3	 20
140	  7	50.0	9.4	 20
141	  7	1360.5	103.9	 20
142	  7	52.0	7.5	 25
143	  7	46.0	10.3	 25
144	  7	45.8	8.2	 20
145	  7	37.0	7.1	 25
146	  7	50.0	11.2	 25
147	  7	1413.8	198.3	 20
148	  7	1461.0	221.5	 25
149	  7	1548.0	261.3	 25
150	  7	49.3	8.8	 20
151	  7	37.5	6.8	 20
152	  7	1499.0	137.9	 20
153	  7	48.0	10.4	 16
154	  7	46.0	6.2	 20
155	  7	50.0	9.6	 25
156	  7	1709.5	146.6	 20
157	  7	36.0	7.6	 25
158	  7	37.0	5.8	 25
159	  7	43.3	8.5	 20
160	  7	44.0	7.9	 25
161	  7	37.0	6.3	 25
162	  7	43.0	7.8	 20
163	  7	45.0	8.6	 25
164	  7	48.0	9.0	 25
165	  7	48.5	8.2	 16
166	  7	48.5	9.4	 20
167	  7	1130.5	88.2	 20
168	  7	860.5	62.5	 16
169	  7	55.0	10.1	 25
170	  7	48.0	11.6	 25
171	  7	41.3	5.9	 20
172	  7	38.0	5.8	 25
173	  7	64.0	7.7	 25
174	  7	66.5	18.7	 20
175	  7	57.0	10.1	 25
176	  7	90.0	15.7	 25
177	  7	86.8	15.9	 20
178	  7	86.0	12.7	 25
179	  7	56.3	9.7	 20
180	  7	52.0	7.5	 16
181	  7	66.0	11.1	 20
182	  7	45.3	7.7	 20
183	  7	82.0	9.4	 20
184	  7	88.0	13.0	 25
185	  7	114.0	14.4	 25
186	  7	50.0	8.9	 20
187	  7	68.0	11.0	 25
188	  7	39.0	6.2	 25
189	  7	44.5	7.0	 20
190	  7	41.0	7.3	 25
191	  7	44.0	7.5	 25
192	  7	62.5	12.6	 16
193	  7	89.3	14.1	 20
194	  7	163.0	17.2	 20
195	  7	61.8	9.9	 16
196	  7	108.8	13.5	 20
197	  7	294.0	19.8	 25
198	  7	224.8	26.7	 20
199	  7	195.0	26.0	 25
200	  7	45.0	7.8	 25
201	  7	88.0	17.8	 20
202	  7	176.0	31.1	 25
203	  7	44.0	7.5	 25
204	  7	42.3	6.1	 20
205	  7	37.0	6.5	 25
206	  7	54.0	10.7	 20
207	  7	45.5	6.3	 16
208	  7	46.3	10.5	 20
209	  7	43.8	7.8	 20
210	  7	44.0	7.6	 16
211	  7	43.0	6.0	 25
212	  7	42.0	5.9	 25
213	  7	41.0	10.6	 20
214	  7	64.0	9.1	 25
215	  7	84.0	8.5	 25
216	  7	68.5	10.4	 20
217	  7	119.0	21.1	 25
218	  7	126.0	17.6	 25
219	  7	94.5	12.6	 20
220	  7	47.3	4.7	 20
221	  7	59.3	9.8	 20
222	  7	162.8	26.1	 16
223	  7	284.0	29.8	 20
224	  7	399.0	28.8	 20
225	  7	81.5	11.5	 20
226	  7	89.0	13.8	 25
227	  7	1062.0	107.5	 25
228	  7	182.0	19.2	 20
229	  7	61.0	9.2	 25
230	  7	50.0	8.8	 25
231	  7	63.3	12.8	 20
232	  7	57.0	8.3	 25
233	  7	71.0	14.2	 25
234	  7	41.0	6.8	 16
235	  7	114.5	15.2	 20
236	  7	51.3	9.2	 20
237	  7	56.0	11.2	 16
238	  7	43.5	8.4	 20
239	  7	38.0	6.6	 25
240	  7	44.8	7.8	 20
241	  7	43.0	6.3	 25
242	  7	44.0	7.5	 25
243	  7	40.3	5.5	 20
244	  7	79.0	15.8	 25
245	  7	113.0	17.5	 25
246	  7	139.0	16.6	 20
247	  7	107.0	16.9	 25
248	  7	371.3	36.8	 20
249	  7	145.3	13.1	 16
250	  7	195.3	17.5	 20
251	  7	138.3	18.3	 20
252	  7	45.5	9.8	 16
253	  7	96.0	12.0	 25
254	  7	56.0	8.0	 25
255	  7	75.0	10.2	 20
256	  7	56.0	7.8	 25
257	  7	56.0	9.8	 25
258	  7	43.0	8.3	 20
259	  7	48.0	9.3	 25
260	  7	71.0	12.2	 25
261	  7	44.3	8.0	 20
262	  7	49.3	6.2	 20
263	  7	93.8	10.9	 20
264	  7	41.3	7.8	 16
265	  7	43.3	8.1	 20
266	  7	38.0	6.6	 20
267	  7	42.3	5.9	 20
268	  7	246.0	34.1	 25
269	  7	177.0	24.7	 25
270	  7	106.3	16.5	 20
271	  7	92.0	13.5	 25
272	  7	621.0	84.3	 25
273	  7	103.8	16.9	 20
274	  7	90.0	14.4	 25
275	  7	102.0	12.3	 25
276	  7	542.8	36.9	 16
277	  7	75.5	11.9	 20
278	  7	689.5	34.1	 20
279	  7	501.3	45.7	 16
280	  7	449.5	44.4	 20
281	  7	97.0	14.0	 25
282	  7	97.0	14.8	 20
283	  7	59.0	9.8	 25
284	  7	43.0	6.7	 25
285	  7	65.8	9.5	 20
286	  7	47.0	8.4	 25
287	  7	55.0	10.5	 25
288	  7	116.8	18.6	 20
289	  7	1214.0	259.5	 25
290	  7	585.5	52.6	 20
291	  7	52.3	8.0	 16
292	  7	43.5	7.0	 20
293	  7	52.0	9.3	 20
294	  7	42.3	7.0	 16
295	  7	197.0	27.2	 25
296	  7	165.0	18.7	 25
297	  7	108.0	16.4	 20
298	  7	132.0	19.0	 25
299	  7	70.0	12.6	 25
300	  7	104.3	10.1	 20
301	  7	39.0	5.9	 25
302	  7	39.0	8.1	 25
303	  7	42.5	8.1	 20
304	  7	52.0	8.2	 20
305	  7	55.3	6.4	 20
306	  7	45.0	7.2	 16
307	  7	66.0	8.9	 20
308	  7	64.0	10.0	 25
309	  7	45.0	6.8	 20
310	  7	56.0	7.8	 25
311	  7	44.0	6.1	 25
312	  7	43.0	6.2	 20
313	  7	71.0	11.3	 25
314	  7	105.0	16.4	 25
315	  7	94.3	9.3	 20
316	  7	45.0	6.9	 25
317	  7	43.0	6.2	 25
318	  7	42.0	7.3	 16
319	  7	39.0	6.3	 20
320	  7	40.3	6.7	 20
321	  7	155.3	18.5	 16
322	  7	44.0	6.0	 25
323	  7	65.0	9.5	 25
324	  7	84.8	9.7	 20
325	  7	54.0	11.6	 25
326	  7	123.0	17.6	 25
327	  7	40.0	9.2	 20
328	  7	61.0	77.8	 25
329	  7	47.0	9.1	 25
330	  7	43.3	9.3	 20
331	  7	44.0	7.7	 25
332	  7	40.0	6.0	 20
333	  7	42.5	7.2	 16
334	  7	52.5	9.0	 20
335	  7	43.0	7.2	 20
336	  7	44.0	5.2	 20
337	  7	89.0	18.0	 25
338	  7	166.0	22.1	 25
339	  7	85.3	11.3	 20
340	  7	46.0	9.7	 25
341	  7	37.0	7.9	 25
342	  7	41.3	5.2	 20
343	  7	41.0	7.2	 25
344	  7	40.0	6.1	 25
345	  7	41.3	6.0	 20
346	  7	37.8	10.3	 20
347	  7	42.3	6.3	 20
348	  7	106.5	10.6	 16
349	  7	82.8	15.1	 20
350	  7	189.0	21.6	 25
351	  7	48.3	7.2	 20
352	  7	58.0	8.9	 25
353	  7	59.0	9.6	 25
354	  7	115.3	22.3	 20
355	  7	66.0	10.8	 25
356	  7	37.0	7.5	 25
357	  7	40.3	6.7	 20
358	  7	43.0	6.2	 25
359	  7	57.0	8.9	 20
360	  7	50.3	7.0	 16
361	  7	43.3	6.5	 20
362	  7	41.5	7.1	 20
363	  7	39.5	6.8	 16
364	  7	54.0	8.8	 25
365	  7	84.0	13.2	 25
366	  7	46.5	7.2	 20
367	  7	52.0	8.1	 25
368	  7	82.0	13.2	 25
369	  7	276.5	31.8	 20
370	  7	403.0	41.7	 25
371	  7	243.0	36.5	 25
372	  7	71.0	10.8	 20
373	  7	143.0	23.5	 20
374	  7	49.3	6.9	 20
375	  7	48.3	7.8	 16
376	  7	52.8	10.2	 20
377	  7	39.0	5.0	 20
378	  7	40.0	7.2	 20
379	  7	57.0	8.4	 25
380	  7	41.0	7.8	 25
381	  7	155.0	172.9	 20
382	  7	47.0	10.7	 25
383	  7	42.0	7.2	 25
384	  7	48.8	7.5	 20
385	  7	76.0	11.2	 25
386	  7	46.0	8.8	 25
387	  7	41.0	6.5	 16
388	  7	41.3	7.2	 20
389	  7	46.5	8.2	 20
390	  7	50.3	6.3	 16
391	  7	42.3	4.7	 20
392	  7	45.0	7.5	 25
393	  7	44.0	7.7	 20
394	  7	46.0	9.3	 25
395	  7	42.0	6.3	 25
396	  7	40.0	6.9	 20
397	  7	152.0	27.1	 25
398	  7	43.0	6.5	 25
399	  7	40.8	6.7	 20
400	  7	50.0	8.0	 25
401	  7	82.0	11.3	 20
402	  7	79.3	12.8	 16
403	  7	192.3	20.5	 20
404	  7	84.0	13.8	 20
405	  7	119.0	22.0	 16
406	  7	47.0	8.6	 25
407	  7	48.0	9.3	 25
408	  7	42.3	6.6	 20
409	  7	104.0	31.3	 25
410	  7	45.0	10.2	 25
411	  7	93.3	15.1	 20
412	  7	61.0	10.0	 25
413	  7	196.0	34.4	 25
414	  7	106.3	13.8	 20
415	  7	59.3	7.5	 20
416	  7	53.3	8.9	 20
417	  7	74.5	9.7	 16
418	  7	150.5	15.8	 20
419	  7	800.8	105.8	 20
420	  7	163.5	20.9	 20
421	  7	325.0	38.7	 25
422	  7	45.0	6.8	 25
423	  7	75.3	8.3	 20
424	  7	80.0	12.0	 25
425	  7	141.0	20.6	 25
426	  7	61.0	9.4	 20
427	  7	66.0	11.2	 25
428	  7	94.0	23.8	 25
429	  7	209.5	27.4	 16
430	  7	51.3	7.9	 20
431	  7	64.8	10.4	 20
432	  7	67.0	7.4	 16
433	  7	37.3	6.7	 20
434	  7	44.0	7.9	 25
435	  7	64.3	12.2	 20
436	  7	46.0	8.5	 25
437	  7	39.0	5.7	 25
438	  7	36.3	5.5	 20
439	  7	43.0	7.4	 25
440	  7	46.0	7.0	 25
441	  7	44.0	8.0	 20
442	  7	40.0	6.3	 25
443	  7	57.3	6.0	 20
444	  7	38.0	8.4	 16
445	  7	41.5	5.9	 20
446	  7	47.3	7.6	 20
447	  7	43.3	7.4	 16
448	  7	76.0	8.9	 25
449	  7	200.0	23.1	 25
450	  7	153.0	16.5	 20
451	  7	203.0	22.9	 25
452	  7	134.0	19.9	 25
453	  7	49.3	9.1	 20
454	  7	48.0	10.3	 25
455	  7	47.0	8.3	 25
456	  7	145.3	35.1	 20
457	  7	47.0	8.1	 20
458	  7	42.0	7.2	 20
459	  7	38.0	7.2	 16
460	  7	37.8	6.5	 20
461	  7	52.0	8.5	 20
462	  7	44.3	7.5	 20
463	  7	234.0	46.2	 25
464	  7	181.0	35.6	 25
465	  7	52.3	8.3	 20
466	  7	359.0	43.5	 25
467	  7	393.0	31.7	 25
468	  7	156.3	21.7	 20
469	  7	50.0	8.0	 25
470	  7	41.0	7.9	 25
471	  7	48.5	9.4	 16
472	  7	37.5	7.5	 20
473	  7	52.3	8.6	 20
474	  7	476.3	69.2	 16
475	  7	40.0	8.4	 25
476	  7	78.0	10.8	 25
477	  7	55.3	10.3	 20
478	  7	57.0	10.6	 25
479	  7	44.0	6.9	 25
480	  7	44.3	9.1	 20
481	  7	40.0	6.2	 25
482	  7	85.0	11.8	 25
483	  7	95.3	13.3	 20
484	  7	73.0	12.7	 25
485	  7	71.3	12.0	 20
486	  7	44.8	7.9	 16
487	  7	472.5	58.3	 20
488	  7	82.0	12.4	 20
489	  7	160.5	19.5	 20
490	  7	58.0	11.2	 25
491	  7	96.0	10.5	 25
492	  7	106.0	16.2	 20
493	  7	185.0	26.5	 25
494	  7	150.0	20.2	 25
495	  7	78.0	13.2	 20
496	  7	90.0	16.1	 25
497	  7	80.0	15.8	 25
498	  7	552.0	126.4	 20
499	  7	66.5	10.6	 20
500	  7	84.0	10.9	 20
501	  7	243.3	22.3	 16
502	  7	183.8	26.3	 20
503	  7	82.0	13.7	 25
504	  7	54.3	7.5	 20
505	  7	58.0	11.0	 25
506	  7	113.0	16.2	 25
507	  7	180.5	20.0	 20
508	  7	70.0	13.1	 25
509	  7	115.0	17.0	 25
510	  7	123.3	18.2	 20
511	  7	343.0	71.4	 25
512	  7	42.0	8.7	 25
513	  7	39.0	5.2	 16
514	  7	100.3	12.8	 20
515	  7	45.0	8.8	 20
516	  7	104.5	13.0	 16
517	  7	37.0	6.9	 25
518	  7	152.0	24.2	 25
519	  7	53.3	10.1	 20
520	  7	59.0	9.7	 25
521	  7	190.0	31.2	 25
522	  7	69.0	7.1	 20
523	  7	761.0	137.7	 25
524	  7	1534.0	290.8	 25
525	  7	62.5	12.4	 20
526	  7	68.3	10.8	 20
527	  7	132.3	17.7	 20
528	  7	415.5	37.7	 16
529	  7	60.5	9.6	 20
530	  7	40.0	7.1	 20
531	  7	43.3	9.7	 20
532	  7	110.0	14.3	 25
533	  7	305.0	40.4	 25
534	  7	96.0	11.7	 20
535	  7	73.0	12.7	 25
536	  7	44.0	7.4	 25
537	  7	43.0	6.4	 20
538	  7	205.0	41.2	 25
539	  7	43.0	7.7	 25
540	  7	51.3	9.3	 16
541	  7	111.0	19.8	 20
542	  7	200.3	20.8	 20
543	  7	206.8	21.1	 16
544	  7	85.3	14.4	 20
545	  7	108.0	15.3	 25
546	  7	40.3	6.3	 20
547	  7	44.0	8.3	 25
548	  7	149.0	23.1	 25
549	  7	51.3	10.7	 20
550	  7	330.0	59.1	 25
551	  7	46.0	7.7	 25
552	  7	126.0	20.2	 20
553	  7	49.0	9.3	 25
554	  7	264.3	31.0	 20
555	  7	64.8	10.5	 16
556	  7	53.0	10.3	 20
557	  7	100.0	10.2	 20
558	  7	4362.0	405.4	 16
559	  7	94.0	25.7	 25
560	  7	72.0	10.0	 25
561	  7	172.5	22.2	 20
562	  7	66.0	10.9	 25
563	  7	221.0	44.1	 25
564	  7	47.3	7.7	 20
565	  7	45.0	8.9	 25
566	  7	84.0	16.1	 25
567	  7	89.5	14.6	 20
568	  7	61.0	11.3	 20
569	  7	128.5	17.1	 20
570	  7	48.3	7.8	 16
571	  7	67.0	11.5	 20
572	  7	47.0	6.4	 20
573	  7	45.3	6.3	 20
574	  7	50.0	6.7	 25
575	  7	57.0	9.0	 25
576	  7	41.3	6.9	 20
577	  7	37.0	7.1	 25
578	  7	45.0	21.7	 25
579	  7	39.0	7.1	 20
580	  7	41.0	8.0	 25
581	  7	40.0	8.0	 25
582	  7	68.3	10.6	 16
583	  7	43.0	11.1	 20
584	  7	51.5	8.5	 20
585	  7	45.0	6.5	 16
586	  7	65.5	9.6	 20
587	  7	49.0	8.4	 25
588	  7	46.3	7.7	 20
589	  7	64.0	10.5	 25
590	  7	86.0	16.2	 25
591	  7	51.8	9.4	 20
592	  7	224.0	40.1	 25
593	  7	487.0	69.7	 25
594	  7	71.3	9.6	 20
595	  7	45.0	8.3	 25
596	  7	55.0	8.1	 20
597	  7	186.0	17.4	 16
598	  7	58.3	9.7	 20
599	  7	52.0	8.2	 20
600	  7	37.0	6.3	 16
601	  7	49.0	8.8	 25
602	  7	50.0	6.8	 25
603	  7	42.5	7.4	 20
604	  7	44.0	7.5	 25
605	  7	42.0	6.4	 25
606	  7	52.0	10.2	 20
607	  7	56.0	9.5	 25
608	  7	55.0	7.2	 25
609	  7	73.3	10.8	 20
610	  7	74.8	11.8	 20
611	  7	369.8	26.9	 20
612	  7	592.8	48.6	 16
613	  7	93.3	12.9	 20
614	  7	49.0	7.2	 20
615	  7	175.0	17.2	 20
616	  7	87.0	12.7	 25
617	  7	42.0	7.0	 25
618	  7	44.0	7.6	 20
619	  7	60.0	10.3	 25
620	  7	170.0	29.3	 25
621	  7	49.3	8.0	 20
622	  7	120.0	24.7	 25
623	  7	108.0	23.3	 25
624	  7	255.5	31.1	 16
625	  7	90.3	12.7	 20
626	  7	50.5	9.5	 20
627	  7	54.3	9.7	 16
628	  7	68.3	10.4	 20
629	  7	99.0	12.4	 25
630	  7	147.3	15.1	 20
631	  7	115.0	12.7	 25
632	  7	56.0	9.1	 25
633	  7	44.3	7.9	 20
634	  7	47.0	7.4	 25
635	  7	44.0	6.8	 25
636	  7	52.0	11.8	 20
637	  7	46.0	7.3	 25
638	  7	55.5	8.4	 20
639	  7	47.0	6.6	 16
  0	  8	1470.0	223.4	 25
  1	  8	59.0	16.9	 25
  2	  8	46.0	9.2	 16
  3	  8	42.3	7.3	 20
  4	  8	48.3	8.8	 20
  5	  8	40.0	5.5	 16
  6	  8	42.5	7.4	 20
  7	  8	41.0	6.8	 25
  8	  8	39.8	8.3	 20
  9	  8	35.0	5.9	 25
 10	  8	41.0	5.7	 25
 11	  8	45.0	8.1	 20
 12	  8	41.0	8.0	 25
 13	  8	40.0	6.3	 25
 14	  8	42.3	7.7	 20
 15	  8	40.0	7.0	 25
 16	  8	41.0	7.4	 20
 17	  8	35.3	4.5	 16
 18	  8	59.0	10.6	 20
 19	  8	42.3	8.3	 20
 20	  8	340.0	32.1	 16
 21	  8	55.0	9.6	 25
 22	  8	39.0	6.4	 25
 23	  8	39.8	7.4	 20
 24	  8	57.0	8.3	 25
 25	  8	46.0	10.4	 25
 26	  8	46.0	6.2	 20
 27	  8	63.0	10.0	 25
 28	  8	43.0	6.0	 25
 29	  8	261.0	23.0	 20
 30	  8	111.0	17.0	 20
 31	  8	325.5	34.4	 20
 32	  8	63.5	11.8	 16
 33	  8	56.5	11.0	 20
 34	  8	73.0	12.8	 20
 35	  8	75.8	10.0	 20
 36	  8	41.0	7.3	 25
 37	  8	62.0	10.0	 25
 38	  8	47.3	6.1	 20
 39	  8	56.0	6.9	 25
 40	  8	204.0	20.1	 25
 41	  8	122.3	14.3	 20
 42	  8	98.0	17.3	 25
 43	  8	75.0	9.8	 25
 44	  8	52.0	7.5	 16
 45	  8	40.3	7.9	 20
 46	  8	55.0	7.2	 20
 47	  8	42.0	6.8	 16
 48	  8	42.3	7.7	 20
 49	  8	37.0	8.0	 25
 50	  8	45.0	7.3	 20
 51	  8	38.0	6.0	 25
 52	  8	41.0	8.2	 25
 53	  8	38.0	5.2	 20
 54	  8	44.0	9.4	 25
 55	  8	44.0	7.7	 25
 56	  8	45.5	8.4	 20
 57	  8	45.0	7.6	 25
 58	  8	43.5	6.7	 20
 59	  8	65.3	10.2	 16
 60	  8	65.0	11.9	 20
 61	  8	33.3	6.1	 20
 62	  8	36.3	8.1	 16
 63	  8	35.0	5.8	 25
 64	  8	34.0	6.3	 25
 65	  8	33.3	8.1	 20
 66	  8	35.0	5.0	 25
 67	  8	35.0	7.0	 25
 68	  8	34.0	5.1	 20
 69	  8	40.0	8.7	 25
 70	  8	37.0	5.6	 25
 71	  8	39.0	5.2	 20
 72	  8	35.3	5.0	 20
 73	  8	34.0	6.3	 20
 74	  8	35.8	10.4	 16
 75	  8	33.5	5.3	 20
 76	  8	37.0	7.2	 25
 77	  8	35.0	7.5	 20
 78	  8	35.0	6.6	 25
 79	  8	36.0	8.1	 25
 80	  8	35.3	7.7	 20
 81	  8	37.0	6.3	 25
 82	  8	38.0	6.4	 25
 83	  8	34.5	6.9	 20
 84	  8	38.0	8.5	 25
 85	  8	39.0	6.8	 25
 86	  8	38.3	7.8	 16
 87	  8	33.3	6.9	 20
 88	  8	37.5	6.6	 20
 89	  8	36.0	4.2	 16
 90	  8	36.0	7.2	 25
 91	  8	34.0	5.7	 25
 92	  8	33.3	6.0	 20
 93	  8	35.0	6.1	 25
 94	  8	34.0	5.7	 25
 95	  8	33.3	6.1	 20
 96	  8	32.0	5.3	 25
 97	  8	30.0	5.4	 25
 98	  8	34.0	6.0	 20
 99	  8	34.0	5.4	 25
100	  8	32.0	5.8	 20
101	  8	32.0	4.9	 16
102	  8	37.3	7.4	 20
103	  8	35.0	7.1	 20
104	  8	34.0	6.8	 20
105	  8	31.0	7.9	 25
106	  8	37.0	6.2	 25
107	  8	31.0	6.2	 20
108	  8	31.0	6.1	 25
109	  8	30.0	5.9	 25
110	  8	36.0	6.6	 20
111	  8	91.0	14.3	 25
112	  8	57.0	10.6	 25
113	  8	70.5	10.4	 20
114	  8	271.3	22.3	 20
115	  8	30.8	6.8	 20
116	  8	33.5	7.3	 16
117	  8	34.3	5.1	 20
118	  8	34.0	6.0	 25
119	  8	32.0	5.7	 20
120	  8	36.0	5.9	 25
121	  8	34.0	6.6	 25
122	  8	34.0	8.3	 20
123	  8	36.0	7.4	 25
124	  8	40.0	7.9	 25
125	  8	38.3	7.2	 20
126	  8	35.0	4.6	 25
127	  8	35.0	6.3	 25
128	  8	34.0	7.4	 16
129	  8	43.3	6.4	 20
130	  8	38.5	7.9	 20
131	  8	43.3	5.4	 16
132	  8	49.0	9.8	 25
133	  8	33.0	6.8	 25
134	  8	34.5	5.7	 20
135	  8	35.0	6.5	 25
136	  8	34.0	5.9	 25
137	  8	36.5	6.1	 20
138	  8	35.0	5.0	 25
139	  8	33.0	5.7	 25
140	  8	32.3	3.6	 20
141	  8	31.5	7.7	 20
142	  8	38.0	6.3	 20
143	  8	32.3	8.0	 16
144	  8	30.5	4.6	 20
145	  8	33.0	5.3	 20
146	  8	30.5	4.3	 20
147	  8	34.0	5.9	 25
148	  8	35.0	6.3	 25
149	  8	35.3	7.1	 20
150	  8	32.0	6.2	 25
151	  8	31.0	7.2	 25
152	  8	36.8	7.7	 20
153	  8	37.0	5.9	 25
154	  8	34.0	5.0	 25
155	  8	33.0	5.0	 16
156	  8	35.0	5.9	 20
157	  8	30.5	13.9	 20
158	  8	34.3	6.5	 16
159	  8	39.3	5.3	 20
160	  8	38.0	7.4	 25
161	  8	40.0	6.2	 20
162	  8	37.0	5.9	 25
163	  8	40.0	4.7	 25
164	  8	43.8	6.3	 20
165	  8	40.0	5.7	 25
166	  8	123.0	25.5	 25
167	  8	464.3	29.0	 20
168	  8	177.0	33.3	 25
169	  8	42.3	6.1	 20
170	  8	39.0	6.1	 16
171	  8	42.3	6.1	 20
172	  8	37.3	6.0	 20
173	  8	57.3	10.4	 16
174	  8	60.0	10.8	 25
175	  8	71.0	11.4	 25
176	  8	61.0	8.0	 20
177	  8	74.0	11.1	 25
178	  8	53.0	7.4	 25
179	  8	44.5	6.1	 20
180	  8	50.0	7.8	 25
181	  8	53.0	11.3	 25
182	  8	46.0	10.1	 20
183	  8	74.3	8.6	 20
184	  8	67.3	9.6	 20
185	  8	78.0	11.8	 16
186	  8	48.5	8.0	 20
187	  8	51.3	10.2	 20
188	  8	40.0	6.0	 20
189	  8	45.0	8.6	 25
190	  8	41.0	5.7	 25
191	  8	41.0	6.0	 20
192	  8	45.0	7.9	 25
193	  8	63.0	10.5	 25
194	  8	92.0	11.4	 20
195	  8	53.0	8.7	 25
196	  8	163.0	21.0	 25
197	  8	181.3	20.2	 16
198	  8	71.3	9.6	 20
199	  8	69.3	12.3	 20
200	  8	47.3	6.2	 16
201	  8	44.5	9.6	 20
202	  8	97.0	15.1	 25
203	  8	51.3	9.0	 20
204	  8	39.0	7.6	 25
205	  8	42.0	7.2	 25
206	  8	54.0	10.7	 20
207	  8	49.0	8.1	 25
208	  8	43.0	7.9	 25
209	  8	39.3	7.0	 20
210	  8	41.0	8.0	 25
211	  8	39.3	5.5	 20
212	  8	43.3	6.8	 20
213	  8	49.3	10.0	 16
214	  8	90.3	14.0	 20
215	  8	82.5	11.7	 20
216	  8	56.3	10.3	 20
217	  8	218.0	24.4	 25
218	  8	173.0	17.7	 25
219	  8	93.5	9.9	 20
220	  8	67.0	9.1	 25
221	  8	60.0	12.0	 25
222	  8	374.3	28.8	 20
223	  8	691.0	37.1	 25
224	  8	312.0	26.6	 25
225	  8	60.0	10.3	 16
226	  8	60.0	11.6	 20
227	  8	417.3	43.9	 20
228	  8	88.5	15.7	 16
229	  8	49.5	8.0	 20
230	  8	44.0	6.0	 25
231	  8	53.0	9.7	 20
232	  8	46.0	7.6	 25
233	  8	46.0	7.7	 25
234	  8	41.3	5.9	 20
235	  8	59.0	10.2	 25
236	  8	45.0	6.4	 25
237	  8	46.0	7.4	 20
238	  8	44.0	10.3	 25
239	  8	39.3	7.7	 20
240	  8	44.0	6.8	 16
241	  8	43.3	7.2	 20
242	  8	44.0	6.4	 20
243	  8	39.8	7.1	 20
244	  8	63.0	13.0	 25
245	  8	63.0	10.3	 25
246	  8	66.8	9.1	 20
247	  8	66.0	9.7	 25
248	  8	146.0	21.7	 25
249	  8	90.3	15.5	 20
250	  8	138.0	19.5	 25
251	  8	68.0	10.1	 25
252	  8	47.3	7.9	 20
253	  8	82.3	15.5	 20
254	  8	67.0	11.4	 20
255	  8	54.5	8.6	 16
256	  8	56.5	8.8	 20
257	  8	55.0	10.0	 25
258	  8	40.3	4.8	 20
259	  8	36.0	7.2	 25
260	  8	61.0	9.6	 25
261	  8	43.0	5.7	 20
262	  8	44.0	7.8	 25
263	  8	42.0	7.3	 25
264	  8	44.0	7.6	 20
265	  8	40.0	7.1	 25
266	  8	41.0	7.6	 25
267	  8	39.0	6.6	 16
268	  8	83.3	15.7	 20
269	  8	67.0	8.7	 20
270	  8	128.3	17.0	 16
271	  8	63.0	9.5	 25
272	  8	105.0	17.6	 25
273	  8	57.5	10.0	 20
274	  8	166.0	19.2	 25
275	  8	102.0	14.7	 25
276	  8	115.0	18.1	 20
277	  8	94.0	10.0	 25
278	  8	381.0	25.7	 25
279	  8	164.8	20.0	 20
280	  8	278.0	29.7	 25
281	  8	91.5	15.2	 20
282	  8	79.5	12.8	 16
283	  8	58.3	10.9	 20
284	  8	42.0	7.7	 20
285	  8	44.0	7.3	 20
286	  8	44.0	7.1	 25
287	  8	50.0	11.2	 25
288	  8	72.3	9.2	 20
289	  8	407.0	50.9	 25
290	  8	302.0	36.1	 25
291	  8	48.8	9.3	 20
292	  8	56.0	9.3	 25
293	  8	43.0	7.6	 25
294	  8	54.0	8.1	 20
295	  8	273.3	29.8	 20
296	  8	184.3	14.1	 20
297	  8	56.5	9.6	 16
298	  8	93.3	14.0	 20
299	  8	50.0	9.2	 25
300	  8	42.3	6.3	 20
301	  8	40.0	7.8	 25
302	  8	40.0	6.0	 25
303	  8	47.5	9.8	 20
304	  8	47.0	8.2	 25
305	  8	60.0	10.3	 25
306	  8	44.3	8.0	 20
307	  8	49.0	7.2	 25
308	  8	50.3	11.7	 20
309	  8	41.5	11.6	 16
310	  8	47.3	9.2	 20
311	  8	46.3	8.2	 20
312	  8	64.5	14.9	 16
313	  8	49.0	8.6	 25
314	  8	73.0	9.0	 25
315	  8	68.8	10.0	 20
316	  8	46.0	7.2	 25
317	  8	41.0	8.9	 25
318	  8	41.0	5.1	 20
319	  8	37.0	7.1	 25
320	  8	39.0	6.8	 25
321	  8	126.3	18.1	 20
322	  8	54.3	10.2	 20
323	  8	46.3	8.0	 20
324	  8	44.3	7.4	 16
325	  8	61.3	8.9	 20
326	  8	70.0	11.4	 20
327	  8	39.5	7.7	 20
328	  8	47.0	6.5	 25
329	  8	44.0	4.4	 25
330	  8	41.0	5.9	 20
331	  8	38.0	6.6	 25
332	  8	40.0	4.9	 25
333	  8	42.3	7.5	 20
334	  8	65.0	13.0	 25
335	  8	46.0	8.6	 25
336	  8	39.0	6.4	 16
337	  8	39.3	7.4	 20
338	  8	55.3	11.5	 20
339	  8	46.5	8.8	 16
340	  8	37.3	6.9	 20
341	  8	38.0	5.3	 25
342	  8	44.3	8.0	 20
343	  8	50.0	9.4	 25
344	  8	43.0	6.1	 25
345	  8	44.3	9.9	 20
346	  8	45.0	8.6	 25
347	  8	41.0	5.9	 25
348	  8	69.5	12.5	 20
349	  8	83.0	12.3	 25
350	  8	79.5	9.7	 20
351	  8	40.0	5.0	 16
352	  8	89.3	11.4	 20
353	  8	63.3	9.0	 20
354	  8	140.3	10.9	 16
355	  8	46.0	6.7	 25
356	  8	36.0	6.0	 25
357	  8	44.3	8.5	 20
358	  8	47.0	8.4	 25
359	  8	63.0	10.4	 25
360	  8	56.3	11.0	 20
361	  8	42.0	9.2	 25
362	  8	40.0	7.4	 25
363	  8	40.3	7.7	 20
364	  8	42.3	7.2	 20
365	  8	50.3	8.4	 20
366	  8	43.5	7.2	 16
367	  8	71.8	10.7	 20
368	  8	73.3	13.2	 20
369	  8	252.5	32.4	 20
370	  8	255.0	17.6	 25
371	  8	329.0	27.8	 25
372	  8	68.0	10.0	 20
373	  8	87.0	14.2	 25
374	  8	50.0	8.1	 25
375	  8	53.5	9.0	 20
376	  8	42.0	6.8	 25
377	  8	38.0	7.4	 25
378	  8	41.5	7.0	 16
379	  8	51.5	8.4	 20
380	  8	43.3	8.2	 20
381	  8	49.5	6.2	 16
382	  8	42.0	7.7	 20
383	  8	40.0	7.2	 25
384	  8	54.8	10.2	 20
385	  8	56.0	10.7	 25
386	  8	46.0	7.6	 25
387	  8	40.0	6.8	 20
388	  8	44.0	7.8	 25
389	  8	43.0	7.5	 25
390	  8	43.0	8.6	 20
391	  8	43.0	8.1	 25
392	  8	38.0	5.3	 20
393	  8	44.0	11.1	 16
394	  8	37.0	7.1	 20
395	  8	47.0	8.1	 20
396	  8	42.8	9.6	 16
397	  8	392.0	45.7	 25
398	  8	44.0	8.8	 25
399	  8	36.3	6.8	 20
400	  8	41.0	6.7	 25
401	  8	61.0	11.4	 25
402	  8	59.5	11.5	 20
403	  8	72.0	11.7	 25
404	  8	66.0	10.1	 25
405	  8	73.3	10.8	 20
406	  8	45.5	6.7	 20
407	  8	47.0	8.7	 20
408	  8	39.5	4.4	 16
409	  8	53.3	6.5	 20
410	  8	45.0	8.3	 25
411	  8	93.3	10.2	 20
412	  8	104.0	12.1	 25
413	  8	217.0	21.3	 25
414	  8	118.0	16.4	 20
415	  8	53.0	7.8	 25
416	  8	72.0	12.3	 25
417	  8	140.0	17.5	 20
418	  8	96.0	12.8	 25
419	  8	722.0	194.2	 25
420	  8	102.0	16.5	 16
421	  8	143.5	18.1	 20
422	  8	47.5	9.3	 20
423	  8	91.5	9.6	 16
424	  8	87.0	11.8	 25
425	  8	178.0	23.0	 25
426	  8	56.8	11.1	 20
427	  8	60.0	9.7	 25
428	  8	70.0	11.5	 25
429	  8	48.3	8.3	 20
430	  8	44.0	5.7	 25
431	  8	54.0	9.1	 25
432	  8	77.3	11.2	 20
433	  8	42.0	7.4	 25
434	  8	37.5	6.4	 20
435	  8	48.0	8.8	 16
436	  8	47.0	8.2	 20
437	  8	37.8	6.9	 20
438	  8	37.0	6.0	 20
439	  8	39.0	6.4	 25
440	  8	38.0	8.0	 25
441	  8	40.0	8.2	 20
442	  8	44.0	19.8	 25
443	  8	46.0	7.9	 25
444	  8	43.0	5.3	 20
445	  8	40.0	6.8	 25
446	  8	39.0	6.3	 25
447	  8	40.0	8.0	 20
448	  8	44.3	8.3	 20
449	  8	99.5	15.9	 20
450	  8	98.5	12.0	 16
451	  8	124.3	17.1	 20
452	  8	72.0	10.8	 25
453	  8	39.3	7.1	 20
454	  8	42.0	6.9	 25
455	  8	52.0	9.4	 25
456	  8	48.5	8.6	 20
457	  8	44.0	8.1	 25
458	  8	39.0	6.2	 25
459	  8	36.0	6.5	 20
460	  8	39.0	8.1	 25
461	  8	44.0	7.6	 25
462	  8	42.0	7.2	 16
463	  8	59.0	8.1	 20
464	  8	56.3	9.8	 20
465	  8	60.5	10.7	 16
466	  8	188.0	24.1	 25
467	  8	247.0	58.1	 25
468	  8	170.5	25.2	 20
469	  8	67.0	9.6	 25
470	  8	41.0	5.1	 25
471	  8	40.0	5.6	 20
472	  8	41.0	8.5	 25
473	  8	51.0	12.3	 25
474	  8	94.5	19.5	 20
475	  8	46.3	9.0	 20
476	  8	64.0	11.0	 20
477	  8	50.0	8.4	 16
478	  8	45.0	7.1	 20
479	  8	42.5	8.7	 20
480	  8	43.0	7.7	 20
481	  8	40.0	6.1	 25
482	  8	43.0	6.9	 25
483	  8	55.3	7.7	 20
484	  8	62.0	8.2	 25
485	  8	53.0	7.8	 25
486	  8	58.0	10.2	 20
487	  8	181.0	32.3	 25
488	  8	132.0	14.2	 25
489	  8	73.0	12.0	 16
490	  8	65.0	8.7	 20
491	  8	94.3	13.4	 20
492	  8	56.0	9.0	 16
493	  8	96.3	7.4	 20
494	  8	135.0	19.1	 25
495	  8	93.0	11.1	 20
496	  8	116.0	21.2	 25
497	  8	175.0	22.6	 25
498	  8	236.3	25.0	 20
499	  8	65.0	10.6	 25
500	  8	50.0	8.1	 25
501	  8	197.8	15.0	 20
502	  8	87.0	13.3	 25
503	  8	69.5	11.4	 20
504	  8	56.3	8.6	 16
505	  8	47.3	8.6	 20
506	  8	76.0	11.6	 20
507	  8	73.3	7.9	 16
508	  8	79.0	12.6	 25
509	  8	85.0	12.4	 25
510	  8	84.0	8.4	 20
511	  8	167.0	24.4	 25
512	  8	42.0	8.6	 25
513	  8	38.3	5.4	 20
514	  8	45.0	7.1	 25
515	  8	49.0	10.5	 25
516	  8	63.0	9.9	 20
517	  8	41.0	9.8	 20
518	  8	84.3	14.8	 20
519	  8	62.3	11.5	 16
520	  8	79.3	12.2	 20
521	  8	120.0	16.3	 20
522	  8	106.5	13.7	 20
523	  8	426.0	42.8	 25
524	  8	801.0	70.5	 25
525	  8	89.3	13.4	 20
526	  8	57.0	8.4	 25
527	  8	69.0	11.7	 25
528	  8	119.5	18.1	 20
529	  8	41.0	7.3	 25
530	  8	47.0	8.4	 25
531	  8	41.3	5.8	 16
532	  8	68.0	11.4	 20
533	  8	135.0	13.7	 20
534	  8	146.3	11.3	 16
535	  8	56.5	10.1	 20
536	  8	49.0	8.3	 25
537	  8	40.3	5.4	 20
538	  8	99.0	16.6	 25
539	  8	45.0	6.5	 25
540	  8	51.3	8.3	 20
541	  8	59.0	9.3	 25
542	  8	118.0	15.6	 25
543	  8	83.0	12.3	 20
544	  8	46.0	9.0	 25
545	  8	45.3	8.4	 20
546	  8	47.0	5.5	 16
547	  8	38.0	5.5	 20
548	  8	122.3	12.0	 20
549	  8	52.0	5.7	 16
550	  8	168.0	25.0	 25
551	  8	47.0	7.8	 25
552	  8	109.5	11.7	 20
553	  8	61.0	10.4	 25
554	  8	209.0	21.2	 25
555	  8	52.0	8.9	 20
556	  8	49.0	9.2	 25
557	  8	71.0	12.0	 25
558	  8	2707.0	148.9	 20
559	  8	90.8	17.7	 20
560	  8	51.0	5.7	 20
561	  8	213.3	17.4	 16
562	  8	62.0	9.9	 20
563	  8	81.3	13.3	 20
564	  8	48.3	9.7	 20
565	  8	35.0	6.1	 25
566	  8	47.0	8.5	 25
567	  8	53.5	9.9	 20
568	  8	45.0	6.3	 25
569	  8	56.0	8.0	 25
570	  8	39.3	6.1	 20
571	  8	109.0	13.6	 25
572	  8	45.0	8.5	 25
573	  8	43.0	8.5	 16
574	  8	44.0	7.8	 20
575	  8	42.8	6.0	 20
576	  8	51.0	8.6	 16
577	  8	37.3	7.3	 20
578	  8	40.0	7.3	 25
579	  8	39.3	9.8	 20
580	  8	38.0	4.8	 25
581	  8	44.0	7.8	 25
582	  8	41.0	7.7	 20
583	  8	44.0	6.9	 25
584	  8	43.0	8.1	 25
585	  8	44.0	7.6	 20
586	  8	41.0	7.2	 25
587	  8	40.3	7.0	 20
588	  8	41.5	7.3	 16
589	  8	52.0	7.2	 20
590	  8	59.0	8.4	 20
591	  8	66.8	11.3	 20
592	  8	169.0	21.5	 25
593	  8	217.0	31.4	 25
594	  8	54.0	7.2	 20
595	  8	42.0	8.2	 25
596	  8	53.0	9.1	 25
597	  8	112.5	13.2	 20
598	  8	58.0	8.1	 25
599	  8	50.0	10.3	 25
600	  8	38.0	6.8	 20
601	  8	49.0	9.0	 20
602	  8	89.3	12.9	 20
603	  8	38.0	4.2	 16
604	  8	41.0	6.6	 20
605	  8	40.0	6.6	 25
606	  8	39.3	7.4	 20
607	  8	60.0	7.1	 25
608	  8	44.0	8.2	 25
609	  8	50.0	5.7	 20
610	  8	60.0	8.0	 25
611	  8	251.0	22.9	 25
612	  8	356.0	28.0	 20
613	  8	65.0	9.5	 25
614	  8	40.0	7.8	 25
615	  8	68.3	8.3	 16
616	  8	90.0	11.4	 20
617	  8	50.3	8.8	 20
618	  8	47.3	9.1	 16
619	  8	59.0	9.4	 25
620	  8	122.0	21.7	 25
621	  8	39.0	7.4	 20
622	  8	52.0	7.4	 25
623	  8	51.0	8.4	 25
624	  8	86.3	14.4	 20
625	  8	58.0	10.1	 25
626	  8	47.0	8.3	 25
627	  8	46.3	6.9	 20
628	  8	59.0	8.6	 25
629	  8	81.5	12.2	 20
630	  8	126.3	15.7	 16
631	  8	125.8	20.8	 20
632	  8	50.5	9.4	 20
633	  8	41.0	5.8	 20
634	  8	42.0	7.5	 25
635	  8	38.0	7.2	 25
636	  8	39.8	5.9	 20
637	  8	49.0	7.1	 25
638	  8	46.0	9.6	 25
639	  8	1696.8	255.8	 20
  0	  9	51.0	9.0	 25
  1	  9	77.0	13.4	 25
  2	  9	46.5	8.2	 20
  3	  9	42.0	5.8	 25
  4	  9	43.0	6.2	 25
  5	  9	72.3	11.9	 20
  6	  9	38.0	6.8	 25
  7	  9	49.5	9.6	 20
  8	  9	45.5	6.4	 16
  9	  9	39.8	7.4	 20
 10	  9	41.3	6.8	 20
 11	  9	44.3	8.0	 16
 12	  9	38.0	7.8	 25
 13	  9	40.0	7.2	 25
 14	  9	38.5	7.6	 20
 15	  9	41.0	8.3	 25
 16	  9	61.0	12.3	 25
 17	  9	41.0	4.9	 20
 18	  9	39.0	5.9	 25
 19	  9	41.0	7.6	 25
 20	  9	51.3	8.8	 20
 21	  9	54.8	7.0	 20
 22	  9	36.8	6.2	 20
 23	  9	38.0	4.8	 16
 24	  9	45.5	8.8	 20
 25	  9	40.0	8.4	 25
 26	  9	46.0	8.1	 20
 27	  9	56.0	10.8	 25
 28	  9	51.0	8.0	 25
 29	  9	552.0	78.0	 20
 30	  9	206.0	36.8	 25
 31	  9	102.0	13.7	 25
 32	  9	47.0	8.4	 20
 33	  9	51.0	6.7	 25
 34	  9	38.0	6.5	 25
 35	  9	42.8	5.9	 16
 36	  9	39.5	6.1	 20
 37	  9	58.0	8.0	 20
 38	  9	121.3	14.5	 16
 39	  9	44.0	6.7	 25
 40	  9	92.0	15.6	 25
 41	  9	40.3	6.6	 20
 42	  9	44.0	8.8	 25
 43	  9	58.0	13.7	 25
 44	  9	39.0	4.8	 20
 45	  9	42.0	8.2	 25
 46	  9	51.0	10.3	 25
 47	  9	58.3	11.4	 20
 48	  9	43.0	7.2	 25
 49	  9	35.5	7.1	 20
 50	  9	39.5	6.6	 16
 51	  9	41.0	6.0	 20
 52	  9	72.5	15.1	 20
 53	  9	209.3	19.4	 20
 54	  9	68.0	7.4	 25
 55	  9	104.0	14.9	 25
 56	  9	47.0	8.5	 20
 57	  9	317.0	55.0	 25
 58	  9	294.0	28.8	 25
 59	  9	385.5	56.5	 20
 60	  9	50.0	8.5	 25
 61	  9	48.0	6.5	 25
 62	  9	42.0	6.9	 20
 63	  9	127.5	16.2	 20
 64	  9	42.5	6.1	 20
 65	  9	40.3	7.7	 16
 66	  9	43.0	5.9	 20
 67	  9	65.0	10.2	 25
 68	  9	48.3	8.0	 20
 69	  9	65.0	10.7	 25
 70	  9	52.0	9.5	 25
 71	  9	143.5	22.7	 20
 72	  9	43.0	6.9	 25
 73	  9	43.0	6.8	 25
 74	  9	71.5	15.7	 20
 75	  9	44.0	8.8	 25
 76	  9	44.0	6.6	 20
 77	  9	39.3	6.8	 16
 78	  9	47.3	7.3	 20
 79	  9	50.0	10.1	 20
 80	  9	50.3	8.8	 16
 81	  9	55.0	10.5	 25
 82	  9	117.0	13.1	 25
 83	  9	376.5	45.6	 20
 84	  9	59.0	8.2	 25
 85	  9	1591.0	150.1	 25
 86	  9	232.3	24.7	 20
 87	  9	126.0	23.8	 25
 88	  9	64.0	9.9	 25
 89	  9	48.0	7.5	 20
 90	  9	41.3	7.2	 20
 91	  9	42.5	7.8	 20
 92	  9	37.3	7.3	 16
 93	  9	38.5	7.1	 20
 94	  9	41.0	7.2	 20
 95	  9	41.3	8.2	 20
 96	  9	81.0	12.1	 25
 97	  9	46.0	8.9	 25
 98	  9	75.8	12.5	 20
 99	  9	52.0	7.9	 25
100	  9	63.0	10.9	 25
101	  9	69.3	10.2	 20
102	  9	47.0	8.6	 25
103	  9	120.0	23.4	 25
104	  9	401.0	38.2	 16
105	  9	129.5	14.5	 20
106	  9	47.0	6.3	 20
107	  9	45.3	6.3	 16
108	  9	35.3	7.3	 20
109	  9	79.0	13.4	 25
110	  9	63.5	10.9	 20
111	  9	120.0	14.6	 25
112	  9	44.0	7.6	 25
113	  9	43.8	8.8	 20
114	  9	45.0	7.0	 25
115	  9	56.0	8.1	 25
116	  9	88.0	12.6	 20
117	  9	60.0	11.5	 25
118	  9	74.3	13.7	 20
119	  9	309.3	18.4	 16
120	  9	56.0	10.5	 20
121	  9	73.0	14.2	 20
122	  9	258.0	19.4	 16
123	  9	129.0	18.1	 25
124	  9	53.0	8.1	 25
125	  9	52.0	9.6	 20
126	  9	162.0	21.9	 25
127	  9	63.0	10.4	 25
128	  9	142.3	17.5	 20
129	  9	58.0	9.6	 25
130	  9	41.0	5.7	 25
131	  9	44.0	7.4	 20
132	  9	51.3	9.7	 20
133	  9	45.0	7.3	 20
134	  9	39.0	13.3	 16
135	  9	43.5	6.1	 20
136	  9	45.0	6.0	 20
137	  9	44.3	8.1	 20
138	  9	48.0	9.0	 25
139	  9	44.0	7.2	 25
140	  9	1181.3	117.6	 20
141	  9	44.0	6.9	 25
142	  9	43.0	8.9	 25
143	  9	43.0	7.4	 20
144	  9	313.0	69.2	 25
145	  9	51.0	9.0	 25
146	  9	40.3	6.5	 16
147	  9	42.3	7.4	 20
148	  9	45.5	7.1	 20
149	  9	41.3	7.6	 16
150	  9	40.3	11.0	 20
151	  9	57.0	9.9	 25
152	  9	43.5	8.7	 20
153	  9	43.0	6.5	 25
154	  9	40.0	6.4	 25
155	  9	48.0	5.0	 20
156	  9	40.0	9.2	 25
157	  9	42.0	6.6	 25
158	  9	37.3	4.7	 20
159	  9	99.0	22.7	 25
160	  9	158.0	17.8	 20
161	  9	487.3	32.6	 16
162	  9	133.3	16.3	 20
163	  9	59.5	10.4	 20
164	  9	41.0	7.3	 16
165	  9	52.0	11.9	 25
166	  9	42.0	5.2	 25
167	  9	48.0	8.5	 20
168	  9	46.0	7.7	 25
169	  9	45.0	6.8	 25
170	  9	55.0	8.5	 20
171	  9	141.0	22.0	 25
172	  9	120.0	23.1	 25
173	  9	116.3	18.4	 20
174	  9	133.0	17.8	 20
175	  9	52.3	10.3	 20
176	  9	85.3	13.0	 16
177	  9	88.8	16.9	 20
178	  9	377.5	40.3	 20
179	  9	46.8	7.2	 20
180	  9	59.0	9.5	 25
181	  9	94.0	11.4	 25
182	  9	69.8	8.8	 20
183	  9	234.0	33.5	 25
184	  9	267.0	33.6	 25
185	  9	162.3	20.4	 20
186	  9	83.0	13.1	 25
187	  9	136.0	27.9	 25
188	  9	61.5	10.5	 16
189	  9	38.3	7.2	 20
190	  9	37.0	10.2	 20
191	  9	38.3	8.4	 16
192	  9	41.0	6.4	 25
193	  9	57.0	9.0	 25
194	  9	43.5	6.9	 20
195	  9	43.0	8.3	 25
196	  9	43.0	8.4	 25
197	  9	42.3	7.6	 20
198	  9	161.0	25.7	 25
199	  9	107.0	19.4	 25
200	  9	61.5	9.7	 20
201	  9	44.0	8.2	 25
202	  9	46.0	6.6	 20
203	  9	94.8	13.9	 16
204	  9	47.5	9.1	 20
205	  9	104.8	20.5	 20
206	  9	48.0	9.2	 20
207	  9	43.0	6.4	 25
208	  9	41.0	8.4	 25
209	  9	39.0	7.7	 20
210	  9	40.0	7.0	 25
211	  9	42.0	7.6	 25
212	  9	95.8	17.2	 20
213	  9	42.0	5.8	 25
214	  9	62.0	9.8	 25
215	  9	45.5	8.7	 20
216	  9	149.3	11.5	 20
217	  9	62.0	9.5	 20
218	  9	272.3	24.9	 16
219	  9	85.0	9.0	 20
220	  9	80.0	12.9	 25
221	  9	48.3	6.4	 20
222	  9	43.0	7.5	 25
223	  9	120.0	21.0	 25
224	  9	178.3	23.1	 20
225	  9	177.0	15.4	 25
226	  9	97.0	14.1	 25
227	  9	62.3	9.9	 20
228	  9	62.0	9.7	 25
229	  9	56.0	9.9	 25
230	  9	73.3	13.4	 16
231	  9	44.0	7.4	 20
232	  9	45.0	7.3	 20
233	  9	52.3	6.6	 16
234	  9	48.0	8.2	 25
235	  9	41.0	6.1	 25
236	  9	43.3	5.9	 20
237	  9	42.0	8.1	 25
238	  9	47.0	8.3	 25
239	  9	44.3	10.9	 20
240	  9	45.0	8.2	 25
241	  9	43.0	7.6	 25
242	  9	47.3	21.3	 20
243	  9	39.0	6.1	 20
244	  9	38.5	7.8	 20
245	  9	39.8	8.5	 16
246	  9	47.3	10.0	 20
247	  9	40.0	5.8	 20
248	  9	82.5	11.4	 20
249	  9	45.0	6.6	 25
250	  9	53.0	9.2	 25
251	  9	42.0	7.4	 20
252	  9	45.0	8.3	 25
253	  9	48.0	9.1	 25
254	  9	53.3	11.4	 20
255	  9	44.0	8.0	 25
256	  9	44.0	7.7	 25
257	  9	47.0	7.9	 16
258	  9	45.3	7.2	 20
259	  9	91.3	11.4	 20
260	  9	48.8	6.5	 16
261	  9	51.0	11.5	 20
262	  9	55.0	10.8	 25
263	  9	81.0	9.5	 20
264	  9	46.0	7.5	 25
265	  9	35.0	4.3	 25
266	  9	39.3	8.2	 20
267	  9	41.0	6.8	 25
268	  9	40.0	7.5	 25
269	  9	42.0	6.7	 20
270	  9	40.0	6.4	 25
271	  9	49.5	9.0	 20
272	  9	49.3	8.0	 16
273	  9	72.3	13.5	 20
274	  9	100.3	11.6	 20
275	  9	48.0	7.9	 16
276	  9	59.0	9.8	 25
277	  9	54.0	9.7	 25
278	  9	51.3	11.3	 20
279	  9	68.0	8.4	 25
280	  9	49.0	8.8	 25
281	  9	44.3	13.0	 20
282	  9	49.0	6.4	 25
283	  9	47.0	9.3	 25
284	  9	75.8	14.6	 20
285	  9	65.3	10.6	 20
286	  9	44.3	7.5	 20
287	  9	54.3	9.6	 16
288	  9	63.3	10.0	 20
289	  9	45.0	8.3	 20
290	  9	43.3	8.0	 20
291	  9	153.0	29.9	 25
292	  9	46.0	7.1	 25
293	  9	46.3	8.9	 20
294	  9	48.0	7.1	 25
295	  9	108.0	16.0	 25
296	  9	56.0	9.4	 20
297	  9	175.0	34.7	 25
298	  9	294.0	62.1	 25
299	  9	47.5	6.9	 16
300	  9	53.3	8.5	 20
301	  9	40.3	5.8	 20
302	  9	45.3	7.0	 16
303	  9	45.3	6.7	 20
304	  9	75.0	14.2	 25
305	  9	70.0	13.6	 20
306	  9	67.0	14.0	 25
307	  9	52.0	8.4	 25
308	  9	73.5	10.3	 20
309	  9	141.0	19.9	 25
310	  9	48.0	8.8	 25
311	  9	69.0	9.3	 20
312	  9	141.0	225.1	 25
313	  9	45.3	5.0	 20
314	  9	51.0	9.0	 16
315	  9	38.0	6.7	 20
316	  9	53.0	9.9	 20
317	  9	39.0	6.4	 16
318	  9	48.0	7.6	 25
319	  9	255.0	37.8	 25
320	  9	41.8	5.0	 20
321	  9	96.0	18.2	 25
322	  9	164.0	27.8	 25
323	  9	45.0	6.9	 20
324	  9	67.0	11.6	 25
325	  9	175.0	36.6	 25
326	  9	67.3	10.5	 20
327	  9	70.8	12.4	 20
328	  9	42.0	7.3	 20
329	  9	50.5	9.2	 16
330	  9	39.8	8.2	 20
331	  9	42.5	6.7	 20
332	  9	42.3	7.4	 20
333	  9	54.0	9.1	 25
334	  9	42.0	6.5	 25
335	  9	44.0	7.8	 20
336	  9	44.0	8.2	 25
337	  9	38.0	6.2	 25
338	  9	39.0	7.3	 20
339	  9	37.0	5.8	 25
340	  9	38.0	6.8	 25
341	  9	42.5	8.1	 16
342	  9	38.3	4.1	 20
343	  9	40.3	6.5	 20
344	  9	45.0	6.7	 16
345	  9	53.8	5.8	 20
346	  9	40.0	6.3	 25
347	  9	64.0	11.3	 20
348	  9	239.0	38.1	 25
349	  9	86.0	15.4	 25
350	  9	233.0	36.6	 25
351	  9	44.3	8.6	 20
352	  9	135.0	24.5	 25
353	  9	68.0	15.1	 25
354	  9	125.3	23.6	 20
355	  9	58.3	10.5	 20
356	  9	75.5	11.6	 20
357	  9	39.3	5.9	 16
358	  9	43.3	8.8	 20
359	  9	45.0	8.8	 25
360	  9	41.5	5.9	 20
361	  9	44.0	9.6	 25
362	  9	47.0	6.4	 25
363	  9	41.0	9.0	 20
364	  9	44.0	8.4	 25
365	  9	39.0	4.7	 25
366	  9	47.3	6.9	 20
367	  9	46.0	9.8	 25
368	  9	45.0	7.7	 25
369	  9	46.3	13.8	 16
370	  9	225.3	42.5	 20
371	  9	46.0	6.2	 20
372	  9	49.3	9.8	 16
373	  9	69.0	11.9	 25
374	  9	42.0	8.2	 25
375	  9	48.5	7.0	 20
376	  9	47.0	7.6	 25
377	  9	97.0	16.2	 25
378	  9	46.3	7.9	 20
379	  9	75.0	17.5	 25
380	  9	45.0	8.6	 25
381	  9	73.3	12.9	 20
382	  9	47.0	7.1	 25
383	  9	51.3	8.5	 20
384	  9	90.0	9.5	 16
385	  9	45.3	6.1	 20
386	  9	127.8	22.7	 20
387	  9	42.3	9.7	 20
388	  9	45.0	6.8	 25
389	  9	60.0	13.6	 25
390	  9	43.0	8.0	 20
391	  9	46.0	7.8	 25
392	  9	42.0	8.7	 25
393	  9	43.8	9.1	 20
394	  9	59.0	10.7	 25
395	  9	119.0	25.0	 25
396	  9	44.5	6.4	 20
397	  9	68.3	9.6	 20
398	  9	40.0	7.3	 20
399	  9	42.0	7.6	 16
400	  9	55.5	8.2	 20
401	  9	39.0	6.4	 25
402	  9	36.5	7.0	 20
403	  9	41.0	8.8	 25
404	  9	43.0	7.5	 25
405	  9	91.8	10.5	 20
406	  9	61.0	12.5	 25
407	  9	50.0	5.5	 25
408	  9	56.0	10.8	 20
409	  9	47.0	7.9	 25
410	  9	49.3	9.0	 20
411	  9	39.5	5.8	 16
412	  9	117.8	10.2	 20
413	  9	90.3	12.5	 20
414	  9	60.0	7.1	 16
415	  9	47.0	8.3	 25
416	  9	55.0	10.4	 25
417	  9	81.0	11.4	 20
418	  9	89.0	14.5	 25
419	  9	180.0	16.7	 25
420	  9	122.3	15.6	 20
421	  9	91.0	14.5	 25
422	  9	62.0	11.0	 25
423	  9	55.0	7.6	 20
424	  9	71.3	13.2	 20
425	  9	200.8	22.0	 20
426	  9	81.3	9.7	 16
427	  9	56.0	6.5	 20
428	  9	60.3	7.8	 20
429	  9	40.3	6.6	 20
430	  9	58.0	7.4	 25
431	  9	261.0	34.4	 25
432	  9	87.5	17.7	 20
433	  9	242.0	36.4	 25
434	  9	106.0	16.2	 25
435	  9	54.0	9.0	 20
436	  9	63.0	11.0	 25
437	  9	216.0	52.4	 25
438	  9	49.0	6.0	 16
439	  9	38.3	5.5	 20
440	  9	43.3	8.6	 20
441	  9	46.0	7.9	 16
442	  9	39.3	6.1	 20
443	  9	40.0	6.8	 25
444	  9	44.8	8.9	 20
445	  9	38.0	6.3	 25
446	  9	47.0	8.1	 25
447	  9	41.0	6.7	 20
448	  9	36.0	6.2	 25
449	  9	58.0	9.6	 25
450	  9	474.5	96.9	 20
451	  9	46.0	7.9	 25
452	  9	54.8	9.5	 20
453	  9	96.5	11.2	 16
454	  9	266.8	23.3	 20
455	  9	301.0	30.1	 20
456	  9	57.3	12.2	 16
457	  9	103.0	17.1	 25
458	  9	37.0	6.3	 25
459	  9	39.5	5.3	 20
460	  9	43.0	6.2	 25
461	  9	39.0	7.2	 25
462	  9	39.3	5.1	 20
463	  9	53.0	7.4	 25
464	  9	49.0	8.7	 25
465	  9	131.5	19.1	 20
466	  9	158.3	17.8	 20
467	  9	136.3	14.8	 20
468	  9	88.8	13.6	 16
469	  9	348.0	46.2	 20
470	  9	43.0	6.7	 20
471	  9	40.8	8.1	 20
472	  9	46.0	7.8	 25
473	  9	58.0	9.3	 25
474	  9	52.3	9.5	 20
475	  9	50.0	7.0	 25
476	  9	58.0	11.8	 25
477	  9	45.5	9.9	 20
478	  9	60.0	10.9	 25
479	  9	47.0	7.8	 25
480	  9	38.0	7.8	 16
481	  9	40.0	4.9	 20
482	  9	48.5	6.7	 20
483	  9	45.5	10.2	 16
484	  9	40.5	7.0	 20
485	  9	43.0	7.9	 25
486	  9	37.3	7.0	 20
487	  9	61.0	13.0	 25
488	  9	55.0	9.6	 25
489	  9	208.5	25.3	 20
490	  9	200.0	31.2	 25
491	  9	161.0	28.7	 25
492	  9	48.3	8.8	 20
493	  9	94.0	10.8	 25
494	  9	269.8	34.1	 20
495	  9	162.3	16.6	 16
496	  9	47.5	7.6	 20
497	  9	247.3	24.1	 20
498	  9	242.5	18.9	 16
499	  9	57.0	9.3	 25
500	  9	61.0	10.7	 25
501	  9	114.8	18.1	 20
502	  9	71.0	18.2	 25
503	  9	55.0	9.2	 25
504	  9	70.3	11.4	 20
505	  9	58.0	7.4	 25
506	  9	167.0	26.7	 25
507	  9	251.5	45.7	 20
508	  9	240.3	26.0	 20
509	  9	366.3	39.9	 20
510	  9	87.5	13.0	 16
511	  9	183.0	23.5	 20
512	  9	63.0	14.2	 20
513	  9	43.0	7.2	 20
514	  9	44.0	8.8	 25
515	  9	162.0	23.9	 25
516	  9	229.3	36.0	 20
517	  9	53.0	7.4	 25
518	  9	45.0	6.5	 25
519	  9	85.8	17.5	 20
520	  9	48.0	21.2	 25
521	  9	184.0	36.0	 25
522	  9	189.0	20.9	 16
523	  9	355.3	32.8	 20
524	  9	97.0	15.3	 20
525	  9	142.8	13.6	 16
526	  9	128.0	18.0	 25
527	  9	46.0	6.6	 25
528	  9	59.3	8.9	 20
529	  9	101.0	19.2	 25
530	  9	272.0	44.1	 25
531	  9	352.0	49.5	 20
532	  9	242.0	26.9	 25
533	  9	69.0	12.2	 25
534	  9	54.3	8.6	 20
535	  9	75.0	15.0	 25
536	  9	40.3	7.0	 20
537	  9	43.3	8.4	 16
538	  9	42.3	7.9	 20
539	  9	101.3	15.3	 20
540	  9	34.5	8.1	 20
541	  9	40.0	6.4	 25
542	  9	68.0	13.1	 25
543	  9	77.5	12.0	 20
544	  9	89.0	14.8	 25
545	  9	118.0	19.6	 25
546	  9	289.5	46.1	 20
547	  9	129.0	19.0	 25
548	  9	56.0	7.6	 25
549	  9	49.3	8.7	 20
550	  9	93.3	10.1	 20
551	  9	51.0	8.6	 20
552	  9	97.0	16.5	 16
553	  9	87.0	12.7	 20
554	  9	46.0	8.3	 25
555	  9	48.8	11.4	 20
556	  9	634.0	117.0	 25
557	  9	565.0	44.3	 25
558	  9	253.3	26.3	 20
559	  9	176.0	23.3	 25
560	  9	365.0	38.5	 25
561	  9	96.3	20.3	 20
562	  9	151.0	26.4	 25
563	  9	54.0	8.4	 25
564	  9	45.5	10.7	 16
565	  9	276.5	32.1	 20
566	  9	68.0	10.7	 20
567	  9	40.0	5.6	 16
568	  9	60.0	9.8	 25
569	  9	62.0	11.1	 25
570	  9	241.8	33.6	 20
571	  9	57.0	9.8	 25
572	  9	88.0	17.6	 25
573	  9	71.0	10.4	 20
574	  9	145.0	25.1	 25
575	  9	123.0	20.6	 25
576	  9	42.3	8.1	 20
577	  9	42.0	7.4	 25
578	  9	37.0	6.5	 20
579	  9	43.3	9.3	 16
580	  9	43.0	6.8	 20
581	  9	64.5	13.5	 20
582	  9	37.8	6.9	 20
583	  9	48.0	9.8	 25
584	  9	1080.0	208.2	 25
585	  9	107.0	16.2	 20
586	  9	229.0	30.9	 25
587	  9	71.0	10.2	 25
588	  9	60.0	11.2	 20
589	  9	46.0	6.7	 25
590	  9	44.0	7.3	 25
591	  9	151.3	19.7	 16
592	  9	183.5	21.6	 20
593	  9	269.8	48.7	 20
594	  9	149.0	23.1	 16
595	  9	42.0	7.3	 20
596	  9	45.0	6.5	 25
597	  9	75.3	12.3	 20
598	  9	177.0	14.2	 25
599	  9	128.0	23.9	 25
600	  9	59.3	9.9	 20
601	  9	69.0	11.5	 25
602	  9	106.0	20.9	 25
603	  9	41.0	6.2	 20
604	  9	40.0	7.3	 25
605	  9	255.3	38.2	 20
606	  9	45.5	11.0	 16
607	  9	45.5	7.6	 20
608	  9	41.3	6.0	 20
609	  9	42.5	10.7	 16
610	  9	50.0	9.9	 25
611	  9	60.0	9.6	 25
612	  9	56.8	11.7	 20
613	  9	47.0	6.0	 25
614	  9	87.0	15.8	 25
615	  9	48.3	8.9	 20
616	  9	46.0	8.6	 25
617	  9	62.0	9.6	 25
618	  9	132.5	15.5	 20
619	  9	298.0	30.3	 20
620	  9	65.3	7.2	 20
621	  9	46.3	7.3	 16
622	  9	45.5	7.2	 20
623	  9	57.8	7.9	 20
624	  9	49.3	7.0	 20
625	  9	63.0	11.1	 25
626	  9	50.0	8.5	 25
627	  9	87.3	13.4	 20
628	  9	57.0	8.1	 25
629	  9	51.0	8.7	 25
630	  9	83.5	11.7	 20
631	  9	106.0	16.2	 25
632	  9	415.0	97.2	 25
633	  9	48.3	7.4	 16
634	  9	50.5	7.8	 20
635	  9	54.3	8.2	 20
636	  9	43.5	6.6	 16
637	  9	40.3	7.2	 20
638	  9	44.0	8.6	 25
639	  9	49.3	11.1	 20
  0	 10	1479.8	144.5	 20
  1	 10	48.3	8.7	 20
  2	 10	45.5	7.1	 20
  3	 10	44.0	7.0	 25
  4	 10	46.0	5.0	 25
  5	 10	61.3	10.3	 20
  6	 10	48.0	10.3	 25
  7	 10	47.0	7.6	 25
  8	 10	41.3	7.0	 20
  9	 10	38.0	6.6	 25
 10	 10	36.0	4.8	 25
 11	 10	37.3	6.3	 20
 12	 10	40.0	7.1	 20
 13	 10	40.0	6.7	 20
 14	 10	39.3	7.6	 16
 15	 10	44.0	7.6	 20
 16	 10	49.0	5.5	 25
 17	 10	39.3	7.0	 20
 18	 10	41.0	7.3	 25
 19	 10	41.0	6.2	 25
 20	 10	42.5	8.2	 20
 21	 10	48.0	10.1	 25
 22	 10	46.0	7.3	 25
 23	 10	46.0	8.6	 20
 24	 10	43.0	7.1	 25
 25	 10	38.3	5.3	 20
 26	 10	41.3	7.8	 16
 27	 10	45.3	7.0	 20
 28	 10	37.0	6.5	 20
 29	 10	99.8	16.2	 16
 30	 10	68.0	11.8	 25
 31	 10	61.0	10.9	 25
 32	 10	47.0	7.3	 20
 33	 10	47.0	8.8	 25
 34	 10	39.0	7.3	 25
 35	 10	42.0	7.9	 20
 36	 10	45.0	8.4	 25
 37	 10	54.0	6.8	 25
 38	 10	62.0	8.7	 20
 39	 10	39.5	7.0	 20
 40	 10	46.5	11.1	 20
 41	 10	45.3	7.4	 16
 42	 10	42.0	7.2	 20
 43	 10	41.5	7.0	 20
 44	 10	40.0	7.1	 20
 45	 10	36.0	6.0	 25
 46	 10	40.0	5.2	 25
 47	 10	39.5	6.4	 20
 48	 10	36.0	6.5	 25
 49	 10	44.0	9.8	 25
 50	 10	35.0	6.1	 20
 51	 10	44.0	8.4	 25
 52	 10	57.0	10.1	 25
 53	 10	62.0	9.9	 16
 54	 10	75.0	13.5	 20
 55	 10	66.0	8.8	 20
 56	 10	52.3	8.7	 16
 57	 10	70.8	10.4	 20
 58	 10	65.0	8.6	 25
 59	 10	212.5	31.5	 20
 60	 10	41.0	6.4	 25
 61	 10	86.0	19.2	 25
 62	 10	58.3	10.9	 20
 63	 10	49.0	9.5	 25
 64	 10	37.0	7.1	 25
 65	 10	40.8	8.0	 20
 66	 10	40.0	6.4	 25
 67	 10	42.0	7.2	 20
 68	 10	51.0	9.7	 16
 69	 10	44.0	8.6	 20
 70	 10	38.5	8.2	 20
 71	 10	67.3	10.6	 16
 72	 10	44.0	8.1	 25
 73	 10	45.0	8.7	 25
 74	 10	49.8	10.3	 20
 75	 10	40.0	5.3	 25
 76	 10	44.0	6.9	 25
 77	 10	41.0	8.0	 20
 78	 10	45.0	10.1	 25
 79	 10	47.0	9.3	 25
 80	 10	53.0	8.5	 20
 81	 10	49.3	8.9	 20
 82	 10	71.8	15.6	 20
 83	 10	261.8	28.7	 16
 84	 10	57.3	11.7	 20
 85	 10	741.5	64.9	 20
 86	 10	122.5	14.1	 20
 87	 10	65.0	8.8	 25
 88	 10	49.0	8.7	 25
 89	 10	42.0	6.4	 20
 90	 10	38.0	6.3	 25
 91	 10	43.0	6.9	 25
 92	 10	41.0	8.7	 20
 93	 10	39.0	6.1	 25
 94	 10	39.0	6.9	 25
 95	 10	43.3	8.3	 16
 96	 10	60.0	7.5	 20
 97	 10	99.0	12.5	 20
 98	 10	222.8	25.7	 16
 99	 10	124.3	17.1	 20
100	 10	90.0	13.0	 25
101	 10	66.0	8.3	 20
102	 10	46.0	8.5	 25
103	 10	63.0	11.4	 25
104	 10	270.5	22.8	 20
105	 10	66.0	12.3	 25
106	 10	42.0	6.8	 25
107	 10	39.5	7.9	 20
108	 10	42.0	7.1	 25
109	 10	56.0	11.0	 20
110	 10	56.3	8.5	 16
111	 10	45.0	5.4	 20
112	 10	43.3	6.3	 20
113	 10	37.3	7.3	 16
114	 10	43.0	7.8	 25
115	 10	41.0	9.1	 25
116	 10	54.8	7.7	 20
117	 10	48.0	7.3	 25
118	 10	58.0	10.0	 25
119	 10	139.5	14.2	 20
120	 10	58.0	9.9	 25
121	 10	57.0	11.4	 25
122	 10	170.8	32.2	 20
123	 10	91.3	16.4	 20
124	 10	51.5	9.6	 20
125	 10	74.8	10.7	 16
126	 10	69.0	11.2	 20
127	 10	73.3	9.9	 20
128	 10	197.3	21.7	 20
129	 10	47.0	7.5	 25
130	 10	45.0	8.3	 25
131	 10	44.3	6.4	 20
132	 10	52.0	8.8	 25
133	 10	45.0	9.2	 25
134	 10	39.3	8.8	 20
135	 10	43.0	6.3	 25
136	 10	41.0	7.2	 25
137	 10	45.8	7.7	 16
138	 10	44.0	7.1	 20
139	 10	42.0	6.7	 20
140	 10	452.3	31.4	 16
141	 10	44.0	8.6	 25
142	 10	51.0	8.9	 25
143	 10	42.3	5.9	 20
144	 10	71.0	12.7	 25
145	 10	55.0	11.1	 25
146	 10	52.3	10.0	 20
147	 10	45.0	7.5	 25
148	 10	42.0	6.9	 25
149	 10	43.3	6.6	 20
150	 10	39.0	7.1	 25
151	 10	44.3	7.0	 20
152	 10	44.3	10.0	 16
153	 10	46.3	9.0	 20
154	 10	43.5	6.3	 20
155	 10	43.5	7.8	 20
156	 10	43.0	7.9	 25
157	 10	47.0	7.5	 25
158	 10	42.3	6.5	 20
159	 10	66.0	9.4	 25
160	 10	302.0	25.7	 25
161	 10	694.3	48.4	 20
162	 10	363.0	31.3	 25
163	 10	70.0	10.4	 25
164	 10	41.0	6.2	 20
165	 10	54.3	10.9	 20
166	 10	43.5	15.1	 20
167	 10	50.3	10.1	 16
168	 10	41.8	5.7	 20
169	 10	44.0	8.1	 25
170	 10	52.0	81.1	 20
171	 10	91.0	9.9	 25
172	 10	117.0	20.4	 25
173	 10	94.5	11.1	 20
174	 10	249.0	22.8	 25
175	 10	45.0	7.0	 25
176	 10	61.5	12.8	 20
177	 10	53.0	8.2	 25
178	 10	120.0	18.5	 25
179	 10	41.8	5.6	 16
180	 10	67.5	11.2	 20
181	 10	211.5	21.3	 20
182	 10	172.5	21.5	 16
183	 10	104.0	13.4	 25
184	 10	95.0	13.2	 25
185	 10	102.8	17.0	 20
186	 10	66.0	9.0	 25
187	 10	108.0	15.5	 25
188	 10	40.3	5.9	 20
189	 10	40.0	6.2	 25
190	 10	41.0	8.7	 25
191	 10	35.3	8.3	 20
192	 10	43.0	7.3	 20
193	 10	47.0	7.4	 20
194	 10	40.5	6.9	 16
195	 10	40.0	7.2	 20
196	 10	41.3	5.5	 20
197	 10	40.0	8.0	 20
198	 10	68.0	8.8	 25
199	 10	56.0	10.0	 25
200	 10	39.0	4.5	 20
201	 10	41.0	7.0	 25
202	 10	40.0	8.2	 25
203	 10	99.5	14.0	 20
204	 10	43.0	9.2	 25
205	 10	42.0	8.6	 25
206	 10	48.5	9.4	 16
207	 10	42.0	7.9	 20
208	 10	42.0	9.5	 20
209	 10	37.3	9.9	 16
210	 10	39.3	6.3	 20
211	 10	43.0	7.1	 25
212	 10	56.0	7.9	 20
213	 10	40.0	9.9	 25
214	 10	55.0	9.5	 25
215	 10	44.3	6.4	 20
216	 10	101.0	13.8	 25
217	 10	59.0	9.2	 25
218	 10	152.3	20.1	 20
219	 10	145.0	20.8	 25
220	 10	56.5	8.9	 20
221	 10	49.3	6.4	 16
222	 10	46.3	7.6	 20
223	 10	234.8	28.5	 20
224	 10	100.5	11.2	 16
225	 10	77.0	10.3	 25
226	 10	53.0	7.6	 25
227	 10	77.0	8.8	 20
228	 10	86.0	15.6	 25
229	 10	73.0	13.0	 25
230	 10	67.0	13.9	 20
231	 10	43.0	6.5	 25
232	 10	45.0	7.8	 25
233	 10	81.3	11.3	 20
234	 10	41.0	6.4	 20
235	 10	41.0	6.3	 20
236	 10	43.0	6.7	 16
237	 10	39.3	6.1	 20
238	 10	40.3	10.0	 20
239	 10	48.0	8.5	 20
240	 10	42.0	8.5	 25
241	 10	47.0	7.0	 25
242	 10	46.3	8.6	 20
243	 10	36.0	5.5	 25
244	 10	35.0	7.6	 25
245	 10	38.3	6.8	 20
246	 10	42.0	5.5	 25
247	 10	44.0	9.5	 25
248	 10	68.0	8.7	 16
249	 10	46.0	7.5	 20
250	 10	44.0	7.7	 20
251	 10	39.0	5.1	 16
252	 10	41.5	5.7	 20
253	 10	42.0	7.5	 25
254	 10	39.0	6.8	 20
255	 10	39.0	8.3	 25
256	 10	41.0	8.7	 25
257	 10	47.3	9.2	 20
258	 10	48.0	9.4	 25
259	 10	55.0	10.4	 25
260	 10	55.0	10.1	 20
261	 10	59.0	11.7	 25
262	 10	62.3	12.3	 20
263	 10	61.5	13.7	 16
264	 10	42.5	8.6	 20
265	 10	41.0	8.0	 20
266	 10	37.8	8.5	 16
267	 10	41.0	7.2	 25
268	 10	38.0	5.7	 25
269	 10	39.3	7.5	 20
270	 10	44.0	6.6	 25
271	 10	54.0	10.9	 25
272	 10	45.3	6.8	 20
273	 10	136.0	23.1	 25
274	 10	219.0	19.8	 25
275	 10	60.3	11.3	 20
276	 10	44.3	8.5	 20
277	 10	45.0	7.0	 20
278	 10	46.0	5.1	 16
279	 10	55.3	11.0	 20
280	 10	49.5	8.6	 20
281	 10	43.0	6.9	 20
282	 10	46.0	6.8	 25
283	 10	50.0	8.9	 25
284	 10	65.0	10.9	 20
285	 10	45.0	7.9	 25
286	 10	42.0	8.6	 25
287	 10	46.5	7.9	 20
288	 10	53.0	7.3	 25
289	 10	46.0	6.8	 25
290	 10	43.0	7.1	 16
291	 10	42.0	8.8	 20
292	 10	45.0	5.9	 20
293	 10	43.0	6.8	 16
294	 10	41.0	8.3	 20
295	 10	58.0	9.8	 25
296	 10	67.5	12.0	 20
297	 10	316.0	82.0	 25
298	 10	110.0	15.2	 25
299	 10	50.0	11.1	 20
300	 10	43.0	7.9	 25
301	 10	40.0	7.4	 25
302	 10	44.0	8.7	 20
303	 10	41.0	8.0	 25
304	 10	77.3	11.4	 20
305	 10	56.0	10.3	 16
306	 10	53.3	9.3	 20
307	 10	44.0	6.2	 20
308	 10	61.0	12.4	 20
309	 10	101.0	15.4	 25
310	 10	48.0	6.2	 25
311	 10	47.3	7.5	 20
312	 10	65.0	16.8	 25
313	 10	49.0	7.9	 25
314	 10	43.3	8.3	 20
315	 10	42.0	6.9	 25
316	 10	46.0	7.2	 25
317	 10	36.5	7.6	 20
318	 10	38.3	6.6	 20
319	 10	148.8	16.6	 20
320	 10	41.3	7.7	 16
321	 10	40.0	6.7	 20
322	 10	78.0	18.7	 25
323	 10	42.3	7.0	 20
324	 10	49.0	5.7	 25
325	 10	41.0	9.1	 25
326	 10	48.3	7.6	 20
327	 10	45.0	6.8	 25
328	 10	39.0	4.6	 25
329	 10	42.3	6.0	 20
330	 10	39.0	6.5	 25
331	 10	48.0	10.5	 25
332	 10	45.0	7.8	 16
333	 10	56.5	10.1	 20
334	 10	41.0	6.1	 20
335	 10	43.0	7.8	 16
336	 10	46.0	7.1	 25
337	 10	40.0	8.1	 25
338	 10	43.8	8.7	 20
339	 10	39.0	6.5	 25
340	 10	38.0	6.7	 25
341	 10	40.3	6.3	 20
342	 10	44.0	8.8	 25
343	 10	45.0	9.4	 25
344	 10	43.5	8.6	 20
345	 10	42.0	8.0	 25
346	 10	43.0	8.0	 20
347	 10	60.8	17.8	 16
348	 10	203.0	28.1	 20
349	 10	58.8	10.3	 20
350	 10	126.0	15.8	 20
351	 10	49.0	7.0	 25
352	 10	107.0	13.2	 25
353	 10	47.3	9.0	 20
354	 10	77.0	10.0	 25
355	 10	48.0	8.6	 25
356	 10	56.3	11.2	 20
357	 10	45.0	7.9	 25
358	 10	42.0	7.6	 25
359	 10	43.3	8.5	 16
360	 10	38.0	6.9	 20
361	 10	42.0	8.9	 20
362	 10	47.3	8.6	 16
363	 10	43.3	9.6	 20
364	 10	39.0	7.9	 25
365	 10	45.3	7.1	 20
366	 10	70.0	14.1	 25
367	 10	44.0	10.8	 25
368	 10	47.0	9.8	 20
369	 10	45.0	7.7	 25
370	 10	57.0	10.2	 25
371	 10	39.0	6.8	 20
372	 10	40.0	6.8	 25
373	 10	54.3	8.9	 20
374	 10	41.5	7.5	 16
375	 10	62.5	9.6	 20
376	 10	41.0	6.8	 20
377	 10	46.0	8.1	 16
378	 10	46.0	6.9	 25
379	 10	50.0	8.0	 25
380	 10	43.0	6.3	 20
381	 10	54.0	6.5	 25
382	 10	44.0	8.0	 25
383	 10	46.3	7.9	 20
384	 10	55.0	8.5	 25
385	 10	42.0	9.7	 25
386	 10	57.3	11.9	 20
387	 10	51.0	10.5	 20
388	 10	40.0	5.6	 20
389	 10	47.8	10.4	 16
390	 10	41.3	10.7	 20
391	 10	48.3	9.3	 20
392	 10	47.3	7.3	 20
393	 10	42.0	6.3	 25
394	 10	41.0	6.0	 25
395	 10	54.0	11.7	 20
396	 10	44.0	6.7	 25
397	 10	43.0	7.7	 25
398	 10	43.0	6.8	 20
399	 10	41.0	7.8	 25
400	 10	43.0	7.5	 25
401	 10	39.0	6.8	 16
402	 10	44.5	11.9	 20
403	 10	41.3	8.2	 20
404	 10	49.3	8.3	 16
405	 10	63.3	9.0	 20
406	 10	55.0	8.3	 25
407	 10	47.5	9.9	 20
408	 10	47.0	8.8	 25
409	 10	50.0	7.7	 25
410	 10	44.3	7.5	 20
411	 10	45.0	7.3	 25
412	 10	185.0	22.0	 25
413	 10	182.0	24.5	 20
414	 10	75.0	9.7	 25
415	 10	40.0	8.5	 20
416	 10	42.3	7.5	 16
417	 10	45.3	6.6	 20
418	 10	73.0	9.6	 20
419	 10	102.3	16.7	 16
420	 10	157.0	17.0	 25
421	 10	68.0	9.6	 25
422	 10	56.8	9.7	 20
423	 10	47.0	7.6	 25
424	 10	72.0	10.9	 25
425	 10	128.5	18.2	 20
426	 10	63.0	10.6	 25
427	 10	76.0	15.8	 25
428	 10	56.3	8.4	 20
429	 10	43.0	8.8	 20
430	 10	47.5	9.6	 20
431	 10	90.3	10.3	 16
432	 10	62.5	9.0	 20
433	 10	81.3	12.8	 20
434	 10	59.8	7.3	 20
435	 10	45.0	6.9	 25
436	 10	43.0	9.8	 25
437	 10	150.5	20.1	 20
438	 10	51.0	8.0	 25
439	 10	41.0	8.3	 25
440	 10	45.0	8.5	 20
441	 10	40.0	6.6	 25
442	 10	42.0	6.6	 25
443	 10	40.3	8.6	 16
444	 10	41.0	8.4	 20
445	 10	40.3	7.5	 20
446	 10	41.3	8.8	 16
447	 10	42.3	6.6	 20
448	 10	44.0	7.7	 25
449	 10	43.0	8.2	 20
450	 10	77.0	16.0	 25
451	 10	40.0	6.1	 25
452	 10	48.3	7.5	 20
453	 10	71.0	10.8	 25
454	 10	123.0	21.3	 25
455	 10	229.0	27.1	 20
456	 10	56.0	12.4	 25
457	 10	48.5	8.2	 20
458	 10	38.5	7.2	 16
459	 10	43.0	7.8	 20
460	 10	44.3	7.4	 20
461	 10	38.3	6.6	 16
462	 10	40.0	8.3	 25
463	 10	74.0	12.3	 25
464	 10	68.5	14.8	 20
465	 10	186.0	30.0	 25
466	 10	460.0	47.2	 25
467	 10	223.8	22.0	 20
468	 10	95.0	16.1	 25
469	 10	97.0	19.3	 25
470	 10	39.8	6.6	 20
471	 10	45.0	7.0	 20
472	 10	38.5	6.7	 20
473	 10	50.8	9.6	 16
474	 10	50.3	7.2	 20
475	 10	47.0	9.1	 25
476	 10	59.3	10.1	 20
477	 10	37.0	6.2	 25
478	 10	42.0	6.4	 25
479	 10	45.0	8.1	 20
480	 10	40.0	8.2	 25
481	 10	39.0	6.3	 25
482	 10	54.3	10.1	 20
483	 10	42.0	7.4	 25
484	 10	40.0	6.6	 25
485	 10	45.8	7.5	 16
486	 10	40.0	6.6	 20
487	 10	51.0	9.7	 20
488	 10	57.5	17.0	 20
489	 10	270.5	31.2	 20
490	 10	261.0	28.7	 25
491	 10	140.0	27.2	 25
492	 10	51.5	8.3	 20
493	 10	67.0	7.9	 25
494	 10	123.0	17.7	 25
495	 10	57.5	8.7	 20
496	 10	51.0	8.0	 25
497	 10	153.0	27.7	 25
498	 10	530.8	49.8	 20
499	 10	68.5	12.1	 20
500	 10	69.5	12.0	 20
501	 10	60.0	6.9	 16
502	 10	45.0	8.1	 20
503	 10	68.0	12.0	 25
504	 10	45.0	6.9	 20
505	 10	50.0	9.6	 25
506	 10	219.0	21.5	 25
507	 10	393.3	43.8	 20
508	 10	159.0	21.0	 25
509	 10	375.0	37.5	 25
510	 10	61.0	8.1	 20
511	 10	139.0	13.8	 25
512	 10	42.0	7.5	 25
513	 10	41.5	8.0	 16
514	 10	39.8	7.3	 20
515	 10	89.0	11.1	 20
516	 10	99.5	12.0	 16
517	 10	42.0	5.4	 25
518	 10	44.0	7.1	 25
519	 10	45.3	7.3	 20
520	 10	42.0	6.8	 25
521	 10	189.0	19.2	 25
522	 10	96.0	16.8	 20
523	 10	227.0	21.0	 25
524	 10	57.0	9.4	 25
525	 10	95.5	14.6	 20
526	 10	51.3	8.2	 20
527	 10	40.5	9.5	 20
528	 10	40.5	6.9	 16
529	 10	60.0	7.1	 20
530	 10	54.0	8.1	 20
531	 10	117.8	15.0	 20
532	 10	188.0	15.8	 25
533	 10	65.0	9.7	 25
534	 10	49.0	8.8	 20
535	 10	55.0	9.6	 25
536	 10	40.0	6.9	 25
537	 10	40.3	9.6	 20
538	 10	39.0	6.5	 25
539	 10	47.0	8.5	 25
540	 10	40.0	6.8	 16
541	 10	41.3	6.7	 20
542	 10	61.5	10.6	 20
543	 10	58.5	12.1	 16
544	 10	59.5	8.4	 20
545	 10	71.0	12.9	 25
546	 10	192.3	22.6	 20
547	 10	80.0	13.1	 25
548	 10	53.0	9.3	 25
549	 10	62.3	8.4	 20
550	 10	117.0	18.2	 25
551	 10	43.0	8.0	 25
552	 10	86.3	15.9	 20
553	 10	92.0	15.3	 25
554	 10	48.0	8.5	 20
555	 10	45.0	8.2	 16
556	 10	321.3	52.6	 20
557	 10	193.0	22.2	 20
558	 10	105.8	17.7	 16
559	 10	163.0	17.3	 25
560	 10	222.0	27.4	 25
561	 10	132.0	15.5	 20
562	 10	91.0	12.8	 25
563	 10	45.0	6.8	 25
564	 10	48.3	8.3	 20
565	 10	166.0	26.5	 25
566	 10	67.0	9.4	 25
567	 10	63.0	10.6	 20
568	 10	75.8	9.3	 20
569	 10	49.0	7.1	 20
570	 10	73.3	8.6	 16
571	 10	42.3	5.4	 20
572	 10	72.0	10.2	 20
573	 10	60.3	8.3	 20
574	 10	101.0	15.9	 25
575	 10	127.0	22.1	 25
576	 10	45.3	8.1	 20
577	 10	39.0	6.9	 25
578	 10	38.0	6.0	 25
579	 10	37.3	6.9	 20
580	 10	39.0	8.9	 25
581	 10	55.0	7.2	 25
582	 10	43.0	7.9	 16
583	 10	43.3	8.9	 20
584	 10	213.0	40.8	 20
585	 10	69.0	9.9	 16
586	 10	209.5	20.8	 20
587	 10	76.0	13.7	 25
588	 10	42.8	6.8	 20
589	 10	48.0	6.6	 25
590	 10	48.0	10.7	 25
591	 10	163.3	20.9	 20
592	 10	344.0	28.7	 25
593	 10	492.0	75.5	 25
594	 10	60.5	8.9	 20
595	 10	39.0	6.4	 25
596	 10	50.5	10.0	 20
597	 10	57.8	6.1	 16
598	 10	111.3	19.6	 20
599	 10	111.5	19.2	 20
600	 10	63.0	9.3	 16
601	 10	114.0	13.1	 25
602	 10	50.0	9.7	 25
603	 10	39.3	10.8	 20
604	 10	40.0	7.7	 25
605	 10	74.0	10.8	 25
606	 10	45.3	6.5	 20
607	 10	40.0	5.5	 25
608	 10	45.0	9.2	 25
609	 10	43.0	7.5	 20
610	 10	41.8	7.9	 20
611	 10	46.5	6.8	 20
612	 10	45.5	7.3	 16
613	 10	41.0	7.2	 20
614	 10	45.5	8.0	 20
615	 10	44.0	6.0	 20
616	 10	43.0	7.5	 25
617	 10	65.0	8.0	 25
618	 10	68.0	9.3	 20
619	 10	81.0	9.8	 25
620	 10	58.0	8.0	 25
621	 10	48.3	9.9	 20
622	 10	42.0	8.4	 25
623	 10	50.0	6.1	 25
624	 10	51.3	7.8	 16
625	 10	61.5	8.6	 20
626	 10	55.3	8.2	 20
627	 10	66.8	11.3	 16
628	 10	51.3	7.4	 20
629	 10	48.0	10.8	 25
630	 10	50.0	9.3	 20
631	 10	63.0	7.3	 25
632	 10	122.0	18.7	 25
633	 10	51.3	7.6	 20
634	 10	49.0	7.7	 25
635	 10	49.0	8.1	 25
636	 10	38.0	5.0	 20
637	 10	36.0	6.4	 25
638	 10	43.3	7.1	 20
639	 10	1686.8	120.4	 16
  0	 11	45.0	8.4	 25
  1	 11	31.0	5.5	 25
  2	 11	30.3	6.3	 16
  3	 11	33.5	7.2	 20
  4	 11	31.0	4.6	 20
  5	 11	30.3	5.6	 16
  6	 11	29.5	6.6	 20
  7	 11	31.0	6.1	 25
  8	 11	30.3	6.0	 20
  9	 11	33.0	6.3	 25
 10	 11	32.0	5.7	 25
 11	 11	34.3	6.3	 20
 12	 11	30.0	5.2	 25
 13	 11	31.0	6.2	 25
 14	 11	31.8	6.1	 20
 15	 11	31.0	4.8	 25
 16	 11	33.3	6.2	 20
 17	 11	30.3	5.0	 16
 18	 11	31.0	4.8	 20
 19	 11	34.3	8.0	 20
 20	 11	33.3	7.6	 16
 21	 11	31.0	6.7	 25
 22	 11	34.0	6.3	 25
 23	 11	34.0	8.5	 20
 24	 11	32.0	6.5	 25
 25	 11	32.0	6.7	 25
 26	 11	29.0	6.7	 20
 27	 11	33.0	4.9	 25
 28	 11	37.0	5.5	 25
 29	 11	32.3	7.6	 20
 30	 11	31.8	6.0	 20
 31	 11	36.3	7.6	 20
 32	 11	27.3	4.8	 16
 33	 11	33.0	4.0	 20
 34	 11	29.5	5.8	 20
 35	 11	31.8	5.6	 20
 36	 11	36.0	7.3	 25
 37	 11	33.0	7.7	 25
 38	 11	29.5	5.5	 20
 39	 11	33.0	6.0	 25
 40	 11	31.0	4.5	 25
 41	 11	32.3	5.7	 20
 42	 11	38.0	8.9	 25
 43	 11	30.0	4.0	 25
 44	 11	30.5	4.6	 16
 45	 11	30.5	8.0	 20
 46	 11	31.3	4.0	 20
 47	 11	34.3	6.4	 16
 48	 11	32.3	6.6	 20
 49	 11	30.0	5.3	 25
 50	 11	34.3	6.3	 20
 51	 11	31.0	6.0	 25
 52	 11	34.0	6.9	 25
 53	 11	33.5	6.3	 20
 54	 11	35.0	7.6	 25
 55	 11	36.0	8.4	 25
 56	 11	30.3	5.4	 20
 57	 11	32.0	4.8	 25
 58	 11	34.0	4.9	 20
 59	 11	35.0	6.4	 16
 60	 11	34.0	5.8	 20
 61	 11	32.3	5.3	 20
 62	 11	32.3	6.1	 16
 63	 11	34.0	6.3	 25
 64	 11	30.0	6.1	 25
 65	 11	28.0	5.4	 20
 66	 11	35.0	5.8	 25
 67	 11	32.0	5.0	 25
 68	 11	33.0	6.2	 20
 69	 11	35.0	7.8	 25
 70	 11	33.0	4.5	 25
 71	 11	33.0	6.3	 20
 72	 11	32.3	6.2	 20
 73	 11	31.0	6.7	 20
 74	 11	31.5	5.6	 16
 75	 11	33.3	6.9	 20
 76	 11	32.0	4.1	 25
 77	 11	35.0	7.0	 20
 78	 11	31.0	5.5	 25
 79	 11	34.0	6.0	 25
 80	 11	31.3	6.3	 20
 81	 11	31.0	6.5	 25
 82	 11	35.0	6.3	 25
 83	 11	35.0	5.6	 20
 84	 11	32.0	5.2	 25
 85	 11	35.0	5.9	 25
 86	 11	38.3	7.5	 16
 87	 11	33.3	6.6	 20
 88	 11	33.3	6.1	 20
 89	 11	32.3	5.4	 16
 90	 11	34.0	6.2	 25
 91	 11	32.0	7.5	 25
 92	 11	35.0	8.5	 20
 93	 11	29.0	4.5	 25
 94	 11	30.0	5.4	 25
 95	 11	34.0	6.1	 20
 96	 11	30.0	6.8	 25
 97	 11	35.0	5.9	 25
 98	 11	33.0	7.2	 20
 99	 11	33.0	5.9	 25
100	 11	32.0	5.6	 20
101	 11	29.3	6.5	 16
102	 11	33.0	5.4	 20
103	 11	32.0	5.4	 20
104	 11	32.3	6.3	 20
105	 11	33.0	7.0	 25
106	 11	32.0	4.9	 25
107	 11	30.5	6.0	 20
108	 11	34.0	6.9	 25
109	 11	33.0	6.8	 25
110	 11	33.0	5.1	 20
111	 11	32.0	6.8	 25
112	 11	33.0	5.4	 25
113	 11	34.0	6.4	 20
114	 11	27.8	4.8	 20
115	 11	34.0	7.9	 20
116	 11	33.5	5.8	 16
117	 11	31.3	5.2	 20
118	 11	33.0	5.4	 25
119	 11	33.0	6.7	 20
120	 11	35.0	5.9	 25
121	 11	30.0	4.1	 25
122	 11	36.0	9.0	 20
123	 11	34.0	6.0	 25
124	 11	31.0	7.6	 25
125	 11	30.5	5.6	 20
126	 11	35.0	5.3	 25
127	 11	34.0	7.3	 25
128	 11	40.3	9.7	 16
129	 11	38.0	7.2	 20
130	 11	36.0	6.2	 20
131	 11	37.5	7.4	 16
132	 11	34.0	7.0	 25
133	 11	37.0	7.4	 25
134	 11	35.0	6.9	 20
135	 11	35.0	6.0	 25
136	 11	39.0	7.4	 25
137	 11	35.5	6.0	 20
138	 11	37.0	6.3	 25
139	 11	37.0	7.8	 25
140	 11	34.5	6.2	 20
141	 11	43.5	9.1	 20
142	 11	38.3	5.4	 20
143	 11	34.3	5.3	 16
144	 11	38.0	7.5	 20
145	 11	38.0	5.5	 20
146	 11	40.0	6.9	 20
147	 11	35.0	5.6	 25
148	 11	36.0	5.5	 25
149	 11	34.8	7.1	 20
150	 11	36.0	6.2	 25
151	 11	39.0	6.7	 25
152	 11	36.3	5.8	 20
153	 11	37.0	6.9	 25
154	 11	34.0	7.2	 25
155	 11	36.0	4.8	 16
156	 11	32.8	6.9	 20
157	 11	34.0	7.2	 20
158	 11	33.0	7.8	 16
159	 11	35.3	7.0	 20
160	 11	36.0	6.6	 25
161	 11	34.8	6.8	 20
162	 11	46.0	7.9	 25
163	 11	42.0	8.1	 25
164	 11	42.0	5.9	 20
165	 11	46.0	10.4	 25
166	 11	41.0	8.0	 25
167	 11	44.0	6.8	 20
168	 11	38.0	5.9	 25
169	 11	38.3	8.3	 20
170	 11	34.0	7.3	 16
171	 11	36.5	7.0	 20
172	 11	35.0	6.9	 20
173	 11	38.0	8.2	 16
174	 11	36.0	7.7	 25
175	 11	37.0	7.7	 25
176	 11	39.0	5.9	 20
177	 11	35.0	7.0	 25
178	 11	36.0	8.7	 25
179	 11	34.0	5.1	 20
180	 11	33.0	6.9	 25
181	 11	40.0	9.2	 25
182	 11	33.5	5.9	 20
183	 11	30.0	5.0	 20
184	 11	33.3	5.4	 20
185	 11	32.3	7.2	 16
186	 11	37.3	7.8	 20
187	 11	33.0	6.3	 20
188	 11	31.0	3.9	 20
189	 11	31.0	6.2	 25
190	 11	33.0	7.8	 25
191	 11	31.0	7.2	 20
192	 11	34.0	6.9	 25
193	 11	42.0	8.3	 25
194	 11	34.3	7.8	 20
195	 11	34.0	5.7	 25
196	 11	32.0	5.9	 25
197	 11	34.0	5.0	 16
198	 11	33.3	6.7	 20
199	 11	32.0	6.0	 20
200	 11	32.5	6.8	 16
201	 11	31.5	5.1	 20
202	 11	30.0	5.8	 25
203	 11	31.3	5.9	 20
204	 11	31.0	5.7	 25
205	 11	32.0	4.7	 25
206	 11	33.3	6.8	 20
207	 11	32.0	6.2	 25
208	 11	30.0	6.1	 25
209	 11	38.0	8.3	 20
210	 11	37.0	8.8	 25
211	 11	31.3	6.8	 20
212	 11	33.5	7.3	 16
213	 11	29.5	8.8	 20
214	 11	32.0	6.7	 20
215	 11	34.0	6.0	 16
216	 11	32.0	6.7	 25
217	 11	33.0	6.1	 25
218	 11	34.8	9.0	 20
219	 11	33.0	7.6	 25
220	 11	33.0	7.2	 25
221	 11	31.8	6.9	 20
222	 11	31.0	5.6	 25
223	 11	38.0	7.2	 25
224	 11	31.3	5.3	 20
225	 11	27.3	4.6	 20
226	 11	33.3	5.9	 20
227	 11	39.0	7.0	 16
228	 11	35.3	6.6	 20
229	 11	33.3	5.1	 20
230	 11	31.0	4.8	 20
231	 11	30.0	5.3	 25
232	 11	30.0	5.9	 25
233	 11	30.3	6.3	 20
234	 11	31.0	6.0	 25
235	 11	31.0	6.2	 25
236	 11	34.0	5.5	 20
237	 11	32.0	5.4	 25
238	 11	32.0	5.9	 25
239	 11	31.3	6.8	 16
240	 11	32.3	5.7	 20
241	 11	32.5	6.2	 20
242	 11	31.3	5.8	 16
243	 11	34.0	7.8	 25
244	 11	33.0	6.3	 25
245	 11	33.0	5.4	 20
246	 11	33.0	7.6	 25
247	 11	30.0	5.1	 25
248	 11	29.5	6.1	 20
249	 11	31.0	5.2	 25
250	 11	32.0	5.0	 25
251	 11	34.0	5.3	 20
252	 11	33.0	5.6	 25
253	 11	32.0	6.7	 20
254	 11	30.3	6.3	 16
255	 11	32.8	6.9	 20
256	 11	35.0	12.5	 20
257	 11	32.3	6.2	 20
258	 11	33.0	7.4	 25
259	 11	35.0	6.7	 25
260	 11	30.0	8.7	 20
261	 11	33.0	5.6	 25
262	 11	36.0	6.3	 25
263	 11	31.5	5.6	 20
264	 11	36.0	7.5	 25
265	 11	31.0	4.9	 25
266	 11	30.3	4.2	 20
267	 11	31.0	5.5	 20
268	 11	35.3	5.9	 20
269	 11	34.3	6.9	 16
270	 11	31.5	5.9	 20
271	 11	35.0	6.6	 25
272	 11	28.0	5.2	 20
273	 11	33.0	6.3	 25
274	 11	32.0	7.2	 25
275	 11	29.5	6.5	 20
276	 11	33.0	5.6	 25
277	 11	30.0	4.9	 25
278	 11	33.3	5.8	 20
279	 11	31.0	6.0	 25
280	 11	33.0	7.5	 25
281	 11	32.3	4.5	 16
282	 11	31.0	5.8	 20
283	 11	34.5	6.3	 20
284	 11	34.0	7.8	 16
285	 11	30.0	4.8	 25
286	 11	31.0	5.1	 25
287	 11	29.3	3.8	 20
288	 11	32.0	6.9	 25
289	 11	40.0	8.3	 25
290	 11	33.5	7.1	 20
291	 11	35.0	6.2	 25
292	 11	30.0	5.5	 25
293	 11	31.0	5.0	 20
294	 11	32.0	6.7	 25
295	 11	29.5	7.1	 20
296	 11	32.3	6.4	 16
297	 11	67.0	208.7	 20
298	 11	32.3	5.1	 20
299	 11	29.3	5.7	 20
300	 11	33.0	6.8	 25
301	 11	35.0	5.9	 25
302	 11	32.8	7.2	 20
303	 11	32.0	6.1	 25
304	 11	35.0	7.3	 25
305	 11	31.5	7.5	 20
306	 11	32.0	6.1	 25
307	 11	34.0	7.0	 25
308	 11	31.3	4.2	 16
309	 11	38.3	6.9	 20
310	 11	31.0	7.1	 20
311	 11	33.3	5.2	 16
312	 11	32.0	6.8	 20
313	 11	35.0	5.5	 25
314	 11	33.8	6.8	 20
315	 11	30.0	5.2	 25
316	 11	32.0	4.7	 25
317	 11	29.5	7.1	 20
318	 11	34.0	5.8	 25
319	 11	32.0	5.8	 25
320	 11	33.5	7.4	 20
321	 11	32.0	5.3	 25
322	 11	32.3	6.8	 20
323	 11	30.8	7.3	 16
324	 11	30.8	6.2	 20
325	 11	33.0	6.0	 20
326	 11	28.5	4.4	 16
327	 11	30.0	6.4	 25
328	 11	32.0	7.1	 25
329	 11	29.3	4.9	 20
330	 11	33.0	8.7	 25
331	 11	30.0	5.4	 25
332	 11	34.3	7.4	 20
333	 11	35.0	7.6	 25
334	 11	30.0	4.8	 25
335	 11	32.5	4.8	 20
336	 11	31.3	4.1	 20
337	 11	32.3	3.9	 20
338	 11	30.3	4.3	 16
339	 11	32.0	5.5	 20
340	 11	34.5	7.0	 20
341	 11	32.0	4.8	 20
342	 11	32.0	5.3	 25
343	 11	32.0	6.3	 25
344	 11	35.0	4.8	 20
345	 11	33.0	6.5	 25
346	 11	31.0	5.1	 25
347	 11	31.0	7.0	 20
348	 11	33.0	6.7	 25
349	 11	37.0	57.2	 25
350	 11	28.0	5.4	 16
351	 11	31.0	5.5	 20
352	 11	32.0	6.9	 20
353	 11	32.0	5.9	 16
354	 11	34.3	6.2	 20
355	 11	38.0	8.5	 25
356	 11	32.0	5.7	 20
357	 11	37.0	6.6	 25
358	 11	29.0	7.0	 25
359	 11	32.0	6.9	 20
360	 11	31.0	6.1	 25
361	 11	31.0	4.9	 25
362	 11	29.3	5.3	 20
363	 11	32.0	6.8	 25
364	 11	33.0	7.7	 20
365	 11	28.3	4.2	 16
366	 11	34.0	7.3	 20
367	 11	30.0	6.4	 20
368	 11	36.3	6.0	 16
369	 11	31.0	5.8	 25
370	 11	32.0	5.3	 25
371	 11	35.5	7.4	 20
372	 11	33.0	7.4	 25
373	 11	33.0	6.9	 25
374	 11	30.5	5.8	 20
375	 11	31.0	5.3	 25
376	 11	32.0	6.4	 25
377	 11	29.3	5.8	 20
378	 11	31.3	6.3	 20
379	 11	33.3	5.4	 20
380	 11	33.0	7.6	 16
381	 11	32.5	7.0	 20
382	 11	34.3	4.9	 20
383	 11	34.0	6.9	 20
384	 11	32.0	5.8	 25
385	 11	32.0	7.8	 25
386	 11	34.0	7.3	 20
387	 11	31.0	6.5	 25
388	 11	30.0	5.6	 25
389	 11	33.3	6.5	 20
390	 11	31.0	4.1	 25
391	 11	33.0	6.2	 25
392	 11	32.0	7.7	 16
393	 11	36.0	8.0	 20
394	 11	34.0	8.1	 20
395	 11	29.0	4.6	 16
396	 11	37.3	6.7	 20
397	 11	29.0	4.6	 25
398	 11	33.0	5.5	 20
399	 11	31.0	5.9	 25
400	 11	32.0	7.5	 25
401	 11	33.0	7.6	 20
402	 11	33.0	6.9	 25
403	 11	33.0	4.7	 25
404	 11	36.0	5.6	 20
405	 11	33.0	6.3	 25
406	 11	30.5	8.3	 20
407	 11	33.0	8.1	 16
408	 11	34.0	5.6	 20
409	 11	32.8	6.4	 20
410	 11	34.3	6.8	 16
411	 11	29.0	4.7	 25
412	 11	32.0	5.3	 25
413	 11	33.5	7.6	 20
414	 11	32.0	4.9	 25
415	 11	32.0	6.4	 25
416	 11	30.0	6.2	 20
417	 11	31.0	5.6	 25
418	 11	32.0	6.7	 25
419	 11	29.0	5.4	 20
420	 11	32.0	6.4	 20
421	 11	29.0	5.7	 20
422	 11	32.8	7.1	 16
423	 11	31.0	5.2	 20
424	 11	34.0	6.1	 25
425	 11	31.5	5.3	 20
426	 11	36.0	16.3	 25
427	 11	32.0	7.6	 25
428	 11	29.3	3.2	 20
429	 11	31.0	5.5	 25
430	 11	31.0	4.6	 25
431	 11	32.5	6.4	 20
432	 11	33.0	7.0	 25
433	 11	32.0	7.1	 25
434	 11	31.0	6.1	 16
435	 11	30.3	6.7	 20
436	 11	32.5	6.3	 20
437	 11	35.5	7.6	 16
438	 11	32.0	8.6	 25
439	 11	31.0	5.4	 25
440	 11	33.3	7.4	 20
441	 11	32.0	5.4	 25
442	 11	32.0	8.0	 25
443	 11	29.3	5.4	 20
444	 11	33.0	6.7	 25
445	 11	33.0	5.9	 25
446	 11	30.0	4.3	 20
447	 11	35.0	8.2	 25
448	 11	34.8	7.0	 20
449	 11	30.5	6.6	 16
450	 11	28.0	5.3	 20
451	 11	30.8	5.6	 20
452	 11	33.3	5.4	 20
453	 11	36.0	7.0	 25
454	 11	36.0	6.4	 25
455	 11	35.3	8.8	 20
456	 11	37.0	6.9	 25
457	 11	33.0	6.7	 25
458	 11	33.3	7.3	 20
459	 11	34.0	6.6	 25
460	 11	28.0	5.9	 25
461	 11	30.8	5.1	 20
462	 11	30.3	4.5	 20
463	 11	30.0	5.2	 20
464	 11	32.3	4.5	 16
465	 11	32.0	6.7	 20
466	 11	35.0	7.9	 25
467	 11	32.3	6.0	 20
468	 11	32.0	6.4	 25
469	 11	35.0	6.8	 25
470	 11	34.0	7.5	 20
471	 11	36.0	6.8	 25
472	 11	33.0	4.7	 25
473	 11	31.0	6.7	 20
474	 11	31.0	4.4	 25
475	 11	33.0	6.0	 20
476	 11	31.3	5.8	 16
477	 11	32.0	4.9	 20
478	 11	30.3	4.1	 20
479	 11	34.0	5.7	 16
480	 11	31.0	5.6	 25
481	 11	30.0	5.6	 25
482	 11	29.3	6.0	 20
483	 11	36.0	6.7	 25
484	 11	33.0	8.1	 25
485	 11	34.0	6.7	 20
486	 11	34.0	6.0	 25
487	 11	33.0	8.9	 25
488	 11	31.3	5.6	 20
489	 11	31.5	7.6	 20
490	 11	44.8	10.6	 20
491	 11	75.5	19.1	 16
492	 11	53.8	13.1	 20
493	 11	31.0	5.4	 20
494	 11	30.0	6.0	 20
495	 11	31.0	5.1	 25
496	 11	31.0	6.4	 25
497	 11	29.5	5.9	 20
498	 11	32.0	4.9	 25
499	 11	33.0	6.8	 25
500	 11	30.0	5.2	 20
501	 11	35.0	6.7	 25
502	 11	34.0	7.3	 25
503	 11	31.3	6.3	 16
504	 11	34.0	6.5	 20
505	 11	32.3	5.5	 20
506	 11	34.3	7.2	 16
507	 11	31.3	4.3	 20
508	 11	32.0	7.4	 25
509	 11	36.0	7.3	 20
510	 11	34.0	6.8	 25
511	 11	36.0	6.5	 25
512	 11	31.0	6.6	 20
513	 11	34.0	5.1	 25
514	 11	32.0	6.0	 25
515	 11	32.3	5.5	 20
516	 11	34.0	6.8	 25
517	 11	32.5	6.7	 20
518	 11	34.0	6.5	 16
519	 11	32.0	6.0	 20
520	 11	31.3	6.7	 20
521	 11	33.5	6.9	 16
522	 11	31.0	6.4	 25
523	 11	32.0	7.0	 25
524	 11	33.0	6.5	 20
525	 11	36.0	5.1	 25
526	 11	36.0	7.8	 25
527	 11	30.3	4.5	 20
528	 11	33.0	5.0	 25
529	 11	33.0	5.5	 25
530	 11	36.0	6.1	 20
531	 11	36.3	8.0	 20
532	 11	32.5	7.4	 20
533	 11	32.5	6.8	 16
534	 11	33.0	6.7	 20
535	 11	35.5	6.3	 20
536	 11	32.3	6.2	 20
537	 11	31.0	5.8	 25
538	 11	35.0	7.4	 25
539	 11	32.3	4.8	 20
540	 11	32.0	4.5	 25
541	 11	31.0	5.4	 25
542	 11	34.3	5.7	 20
543	 11	31.0	5.3	 25
544	 11	35.0	6.0	 25
545	 11	32.0	6.0	 16
546	 11	31.0	5.2	 20
547	 11	31.3	5.3	 20
548	 11	30.8	6.9	 16
549	 11	33.0	6.7	 20
550	 11	34.0	6.4	 25
551	 11	33.0	5.6	 20
552	 11	33.0	5.9	 25
553	 11	35.0	5.6	 25
554	 11	35.0	6.8	 20
555	 11	34.0	6.1	 25
556	 11	34.0	6.5	 25
557	 11	33.0	6.5	 20
558	 11	33.0	5.4	 25
559	 11	31.0	6.2	 20
560	 11	32.0	5.2	 16
561	 11	33.5	5.9	 20
562	 11	35.8	7.1	 20
563	 11	32.0	7.2	 16
564	 11	31.0	6.8	 25
565	 11	34.0	6.1	 25
566	 11	35.5	7.6	 20
567	 11	32.0	5.2	 25
568	 11	30.0	5.5	 25
569	 11	31.3	4.5	 20
570	 11	28.0	7.0	 25
571	 11	34.0	6.7	 25
572	 11	36.0	6.6	 20
573	 11	36.0	6.5	 20
574	 11	30.5	6.7	 20
575	 11	32.0	5.6	 16
576	 11	32.8	7.1	 20
577	 11	30.0	5.4	 20
578	 11	29.0	6.5	 20
579	 11	31.0	6.4	 25
580	 11	31.0	4.0	 25
581	 11	30.0	6.3	 20
582	 11	33.0	6.5	 25
583	 11	31.0	5.2	 25
584	 11	33.5	8.2	 20
585	 11	29.0	5.1	 25
586	 11	34.0	7.0	 25
587	 11	32.8	6.9	 16
588	 11	35.0	6.8	 20
589	 11	37.0	7.4	 20
590	 11	32.0	5.5	 16
591	 11	33.0	6.4	 25
592	 11	31.0	5.2	 25
593	 11	32.3	6.0	 20
594	 11	33.0	5.6	 25
595	 11	33.0	5.8	 25
596	 11	34.3	4.9	 20
597	 11	34.0	7.1	 25
598	 11	33.0	6.5	 25
599	 11	32.3	6.4	 20
600	 11	32.0	5.3	 25
601	 11	33.3	7.7	 20
602	 11	31.3	5.9	 16
603	 11	36.5	6.6	 20
604	 11	33.3	5.8	 20
605	 11	33.0	6.2	 20
606	 11	33.0	5.7	 25
607	 11	34.0	6.0	 25
608	 11	33.3	6.7	 20
609	 11	33.0	5.1	 25
610	 11	30.0	5.2	 25
611	 11	33.3	6.0	 20
612	 11	30.0	14.5	 25
613	 11	32.0	6.0	 25
614	 11	32.0	4.7	 20
615	 11	31.0	3.6	 20
616	 11	30.5	5.7	 20
617	 11	32.0	6.2	 16
618	 11	31.0	6.9	 20
619	 11	33.0	8.0	 25
620	 11	33.3	6.3	 20
621	 11	33.0	5.5	 25
622	 11	34.0	5.3	 25
623	 11	38.8	6.4	 20
624	 11	53.0	10.2	 25
625	 11	64.0	11.0	 25
626	 11	65.0	13.3	 25
627	 11	49.0	8.8	 20
628	 11	40.0	7.4	 25
629	 11	32.8	5.0	 20
630	 11	32.3	4.3	 16
631	 11	35.3	5.7	 20
632	 11	33.0	4.9	 20
633	 11	29.5	5.0	 20
634	 11	33.0	6.9	 25
635	 11	29.0	4.9	 25
636	 11	32.3	6.3	 20
637	 11	33.0	5.0	 25
638	 11	33.0	7.1	 25
639	 11	50.0	9.1	 20
  0	 12	1474.0	183.9	 25
  1	 12	83.8	14.7	 20
  2	 12	64.0	9.3	 25
  3	 12	112.0	17.3	 25
  4	 12	38.5	6.5	 20
  5	 12	75.0	12.2	 25
  6	 12	88.0	13.5	 25
  7	 12	229.5	20.6	 16
  8	 12	189.3	34.7	 20
  9	 12	198.8	26.2	 20
 10	 12	102.0	13.5	 16
 11	 12	70.0	10.6	 20
 12	 12	50.0	10.4	 25
 13	 12	52.0	7.8	 20
 14	 12	43.0	9.3	 25
 15	 12	94.0	16.0	 25
 16	 12	47.0	9.4	 20
 17	 12	58.0	11.5	 25
 18	 12	42.0	7.3	 25
 19	 12	39.3	7.4	 20
 20	 12	85.0	20.0	 25
 21	 12	51.5	10.0	 20
 22	 12	96.8	16.6	 16
 23	 12	193.0	40.5	 20
 24	 12	142.3	19.6	 20
 25	 12	155.0	25.1	 20
 26	 12	40.0	6.8	 25
 27	 12	46.0	8.1	 25
 28	 12	68.8	11.7	 20
 29	 12	211.0	53.7	 25
 30	 12	125.0	29.2	 25
 31	 12	119.3	25.0	 20
 32	 12	124.0	26.9	 25
 33	 12	83.0	15.7	 25
 34	 12	62.3	12.3	 20
 35	 12	82.3	16.1	 20
 36	 12	47.3	7.3	 20
 37	 12	53.3	9.6	 16
 38	 12	175.3	39.9	 20
 39	 12	141.0	25.5	 25
 40	 12	196.0	21.9	 20
 41	 12	97.0	20.1	 25
 42	 12	183.0	30.3	 25
 43	 12	217.0	28.8	 20
 44	 12	82.0	17.8	 25
 45	 12	48.0	6.7	 25
 46	 12	53.5	12.6	 20
 47	 12	53.0	9.7	 25
 48	 12	69.0	12.8	 25
 49	 12	80.8	12.4	 16
 50	 12	57.3	10.5	 20
 51	 12	77.3	13.5	 20
 52	 12	66.8	11.0	 16
 53	 12	172.0	29.7	 25
 54	 12	290.0	38.4	 25
 55	 12	77.0	12.5	 20
 56	 12	44.0	4.9	 25
 57	 12	45.0	7.9	 25
 58	 12	49.0	7.8	 20
 59	 12	92.0	17.3	 25
 60	 12	49.0	9.2	 25
 61	 12	96.3	17.9	 20
 62	 12	207.0	55.5	 25
 63	 12	144.3	22.7	 20
 64	 12	139.3	22.8	 16
 65	 12	49.5	9.4	 20
 66	 12	69.5	6.8	 20
 67	 12	259.8	27.6	 20
 68	 12	191.0	37.1	 25
 69	 12	60.0	10.1	 25
 70	 12	93.3	16.4	 20
 71	 12	772.0	169.7	 25
 72	 12	339.0	71.2	 25
 73	 12	94.0	19.6	 20
 74	 12	106.0	29.2	 25
 75	 12	60.0	13.2	 25
 76	 12	205.8	23.2	 16
 77	 12	315.5	65.3	 20
 78	 12	56.3	13.8	 20
 79	 12	49.8	9.1	 16
 80	 12	286.8	57.5	 20
 81	 12	45.0	9.4	 25
 82	 12	111.8	17.8	 20
 83	 12	427.0	87.0	 25
 84	 12	84.0	13.9	 25
 85	 12	98.5	13.3	 20
 86	 12	173.0	35.3	 25
 87	 12	459.0	96.8	 25
 88	 12	262.0	53.1	 20
 89	 12	101.0	24.4	 25
 90	 12	242.3	30.0	 20
 91	 12	363.5	22.7	 16
 92	 12	440.0	77.2	 20
 93	 12	76.5	13.7	 20
 94	 12	110.0	12.4	 16
 95	 12	299.0	55.3	 25
 96	 12	60.0	7.5	 25
 97	 12	55.3	10.5	 20
 98	 12	65.0	12.1	 25
 99	 12	64.0	10.3	 25
100	 12	54.0	8.1	 20
101	 12	369.0	98.9	 25
102	 12	565.0	133.2	 25
103	 12	71.5	12.1	 20
104	 12	94.3	16.6	 20
105	 12	167.0	24.8	 20
106	 12	108.0	15.4	 16
107	 12	131.3	48.7	 20
108	 12	69.3	9.8	 20
109	 12	55.3	11.7	 20
110	 12	218.0	37.5	 25
111	 12	170.0	25.1	 25
112	 12	244.0	41.9	 20
113	 12	360.0	66.6	 25
114	 12	152.0	29.5	 25
115	 12	130.8	24.7	 20
116	 12	386.0	85.8	 25
117	 12	70.0	14.9	 25
118	 12	215.3	22.0	 16
119	 12	131.3	26.5	 20
120	 12	70.0	12.6	 20
121	 12	288.0	17.6	 16
122	 12	503.5	79.6	 20
123	 12	335.0	41.8	 25
124	 12	312.0	57.1	 25
125	 12	105.0	18.2	 20
126	 12	252.0	45.8	 25
127	 12	765.0	159.9	 25
128	 12	757.0	153.2	 20
129	 12	990.0	201.6	 25
130	 12	1290.0	300.7	 25
131	 12	1338.8	316.1	 20
132	 12	908.5	69.7	 20
133	 12	655.3	93.6	 20
134	 12	456.3	24.2	 16
135	 12	554.0	58.7	 20
136	 12	372.5	33.6	 20
137	 12	522.3	40.8	 20
138	 12	553.0	67.6	 25
139	 12	626.0	80.5	 25
140	 12	391.3	49.4	 20
141	 12	3127.0	498.7	 25
142	 12	1579.0	271.5	 25
143	 12	244.5	43.7	 20
144	 12	377.0	84.9	 25
145	 12	2789.0	727.7	 25
146	 12	1735.3	94.6	 16
147	 12	1202.8	189.0	 20
148	 12	283.5	35.4	 20
149	 12	1318.3	119.2	 16
150	 12	1174.0	203.5	 20
151	 12	2301.0	342.8	 25
152	 12	1130.0	148.8	 20
153	 12	113.0	15.8	 25
154	 12	1408.0	241.2	 25
155	 12	1656.3	282.1	 20
156	 12	1719.0	374.5	 25
157	 12	237.0	50.2	 25
158	 12	527.0	122.0	 20
159	 12	532.0	146.1	 25
160	 12	537.3	81.6	 20
161	 12	1390.8	80.2	 16
162	 12	375.8	69.8	 20
163	 12	3148.0	382.0	 20
164	 12	3699.8	366.1	 16
165	 12	3458.0	565.4	 25
166	 12	965.0	157.8	 25
167	 12	3558.5	450.4	 20
168	 12	1216.0	255.7	 25
169	 12	571.0	103.3	 25
170	 12	404.8	93.6	 20
171	 12	656.0	151.3	 25
172	 12	1897.0	459.1	 25
173	 12	1717.0	441.1	 20
174	 12	551.0	78.3	 20
175	 12	1743.0	195.8	 20
176	 12	2023.3	147.9	 16
177	 12	1394.3	201.8	 20
178	 12	73.0	12.1	 20
179	 12	1121.5	142.8	 20
180	 12	148.0	24.8	 25
181	 12	48.0	10.2	 25
182	 12	51.5	9.4	 20
183	 12	61.0	10.4	 25
184	 12	45.0	7.4	 25
185	 12	44.5	6.8	 20
186	 12	46.0	6.3	 25
187	 12	51.0	8.4	 25
188	 12	38.0	6.7	 16
189	 12	59.3	5.5	 20
190	 12	131.3	18.8	 20
191	 12	41.8	8.4	 16
192	 12	43.0	6.4	 25
193	 12	45.0	10.3	 25
194	 12	36.3	6.3	 20
195	 12	39.0	6.1	 25
196	 12	37.0	6.2	 25
197	 12	39.5	6.4	 20
198	 12	40.0	7.1	 25
199	 12	37.0	6.2	 25
200	 12	38.0	5.2	 20
201	 12	38.0	9.0	 25
202	 12	38.5	7.0	 20
203	 12	36.8	6.9	 16
204	 12	41.3	6.9	 20
205	 12	45.0	5.9	 20
206	 12	41.0	6.3	 20
207	 12	44.0	8.8	 25
208	 12	37.0	7.7	 25
209	 12	136.3	20.8	 20
210	 12	77.0	12.0	 25
211	 12	83.0	12.9	 25
212	 12	41.0	7.7	 20
213	 12	40.0	10.3	 25
214	 12	70.0	13.2	 25
215	 12	40.3	7.4	 20
216	 12	39.3	7.3	 20
217	 12	38.0	5.9	 20
218	 12	40.3	5.8	 16
219	 12	53.0	10.2	 20
220	 12	42.0	7.0	 25
221	 12	45.3	6.3	 20
222	 12	45.0	7.9	 25
223	 12	43.0	6.2	 25
224	 12	44.3	7.6	 20
225	 12	42.0	5.6	 25
226	 12	41.0	7.5	 25
227	 12	44.0	8.1	 20
228	 12	46.0	9.5	 25
229	 12	42.0	9.5	 25
230	 12	41.8	6.4	 16
231	 12	39.3	5.3	 20
232	 12	45.5	8.5	 20
233	 12	39.5	7.0	 16
234	 12	55.0	9.5	 25
235	 12	51.0	9.1	 25
236	 12	46.0	8.3	 20
237	 12	38.0	6.8	 25
238	 12	38.0	7.3	 25
239	 12	46.0	8.4	 20
240	 12	37.0	6.4	 25
241	 12	40.0	7.7	 25
242	 12	47.3	9.9	 20
243	 12	61.0	10.2	 20
244	 12	42.5	8.6	 20
245	 12	40.8	6.1	 16
246	 12	38.0	7.2	 20
247	 12	36.0	7.8	 20
248	 12	42.3	7.4	 20
249	 12	44.0	9.0	 25
250	 12	38.0	6.1	 25
251	 12	44.5	7.2	 20
252	 12	41.0	8.4	 25
253	 12	40.0	6.3	 25
254	 12	40.5	6.6	 20
255	 12	44.0	8.3	 25
256	 12	38.0	6.1	 25
257	 12	41.8	7.2	 16
258	 12	38.0	6.5	 20
259	 12	39.0	5.3	 20
260	 12	41.0	5.5	 16
261	 12	48.8	7.7	 20
262	 12	55.0	9.4	 25
263	 12	46.5	6.1	 20
264	 12	57.0	8.9	 25
265	 12	39.0	7.2	 25
266	 12	42.0	7.6	 20
267	 12	41.0	6.2	 25
268	 12	45.0	7.6	 25
269	 12	51.8	7.1	 20
270	 12	49.0	10.4	 25
271	 12	43.0	5.4	 20
272	 12	41.3	7.8	 16
273	 12	37.5	6.0	 20
274	 12	37.3	6.5	 20
275	 12	41.3	6.7	 16
276	 12	39.0	6.3	 25
277	 12	40.0	6.5	 25
278	 12	57.0	9.6	 20
279	 12	91.0	13.9	 25
280	 12	165.0	27.1	 25
281	 12	43.5	7.9	 20
282	 12	39.0	6.6	 25
283	 12	42.0	8.2	 25
284	 12	41.5	6.9	 20
285	 12	44.3	7.3	 20
286	 12	44.3	7.7	 20
287	 12	35.5	6.3	 16
288	 12	56.3	7.9	 20
289	 12	71.0	12.0	 20
290	 12	72.3	8.6	 20
291	 12	61.0	8.0	 25
292	 12	67.0	11.4	 25
293	 12	48.3	7.9	 20
294	 12	42.0	8.9	 25
295	 12	40.0	7.9	 25
296	 12	38.0	6.8	 20
297	 12	40.0	7.0	 25
298	 12	43.0	8.7	 25
299	 12	39.3	7.5	 16
300	 12	46.0	9.2	 20
301	 12	48.3	8.9	 20
302	 12	39.0	5.4	 16
303	 12	44.0	8.3	 20
304	 12	39.0	5.7	 25
305	 12	42.8	8.7	 20
306	 12	41.0	6.5	 25
307	 12	58.0	9.9	 25
308	 12	49.5	8.6	 20
309	 12	46.0	8.9	 25
310	 12	55.0	10.3	 25
311	 12	44.8	6.7	 20
312	 12	41.0	7.4	 25
313	 12	42.0	5.7	 20
314	 12	40.3	4.9	 16
315	 12	63.5	11.4	 20
316	 12	89.8	16.3	 20
317	 12	43.3	6.5	 16
318	 12	36.0	7.2	 25
319	 12	40.0	6.0	 25
320	 12	40.3	5.5	 20
321	 12	41.0	8.5	 25
322	 12	48.0	9.1	 25
323	 12	59.3	9.0	 20
324	 12	41.0	7.8	 25
325	 12	42.0	6.0	 25
326	 12	44.3	8.8	 20
327	 12	53.0	8.6	 20
328	 12	47.0	7.6	 20
329	 12	43.0	6.4	 16
330	 12	43.3	7.0	 20
331	 12	42.3	7.2	 20
332	 12	61.0	12.8	 20
333	 12	49.0	9.6	 25
334	 12	57.0	9.0	 25
335	 12	225.5	26.1	 20
336	 12	39.0	5.9	 25
337	 12	43.0	6.6	 25
338	 12	43.0	8.5	 20
339	 12	43.0	8.2	 25
340	 12	41.0	8.1	 25
341	 12	68.5	10.0	 16
342	 12	79.8	11.4	 20
343	 12	48.0	7.2	 20
344	 12	51.5	8.4	 16
345	 12	55.8	8.5	 20
346	 12	45.0	7.4	 25
347	 12	46.0	7.3	 20
348	 12	87.0	14.7	 25
349	 12	38.0	6.7	 25
350	 12	49.5	9.0	 20
351	 12	45.0	6.6	 25
352	 12	58.0	10.4	 25
353	 12	60.0	10.1	 20
354	 12	48.0	7.6	 25
355	 12	87.0	14.5	 20
356	 12	43.3	8.0	 16
357	 12	55.5	10.2	 20
358	 12	58.0	7.2	 20
359	 12	67.3	9.3	 20
360	 12	43.0	8.9	 25
361	 12	46.0	9.7	 25
362	 12	97.5	13.2	 20
363	 12	37.0	6.3	 25
364	 12	42.0	6.7	 25
365	 12	36.0	6.1	 20
366	 12	37.0	6.3	 25
367	 12	44.0	8.7	 25
368	 12	44.8	10.1	 20
369	 12	45.3	6.4	 20
370	 12	46.0	9.4	 20
371	 12	67.3	11.6	 16
372	 12	48.0	9.0	 20
373	 12	74.0	11.9	 25
374	 12	46.3	7.1	 20
375	 12	69.0	12.3	 25
376	 12	63.0	10.6	 25
377	 12	39.0	7.1	 20
378	 12	43.0	7.4	 25
379	 12	46.0	8.0	 25
380	 12	41.3	8.6	 20
381	 12	41.0	5.5	 25
382	 12	44.0	6.6	 25
383	 12	43.0	9.4	 16
384	 12	59.3	11.0	 20
385	 12	47.0	7.3	 20
386	 12	46.0	8.0	 16
387	 12	43.0	6.0	 25
388	 12	41.0	6.5	 25
389	 12	34.8	6.6	 20
390	 12	46.0	7.2	 25
391	 12	48.0	10.0	 25
392	 12	36.0	6.2	 20
393	 12	50.0	7.3	 25
394	 12	154.0	29.6	 25
395	 12	41.5	7.5	 20
396	 12	47.0	12.4	 25
397	 12	42.3	7.8	 20
398	 12	38.8	8.0	 16
399	 12	39.5	7.3	 20
400	 12	51.0	8.5	 20
401	 12	43.0	5.5	 20
402	 12	59.0	8.1	 25
403	 12	54.0	8.6	 25
404	 12	43.0	7.1	 20
405	 12	180.0	30.2	 25
406	 12	43.0	7.6	 25
407	 12	42.0	8.2	 20
408	 12	36.0	6.0	 25
409	 12	43.0	8.2	 25
410	 12	43.0	7.9	 20
411	 12	41.3	7.6	 20
412	 12	42.5	6.6	 20
413	 12	49.0	7.4	 16
414	 12	48.3	9.6	 20
415	 12	46.0	7.4	 25
416	 12	78.3	10.7	 20
417	 12	50.0	7.5	 25
418	 12	47.0	8.7	 25
419	 12	52.3	9.4	 20
420	 12	182.0	21.6	 25
421	 12	43.0	12.0	 25
422	 12	40.3	6.8	 20
423	 12	40.0	4.5	 25
424	 12	58.0	8.8	 20
425	 12	58.0	9.3	 16
426	 12	58.5	9.4	 20
427	 12	42.8	6.7	 20
428	 12	38.5	7.1	 16
429	 12	43.0	8.2	 25
430	 12	44.0	8.4	 25
431	 12	48.0	8.8	 20
432	 12	40.0	7.7	 25
433	 12	51.0	7.7	 25
434	 12	40.3	7.0	 20
435	 12	44.0	8.1	 25
436	 12	48.0	8.3	 25
437	 12	55.3	10.0	 20
438	 12	69.3	10.3	 20
439	 12	41.3	5.5	 20
440	 12	85.3	6.6	 16
441	 12	40.0	6.2	 20
442	 12	37.3	4.7	 20
443	 12	43.0	6.2	 20
444	 12	52.0	10.0	 25
445	 12	51.0	8.8	 25
446	 12	51.0	7.6	 20
447	 12	52.0	8.5	 25
448	 12	43.0	6.2	 25
449	 12	42.0	7.8	 20
450	 12	43.0	7.9	 25
451	 12	43.0	7.0	 25
452	 12	43.3	5.6	 16
453	 12	45.3	8.0	 20
454	 12	43.5	9.8	 20
455	 12	48.0	7.6	 16
456	 12	47.3	7.3	 20
457	 12	56.0	9.6	 25
458	 12	37.0	5.4	 20
459	 12	42.0	8.0	 25
460	 12	42.0	8.7	 25
461	 12	38.0	7.0	 20
462	 12	41.0	5.9	 25
463	 12	39.0	6.3	 25
464	 12	37.5	6.7	 20
465	 12	42.0	8.8	 25
466	 12	44.5	7.6	 20
467	 12	46.0	6.8	 16
468	 12	42.3	10.6	 20
469	 12	44.8	8.4	 20
470	 12	38.3	6.7	 16
471	 12	43.0	6.4	 25
472	 12	45.0	8.3	 25
473	 12	42.3	9.1	 20
474	 12	148.0	23.7	 25
475	 12	37.0	7.0	 25
476	 12	50.5	6.7	 20
477	 12	44.0	5.2	 25
478	 12	41.0	6.7	 25
479	 12	40.3	7.6	 20
480	 12	41.5	7.8	 20
481	 12	85.8	11.4	 20
482	 12	67.5	12.5	 16
483	 12	48.3	7.8	 20
484	 12	79.0	12.7	 20
485	 12	68.0	10.3	 20
486	 12	108.0	22.1	 25
487	 12	45.0	5.9	 25
488	 12	47.0	7.5	 20
489	 12	68.0	8.7	 25
490	 12	68.0	12.0	 25
491	 12	45.0	18.8	 20
492	 12	41.0	7.6	 25
493	 12	40.0	7.0	 25
494	 12	40.5	8.6	 16
495	 12	41.3	7.8	 20
496	 12	47.0	8.3	 20
497	 12	46.5	7.4	 16
498	 12	49.8	9.1	 20
499	 12	35.0	6.1	 25
500	 12	47.0	9.0	 20
501	 12	56.0	7.5	 25
502	 12	49.0	9.8	 25
503	 12	64.0	8.6	 20
504	 12	57.0	7.9	 25
505	 12	74.0	12.8	 25
506	 12	45.0	11.3	 20
507	 12	68.0	11.0	 25
508	 12	44.3	8.4	 20
509	 12	38.5	7.5	 16
510	 12	42.3	7.2	 20
511	 12	40.0	4.8	 20
512	 12	54.8	12.2	 16
513	 12	49.0	7.6	 25
514	 12	48.0	7.6	 25
515	 12	46.3	10.8	 20
516	 12	46.0	6.6	 25
517	 12	50.0	6.9	 25
518	 12	42.0	8.9	 20
519	 12	37.0	6.9	 25
520	 12	40.0	7.2	 25
521	 12	38.8	5.8	 20
522	 12	45.8	8.7	 20
523	 12	42.3	6.6	 20
524	 12	41.0	6.3	 16
525	 12	37.3	8.5	 20
526	 12	41.3	7.9	 20
527	 12	75.8	14.8	 20
528	 12	37.0	6.4	 25
529	 12	44.0	7.3	 25
530	 12	48.3	8.5	 20
531	 12	40.0	5.7	 25
532	 12	41.0	7.3	 25
533	 12	41.5	8.6	 20
534	 12	41.0	8.1	 25
535	 12	42.0	9.6	 25
536	 12	41.3	9.4	 16
537	 12	54.5	11.3	 20
538	 12	45.3	8.6	 20
539	 12	40.3	7.3	 16
540	 12	38.0	7.1	 25
541	 12	39.0	8.2	 25
542	 12	82.0	14.3	 20
543	 12	48.0	9.5	 25
544	 12	294.0	50.5	 25
545	 12	41.0	6.7	 20
546	 12	44.0	9.0	 25
547	 12	152.0	25.4	 25
548	 12	78.3	16.7	 20
549	 12	41.0	7.7	 25
550	 12	44.0	7.0	 20
551	 12	43.3	8.7	 16
552	 12	45.3	7.1	 20
553	 12	75.3	11.5	 20
554	 12	44.3	8.8	 20
555	 12	43.0	10.0	 25
556	 12	42.0	8.0	 25
557	 12	50.5	7.8	 20
558	 12	37.0	6.4	 25
559	 12	37.0	5.5	 25
560	 12	45.0	14.8	 20
561	 12	41.0	7.0	 25
562	 12	42.0	8.4	 25
563	 12	38.3	7.6	 20
564	 12	45.3	7.0	 20
565	 12	40.3	6.9	 20
566	 12	42.0	8.8	 16
567	 12	41.3	6.6	 20
568	 12	57.0	11.3	 25
569	 12	44.0	6.3	 20
570	 12	38.0	7.3	 25
571	 12	43.0	8.0	 25
572	 12	39.3	7.7	 20
573	 12	40.0	7.6	 25
574	 12	48.0	8.2	 25
575	 12	38.0	8.9	 20
576	 12	61.0	12.0	 25
577	 12	41.0	8.8	 25
578	 12	47.0	8.2	 16
579	 12	52.3	8.4	 20
580	 12	44.5	6.3	 20
581	 12	36.5	4.6	 16
582	 12	38.0	6.3	 25
583	 12	42.0	8.4	 25
584	 12	40.0	4.7	 20
585	 12	43.0	6.9	 25
586	 12	40.0	9.8	 25
587	 12	43.3	8.3	 20
588	 12	43.0	10.5	 25
589	 12	37.0	7.6	 25
590	 12	38.3	6.4	 20
591	 12	48.5	6.0	 20
592	 12	53.8	9.3	 20
593	 12	45.3	8.8	 16
594	 12	39.0	8.7	 20
595	 12	52.0	8.9	 20
596	 12	39.3	6.2	 20
597	 12	39.0	5.3	 25
598	 12	42.0	6.7	 25
599	 12	41.3	7.4	 20
600	 12	37.0	5.8	 25
601	 12	50.0	6.4	 25
602	 12	37.0	5.8	 20
603	 12	40.0	7.2	 25
604	 12	39.0	6.1	 25
605	 12	46.5	7.7	 16
606	 12	43.3	7.9	 20
607	 12	47.5	8.5	 20
608	 12	58.3	7.8	 16
609	 12	44.3	7.3	 20
610	 12	41.0	7.6	 25
611	 12	44.0	6.4	 20
612	 12	48.0	7.9	 25
613	 12	38.0	5.6	 25
614	 12	50.0	8.6	 20
615	 12	42.0	9.3	 25
616	 12	42.0	7.0	 25
617	 12	202.8	31.7	 20
618	 12	98.0	14.0	 25
619	 12	41.5	8.5	 20
620	 12	36.0	4.6	 16
621	 12	98.0	13.4	 20
622	 12	96.0	10.5	 20
623	 12	88.5	11.8	 16
624	 12	64.0	8.1	 25
625	 12	98.0	14.5	 25
626	 12	92.5	15.6	 20
627	 12	73.0	11.7	 25
628	 12	59.0	10.3	 25
629	 12	42.3	6.5	 20
630	 12	43.0	9.2	 25
631	 12	39.0	5.6	 25
632	 12	38.3	7.1	 20
633	 12	84.3	10.6	 20
634	 12	39.5	9.5	 20
635	 12	41.3	7.3	 16
636	 12	39.0	7.2	 20
637	 12	40.5	6.3	 20
638	 12	46.0	7.9	 20
639	 12	1717.0	266.4	 25
  0	 13	48.0	7.5	 20
  1	 13	52.3	8.6	 16
  2	 13	45.0	7.0	 25
  3	 13	93.0	14.9	 25
  4	 13	37.0	6.8	 20
  5	 13	70.0	11.7	 25
  6	 13	47.0	9.4	 25
  7	 13	126.3	17.0	 20
  8	 13	61.0	10.0	 25
  9	 13	74.0	13.4	 25
 10	 13	52.3	10.3	 20
 11	 13	57.0	10.3	 25
 12	 13	46.3	8.2	 20
 13	 13	41.5	7.5	 16
 14	 13	38.3	8.2	 20
 15	 13	47.3	7.4	 20
 16	 13	149.3	14.3	 20
 17	 13	43.0	7.6	 25
 18	 13	40.0	7.2	 25
 19	 13	42.0	7.9	 20
 20	 13	72.0	10.7	 25
 21	 13	43.0	7.5	 25
 22	 13	47.5	7.7	 20
 23	 13	68.0	13.1	 25
 24	 13	71.0	12.9	 25
 25	 13	91.5	15.0	 16
 26	 13	41.3	7.2	 20
 27	 13	45.5	9.6	 20
 28	 13	49.3	5.5	 16
 29	 13	62.3	11.2	 20
 30	 13	64.0	10.8	 25
 31	 13	66.8	11.4	 20
 32	 13	55.0	10.1	 25
 33	 13	51.0	9.0	 25
 34	 13	39.0	7.2	 20
 35	 13	43.0	7.4	 25
 36	 13	40.0	6.6	 25
 37	 13	47.8	6.6	 20
 38	 13	155.0	31.0	 25
 39	 13	55.5	12.7	 20
 40	 13	74.5	13.3	 16
 41	 13	56.3	11.6	 20
 42	 13	53.3	12.1	 20
 43	 13	140.5	13.5	 16
 44	 13	48.0	8.6	 25
 45	 13	43.0	7.3	 25
 46	 13	39.0	6.1	 20
 47	 13	40.0	9.3	 25
 48	 13	59.0	8.6	 25
 49	 13	49.3	7.1	 20
 50	 13	55.0	12.6	 25
 51	 13	55.0	8.9	 25
 52	 13	51.0	11.1	 20
 53	 13	58.3	8.7	 20
 54	 13	115.0	16.4	 20
 55	 13	44.0	8.2	 16
 56	 13	43.3	6.5	 20
 57	 13	39.0	3.5	 20
 58	 13	48.0	7.3	 20
 59	 13	96.0	14.8	 25
 60	 13	43.0	8.2	 25
 61	 13	52.3	9.2	 20
 62	 13	70.0	11.2	 25
 63	 13	47.0	6.6	 25
 64	 13	56.3	6.1	 20
 65	 13	45.0	5.2	 25
 66	 13	44.0	7.2	 25
 67	 13	66.5	11.2	 16
 68	 13	59.0	8.6	 20
 69	 13	58.3	8.6	 20
 70	 13	61.3	10.0	 16
 71	 13	388.5	62.9	 20
 72	 13	112.0	21.9	 25
 73	 13	49.3	8.0	 20
 74	 13	55.0	12.2	 25
 75	 13	44.0	8.5	 25
 76	 13	73.0	11.5	 20
 77	 13	60.0	13.4	 25
 78	 13	51.0	11.0	 25
 79	 13	49.3	10.2	 20
 80	 13	79.0	14.4	 25
 81	 13	40.3	7.8	 20
 82	 13	67.3	9.8	 16
 83	 13	141.0	24.3	 20
 84	 13	48.0	5.1	 20
 85	 13	42.0	7.6	 16
 86	 13	72.0	10.5	 25
 87	 13	147.0	13.9	 25
 88	 13	56.0	9.0	 20
 89	 13	41.0	6.8	 25
 90	 13	111.0	18.1	 25
 91	 13	119.3	16.1	 20
 92	 13	147.0	19.8	 25
 93	 13	54.0	7.6	 25
 94	 13	54.8	10.1	 20
 95	 13	160.5	20.2	 20
 96	 13	43.0	8.5	 20
 97	 13	39.3	6.4	 16
 98	 13	59.5	9.6	 20
 99	 13	42.5	6.6	 20
100	 13	40.3	8.2	 20
101	 13	88.0	13.5	 25
102	 13	140.0	25.2	 25
103	 13	40.3	6.6	 20
104	 13	41.0	8.2	 25
105	 13	64.0	10.2	 25
106	 13	45.3	9.7	 20
107	 13	62.0	9.4	 25
108	 13	50.0	8.0	 25
109	 13	36.3	4.8	 16
110	 13	65.0	12.0	 20
111	 13	77.0	10.6	 20
112	 13	173.5	23.6	 16
113	 13	64.3	9.9	 20
114	 13	66.0	11.2	 25
115	 13	55.5	10.5	 20
116	 13	85.0	14.0	 25
117	 13	43.0	6.3	 25
118	 13	68.8	10.8	 20
119	 13	55.0	9.0	 25
120	 13	37.0	7.1	 25
121	 13	73.3	9.6	 20
122	 13	94.0	15.8	 25
123	 13	70.3	11.5	 20
124	 13	43.0	8.8	 16
125	 13	45.5	8.0	 20
126	 13	49.3	4.8	 20
127	 13	305.0	43.5	 20
128	 13	190.0	30.2	 25
129	 13	155.0	22.3	 25
130	 13	531.5	61.5	 20
131	 13	328.0	46.3	 25
132	 13	1241.0	91.3	 25
133	 13	631.3	39.7	 20
134	 13	216.0	31.3	 25
135	 13	264.0	29.7	 25
136	 13	295.0	24.5	 20
137	 13	168.8	18.8	 20
138	 13	140.5	17.8	 20
139	 13	167.3	22.7	 16
140	 13	224.3	31.5	 20
141	 13	1164.0	116.2	 25
142	 13	186.8	22.8	 20
143	 13	47.0	5.3	 25
144	 13	55.0	8.7	 25
145	 13	376.8	67.8	 20
146	 13	293.0	75.8	 25
147	 13	240.0	34.0	 25
148	 13	64.0	11.8	 20
149	 13	261.0	65.4	 25
150	 13	110.0	42.7	 25
151	 13	308.0	31.6	 16
152	 13	278.3	38.9	 20
153	 13	48.5	8.2	 20
154	 13	218.3	34.6	 16
155	 13	82.0	16.4	 25
156	 13	91.0	13.1	 25
157	 13	152.3	25.7	 20
158	 13	77.0	15.0	 25
159	 13	141.0	24.2	 25
160	 13	90.3	16.3	 20
161	 13	190.0	56.7	 25
162	 13	73.0	12.5	 25
163	 13	707.0	136.9	 20
164	 13	908.0	219.9	 25
165	 13	847.3	112.6	 20
166	 13	87.3	12.5	 16
167	 13	1433.8	301.5	 20
168	 13	293.8	41.0	 20
169	 13	63.3	9.5	 20
170	 13	54.0	10.0	 25
171	 13	122.0	14.8	 25
172	 13	585.0	93.5	 20
173	 13	571.0	102.2	 25
174	 13	86.0	18.3	 25
175	 13	255.3	51.0	 20
176	 13	708.0	130.9	 25
177	 13	105.0	29.7	 25
178	 13	45.5	6.8	 20
179	 13	209.3	42.8	 20
180	 13	44.0	6.0	 20
181	 13	43.3	6.3	 16
182	 13	45.3	7.3	 20
183	 13	57.0	10.2	 25
184	 13	43.8	8.4	 20
185	 13	40.0	10.0	 25
186	 13	42.0	6.9	 25
187	 13	45.3	6.2	 20
188	 13	36.0	6.7	 25
189	 13	38.0	6.1	 25
190	 13	50.0	7.2	 20
191	 13	43.0	8.4	 25
192	 13	47.8	7.4	 20
193	 13	41.3	8.8	 16
194	 13	39.5	5.9	 20
195	 13	40.0	7.6	 20
196	 13	44.0	7.5	 16
197	 13	40.0	8.6	 25
198	 13	39.0	6.4	 25
199	 13	36.8	8.4	 20
200	 13	42.0	7.5	 25
201	 13	41.0	7.4	 25
202	 13	36.3	6.8	 20
203	 13	35.0	4.8	 25
204	 13	40.0	6.7	 25
205	 13	45.3	7.7	 20
206	 13	41.8	7.4	 20
207	 13	41.3	6.9	 20
208	 13	38.8	7.6	 16
209	 13	118.3	15.8	 20
210	 13	42.0	7.7	 20
211	 13	571.5	34.1	 20
212	 13	48.0	7.2	 25
213	 13	45.0	9.3	 25
214	 13	55.3	7.4	 20
215	 13	38.0	7.3	 25
216	 13	67.0	10.1	 25
217	 13	45.0	7.5	 20
218	 13	41.0	5.3	 25
219	 13	42.0	8.2	 25
220	 13	41.8	7.1	 16
221	 13	65.8	9.8	 20
222	 13	61.8	9.6	 20
223	 13	39.0	6.5	 16
224	 13	40.3	7.1	 20
225	 13	39.0	7.2	 25
226	 13	41.8	8.0	 20
227	 13	44.0	9.5	 25
228	 13	53.0	9.3	 25
229	 13	44.0	7.6	 20
230	 13	44.0	7.7	 25
231	 13	40.0	5.6	 25
232	 13	42.5	5.3	 20
233	 13	41.0	7.7	 25
234	 13	64.0	9.2	 20
235	 13	60.3	8.8	 16
236	 13	43.0	6.7	 20
237	 13	37.3	5.9	 20
238	 13	38.0	6.9	 16
239	 13	46.0	8.6	 25
240	 13	39.0	7.2	 25
241	 13	43.5	8.9	 20
242	 13	46.0	8.9	 25
243	 13	47.0	11.0	 25
244	 13	47.0	7.8	 20
245	 13	43.0	7.1	 25
246	 13	35.0	5.5	 25
247	 13	41.0	8.7	 20
248	 13	35.5	4.5	 20
249	 13	42.3	6.4	 20
250	 13	36.8	6.5	 16
251	 13	49.5	10.1	 20
252	 13	39.0	6.7	 20
253	 13	37.5	6.7	 20
254	 13	42.0	17.0	 25
255	 13	38.0	6.2	 25
256	 13	37.0	4.3	 20
257	 13	45.0	9.1	 25
258	 13	41.0	5.9	 25
259	 13	40.3	6.2	 20
260	 13	42.0	5.3	 25
261	 13	72.0	10.9	 25
262	 13	112.3	16.3	 20
263	 13	47.8	6.6	 16
264	 13	51.8	8.5	 20
265	 13	35.3	6.6	 20
266	 13	42.5	5.7	 16
267	 13	76.0	14.1	 25
268	 13	47.0	7.3	 25
269	 13	80.3	11.6	 20
270	 13	37.0	6.5	 25
271	 13	47.0	8.1	 25
272	 13	36.3	7.3	 20
273	 13	39.0	6.9	 25
274	 13	39.0	7.5	 25
275	 13	38.3	6.8	 20
276	 13	39.0	6.4	 20
277	 13	41.3	6.4	 20
278	 13	50.0	6.7	 16
279	 13	90.3	12.5	 20
280	 13	84.5	14.1	 20
281	 13	40.3	7.6	 20
282	 13	41.0	6.8	 25
283	 13	38.0	6.6	 25
284	 13	44.8	9.9	 20
285	 13	46.0	7.9	 25
286	 13	41.0	6.2	 25
287	 13	41.3	7.8	 20
288	 13	40.0	8.1	 25
289	 13	71.0	10.5	 25
290	 13	55.5	8.0	 16
291	 13	46.0	6.7	 20
292	 13	60.5	7.2	 20
293	 13	49.8	10.3	 16
294	 13	39.3	7.7	 20
295	 13	48.0	10.3	 25
296	 13	48.5	8.6	 20
297	 13	39.0	5.7	 25
298	 13	42.0	6.5	 25
299	 13	49.0	11.3	 20
300	 13	48.0	8.1	 25
301	 13	40.0	6.2	 25
302	 13	40.8	7.2	 20
303	 13	41.0	6.3	 25
304	 13	51.3	9.8	 20
305	 13	38.8	10.5	 16
306	 13	42.0	7.6	 20
307	 13	64.3	10.6	 20
308	 13	64.8	10.6	 20
309	 13	78.0	12.7	 25
310	 13	50.0	7.4	 25
311	 13	47.8	7.2	 20
312	 13	44.0	5.9	 25
313	 13	42.0	8.6	 25
314	 13	41.0	7.2	 20
315	 13	52.0	8.9	 25
316	 13	45.0	8.3	 25
317	 13	51.3	9.3	 20
318	 13	41.5	8.1	 20
319	 13	41.3	5.9	 20
320	 13	44.3	4.9	 16
321	 13	42.5	8.1	 20
322	 13	54.0	7.4	 25
323	 13	56.0	8.4	 20
324	 13	38.0	5.4	 25
325	 13	43.0	7.7	 25
326	 13	38.8	5.2	 20
327	 13	55.0	9.9	 25
328	 13	76.0	9.5	 25
329	 13	49.5	10.8	 20
330	 13	48.0	9.7	 25
331	 13	40.0	6.1	 25
332	 13	50.8	8.8	 16
333	 13	52.8	9.2	 20
334	 13	46.0	9.4	 20
335	 13	79.0	12.6	 16
336	 13	42.0	6.8	 25
337	 13	42.0	6.7	 25
338	 13	44.0	7.5	 20
339	 13	55.0	10.9	 25
340	 13	42.0	8.5	 25
341	 13	92.5	13.9	 20
342	 13	49.0	6.9	 25
343	 13	52.0	8.7	 25
344	 13	43.3	7.5	 20
345	 13	51.0	10.1	 25
346	 13	53.3	10.6	 20
347	 13	47.5	5.7	 16
348	 13	93.3	12.8	 20
349	 13	44.3	7.7	 20
350	 13	60.5	10.7	 20
351	 13	56.0	9.0	 25
352	 13	49.0	7.0	 25
353	 13	55.3	12.8	 20
354	 13	54.0	8.4	 25
355	 13	55.0	8.4	 25
356	 13	44.5	9.2	 20
357	 13	45.0	7.3	 25
358	 13	57.0	11.8	 25
359	 13	69.3	9.5	 16
360	 13	45.0	11.4	 20
361	 13	41.5	7.3	 20
362	 13	70.5	11.3	 16
363	 13	37.3	4.7	 20
364	 13	40.0	8.3	 25
365	 13	36.3	6.8	 20
366	 13	42.0	6.3	 25
367	 13	45.0	7.3	 25
368	 13	39.5	7.8	 20
369	 13	46.0	7.6	 25
370	 13	48.0	9.0	 25
371	 13	77.0	8.6	 20
372	 13	43.0	7.3	 25
373	 13	56.3	10.1	 20
374	 13	45.0	7.6	 16
375	 13	59.3	8.8	 20
376	 13	86.0	15.4	 20
377	 13	50.0	7.9	 16
378	 13	55.0	10.3	 25
379	 13	44.0	7.2	 25
380	 13	37.0	7.1	 20
381	 13	46.0	9.3	 25
382	 13	46.0	9.3	 25
383	 13	42.0	7.5	 20
384	 13	120.0	16.6	 25
385	 13	42.0	7.4	 25
386	 13	57.3	12.3	 20
387	 13	47.0	12.2	 20
388	 13	39.8	5.9	 20
389	 13	36.0	7.1	 16
390	 13	45.0	7.3	 20
391	 13	44.0	8.3	 20
392	 13	49.8	13.4	 20
393	 13	44.0	7.8	 25
394	 13	84.0	15.2	 25
395	 13	41.3	10.0	 20
396	 13	46.0	7.7	 25
397	 13	49.0	5.9	 25
398	 13	39.5	8.0	 20
399	 13	40.0	5.7	 25
400	 13	44.0	8.3	 25
401	 13	55.3	9.7	 16
402	 13	58.8	10.7	 20
403	 13	50.0	8.0	 20
404	 13	49.3	9.1	 16
405	 13	54.8	9.1	 20
406	 13	40.0	5.9	 25
407	 13	40.5	9.0	 20
408	 13	40.0	6.2	 25
409	 13	50.0	7.5	 25
410	 13	57.5	9.1	 20
411	 13	47.0	9.9	 25
412	 13	42.0	8.2	 25
413	 13	118.5	18.4	 20
414	 13	51.0	9.2	 25
415	 13	69.0	9.5	 20
416	 13	97.5	16.4	 16
417	 13	42.8	8.0	 20
418	 13	42.5	7.9	 20
419	 13	56.3	7.1	 16
420	 13	120.0	17.3	 25
421	 13	40.0	5.7	 25
422	 13	40.5	6.9	 20
423	 13	46.0	9.2	 25
424	 13	77.0	13.9	 25
425	 13	45.3	8.0	 20
426	 13	41.0	6.7	 25
427	 13	34.0	7.6	 25
428	 13	37.8	8.1	 20
429	 13	46.5	9.0	 20
430	 13	45.0	6.6	 20
431	 13	37.3	7.0	 16
432	 13	41.0	6.9	 20
433	 13	55.5	9.8	 20
434	 13	45.0	7.9	 20
435	 13	41.0	6.6	 25
436	 13	40.0	6.9	 25
437	 13	47.3	7.5	 20
438	 13	95.0	12.3	 25
439	 13	43.0	7.7	 25
440	 13	75.3	7.3	 20
441	 13	46.0	7.7	 25
442	 13	42.0	5.8	 25
443	 13	45.3	6.0	 16
444	 13	223.5	24.2	 20
445	 13	61.8	9.6	 20
446	 13	49.3	9.7	 16
447	 13	46.5	7.8	 20
448	 13	43.0	7.1	 25
449	 13	37.5	6.9	 20
450	 13	39.0	7.6	 25
451	 13	48.0	9.6	 25
452	 13	43.0	9.9	 20
453	 13	35.0	7.0	 25
454	 13	58.0	10.9	 25
455	 13	50.0	6.6	 20
456	 13	49.0	8.8	 25
457	 13	88.5	12.9	 20
458	 13	38.0	8.1	 16
459	 13	38.3	6.8	 20
460	 13	47.5	5.9	 20
461	 13	41.0	8.0	 16
462	 13	39.0	5.9	 25
463	 13	41.0	7.1	 25
464	 13	40.3	7.2	 20
465	 13	40.0	9.3	 25
466	 13	42.0	7.2	 25
467	 13	43.3	8.1	 20
468	 13	41.0	7.6	 25
469	 13	48.0	9.0	 25
470	 13	39.3	5.3	 20
471	 13	42.0	8.0	 20
472	 13	42.3	6.8	 20
473	 13	38.3	4.7	 16
474	 13	67.0	11.2	 20
475	 13	45.0	5.4	 25
476	 13	47.3	6.4	 20
477	 13	44.0	6.5	 25
478	 13	44.0	10.2	 25
479	 13	50.3	5.3	 20
480	 13	39.0	5.7	 25
481	 13	68.0	9.5	 25
482	 13	93.0	13.1	 20
483	 13	67.0	7.8	 25
484	 13	150.0	19.7	 25
485	 13	82.3	13.3	 16
486	 13	101.5	16.1	 20
487	 13	49.5	9.3	 20
488	 13	44.0	5.7	 16
489	 13	42.0	6.1	 25
490	 13	75.0	12.8	 25
491	 13	38.0	7.1	 20
492	 13	39.0	6.6	 25
493	 13	39.0	7.1	 25
494	 13	49.5	9.0	 20
495	 13	38.0	6.8	 25
496	 13	51.0	11.2	 25
497	 13	38.0	6.9	 20
498	 13	48.0	9.2	 25
499	 13	40.3	6.1	 20
500	 13	43.0	5.9	 16
501	 13	51.5	10.5	 20
502	 13	42.3	7.2	 20
503	 13	41.3	6.7	 20
504	 13	45.0	6.3	 25
505	 13	61.0	9.9	 25
506	 13	51.0	8.8	 20
507	 13	185.0	16.8	 25
508	 13	42.0	9.5	 25
509	 13	50.0	8.9	 20
510	 13	40.0	6.9	 25
511	 13	41.0	6.7	 25
512	 13	44.3	6.7	 20
513	 13	43.0	7.1	 20
514	 13	37.3	3.8	 20
515	 13	48.0	6.0	 16
516	 13	50.5	10.7	 20
517	 13	65.0	12.3	 25
518	 13	41.3	6.8	 20
519	 13	40.0	7.1	 25
520	 13	37.0	5.9	 25
521	 13	38.5	5.3	 20
522	 13	38.0	7.3	 25
523	 13	41.0	8.0	 25
524	 13	41.3	7.5	 20
525	 13	43.0	7.5	 25
526	 13	47.0	8.6	 25
527	 13	155.3	15.6	 16
528	 13	43.0	7.8	 20
529	 13	40.0	7.1	 20
530	 13	45.0	9.3	 16
531	 13	39.0	6.1	 25
532	 13	48.0	8.8	 25
533	 13	49.5	7.1	 20
534	 13	39.0	7.2	 25
535	 13	44.0	8.2	 25
536	 13	40.3	7.0	 20
537	 13	49.0	7.9	 25
538	 13	41.0	7.4	 25
539	 13	43.0	6.1	 20
540	 13	36.3	6.1	 20
541	 13	41.3	6.5	 20
542	 13	40.0	5.4	 16
543	 13	42.0	7.3	 20
544	 13	1043.5	111.4	 20
545	 13	39.3	6.2	 20
546	 13	49.0	17.5	 25
547	 13	108.0	14.7	 25
548	 13	158.3	17.1	 20
549	 13	43.0	9.5	 25
550	 13	40.0	6.3	 25
551	 13	42.0	7.3	 20
552	 13	40.0	8.9	 25
553	 13	55.0	8.5	 25
554	 13	44.5	7.6	 16
555	 13	44.0	8.4	 20
556	 13	40.3	6.8	 20
557	 13	50.0	8.1	 16
558	 13	40.5	9.1	 20
559	 13	42.0	7.9	 25
560	 13	42.0	6.4	 20
561	 13	40.0	7.8	 25
562	 13	37.0	5.9	 25
563	 13	40.3	5.9	 20
564	 13	57.0	9.4	 25
565	 13	42.0	7.6	 25
566	 13	48.3	5.0	 20
567	 13	42.0	7.0	 25
568	 13	40.0	5.9	 20
569	 13	48.0	8.0	 16
570	 13	41.8	6.8	 20
571	 13	44.3	5.8	 20
572	 13	43.5	10.7	 16
573	 13	38.0	6.1	 25
574	 13	46.0	8.6	 25
575	 13	42.0	5.9	 20
576	 13	44.0	6.6	 25
577	 13	39.0	7.2	 25
578	 13	38.3	5.7	 20
579	 13	54.0	8.4	 25
580	 13	45.0	7.5	 25
581	 13	38.0	5.9	 20
582	 13	40.3	5.3	 20
583	 13	40.8	8.7	 20
584	 13	36.3	7.2	 16
585	 13	60.0	10.8	 20
586	 13	34.5	6.7	 20
587	 13	53.3	6.9	 20
588	 13	47.0	6.3	 25
589	 13	41.0	8.2	 25
590	 13	41.0	5.1	 20
591	 13	43.0	6.9	 25
592	 13	46.0	9.2	 25
593	 13	40.3	6.1	 20
594	 13	58.0	10.3	 25
595	 13	46.0	8.6	 25
596	 13	41.5	6.7	 16
597	 13	39.3	8.0	 20
598	 13	40.3	8.1	 20
599	 13	49.3	9.7	 16
600	 13	41.3	8.5	 20
601	 13	47.0	8.2	 25
602	 13	41.5	6.8	 20
603	 13	39.0	8.5	 25
604	 13	43.0	7.3	 25
605	 13	40.3	8.4	 20
606	 13	42.0	10.0	 25
607	 13	57.0	11.0	 25
608	 13	53.0	8.6	 20
609	 13	43.0	7.3	 25
610	 13	38.5	7.1	 20
611	 13	43.3	5.6	 16
612	 13	44.3	7.7	 20
613	 13	37.0	5.0	 20
614	 13	45.0	6.2	 16
615	 13	43.0	7.5	 25
616	 13	44.0	8.8	 25
617	 13	118.0	15.2	 20
618	 13	55.0	9.4	 25
619	 13	41.0	7.0	 25
620	 13	40.0	8.0	 20
621	 13	72.0	11.3	 25
622	 13	68.0	8.4	 25
623	 13	67.3	10.4	 20
624	 13	62.8	13.0	 20
625	 13	98.8	16.4	 20
626	 13	111.3	10.4	 16
627	 13	84.8	13.9	 20
628	 13	58.5	9.7	 20
629	 13	45.3	7.9	 20
630	 13	44.0	8.8	 25
631	 13	42.0	7.1	 25
632	 13	44.5	8.3	 20
633	 13	43.0	5.8	 25
634	 13	40.0	7.0	 25
635	 13	43.3	7.5	 20
636	 13	42.0	6.8	 25
637	 13	42.0	6.9	 25
638	 13	46.5	8.1	 16
639	 13	52.0	7.9	 20
  0	 14	1296.0	275.2	 25
  1	 14	55.3	7.0	 20
  2	 14	63.3	10.4	 20
  3	 14	42.3	5.7	 20
  4	 14	44.5	7.9	 16
  5	 14	38.3	5.2	 20
  6	 14	36.3	6.3	 20
  7	 14	59.5	13.9	 20
  8	 14	43.0	8.8	 25
  9	 14	41.0	7.2	 25
 10	 14	42.5	4.8	 20
 11	 14	87.0	16.6	 25
 12	 14	95.0	16.0	 25
 13	 14	42.5	5.7	 20
 14	 14	38.0	7.2	 25
 15	 14	50.0	7.9	 25
 16	 14	38.3	6.4	 16
 17	 14	40.5	9.0	 20
 18	 14	47.3	7.1	 20
 19	 14	255.8	26.0	 16
 20	 14	73.0	15.0	 20
 21	 14	142.0	17.9	 25
 22	 14	47.0	7.9	 20
 23	 14	44.0	6.6	 25
 24	 14	48.0	7.1	 25
 25	 14	52.0	10.5	 20
 26	 14	50.0	8.8	 25
 27	 14	46.0	8.1	 25
 28	 14	59.3	8.4	 20
 29	 14	102.0	28.4	 25
 30	 14	67.8	12.6	 20
 31	 14	43.5	6.5	 16
 32	 14	66.5	7.4	 20
 33	 14	39.5	7.1	 20
 34	 14	42.3	11.1	 16
 35	 14	50.0	7.8	 25
 36	 14	50.0	7.3	 25
 37	 14	39.3	6.6	 20
 38	 14	55.0	8.6	 25
 39	 14	314.0	44.2	 25
 40	 14	41.3	8.1	 20
 41	 14	45.0	7.8	 25
 42	 14	43.0	9.2	 25
 43	 14	46.5	9.0	 20
 44	 14	40.5	5.8	 20
 45	 14	44.3	7.1	 20
 46	 14	45.3	6.5	 16
 47	 14	72.8	9.2	 20
 48	 14	67.0	10.2	 20
 49	 14	121.5	21.8	 20
 50	 14	87.0	16.1	 25
 51	 14	73.0	11.8	 25
 52	 14	86.0	15.2	 20
 53	 14	62.0	11.9	 25
 54	 14	46.0	9.8	 25
 55	 14	52.5	8.4	 20
 56	 14	40.0	6.2	 25
 57	 14	39.0	5.0	 25
 58	 14	43.0	6.6	 16
 59	 14	48.3	8.6	 20
 60	 14	81.0	9.0	 20
 61	 14	80.5	10.4	 16
 62	 14	53.8	8.4	 20
 63	 14	91.0	14.9	 25
 64	 14	68.8	12.1	 20
 65	 14	47.0	7.6	 25
 66	 14	47.0	9.8	 25
 67	 14	48.5	8.9	 20
 68	 14	42.0	7.7	 25
 69	 14	47.0	49.7	 25
 70	 14	138.5	25.3	 20
 71	 14	67.0	17.1	 25
 72	 14	51.0	9.6	 20
 73	 14	44.5	8.9	 16
 74	 14	38.0	6.9	 20
 75	 14	93.3	9.9	 20
 76	 14	56.5	10.4	 20
 77	 14	55.0	10.1	 25
 78	 14	41.0	6.3	 25
 79	 14	45.3	8.0	 20
 80	 14	48.0	7.6	 25
 81	 14	937.0	158.8	 25
 82	 14	53.5	8.1	 20
 83	 14	53.0	7.6	 25
 84	 14	51.0	9.7	 25
 85	 14	41.5	10.7	 20
 86	 14	42.5	6.9	 20
 87	 14	46.8	9.0	 20
 88	 14	50.0	8.8	 16
 89	 14	43.3	9.5	 20
 90	 14	40.0	7.9	 25
 91	 14	40.3	7.8	 20
 92	 14	50.0	9.0	 25
 93	 14	48.0	12.4	 25
 94	 14	35.5	7.9	 20
 95	 14	50.0	12.7	 25
 96	 14	65.0	10.2	 25
 97	 14	51.3	7.0	 20
 98	 14	43.0	7.0	 25
 99	 14	106.0	14.5	 25
100	 14	42.0	8.1	 16
101	 14	40.5	6.3	 20
102	 14	39.0	7.4	 20
103	 14	46.3	8.2	 16
104	 14	38.0	5.7	 25
105	 14	59.0	10.2	 25
106	 14	146.0	16.5	 20
107	 14	262.0	30.9	 25
108	 14	40.0	6.8	 25
109	 14	46.0	7.2	 20
110	 14	39.0	6.6	 25
111	 14	44.0	6.5	 25
112	 14	70.0	14.3	 20
113	 14	49.0	9.4	 25
114	 14	43.3	7.7	 20
115	 14	46.5	8.9	 16
116	 14	209.0	20.3	 20
117	 14	247.8	26.3	 20
118	 14	69.3	12.0	 20
119	 14	41.0	7.9	 25
120	 14	231.0	31.5	 25
121	 14	338.3	45.1	 20
122	 14	75.0	12.2	 25
123	 14	85.0	14.1	 25
124	 14	40.3	7.1	 20
125	 14	41.0	5.3	 25
126	 14	204.0	39.9	 25
127	 14	45.3	7.3	 16
128	 14	42.5	8.8	 20
129	 14	49.3	8.3	 20
130	 14	46.3	10.4	 16
131	 14	101.3	15.8	 20
132	 14	115.0	15.8	 25
133	 14	48.3	8.3	 20
134	 14	44.0	7.3	 25
135	 14	50.0	6.0	 25
136	 14	90.3	8.0	 20
137	 14	143.0	21.4	 25
138	 14	127.0	16.9	 25
139	 14	132.0	18.3	 20
140	 14	58.0	11.3	 25
141	 14	51.5	7.6	 20
142	 14	47.3	6.5	 16
143	 14	48.0	7.5	 20
144	 14	65.5	10.1	 20
145	 14	55.3	6.1	 16
146	 14	50.0	6.7	 25
147	 14	99.0	11.9	 25
148	 14	42.5	5.9	 20
149	 14	63.0	10.5	 25
150	 14	39.0	7.7	 25
151	 14	65.0	8.7	 20
152	 14	48.0	7.0	 25
153	 14	40.0	6.5	 25
154	 14	60.3	9.8	 20
155	 14	44.3	7.8	 20
156	 14	44.0	6.5	 20
157	 14	213.3	22.3	 16
158	 14	85.3	14.4	 20
159	 14	42.0	9.2	 20
160	 14	41.0	6.9	 20
161	 14	68.0	13.7	 25
162	 14	45.0	6.5	 25
163	 14	62.3	10.4	 20
164	 14	203.0	33.6	 25
165	 14	59.0	9.4	 25
166	 14	81.8	38.9	 20
167	 14	60.0	8.8	 25
168	 14	55.0	9.7	 25
169	 14	47.3	8.7	 16
170	 14	53.3	10.9	 20
171	 14	187.8	30.9	 20
172	 14	63.0	11.3	 16
173	 14	50.3	12.4	 20
174	 14	56.0	10.2	 25
175	 14	59.0	8.1	 20
176	 14	72.0	9.3	 25
177	 14	45.0	6.9	 25
178	 14	86.3	14.5	 20
179	 14	69.0	13.3	 25
180	 14	37.0	6.1	 25
181	 14	43.0	7.2	 20
182	 14	572.0	125.5	 25
183	 14	36.0	5.7	 20
184	 14	35.0	5.9	 16
185	 14	33.0	6.4	 20
186	 14	31.5	8.5	 20
187	 14	32.0	7.4	 16
188	 14	33.0	7.3	 25
189	 14	32.0	5.6	 25
190	 14	28.3	4.7	 20
191	 14	31.0	7.2	 25
192	 14	31.0	6.4	 25
193	 14	31.5	5.9	 20
194	 14	32.0	6.8	 25
195	 14	32.0	4.0	 25
196	 14	31.0	5.4	 20
197	 14	33.3	5.2	 20
198	 14	35.8	11.3	 20
199	 14	29.0	6.2	 16
200	 14	31.5	5.4	 20
201	 14	31.3	5.3	 20
202	 14	32.0	4.7	 20
203	 14	33.0	6.5	 25
204	 14	31.0	6.9	 25
205	 14	31.0	3.8	 20
206	 14	31.0	5.0	 25
207	 14	31.0	7.2	 25
208	 14	30.5	6.5	 20
209	 14	31.0	5.3	 25
210	 14	32.0	5.4	 25
211	 14	34.3	6.4	 16
212	 14	29.8	4.2	 20
213	 14	29.0	6.9	 20
214	 14	28.3	6.2	 16
215	 14	34.0	5.8	 20
216	 14	32.0	6.1	 25
217	 14	36.0	7.8	 20
218	 14	31.0	5.9	 25
219	 14	30.0	5.3	 25
220	 14	30.5	6.0	 20
221	 14	32.0	6.5	 25
222	 14	32.0	6.9	 25
223	 14	32.5	5.4	 20
224	 14	30.0	5.9	 25
225	 14	34.0	5.5	 20
226	 14	32.3	6.7	 16
227	 14	30.5	5.5	 20
228	 14	31.3	3.7	 20
229	 14	32.3	4.9	 16
230	 14	34.0	5.4	 25
231	 14	34.0	5.6	 25
232	 14	31.0	6.1	 20
233	 14	31.0	4.6	 25
234	 14	28.0	5.6	 25
235	 14	31.3	5.5	 20
236	 14	34.0	6.0	 25
237	 14	31.0	6.4	 25
238	 14	31.0	6.3	 20
239	 14	31.5	6.4	 20
240	 14	33.0	6.0	 20
241	 14	33.5	5.8	 16
242	 14	33.0	5.5	 20
243	 14	30.0	4.9	 25
244	 14	33.3	6.8	 20
245	 14	34.0	7.4	 25
246	 14	33.0	6.4	 25
247	 14	34.5	5.1	 20
248	 14	31.0	5.1	 25
249	 14	30.0	5.6	 25
250	 14	29.0	5.7	 20
251	 14	30.0	5.4	 25
252	 14	32.0	5.9	 25
253	 14	36.3	8.3	 16
254	 14	28.0	4.8	 20
255	 14	29.3	6.1	 20
256	 14	33.0	6.1	 16
257	 14	30.0	7.2	 25
258	 14	32.0	6.4	 25
259	 14	31.0	7.3	 20
260	 14	34.0	5.4	 25
261	 14	33.0	6.5	 25
262	 14	31.3	5.5	 20
263	 14	35.0	6.8	 25
264	 14	33.0	7.0	 25
265	 14	31.0	5.8	 20
266	 14	32.0	6.3	 25
267	 14	34.0	4.7	 20
268	 14	36.0	7.7	 16
269	 14	36.0	5.0	 20
270	 14	33.3	7.4	 20
271	 14	34.8	6.7	 20
272	 14	31.0	6.4	 25
273	 14	30.0	5.1	 25
274	 14	33.3	7.2	 20
275	 14	32.0	5.8	 25
276	 14	34.0	8.2	 25
277	 14	39.0	7.3	 20
278	 14	33.0	5.0	 25
279	 14	32.0	7.5	 25
280	 14	31.0	7.1	 20
281	 14	33.3	4.8	 20
282	 14	33.0	7.3	 20
283	 14	33.0	7.1	 16
284	 14	35.0	6.5	 20
285	 14	34.0	6.6	 25
286	 14	32.0	6.6	 20
287	 14	33.0	6.6	 25
288	 14	35.0	6.2	 25
289	 14	34.5	6.2	 20
290	 14	38.0	8.1	 25
291	 14	34.0	6.5	 25
292	 14	34.3	5.0	 20
293	 14	33.0	6.5	 25
294	 14	35.0	6.0	 25
295	 14	28.3	5.0	 16
296	 14	33.3	7.4	 20
297	 14	33.8	6.9	 20
298	 14	34.0	5.7	 16
299	 14	34.0	6.3	 25
300	 14	31.0	6.5	 25
301	 14	32.0	6.5	 20
302	 14	34.0	5.5	 25
303	 14	33.0	7.1	 25
304	 14	34.3	6.4	 20
305	 14	32.0	6.8	 25
306	 14	30.0	5.2	 25
307	 14	33.3	5.9	 20
308	 14	31.3	5.0	 20
309	 14	32.3	8.7	 20
310	 14	34.0	5.1	 16
311	 14	35.5	8.3	 20
312	 14	34.3	7.8	 20
313	 14	35.0	5.4	 20
314	 14	33.0	6.2	 25
315	 14	42.0	62.4	 25
316	 14	38.0	9.2	 20
317	 14	31.0	5.8	 25
318	 14	33.0	5.5	 25
319	 14	37.0	6.3	 20
320	 14	30.0	5.1	 25
321	 14	35.0	7.5	 25
322	 14	30.0	2.9	 16
323	 14	32.0	5.1	 20
324	 14	33.3	6.5	 20
325	 14	33.0	5.1	 16
326	 14	32.3	6.2	 20
327	 14	30.0	5.9	 25
328	 14	33.0	5.1	 20
329	 14	40.0	15.6	 25
330	 14	33.0	5.5	 25
331	 14	32.8	6.3	 20
332	 14	32.0	7.8	 25
333	 14	33.0	6.0	 25
334	 14	31.3	6.1	 20
335	 14	34.0	5.7	 25
336	 14	32.0	7.7	 20
337	 14	33.0	7.8	 16
338	 14	29.0	5.1	 20
339	 14	32.0	5.7	 20
340	 14	32.5	6.2	 16
341	 14	32.0	6.9	 25
342	 14	31.0	3.3	 25
343	 14	33.0	6.7	 20
344	 14	33.0	5.3	 25
345	 14	32.0	4.5	 25
346	 14	35.0	6.9	 20
347	 14	32.0	5.5	 25
348	 14	29.0	4.8	 25
349	 14	34.3	7.5	 20
350	 14	34.0	8.3	 20
351	 14	32.5	5.0	 20
352	 14	34.0	6.4	 16
353	 14	32.5	6.2	 20
354	 14	32.3	6.2	 20
355	 14	34.5	5.3	 20
356	 14	33.0	5.5	 25
357	 14	36.0	7.7	 25
358	 14	34.5	7.1	 20
359	 14	29.0	4.5	 25
360	 14	36.0	6.1	 25
361	 14	32.3	6.7	 20
362	 14	33.0	6.3	 25
363	 14	31.0	6.2	 25
364	 14	35.3	7.0	 16
365	 14	33.0	4.8	 20
366	 14	28.3	5.3	 20
367	 14	31.3	4.8	 16
368	 14	30.3	4.7	 20
369	 14	33.0	6.0	 25
370	 14	31.5	5.8	 20
371	 14	28.0	4.8	 25
372	 14	34.0	7.1	 25
373	 14	31.5	6.4	 20
374	 14	35.0	6.3	 25
375	 14	29.0	6.0	 25
376	 14	29.3	5.1	 20
377	 14	31.0	5.9	 25
378	 14	29.3	4.3	 20
379	 14	32.3	6.6	 16
380	 14	33.0	7.5	 20
381	 14	29.3	5.5	 20
382	 14	34.0	7.3	 16
383	 14	36.0	7.5	 25
384	 14	33.0	5.6	 25
385	 14	29.0	5.4	 20
386	 14	32.0	4.9	 25
387	 14	31.0	6.0	 25
388	 14	29.3	4.6	 20
389	 14	33.0	5.7	 25
390	 14	31.0	6.0	 25
391	 14	31.0	5.7	 20
392	 14	32.5	6.3	 20
393	 14	31.3	4.8	 20
394	 14	32.3	5.9	 16
395	 14	29.8	5.5	 20
396	 14	34.0	7.0	 20
397	 14	30.8	5.9	 20
398	 14	31.0	4.7	 25
399	 14	33.0	6.2	 25
400	 14	32.0	5.6	 25
401	 14	33.3	5.7	 20
402	 14	36.0	6.4	 25
403	 14	33.0	7.5	 25
404	 14	30.5	5.7	 20
405	 14	30.0	5.0	 25
406	 14	30.5	7.0	 20
407	 14	31.3	26.1	 16
408	 14	30.0	6.2	 20
409	 14	30.8	5.9	 20
410	 14	30.3	5.3	 16
411	 14	32.0	6.2	 25
412	 14	29.0	6.4	 25
413	 14	30.3	5.6	 20
414	 14	35.0	7.0	 25
415	 14	35.0	5.1	 25
416	 14	31.3	5.8	 20
417	 14	33.0	6.5	 25
418	 14	31.0	6.3	 25
419	 14	32.0	6.4	 20
420	 14	33.3	4.9	 20
421	 14	33.0	5.9	 20
422	 14	33.0	7.6	 16
423	 14	31.0	4.8	 20
424	 14	31.0	5.8	 25
425	 14	35.0	6.2	 20
426	 14	34.0	4.8	 25
427	 14	34.0	6.5	 25
428	 14	33.3	6.5	 20
429	 14	33.0	6.4	 25
430	 14	30.0	4.4	 25
431	 14	30.8	6.3	 20
432	 14	30.0	5.3	 25
433	 14	34.0	6.4	 25
434	 14	29.5	5.8	 16
435	 14	31.0	3.5	 20
436	 14	31.5	6.1	 20
437	 14	27.3	5.0	 16
438	 14	35.0	7.4	 25
439	 14	32.0	6.4	 25
440	 14	32.0	7.1	 20
441	 14	34.0	6.1	 25
442	 14	32.0	5.7	 25
443	 14	33.5	6.4	 20
444	 14	34.0	7.1	 25
445	 14	35.0	7.4	 25
446	 14	31.3	5.8	 20
447	 14	33.0	6.0	 25
448	 14	33.0	5.7	 20
449	 14	30.8	7.1	 16
450	 14	34.0	5.5	 20
451	 14	35.3	8.0	 20
452	 14	31.3	6.2	 20
453	 14	33.0	5.7	 25
454	 14	30.0	5.7	 25
455	 14	34.0	5.6	 20
456	 14	33.0	7.0	 25
457	 14	31.0	6.2	 25
458	 14	30.3	4.9	 20
459	 14	35.0	7.5	 25
460	 14	34.0	6.6	 25
461	 14	30.0	6.5	 20
462	 14	34.0	6.4	 20
463	 14	32.0	6.0	 20
464	 14	34.5	6.9	 16
465	 14	34.0	7.5	 20
466	 14	32.0	5.6	 25
467	 14	32.0	5.7	 20
468	 14	29.0	6.4	 25
469	 14	33.0	5.8	 25
470	 14	31.0	5.3	 20
471	 14	34.0	6.7	 25
472	 14	33.0	7.4	 25
473	 14	31.3	6.0	 20
474	 14	35.0	6.9	 25
475	 14	33.0	6.3	 20
476	 14	34.5	7.6	 16
477	 14	33.0	5.5	 20
478	 14	31.3	4.4	 20
479	 14	35.0	6.4	 16
480	 14	99.0	70.4	 25
481	 14	32.0	5.5	 25
482	 14	34.3	7.1	 20
483	 14	36.0	7.2	 25
484	 14	32.0	5.2	 25
485	 14	30.8	4.7	 20
486	 14	32.0	7.2	 25
487	 14	30.0	5.9	 25
488	 14	30.0	3.8	 20
489	 14	31.3	5.3	 20
490	 14	33.3	6.3	 20
491	 14	31.3	5.4	 16
492	 14	33.3	6.2	 20
493	 14	32.3	5.6	 20
494	 14	25.3	4.1	 20
495	 14	31.0	4.8	 25
496	 14	32.0	5.4	 25
497	 14	32.5	4.9	 20
498	 14	33.0	7.2	 25
499	 14	30.0	5.0	 25
500	 14	32.3	4.6	 20
501	 14	37.0	7.9	 25
502	 14	32.0	5.4	 25
503	 14	33.0	5.3	 16
504	 14	34.5	6.3	 20
505	 14	34.0	6.4	 20
506	 14	33.3	5.5	 16
507	 14	32.0	6.7	 20
508	 14	31.0	5.4	 25
509	 14	35.3	8.7	 20
510	 14	34.0	5.9	 25
511	 14	35.0	6.8	 25
512	 14	32.3	6.9	 20
513	 14	30.0	6.3	 25
514	 14	34.0	6.8	 25
515	 14	33.3	4.8	 20
516	 14	34.0	5.5	 25
517	 14	31.3	5.6	 20
518	 14	33.3	6.8	 16
519	 14	36.0	6.4	 20
520	 14	35.0	5.5	 20
521	 14	38.0	7.9	 16
522	 14	34.0	6.3	 25
523	 14	32.0	6.5	 25
524	 14	33.0	6.4	 20
525	 14	34.0	6.7	 25
526	 14	36.0	6.3	 25
527	 14	31.0	5.8	 20
528	 14	31.0	6.0	 25
529	 14	32.0	5.3	 25
530	 14	34.3	5.8	 20
531	 14	31.3	5.9	 20
532	 14	30.8	4.0	 20
533	 14	30.5	6.2	 16
534	 14	32.0	5.7	 20
535	 14	28.3	4.5	 20
536	 14	29.3	4.3	 20
537	 14	32.0	6.3	 25
538	 14	30.0	4.7	 25
539	 14	32.0	5.4	 20
540	 14	32.0	5.8	 25
541	 14	33.0	5.2	 25
542	 14	31.0	4.2	 20
543	 14	29.0	4.7	 25
544	 14	33.0	5.2	 25
545	 14	32.0	7.1	 16
546	 14	30.3	6.3	 20
547	 14	33.0	5.7	 20
548	 14	35.8	8.0	 16
549	 14	32.0	5.2	 20
550	 14	32.0	6.6	 25
551	 14	31.3	4.9	 20
552	 14	32.0	6.3	 25
553	 14	34.0	7.0	 25
554	 14	30.0	7.3	 20
555	 14	32.0	5.5	 25
556	 14	35.0	7.2	 25
557	 14	29.0	5.0	 20
558	 14	34.0	6.0	 25
559	 14	34.0	4.8	 20
560	 14	35.5	8.4	 16
561	 14	29.3	6.0	 20
562	 14	29.5	5.1	 20
563	 14	33.0	6.5	 16
564	 14	29.0	6.3	 25
565	 14	35.0	5.8	 25
566	 14	38.0	5.6	 20
567	 14	35.0	7.4	 25
568	 14	35.0	6.6	 25
569	 14	30.3	6.6	 20
570	 14	32.0	6.2	 25
571	 14	31.0	5.8	 25
572	 14	35.3	6.1	 20
573	 14	33.5	7.4	 20
574	 14	32.0	6.4	 20
575	 14	34.0	5.8	 16
576	 14	30.3	4.6	 20
577	 14	32.8	6.8	 20
578	 14	33.3	5.9	 20
579	 14	33.0	5.8	 25
580	 14	33.0	4.5	 25
581	 14	29.3	4.8	 20
582	 14	35.0	6.6	 25
583	 14	33.0	5.7	 25
584	 14	32.3	5.1	 20
585	 14	29.0	6.3	 25
586	 14	32.0	4.4	 25
587	 14	35.0	12.2	 16
588	 14	31.0	6.9	 20
589	 14	34.0	5.8	 20
590	 14	30.3	6.0	 16
591	 14	33.0	6.4	 25
592	 14	36.0	7.1	 25
593	 14	30.5	5.0	 20
594	 14	32.0	7.6	 25
595	 14	33.0	5.9	 25
596	 14	32.3	5.4	 20
597	 14	33.0	6.7	 25
598	 14	33.0	6.3	 25
599	 14	37.3	9.3	 20
600	 14	30.0	6.1	 25
601	 14	36.0	8.7	 20
602	 14	29.3	7.3	 16
603	 14	37.0	6.1	 20
604	 14	32.5	6.2	 20
605	 14	30.5	5.5	 20
606	 14	32.0	5.9	 25
607	 14	34.0	6.1	 25
608	 14	32.5	6.6	 20
609	 14	33.0	6.9	 25
610	 14	32.0	4.8	 25
611	 14	32.3	4.9	 20
612	 14	34.0	6.1	 25
613	 14	31.0	4.7	 25
614	 14	35.0	6.4	 20
615	 14	31.3	6.3	 20
616	 14	29.0	7.2	 20
617	 14	33.0	7.8	 16
618	 14	33.5	6.9	 20
619	 14	32.0	4.4	 25
620	 14	35.3	5.1	 20
621	 14	34.0	6.5	 25
622	 14	33.0	5.5	 25
623	 14	40.5	8.3	 20
624	 14	45.0	10.4	 25
625	 14	64.0	12.5	 25
626	 14	85.3	14.4	 20
627	 14	66.0	8.1	 25
628	 14	51.0	9.3	 25
629	 14	36.0	3.9	 16
630	 14	31.0	5.9	 20
631	 14	35.3	7.0	 20
632	 14	31.3	6.2	 16
633	 14	31.0	6.2	 25
634	 14	34.0	6.5	 25
635	 14	32.3	6.1	 20
636	 14	32.0	7.0	 25
637	 14	35.0	6.2	 25
638	 14	35.5	6.9	 20
639	 14	1730.0	296.1	 25
  0	 15	47.0	7.0	 25
  1	 15	49.5	7.9	 20
  2	 15	49.0	9.3	 25
  3	 15	39.0	7.5	 25
  4	 15	39.3	7.5	 20
  5	 15	36.0	5.6	 25
  6	 15	39.0	8.0	 25
  7	 15	88.0	8.4	 16
  8	 15	56.3	11.4	 20
  9	 15	39.3	4.1	 20
 10	 15	82.3	13.3	 16
 11	 15	52.0	8.1	 25
 12	 15	37.0	6.5	 25
 13	 15	39.3	7.5	 20
 14	 15	38.0	7.9	 25
 15	 15	40.0	8.0	 25
 16	 15	39.5	7.0	 20
 17	 15	44.0	7.1	 25
 18	 15	56.0	10.6	 25
 19	 15	67.5	14.0	 20
 20	 15	131.0	17.7	 25
 21	 15	82.8	16.0	 20
 22	 15	46.5	8.8	 16
 23	 15	41.3	6.7	 20
 24	 15	46.3	7.4	 20
 25	 15	52.3	7.4	 20
 26	 15	46.0	9.6	 25
 27	 15	38.0	7.3	 25
 28	 15	48.3	8.7	 20
 29	 15	172.0	18.8	 25
 30	 15	92.0	12.4	 25
 31	 15	44.3	7.5	 20
 32	 15	46.0	7.5	 25
 33	 15	39.0	4.6	 25
 34	 15	41.8	7.0	 20
 35	 15	48.0	7.4	 20
 36	 15	66.3	9.6	 20
 37	 15	42.0	7.6	 16
 38	 15	77.0	15.6	 20
 39	 15	162.0	23.3	 25
 40	 15	44.5	7.8	 20
 41	 15	40.0	7.7	 25
 42	 15	40.0	6.2	 25
 43	 15	55.3	8.9	 20
 44	 15	38.0	6.0	 25
 45	 15	39.0	7.1	 25
 46	 15	61.0	12.4	 20
 47	 15	130.0	17.2	 25
 48	 15	142.0	19.3	 25
 49	 15	64.8	9.8	 16
 50	 15	97.5	13.1	 20
 51	 15	104.3	17.1	 20
 52	 15	46.5	4.8	 16
 53	 15	64.0	10.0	 25
 54	 15	47.0	7.9	 25
 55	 15	42.0	5.8	 20
 56	 15	41.0	7.3	 25
 57	 15	46.0	7.9	 25
 58	 15	68.5	11.1	 20
 59	 15	51.0	7.0	 25
 60	 15	55.0	7.8	 25
 61	 15	66.5	9.2	 20
 62	 15	45.0	8.1	 25
 63	 15	47.3	8.7	 20
 64	 15	104.0	18.0	 16
 65	 15	44.3	7.2	 20
 66	 15	66.0	12.9	 20
 67	 15	44.0	7.9	 20
 68	 15	45.0	9.7	 25
 69	 15	46.0	9.3	 25
 70	 15	425.8	42.1	 20
 71	 15	52.0	13.1	 25
 72	 15	45.0	8.4	 25
 73	 15	42.3	9.6	 20
 74	 15	42.0	8.8	 25
 75	 15	162.0	21.2	 25
 76	 15	85.3	10.5	 16
 77	 15	56.3	7.9	 20
 78	 15	50.0	7.0	 20
 79	 15	38.0	5.8	 16
 80	 15	61.3	8.9	 20
 81	 15	98.0	14.1	 25
 82	 15	53.3	8.0	 20
 83	 15	46.0	7.1	 25
 84	 15	77.0	12.8	 25
 85	 15	41.3	7.2	 20
 86	 15	51.0	10.7	 25
 87	 15	46.0	8.5	 25
 88	 15	45.3	7.3	 20
 89	 15	52.0	9.4	 25
 90	 15	43.3	8.0	 20
 91	 15	41.3	6.8	 16
 92	 15	62.0	9.5	 20
 93	 15	41.0	6.6	 20
 94	 15	46.5	10.6	 16
 95	 15	44.0	15.1	 25
 96	 15	48.0	8.5	 25
 97	 15	47.5	9.3	 20
 98	 15	52.0	11.2	 25
 99	 15	58.0	9.6	 25
100	 15	43.5	8.0	 20
101	 15	39.0	7.4	 25
102	 15	47.0	6.7	 25
103	 15	53.0	8.1	 20
104	 15	36.5	8.0	 20
105	 15	102.5	15.5	 20
106	 15	83.0	14.7	 16
107	 15	94.5	13.6	 20
108	 15	42.3	9.9	 20
109	 15	46.8	8.2	 20
110	 15	83.0	11.1	 25
111	 15	47.0	9.0	 25
112	 15	59.3	10.1	 20
113	 15	64.0	12.2	 25
114	 15	41.0	4.5	 25
115	 15	41.0	7.0	 20
116	 15	157.0	26.2	 25
117	 15	187.0	20.6	 25
118	 15	49.3	7.1	 16
119	 15	46.0	7.3	 20
120	 15	67.0	11.6	 20
121	 15	87.5	11.9	 16
122	 15	43.0	6.9	 20
123	 15	101.0	13.4	 25
124	 15	39.8	6.6	 20
125	 15	39.0	6.9	 25
126	 15	68.0	9.6	 25
127	 15	45.3	6.7	 20
128	 15	41.0	6.1	 25
129	 15	47.0	8.1	 25
130	 15	45.8	7.6	 20
131	 15	57.0	10.0	 25
132	 15	51.3	6.2	 20
133	 15	37.3	7.0	 16
134	 15	46.5	7.4	 20
135	 15	57.0	6.7	 20
136	 15	50.5	8.4	 16
137	 15	73.0	11.6	 25
138	 15	94.0	12.0	 25
139	 15	179.3	22.1	 20
140	 15	68.0	10.5	 25
141	 15	49.0	9.5	 25
142	 15	48.3	7.4	 20
143	 15	49.0	8.3	 25
144	 15	55.0	6.3	 25
145	 15	56.5	8.3	 20
146	 15	51.3	7.2	 20
147	 15	54.0	8.3	 20
148	 15	44.5	7.9	 16
149	 15	49.3	7.8	 20
150	 15	36.3	5.3	 20
151	 15	38.0	6.3	 20
152	 15	79.0	9.3	 25
153	 15	37.0	6.2	 25
154	 15	81.0	13.0	 20
155	 15	44.0	10.3	 25
156	 15	44.0	5.5	 25
157	 15	61.5	11.4	 20
158	 15	41.0	7.8	 25
159	 15	34.0	5.9	 25
160	 15	39.0	6.4	 16
161	 15	49.0	8.3	 20
162	 15	38.0	7.8	 20
163	 15	60.0	8.0	 16
164	 15	100.0	13.7	 20
165	 15	41.0	8.3	 25
166	 15	51.3	6.7	 20
167	 15	39.0	5.9	 25
168	 15	43.0	7.2	 25
169	 15	49.8	7.4	 20
170	 15	39.0	6.5	 25
171	 15	49.0	7.0	 25
172	 15	60.8	11.6	 20
173	 15	60.0	12.9	 25
174	 15	68.3	13.8	 20
175	 15	42.3	8.1	 16
176	 15	81.0	13.4	 20
177	 15	54.0	10.3	 20
178	 15	66.3	11.1	 16
179	 15	95.0	15.9	 25
180	 15	36.0	5.9	 25
181	 15	40.3	7.2	 20
182	 15	111.0	26.9	 25
183	 15	240.0	45.4	 25
184	 15	61.5	9.0	 20
185	 15	53.0	9.2	 25
186	 15	44.0	8.0	 25
187	 15	46.3	7.6	 20
188	 15	42.8	7.2	 20
189	 15	45.8	8.7	 20
190	 15	45.8	6.6	 16
191	 15	103.0	14.6	 20
192	 15	51.0	9.0	 25
193	 15	63.3	13.2	 20
194	 15	44.0	6.4	 25
195	 15	42.0	6.9	 25
196	 15	44.0	9.0	 20
197	 15	41.0	7.9	 25
198	 15	37.0	5.7	 25
199	 15	37.5	6.6	 20
200	 15	38.0	7.8	 25
201	 15	37.0	5.8	 25
202	 15	43.5	5.9	 16
203	 15	66.5	9.9	 20
204	 15	38.8	6.5	 20
205	 15	39.0	5.0	 16
206	 15	42.0	7.3	 25
207	 15	41.0	7.2	 25
208	 15	61.3	11.0	 20
209	 15	41.0	6.0	 25
210	 15	41.0	8.5	 25
211	 15	38.3	7.1	 20
212	 15	40.0	7.3	 25
213	 15	46.0	10.3	 25
214	 15	41.3	8.3	 20
215	 15	43.0	7.5	 25
216	 15	41.8	7.7	 20
217	 15	33.5	8.1	 16
218	 15	59.0	9.9	 20
219	 15	39.0	7.3	 20
220	 15	39.5	6.2	 20
221	 15	44.0	7.5	 25
222	 15	56.0	8.8	 25
223	 15	66.3	10.9	 20
224	 15	69.0	11.3	 25
225	 15	410.0	74.4	 25
226	 15	48.8	8.5	 20
227	 15	53.0	8.0	 25
228	 15	204.0	35.2	 25
229	 15	55.0	12.3	 20
230	 15	41.3	4.6	 20
231	 15	41.0	8.1	 20
232	 15	39.0	7.1	 16
233	 15	51.3	8.1	 20
234	 15	47.0	8.7	 25
235	 15	69.3	9.7	 20
236	 15	69.0	9.9	 25
237	 15	70.0	12.9	 25
238	 15	48.3	7.9	 20
239	 15	83.0	12.6	 25
240	 15	61.0	10.9	 25
241	 15	83.8	14.2	 20
242	 15	50.0	10.0	 25
243	 15	38.0	7.0	 20
244	 15	66.3	9.6	 16
245	 15	39.0	5.6	 20
246	 15	59.0	8.7	 20
247	 15	44.3	8.0	 16
248	 15	39.0	8.2	 25
249	 15	43.0	10.3	 25
250	 15	42.0	6.8	 20
251	 15	43.0	7.5	 25
252	 15	41.0	7.7	 25
253	 15	37.3	7.2	 20
254	 15	44.0	8.0	 25
255	 15	74.0	13.3	 25
256	 15	46.3	9.3	 20
257	 15	56.0	16.9	 20
258	 15	41.3	7.3	 20
259	 15	45.8	8.2	 16
260	 15	77.3	14.1	 20
261	 15	44.3	6.8	 20
262	 15	46.0	13.2	 20
263	 15	41.0	6.7	 25
264	 15	37.0	8.0	 25
265	 15	38.0	5.6	 20
266	 15	43.0	7.4	 25
267	 15	703.0	157.7	 25
268	 15	49.3	9.0	 20
269	 15	41.0	7.1	 25
270	 15	41.0	5.0	 25
271	 15	43.0	5.6	 16
272	 15	43.8	8.0	 20
273	 15	37.3	6.0	 20
274	 15	42.0	7.3	 16
275	 15	37.0	6.1	 20
276	 15	66.0	9.2	 25
277	 15	47.8	7.3	 20
278	 15	48.0	8.7	 25
279	 15	55.0	10.2	 25
280	 15	39.3	8.1	 20
281	 15	47.0	6.1	 25
282	 15	66.0	15.9	 25
283	 15	45.5	8.3	 20
284	 15	39.0	6.4	 25
285	 15	61.0	9.5	 20
286	 15	52.3	8.7	 16
287	 15	169.5	28.6	 20
288	 15	229.5	18.0	 20
289	 15	133.3	14.4	 16
290	 15	49.0	9.7	 25
291	 15	78.0	12.4	 25
292	 15	57.0	9.0	 20
293	 15	65.0	10.3	 25
294	 15	54.0	9.3	 25
295	 15	64.5	8.2	 20
296	 15	77.0	13.4	 25
297	 15	57.0	10.8	 25
298	 15	63.3	12.4	 20
299	 15	99.0	14.9	 20
300	 15	93.3	13.4	 20
301	 15	175.8	18.5	 16
302	 15	73.3	13.7	 20
303	 15	44.0	10.5	 20
304	 15	67.0	10.6	 20
305	 15	56.0	7.7	 25
306	 15	143.0	17.6	 25
307	 15	189.5	21.4	 20
308	 15	105.0	17.1	 25
309	 15	120.0	15.6	 25
310	 15	127.3	18.4	 20
311	 15	128.0	23.3	 25
312	 15	87.0	14.6	 25
313	 15	113.0	18.8	 16
314	 15	294.8	28.9	 20
315	 15	255.0	27.4	 20
316	 15	78.8	12.7	 16
317	 15	56.3	10.6	 20
318	 15	57.0	7.7	 25
319	 15	64.8	10.1	 20
320	 15	54.0	9.8	 25
321	 15	50.0	9.2	 25
322	 15	50.3	8.5	 20
323	 15	49.0	8.1	 25
324	 15	90.0	16.6	 25
325	 15	102.3	14.0	 20
326	 15	74.0	14.3	 25
327	 15	88.0	14.7	 20
328	 15	259.3	30.0	 16
329	 15	287.3	18.7	 20
330	 15	248.5	24.8	 20
331	 15	131.0	19.2	 16
332	 15	310.0	43.7	 25
333	 15	54.0	8.5	 25
334	 15	60.0	10.6	 20
335	 15	139.0	21.6	 25
336	 15	41.0	6.7	 25
337	 15	44.0	6.7	 20
338	 15	79.0	11.1	 25
339	 15	50.0	8.7	 25
340	 15	50.3	7.9	 20
341	 15	45.3	8.3	 20
342	 15	53.5	8.2	 20
343	 15	52.5	10.0	 16
344	 15	56.3	7.4	 20
345	 15	113.0	16.5	 20
346	 15	849.5	58.1	 20
347	 15	198.0	19.9	 25
348	 15	101.0	11.6	 25
349	 15	155.3	21.7	 20
350	 15	174.0	22.6	 25
351	 15	363.0	51.0	 25
352	 15	599.3	112.3	 20
353	 15	150.0	24.2	 25
354	 15	65.0	10.9	 25
355	 15	564.0	37.0	 16
356	 15	113.3	20.0	 20
357	 15	50.3	7.7	 20
358	 15	46.0	9.0	 16
359	 15	41.0	6.7	 25
360	 15	54.0	8.0	 25
361	 15	46.3	8.0	 20
362	 15	61.0	9.4	 25
363	 15	67.0	9.8	 25
364	 15	85.0	15.7	 20
365	 15	226.0	33.2	 25
366	 15	69.0	12.3	 25
367	 15	149.0	27.7	 20
368	 15	252.0	51.3	 25
369	 15	46.3	6.6	 20
370	 15	42.8	7.6	 16
371	 15	46.0	8.4	 20
372	 15	40.3	5.2	 20
373	 15	40.3	7.2	 20
374	 15	39.0	6.6	 25
375	 15	44.0	10.6	 25
376	 15	41.5	7.7	 20
377	 15	50.0	9.2	 25
378	 15	48.0	8.8	 25
379	 15	45.3	7.9	 20
380	 15	42.0	7.8	 25
381	 15	42.0	8.1	 25
382	 15	38.3	5.7	 20
383	 15	38.5	7.1	 20
384	 15	47.0	7.7	 20
385	 15	79.8	11.5	 16
386	 15	119.0	13.3	 20
387	 15	186.0	27.0	 25
388	 15	185.3	16.2	 20
389	 15	153.0	22.5	 25
390	 15	79.0	16.2	 25
391	 15	45.3	7.2	 20
392	 15	41.0	9.0	 25
393	 15	47.0	6.6	 25
394	 15	46.5	8.6	 20
395	 15	42.0	6.2	 25
396	 15	46.0	7.0	 25
397	 15	96.3	13.8	 16
398	 15	72.0	11.0	 20
399	 15	47.0	7.7	 20
400	 15	50.8	8.2	 16
401	 15	41.0	5.3	 25
402	 15	74.0	10.3	 25
403	 15	133.3	12.4	 20
404	 15	43.0	7.1	 25
405	 15	37.0	6.6	 25
406	 15	39.3	7.2	 20
407	 15	63.0	11.3	 25
408	 15	55.0	8.5	 25
409	 15	54.8	9.0	 20
410	 15	54.0	8.7	 25
411	 15	144.8	14.4	 20
412	 15	122.3	16.5	 16
413	 15	88.3	15.8	 20
414	 15	110.5	19.1	 20
415	 15	769.5	100.8	 20
416	 15	60.0	10.2	 25
417	 15	46.0	7.9	 25
418	 15	38.3	7.0	 20
419	 15	40.0	9.0	 25
420	 15	192.0	29.1	 25
421	 15	95.3	11.3	 20
422	 15	42.0	6.5	 25
423	 15	43.0	9.5	 25
424	 15	35.3	5.6	 16
425	 15	37.3	8.8	 20
426	 15	63.0	8.2	 20
427	 15	72.3	9.4	 16
428	 15	40.3	7.4	 20
429	 15	69.0	12.9	 25
430	 15	41.5	7.4	 20
431	 15	50.0	8.1	 25
432	 15	51.0	7.6	 25
433	 15	68.8	12.1	 20
434	 15	37.0	6.4	 25
435	 15	45.0	10.4	 25
436	 15	100.3	18.4	 20
437	 15	51.0	11.1	 25
438	 15	56.3	7.4	 20
439	 15	49.8	9.7	 16
440	 15	37.3	5.9	 20
441	 15	37.0	6.0	 20
442	 15	44.8	8.4	 16
443	 15	62.0	12.0	 25
444	 15	45.0	6.9	 25
445	 15	57.8	8.8	 20
446	 15	106.0	13.3	 25
447	 15	60.0	10.3	 25
448	 15	210.0	32.3	 20
449	 15	87.0	15.4	 25
450	 15	61.0	8.4	 25
451	 15	265.0	50.3	 20
452	 15	299.0	28.9	 20
453	 15	86.5	9.7	 20
454	 15	56.3	10.6	 16
455	 15	51.5	9.2	 20
456	 15	41.0	8.1	 20
457	 15	40.5	5.7	 20
458	 15	39.0	6.2	 25
459	 15	66.0	12.7	 25
460	 15	118.8	18.7	 20
461	 15	160.0	29.2	 25
462	 15	56.0	8.8	 25
463	 15	67.0	10.9	 20
464	 15	141.0	19.8	 25
465	 15	73.0	11.9	 25
466	 15	51.0	7.0	 16
467	 15	66.0	12.6	 20
468	 15	45.3	6.2	 20
469	 15	49.8	9.8	 16
470	 15	76.0	8.1	 20
471	 15	151.0	28.4	 25
472	 15	215.5	24.5	 20
473	 15	80.0	25.3	 25
474	 15	318.0	33.5	 25
475	 15	62.5	7.8	 20
476	 15	79.0	15.7	 25
477	 15	43.0	6.9	 25
478	 15	59.8	13.2	 20
479	 15	128.0	20.8	 25
480	 15	757.8	63.3	 20
481	 15	751.8	25.5	 16
482	 15	73.3	14.6	 20
483	 15	437.0	40.1	 20
484	 15	57.3	7.1	 16
485	 15	63.0	9.8	 25
486	 15	43.0	6.1	 25
487	 15	46.3	8.5	 20
488	 15	72.0	10.8	 25
489	 15	43.0	6.3	 25
490	 15	546.0	72.7	 20
491	 15	50.0	8.2	 25
492	 15	63.0	9.5	 25
493	 15	38.3	5.4	 20
494	 15	41.0	6.9	 20
495	 15	44.5	9.0	 20
496	 15	43.3	6.9	 16
497	 15	44.0	9.5	 20
498	 15	46.3	6.1	 20
499	 15	44.3	6.1	 20
500	 15	40.0	5.8	 25
501	 15	65.0	11.1	 25
502	 15	74.3	12.3	 20
503	 15	81.0	15.8	 25
504	 15	127.0	17.3	 25
505	 15	303.3	34.4	 20
506	 15	233.0	29.8	 25
507	 15	250.0	27.9	 25
508	 15	111.5	12.6	 16
509	 15	48.0	9.4	 20
510	 15	64.3	8.3	 20
511	 15	57.3	6.3	 16
512	 15	171.0	25.1	 20
513	 15	220.0	25.0	 25
514	 15	125.3	13.0	 20
515	 15	62.0	11.0	 25
516	 15	133.0	17.5	 25
517	 15	58.0	9.3	 20
518	 15	61.0	12.0	 25
519	 15	776.0	106.7	 25
520	 15	898.0	100.4	 20
521	 15	729.0	109.8	 25
522	 15	172.5	21.3	 20
523	 15	64.3	9.2	 16
524	 15	545.3	62.6	 20
525	 15	130.0	21.0	 20
526	 15	225.5	28.3	 16
527	 15	230.0	32.6	 25
528	 15	66.0	9.1	 25
529	 15	78.0	13.4	 20
530	 15	45.0	8.8	 25
531	 15	43.0	7.7	 25
532	 15	71.0	16.7	 20
533	 15	56.0	10.3	 25
534	 15	39.0	6.7	 25
535	 15	42.8	7.2	 20
536	 15	47.0	6.3	 20
537	 15	80.0	12.8	 20
538	 15	65.5	11.1	 20
539	 15	38.3	6.4	 16
540	 15	40.0	5.8	 25
541	 15	48.0	10.9	 25
542	 15	48.3	6.5	 20
543	 15	39.0	6.1	 25
544	 15	52.0	7.1	 25
545	 15	39.8	5.6	 20
546	 15	41.0	8.0	 25
547	 15	36.0	5.8	 25
548	 15	103.3	21.0	 20
549	 15	51.0	9.2	 25
550	 15	43.3	7.1	 20
551	 15	42.3	7.2	 16
552	 15	39.0	4.5	 20
553	 15	37.3	8.1	 20
554	 15	53.3	9.1	 20
555	 15	68.0	10.9	 25
556	 15	94.0	14.5	 25
557	 15	100.3	15.6	 20
558	 15	40.0	5.6	 25
559	 15	48.0	11.8	 25
560	 15	41.5	6.7	 20
561	 15	54.0	10.8	 25
562	 15	47.0	8.9	 25
563	 15	45.3	8.8	 20
564	 15	43.5	7.0	 20
565	 15	273.0	28.4	 20
566	 15	117.8	31.5	 16
567	 15	235.3	20.7	 20
568	 15	71.0	9.6	 25
569	 15	335.0	40.4	 20
570	 15	97.0	12.7	 25
571	 15	496.0	64.9	 25
572	 15	56.5	11.0	 20
573	 15	46.0	8.2	 25
574	 15	51.0	8.6	 25
575	 15	57.5	8.2	 20
576	 15	50.0	7.9	 25
577	 15	102.0	17.3	 25
578	 15	81.3	13.3	 16
579	 15	363.0	41.1	 20
580	 15	53.5	7.1	 20
581	 15	52.0	6.0	 16
582	 15	96.0	12.2	 25
583	 15	85.0	12.2	 25
584	 15	45.5	8.6	 20
585	 15	42.0	5.9	 25
586	 15	86.0	17.7	 25
587	 15	68.5	11.1	 20
588	 15	58.0	10.1	 25
589	 15	258.0	54.3	 25
590	 15	81.0	14.1	 20
591	 15	45.3	6.2	 20
592	 15	47.3	7.3	 20
593	 15	246.5	17.3	 16
594	 15	140.3	15.5	 20
595	 15	86.0	14.8	 20
596	 15	59.3	10.4	 20
597	 15	393.0	34.6	 25
598	 15	906.0	95.0	 25
599	 15	913.3	87.0	 20
600	 15	119.0	16.7	 25
601	 15	52.0	9.0	 25
602	 15	55.3	9.2	 20
603	 15	76.0	15.0	 25
604	 15	43.0	7.7	 25
605	 15	43.5	7.1	 16
606	 15	43.3	5.4	 20
607	 15	37.3	5.3	 20
608	 15	39.0	4.7	 16
609	 15	39.5	5.9	 20
610	 15	37.0	6.0	 25
611	 15	42.3	8.4	 20
612	 15	43.0	7.1	 25
613	 15	65.0	10.0	 25
614	 15	68.0	11.2	 20
615	 15	44.0	8.5	 25
616	 15	52.0	8.4	 25
617	 15	81.5	12.4	 20
618	 15	146.0	25.3	 25
619	 15	167.8	18.1	 20
620	 15	816.5	38.5	 16
621	 15	572.5	67.8	 20
622	 15	120.8	23.7	 20
623	 15	42.3	8.5	 16
624	 15	91.0	13.4	 25
625	 15	61.0	10.4	 25
626	 15	94.0	15.3	 20
627	 15	100.0	18.5	 25
628	 15	78.0	11.1	 25
629	 15	56.0	8.8	 20
630	 15	77.0	13.0	 25
631	 15	43.0	8.0	 25
632	 15	34.3	7.2	 20
633	 15	44.3	7.8	 20
634	 15	80.5	11.6	 20
635	 15	51.5	9.7	 16
636	 15	102.8	13.5	 20
637	 15	85.3	11.5	 20
638	 15	69.0	9.1	 20
639	 15	51.0	7.9	 25
  0	 16	1467.5	73.1	 16
  1	 16	33.5	6.7	 20
  2	 16	36.0	7.5	 25
  3	 16	30.0	6.0	 20
  4	 16	32.0	5.6	 25
  5	 16	34.0	6.3	 25
  6	 16	34.5	7.7	 20
  7	 16	32.0	5.7	 25
  8	 16	30.0	4.9	 25
  9	 16	31.3	6.4	 20
 10	 16	32.0	5.4	 25
 11	 16	34.0	6.3	 20
 12	 16	32.0	6.1	 16
 13	 16	31.3	5.7	 20
 14	 16	28.8	5.0	 20
 15	 16	30.0	4.4	 16
 16	 16	32.0	5.9	 25
 17	 16	35.0	5.5	 25
 18	 16	33.3	7.1	 20
 19	 16	29.0	5.5	 25
 20	 16	32.0	5.8	 25
 21	 16	30.3	6.6	 20
 22	 16	32.0	5.9	 25
 23	 16	34.0	5.4	 25
 24	 16	31.5	4.7	 20
 25	 16	33.5	6.5	 20
 26	 16	33.0	5.3	 20
 27	 16	31.3	5.9	 16
 28	 16	32.0	6.4	 20
 29	 16	38.0	8.2	 20
 30	 16	32.0	5.2	 20
 31	 16	35.0	8.0	 25
 32	 16	35.0	5.6	 25
 33	 16	34.3	6.6	 20
 34	 16	31.0	4.7	 25
 35	 16	31.0	5.7	 25
 36	 16	32.0	5.7	 25
 37	 16	28.5	5.3	 20
 38	 16	32.0	8.5	 25
 39	 16	30.3	5.2	 20
 40	 16	36.5	7.8	 16
 41	 16	35.5	7.5	 20
 42	 16	32.3	7.0	 20
 43	 16	30.0	5.4	 16
 44	 16	35.0	6.3	 25
 45	 16	33.0	7.2	 25
 46	 16	31.3	5.6	 20
 47	 16	33.0	5.3	 25
 48	 16	32.0	5.5	 25
 49	 16	33.0	6.2	 20
 50	 16	33.0	5.8	 25
 51	 16	33.0	7.8	 25
 52	 16	33.3	5.2	 20
 53	 16	30.3	5.5	 20
 54	 16	30.0	6.7	 20
 55	 16	34.0	5.2	 16
 56	 16	34.5	8.1	 20
 57	 16	29.3	6.0	 20
 58	 16	31.3	6.7	 20
 59	 16	33.0	6.1	 25
 60	 16	33.0	6.0	 25
 61	 16	35.0	5.9	 20
 62	 16	32.0	5.9	 25
 63	 16	32.0	4.5	 25
 64	 16	30.5	4.7	 20
 65	 16	34.0	6.5	 25
 66	 16	33.0	7.7	 25
 67	 16	30.8	5.2	 16
 68	 16	32.3	5.4	 20
 69	 16	31.0	4.5	 20
 70	 16	35.8	6.0	 16
 71	 16	35.0	5.6	 20
 72	 16	30.0	6.3	 25
 73	 16	38.0	7.1	 20
 74	 16	30.0	6.1	 25
 75	 16	31.0	7.3	 25
 76	 16	32.0	6.3	 20
 77	 16	33.0	5.6	 25
 78	 16	29.0	5.8	 25
 79	 16	32.3	4.4	 20
 80	 16	32.0	6.8	 25
 81	 16	31.5	6.0	 20
 82	 16	32.0	4.2	 16
 83	 16	32.3	7.0	 20
 84	 16	31.3	7.3	 20
 85	 16	29.3	9.0	 16
 86	 16	30.0	5.1	 25
 87	 16	30.0	4.7	 25
 88	 16	33.3	5.9	 20
 89	 16	31.0	7.0	 25
 90	 16	31.0	4.6	 25
 91	 16	33.0	5.5	 20
 92	 16	31.0	6.0	 25
 93	 16	31.0	6.4	 25
 94	 16	33.0	5.8	 20
 95	 16	31.3	4.7	 20
 96	 16	31.0	6.6	 20
 97	 16	35.3	6.1	 16
 98	 16	31.3	6.3	 20
 99	 16	31.5	5.5	 20
100	 16	31.5	4.6	 20
101	 16	31.0	5.6	 25
102	 16	30.0	6.2	 25
103	 16	32.0	4.3	 20
104	 16	36.0	8.0	 25
105	 16	34.0	7.5	 25
106	 16	31.5	5.5	 20
107	 16	33.0	5.5	 25
108	 16	31.0	5.2	 25
109	 16	32.3	6.6	 16
110	 16	31.3	4.5	 20
111	 16	32.5	5.2	 20
112	 16	30.3	7.0	 16
113	 16	29.3	3.7	 20
114	 16	32.0	6.6	 25
115	 16	34.3	7.2	 20
116	 16	31.0	6.9	 25
117	 16	36.0	5.1	 25
118	 16	31.3	6.3	 20
119	 16	33.0	7.0	 25
120	 16	33.0	6.6	 25
121	 16	34.3	6.3	 20
122	 16	34.0	5.9	 25
123	 16	33.0	5.2	 20
124	 16	36.5	6.8	 16
125	 16	31.0	7.3	 20
126	 16	35.5	5.4	 20
127	 16	30.0	6.7	 20
128	 16	37.0	7.4	 25
129	 16	35.0	5.9	 25
130	 16	31.0	6.2	 20
131	 16	34.0	5.3	 25
132	 16	37.0	7.1	 25
133	 16	39.0	8.5	 20
134	 16	37.0	6.9	 25
135	 16	32.0	6.1	 25
136	 16	34.3	5.3	 20
137	 16	34.0	7.4	 20
138	 16	32.5	6.1	 20
139	 16	40.3	8.5	 16
140	 16	32.3	5.5	 20
141	 16	30.0	4.8	 25
142	 16	29.3	5.3	 20
143	 16	31.0	6.4	 25
144	 16	34.0	5.0	 25
145	 16	32.0	6.3	 20
146	 16	34.0	5.7	 25
147	 16	32.0	5.3	 25
148	 16	33.0	4.8	 20
149	 16	33.0	7.6	 25
150	 16	35.0	7.6	 25
151	 16	34.0	6.2	 16
152	 16	29.3	5.3	 20
153	 16	34.0	5.5	 20
154	 16	33.0	7.6	 16
155	 16	36.0	5.7	 25
156	 16	31.0	6.7	 25
157	 16	31.3	5.4	 20
158	 16	32.0	4.8	 25
159	 16	33.0	6.9	 25
160	 16	31.0	6.8	 20
161	 16	34.0	8.2	 25
162	 16	37.0	7.7	 25
163	 16	33.0	6.1	 20
164	 16	34.0	6.6	 25
165	 16	36.3	6.1	 20
166	 16	33.0	5.9	 16
167	 16	33.5	6.7	 20
168	 16	32.0	6.0	 20
169	 16	33.5	7.3	 20
170	 16	34.0	6.9	 25
171	 16	30.0	5.3	 25
172	 16	30.3	4.6	 20
173	 16	29.0	4.5	 25
174	 16	33.0	6.2	 25
175	 16	39.0	8.9	 20
176	 16	36.0	7.0	 25
177	 16	32.0	6.3	 25
178	 16	33.0	7.1	 20
179	 16	33.3	6.9	 20
180	 16	34.3	7.7	 20
181	 16	37.0	7.1	 16
182	 16	34.3	6.0	 20
183	 16	598.0	60.4	 25
184	 16	103.3	10.1	 20
185	 16	94.0	15.3	 25
186	 16	51.0	7.7	 25
187	 16	54.8	9.3	 20
188	 16	41.0	5.7	 25
189	 16	48.0	9.0	 25
190	 16	59.3	10.6	 20
191	 16	145.0	24.5	 25
192	 16	37.3	7.2	 20
193	 16	42.3	6.0	 16
194	 16	41.8	7.9	 20
195	 16	40.3	6.9	 20
196	 16	48.3	10.9	 16
197	 16	49.0	10.5	 25
198	 16	42.0	41.1	 25
199	 16	41.5	7.4	 20
200	 16	37.0	6.3	 25
201	 16	37.0	8.0	 25
202	 16	38.0	6.2	 20
203	 16	59.0	11.9	 25
204	 16	38.0	6.9	 25
205	 16	37.3	6.8	 20
206	 16	39.0	6.9	 20
207	 16	39.3	6.1	 20
208	 16	52.0	13.0	 16
209	 16	42.8	9.7	 20
210	 16	50.3	9.9	 20
211	 16	39.3	7.0	 20
212	 16	41.0	7.7	 25
213	 16	45.0	7.6	 25
214	 16	43.0	7.8	 20
215	 16	41.0	8.4	 25
216	 16	38.0	5.2	 25
217	 16	38.5	7.1	 20
218	 16	51.0	8.7	 25
219	 16	38.0	5.1	 25
220	 16	40.3	8.5	 16
221	 16	38.3	7.9	 20
222	 16	48.5	6.4	 20
223	 16	83.3	11.2	 16
224	 16	82.3	13.9	 20
225	 16	319.0	32.2	 25
226	 16	52.0	7.9	 20
227	 16	63.0	11.9	 25
228	 16	127.0	14.3	 25
229	 16	55.0	9.7	 20
230	 16	43.0	8.7	 25
231	 16	48.0	10.2	 25
232	 16	43.0	7.2	 20
233	 16	42.0	6.5	 25
234	 16	45.3	8.7	 20
235	 16	69.3	11.4	 16
236	 16	61.5	10.5	 20
237	 16	68.8	15.4	 20
238	 16	123.0	14.7	 16
239	 16	153.0	19.2	 25
240	 16	87.0	10.2	 25
241	 16	106.5	13.3	 20
242	 16	48.0	6.2	 25
243	 16	39.0	7.5	 25
244	 16	47.3	8.5	 20
245	 16	42.0	7.1	 25
246	 16	55.0	8.6	 25
247	 16	44.3	8.2	 20
248	 16	43.3	8.0	 20
249	 16	41.5	6.0	 20
250	 16	38.8	6.3	 16
251	 16	38.3	6.5	 20
252	 16	40.3	5.5	 20
253	 16	46.0	7.5	 20
254	 16	44.0	8.2	 25
255	 16	90.0	12.8	 25
256	 16	49.0	6.7	 20
257	 16	45.0	8.3	 25
258	 16	41.0	7.3	 25
259	 16	41.0	8.0	 20
260	 16	48.0	9.0	 25
261	 16	43.0	7.3	 25
262	 16	43.3	8.2	 16
263	 16	39.5	6.2	 20
264	 16	36.3	7.3	 20
265	 16	37.3	7.4	 16
266	 16	37.5	6.7	 20
267	 16	145.0	17.6	 25
268	 16	45.3	8.8	 20
269	 16	40.0	6.4	 25
270	 16	42.0	9.5	 25
271	 16	40.0	7.8	 20
272	 16	43.0	6.7	 25
273	 16	43.0	6.1	 25
274	 16	43.0	6.7	 20
275	 16	38.0	6.1	 25
276	 16	43.0	6.2	 20
277	 16	41.5	8.1	 16
278	 16	43.8	8.2	 20
279	 16	42.5	7.7	 20
280	 16	42.3	7.1	 16
281	 16	68.0	13.1	 25
282	 16	62.0	85.6	 25
283	 16	42.3	7.0	 20
284	 16	46.0	8.8	 25
285	 16	53.0	11.6	 25
286	 16	48.3	8.6	 20
287	 16	105.0	15.6	 25
288	 16	164.0	23.5	 25
289	 16	69.3	16.6	 20
290	 16	63.0	12.1	 20
291	 16	57.8	11.2	 20
292	 16	96.0	11.6	 16
293	 16	81.3	12.3	 20
294	 16	53.8	8.8	 20
295	 16	56.0	7.2	 20
296	 16	65.0	9.7	 25
297	 16	54.0	7.9	 25
298	 16	91.3	11.1	 20
299	 16	88.0	16.9	 25
300	 16	60.0	9.9	 25
301	 16	105.3	14.6	 20
302	 16	64.0	13.5	 25
303	 16	50.0	8.5	 25
304	 16	58.8	10.5	 16
305	 16	54.3	8.9	 20
306	 16	229.5	29.6	 20
307	 16	857.5	44.5	 16
308	 16	64.0	11.5	 25
309	 16	76.0	11.2	 25
310	 16	54.3	7.9	 20
311	 16	69.0	13.3	 25
312	 16	68.0	10.3	 25
313	 16	65.8	7.7	 20
314	 16	166.0	27.6	 25
315	 16	566.0	42.7	 25
316	 16	60.3	13.6	 20
317	 16	67.0	9.8	 25
318	 16	43.0	6.6	 20
319	 16	53.5	8.9	 16
320	 16	41.5	6.6	 20
321	 16	53.3	8.8	 20
322	 16	47.5	6.6	 20
323	 16	49.0	7.8	 25
324	 16	126.0	14.9	 25
325	 16	66.3	11.3	 20
326	 16	94.0	14.3	 25
327	 16	58.0	7.5	 25
328	 16	74.3	12.3	 20
329	 16	80.0	13.5	 25
330	 16	71.0	8.9	 25
331	 16	63.0	10.7	 20
332	 16	84.8	11.9	 20
333	 16	54.0	10.4	 20
334	 16	72.3	13.6	 16
335	 16	74.3	11.2	 20
336	 16	48.0	6.9	 25
337	 16	53.0	11.4	 20
338	 16	48.0	7.5	 25
339	 16	65.0	9.6	 25
340	 16	54.5	12.9	 20
341	 16	54.0	7.4	 25
342	 16	64.0	8.5	 25
343	 16	45.5	8.3	 20
344	 16	52.0	8.1	 25
345	 16	69.0	11.9	 25
346	 16	205.5	13.7	 16
347	 16	61.3	8.6	 20
348	 16	55.0	9.0	 20
349	 16	44.3	6.8	 16
350	 16	236.0	41.8	 25
351	 16	277.0	29.2	 25
352	 16	136.0	21.2	 20
353	 16	82.0	13.0	 25
354	 16	52.0	8.9	 25
355	 16	458.0	52.0	 20
356	 16	123.0	19.7	 25
357	 16	47.0	5.7	 25
358	 16	46.3	9.1	 20
359	 16	45.3	6.9	 20
360	 16	46.0	5.1	 20
361	 16	44.8	7.1	 16
362	 16	48.8	9.1	 20
363	 16	44.3	7.6	 20
364	 16	47.3	7.7	 20
365	 16	397.0	53.3	 25
366	 16	89.0	13.0	 25
367	 16	67.3	11.6	 20
368	 16	127.0	17.0	 25
369	 16	51.0	7.9	 25
370	 16	42.0	6.3	 20
371	 16	42.0	7.7	 25
372	 16	41.0	5.7	 25
373	 16	46.5	7.8	 16
374	 16	40.3	8.0	 20
375	 16	41.3	7.4	 20
376	 16	45.8	7.9	 16
377	 16	42.3	7.1	 20
378	 16	44.0	7.5	 25
379	 16	47.0	9.3	 20
380	 16	46.0	8.0	 25
381	 16	38.0	7.5	 25
382	 16	39.3	6.3	 20
383	 16	42.0	7.6	 25
384	 16	49.0	8.2	 25
385	 16	75.0	11.6	 20
386	 16	74.0	11.8	 25
387	 16	454.8	30.3	 20
388	 16	282.0	17.7	 16
389	 16	255.0	21.2	 20
390	 16	77.5	9.7	 20
391	 16	42.0	4.9	 16
392	 16	51.0	7.4	 25
393	 16	49.0	7.3	 25
394	 16	46.3	7.9	 20
395	 16	47.0	6.5	 25
396	 16	43.0	6.2	 25
397	 16	49.3	10.3	 20
398	 16	51.0	8.0	 25
399	 16	42.0	8.4	 25
400	 16	52.0	8.9	 20
401	 16	40.8	8.6	 20
402	 16	51.0	7.4	 20
403	 16	55.0	9.8	 16
404	 16	42.8	6.4	 20
405	 16	35.3	9.0	 20
406	 16	39.5	7.6	 20
407	 16	55.0	9.0	 25
408	 16	49.0	7.4	 25
409	 16	56.3	8.0	 20
410	 16	52.0	6.1	 25
411	 16	415.0	51.7	 25
412	 16	68.5	9.4	 20
413	 16	140.0	15.9	 25
414	 16	70.0	11.4	 25
415	 16	259.5	29.2	 16
416	 16	51.0	8.1	 20
417	 16	38.5	6.3	 20
418	 16	56.0	46.2	 16
419	 16	44.3	15.3	 20
420	 16	56.0	11.1	 25
421	 16	93.5	13.3	 20
422	 16	46.0	8.7	 25
423	 16	40.0	7.2	 25
424	 16	39.3	6.4	 20
425	 16	36.0	5.5	 25
426	 16	49.0	9.8	 25
427	 16	79.3	8.8	 20
428	 16	42.0	7.5	 25
429	 16	43.0	9.6	 20
430	 16	35.3	4.6	 16
431	 16	38.0	7.5	 20
432	 16	39.8	7.9	 20
433	 16	47.8	9.2	 16
434	 16	40.0	6.7	 25
435	 16	43.0	6.0	 25
436	 16	106.8	18.8	 20
437	 16	64.0	8.4	 25
438	 16	62.0	10.6	 25
439	 16	41.3	7.5	 20
440	 16	40.0	5.7	 25
441	 16	41.0	7.2	 25
442	 16	55.0	7.8	 20
443	 16	83.8	12.6	 20
444	 16	60.8	9.2	 20
445	 16	95.5	17.5	 16
446	 16	227.0	40.8	 20
447	 16	71.3	9.6	 20
448	 16	272.3	29.4	 20
449	 16	180.0	23.0	 25
450	 16	59.0	9.1	 25
451	 16	161.8	21.1	 20
452	 16	166.0	22.1	 25
453	 16	75.0	10.6	 25
454	 16	86.5	13.1	 20
455	 16	49.0	9.7	 25
456	 16	40.0	6.0	 25
457	 16	37.3	5.4	 16
458	 16	41.0	8.2	 20
459	 16	75.3	14.4	 20
460	 16	70.3	10.8	 16
461	 16	66.5	10.4	 20
462	 16	42.0	6.8	 25
463	 16	40.5	7.8	 20
464	 16	63.0	11.1	 25
465	 16	91.0	11.6	 25
466	 16	49.0	9.6	 20
467	 16	43.0	6.6	 25
468	 16	43.0	7.9	 25
469	 16	46.5	8.8	 20
470	 16	54.0	9.1	 25
471	 16	94.5	18.5	 20
472	 16	614.3	39.2	 16
473	 16	97.5	43.1	 20
474	 16	383.0	30.5	 20
475	 16	72.0	11.9	 16
476	 16	58.0	10.5	 25
477	 16	75.0	9.7	 25
478	 16	71.5	22.4	 20
479	 16	202.0	22.8	 25
480	 16	651.0	59.3	 25
481	 16	326.8	30.2	 20
482	 16	61.0	10.2	 25
483	 16	138.0	22.4	 25
484	 16	46.0	9.2	 20
485	 16	49.0	6.5	 20
486	 16	41.3	7.7	 20
487	 16	46.3	8.8	 16
488	 16	52.3	8.3	 20
489	 16	42.0	8.2	 25
490	 16	91.0	10.8	 20
491	 16	44.0	7.9	 25
492	 16	57.0	8.2	 25
493	 16	40.3	6.5	 20
494	 16	37.0	7.0	 25
495	 16	42.0	7.1	 25
496	 16	42.8	6.3	 20
497	 16	48.0	9.3	 25
498	 16	43.0	7.1	 25
499	 16	42.5	6.8	 16
500	 16	41.8	7.1	 20
501	 16	55.3	7.1	 20
502	 16	44.3	6.6	 16
503	 16	126.0	14.2	 25
504	 16	130.0	23.6	 25
505	 16	228.5	25.0	 20
506	 16	172.0	16.9	 25
507	 16	416.0	31.5	 25
508	 16	180.8	21.2	 20
509	 16	54.0	8.0	 25
510	 16	91.0	13.8	 25
511	 16	94.3	15.1	 20
512	 16	109.0	15.3	 25
513	 16	144.0	15.0	 20
514	 16	73.3	9.6	 16
515	 16	66.0	8.9	 20
516	 16	139.3	13.7	 20
517	 16	58.5	10.6	 20
518	 16	50.0	7.4	 25
519	 16	485.0	29.1	 25
520	 16	605.8	41.3	 20
521	 16	699.0	58.0	 25
522	 16	113.0	17.0	 25
523	 16	50.8	9.3	 20
524	 16	261.0	27.2	 25
525	 16	97.0	12.8	 25
526	 16	100.3	14.4	 20
527	 16	111.5	14.1	 20
528	 16	51.8	10.1	 20
529	 16	53.3	7.2	 16
530	 16	42.3	8.7	 20
531	 16	44.0	7.0	 25
532	 16	42.0	7.9	 20
533	 16	38.0	6.8	 25
534	 16	45.0	7.1	 25
535	 16	42.0	6.4	 20
536	 16	42.0	9.2	 25
537	 16	46.0	7.4	 25
538	 16	46.0	8.3	 20
539	 16	47.0	6.7	 25
540	 16	38.0	8.6	 20
541	 16	40.3	8.0	 16
542	 16	47.0	6.8	 20
543	 16	40.3	7.1	 20
544	 16	84.0	11.1	 16
545	 16	43.0	7.3	 25
546	 16	42.0	7.4	 25
547	 16	48.0	12.3	 20
548	 16	45.0	6.2	 25
549	 16	39.0	4.5	 25
550	 16	45.0	8.6	 20
551	 16	41.0	7.4	 25
552	 16	42.0	8.2	 25
553	 16	40.0	5.9	 20
554	 16	60.3	14.8	 20
555	 16	81.5	13.7	 20
556	 16	88.0	12.1	 16
557	 16	97.3	15.1	 20
558	 16	55.3	8.7	 20
559	 16	39.0	5.7	 20
560	 16	40.0	7.3	 25
561	 16	41.0	6.6	 25
562	 16	45.5	11.0	 20
563	 16	40.0	8.6	 25
564	 16	43.0	8.2	 25
565	 16	89.8	11.4	 20
566	 16	91.0	15.2	 25
567	 16	150.0	29.0	 25
568	 16	55.5	9.1	 16
569	 16	171.8	29.5	 20
570	 16	54.8	9.6	 20
571	 16	249.8	23.0	 16
572	 16	46.3	5.9	 20
573	 16	47.0	7.8	 25
574	 16	54.5	7.5	 20
575	 16	83.0	12.2	 25
576	 16	91.0	12.2	 25
577	 16	65.8	6.4	 20
578	 16	60.0	8.6	 25
579	 16	161.0	25.9	 25
580	 16	70.5	9.3	 20
581	 16	50.0	7.1	 25
582	 16	152.3	17.0	 20
583	 16	66.5	9.1	 16
584	 16	46.3	12.0	 20
585	 16	55.3	9.1	 20
586	 16	110.8	17.6	 16
587	 16	64.0	11.9	 25
588	 16	53.0	9.0	 25
589	 16	212.3	18.1	 20
590	 16	67.0	8.9	 25
591	 16	49.0	7.5	 25
592	 16	46.3	8.3	 20
593	 16	156.0	21.1	 25
594	 16	160.0	20.9	 25
595	 16	49.3	10.6	 20
596	 16	46.0	8.1	 20
597	 16	175.8	17.4	 20
598	 16	419.0	32.6	 16
599	 16	216.0	36.7	 20
600	 16	72.3	8.1	 20
601	 16	55.8	9.9	 20
602	 16	59.0	10.2	 25
603	 16	51.0	8.4	 25
604	 16	42.0	7.2	 20
605	 16	44.0	8.9	 25
606	 16	41.0	7.1	 25
607	 16	37.3	6.8	 20
608	 16	38.0	5.8	 25
609	 16	43.0	7.0	 25
610	 16	40.3	6.4	 16
611	 16	40.5	5.7	 20
612	 16	45.0	9.0	 20
613	 16	53.0	8.3	 16
614	 16	50.5	7.8	 20
615	 16	46.0	8.6	 25
616	 16	44.0	5.7	 20
617	 16	72.0	10.6	 25
618	 16	91.0	18.4	 25
619	 16	84.0	14.1	 20
620	 16	184.0	21.0	 25
621	 16	294.0	30.7	 25
622	 16	102.0	12.9	 20
623	 16	51.0	8.9	 25
624	 16	70.8	9.7	 20
625	 16	50.5	7.6	 16
626	 16	127.8	16.1	 20
627	 16	74.3	11.1	 20
628	 16	78.5	12.5	 16
629	 16	46.0	8.6	 25
630	 16	45.0	7.8	 25
631	 16	38.8	6.1	 20
632	 16	39.0	7.1	 25
633	 16	38.0	7.4	 25
634	 16	84.3	11.0	 20
635	 16	61.0	10.5	 25
636	 16	83.0	14.5	 25
637	 16	78.3	11.9	 20
638	 16	67.5	9.6	 20
639	 16	1696.8	201.8	 20
  0	 17	45.0	7.5	 20
  1	 17	45.0	7.4	 25
  2	 17	47.8	6.3	 20
  3	 17	58.3	10.3	 16
  4	 17	395.3	49.4	 20
  5	 17	39.5	6.2	 20
  6	 17	39.5	7.4	 16
  7	 17	44.0	7.4	 25
  8	 17	36.0	6.3	 25
  9	 17	46.0	7.3	 20
 10	 17	101.0	12.9	 25
 11	 17	41.0	8.8	 25
 12	 17	42.0	6.5	 20
 13	 17	39.0	5.5	 25
 14	 17	49.0	9.1	 25
 15	 17	300.8	54.0	 20
 16	 17	50.0	6.9	 20
 17	 17	57.3	7.5	 20
 18	 17	89.3	8.3	 16
 19	 17	54.5	9.3	 20
 20	 17	67.5	11.3	 20
 21	 17	67.8	13.2	 20
 22	 17	40.0	6.5	 25
 23	 17	50.0	10.0	 25
 24	 17	47.3	8.6	 20
 25	 17	73.0	13.7	 25
 26	 17	41.0	6.7	 25
 27	 17	50.0	6.4	 20
 28	 17	50.0	7.7	 25
 29	 17	46.0	8.1	 25
 30	 17	36.3	6.0	 16
 31	 17	41.0	6.6	 20
 32	 17	39.3	5.4	 20
 33	 17	48.8	7.2	 16
 34	 17	41.8	6.7	 20
 35	 17	45.0	5.9	 25
 36	 17	49.3	8.9	 20
 37	 17	38.0	5.9	 25
 38	 17	33.0	7.6	 25
 39	 17	39.8	7.0	 20
 40	 17	43.0	7.2	 25
 41	 17	41.0	8.0	 25
 42	 17	44.3	8.3	 20
 43	 17	37.0	5.6	 25
 44	 17	66.8	10.2	 20
 45	 17	39.3	6.9	 16
 46	 17	40.0	7.4	 20
 47	 17	58.5	9.4	 20
 48	 17	41.8	9.1	 16
 49	 17	42.0	7.2	 25
 50	 17	36.0	7.6	 25
 51	 17	50.0	6.9	 20
 52	 17	38.0	5.7	 25
 53	 17	80.0	11.0	 25
 54	 17	44.0	9.2	 20
 55	 17	44.0	8.6	 25
 56	 17	40.0	7.3	 25
 57	 17	39.3	7.4	 20
 58	 17	41.3	6.0	 20
 59	 17	48.5	6.7	 20
 60	 17	41.5	7.9	 16
 61	 17	50.3	8.7	 20
 62	 17	80.5	13.0	 20
 63	 17	90.0	16.3	 20
 64	 17	43.0	7.3	 25
 65	 17	43.0	19.2	 25
 66	 17	53.5	9.5	 20
 67	 17	58.0	8.6	 25
 68	 17	45.0	6.6	 25
 69	 17	46.3	8.4	 20
 70	 17	43.0	17.8	 25
 71	 17	36.0	7.4	 25
 72	 17	40.0	4.2	 16
 73	 17	47.3	6.7	 20
 74	 17	56.3	9.4	 20
 75	 17	54.5	10.3	 16
 76	 17	46.0	6.0	 25
 77	 17	73.0	8.9	 25
 78	 17	51.0	7.4	 20
 79	 17	44.0	8.2	 25
 80	 17	41.0	10.1	 25
 81	 17	44.5	8.3	 20
 82	 17	40.0	5.8	 25
 83	 17	58.0	10.0	 25
 84	 17	221.3	50.7	 20
 85	 17	71.0	15.0	 25
 86	 17	46.3	7.1	 20
 87	 17	39.3	6.3	 16
 88	 17	46.0	7.9	 20
 89	 17	186.3	22.2	 20
 90	 17	55.0	7.1	 20
 91	 17	72.0	10.8	 25
 92	 17	201.0	26.6	 25
 93	 17	90.3	15.5	 20
 94	 17	98.0	12.2	 25
 95	 17	55.0	8.1	 25
 96	 17	44.5	6.7	 20
 97	 17	46.0	9.3	 25
 98	 17	38.0	6.7	 25
 99	 17	47.5	8.0	 20
100	 17	44.0	7.6	 20
101	 17	39.0	6.8	 20
102	 17	68.5	12.8	 16
103	 17	61.5	11.2	 20
104	 17	70.0	10.8	 25
105	 17	267.5	20.1	 20
106	 17	79.0	13.4	 25
107	 17	77.0	12.1	 25
108	 17	134.3	17.7	 20
109	 17	88.0	15.0	 25
110	 17	117.0	17.7	 25
111	 17	48.8	7.8	 20
112	 17	45.0	6.7	 25
113	 17	47.0	7.5	 25
114	 17	51.0	8.8	 16
115	 17	45.5	8.6	 20
116	 17	62.3	11.2	 20
117	 17	52.3	7.6	 16
118	 17	54.0	7.9	 25
119	 17	120.0	14.5	 25
120	 17	926.8	69.9	 20
121	 17	634.0	75.9	 25
122	 17	100.0	16.4	 25
123	 17	44.3	6.7	 20
124	 17	44.0	4.8	 25
125	 17	79.0	11.7	 25
126	 17	65.0	9.1	 20
127	 17	101.3	17.7	 20
128	 17	298.5	38.6	 20
129	 17	148.0	17.3	 16
130	 17	213.3	34.6	 20
131	 17	42.8	6.5	 20
132	 17	87.0	11.0	 20
133	 17	46.0	7.4	 25
134	 17	44.0	7.0	 25
135	 17	154.5	21.2	 20
136	 17	71.0	12.2	 25
137	 17	44.0	7.2	 25
138	 17	43.3	6.0	 20
139	 17	54.0	14.4	 25
140	 17	147.0	22.5	 25
141	 17	360.5	26.6	 16
142	 17	113.5	16.7	 20
143	 17	221.8	19.8	 20
144	 17	39.5	6.0	 16
145	 17	45.0	8.6	 20
146	 17	38.0	4.8	 25
147	 17	46.0	8.4	 20
148	 17	71.0	9.7	 25
149	 17	69.0	12.5	 25
150	 17	47.8	8.8	 20
151	 17	52.0	8.5	 25
152	 17	39.0	8.7	 25
153	 17	38.0	5.3	 20
154	 17	39.0	6.9	 25
155	 17	76.3	13.9	 20
156	 17	62.8	9.8	 16
157	 17	74.0	19.5	 20
158	 17	52.5	7.6	 20
159	 17	65.3	10.1	 16
160	 17	100.0	15.6	 25
161	 17	94.0	13.5	 25
162	 17	75.3	12.7	 20
163	 17	57.0	10.0	 25
164	 17	106.0	18.2	 25
165	 17	108.3	18.8	 20
166	 17	120.0	17.3	 25
167	 17	116.0	48.1	 25
168	 17	193.0	27.6	 20
169	 17	52.3	6.0	 20
170	 17	45.8	9.2	 20
171	 17	41.3	7.8	 16
172	 17	44.0	6.4	 20
173	 17	42.8	6.3	 20
174	 17	43.0	6.6	 25
175	 17	45.5	8.3	 20
176	 17	38.0	5.4	 25
177	 17	80.0	12.3	 25
178	 17	48.8	8.8	 20
179	 17	47.0	6.9	 25
180	 17	41.0	7.0	 25
181	 17	47.0	8.9	 20
182	 17	52.0	6.5	 25
183	 17	65.0	12.5	 20
184	 17	46.3	8.8	 16
185	 17	51.3	9.1	 20
186	 17	74.3	10.1	 20
187	 17	75.3	11.5	 16
188	 17	97.0	14.3	 25
189	 17	49.0	6.7	 25
190	 17	42.3	7.7	 20
191	 17	131.0	33.0	 25
192	 17	43.0	7.9	 25
193	 17	43.8	6.0	 20
194	 17	75.0	10.9	 25
195	 17	98.0	160.8	 25
196	 17	106.3	16.7	 20
197	 17	212.0	18.6	 20
198	 17	111.3	18.6	 20
199	 17	102.0	12.9	 16
200	 17	39.0	7.9	 20
201	 17	39.0	6.7	 20
202	 17	53.0	7.5	 20
203	 17	50.0	10.3	 25
204	 17	43.0	7.9	 25
205	 17	198.3	19.1	 20
206	 17	37.0	6.0	 25
207	 17	41.0	7.7	 25
208	 17	42.5	9.1	 20
209	 17	39.0	7.1	 25
210	 17	56.0	11.3	 25
211	 17	51.3	8.0	 16
212	 17	38.0	7.3	 20
213	 17	47.3	7.3	 20
214	 17	46.3	8.5	 16
215	 17	42.3	5.8	 20
216	 17	39.0	7.1	 25
217	 17	42.5	7.1	 20
218	 17	41.0	8.3	 25
219	 17	72.0	22.3	 25
220	 17	38.8	6.4	 20
221	 17	38.0	8.1	 25
222	 17	43.0	7.0	 25
223	 17	45.3	8.2	 20
224	 17	51.0	8.9	 25
225	 17	45.5	7.5	 20
226	 17	43.0	7.9	 16
227	 17	42.0	5.7	 20
228	 17	57.8	9.8	 20
229	 17	59.0	8.0	 16
230	 17	52.0	7.5	 25
231	 17	43.0	9.6	 25
232	 17	41.0	9.1	 20
233	 17	46.0	9.1	 25
234	 17	45.0	7.5	 25
235	 17	41.5	9.8	 20
236	 17	52.0	8.1	 25
237	 17	82.0	13.6	 25
238	 17	65.3	11.5	 20
239	 17	76.3	10.9	 20
240	 17	72.3	8.8	 20
241	 17	58.8	8.2	 16
242	 17	64.5	11.7	 20
243	 17	211.0	26.9	 25
244	 17	71.3	10.6	 20
245	 17	40.0	7.0	 25
246	 17	77.0	11.3	 25
247	 17	50.3	7.8	 20
248	 17	192.0	32.0	 25
249	 17	40.0	6.2	 25
250	 17	37.5	7.8	 20
251	 17	38.0	6.9	 25
252	 17	47.0	9.2	 25
253	 17	43.3	9.1	 16
254	 17	47.0	12.3	 20
255	 17	44.0	7.6	 20
256	 17	39.0	5.0	 16
257	 17	44.0	8.3	 25
258	 17	46.0	8.2	 25
259	 17	52.0	9.9	 20
260	 17	60.0	10.2	 25
261	 17	53.0	8.8	 25
262	 17	107.5	17.2	 20
263	 17	42.0	8.2	 25
264	 17	50.0	8.0	 25
265	 17	45.0	6.1	 20
266	 17	57.0	8.7	 25
267	 17	44.0	7.6	 20
268	 17	46.3	7.4	 16
269	 17	42.3	7.6	 20
270	 17	39.3	7.8	 20
271	 17	46.0	7.3	 20
272	 17	41.0	11.0	 25
273	 17	43.0	7.5	 25
274	 17	60.3	8.4	 20
275	 17	40.0	8.4	 25
276	 17	39.0	8.4	 25
277	 17	32.5	6.1	 20
278	 17	39.0	7.8	 25
279	 17	51.0	10.2	 25
280	 17	42.5	9.6	 20
281	 17	45.8	7.9	 20
282	 17	37.5	6.7	 20
283	 17	48.3	8.0	 16
284	 17	82.0	13.9	 20
285	 17	84.0	11.0	 25
286	 17	43.3	7.7	 20
287	 17	43.0	7.4	 25
288	 17	46.0	7.3	 25
289	 17	229.0	27.7	 20
290	 17	60.0	7.5	 25
291	 17	51.0	9.5	 25
292	 17	47.0	8.4	 20
293	 17	52.0	8.9	 25
294	 17	154.0	25.8	 25
295	 17	92.0	10.1	 16
296	 17	215.3	24.2	 20
297	 17	125.3	15.4	 20
298	 17	485.0	32.1	 16
299	 17	104.0	20.3	 25
300	 17	254.0	28.1	 25
301	 17	69.3	12.5	 20
302	 17	1127.0	141.2	 25
303	 17	70.0	11.6	 25
304	 17	92.0	15.9	 20
305	 17	45.0	8.0	 25
306	 17	137.0	18.0	 25
307	 17	94.0	10.9	 20
308	 17	49.0	7.9	 20
309	 17	118.0	17.0	 20
310	 17	168.3	21.9	 16
311	 17	132.3	16.4	 20
312	 17	294.5	24.8	 20
313	 17	60.3	8.9	 20
314	 17	63.0	9.7	 25
315	 17	258.0	40.8	 25
316	 17	111.5	14.0	 20
317	 17	55.0	7.5	 25
318	 17	54.0	8.0	 25
319	 17	46.0	6.8	 20
320	 17	50.0	8.0	 25
321	 17	79.0	12.7	 25
322	 17	476.5	40.0	 16
323	 17	56.0	11.3	 20
324	 17	81.0	10.2	 20
325	 17	84.5	9.6	 16
326	 17	100.0	14.3	 20
327	 17	95.0	10.4	 25
328	 17	145.3	14.5	 20
329	 17	290.0	23.6	 25
330	 17	79.0	13.6	 25
331	 17	56.0	8.2	 20
332	 17	65.0	13.3	 25
333	 17	238.0	44.5	 25
334	 17	441.8	72.9	 20
335	 17	116.0	18.2	 25
336	 17	51.0	7.3	 20
337	 17	38.3	7.9	 16
338	 17	163.3	22.9	 20
339	 17	1956.3	168.7	 20
340	 17	589.3	48.9	 16
341	 17	215.0	25.5	 25
342	 17	187.0	24.7	 25
343	 17	185.3	23.0	 20
344	 17	100.0	11.2	 25
345	 17	102.0	14.3	 25
346	 17	66.5	9.2	 20
347	 17	61.0	8.9	 25
348	 17	41.0	7.1	 25
349	 17	88.5	15.8	 20
350	 17	55.5	9.5	 20
351	 17	54.0	6.9	 20
352	 17	45.5	7.3	 16
353	 17	42.0	7.0	 20
354	 17	42.5	6.7	 20
355	 17	47.3	9.3	 20
356	 17	62.0	10.4	 25
357	 17	41.0	5.9	 25
358	 17	50.3	7.1	 20
359	 17	40.0	6.8	 25
360	 17	65.0	11.8	 25
361	 17	44.3	7.5	 20
362	 17	45.0	7.7	 25
363	 17	587.0	153.9	 25
364	 17	39.3	7.0	 16
365	 17	197.8	23.6	 20
366	 17	47.3	7.6	 20
367	 17	39.5	6.0	 16
368	 17	53.5	6.1	 20
369	 17	40.0	7.3	 25
370	 17	41.3	7.0	 20
371	 17	547.0	92.1	 25
372	 17	483.0	76.9	 25
373	 17	38.8	6.3	 20
374	 17	73.0	10.1	 25
375	 17	119.0	17.1	 25
376	 17	44.0	8.0	 20
377	 17	45.0	9.3	 25
378	 17	45.0	8.4	 20
379	 17	46.8	6.0	 16
380	 17	75.0	15.9	 20
381	 17	37.5	5.0	 20
382	 17	34.3	4.6	 16
383	 17	39.0	6.8	 25
384	 17	43.0	8.4	 25
385	 17	46.8	7.4	 20
386	 17	58.0	8.3	 25
387	 17	78.0	12.4	 25
388	 17	247.5	28.0	 20
389	 17	100.0	19.8	 25
390	 17	62.0	6.4	 25
391	 17	125.3	22.4	 20
392	 17	260.0	41.3	 20
393	 17	41.0	6.5	 20
394	 17	35.0	5.1	 16
395	 17	43.3	8.9	 20
396	 17	38.3	5.4	 20
397	 17	46.3	8.6	 20
398	 17	67.0	9.9	 25
399	 17	74.0	10.5	 25
400	 17	83.3	14.1	 20
401	 17	47.0	7.3	 25
402	 17	45.0	6.5	 25
403	 17	45.3	8.6	 20
404	 17	43.0	8.9	 25
405	 17	110.0	17.8	 25
406	 17	181.3	24.1	 16
407	 17	76.3	11.3	 20
408	 17	152.3	19.6	 20
409	 17	264.3	21.9	 16
410	 17	50.8	9.8	 20
411	 17	232.0	33.9	 25
412	 17	100.3	12.0	 20
413	 17	42.0	7.8	 25
414	 17	40.0	7.4	 25
415	 17	40.5	7.3	 20
416	 17	104.0	14.8	 25
417	 17	92.0	17.0	 25
418	 17	40.3	6.7	 20
419	 17	40.0	6.5	 25
420	 17	38.3	7.5	 20
421	 17	39.3	5.0	 16
422	 17	49.0	7.9	 20
423	 17	41.3	5.0	 20
424	 17	49.3	7.7	 20
425	 17	66.0	11.2	 25
426	 17	40.0	7.5	 25
427	 17	39.0	7.0	 20
428	 17	63.0	7.8	 25
429	 17	38.0	5.7	 25
430	 17	38.5	7.6	 20
431	 17	47.0	10.0	 25
432	 17	43.0	7.7	 25
433	 17	34.8	5.8	 20
434	 17	57.5	18.8	 20
435	 17	50.0	8.5	 20
436	 17	58.3	7.7	 16
437	 17	40.5	5.7	 20
438	 17	49.0	7.2	 25
439	 17	67.3	12.0	 20
440	 17	41.0	5.6	 25
441	 17	43.0	8.2	 25
442	 17	40.5	5.7	 20
443	 17	39.0	7.5	 25
444	 17	53.0	7.4	 25
445	 17	62.3	13.7	 20
446	 17	68.0	23.7	 25
447	 17	53.0	10.1	 25
448	 17	45.5	5.7	 16
449	 17	44.3	10.0	 20
450	 17	736.8	96.4	 20
451	 17	41.3	5.6	 16
452	 17	52.0	8.0	 25
453	 17	49.0	9.5	 25
454	 17	626.3	79.6	 20
455	 17	113.0	17.6	 25
456	 17	84.0	13.6	 25
457	 17	62.3	9.8	 20
458	 17	68.0	14.1	 25
459	 17	56.0	9.7	 25
460	 17	37.3	7.8	 20
461	 17	45.0	6.6	 25
462	 17	85.3	13.0	 20
463	 17	44.8	7.8	 16
464	 17	106.0	20.8	 20
465	 17	65.3	8.7	 20
466	 17	53.3	8.5	 20
467	 17	53.0	7.6	 25
468	 17	41.0	6.3	 25
469	 17	60.3	8.2	 20
470	 17	59.0	7.1	 25
471	 17	69.0	11.9	 25
472	 17	71.0	12.8	 20
473	 17	85.0	11.6	 25
474	 17	135.0	19.1	 25
475	 17	75.5	14.5	 20
476	 17	435.0	49.8	 20
477	 17	188.3	22.5	 20
478	 17	48.3	5.5	 16
479	 17	85.5	11.4	 20
480	 17	120.0	16.6	 25
481	 17	83.5	12.4	 20
482	 17	127.0	16.5	 25
483	 17	180.0	30.8	 25
484	 17	52.0	7.6	 20
485	 17	36.0	6.6	 25
486	 17	43.0	6.8	 25
487	 17	40.0	8.0	 20
488	 17	46.0	8.3	 25
489	 17	46.3	8.4	 20
490	 17	39.3	6.5	 16
491	 17	40.5	9.4	 20
492	 17	52.5	11.5	 20
493	 17	46.0	7.4	 16
494	 17	49.0	9.9	 25
495	 17	57.0	9.9	 25
496	 17	105.0	18.1	 20
497	 17	111.0	11.0	 25
498	 17	101.0	17.2	 25
499	 17	62.3	15.5	 20
500	 17	72.0	9.4	 25
501	 17	45.0	6.9	 25
502	 17	65.3	9.8	 20
503	 17	52.0	7.4	 20
504	 17	206.8	22.1	 20
505	 17	280.8	25.5	 16
506	 17	198.0	23.7	 20
507	 17	73.5	14.2	 20
508	 17	103.3	14.7	 20
509	 17	96.0	15.6	 25
510	 17	222.0	24.5	 25
511	 17	647.5	52.1	 20
512	 17	245.0	30.7	 25
513	 17	43.0	7.6	 25
514	 17	65.0	10.6	 20
515	 17	93.0	12.7	 25
516	 17	68.0	9.5	 25
517	 17	75.0	8.7	 16
518	 17	69.0	7.1	 20
519	 17	152.8	16.8	 20
520	 17	523.0	64.4	 16
521	 17	129.0	17.9	 20
522	 17	75.0	9.1	 25
523	 17	61.0	9.7	 20
524	 17	57.0	11.6	 25
525	 17	49.0	8.1	 25
526	 17	82.3	9.7	 20
527	 17	208.0	33.4	 25
528	 17	127.0	17.7	 25
529	 17	88.8	17.5	 20
530	 17	49.0	8.9	 25
531	 17	53.3	8.3	 20
532	 17	116.0	14.6	 16
533	 17	47.3	5.1	 20
534	 17	37.3	6.1	 20
535	 17	41.3	7.3	 16
536	 17	45.0	7.0	 25
537	 17	41.0	7.6	 25
538	 17	51.5	29.9	 20
539	 17	46.0	6.7	 25
540	 17	49.0	10.2	 25
541	 17	69.0	12.7	 20
542	 17	42.0	6.6	 25
543	 17	50.0	8.0	 25
544	 17	345.3	72.1	 20
545	 17	55.5	10.7	 20
546	 17	51.5	9.8	 20
547	 17	42.5	5.8	 16
548	 17	85.5	159.7	 20
549	 17	37.3	8.1	 20
550	 17	40.3	7.3	 20
551	 17	54.0	6.8	 25
552	 17	51.0	8.5	 25
553	 17	43.0	8.2	 20
554	 17	54.0	8.0	 25
555	 17	64.0	10.1	 25
556	 17	74.0	11.9	 20
557	 17	67.0	10.8	 25
558	 17	50.0	10.1	 25
559	 17	70.3	11.7	 16
560	 17	76.0	11.7	 20
561	 17	222.5	25.8	 20
562	 17	48.5	8.5	 16
563	 17	167.8	31.8	 20
564	 17	69.0	9.1	 25
565	 17	78.0	10.1	 20
566	 17	441.0	48.8	 25
567	 17	49.0	9.2	 25
568	 17	70.5	9.0	 20
569	 17	52.0	9.5	 25
570	 17	316.0	76.0	 25
571	 17	46.3	7.4	 20
572	 17	101.0	18.6	 25
573	 17	109.3	15.6	 20
574	 17	194.0	17.5	 16
575	 17	77.0	11.1	 20
576	 17	47.3	7.0	 20
577	 17	60.3	6.9	 16
578	 17	55.0	9.3	 25
579	 17	47.0	8.7	 25
580	 17	67.8	13.1	 20
581	 17	42.0	6.2	 25
582	 17	189.0	19.4	 25
583	 17	133.3	17.1	 20
584	 17	86.0	13.0	 25
585	 17	43.0	9.2	 25
586	 17	41.5	6.8	 20
587	 17	41.0	6.5	 20
588	 17	95.8	12.2	 20
589	 17	38.8	9.2	 16
590	 17	97.3	15.9	 20
591	 17	46.3	11.1	 20
592	 17	43.3	9.0	 20
593	 17	46.0	7.9	 25
594	 17	116.0	16.9	 25
595	 17	48.0	6.7	 20
596	 17	109.0	14.3	 25
597	 17	44.0	8.4	 25
598	 17	66.8	14.2	 20
599	 17	212.0	21.4	 25
600	 17	561.0	109.8	 25
601	 17	141.3	12.2	 16
602	 17	33.8	7.6	 20
603	 17	43.5	9.1	 20
604	 17	43.3	7.7	 16
605	 17	191.0	32.9	 25
606	 17	83.0	10.0	 25
607	 17	66.8	12.4	 20
608	 17	44.0	7.0	 25
609	 17	149.0	21.1	 25
610	 17	48.8	7.6	 20
611	 17	59.0	9.7	 25
612	 17	470.0	106.2	 25
613	 17	42.5	8.1	 20
614	 17	41.0	6.5	 25
615	 17	38.3	7.9	 20
616	 17	42.3	7.1	 16
617	 17	41.5	7.6	 20
618	 17	37.0	6.2	 20
619	 17	63.5	8.3	 20
620	 17	122.0	15.4	 25
621	 17	709.0	86.5	 25
622	 17	1264.8	115.2	 20
623	 17	103.0	10.0	 25
624	 17	297.0	32.2	 25
625	 17	51.0	10.1	 20
626	 17	52.0	7.4	 25
627	 17	99.0	15.2	 25
628	 17	50.0	8.5	 20
629	 17	50.3	7.8	 20
630	 17	59.3	8.0	 20
631	 17	229.0	26.9	 16
632	 17	37.0	6.2	 20
633	 17	42.0	6.9	 25
634	 17	40.3	5.9	 20
635	 17	38.0	5.1	 25
636	 17	401.0	56.9	 25
637	 17	360.5	57.0	 20
638	 17	69.0	11.3	 25
639	 17	41.0	7.8	 25
  0	 18	1523.3	115.8	 20
  1	 18	46.0	8.3	 25
  2	 18	61.0	7.7	 25
  3	 18	53.0	8.3	 20
  4	 18	54.0	8.8	 25
  5	 18	40.0	6.9	 25
  6	 18	37.3	6.2	 20
  7	 18	43.8	6.9	 20
  8	 18	39.0	6.9	 20
  9	 18	37.5	7.7	 16
 10	 18	44.5	8.0	 20
 11	 18	42.0	9.2	 25
 12	 18	38.3	7.4	 20
 13	 18	42.0	6.3	 25
 14	 18	42.0	7.1	 25
 15	 18	68.8	8.3	 20
 16	 18	46.0	9.3	 25
 17	 18	46.0	6.2	 25
 18	 18	124.3	15.1	 20
 19	 18	68.0	11.6	 25
 20	 18	98.0	13.8	 25
 21	 18	75.5	12.6	 16
 22	 18	41.0	10.1	 20
 23	 18	70.3	10.5	 20
 24	 18	40.5	8.0	 16
 25	 18	50.0	9.6	 25
 26	 18	43.0	7.9	 25
 27	 18	45.8	8.6	 20
 28	 18	39.0	5.9	 25
 29	 18	53.0	9.3	 25
 30	 18	43.3	6.9	 20
 31	 18	44.0	8.8	 25
 32	 18	40.0	8.4	 25
 33	 18	44.3	7.2	 20
 34	 18	45.0	7.4	 25
 35	 18	44.3	6.6	 20
 36	 18	48.3	8.9	 16
 37	 18	41.0	6.8	 20
 38	 18	37.3	7.2	 20
 39	 18	34.8	6.0	 20
 40	 18	44.0	8.1	 25
 41	 18	42.0	9.3	 25
 42	 18	43.5	5.9	 20
 43	 18	41.0	6.5	 25
 44	 18	66.0	10.7	 25
 45	 18	38.0	10.5	 20
 46	 18	34.0	4.8	 25
 47	 18	40.0	7.8	 25
 48	 18	37.3	8.6	 20
 49	 18	48.3	10.5	 20
 50	 18	40.0	5.9	 20
 51	 18	42.8	7.0	 16
 52	 18	42.0	7.4	 20
 53	 18	47.0	9.8	 25
 54	 18	44.3	8.2	 20
 55	 18	39.0	6.0	 25
 56	 18	39.0	7.4	 25
 57	 18	37.0	5.4	 20
 58	 18	36.0	6.7	 25
 59	 18	38.0	6.8	 25
 60	 18	41.0	8.0	 20
 61	 18	40.0	6.4	 25
 62	 18	54.0	10.8	 25
 63	 18	49.8	10.4	 16
 64	 18	42.3	8.9	 20
 65	 18	40.3	6.8	 20
 66	 18	45.5	8.8	 16
 67	 18	63.0	9.5	 25
 68	 18	44.0	6.8	 25
 69	 18	46.0	7.8	 20
 70	 18	43.0	12.4	 25
 71	 18	38.0	7.0	 25
 72	 18	40.0	5.1	 20
 73	 18	42.0	6.5	 25
 74	 18	45.0	7.5	 25
 75	 18	45.3	7.1	 20
 76	 18	46.3	7.4	 20
 77	 18	59.3	9.2	 20
 78	 18	49.0	10.3	 16
 79	 18	41.5	5.8	 20
 80	 18	42.0	7.0	 20
 81	 18	40.0	8.0	 20
 82	 18	41.0	7.5	 25
 83	 18	45.0	8.1	 25
 84	 18	77.3	10.3	 20
 85	 18	42.0	7.7	 25
 86	 18	43.0	7.9	 25
 87	 18	43.0	8.3	 20
 88	 18	40.0	6.7	 25
 89	 18	77.0	12.6	 25
 90	 18	73.3	12.1	 16
 91	 18	91.3	10.6	 20
 92	 18	142.3	15.1	 20
 93	 18	95.0	13.5	 16
 94	 18	250.0	20.8	 20
 95	 18	83.0	14.8	 25
 96	 18	49.3	11.0	 20
 97	 18	47.0	6.9	 25
 98	 18	54.0	11.7	 25
 99	 18	39.3	6.7	 20
100	 18	44.0	7.5	 25
101	 18	36.0	6.0	 25
102	 18	48.5	9.9	 20
103	 18	85.0	12.9	 25
104	 18	62.0	10.4	 20
105	 18	100.0	9.9	 16
106	 18	50.0	8.6	 20
107	 18	103.5	15.8	 20
108	 18	106.8	17.7	 16
109	 18	72.0	13.3	 25
110	 18	79.0	8.8	 25
111	 18	53.3	10.8	 20
112	 18	41.0	8.5	 25
113	 18	55.0	9.2	 25
114	 18	43.3	6.5	 20
115	 18	40.0	7.1	 25
116	 18	47.0	6.4	 25
117	 18	50.5	7.9	 20
118	 18	57.3	9.5	 20
119	 18	96.5	15.6	 20
120	 18	326.5	20.0	 16
121	 18	90.3	12.6	 20
122	 18	67.8	10.6	 20
123	 18	47.3	8.1	 20
124	 18	43.0	5.9	 25
125	 18	42.0	6.2	 25
126	 18	48.8	11.0	 20
127	 18	42.0	8.1	 25
128	 18	44.0	8.5	 25
129	 18	46.3	8.5	 20
130	 18	52.0	7.6	 25
131	 18	44.0	6.5	 25
132	 18	50.0	8.4	 16
133	 18	40.3	9.4	 20
134	 18	37.5	7.2	 20
135	 18	53.0	7.9	 16
136	 18	68.0	8.9	 20
137	 18	42.0	6.0	 25
138	 18	51.3	8.4	 20
139	 18	47.0	9.4	 25
140	 18	89.0	9.9	 25
141	 18	200.8	22.5	 20
142	 18	194.0	22.7	 25
143	 18	441.0	38.4	 25
144	 18	40.3	7.2	 20
145	 18	44.0	8.3	 25
146	 18	42.3	7.5	 20
147	 18	43.3	7.7	 16
148	 18	46.5	8.6	 20
149	 18	43.8	7.5	 20
150	 18	41.3	5.2	 16
151	 18	38.0	5.1	 25
152	 18	39.0	7.8	 25
153	 18	41.0	7.6	 20
154	 18	43.0	8.6	 25
155	 18	45.0	7.8	 25
156	 18	59.3	12.7	 20
157	 18	66.0	10.5	 25
158	 18	83.0	11.8	 25
159	 18	110.0	12.6	 20
160	 18	90.5	13.0	 20
161	 18	132.3	18.5	 20
162	 18	54.5	8.1	 16
163	 18	78.3	13.3	 20
164	 18	69.3	10.2	 20
165	 18	112.3	12.6	 20
166	 18	65.0	8.3	 25
167	 18	55.0	9.7	 25
168	 18	66.3	10.2	 20
169	 18	44.0	7.2	 25
170	 18	40.0	8.2	 25
171	 18	41.0	6.7	 20
172	 18	42.0	7.4	 25
173	 18	39.0	7.9	 25
174	 18	39.3	6.3	 16
175	 18	44.3	10.4	 20
176	 18	43.3	8.0	 20
177	 18	49.0	8.5	 16
178	 18	42.8	6.5	 20
179	 18	43.0	14.3	 25
180	 18	40.3	7.7	 20
181	 18	40.0	6.7	 25
182	 18	46.0	9.1	 25
183	 18	43.0	6.6	 20
184	 18	51.0	7.8	 25
185	 18	43.0	6.9	 25
186	 18	52.8	9.7	 20
187	 18	87.0	13.2	 25
188	 18	117.3	17.5	 20
189	 18	48.3	7.7	 16
190	 18	41.0	9.4	 20
191	 18	84.3	13.1	 20
192	 18	41.0	7.1	 20
193	 18	50.0	6.8	 25
194	 18	49.0	9.8	 25
195	 18	50.5	13.7	 20
196	 18	69.0	12.6	 25
197	 18	101.0	13.3	 25
198	 18	66.8	8.7	 20
199	 18	45.0	6.6	 25
200	 18	39.0	7.8	 25
201	 18	38.3	6.6	 20
202	 18	50.3	6.8	 20
203	 18	45.5	8.6	 20
204	 18	42.3	6.2	 16
205	 18	44.0	6.6	 20
206	 18	39.0	6.6	 25
207	 18	36.5	7.5	 20
208	 18	41.0	6.9	 25
209	 18	39.0	6.0	 25
210	 18	77.3	11.2	 20
211	 18	44.0	7.4	 25
212	 18	39.0	5.2	 25
213	 18	41.3	5.8	 20
214	 18	48.0	9.6	 25
215	 18	41.0	8.0	 25
216	 18	40.5	6.0	 16
217	 18	38.5	8.6	 20
218	 18	35.5	7.3	 20
219	 18	48.8	9.8	 16
220	 18	43.0	7.7	 25
221	 18	40.0	5.3	 25
222	 18	41.3	7.7	 20
223	 18	37.0	6.4	 25
224	 18	49.0	7.1	 25
225	 18	40.5	5.8	 20
226	 18	47.0	11.4	 25
227	 18	42.0	9.3	 25
228	 18	41.3	4.5	 20
229	 18	58.0	8.9	 25
230	 18	47.3	6.8	 20
231	 18	54.0	8.3	 16
232	 18	42.0	10.9	 20
233	 18	46.3	8.3	 20
234	 18	48.8	7.9	 20
235	 18	37.0	5.7	 25
236	 18	58.0	11.6	 25
237	 18	52.0	7.1	 20
238	 18	58.0	8.7	 25
239	 18	48.0	8.8	 25
240	 18	54.5	9.9	 20
241	 18	77.0	15.0	 25
242	 18	82.0	10.6	 25
243	 18	75.8	9.9	 16
244	 18	51.0	7.1	 20
245	 18	41.0	7.8	 20
246	 18	46.8	7.1	 16
247	 18	45.0	9.5	 20
248	 18	58.0	7.7	 25
249	 18	48.8	10.1	 20
250	 18	39.0	7.3	 25
251	 18	47.0	7.7	 25
252	 18	42.0	8.2	 20
253	 18	40.0	6.2	 25
254	 18	44.0	7.2	 25
255	 18	45.8	7.1	 20
256	 18	41.0	6.1	 25
257	 18	47.0	8.1	 20
258	 18	47.3	7.4	 16
259	 18	44.8	6.7	 20
260	 18	52.3	9.5	 20
261	 18	73.5	10.0	 16
262	 18	138.0	20.6	 25
263	 18	40.0	7.1	 25
264	 18	47.0	6.4	 20
265	 18	45.0	8.3	 25
266	 18	78.0	11.4	 25
267	 18	46.3	7.9	 20
268	 18	38.0	5.5	 25
269	 18	39.0	5.9	 25
270	 18	41.5	6.9	 20
271	 18	46.0	7.6	 20
272	 18	42.5	6.5	 20
273	 18	36.5	6.5	 16
274	 18	44.5	9.4	 20
275	 18	41.5	6.3	 20
276	 18	41.0	6.9	 20
277	 18	47.0	7.9	 25
278	 18	43.0	9.5	 25
279	 18	48.5	8.4	 20
280	 18	42.0	8.1	 25
281	 18	42.0	7.1	 25
282	 18	43.0	7.5	 20
283	 18	41.0	6.5	 25
284	 18	44.0	9.2	 25
285	 18	45.0	11.0	 16
286	 18	42.3	7.5	 20
287	 18	46.3	9.1	 20
288	 18	52.8	11.2	 16
289	 18	85.3	11.3	 20
290	 18	52.0	9.4	 25
291	 18	46.0	9.2	 20
292	 18	46.0	7.7	 25
293	 18	45.0	8.3	 25
294	 18	107.0	11.0	 20
295	 18	102.0	16.5	 25
296	 18	341.0	36.5	 25
297	 18	106.3	14.5	 20
298	 18	211.0	37.0	 25
299	 18	134.8	22.0	 20
300	 18	90.3	12.4	 16
301	 18	64.0	11.1	 20
302	 18	181.3	22.9	 20
303	 18	51.3	10.0	 16
304	 18	46.0	8.7	 25
305	 18	40.0	5.9	 25
306	 18	54.0	6.2	 20
307	 18	60.0	11.3	 25
308	 18	45.0	7.8	 25
309	 18	159.3	20.2	 20
310	 18	177.0	19.9	 25
311	 18	86.0	14.0	 25
312	 18	92.0	25.8	 25
313	 18	78.5	9.2	 16
314	 18	78.0	12.9	 20
315	 18	154.3	24.7	 20
316	 18	87.3	12.2	 16
317	 18	63.8	8.0	 20
318	 18	82.0	11.3	 25
319	 18	50.0	7.5	 20
320	 18	52.0	9.2	 25
321	 18	46.0	7.6	 25
322	 18	115.0	12.0	 20
323	 18	91.0	10.9	 25
324	 18	164.0	20.9	 25
325	 18	125.0	16.0	 20
326	 18	62.0	9.4	 25
327	 18	67.0	8.9	 20
328	 18	262.0	18.1	 16
329	 18	605.0	50.3	 20
330	 18	73.5	13.3	 20
331	 18	47.0	6.8	 16
332	 18	47.0	8.0	 25
333	 18	66.0	9.8	 25
334	 18	148.5	23.9	 20
335	 18	75.0	11.6	 25
336	 18	46.0	6.4	 25
337	 18	51.5	9.1	 20
338	 18	61.0	10.0	 25
339	 18	1004.0	112.5	 25
340	 18	461.8	56.7	 20
341	 18	95.5	15.7	 20
342	 18	78.0	12.8	 20
343	 18	116.8	17.4	 16
344	 18	65.0	7.7	 20
345	 18	58.0	10.0	 20
346	 18	140.0	22.1	 20
347	 18	52.0	10.5	 25
348	 18	42.0	7.5	 25
349	 18	53.5	8.0	 20
350	 18	65.0	11.2	 25
351	 18	39.0	5.7	 25
352	 18	42.3	7.0	 20
353	 18	42.0	7.5	 25
354	 18	40.0	4.5	 25
355	 18	37.3	4.6	 16
356	 18	42.0	9.3	 20
357	 18	42.3	6.2	 20
358	 18	42.3	6.8	 16
359	 18	40.0	9.6	 20
360	 18	45.0	9.8	 25
361	 18	49.0	8.8	 20
362	 18	46.0	6.7	 25
363	 18	122.0	24.2	 25
364	 18	42.0	6.7	 20
365	 18	160.0	24.7	 25
366	 18	102.0	17.1	 25
367	 18	48.0	6.9	 20
368	 18	40.0	5.5	 25
369	 18	38.8	7.3	 20
370	 18	45.0	8.6	 16
371	 18	139.5	23.8	 20
372	 18	136.5	24.2	 20
373	 18	43.0	6.3	 20
374	 18	58.0	11.0	 25
375	 18	52.0	9.6	 25
376	 18	47.5	6.5	 20
377	 18	40.0	6.6	 25
378	 18	42.0	6.2	 25
379	 18	41.0	5.9	 20
380	 18	43.0	6.3	 25
381	 18	38.0	8.7	 25
382	 18	41.5	7.7	 20
383	 18	40.0	7.6	 20
384	 18	46.5	8.9	 20
385	 18	43.5	6.8	 16
386	 18	46.8	7.4	 20
387	 18	62.0	8.6	 25
388	 18	111.3	15.5	 20
389	 18	65.0	19.5	 25
390	 18	52.0	9.0	 25
391	 18	85.5	12.2	 20
392	 18	153.0	19.4	 25
393	 18	43.0	8.6	 25
394	 18	50.0	9.7	 20
395	 18	44.0	6.0	 25
396	 18	42.0	5.7	 25
397	 18	51.3	10.8	 16
398	 18	45.0	8.6	 20
399	 18	45.3	7.4	 20
400	 18	97.0	15.0	 16
401	 18	53.0	7.3	 25
402	 18	50.0	7.9	 25
403	 18	43.0	7.2	 20
404	 18	41.0	6.3	 25
405	 18	58.0	11.4	 25
406	 18	213.3	21.4	 20
407	 18	85.0	15.3	 25
408	 18	203.0	24.6	 25
409	 18	202.3	25.0	 20
410	 18	53.0	8.0	 25
411	 18	69.3	10.8	 20
412	 18	213.3	16.9	 16
413	 18	43.0	7.5	 20
414	 18	39.0	6.4	 20
415	 18	37.0	5.4	 20
416	 18	65.0	8.4	 25
417	 18	43.0	7.2	 25
418	 18	40.5	7.2	 20
419	 18	39.0	8.6	 25
420	 18	37.0	6.1	 25
421	 18	38.3	9.5	 20
422	 18	45.0	10.4	 25
423	 18	46.0	6.3	 25
424	 18	43.0	7.2	 16
425	 18	65.3	10.4	 20
426	 18	37.3	5.8	 20
427	 18	37.0	4.9	 16
428	 18	55.3	8.3	 20
429	 18	43.0	7.1	 25
430	 18	41.0	8.1	 20
431	 18	45.0	7.2	 25
432	 18	39.0	10.1	 25
433	 18	39.5	6.9	 20
434	 18	43.0	5.8	 25
435	 18	42.0	5.4	 25
436	 18	58.0	7.8	 20
437	 18	47.0	7.7	 25
438	 18	45.0	6.4	 20
439	 18	45.0	5.9	 16
440	 18	46.3	8.2	 20
441	 18	40.0	6.8	 20
442	 18	47.0	8.7	 16
443	 18	45.0	6.4	 25
444	 18	59.0	9.6	 25
445	 18	46.3	5.4	 20
446	 18	90.0	14.5	 25
447	 18	62.0	11.8	 25
448	 18	49.0	9.7	 20
449	 18	45.0	8.3	 25
450	 18	158.0	25.5	 25
451	 18	44.5	7.1	 20
452	 18	42.3	5.7	 20
453	 18	41.0	4.4	 20
454	 18	119.8	14.7	 16
455	 18	64.3	8.7	 20
456	 18	63.8	12.3	 20
457	 18	55.3	8.5	 20
458	 18	62.0	9.3	 25
459	 18	74.0	13.0	 25
460	 18	46.0	8.2	 20
461	 18	46.0	6.7	 25
462	 18	111.0	13.6	 25
463	 18	48.3	6.0	 20
464	 18	90.0	13.7	 25
465	 18	83.0	14.4	 25
466	 18	43.0	8.4	 16
467	 18	50.3	9.3	 20
468	 18	40.3	8.4	 20
469	 18	95.3	11.3	 16
470	 18	75.3	9.2	 20
471	 18	51.0	7.4	 25
472	 18	54.3	8.2	 20
473	 18	64.0	10.7	 25
474	 18	99.0	13.2	 25
475	 18	50.8	8.4	 20
476	 18	131.0	20.9	 25
477	 18	68.0	10.0	 25
478	 18	54.0	7.5	 20
479	 18	50.0	7.0	 25
480	 18	58.5	8.5	 20
481	 18	65.5	12.0	 16
482	 18	80.5	12.4	 20
483	 18	705.3	91.6	 20
484	 18	51.3	8.9	 16
485	 18	40.0	7.0	 25
486	 18	40.0	6.3	 25
487	 18	39.0	9.4	 20
488	 18	42.0	7.5	 25
489	 18	43.0	8.3	 25
490	 18	37.8	6.1	 20
491	 18	40.0	7.0	 25
492	 18	43.0	7.0	 25
493	 18	42.5	7.1	 20
494	 18	58.3	9.0	 20
495	 18	42.3	6.3	 20
496	 18	63.0	7.9	 16
497	 18	63.3	9.5	 20
498	 18	59.5	8.1	 20
499	 18	48.3	8.2	 20
500	 18	66.0	12.6	 25
501	 18	57.0	7.3	 25
502	 18	57.0	10.8	 20
503	 18	50.0	9.8	 25
504	 18	149.0	17.5	 25
505	 18	142.5	14.5	 20
506	 18	70.0	12.9	 25
507	 18	85.0	12.9	 25
508	 18	65.5	10.1	 16
509	 18	78.3	15.8	 20
510	 18	129.5	19.6	 20
511	 18	534.0	33.0	 16
512	 18	73.5	10.4	 20
513	 18	38.0	6.5	 25
514	 18	57.3	6.7	 20
515	 18	77.0	15.3	 25
516	 18	58.0	9.3	 25
517	 18	58.3	14.1	 20
518	 18	48.0	9.7	 25
519	 18	91.0	12.1	 25
520	 18	156.0	16.6	 20
521	 18	81.0	15.5	 25
522	 18	54.3	10.4	 20
523	 18	65.8	10.6	 16
524	 18	63.0	7.6	 20
525	 18	55.5	9.3	 20
526	 18	71.3	13.1	 16
527	 18	87.0	11.6	 25
528	 18	55.0	8.3	 25
529	 18	53.3	7.7	 20
530	 18	54.0	10.5	 25
531	 18	71.0	10.6	 25
532	 18	53.3	9.2	 20
533	 18	44.0	7.6	 25
534	 18	45.0	8.9	 25
535	 18	48.3	8.7	 20
536	 18	39.3	7.1	 20
537	 18	43.0	8.0	 20
538	 18	45.3	8.3	 16
539	 18	46.3	8.2	 20
540	 18	44.8	7.2	 20
541	 18	79.3	12.4	 20
542	 18	49.0	9.7	 25
543	 18	51.0	8.5	 25
544	 18	78.3	11.1	 20
545	 18	46.0	9.2	 25
546	 18	47.0	7.2	 25
547	 18	42.3	6.6	 20
548	 18	39.0	6.2	 25
549	 18	37.0	5.9	 25
550	 18	37.3	5.8	 16
551	 18	45.0	5.8	 20
552	 18	46.0	7.2	 20
553	 18	43.3	9.5	 16
554	 18	47.0	7.5	 25
555	 18	77.0	11.7	 25
556	 18	103.0	11.4	 20
557	 18	53.0	13.0	 25
558	 18	41.0	8.8	 25
559	 18	55.0	12.2	 20
560	 18	64.0	10.4	 25
561	 18	310.0	28.4	 25
562	 18	51.0	8.6	 20
563	 18	368.0	41.1	 25
564	 18	100.5	10.3	 20
565	 18	70.0	10.1	 16
566	 18	266.8	26.8	 20
567	 18	46.3	9.3	 20
568	 18	97.0	17.2	 20
569	 18	41.0	5.7	 25
570	 18	132.0	25.9	 25
571	 18	45.5	8.3	 20
572	 18	77.0	10.9	 25
573	 18	182.0	17.1	 25
574	 18	137.3	16.5	 20
575	 18	57.0	9.2	 25
576	 18	53.0	10.6	 25
577	 18	49.8	9.9	 20
578	 18	42.0	8.6	 20
579	 18	45.3	7.5	 20
580	 18	45.8	6.9	 16
581	 18	48.0	17.4	 20
582	 18	386.0	26.8	 25
583	 18	173.5	20.9	 20
584	 18	94.0	13.6	 25
585	 18	43.0	7.5	 25
586	 18	45.5	9.5	 20
587	 18	40.0	6.0	 25
588	 18	69.0	11.9	 25
589	 18	41.0	6.7	 20
590	 18	104.0	17.9	 25
591	 18	44.0	7.7	 25
592	 18	38.3	6.7	 16
593	 18	45.5	5.9	 20
594	 18	56.3	8.2	 20
595	 18	46.3	8.1	 16
596	 18	72.0	11.8	 25
597	 18	44.0	9.0	 25
598	 18	72.3	10.1	 20
599	 18	114.0	16.5	 25
600	 18	199.0	31.4	 25
601	 18	79.5	15.1	 20
602	 18	40.0	6.7	 25
603	 18	43.0	6.9	 25
604	 18	38.0	6.5	 20
605	 18	53.5	7.3	 20
606	 18	61.3	11.0	 20
607	 18	46.8	9.5	 16
608	 18	40.5	6.1	 20
609	 18	51.0	9.2	 20
610	 18	54.8	11.8	 20
611	 18	63.0	11.1	 25
612	 18	147.0	23.8	 25
613	 18	42.3	6.4	 20
614	 18	40.0	6.1	 25
615	 18	44.0	8.3	 25
616	 18	37.3	8.4	 20
617	 18	41.0	7.7	 25
618	 18	40.0	6.6	 25
619	 18	46.0	7.1	 16
620	 18	163.8	22.9	 20
621	 18	572.3	73.9	 20
622	 18	491.3	37.5	 16
623	 18	63.0	12.0	 20
624	 18	157.0	22.9	 25
625	 18	44.0	7.4	 20
626	 18	45.0	8.1	 25
627	 18	127.0	19.0	 25
628	 18	44.0	9.7	 20
629	 18	49.0	7.1	 25
630	 18	44.0	9.6	 25
631	 18	67.0	11.4	 20
632	 18	44.0	6.8	 25
633	 18	41.0	6.7	 20
634	 18	41.0	8.3	 16
635	 18	41.3	8.2	 20
636	 18	68.8	12.9	 20
637	 18	46.0	9.5	 16
638	 18	42.0	6.7	 25
639	 18	1626.0	300.5	 25
  0	 19	47.3	6.1	 16
  1	 19	71.3	11.4	 20
  2	 19	46.0	8.1	 25
  3	 19	52.0	9.5	 20
  4	 19	53.0	9.9	 25
  5	 19	41.0	7.5	 25
  6	 19	40.3	8.0	 20
  7	 19	40.0	8.0	 25
  8	 19	40.0	5.7	 25
  9	 19	45.0	7.6	 20
 10	 19	38.0	5.8	 25
 11	 19	41.0	5.0	 20
 12	 19	53.8	10.5	 16
 13	 19	127.8	19.5	 20
 14	 19	42.3	5.9	 20
 15	 19	42.8	8.6	 16
 16	 19	55.0	6.9	 25
 17	 19	61.0	18.1	 25
 18	 19	77.3	13.2	 20
 19	 19	43.0	6.0	 25
 20	 19	55.0	9.5	 25
 21	 19	147.3	22.1	 20
 22	 19	156.0	22.3	 25
 23	 19	68.0	8.5	 25
 24	 19	48.0	9.3	 20
 25	 19	52.3	7.1	 20
 26	 19	205.3	38.2	 20
 27	 19	52.8	7.3	 16
 28	 19	52.3	7.2	 20
 29	 19	57.0	11.6	 20
 30	 19	54.0	7.5	 20
 31	 19	43.0	6.6	 25
 32	 19	43.0	8.5	 25
 33	 19	179.0	26.8	 20
 34	 19	87.0	14.0	 25
 35	 19	66.0	9.6	 25
 36	 19	44.0	7.8	 20
 37	 19	52.0	23.4	 25
 38	 19	40.0	7.2	 25
 39	 19	37.5	5.8	 16
 40	 19	39.0	6.1	 20
 41	 19	47.0	8.7	 20
 42	 19	39.0	6.9	 16
 43	 19	47.0	9.3	 20
 44	 19	42.0	6.6	 25
 45	 19	43.3	4.3	 20
 46	 19	40.0	5.5	 25
 47	 19	48.0	9.4	 25
 48	 19	45.5	9.8	 20
 49	 19	45.0	9.9	 25
 50	 19	46.0	8.4	 25
 51	 19	42.3	9.0	 20
 52	 19	126.0	21.5	 25
 53	 19	42.0	7.3	 20
 54	 19	44.5	5.6	 16
 55	 19	44.5	8.4	 20
 56	 19	45.3	8.7	 20
 57	 19	45.0	7.2	 16
 58	 19	41.0	5.2	 25
 59	 19	124.0	13.6	 25
 60	 19	45.3	7.8	 20
 61	 19	45.0	10.7	 25
 62	 19	46.0	9.3	 25
 63	 19	39.0	6.5	 20
 64	 19	42.0	7.1	 25
 65	 19	43.0	9.0	 25
 66	 19	38.3	7.9	 20
 67	 19	38.3	7.0	 20
 68	 19	101.0	14.7	 20
 69	 19	66.8	16.4	 16
 70	 19	44.8	8.5	 20
 71	 19	38.3	5.6	 20
 72	 19	53.5	6.3	 20
 73	 19	42.0	9.4	 25
 74	 19	45.0	9.3	 25
 75	 19	115.5	18.8	 20
 76	 19	47.0	8.9	 25
 77	 19	46.0	7.7	 25
 78	 19	163.3	20.2	 20
 79	 19	210.0	31.7	 25
 80	 19	177.0	26.8	 25
 81	 19	94.5	11.9	 16
 82	 19	43.5	9.6	 20
 83	 19	60.0	8.9	 20
 84	 19	93.3	12.6	 16
 85	 19	54.5	9.9	 20
 86	 19	60.0	10.1	 25
 87	 19	56.0	10.3	 20
 88	 19	61.0	10.3	 25
 89	 19	67.0	10.5	 25
 90	 19	215.3	26.9	 20
 91	 19	260.0	25.7	 25
 92	 19	400.0	45.3	 25
 93	 19	225.0	21.6	 20
 94	 19	408.0	30.6	 25
 95	 19	328.5	23.0	 20
 96	 19	110.0	13.6	 16
 97	 19	90.8	13.5	 20
 98	 19	41.3	7.5	 20
 99	 19	39.3	7.2	 16
100	 19	44.0	8.3	 25
101	 19	39.0	8.1	 25
102	 19	466.5	45.3	 20
103	 19	50.0	6.8	 25
104	 19	51.0	8.5	 25
105	 19	42.3	6.2	 20
106	 19	43.0	6.7	 25
107	 19	41.0	7.2	 25
108	 19	43.0	6.9	 20
109	 19	38.0	6.1	 20
110	 19	43.8	7.3	 20
111	 19	52.5	9.2	 16
112	 19	65.0	11.6	 20
113	 19	53.0	9.8	 20
114	 19	54.3	8.4	 20
115	 19	45.0	7.6	 25
116	 19	68.0	8.1	 25
117	 19	122.5	16.3	 20
118	 19	310.0	36.2	 25
119	 19	118.0	19.9	 25
120	 19	85.5	11.7	 20
121	 19	45.0	7.4	 25
122	 19	61.0	9.4	 25
123	 19	43.3	7.3	 16
124	 19	47.0	7.0	 20
125	 19	80.0	13.0	 20
126	 19	40.0	6.5	 16
127	 19	251.0	24.2	 25
128	 19	43.0	6.6	 25
129	 19	43.3	6.5	 20
130	 19	41.0	5.7	 25
131	 19	43.0	10.1	 25
132	 19	112.3	14.9	 20
133	 19	44.0	6.8	 25
134	 19	45.0	8.1	 25
135	 19	173.3	28.5	 20
136	 19	135.0	25.0	 25
137	 19	42.3	7.0	 20
138	 19	44.5	9.3	 16
139	 19	42.0	7.4	 20
140	 19	70.3	11.2	 20
141	 19	210.3	18.7	 20
142	 19	101.0	14.3	 25
143	 19	248.0	32.5	 25
144	 19	391.5	42.7	 20
145	 19	308.0	21.5	 25
146	 19	68.0	9.8	 25
147	 19	52.0	6.8	 20
148	 19	49.0	8.3	 25
149	 19	43.0	7.6	 25
150	 19	48.3	7.0	 20
151	 19	59.3	10.4	 20
152	 19	158.3	18.4	 20
153	 19	57.3	5.9	 16
154	 19	39.3	7.0	 20
155	 19	37.0	6.9	 25
156	 19	56.0	10.7	 20
157	 19	71.0	9.5	 25
158	 19	59.0	8.4	 25
159	 19	35.8	5.0	 20
160	 19	130.0	21.7	 25
161	 19	138.0	19.0	 25
162	 19	150.3	22.1	 20
163	 19	285.0	33.6	 25
164	 19	342.0	65.4	 25
165	 19	85.8	11.9	 16
166	 19	94.3	14.8	 20
167	 19	192.5	21.4	 20
168	 19	141.8	15.7	 16
169	 19	67.0	13.1	 25
170	 19	44.0	7.1	 25
171	 19	51.0	12.5	 20
172	 19	45.0	8.3	 25
173	 19	44.0	6.1	 25
174	 19	43.0	6.5	 20
175	 19	220.0	38.3	 25
176	 19	219.0	42.3	 25
177	 19	58.3	9.2	 20
178	 19	43.0	7.5	 25
179	 19	42.3	7.4	 20
180	 19	52.3	8.2	 16
181	 19	43.0	5.7	 20
182	 19	41.5	7.7	 20
183	 19	50.3	8.8	 20
184	 19	70.0	10.9	 25
185	 19	52.0	7.7	 25
186	 19	48.3	7.6	 20
187	 19	56.0	11.1	 25
188	 19	61.0	8.0	 25
189	 19	37.8	6.9	 20
190	 19	44.0	8.6	 25
191	 19	43.0	6.7	 25
192	 19	131.8	16.9	 16
193	 19	512.0	85.3	 20
194	 19	43.3	7.8	 20
195	 19	38.5	5.6	 16
196	 19	39.3	7.0	 20
197	 19	318.0	34.7	 25
198	 19	88.8	14.6	 20
199	 19	40.0	6.4	 25
200	 19	39.0	7.4	 25
201	 19	37.5	7.0	 20
202	 19	43.0	7.3	 25
203	 19	39.0	9.3	 25
204	 19	38.5	6.8	 20
205	 19	44.0	7.1	 25
206	 19	34.0	5.3	 20
207	 19	42.3	8.5	 16
208	 19	45.3	8.4	 20
209	 19	42.5	7.8	 20
210	 19	37.3	6.8	 16
211	 19	38.0	7.5	 25
212	 19	38.0	5.5	 25
213	 19	38.3	5.8	 20
214	 19	44.0	6.7	 25
215	 19	365.0	69.9	 25
216	 19	52.3	9.1	 20
217	 19	46.0	7.9	 25
218	 19	40.0	6.1	 25
219	 19	54.3	8.8	 20
220	 19	49.8	8.3	 20
221	 19	40.3	5.2	 20
222	 19	36.3	5.5	 16
223	 19	42.3	7.4	 20
224	 19	44.0	6.4	 20
225	 19	46.3	9.7	 20
226	 19	43.0	7.9	 25
227	 19	48.0	7.1	 25
228	 19	49.3	8.8	 20
229	 19	44.0	8.0	 25
230	 19	39.0	7.6	 25
231	 19	44.5	9.3	 20
232	 19	43.0	8.5	 25
233	 19	49.0	8.7	 25
234	 19	43.5	11.4	 16
235	 19	40.3	7.0	 20
236	 19	46.8	8.9	 20
237	 19	48.5	5.7	 16
238	 19	49.0	6.2	 20
239	 19	58.0	9.9	 25
240	 19	45.3	5.6	 20
241	 19	45.0	9.0	 25
242	 19	55.0	8.8	 25
243	 19	85.8	15.5	 20
244	 19	82.0	15.6	 25
245	 19	62.0	9.9	 25
246	 19	56.5	9.2	 20
247	 19	66.0	10.4	 25
248	 19	49.0	7.6	 20
249	 19	40.5	8.9	 16
250	 19	48.8	8.7	 20
251	 19	94.3	10.0	 20
252	 19	93.3	13.2	 16
253	 19	103.0	20.1	 25
254	 19	52.0	9.1	 25
255	 19	46.3	7.5	 20
256	 19	43.0	6.8	 25
257	 19	49.0	9.6	 25
258	 19	54.0	10.4	 20
259	 19	44.0	7.8	 25
260	 19	37.0	5.8	 25
261	 19	47.8	8.2	 20
262	 19	426.0	59.0	 20
263	 19	59.5	10.6	 20
264	 19	200.0	26.1	 16
265	 19	47.3	8.6	 20
266	 19	214.0	25.9	 20
267	 19	67.3	9.9	 20
268	 19	96.0	11.0	 25
269	 19	102.0	13.3	 25
270	 19	82.0	13.5	 20
271	 19	67.0	12.1	 25
272	 19	43.0	7.7	 25
273	 19	43.3	6.3	 20
274	 19	42.0	7.6	 25
275	 19	71.0	13.2	 25
276	 19	45.3	8.1	 16
277	 19	91.5	15.0	 20
278	 19	48.0	7.5	 20
279	 19	109.0	19.0	 16
280	 19	49.0	9.2	 20
281	 19	44.0	5.9	 25
282	 19	46.5	6.3	 20
283	 19	563.0	106.7	 25
284	 19	54.0	9.3	 25
285	 19	61.3	9.2	 20
286	 19	102.0	20.5	 25
287	 19	46.0	8.9	 25
288	 19	57.3	7.7	 20
289	 19	78.0	13.5	 25
290	 19	463.5	53.8	 20
291	 19	164.3	21.6	 16
292	 19	75.3	8.8	 20
293	 19	65.3	11.9	 20
294	 19	127.8	16.4	 16
295	 19	54.0	6.6	 25
296	 19	82.0	7.9	 25
297	 19	55.0	9.9	 20
298	 19	74.0	10.6	 25
299	 19	69.0	10.6	 25
300	 19	214.3	36.1	 20
301	 19	78.0	14.0	 25
302	 19	55.0	11.3	 25
303	 19	42.8	6.1	 20
304	 19	44.3	6.1	 20
305	 19	78.5	61.5	 20
306	 19	42.5	8.5	 16
307	 19	41.3	6.3	 20
308	 19	48.0	7.6	 25
309	 19	45.0	8.9	 20
310	 19	66.0	9.8	 25
311	 19	408.0	47.7	 25
312	 19	60.3	10.0	 20
313	 19	47.0	8.6	 25
314	 19	52.0	9.5	 25
315	 19	51.0	8.0	 20
316	 19	51.0	7.7	 25
317	 19	75.0	11.2	 25
318	 19	72.0	8.9	 16
319	 19	41.3	6.2	 20
320	 19	40.3	7.2	 20
321	 19	49.3	9.6	 16
322	 19	39.0	9.2	 25
323	 19	93.0	14.2	 25
324	 19	103.0	11.9	 20
325	 19	189.0	19.3	 25
326	 19	44.0	10.8	 25
327	 19	40.5	6.9	 20
328	 19	476.0	95.5	 25
329	 19	167.0	33.8	 25
330	 19	82.0	11.4	 20
331	 19	57.0	8.8	 25
332	 19	41.3	7.1	 20
333	 19	79.3	12.4	 16
334	 19	101.8	12.8	 20
335	 19	49.0	7.4	 20
336	 19	117.5	18.7	 20
337	 19	53.0	9.7	 25
338	 19	53.0	10.3	 25
339	 19	43.3	7.9	 20
340	 19	67.0	11.0	 25
341	 19	37.0	7.2	 25
342	 19	42.3	8.0	 20
343	 19	51.0	8.6	 25
344	 19	40.0	6.4	 25
345	 19	247.0	32.1	 20
346	 19	734.3	51.1	 20
347	 19	234.3	24.3	 20
348	 19	76.3	13.1	 16
349	 19	51.5	8.6	 20
350	 19	76.0	14.3	 25
351	 19	44.3	7.4	 20
352	 19	42.0	7.3	 25
353	 19	75.0	14.5	 25
354	 19	43.0	6.0	 20
355	 19	55.0	11.5	 25
356	 19	39.0	6.3	 25
357	 19	40.3	6.1	 20
358	 19	39.0	4.8	 25
359	 19	45.0	7.3	 25
360	 19	37.3	8.4	 16
361	 19	41.3	6.1	 20
362	 19	42.5	7.9	 20
363	 19	57.0	8.8	 16
364	 19	43.0	8.9	 25
365	 19	38.0	8.0	 25
366	 19	41.0	5.1	 20
367	 19	41.0	8.1	 25
368	 19	39.0	5.8	 25
369	 19	51.0	11.5	 20
370	 19	41.0	6.2	 25
371	 19	40.0	6.8	 25
372	 19	146.3	32.8	 20
373	 19	70.3	21.7	 20
374	 19	53.5	10.0	 20
375	 19	369.3	33.0	 16
376	 19	129.3	19.4	 20
377	 19	42.0	6.4	 20
378	 19	51.3	7.7	 20
379	 19	64.0	8.6	 25
380	 19	85.0	10.9	 25
381	 19	51.3	9.8	 20
382	 19	94.0	19.4	 25
383	 19	43.0	7.6	 25
384	 19	41.0	6.3	 20
385	 19	42.0	5.9	 25
386	 19	67.0	10.4	 25
387	 19	45.0	5.4	 16
388	 19	58.3	12.7	 20
389	 19	93.3	12.1	 20
390	 19	56.3	8.7	 16
391	 19	44.3	8.9	 20
392	 19	53.0	9.6	 25
393	 19	44.3	6.8	 20
394	 19	56.0	9.8	 25
395	 19	83.0	10.8	 25
396	 19	191.0	25.9	 20
397	 19	193.0	35.6	 25
398	 19	88.0	13.8	 25
399	 19	106.0	14.9	 20
400	 19	55.0	10.4	 25
401	 19	67.5	9.2	 20
402	 19	72.0	13.1	 16
403	 19	45.3	7.3	 20
404	 19	50.0	5.9	 20
405	 19	77.8	14.3	 16
406	 19	40.0	6.1	 25
407	 19	84.0	16.8	 25
408	 19	53.3	10.0	 20
409	 19	47.0	6.9	 25
410	 19	185.0	23.6	 25
411	 19	336.3	29.5	 20
412	 19	145.0	11.3	 25
413	 19	205.0	32.4	 25
414	 19	54.5	10.4	 20
415	 19	43.5	8.0	 20
416	 19	44.5	8.2	 20
417	 19	61.0	11.3	 16
418	 19	64.3	9.1	 20
419	 19	48.5	5.8	 20
420	 19	40.3	5.4	 20
421	 19	38.0	6.8	 25
422	 19	39.0	6.0	 25
423	 19	44.0	9.4	 20
424	 19	43.0	7.4	 25
425	 19	51.0	8.7	 25
426	 19	123.3	20.2	 20
427	 19	42.0	8.2	 25
428	 19	43.0	8.5	 25
429	 19	50.5	7.5	 16
430	 19	44.0	8.4	 20
431	 19	90.8	15.9	 20
432	 19	62.8	10.6	 16
433	 19	266.5	36.9	 20
434	 19	42.0	8.3	 25
435	 19	48.0	8.8	 20
436	 19	45.0	7.8	 25
437	 19	40.0	6.0	 25
438	 19	58.3	12.4	 20
439	 19	39.0	7.1	 25
440	 19	60.0	22.5	 25
441	 19	37.3	5.8	 20
442	 19	38.0	7.3	 25
443	 19	44.5	8.3	 20
444	 19	47.3	7.4	 16
445	 19	60.3	9.4	 20
446	 19	105.5	15.9	 20
447	 19	50.8	6.5	 16
448	 19	52.0	12.5	 25
449	 19	53.0	7.2	 25
450	 19	62.0	12.6	 25
451	 19	44.3	6.3	 20
452	 19	37.0	5.1	 25
453	 19	41.0	6.5	 25
454	 19	40.3	6.8	 20
455	 19	46.0	8.3	 25
456	 19	44.0	8.7	 25
457	 19	40.3	9.8	 16
458	 19	41.3	7.6	 20
459	 19	41.3	7.9	 20
460	 19	39.0	6.5	 16
461	 19	180.3	22.7	 20
462	 19	78.0	11.9	 25
463	 19	1251.0	143.9	 20
464	 19	72.0	11.9	 25
465	 19	64.0	9.1	 25
466	 19	274.5	33.6	 20
467	 19	74.0	11.4	 25
468	 19	76.0	12.3	 25
469	 19	69.0	19.3	 20
470	 19	100.0	17.4	 25
471	 19	91.3	10.3	 20
472	 19	53.0	6.9	 16
473	 19	196.5	24.6	 20
474	 19	51.5	8.8	 20
475	 19	45.0	7.7	 16
476	 19	85.0	14.2	 25
477	 19	49.0	8.8	 25
478	 19	49.3	6.8	 20
479	 19	57.0	7.3	 25
480	 19	150.0	26.7	 25
481	 19	41.3	8.3	 20
482	 19	60.0	13.2	 25
483	 19	49.0	7.1	 25
484	 19	45.3	7.1	 20
485	 19	41.3	7.6	 20
486	 19	41.3	6.0	 20
487	 19	40.3	7.4	 16
488	 19	41.3	6.8	 20
489	 19	42.0	6.6	 25
490	 19	46.5	7.7	 20
491	 19	44.0	5.5	 25
492	 19	47.0	7.1	 25
493	 19	37.3	6.7	 20
494	 19	44.0	6.2	 25
495	 19	48.0	7.7	 25
496	 19	43.3	7.9	 20
497	 19	44.0	8.0	 25
498	 19	83.0	14.7	 25
499	 19	46.3	8.0	 16
500	 19	50.0	11.8	 20
501	 19	55.3	9.0	 20
502	 19	43.3	9.2	 16
503	 19	107.0	19.3	 25
504	 19	61.0	11.3	 25
505	 19	88.5	17.9	 20
506	 19	55.0	9.5	 25
507	 19	55.0	8.4	 25
508	 19	45.0	7.3	 20
509	 19	100.0	13.5	 25
510	 19	237.0	36.3	 25
511	 19	54.5	9.1	 20
512	 19	50.0	9.3	 25
513	 19	61.3	11.4	 20
514	 19	92.3	11.0	 16
515	 19	43.3	7.7	 20
516	 19	66.0	7.7	 20
517	 19	82.0	11.2	 20
518	 19	70.0	13.6	 25
519	 19	139.0	21.6	 25
520	 19	85.3	13.5	 20
521	 19	226.0	23.5	 25
522	 19	201.0	27.6	 25
523	 19	68.3	9.5	 20
524	 19	88.0	15.0	 25
525	 19	91.0	17.0	 25
526	 19	62.3	8.4	 20
527	 19	84.0	14.2	 20
528	 19	82.3	11.9	 20
529	 19	43.3	7.6	 16
530	 19	52.0	7.8	 20
531	 19	44.0	8.5	 25
532	 19	100.3	16.0	 20
533	 19	59.0	11.8	 25
534	 19	47.0	6.7	 25
535	 19	41.3	7.9	 20
536	 19	63.0	13.5	 25
537	 19	44.0	8.4	 25
538	 19	697.0	144.2	 20
539	 19	48.0	6.8	 25
540	 19	39.0	6.3	 25
541	 19	46.3	8.2	 16
542	 19	42.3	7.9	 20
543	 19	42.3	6.8	 20
544	 19	40.3	5.9	 16
545	 19	50.0	8.4	 25
546	 19	54.0	11.3	 25
547	 19	198.8	29.1	 20
548	 19	83.0	13.4	 25
549	 19	37.0	5.8	 25
550	 19	40.8	8.1	 20
551	 19	40.0	5.6	 25
552	 19	65.0	12.6	 25
553	 19	41.3	6.1	 20
554	 19	39.0	7.4	 20
555	 19	103.3	12.8	 20
556	 19	81.0	14.8	 16
557	 19	141.5	18.6	 20
558	 19	59.5	9.2	 20
559	 19	44.0	6.9	 20
560	 19	56.0	8.7	 25
561	 19	52.0	8.9	 25
562	 19	149.8	17.4	 20
563	 19	453.0	43.3	 25
564	 19	112.0	16.9	 25
565	 19	58.3	11.9	 20
566	 19	82.0	14.9	 25
567	 19	87.0	13.9	 25
568	 19	70.3	10.6	 16
569	 19	87.3	13.4	 20
570	 19	52.0	8.1	 20
571	 19	92.5	14.2	 16
572	 19	293.3	44.3	 20
573	 19	378.0	36.9	 25
574	 19	194.5	16.8	 20
575	 19	271.0	28.3	 25
576	 19	128.0	23.7	 25
577	 19	139.8	23.7	 20
578	 19	261.0	28.6	 25
579	 19	123.0	27.0	 25
580	 19	419.0	83.1	 20
581	 19	81.0	14.6	 25
582	 19	49.5	8.5	 20
583	 19	46.0	8.4	 16
584	 19	45.5	10.5	 20
585	 19	38.0	6.9	 20
586	 19	51.3	8.5	 16
587	 19	45.0	7.2	 25
588	 19	83.0	14.9	 25
589	 19	449.3	47.3	 20
590	 19	83.0	13.7	 25
591	 19	45.0	6.6	 25
592	 19	58.3	8.2	 20
593	 19	181.0	39.6	 25
594	 19	256.0	63.3	 25
595	 19	42.0	9.1	 20
596	 19	40.0	5.0	 20
597	 19	63.3	10.8	 20
598	 19	140.5	18.4	 16
599	 19	52.5	5.5	 20
600	 19	42.3	4.5	 20
601	 19	44.5	8.1	 20
602	 19	121.0	16.6	 25
603	 19	227.0	26.3	 25
604	 19	49.3	5.6	 20
605	 19	38.0	7.1	 25
606	 19	36.0	6.5	 25
607	 19	50.0	8.1	 20
608	 19	59.0	9.9	 25
609	 19	49.0	9.6	 25
610	 19	49.0	8.7	 16
611	 19	44.3	9.0	 20
612	 19	43.3	8.4	 20
613	 19	54.0	8.6	 16
614	 19	56.0	7.8	 20
615	 19	423.0	53.3	 25
616	 19	416.5	39.9	 20
617	 19	45.0	8.3	 25
618	 19	60.0	12.5	 25
619	 19	59.3	7.3	 20
620	 19	90.0	14.6	 25
621	 19	299.0	27.0	 25
622	 19	84.3	18.1	 20
623	 19	447.0	73.7	 25
624	 19	185.8	30.3	 20
625	 19	55.0	8.4	 16
626	 19	42.8	7.1	 20
627	 19	39.3	8.1	 20
628	 19	41.8	6.6	 16
629	 19	49.0	8.0	 25
630	 19	201.0	35.7	 25
631	 19	166.3	30.8	 20
632	 19	98.0	15.3	 25
633	 19	43.0	6.2	 25
634	 19	54.3	9.5	 20
635	 19	44.0	7.6	 25
636	 19	40.0	8.3	 25
637	 19	41.5	6.2	 20
638	 19	56.0	9.9	 20
639	 19	50.3	9.7	 20
  0	 20	1506.5	180.6	 20
  1	 20	62.0	10.9	 25
  2	 20	45.3	8.3	 20
  3	 20	66.0	8.7	 16
  4	 20	58.3	11.3	 20
  5	 20	40.3	9.3	 20
  6	 20	46.0	8.7	 16
  7	 20	37.0	4.9	 25
  8	 20	39.0	9.7	 25
  9	 20	41.3	8.2	 20
 10	 20	38.0	6.0	 25
 11	 20	42.0	7.7	 25
 12	 20	50.3	7.9	 20
 13	 20	49.0	8.5	 25
 14	 20	44.0	7.2	 25
 15	 20	42.3	7.2	 20
 16	 20	68.3	15.3	 20
 17	 20	47.3	9.2	 20
 18	 20	54.3	9.0	 16
 19	 20	42.0	5.4	 20
 20	 20	50.3	8.4	 20
 21	 20	68.3	9.7	 20
 22	 20	72.0	11.6	 25
 23	 20	70.0	11.1	 25
 24	 20	59.3	9.5	 20
 25	 20	361.0	37.3	 25
 26	 20	341.0	30.0	 25
 27	 20	51.0	7.6	 20
 28	 20	56.0	10.7	 25
 29	 20	49.0	6.8	 25
 30	 20	53.5	9.6	 16
 31	 20	34.5	4.7	 20
 32	 20	37.0	5.3	 20
 33	 20	40.5	7.9	 16
 34	 20	55.5	8.6	 20
 35	 20	43.0	6.4	 25
 36	 20	38.0	8.3	 20
 37	 20	43.0	8.3	 25
 38	 20	38.0	7.9	 25
 39	 20	40.3	5.6	 20
 40	 20	37.0	15.2	 25
 41	 20	40.0	6.6	 25
 42	 20	39.3	6.5	 20
 43	 20	38.0	5.5	 25
 44	 20	39.0	7.8	 20
 45	 20	48.0	7.3	 16
 46	 20	37.0	6.6	 20
 47	 20	47.3	10.0	 20
 48	 20	38.0	4.2	 16
 49	 20	41.0	6.3	 25
 50	 20	42.0	6.2	 25
 51	 20	42.5	7.3	 20
 52	 20	64.0	9.3	 25
 53	 20	41.0	9.1	 25
 54	 20	39.3	7.5	 20
 55	 20	45.0	7.2	 25
 56	 20	42.0	7.0	 25
 57	 20	46.3	8.1	 20
 58	 20	41.3	5.8	 20
 59	 20	59.3	10.2	 20
 60	 20	46.0	7.5	 16
 61	 20	40.3	6.3	 20
 62	 20	41.5	7.2	 20
 63	 20	42.3	6.1	 20
 64	 20	41.0	6.5	 25
 65	 20	44.0	7.4	 25
 66	 20	39.3	6.3	 20
 67	 20	39.0	7.0	 25
 68	 20	71.0	10.9	 25
 69	 20	43.3	6.2	 20
 70	 20	37.0	7.9	 25
 71	 20	41.0	7.5	 25
 72	 20	39.0	7.2	 16
 73	 20	40.3	7.0	 20
 74	 20	39.3	5.8	 20
 75	 20	43.5	10.5	 16
 76	 20	43.0	6.6	 25
 77	 20	41.0	6.3	 25
 78	 20	174.8	21.1	 20
 79	 20	129.0	15.0	 25
 80	 20	119.0	14.5	 25
 81	 20	59.8	10.4	 20
 82	 20	42.0	6.5	 25
 83	 20	96.0	14.4	 25
 84	 20	98.0	371.6	 20
 85	 20	357.0	295.1	 25
 86	 20	47.0	7.9	 20
 87	 20	52.3	8.7	 16
 88	 20	53.3	9.6	 20
 89	 20	57.0	7.3	 20
 90	 20	104.5	15.6	 20
 91	 20	131.0	17.6	 25
 92	 20	267.0	44.7	 25
 93	 20	99.3	12.9	 20
 94	 20	162.0	22.8	 25
 95	 20	140.0	18.2	 25
 96	 20	95.8	12.8	 20
 97	 20	57.0	11.7	 25
 98	 20	43.0	5.1	 25
 99	 20	38.3	7.2	 20
100	 20	32.0	4.4	 20
101	 20	37.0	8.2	 20
102	 20	62.5	10.5	 16
103	 20	43.0	6.5	 20
104	 20	42.0	8.3	 25
105	 20	36.3	6.2	 20
106	 20	41.0	7.6	 25
107	 20	45.0	7.9	 25
108	 20	43.0	6.4	 20
109	 20	42.0	7.4	 25
110	 20	45.0	7.2	 25
111	 20	47.3	8.0	 20
112	 20	79.0	12.1	 25
113	 20	51.0	7.3	 25
114	 20	65.3	9.1	 16
115	 20	48.0	9.9	 20
116	 20	48.5	9.8	 20
117	 20	230.3	27.0	 16
118	 20	525.0	38.8	 25
119	 20	86.0	13.6	 25
120	 20	72.3	12.2	 20
121	 20	46.0	7.0	 25
122	 20	51.0	8.9	 25
123	 20	42.8	6.3	 20
124	 20	45.0	8.4	 25
125	 20	67.0	8.9	 25
126	 20	40.8	6.3	 20
127	 20	61.8	13.8	 20
128	 20	43.0	8.4	 20
129	 20	39.3	9.3	 16
130	 20	46.0	8.6	 20
131	 20	41.5	6.4	 20
132	 20	67.3	11.1	 20
133	 20	41.0	7.0	 25
134	 20	46.0	8.3	 25
135	 20	49.8	8.3	 20
136	 20	42.0	6.8	 25
137	 20	38.0	6.8	 25
138	 20	38.3	7.1	 20
139	 20	43.0	6.0	 25
140	 20	79.0	9.6	 25
141	 20	124.3	15.7	 16
142	 20	77.0	11.3	 20
143	 20	143.5	16.0	 20
144	 20	112.3	12.9	 16
145	 20	194.3	22.0	 20
146	 20	48.0	6.6	 25
147	 20	46.0	7.1	 20
148	 20	44.0	9.3	 25
149	 20	40.0	6.7	 25
150	 20	57.3	12.5	 20
151	 20	72.0	11.8	 25
152	 20	78.0	12.3	 25
153	 20	42.5	8.5	 20
154	 20	40.0	4.6	 25
155	 20	40.3	6.2	 20
156	 20	43.0	5.8	 16
157	 20	54.5	6.8	 20
158	 20	44.5	8.1	 20
159	 20	37.5	7.8	 16
160	 20	87.0	13.9	 25
161	 20	190.0	23.1	 25
162	 20	128.3	16.5	 20
163	 20	325.0	22.9	 25
164	 20	200.0	23.5	 25
165	 20	114.8	15.7	 20
166	 20	205.0	22.6	 25
167	 20	233.0	26.9	 25
168	 20	205.3	22.3	 20
169	 20	105.0	12.3	 20
170	 20	46.5	6.7	 20
171	 20	40.0	4.6	 16
172	 20	40.0	7.2	 20
173	 20	41.3	8.2	 20
174	 20	38.5	6.9	 20
175	 20	111.0	15.4	 25
176	 20	69.0	13.1	 25
177	 20	43.3	6.0	 20
178	 20	49.0	11.3	 25
179	 20	43.0	7.7	 25
180	 20	41.3	7.7	 20
181	 20	42.0	7.3	 25
182	 20	35.0	5.3	 25
183	 20	50.5	7.7	 16
184	 20	61.3	11.9	 20
185	 20	56.0	9.9	 20
186	 20	66.3	9.0	 16
187	 20	50.3	7.6	 20
188	 20	57.0	11.5	 25
189	 20	37.3	4.4	 20
190	 20	40.0	8.0	 25
191	 20	39.0	6.6	 25
192	 20	56.0	9.2	 20
193	 20	65.0	13.8	 25
194	 20	45.0	7.6	 25
195	 20	38.3	5.8	 20
196	 20	37.0	8.1	 25
197	 20	243.5	32.0	 20
198	 20	51.0	7.6	 16
199	 20	50.3	9.1	 20
200	 20	37.3	5.5	 20
201	 20	38.8	5.9	 16
202	 20	38.0	7.0	 25
203	 20	35.0	7.6	 25
204	 20	41.5	10.0	 20
205	 20	39.0	6.3	 25
206	 20	38.0	4.8	 25
207	 20	38.5	5.8	 20
208	 20	39.0	7.1	 25
209	 20	39.0	6.0	 25
210	 20	36.3	7.3	 20
211	 20	41.3	8.4	 20
212	 20	39.0	7.2	 20
213	 20	42.3	8.6	 16
214	 20	41.0	7.2	 20
215	 20	102.3	13.7	 20
216	 20	56.3	7.3	 20
217	 20	52.0	9.9	 25
218	 20	41.0	8.1	 25
219	 20	41.0	6.1	 20
220	 20	42.0	5.1	 25
221	 20	40.0	7.6	 25
222	 20	42.3	8.4	 20
223	 20	42.0	8.6	 25
224	 20	52.0	9.8	 25
225	 20	43.5	9.1	 16
226	 20	41.5	5.8	 20
227	 20	48.8	8.7	 20
228	 20	49.3	8.7	 16
229	 20	46.0	7.5	 20
230	 20	46.0	6.5	 25
231	 20	44.3	7.0	 20
232	 20	43.0	7.6	 25
233	 20	46.0	6.6	 25
234	 20	43.0	7.3	 20
235	 20	43.0	8.4	 25
236	 20	47.0	11.1	 25
237	 20	66.3	10.6	 20
238	 20	55.0	9.4	 25
239	 20	56.3	9.2	 20
240	 20	45.8	8.2	 16
241	 20	46.5	7.7	 20
242	 20	50.8	9.2	 20
243	 20	58.8	52.1	 20
244	 20	48.0	8.0	 25
245	 20	60.0	9.6	 25
246	 20	73.0	10.2	 20
247	 20	53.0	10.0	 25
248	 20	49.0	8.2	 25
249	 20	39.3	6.0	 20
250	 20	61.0	9.4	 25
251	 20	97.0	12.0	 25
252	 20	109.5	16.3	 20
253	 20	79.8	9.9	 20
254	 20	45.5	6.6	 20
255	 20	52.3	13.4	 16
256	 20	46.8	9.9	 20
257	 20	48.0	8.8	 25
258	 20	46.0	8.1	 20
259	 20	43.0	8.3	 25
260	 20	43.0	7.3	 25
261	 20	41.3	6.2	 20
262	 20	125.0	19.3	 25
263	 20	44.0	11.7	 25
264	 20	73.3	14.1	 20
265	 20	43.0	8.6	 25
266	 20	139.0	20.8	 25
267	 20	66.3	10.0	 16
268	 20	77.8	13.7	 20
269	 20	179.5	21.2	 20
270	 20	54.5	10.4	 16
271	 20	53.0	8.8	 25
272	 20	43.0	8.2	 25
273	 20	48.5	8.1	 20
274	 20	41.0	6.6	 25
275	 20	50.0	8.0	 25
276	 20	42.0	6.7	 20
277	 20	56.0	9.8	 25
278	 20	49.0	7.8	 25
279	 20	57.0	11.8	 20
280	 20	48.0	9.0	 25
281	 20	47.3	5.7	 20
282	 20	45.5	8.5	 16
283	 20	236.3	32.8	 20
284	 20	57.3	8.9	 20
285	 20	82.3	12.7	 20
286	 20	80.0	13.7	 25
287	 20	46.0	7.7	 25
288	 20	52.8	11.0	 20
289	 20	66.0	10.1	 25
290	 20	95.0	15.1	 25
291	 20	207.0	24.6	 20
292	 20	122.0	17.4	 25
293	 20	56.0	8.5	 25
294	 20	62.5	11.0	 20
295	 20	69.0	13.4	 20
296	 20	210.5	26.3	 20
297	 20	57.8	7.6	 16
298	 20	61.3	11.7	 20
299	 20	72.0	12.7	 25
300	 20	91.5	12.7	 20
301	 20	144.0	19.2	 25
302	 20	59.0	9.2	 25
303	 20	47.5	7.2	 20
304	 20	46.0	7.5	 25
305	 20	43.0	6.4	 25
306	 20	40.0	6.6	 20
307	 20	43.0	5.2	 25
308	 20	50.3	10.9	 20
309	 20	38.3	8.9	 16
310	 20	53.0	8.3	 20
311	 20	148.3	14.3	 20
312	 20	94.3	11.8	 16
313	 20	41.0	5.4	 25
314	 20	45.0	8.4	 25
315	 20	54.5	10.3	 20
316	 20	47.0	8.8	 25
317	 20	89.0	13.8	 25
318	 20	59.5	9.7	 20
319	 20	46.0	7.6	 25
320	 20	44.0	6.0	 25
321	 20	38.0	5.7	 20
322	 20	39.5	7.3	 20
323	 20	55.5	10.4	 20
324	 20	110.8	21.4	 16
325	 20	367.8	37.7	 20
326	 20	41.5	6.4	 20
327	 20	43.0	9.7	 20
328	 20	117.0	16.7	 25
329	 20	105.0	14.3	 25
330	 20	74.5	9.0	 20
331	 20	46.0	7.7	 25
332	 20	39.0	8.2	 25
333	 20	50.3	9.1	 20
334	 20	75.0	11.2	 25
335	 20	51.0	7.8	 25
336	 20	61.3	9.1	 16
337	 20	43.3	6.3	 20
338	 20	47.5	8.2	 20
339	 20	45.0	8.3	 16
340	 20	41.3	8.4	 20
341	 20	41.0	9.2	 25
342	 20	47.3	6.7	 20
343	 20	43.0	8.1	 25
344	 20	40.0	7.1	 25
345	 20	141.5	18.4	 20
346	 20	393.0	56.3	 25
347	 20	411.0	48.5	 25
348	 20	109.0	13.9	 20
349	 20	63.0	9.9	 25
350	 20	62.0	7.9	 20
351	 20	48.3	9.4	 16
352	 20	36.0	6.8	 20
353	 20	54.3	10.5	 20
354	 20	43.5	8.3	 16
355	 20	38.0	4.9	 25
356	 20	41.0	8.1	 25
357	 20	39.3	6.7	 20
358	 20	39.0	8.2	 25
359	 20	37.0	7.0	 25
360	 20	35.3	5.1	 20
361	 20	42.0	7.7	 25
362	 20	51.0	8.8	 25
363	 20	54.3	6.7	 20
364	 20	50.5	10.0	 20
365	 20	38.0	6.3	 20
366	 20	37.0	6.7	 16
367	 20	35.3	7.6	 20
368	 20	38.5	5.8	 20
369	 20	43.3	6.8	 20
370	 20	38.0	6.3	 25
371	 20	47.0	9.9	 25
372	 20	58.3	7.7	 20
373	 20	48.0	8.0	 25
374	 20	48.0	8.0	 25
375	 20	303.5	30.2	 20
376	 20	72.0	11.8	 25
377	 20	43.0	7.3	 25
378	 20	43.3	5.6	 16
379	 20	47.5	7.9	 20
380	 20	46.3	7.3	 20
381	 20	37.0	5.9	 16
382	 20	39.3	5.5	 20
383	 20	43.0	6.6	 25
384	 20	42.3	6.2	 20
385	 20	49.0	9.1	 25
386	 20	46.0	8.6	 25
387	 20	49.3	7.9	 20
388	 20	50.0	10.1	 25
389	 20	69.0	13.2	 25
390	 20	51.0	8.1	 20
391	 20	47.0	8.4	 25
392	 20	43.3	7.9	 20
393	 20	43.8	6.2	 16
394	 20	49.5	7.2	 20
395	 20	98.0	13.8	 20
396	 20	132.3	12.4	 16
397	 20	85.0	9.4	 25
398	 20	58.0	9.5	 25
399	 20	87.5	12.1	 20
400	 20	65.0	11.2	 25
401	 20	58.0	7.9	 25
402	 20	62.0	10.8	 20
403	 20	47.0	8.6	 25
404	 20	86.0	12.3	 25
405	 20	51.3	10.5	 20
406	 20	39.3	6.3	 20
407	 20	52.0	9.3	 20
408	 20	38.0	4.7	 16
409	 20	44.5	9.1	 20
410	 20	62.0	9.6	 20
411	 20	193.8	20.9	 20
412	 20	103.0	18.4	 25
413	 20	108.0	16.9	 25
414	 20	48.3	7.9	 20
415	 20	52.0	10.2	 25
416	 20	43.0	8.3	 25
417	 20	49.5	7.7	 20
418	 20	55.0	9.7	 25
419	 20	61.0	8.1	 25
420	 20	41.8	6.8	 16
421	 20	39.3	5.8	 20
422	 20	40.0	5.8	 20
423	 20	38.0	6.5	 16
424	 20	43.0	8.3	 25
425	 20	45.0	8.6	 25
426	 20	110.5	19.4	 20
427	 20	43.0	7.1	 25
428	 20	38.0	7.5	 25
429	 20	45.0	7.2	 20
430	 20	41.0	7.9	 25
431	 20	78.0	11.3	 25
432	 20	52.0	7.7	 20
433	 20	136.0	24.6	 25
434	 20	39.3	9.0	 20
435	 20	50.3	9.5	 16
436	 20	43.3	8.9	 20
437	 20	39.3	6.6	 20
438	 20	45.5	8.0	 20
439	 20	42.0	7.4	 25
440	 20	39.0	5.6	 25
441	 20	39.5	7.4	 20
442	 20	38.0	6.5	 25
443	 20	39.0	6.0	 25
444	 20	42.0	5.7	 20
445	 20	49.0	9.6	 25
446	 20	75.0	13.7	 25
447	 20	60.0	7.0	 20
448	 20	45.3	8.3	 20
449	 20	50.3	9.5	 20
450	 20	69.8	10.1	 16
451	 20	43.5	7.9	 20
452	 20	40.0	7.4	 25
453	 20	42.3	8.0	 20
454	 20	42.0	8.1	 25
455	 20	46.0	5.7	 25
456	 20	42.0	6.1	 20
457	 20	44.0	7.4	 25
458	 20	43.0	8.0	 25
459	 20	42.0	5.8	 20
460	 20	42.0	7.2	 25
461	 20	96.0	14.4	 25
462	 20	87.5	14.1	 16
463	 20	282.3	39.4	 20
464	 20	89.0	9.8	 20
465	 20	50.8	10.1	 16
466	 20	111.0	16.3	 25
467	 20	131.0	20.0	 25
468	 20	120.5	12.7	 20
469	 20	104.0	15.2	 25
470	 20	152.0	16.3	 25
471	 20	68.5	9.5	 20
472	 20	71.0	12.2	 25
473	 20	123.0	20.0	 25
474	 20	62.3	12.2	 20
475	 20	49.0	6.8	 25
476	 20	53.0	7.0	 20
477	 20	45.0	10.3	 16
478	 20	47.0	8.6	 20
479	 20	50.3	7.3	 20
480	 20	71.8	8.3	 20
481	 20	41.0	6.6	 25
482	 20	48.0	6.9	 25
483	 20	48.0	13.0	 20
484	 20	47.0	7.8	 25
485	 20	43.0	7.5	 25
486	 20	41.3	7.3	 20
487	 20	40.0	6.4	 25
488	 20	39.0	7.6	 25
489	 20	37.0	7.8	 16
490	 20	45.3	7.8	 20
491	 20	40.3	7.3	 20
492	 20	34.3	6.8	 16
493	 20	38.5	5.5	 20
494	 20	42.0	7.2	 25
495	 20	45.5	8.7	 20
496	 20	40.0	7.4	 25
497	 20	50.0	7.1	 25
498	 20	106.3	15.9	 20
499	 20	58.0	9.7	 25
500	 20	84.0	11.6	 25
501	 20	51.3	6.6	 20
502	 20	51.0	8.4	 25
503	 20	57.5	8.1	 20
504	 20	37.5	6.4	 16
505	 20	108.0	16.8	 20
506	 20	54.0	7.1	 20
507	 20	51.3	6.0	 16
508	 20	51.0	7.4	 25
509	 20	143.0	15.7	 25
510	 20	83.5	13.1	 20
511	 20	59.0	8.5	 25
512	 20	56.0	7.2	 25
513	 20	56.5	8.2	 20
514	 20	91.0	12.2	 25
515	 20	44.0	8.0	 25
516	 20	47.5	8.6	 20
517	 20	157.0	12.1	 20
518	 20	76.0	14.4	 20
519	 20	78.5	10.6	 16
520	 20	74.8	11.3	 20
521	 20	146.8	18.0	 20
522	 20	124.0	20.0	 20
523	 20	63.0	9.1	 25
524	 20	72.0	9.0	 25
525	 20	103.5	10.7	 20
526	 20	58.0	10.3	 25
527	 20	78.0	11.7	 25
528	 20	89.3	16.1	 20
529	 20	53.0	9.5	 25
530	 20	46.0	10.2	 25
531	 20	54.3	7.8	 16
532	 20	47.5	7.8	 20
533	 20	54.3	8.5	 20
534	 20	49.3	8.9	 16
535	 20	42.0	6.1	 20
536	 20	45.0	8.2	 25
537	 20	48.3	7.4	 20
538	 20	118.0	19.5	 25
539	 20	43.0	7.3	 25
540	 20	40.5	5.1	 20
541	 20	46.0	9.1	 25
542	 20	42.0	5.8	 25
543	 20	41.0	6.6	 20
544	 20	41.0	9.1	 25
545	 20	43.3	6.6	 20
546	 20	46.0	6.2	 16
547	 20	57.0	12.1	 20
548	 20	61.0	8.4	 20
549	 20	38.3	5.7	 16
550	 20	38.0	5.3	 25
551	 20	37.0	7.4	 25
552	 20	43.3	6.6	 20
553	 20	42.0	8.7	 25
554	 20	47.0	7.5	 25
555	 20	128.3	17.5	 20
556	 20	106.0	21.4	 25
557	 20	199.0	20.6	 25
558	 20	78.5	13.0	 20
559	 20	46.3	9.0	 20
560	 20	51.3	8.1	 20
561	 20	58.3	8.7	 16
562	 20	82.0	15.6	 20
563	 20	192.5	14.9	 20
564	 20	66.8	12.4	 20
565	 20	55.0	8.3	 25
566	 20	57.0	9.7	 25
567	 20	49.0	7.2	 20
568	 20	66.0	14.0	 25
569	 20	58.0	8.4	 25
570	 20	44.3	6.0	 20
571	 20	52.0	8.3	 25
572	 20	172.0	21.7	 25
573	 20	193.3	18.0	 16
574	 20	163.5	18.9	 20
575	 20	112.0	14.2	 20
576	 20	60.8	7.2	 16
577	 20	130.5	21.5	 20
578	 20	595.0	35.2	 25
579	 20	189.0	23.6	 20
580	 20	163.0	20.0	 25
581	 20	59.0	5.8	 25
582	 20	45.0	7.8	 20
583	 20	52.0	8.6	 25
584	 20	41.0	6.5	 25
585	 20	37.3	5.7	 20
586	 20	42.0	6.8	 25
587	 20	40.5	8.8	 20
588	 20	56.8	7.9	 20
589	 20	288.5	22.3	 16
590	 20	57.3	9.3	 20
591	 20	47.0	7.4	 20
592	 20	53.0	8.8	 20
593	 20	50.0	9.6	 25
594	 20	47.0	6.4	 25
595	 20	38.3	6.9	 20
596	 20	43.0	6.3	 25
597	 20	50.0	8.4	 25
598	 20	64.5	11.3	 20
599	 20	55.0	7.7	 25
600	 20	41.0	8.7	 25
601	 20	41.5	6.7	 16
602	 20	281.5	15.1	 20
603	 20	521.0	67.2	 20
604	 20	46.3	8.5	 16
605	 20	41.0	8.2	 25
606	 20	41.0	7.7	 25
607	 20	42.0	7.3	 20
608	 20	40.0	7.1	 25
609	 20	48.0	8.7	 25
610	 20	38.8	6.6	 20
611	 20	38.0	5.9	 25
612	 20	44.0	5.1	 25
613	 20	53.8	10.0	 20
614	 20	47.0	7.4	 25
615	 20	181.0	20.6	 20
616	 20	285.3	31.6	 16
617	 20	50.0	9.1	 20
618	 20	54.3	10.6	 20
619	 20	49.3	7.7	 20
620	 20	91.0	9.2	 25
621	 20	151.0	22.5	 25
622	 20	71.5	11.6	 20
623	 20	173.0	19.1	 25
624	 20	115.0	21.8	 25
625	 20	56.3	8.9	 20
626	 20	47.0	8.3	 25
627	 20	42.0	6.1	 25
628	 20	40.0	5.9	 20
629	 20	55.0	9.1	 20
630	 20	80.3	14.7	 20
631	 20	79.3	11.9	 16
632	 20	57.8	9.6	 20
633	 20	47.0	8.7	 25
634	 20	54.0	10.6	 20
635	 20	46.0	8.8	 25
636	 20	37.0	6.1	 25
637	 20	41.3	5.4	 20
638	 20	50.0	7.4	 25
639	 20	1662.0	392.2	 25
  0	 21	55.0	11.5	 25
  1	 21	58.0	9.7	 25
  2	 21	40.3	5.0	 20
  3	 21	47.0	8.8	 25
  4	 21	44.0	7.8	 25
  5	 21	95.5	16.3	 20
  6	 21	50.0	9.7	 25
  7	 21	40.3	5.6	 20
  8	 21	41.3	6.7	 16
  9	 21	40.3	7.3	 20
 10	 21	37.5	8.1	 20
 11	 21	37.3	5.9	 20
 12	 21	40.0	8.1	 25
 13	 21	41.0	6.6	 25
 14	 21	43.3	7.0	 20
 15	 21	48.0	7.9	 25
 16	 21	57.0	7.4	 25
 17	 21	106.0	16.7	 20
 18	 21	131.0	23.3	 25
 19	 21	41.0	6.9	 25
 20	 21	55.5	10.7	 20
 21	 21	41.3	6.9	 20
 22	 21	77.5	12.7	 20
 23	 21	44.3	7.3	 16
 24	 21	44.0	7.5	 20
 25	 21	62.0	9.3	 25
 26	 21	81.3	10.2	 20
 27	 21	48.0	8.5	 25
 28	 21	53.0	7.1	 25
 29	 21	69.0	12.6	 20
 30	 21	39.0	6.5	 25
 31	 21	60.0	8.6	 25
 32	 21	80.5	12.7	 20
 33	 21	43.0	8.3	 25
 34	 21	55.0	8.8	 25
 35	 21	43.0	8.2	 16
 36	 21	37.0	6.0	 20
 37	 21	40.3	6.9	 20
 38	 21	39.8	7.9	 16
 39	 21	41.0	6.5	 25
 40	 21	38.0	7.0	 25
 41	 21	40.5	8.2	 20
 42	 21	41.0	6.5	 25
 43	 21	40.0	6.9	 25
 44	 21	41.0	6.7	 20
 45	 21	36.0	8.6	 25
 46	 21	40.0	8.1	 25
 47	 21	41.0	8.5	 20
 48	 21	45.0	8.8	 25
 49	 21	46.0	7.4	 20
 50	 21	53.3	7.5	 16
 51	 21	46.0	8.2	 20
 52	 21	72.8	13.9	 20
 53	 21	101.0	16.6	 20
 54	 21	74.0	10.4	 25
 55	 21	72.0	11.2	 25
 56	 21	52.3	6.5	 20
 57	 21	60.0	9.5	 25
 58	 21	42.0	8.1	 25
 59	 21	109.8	15.4	 20
 60	 21	127.0	24.4	 25
 61	 21	41.0	6.6	 25
 62	 21	44.0	7.9	 20
 63	 21	42.0	9.7	 20
 64	 21	41.3	6.6	 20
 65	 21	39.3	7.8	 16
 66	 21	45.5	8.3	 20
 67	 21	46.0	6.9	 25
 68	 21	44.0	4.8	 20
 69	 21	47.0	9.6	 25
 70	 21	43.0	7.6	 25
 71	 21	46.3	7.4	 20
 72	 21	42.0	7.1	 25
 73	 21	44.0	6.9	 25
 74	 21	48.3	7.5	 20
 75	 21	46.0	7.0	 25
 76	 21	110.0	16.4	 20
 77	 21	40.0	6.6	 16
 78	 21	108.3	18.4	 20
 79	 21	57.3	8.0	 20
 80	 21	71.5	11.6	 16
 81	 21	39.0	6.5	 25
 82	 21	41.0	7.2	 25
 83	 21	55.5	7.3	 20
 84	 21	44.0	9.1	 25
 85	 21	45.0	8.5	 25
 86	 21	46.0	9.1	 20
 87	 21	47.0	8.8	 25
 88	 21	114.0	13.7	 25
 89	 21	254.0	45.4	 25
 90	 21	79.3	9.6	 16
 91	 21	349.8	37.7	 20
 92	 21	277.5	28.5	 20
 93	 21	155.0	16.8	 16
 94	 21	144.3	17.8	 20
 95	 21	106.0	17.5	 25
 96	 21	54.5	10.6	 20
 97	 21	66.0	10.2	 25
 98	 21	48.0	9.2	 25
 99	 21	41.3	7.3	 20
100	 21	39.0	6.5	 25
101	 21	41.0	8.5	 25
102	 21	49.3	7.0	 20
103	 21	38.0	6.8	 25
104	 21	49.3	6.4	 20
105	 21	56.3	10.7	 16
106	 21	55.3	10.5	 20
107	 21	64.0	10.3	 20
108	 21	43.8	6.6	 16
109	 21	41.0	6.2	 25
110	 21	42.0	7.6	 25
111	 21	42.0	6.6	 20
112	 21	43.0	7.6	 25
113	 21	387.0	64.6	 25
114	 21	42.0	8.7	 20
115	 21	62.0	12.0	 25
116	 21	46.0	7.5	 25
117	 21	62.0	8.1	 20
118	 21	57.5	8.1	 20
119	 21	49.0	8.8	 20
120	 21	49.3	8.2	 16
121	 21	54.3	7.9	 20
122	 21	58.0	10.0	 20
123	 21	49.0	10.7	 20
124	 21	48.0	8.7	 25
125	 21	49.0	7.8	 25
126	 21	42.8	8.4	 20
127	 21	40.0	6.1	 25
128	 21	41.0	7.1	 25
129	 21	38.0	6.8	 20
130	 21	40.0	8.0	 25
131	 21	41.0	6.6	 25
132	 21	155.0	15.4	 16
133	 21	58.3	10.5	 20
134	 21	47.3	9.3	 20
135	 21	49.3	8.5	 16
136	 21	53.5	8.1	 20
137	 21	56.0	11.0	 25
138	 21	49.0	8.7	 20
139	 21	41.0	6.4	 25
140	 21	82.0	14.4	 25
141	 21	109.0	13.2	 20
142	 21	300.0	32.1	 25
143	 21	86.0	16.2	 25
144	 21	255.3	39.0	 20
145	 21	165.0	29.1	 25
146	 21	51.8	8.7	 20
147	 21	50.3	8.3	 16
148	 21	630.5	96.6	 20
149	 21	48.3	5.9	 20
150	 21	584.0	63.7	 16
151	 21	41.0	4.7	 25
152	 21	45.0	9.9	 25
153	 21	232.3	38.1	 20
154	 21	42.0	7.1	 25
155	 21	57.0	9.3	 25
156	 21	48.3	7.1	 20
157	 21	45.0	10.0	 25
158	 21	47.0	7.3	 25
159	 21	44.3	5.9	 20
160	 21	158.3	26.2	 20
161	 21	115.5	16.6	 20
162	 21	293.8	25.0	 16
163	 21	284.0	23.3	 20
164	 21	70.3	11.6	 20
165	 21	114.0	13.9	 20
166	 21	115.0	14.2	 25
167	 21	542.0	62.9	 25
168	 21	198.3	40.2	 20
169	 21	102.0	15.0	 25
170	 21	152.0	16.7	 25
171	 21	156.3	23.5	 20
172	 21	302.0	60.0	 25
173	 21	80.0	14.4	 25
174	 21	110.5	11.3	 16
175	 21	159.0	19.1	 20
176	 21	77.3	9.3	 20
177	 21	46.3	6.5	 16
178	 21	40.8	8.7	 20
179	 21	45.0	8.6	 25
180	 21	59.3	9.9	 20
181	 21	58.0	9.9	 25
182	 21	56.0	11.7	 25
183	 21	42.3	7.3	 20
184	 21	43.0	7.6	 25
185	 21	60.0	10.0	 25
186	 21	98.0	12.8	 20
187	 21	166.0	19.4	 25
188	 21	139.3	14.5	 20
189	 21	112.0	19.9	 16
190	 21	44.3	6.5	 20
191	 21	69.3	9.8	 20
192	 21	409.3	37.7	 20
193	 21	222.0	28.8	 25
194	 21	74.0	11.4	 25
195	 21	60.3	9.7	 20
196	 21	65.0	11.5	 25
197	 21	84.0	12.1	 25
198	 21	143.5	27.0	 20
199	 21	142.0	24.7	 25
200	 21	106.0	19.6	 25
201	 21	90.5	14.0	 20
202	 21	104.0	13.1	 20
203	 21	67.3	9.2	 20
204	 21	405.8	42.5	 16
205	 21	81.5	12.6	 20
206	 21	55.0	7.9	 25
207	 21	48.0	8.6	 20
208	 21	40.0	7.9	 25
209	 21	40.0	8.3	 25
210	 21	44.0	8.5	 20
211	 21	41.0	6.3	 25
212	 21	38.0	7.8	 25
213	 21	42.5	9.3	 20
214	 21	43.0	8.1	 25
215	 21	42.0	7.4	 25
216	 21	53.3	8.6	 16
217	 21	35.5	7.4	 20
218	 21	40.3	5.7	 20
219	 21	41.3	6.7	 16
220	 21	42.0	11.4	 25
221	 21	44.0	7.9	 25
222	 21	50.3	7.4	 20
223	 21	44.0	11.2	 25
224	 21	38.0	7.5	 25
225	 21	63.0	10.9	 20
226	 21	66.0	10.6	 25
227	 21	177.0	32.4	 25
228	 21	43.3	8.0	 20
229	 21	40.0	8.3	 25
230	 21	98.8	19.4	 20
231	 21	40.5	6.9	 16
232	 21	47.5	10.5	 20
233	 21	42.3	7.0	 20
234	 21	65.3	11.9	 20
235	 21	84.0	17.1	 25
236	 21	133.0	18.8	 25
237	 21	75.5	12.5	 20
238	 21	49.0	8.8	 25
239	 21	64.0	10.2	 25
240	 21	44.3	4.3	 20
241	 21	51.0	6.9	 25
242	 21	84.0	14.7	 25
243	 21	69.3	6.3	 16
244	 21	74.3	11.1	 20
245	 21	129.0	14.3	 20
246	 21	129.8	25.6	 16
247	 21	151.5	18.3	 20
248	 21	132.0	20.0	 25
249	 21	54.0	9.4	 20
250	 21	49.0	9.1	 25
251	 21	323.0	52.5	 25
252	 21	46.0	9.2	 20
253	 21	48.0	7.3	 25
254	 21	57.0	9.1	 25
255	 21	56.0	11.7	 20
256	 21	253.0	61.7	 25
257	 21	264.3	44.2	 20
258	 21	42.5	7.4	 16
259	 21	37.0	7.3	 20
260	 21	43.0	5.8	 20
261	 21	56.0	8.1	 16
262	 21	141.0	15.6	 25
263	 21	66.0	10.4	 25
264	 21	113.0	15.3	 20
265	 21	41.0	8.1	 25
266	 21	41.0	5.9	 25
267	 21	40.3	8.1	 20
268	 21	43.0	7.6	 25
269	 21	40.0	6.8	 25
270	 21	48.0	8.2	 20
271	 21	49.0	8.8	 20
272	 21	48.0	6.1	 20
273	 21	132.3	20.5	 16
274	 21	84.5	12.1	 20
275	 21	44.3	7.8	 20
276	 21	256.3	35.5	 20
277	 21	69.0	9.0	 25
278	 21	42.0	6.0	 25
279	 21	55.3	7.5	 20
280	 21	192.0	32.6	 25
281	 21	944.0	170.8	 25
282	 21	358.5	58.8	 20
283	 21	76.0	15.0	 25
284	 21	72.0	11.4	 25
285	 21	232.0	27.1	 16
286	 21	375.0	44.2	 20
287	 21	57.0	10.1	 20
288	 21	49.8	8.7	 16
289	 21	44.3	5.1	 20
290	 21	47.0	6.4	 25
291	 21	46.3	5.6	 20
292	 21	40.0	5.2	 25
293	 21	46.0	8.6	 25
294	 21	220.0	29.4	 20
295	 21	101.0	17.2	 25
296	 21	328.0	39.3	 25
297	 21	50.0	9.9	 20
298	 21	52.0	8.5	 25
299	 21	50.5	7.1	 20
300	 21	48.0	9.4	 16
301	 21	61.5	6.6	 20
302	 21	45.3	6.0	 20
303	 21	51.3	7.4	 16
304	 21	56.0	7.2	 25
305	 21	54.0	8.8	 25
306	 21	67.0	10.2	 20
307	 21	90.0	12.1	 25
308	 21	215.0	26.4	 25
309	 21	56.0	8.4	 20
310	 21	38.0	7.3	 25
311	 21	46.0	9.3	 25
312	 21	42.0	6.7	 20
313	 21	48.0	7.6	 20
314	 21	39.3	7.6	 20
315	 21	47.5	7.0	 16
316	 21	132.5	18.4	 20
317	 21	49.0	8.4	 20
318	 21	56.0	8.4	 20
319	 21	97.0	14.7	 25
320	 21	41.0	6.4	 25
321	 21	54.3	9.8	 20
322	 21	46.0	9.7	 25
323	 21	39.0	6.4	 25
324	 21	44.3	9.1	 20
325	 21	40.0	8.5	 25
326	 21	45.0	9.3	 25
327	 21	59.0	8.1	 16
328	 21	37.5	5.3	 20
329	 21	63.0	9.7	 20
330	 21	55.8	9.1	 16
331	 21	39.5	5.6	 20
332	 21	50.0	8.4	 25
333	 21	144.8	16.9	 20
334	 21	61.0	8.2	 25
335	 21	98.0	13.3	 25
336	 21	201.3	22.6	 20
337	 21	117.0	22.6	 25
338	 21	52.0	8.9	 25
339	 21	41.3	9.1	 20
340	 21	86.0	13.2	 25
341	 21	42.0	5.8	 20
342	 21	45.3	7.1	 16
343	 21	44.5	7.6	 20
344	 21	42.0	6.6	 20
345	 21	80.5	9.7	 16
346	 21	100.0	16.3	 25
347	 21	166.0	17.7	 25
348	 21	53.5	11.8	 20
349	 21	54.0	8.5	 25
350	 21	49.0	9.1	 25
351	 21	84.5	15.8	 20
352	 21	41.0	7.4	 25
353	 21	50.0	7.5	 25
354	 21	44.5	6.5	 20
355	 21	72.5	10.7	 20
356	 21	45.3	8.8	 20
357	 21	42.8	6.0	 16
358	 21	42.0	7.3	 20
359	 21	42.3	8.6	 20
360	 21	40.3	6.8	 20
361	 21	71.0	10.3	 25
362	 21	79.0	11.7	 25
363	 21	71.0	7.5	 20
364	 21	39.0	8.0	 25
365	 21	39.0	8.8	 25
366	 21	38.3	6.3	 20
367	 21	42.0	5.6	 25
368	 21	42.0	7.1	 25
369	 21	48.5	8.7	 16
370	 21	50.0	10.5	 20
371	 21	39.8	4.7	 20
372	 21	36.3	6.6	 16
373	 21	41.0	6.8	 25
374	 21	118.0	18.5	 25
375	 21	319.0	29.1	 20
376	 21	177.0	28.0	 25
377	 21	237.0	35.8	 25
378	 21	67.3	9.0	 20
379	 21	44.0	7.5	 25
380	 21	130.0	18.5	 25
381	 21	51.5	12.2	 20
382	 21	40.0	4.5	 25
383	 21	61.5	13.3	 20
384	 21	43.3	7.1	 16
385	 21	44.0	7.1	 20
386	 21	43.0	7.6	 20
387	 21	41.0	5.9	 20
388	 21	40.0	5.8	 25
389	 21	42.0	5.5	 25
390	 21	52.0	10.2	 20
391	 21	40.0	5.4	 25
392	 21	78.0	37.4	 25
393	 21	62.0	9.6	 20
394	 21	49.0	8.4	 25
395	 21	44.0	7.1	 25
396	 21	49.3	9.0	 20
397	 21	132.0	21.5	 20
398	 21	221.0	25.3	 20
399	 21	65.0	11.3	 16
400	 21	158.5	20.1	 20
401	 21	266.0	28.3	 25
402	 21	86.5	12.7	 20
403	 21	57.0	6.5	 25
404	 21	97.0	13.7	 25
405	 21	103.0	10.2	 20
406	 21	477.0	79.2	 25
407	 21	81.0	15.7	 25
408	 21	51.8	9.9	 20
409	 21	164.0	28.0	 25
410	 21	131.0	35.0	 25
411	 21	97.3	16.0	 16
412	 21	130.5	22.0	 20
413	 21	50.8	7.7	 20
414	 21	40.0	6.5	 16
415	 21	47.0	9.2	 25
416	 21	41.0	6.9	 25
417	 21	82.5	15.1	 20
418	 21	51.0	9.5	 25
419	 21	226.0	25.2	 25
420	 21	90.5	13.0	 20
421	 21	92.0	14.6	 25
422	 21	271.0	60.7	 25
423	 21	34.5	8.9	 20
424	 21	40.0	4.8	 20
425	 21	41.0	6.8	 20
426	 21	43.5	8.1	 16
427	 21	40.5	6.5	 20
428	 21	42.0	6.3	 20
429	 21	52.3	8.2	 20
430	 21	139.0	22.2	 25
431	 21	144.0	23.9	 25
432	 21	39.5	7.7	 20
433	 21	251.0	39.4	 25
434	 21	37.0	5.3	 25
435	 21	52.5	10.3	 20
436	 21	69.0	9.7	 25
437	 21	154.0	27.1	 25
438	 21	51.3	10.8	 16
439	 21	40.3	8.4	 20
440	 21	45.0	8.8	 20
441	 21	43.0	6.1	 16
442	 21	40.3	7.0	 20
443	 21	42.0	9.2	 25
444	 21	55.0	7.5	 20
445	 21	45.0	6.4	 25
446	 21	51.0	7.5	 25
447	 21	37.0	8.3	 20
448	 21	48.0	11.3	 25
449	 21	82.0	15.2	 25
450	 21	70.0	10.7	 20
451	 21	220.0	55.1	 25
452	 21	88.3	11.8	 20
453	 21	151.3	14.7	 16
454	 21	214.3	16.3	 20
455	 21	80.0	11.4	 20
456	 21	47.3	7.8	 16
457	 21	48.0	9.0	 25
458	 21	37.0	5.1	 25
459	 21	44.5	7.0	 20
460	 21	42.0	9.2	 25
461	 21	45.0	7.0	 25
462	 21	46.0	7.5	 20
463	 21	43.0	9.2	 25
464	 21	50.0	9.9	 25
465	 21	50.3	9.6	 20
466	 21	40.0	5.7	 20
467	 21	41.3	7.7	 20
468	 21	79.0	11.4	 16
469	 21	123.5	10.8	 20
470	 21	170.3	28.5	 20
471	 21	120.3	17.9	 20
472	 21	218.0	40.6	 25
473	 21	45.0	7.9	 25
474	 21	107.3	19.1	 20
475	 21	45.0	7.9	 25
476	 21	41.0	8.2	 25
477	 21	50.3	8.5	 20
478	 21	46.0	7.0	 25
479	 21	61.0	11.3	 25
480	 21	58.5	13.7	 16
481	 21	62.8	8.0	 20
482	 21	43.3	5.5	 20
483	 21	54.8	9.5	 16
484	 21	42.5	6.6	 20
485	 21	54.0	9.1	 25
486	 21	111.3	13.2	 20
487	 21	56.0	10.2	 25
488	 21	41.0	7.2	 25
489	 21	46.3	8.9	 20
490	 21	42.0	7.2	 25
491	 21	76.0	14.2	 25
492	 21	78.0	15.1	 20
493	 21	87.0	17.4	 25
494	 21	45.5	6.6	 20
495	 21	63.5	6.2	 16
496	 21	122.8	15.9	 20
497	 21	102.3	17.7	 20
498	 21	290.5	26.2	 16
499	 21	123.0	18.4	 25
500	 21	100.0	17.4	 25
501	 21	65.0	8.6	 20
502	 21	103.0	16.3	 25
503	 21	41.0	6.7	 25
504	 21	43.8	8.9	 20
505	 21	83.0	16.6	 25
506	 21	57.0	9.7	 25
507	 21	45.3	6.9	 20
508	 21	44.5	8.6	 20
509	 21	50.3	10.0	 20
510	 21	97.5	10.4	 16
511	 21	195.0	25.1	 20
512	 21	50.0	7.9	 20
513	 21	45.3	6.8	 20
514	 21	46.0	8.7	 25
515	 21	50.0	7.9	 25
516	 21	43.3	5.4	 20
517	 21	48.0	10.6	 25
518	 21	323.0	62.4	 25
519	 21	57.0	8.4	 20
520	 21	119.0	14.9	 25
521	 21	235.0	31.8	 25
522	 21	113.3	14.8	 16
523	 21	244.5	30.8	 20
524	 21	70.5	9.9	 20
525	 21	270.3	15.3	 16
526	 21	241.8	25.6	 20
527	 21	52.0	9.8	 25
528	 21	77.8	11.8	 20
529	 21	77.0	12.6	 25
530	 21	80.0	13.6	 25
531	 21	42.0	8.7	 20
532	 21	55.0	9.9	 25
533	 21	84.0	12.7	 25
534	 21	133.5	21.9	 20
535	 21	55.0	9.5	 25
536	 21	45.3	7.6	 20
537	 21	54.0	10.5	 16
538	 21	142.3	17.0	 20
539	 21	81.5	11.4	 20
540	 21	56.8	18.0	 16
541	 21	65.0	11.3	 25
542	 21	46.0	7.8	 25
543	 21	46.3	7.2	 20
544	 21	46.0	7.2	 25
545	 21	37.0	6.0	 25
546	 21	40.3	6.6	 20
547	 21	42.0	7.9	 25
548	 21	36.0	7.5	 25
549	 21	38.3	7.5	 20
550	 21	37.0	6.4	 20
551	 21	37.0	6.2	 20
552	 21	33.0	5.4	 16
553	 21	40.8	8.2	 20
554	 21	39.0	7.5	 25
555	 21	125.0	17.9	 20
556	 21	41.0	7.5	 25
557	 21	64.0	11.9	 25
558	 21	42.5	6.8	 20
559	 21	53.0	9.0	 25
560	 21	62.0	8.5	 25
561	 21	54.0	9.8	 20
562	 21	57.0	9.4	 25
563	 21	69.0	8.9	 25
564	 21	118.0	16.1	 16
565	 21	49.5	9.4	 20
566	 21	48.3	8.1	 20
567	 21	45.0	7.5	 16
568	 21	50.0	9.2	 25
569	 21	48.0	8.7	 25
570	 21	44.3	7.4	 20
571	 21	150.0	22.2	 25
572	 21	47.0	7.1	 25
573	 21	53.5	7.2	 20
574	 21	46.0	8.2	 25
575	 21	60.0	12.1	 25
576	 21	95.0	18.9	 20
577	 21	238.0	52.8	 25
578	 21	59.3	9.4	 20
579	 21	93.0	13.7	 16
580	 21	97.5	9.9	 20
581	 21	43.5	9.2	 20
582	 21	63.3	8.6	 20
583	 21	75.0	11.2	 25
584	 21	51.0	6.3	 25
585	 21	44.5	7.4	 20
586	 21	144.0	20.6	 25
587	 21	39.0	6.6	 25
588	 21	39.0	5.9	 20
589	 21	72.0	11.1	 25
590	 21	74.0	10.7	 25
591	 21	68.0	10.9	 20
592	 21	137.8	15.9	 20
593	 21	44.0	7.1	 20
594	 21	41.3	8.7	 16
595	 21	37.3	7.3	 20
596	 21	40.0	8.3	 25
597	 21	43.3	7.1	 20
598	 21	38.0	7.6	 25
599	 21	43.0	5.9	 25
600	 21	39.3	7.1	 20
601	 21	43.0	8.6	 25
602	 21	51.0	8.8	 25
603	 21	48.5	7.4	 20
604	 21	44.0	7.7	 25
605	 21	44.3	8.0	 20
606	 21	35.5	6.8	 16
607	 21	41.3	5.7	 20
608	 21	48.0	9.1	 20
609	 21	42.3	7.0	 16
610	 21	51.0	8.4	 25
611	 21	47.0	7.2	 25
612	 21	39.3	7.7	 20
613	 21	138.0	20.2	 25
614	 21	78.0	11.1	 25
615	 21	69.3	11.5	 20
616	 21	84.0	11.2	 25
617	 21	53.0	9.5	 25
618	 21	50.3	9.1	 20
619	 21	225.0	17.7	 20
620	 21	865.8	136.9	 20
621	 21	62.0	8.5	 16
622	 21	131.3	14.6	 20
623	 21	141.5	25.5	 20
624	 21	166.3	22.0	 20
625	 21	213.0	16.7	 25
626	 21	67.0	9.7	 25
627	 21	50.5	10.2	 20
628	 21	79.0	12.6	 25
629	 21	63.0	11.0	 25
630	 21	72.0	11.5	 20
631	 21	55.0	8.1	 25
632	 21	125.0	18.9	 25
633	 21	225.0	21.3	 16
634	 21	57.8	8.1	 20
635	 21	80.5	15.1	 20
636	 21	54.5	9.7	 16
637	 21	51.5	6.0	 20
638	 21	44.0	6.8	 25
639	 21	44.3	7.0	 20
  0	 22	1511.8	138.3	 20
  1	 22	53.3	9.4	 20
  2	 22	45.5	7.8	 20
  3	 22	44.0	8.6	 25
  4	 22	46.0	8.7	 25
  5	 22	51.3	7.3	 20
  6	 22	34.0	5.9	 25
  7	 22	40.0	7.6	 25
  8	 22	37.8	7.2	 20
  9	 22	40.0	8.1	 25
 10	 22	37.0	4.8	 25
 11	 22	38.3	6.8	 16
 12	 22	41.3	8.2	 20
 13	 22	41.5	6.7	 20
 14	 22	40.5	7.7	 16
 15	 22	58.0	8.7	 20
 16	 22	49.0	9.0	 25
 17	 22	69.0	14.7	 20
 18	 22	57.0	11.4	 25
 19	 22	45.0	6.5	 25
 20	 22	40.3	8.2	 20
 21	 22	41.0	5.9	 25
 22	 22	44.0	8.8	 25
 23	 22	45.3	8.8	 20
 24	 22	54.0	8.7	 25
 25	 22	46.0	5.9	 20
 26	 22	56.0	8.7	 16
 27	 22	39.0	5.9	 20
 28	 22	48.3	7.0	 20
 29	 22	51.0	8.1	 16
 30	 22	41.0	6.9	 25
 31	 22	56.0	9.3	 25
 32	 22	57.0	13.9	 20
 33	 22	42.0	6.0	 25
 34	 22	41.0	6.4	 25
 35	 22	42.0	7.1	 20
 36	 22	38.0	7.8	 25
 37	 22	39.0	5.5	 25
 38	 22	39.3	6.9	 20
 39	 22	41.5	8.4	 20
 40	 22	38.0	6.1	 20
 41	 22	38.5	7.5	 16
 42	 22	41.0	7.5	 20
 43	 22	36.5	5.8	 20
 44	 22	43.3	8.0	 20
 45	 22	42.0	9.0	 25
 46	 22	38.0	8.0	 25
 47	 22	37.3	7.0	 20
 48	 22	37.0	5.9	 25
 49	 22	46.0	10.1	 25
 50	 22	41.5	6.3	 20
 51	 22	39.0	6.6	 25
 52	 22	92.0	12.6	 25
 53	 22	81.5	12.6	 16
 54	 22	132.0	18.5	 20
 55	 22	55.0	6.3	 20
 56	 22	42.0	3.8	 16
 57	 22	59.5	10.7	 20
 58	 22	43.0	7.1	 25
 59	 22	65.5	10.8	 20
 60	 22	138.0	13.6	 25
 61	 22	41.0	8.5	 25
 62	 22	43.0	7.3	 20
 63	 22	42.0	7.4	 25
 64	 22	38.0	7.5	 25
 65	 22	37.3	7.2	 20
 66	 22	43.0	10.0	 25
 67	 22	42.3	7.1	 20
 68	 22	64.0	12.6	 16
 69	 22	47.0	9.1	 20
 70	 22	60.3	11.4	 20
 71	 22	41.0	6.6	 16
 72	 22	40.0	7.2	 25
 73	 22	57.0	9.0	 25
 74	 22	63.0	10.6	 20
 75	 22	53.0	9.3	 25
 76	 22	45.0	7.2	 25
 77	 22	41.3	5.9	 20
 78	 22	61.0	9.9	 25
 79	 22	57.0	10.1	 25
 80	 22	63.3	8.9	 20
 81	 22	40.0	6.1	 20
 82	 22	41.8	8.2	 20
 83	 22	62.5	9.8	 16
 84	 22	40.3	5.6	 20
 85	 22	42.3	6.8	 20
 86	 22	55.5	10.0	 20
 87	 22	49.0	10.0	 25
 88	 22	183.0	20.6	 25
 89	 22	176.3	21.1	 20
 90	 22	65.0	9.2	 25
 91	 22	889.0	71.4	 25
 92	 22	472.0	28.0	 20
 93	 22	273.0	28.8	 25
 94	 22	183.0	17.5	 25
 95	 22	161.0	23.6	 16
 96	 22	65.3	8.2	 20
 97	 22	59.5	8.0	 20
 98	 22	47.5	9.3	 16
 99	 22	42.3	5.4	 20
100	 22	41.0	6.4	 25
101	 22	41.5	6.5	 20
102	 22	40.0	5.3	 25
103	 22	41.0	6.6	 25
104	 22	40.8	6.9	 20
105	 22	41.0	5.3	 25
106	 22	45.0	8.2	 25
107	 22	42.3	6.6	 20
108	 22	45.0	8.4	 25
109	 22	37.0	6.1	 20
110	 22	37.0	5.7	 16
111	 22	41.3	6.7	 20
112	 22	44.3	7.6	 20
113	 22	112.8	14.2	 16
114	 22	42.0	7.7	 25
115	 22	43.0	6.6	 25
116	 22	41.3	5.8	 20
117	 22	43.0	7.7	 25
118	 22	44.0	6.8	 25
119	 22	44.0	7.0	 20
120	 22	42.0	6.4	 25
121	 22	64.0	8.4	 25
122	 22	81.5	12.9	 20
123	 22	44.5	7.3	 20
124	 22	42.3	7.8	 20
125	 22	40.3	4.8	 16
126	 22	42.0	6.7	 20
127	 22	43.0	7.2	 25
128	 22	45.3	5.9	 20
129	 22	41.0	8.1	 25
130	 22	41.0	5.8	 25
131	 22	40.0	7.4	 20
132	 22	81.0	13.6	 25
133	 22	45.0	6.2	 25
134	 22	39.0	6.7	 20
135	 22	43.0	7.7	 25
136	 22	46.0	5.1	 25
137	 22	60.0	7.1	 16
138	 22	42.5	10.0	 20
139	 22	40.8	6.1	 20
140	 22	51.0	9.7	 16
141	 22	61.0	11.1	 25
142	 22	142.0	23.4	 25
143	 22	117.0	16.2	 20
144	 22	131.0	18.1	 25
145	 22	103.0	15.2	 25
146	 22	66.3	9.8	 20
147	 22	61.0	10.7	 25
148	 22	119.0	19.1	 25
149	 22	46.3	8.4	 20
150	 22	124.0	46.1	 25
151	 22	40.5	6.7	 20
152	 22	43.0	5.9	 16
153	 22	61.0	8.7	 20
154	 22	46.0	6.2	 20
155	 22	67.0	9.0	 20
156	 22	63.0	10.2	 25
157	 22	55.0	10.8	 25
158	 22	55.0	8.6	 20
159	 22	40.0	6.5	 25
160	 22	60.0	10.1	 25
161	 22	70.3	13.8	 20
162	 22	120.0	20.0	 25
163	 22	145.0	29.1	 25
164	 22	72.0	12.3	 20
165	 22	63.0	8.7	 20
166	 22	146.5	20.1	 20
167	 22	128.5	13.6	 16
168	 22	74.0	9.7	 20
169	 22	104.0	17.3	 25
170	 22	80.3	13.5	 20
171	 22	82.0	8.5	 25
172	 22	244.0	25.6	 25
173	 22	73.5	11.7	 20
174	 22	112.0	19.0	 25
175	 22	89.0	14.4	 25
176	 22	53.3	9.6	 20
177	 22	37.0	5.0	 25
178	 22	42.0	7.0	 25
179	 22	36.3	6.1	 16
180	 22	45.0	7.5	 20
181	 22	56.5	9.5	 20
182	 22	47.3	7.2	 16
183	 22	41.0	8.5	 25
184	 22	41.0	7.1	 25
185	 22	54.0	9.8	 20
186	 22	126.0	15.9	 25
187	 22	152.0	16.7	 25
188	 22	74.0	13.3	 20
189	 22	86.0	11.0	 25
190	 22	59.0	7.9	 25
191	 22	62.0	9.8	 20
192	 22	115.5	13.8	 20
193	 22	59.3	9.8	 20
194	 22	280.8	27.4	 16
195	 22	99.3	10.8	 20
196	 22	93.3	13.8	 20
197	 22	116.0	12.6	 20
198	 22	249.0	27.1	 25
199	 22	94.0	12.5	 25
200	 22	71.3	11.6	 20
201	 22	65.0	12.7	 25
202	 22	74.0	14.9	 25
203	 22	45.5	7.8	 20
204	 22	65.0	13.5	 25
205	 22	51.0	10.2	 25
206	 22	47.3	12.0	 16
207	 22	44.3	7.2	 20
208	 22	37.5	6.8	 20
209	 22	38.0	9.1	 16
210	 22	42.5	8.0	 20
211	 22	42.0	9.2	 25
212	 22	38.5	6.8	 20
213	 22	43.0	8.5	 25
214	 22	39.0	9.6	 25
215	 22	37.3	5.7	 20
216	 22	44.0	7.7	 25
217	 22	40.0	6.9	 25
218	 22	41.3	7.8	 20
219	 22	44.0	17.6	 25
220	 22	35.3	6.8	 20
221	 22	39.3	5.9	 16
222	 22	46.5	10.3	 20
223	 22	41.8	9.0	 20
224	 22	41.0	6.9	 20
225	 22	58.5	10.7	 20
226	 22	41.0	8.1	 25
227	 22	48.0	9.2	 25
228	 22	39.0	6.5	 20
229	 22	38.0	6.4	 25
230	 22	49.0	7.5	 25
231	 22	42.5	7.8	 20
232	 22	43.0	8.0	 25
233	 22	44.0	7.1	 25
234	 22	54.5	10.6	 16
235	 22	158.0	21.5	 20
236	 22	151.8	21.7	 20
237	 22	69.0	9.6	 16
238	 22	63.0	9.7	 20
239	 22	59.0	8.6	 25
240	 22	54.0	11.7	 20
241	 22	54.0	8.7	 25
242	 22	55.0	8.8	 25
243	 22	46.3	6.6	 20
244	 22	47.0	7.7	 25
245	 22	83.0	14.5	 25
246	 22	81.0	13.9	 20
247	 22	85.0	14.9	 25
248	 22	93.3	13.1	 20
249	 22	48.3	6.9	 16
250	 22	44.0	6.9	 20
251	 22	96.0	13.9	 20
252	 22	41.0	6.7	 16
253	 22	41.0	6.4	 25
254	 22	89.0	11.6	 25
255	 22	73.3	11.7	 20
256	 22	92.0	14.7	 25
257	 22	62.0	10.6	 25
258	 22	43.3	8.3	 20
259	 22	40.0	8.1	 25
260	 22	40.0	6.7	 25
261	 22	53.3	7.7	 20
262	 22	97.0	11.5	 20
263	 22	59.5	8.7	 20
264	 22	39.0	6.5	 16
265	 22	41.3	7.2	 20
266	 22	38.0	9.1	 20
267	 22	42.0	7.6	 20
268	 22	39.0	8.4	 25
269	 22	40.0	6.9	 25
270	 22	47.3	9.8	 20
271	 22	40.0	6.6	 25
272	 22	47.0	7.4	 25
273	 22	91.0	15.8	 20
274	 22	59.0	9.2	 25
275	 22	54.0	10.2	 25
276	 22	119.5	12.2	 16
277	 22	58.3	9.6	 20
278	 22	47.0	8.0	 20
279	 22	49.3	7.9	 16
280	 22	87.3	13.6	 20
281	 22	346.0	48.5	 25
282	 22	150.8	25.4	 20
283	 22	49.0	8.6	 25
284	 22	142.0	18.3	 25
285	 22	94.5	15.7	 20
286	 22	175.0	28.8	 25
287	 22	51.0	8.1	 25
288	 22	39.3	6.7	 20
289	 22	43.0	6.7	 25
290	 22	68.3	15.5	 20
291	 22	40.8	8.4	 16
292	 22	42.0	8.1	 20
293	 22	44.5	8.6	 20
294	 22	217.8	17.9	 16
295	 22	62.0	8.9	 25
296	 22	159.0	19.4	 25
297	 22	73.0	9.1	 20
298	 22	49.0	8.9	 25
299	 22	50.0	8.9	 25
300	 22	41.3	7.1	 20
301	 22	55.0	13.0	 25
302	 22	46.0	8.7	 25
303	 22	44.0	10.6	 20
304	 22	64.3	9.9	 20
305	 22	54.0	8.7	 20
306	 22	50.3	8.4	 16
307	 22	47.3	8.4	 20
308	 22	101.0	11.2	 25
309	 22	42.0	8.9	 20
310	 22	47.0	9.0	 25
311	 22	45.0	8.5	 25
312	 22	49.0	8.6	 20
313	 22	41.0	6.6	 25
314	 22	45.0	7.2	 25
315	 22	45.0	8.3	 20
316	 22	53.0	12.0	 25
317	 22	46.0	6.9	 25
318	 22	55.8	9.2	 16
319	 22	55.5	5.8	 20
320	 22	41.0	6.1	 20
321	 22	74.0	14.7	 16
322	 22	41.0	6.2	 25
323	 22	42.0	6.3	 25
324	 22	41.5	6.9	 20
325	 22	37.0	7.4	 25
326	 22	45.0	6.8	 25
327	 22	56.3	7.6	 20
328	 22	41.0	7.2	 25
329	 22	49.0	6.6	 25
330	 22	44.0	8.0	 20
331	 22	45.0	8.1	 25
332	 22	59.5	9.0	 20
333	 22	320.8	26.0	 16
334	 22	89.0	14.1	 20
335	 22	108.3	10.9	 20
336	 22	119.3	13.4	 20
337	 22	160.0	19.3	 25
338	 22	50.0	8.0	 25
339	 22	46.0	7.6	 20
340	 22	53.0	8.1	 25
341	 22	41.0	8.1	 25
342	 22	51.0	9.0	 20
343	 22	57.0	6.7	 25
344	 22	44.0	8.4	 25
345	 22	91.3	14.5	 20
346	 22	71.0	10.6	 20
347	 22	116.8	19.5	 20
348	 22	54.3	10.3	 16
349	 22	49.0	9.4	 20
350	 22	47.0	7.5	 25
351	 22	50.5	9.3	 20
352	 22	45.0	9.8	 25
353	 22	39.0	6.5	 25
354	 22	43.5	7.9	 20
355	 22	91.0	15.2	 25
356	 22	39.0	8.2	 25
357	 22	38.0	7.5	 20
358	 22	40.0	8.8	 25
359	 22	41.0	7.1	 25
360	 22	39.3	8.3	 16
361	 22	49.3	7.7	 20
362	 22	82.8	13.3	 20
363	 22	53.5	10.3	 16
364	 22	40.0	7.3	 25
365	 22	41.0	6.5	 25
366	 22	41.3	8.3	 20
367	 22	43.0	8.1	 25
368	 22	40.0	7.0	 25
369	 22	43.3	9.3	 20
370	 22	81.0	10.7	 25
371	 22	42.0	7.1	 25
372	 22	37.3	7.3	 20
373	 22	35.8	6.7	 20
374	 22	47.8	10.0	 20
375	 22	150.5	32.8	 16
376	 22	103.5	13.6	 20
377	 22	121.0	18.6	 20
378	 22	75.3	12.4	 20
379	 22	46.0	7.7	 25
380	 22	69.0	8.1	 25
381	 22	52.3	8.4	 20
382	 22	40.0	8.8	 25
383	 22	65.0	9.6	 25
384	 22	46.3	8.3	 20
385	 22	48.0	7.7	 25
386	 22	43.0	7.2	 25
387	 22	44.3	6.9	 16
388	 22	43.3	6.2	 20
389	 22	41.3	6.5	 20
390	 22	39.3	7.9	 16
391	 22	43.3	7.5	 20
392	 22	54.0	9.3	 25
393	 22	55.3	8.5	 20
394	 22	42.0	7.9	 25
395	 22	45.0	10.1	 25
396	 22	49.8	23.9	 20
397	 22	60.0	7.8	 25
398	 22	216.0	23.8	 25
399	 22	57.5	9.4	 20
400	 22	109.0	18.2	 25
401	 22	150.0	14.0	 20
402	 22	57.8	9.6	 16
403	 22	42.0	6.1	 20
404	 22	274.5	49.1	 20
405	 22	261.3	22.3	 16
406	 22	259.0	21.2	 25
407	 22	77.0	10.7	 25
408	 22	45.0	10.1	 20
409	 22	83.0	18.3	 25
410	 22	59.0	9.2	 25
411	 22	57.3	9.6	 20
412	 22	54.0	6.8	 25
413	 22	46.0	6.9	 25
414	 22	39.0	5.3	 20
415	 22	46.5	7.9	 20
416	 22	38.8	7.1	 20
417	 22	57.0	9.1	 16
418	 22	50.0	6.4	 20
419	 22	112.5	12.7	 20
420	 22	64.3	11.8	 20
421	 22	62.0	10.0	 25
422	 22	96.0	12.9	 25
423	 22	38.5	8.1	 20
424	 22	37.0	7.8	 25
425	 22	45.0	7.6	 25
426	 22	41.5	5.2	 20
427	 22	46.0	8.5	 25
428	 22	40.0	6.3	 25
429	 22	43.0	6.2	 16
430	 22	57.5	9.2	 20
431	 22	130.0	18.5	 20
432	 22	44.0	6.0	 16
433	 22	78.3	13.7	 20
434	 22	40.0	6.8	 25
435	 22	72.0	8.0	 20
436	 22	55.0	10.0	 25
437	 22	93.0	14.2	 25
438	 22	38.3	4.6	 20
439	 22	41.0	7.7	 25
440	 22	43.0	7.1	 25
441	 22	50.3	9.0	 20
442	 22	41.0	6.1	 25
443	 22	38.3	6.0	 20
444	 22	48.0	7.8	 16
445	 22	41.3	8.1	 20
446	 22	45.8	6.0	 20
447	 22	38.8	5.5	 16
448	 22	47.0	7.4	 25
449	 22	47.0	7.2	 25
450	 22	73.0	24.0	 20
451	 22	138.0	18.6	 25
452	 22	107.0	18.6	 25
453	 22	221.0	14.9	 20
454	 22	137.0	21.2	 25
455	 22	55.0	8.1	 25
456	 22	49.5	9.6	 20
457	 22	43.3	9.6	 20
458	 22	40.3	7.3	 20
459	 22	41.3	6.3	 16
460	 22	39.5	7.8	 20
461	 22	40.0	7.0	 20
462	 22	45.0	7.9	 20
463	 22	38.0	5.6	 25
464	 22	42.0	5.6	 25
465	 22	43.3	6.9	 20
466	 22	38.0	6.3	 25
467	 22	44.0	8.6	 25
468	 22	47.3	7.7	 20
469	 22	123.0	16.8	 25
470	 22	62.0	7.5	 25
471	 22	66.5	13.9	 16
472	 22	82.5	13.0	 20
473	 22	45.3	7.2	 20
474	 22	49.3	6.1	 16
475	 22	43.5	6.4	 20
476	 22	40.0	9.1	 25
477	 22	44.8	8.2	 20
478	 22	47.0	7.8	 25
479	 22	45.0	7.8	 25
480	 22	65.3	10.6	 20
481	 22	47.0	7.8	 25
482	 22	38.0	6.6	 25
483	 22	41.3	8.7	 20
484	 22	44.0	9.9	 25
485	 22	43.5	8.1	 20
486	 22	203.8	18.1	 16
487	 22	67.0	9.9	 20
488	 22	38.0	6.1	 20
489	 22	38.0	6.4	 20
490	 22	50.0	6.9	 25
491	 22	47.0	8.3	 25
492	 22	59.0	9.3	 20
493	 22	65.0	8.7	 25
494	 22	44.0	7.7	 25
495	 22	49.5	8.4	 20
496	 22	241.0	28.5	 25
497	 22	109.0	15.1	 25
498	 22	200.5	22.8	 20
499	 22	127.3	13.8	 20
500	 22	69.3	8.7	 20
501	 22	51.3	6.3	 16
502	 22	42.0	8.5	 20
503	 22	42.0	8.9	 25
504	 22	39.0	6.2	 20
505	 22	56.0	9.3	 25
506	 22	48.0	8.1	 25
507	 22	43.8	8.4	 20
508	 22	52.0	10.2	 25
509	 22	53.0	8.4	 25
510	 22	60.5	10.4	 20
511	 22	72.0	10.0	 25
512	 22	49.0	6.6	 25
513	 22	42.3	7.3	 16
514	 22	42.5	7.6	 20
515	 22	47.0	6.3	 20
516	 22	41.0	4.8	 16
517	 22	38.0	5.7	 25
518	 22	102.0	11.8	 25
519	 22	48.3	7.7	 20
520	 22	139.0	15.7	 25
521	 22	478.0	38.2	 25
522	 22	58.5	6.9	 20
523	 22	93.0	11.3	 25
524	 22	118.0	14.6	 25
525	 22	289.8	21.6	 20
526	 22	210.0	20.8	 25
527	 22	62.3	10.1	 20
528	 22	55.3	9.3	 16
529	 22	70.0	10.3	 20
530	 22	60.0	10.8	 20
531	 22	44.3	8.8	 20
532	 22	49.0	7.6	 25
533	 22	79.0	12.4	 25
534	 22	214.0	26.9	 20
535	 22	70.0	10.6	 25
536	 22	43.0	9.0	 25
537	 22	46.3	8.7	 20
538	 22	264.0	29.5	 25
539	 22	86.0	11.2	 25
540	 22	51.3	7.6	 20
541	 22	73.3	10.9	 20
542	 22	35.3	5.9	 20
543	 22	41.3	4.5	 16
544	 22	39.0	7.4	 20
545	 22	37.0	6.5	 25
546	 22	42.3	7.6	 20
547	 22	41.0	7.4	 25
548	 22	37.0	6.3	 25
549	 22	42.5	7.1	 20
550	 22	39.0	6.3	 25
551	 22	36.0	5.7	 25
552	 22	37.3	5.1	 20
553	 22	41.0	7.5	 25
554	 22	41.3	8.0	 20
555	 22	56.3	10.7	 16
556	 22	40.3	6.6	 20
557	 22	46.8	7.4	 20
558	 22	46.0	8.9	 16
559	 22	52.0	10.8	 25
560	 22	49.0	9.4	 25
561	 22	53.3	7.4	 20
562	 22	63.0	10.0	 25
563	 22	46.0	7.3	 25
564	 22	78.3	12.3	 20
565	 22	45.0	8.9	 25
566	 22	43.0	7.4	 25
567	 22	43.0	6.9	 20
568	 22	57.0	11.5	 20
569	 22	41.5	6.3	 20
570	 22	47.0	6.6	 16
571	 22	52.5	11.7	 20
572	 22	43.0	6.8	 20
573	 22	48.3	8.2	 20
574	 22	43.0	5.9	 25
575	 22	48.0	10.0	 25
576	 22	44.8	9.0	 20
577	 22	54.0	8.9	 25
578	 22	67.0	9.3	 25
579	 22	54.0	10.0	 20
580	 22	139.0	22.4	 25
581	 22	57.0	8.2	 25
582	 22	63.3	8.7	 16
583	 22	57.0	5.2	 20
584	 22	47.5	7.0	 20
585	 22	52.0	8.8	 16
586	 22	71.3	9.1	 20
587	 22	39.0	7.5	 25
588	 22	45.0	13.9	 20
589	 22	44.0	7.2	 25
590	 22	57.0	8.7	 25
591	 22	46.3	10.0	 20
592	 22	83.0	39.8	 25
593	 22	42.0	9.4	 25
594	 22	42.3	8.7	 20
595	 22	39.0	7.6	 25
596	 22	42.3	8.6	 20
597	 22	39.0	5.1	 16
598	 22	41.3	6.6	 20
599	 22	57.8	10.9	 20
600	 22	38.0	7.8	 16
601	 22	40.0	9.0	 25
602	 22	49.0	7.3	 25
603	 22	54.5	9.6	 20
604	 22	40.0	7.5	 25
605	 22	36.0	5.8	 25
606	 22	36.0	5.7	 20
607	 22	42.0	9.1	 25
608	 22	44.0	6.9	 25
609	 22	36.3	4.2	 20
610	 22	45.0	6.5	 20
611	 22	44.8	8.8	 20
612	 22	40.3	7.8	 16
613	 22	84.8	14.5	 20
614	 22	64.3	8.5	 20
615	 22	60.3	8.8	 20
616	 22	67.0	9.5	 25
617	 22	57.0	11.2	 25
618	 22	41.0	7.8	 20
619	 22	125.0	17.7	 25
620	 22	176.0	30.4	 25
621	 22	50.5	8.1	 20
622	 22	56.0	8.3	 25
623	 22	53.0	7.5	 25
624	 22	272.0	29.8	 16
625	 22	120.0	15.1	 20
626	 22	58.0	10.5	 20
627	 22	41.0	5.1	 16
628	 22	59.0	9.1	 20
629	 22	50.0	7.8	 25
630	 22	79.3	9.7	 20
631	 22	67.0	11.4	 25
632	 22	96.0	15.4	 25
633	 22	189.5	17.4	 20
634	 22	45.0	8.6	 25
635	 22	56.0	8.0	 25
636	 22	41.3	7.9	 20
637	 22	62.0	10.2	 25
638	 22	48.3	8.3	 20
639	 22	1654.0	70.4	 16
  0	 23	47.0	8.0	 25
  1	 23	53.0	8.8	 25
  2	 23	56.3	7.9	 16
  3	 23	47.3	5.4	 20
  4	 23	42.3	7.9	 20
  5	 23	56.3	8.3	 16
  6	 23	47.3	7.3	 20
  7	 23	49.0	7.8	 25
  8	 23	41.3	7.8	 20
  9	 23	41.0	6.6	 25
 10	 23	40.0	5.4	 25
 11	 23	47.0	7.4	 20
 12	 23	42.0	5.7	 25
 13	 23	37.0	6.8	 25
 14	 23	54.0	9.3	 20
 15	 23	51.0	7.7	 25
 16	 23	68.3	11.1	 20
 17	 23	61.3	11.1	 16
 18	 23	47.0	6.8	 20
 19	 23	110.3	18.0	 20
 20	 23	49.5	8.2	 16
 21	 23	41.0	7.2	 25
 22	 23	37.0	5.4	 25
 23	 23	54.3	8.3	 20
 24	 23	56.0	9.7	 25
 25	 23	90.0	13.3	 25
 26	 23	227.0	27.0	 20
 27	 23	110.0	17.9	 25
 28	 23	93.0	18.1	 25
 29	 23	62.0	11.0	 20
 30	 23	140.0	17.5	 20
 31	 23	258.3	29.6	 20
 32	 23	323.0	27.6	 16
 33	 23	89.0	12.4	 20
 34	 23	70.5	13.2	 20
 35	 23	38.3	7.6	 20
 36	 23	64.0	11.6	 25
 37	 23	284.0	38.1	 25
 38	 23	51.3	7.0	 20
 39	 23	69.0	11.1	 25
 40	 23	43.0	7.0	 25
 41	 23	36.8	5.7	 20
 42	 23	44.0	6.0	 25
 43	 23	89.0	15.2	 25
 44	 23	42.0	6.4	 16
 45	 23	46.3	9.3	 20
 46	 23	60.5	9.7	 20
 47	 23	46.5	7.2	 16
 48	 23	274.8	41.4	 20
 49	 23	44.0	8.4	 25
 50	 23	41.3	9.1	 20
 51	 23	486.0	88.4	 25
 52	 23	89.0	13.0	 25
 53	 23	92.0	13.8	 20
 54	 23	82.0	13.6	 25
 55	 23	51.0	8.3	 25
 56	 23	42.3	7.4	 20
 57	 23	45.0	10.5	 25
 58	 23	38.5	6.6	 20
 59	 23	38.3	4.6	 16
 60	 23	63.8	12.9	 20
 61	 23	40.3	5.8	 20
 62	 23	48.5	8.7	 20
 63	 23	42.0	8.2	 25
 64	 23	43.0	6.1	 25
 65	 23	58.3	8.8	 20
 66	 23	131.0	26.4	 25
 67	 23	71.0	11.5	 25
 68	 23	157.3	21.9	 20
 69	 23	121.0	20.1	 25
 70	 23	787.0	172.6	 25
 71	 23	56.3	8.6	 20
 72	 23	62.5	8.2	 20
 73	 23	66.0	9.1	 20
 74	 23	68.3	15.2	 16
 75	 23	48.0	9.3	 20
 76	 23	61.0	15.3	 25
 77	 23	41.3	7.0	 20
 78	 23	53.0	8.1	 25
 79	 23	67.0	9.7	 25
 80	 23	57.0	7.6	 20
 81	 23	38.0	7.8	 25
 82	 23	39.0	6.3	 25
 83	 23	46.0	7.4	 20
 84	 23	78.0	14.4	 25
 85	 23	52.0	7.7	 25
 86	 23	86.0	13.9	 16
 87	 23	67.3	9.2	 20
 88	 23	47.0	6.7	 20
 89	 23	66.8	11.5	 16
 90	 23	163.0	22.7	 25
 91	 23	90.0	11.7	 25
 92	 23	238.0	37.0	 20
 93	 23	308.0	37.0	 25
 94	 23	56.0	7.4	 25
 95	 23	51.5	8.2	 20
 96	 23	82.0	11.2	 25
 97	 23	98.0	18.0	 25
 98	 23	52.3	9.1	 20
 99	 23	43.0	7.7	 25
100	 23	55.0	10.6	 20
101	 23	51.0	8.7	 16
102	 23	55.8	7.9	 20
103	 23	68.0	14.1	 20
104	 23	49.3	8.2	 20
105	 23	91.0	18.5	 25
106	 23	48.0	8.9	 25
107	 23	59.8	11.8	 20
108	 23	70.0	11.4	 25
109	 23	46.0	6.4	 25
110	 23	67.0	10.6	 20
111	 23	53.0	9.6	 25
112	 23	80.0	11.5	 25
113	 23	39.5	6.6	 20
114	 23	51.0	7.4	 20
115	 23	49.3	10.3	 20
116	 23	72.5	12.8	 16
117	 23	40.0	6.2	 20
118	 23	55.0	8.1	 25
119	 23	145.3	15.5	 20
120	 23	51.0	6.9	 25
121	 23	74.0	12.3	 25
122	 23	69.0	65.9	 20
123	 23	672.0	263.6	 25
124	 23	326.0	474.2	 25
125	 23	204.3	30.0	 20
126	 23	184.0	39.7	 25
127	 23	189.8	17.2	 20
128	 23	215.5	24.9	 16
129	 23	66.0	9.7	 20
130	 23	43.3	5.9	 20
131	 23	43.0	6.4	 16
132	 23	126.0	21.2	 25
133	 23	53.0	7.5	 25
134	 23	53.5	12.9	 20
135	 23	52.0	7.9	 25
136	 23	44.0	7.0	 25
137	 23	44.0	5.7	 20
138	 23	198.0	39.5	 25
139	 23	45.0	7.8	 25
140	 23	42.8	8.8	 20
141	 23	40.0	6.1	 20
142	 23	171.8	20.2	 20
143	 23	74.8	8.4	 16
144	 23	289.5	46.4	 20
145	 23	110.5	17.5	 20
146	 23	257.3	25.8	 20
147	 23	644.0	53.0	 25
148	 23	796.0	70.7	 25
149	 23	71.3	13.9	 20
150	 23	83.0	10.0	 25
151	 23	67.0	11.7	 25
152	 23	67.0	9.3	 20
153	 23	67.0	16.0	 25
154	 23	48.0	12.3	 25
155	 23	47.5	9.3	 16
156	 23	66.3	11.8	 20
157	 23	59.0	7.9	 20
158	 23	42.8	7.0	 16
159	 23	49.0	8.8	 20
160	 23	47.0	6.0	 25
161	 23	49.5	9.7	 20
162	 23	167.0	25.1	 25
163	 23	62.0	9.9	 25
164	 23	48.3	7.7	 20
165	 23	39.0	5.2	 25
166	 23	48.0	8.7	 25
167	 23	53.8	9.2	 20
168	 23	48.0	10.7	 25
169	 23	69.0	7.8	 20
170	 23	70.5	7.8	 16
171	 23	89.0	14.0	 20
172	 23	93.3	15.9	 20
173	 23	76.3	11.8	 16
174	 23	167.0	24.3	 25
175	 23	69.0	9.3	 25
176	 23	137.8	24.3	 20
177	 23	68.0	12.5	 25
178	 23	90.0	14.9	 25
179	 23	49.0	5.5	 20
180	 23	43.0	8.5	 25
181	 23	41.0	6.4	 25
182	 23	50.0	9.1	 20
183	 23	41.0	5.6	 20
184	 23	78.0	13.3	 20
185	 23	74.5	10.8	 16
186	 23	96.5	15.4	 20
187	 23	103.8	14.1	 20
188	 23	63.3	7.5	 20
189	 23	60.0	24.6	 25
190	 23	51.0	8.3	 25
191	 23	53.0	9.1	 20
192	 23	58.0	9.7	 25
193	 23	60.0	13.8	 25
194	 23	49.5	9.0	 20
195	 23	60.0	13.0	 25
196	 23	43.0	7.2	 25
197	 23	426.0	40.1	 16
198	 23	427.3	36.3	 20
199	 23	114.0	17.8	 20
200	 23	44.5	6.1	 16
201	 23	53.3	6.4	 20
202	 23	66.0	11.1	 25
203	 23	41.8	7.9	 20
204	 23	37.0	5.1	 25
205	 23	44.0	7.0	 25
206	 23	52.0	8.8	 20
207	 23	47.0	9.3	 25
208	 23	39.0	5.8	 25
209	 23	42.5	8.3	 20
210	 23	38.0	6.8	 25
211	 23	37.8	6.3	 20
212	 23	39.8	8.7	 16
213	 23	40.0	6.3	 20
214	 23	36.0	6.7	 20
215	 23	37.3	5.8	 16
216	 23	42.0	6.3	 25
217	 23	42.0	6.3	 25
218	 23	45.0	8.1	 20
219	 23	50.0	8.2	 25
220	 23	72.0	12.3	 25
221	 23	36.3	8.0	 20
222	 23	39.0	6.9	 25
223	 23	37.0	6.9	 25
224	 23	48.0	9.1	 20
225	 23	36.3	7.9	 20
226	 23	40.5	7.4	 20
227	 23	45.3	8.6	 16
228	 23	45.3	6.0	 20
229	 23	48.8	10.2	 20
230	 23	1262.8	128.4	 20
231	 23	54.0	7.9	 25
232	 23	69.0	12.0	 25
233	 23	86.3	13.7	 20
234	 23	69.0	10.8	 25
235	 23	181.0	24.5	 25
236	 23	86.3	7.3	 20
237	 23	63.0	10.9	 25
238	 23	58.0	10.0	 25
239	 23	56.3	8.0	 16
240	 23	62.0	12.6	 20
241	 23	167.3	20.2	 20
242	 23	88.5	11.4	 16
243	 23	62.3	10.5	 20
244	 23	66.0	9.8	 25
245	 23	51.3	12.6	 20
246	 23	48.0	8.8	 25
247	 23	80.0	11.2	 25
248	 23	176.3	29.7	 20
249	 23	87.0	14.1	 25
250	 23	247.0	43.3	 25
251	 23	207.8	31.3	 20
252	 23	64.0	10.4	 25
253	 23	68.5	10.0	 20
254	 23	85.3	13.0	 16
255	 23	1194.0	144.9	 20
256	 23	1313.8	133.7	 20
257	 23	59.3	10.1	 20
258	 23	62.0	10.2	 25
259	 23	119.0	22.9	 25
260	 23	41.3	8.7	 20
261	 23	43.0	7.5	 25
262	 23	42.0	8.0	 25
263	 23	54.5	10.8	 20
264	 23	59.0	10.7	 25
265	 23	49.0	8.4	 25
266	 23	49.3	8.2	 20
267	 23	44.0	6.7	 20
268	 23	43.5	6.1	 20
269	 23	42.3	6.6	 16
270	 23	50.0	7.0	 20
271	 23	52.0	7.5	 25
272	 23	46.3	7.9	 20
273	 23	38.0	4.0	 25
274	 23	38.0	6.3	 25
275	 23	48.0	7.2	 20
276	 23	56.0	10.8	 25
277	 23	45.0	7.8	 25
278	 23	41.5	6.3	 20
279	 23	57.0	10.1	 25
280	 23	92.0	17.0	 25
281	 23	49.0	7.0	 16
282	 23	44.3	8.1	 20
283	 23	48.3	9.1	 20
284	 23	339.3	41.1	 16
285	 23	74.0	17.1	 25
286	 23	80.0	11.6	 25
287	 23	41.0	6.1	 20
288	 23	42.0	8.2	 25
289	 23	43.0	8.0	 25
290	 23	72.3	11.0	 20
291	 23	48.0	8.6	 25
292	 23	165.0	34.2	 25
293	 23	69.5	10.3	 20
294	 23	101.0	19.0	 25
295	 23	193.8	29.1	 20
296	 23	85.5	13.5	 16
297	 23	62.3	6.6	 20
298	 23	114.0	14.8	 20
299	 23	198.3	24.0	 20
300	 23	52.0	11.9	 25
301	 23	126.0	24.2	 25
302	 23	44.0	7.0	 20
303	 23	51.0	7.2	 25
304	 23	50.0	7.1	 25
305	 23	50.3	9.3	 20
306	 23	46.0	6.4	 25
307	 23	48.0	6.9	 25
308	 23	64.3	11.5	 16
309	 23	47.0	7.8	 20
310	 23	257.3	34.5	 20
311	 23	102.5	12.7	 16
312	 23	66.3	11.2	 20
313	 23	51.0	8.7	 25
314	 23	42.0	7.7	 20
315	 23	177.0	33.2	 25
316	 23	63.0	11.0	 25
317	 23	42.0	6.3	 20
318	 23	53.0	11.2	 25
319	 23	39.0	6.4	 25
320	 23	47.8	8.6	 20
321	 23	55.0	10.0	 25
322	 23	245.0	24.0	 20
323	 23	168.3	17.2	 16
324	 23	48.3	7.1	 20
325	 23	42.8	6.8	 20
326	 23	42.3	7.1	 16
327	 23	51.0	8.2	 25
328	 23	44.0	8.9	 25
329	 23	44.3	7.9	 20
330	 23	117.0	19.7	 25
331	 23	63.0	13.4	 25
332	 23	97.3	15.3	 20
333	 23	82.0	12.6	 25
334	 23	219.0	40.9	 25
335	 23	261.5	26.3	 20
336	 23	427.0	37.6	 20
337	 23	371.3	33.4	 20
338	 23	467.5	28.0	 16
339	 23	67.5	15.4	 20
340	 23	80.3	13.0	 20
341	 23	59.3	11.4	 20
342	 23	74.0	10.7	 25
343	 23	58.0	8.8	 25
344	 23	69.0	10.7	 20
345	 23	74.0	9.5	 25
346	 23	61.0	12.2	 25
347	 23	65.8	13.1	 20
348	 23	71.0	11.8	 25
349	 23	366.0	77.5	 25
350	 23	390.5	30.5	 16
351	 23	132.3	11.4	 20
352	 23	47.0	8.1	 20
353	 23	60.3	8.6	 16
354	 23	122.0	16.8	 20
355	 23	106.0	14.4	 25
356	 23	62.3	9.8	 20
357	 23	40.0	6.8	 25
358	 23	41.0	7.9	 25
359	 23	41.5	7.7	 20
360	 23	74.0	12.6	 25
361	 23	74.0	14.7	 25
362	 23	353.0	41.2	 25
363	 23	420.3	61.7	 20
364	 23	59.0	9.4	 20
365	 23	38.5	6.0	 20
366	 23	35.3	6.2	 16
367	 23	38.0	5.6	 20
368	 23	82.3	11.2	 20
369	 23	101.5	13.8	 20
370	 23	100.0	12.1	 25
371	 23	65.0	12.5	 25
372	 23	68.3	11.1	 20
373	 23	81.0	10.3	 25
374	 23	59.0	10.5	 25
375	 23	109.0	25.6	 20
376	 23	81.0	15.5	 25
377	 23	79.0	21.2	 25
378	 23	88.3	10.7	 16
379	 23	44.3	5.9	 20
380	 23	47.0	8.0	 20
381	 23	43.0	8.5	 16
382	 23	84.8	20.0	 20
383	 23	143.0	14.9	 25
384	 23	81.8	11.7	 20
385	 23	44.0	7.3	 25
386	 23	43.0	7.0	 25
387	 23	39.0	6.4	 20
388	 23	41.0	5.9	 25
389	 23	77.0	15.6	 25
390	 23	47.5	6.5	 20
391	 23	48.0	7.8	 25
392	 23	41.8	8.6	 20
393	 23	101.8	16.9	 16
394	 23	45.3	9.5	 20
395	 23	48.0	6.0	 20
396	 23	49.0	5.8	 16
397	 23	121.0	12.4	 25
398	 23	92.0	13.6	 25
399	 23	75.5	10.5	 20
400	 23	66.0	9.5	 25
401	 23	48.0	8.0	 25
402	 23	58.0	10.3	 20
403	 23	51.0	9.2	 25
404	 23	337.0	40.0	 25
405	 23	214.0	23.8	 20
406	 23	297.5	26.6	 20
407	 23	164.0	21.8	 20
408	 23	185.5	19.8	 16
409	 23	42.3	6.8	 20
410	 23	41.3	8.4	 20
411	 23	63.0	10.3	 20
412	 23	287.0	22.9	 25
413	 23	285.0	26.1	 25
414	 23	334.3	37.2	 20
415	 23	144.0	19.0	 25
416	 23	81.0	11.6	 25
417	 23	80.5	10.9	 20
418	 23	52.0	8.2	 25
419	 23	53.0	9.0	 25
420	 23	39.3	7.6	 16
421	 23	41.0	7.2	 20
422	 23	45.0	6.2	 20
423	 23	44.8	6.5	 16
424	 23	54.8	8.0	 20
425	 23	39.0	7.0	 25
426	 23	43.3	8.7	 20
427	 23	48.0	9.8	 25
428	 23	47.0	9.9	 25
429	 23	53.5	9.9	 20
430	 23	44.0	8.1	 25
431	 23	44.0	7.0	 25
432	 23	63.0	8.9	 20
433	 23	59.0	9.4	 25
434	 23	92.5	12.7	 20
435	 23	63.8	12.1	 16
436	 23	178.0	23.7	 20
437	 23	44.3	6.8	 20
438	 23	72.5	11.6	 20
439	 23	69.0	11.7	 25
440	 23	641.0	122.3	 25
441	 23	80.3	11.4	 20
442	 23	89.0	13.9	 25
443	 23	59.0	10.4	 25
444	 23	51.8	8.7	 20
445	 23	51.0	11.6	 25
446	 23	124.0	19.2	 25
447	 23	327.5	60.1	 20
448	 23	376.8	34.3	 20
449	 23	70.3	9.2	 20
450	 23	164.3	21.3	 16
451	 23	44.0	7.3	 20
452	 23	189.0	36.6	 25
453	 23	305.0	21.9	 20
454	 23	96.0	13.6	 25
455	 23	79.0	14.0	 25
456	 23	142.3	21.4	 20
457	 23	41.0	6.6	 25
458	 23	43.0	6.4	 25
459	 23	53.0	9.8	 20
460	 23	47.0	7.8	 25
461	 23	41.0	6.0	 25
462	 23	43.0	9.9	 16
463	 23	53.0	8.4	 20
464	 23	53.5	8.5	 20
465	 23	53.3	8.5	 16
466	 23	76.0	12.7	 25
467	 23	72.0	9.9	 25
468	 23	84.5	14.9	 20
469	 23	129.0	18.2	 25
470	 23	64.0	11.0	 25
471	 23	62.0	11.4	 20
472	 23	52.0	8.8	 25
473	 23	48.0	6.2	 25
474	 23	46.3	7.0	 20
475	 23	47.0	8.4	 25
476	 23	42.0	5.9	 20
477	 23	52.8	10.9	 16
478	 23	44.0	8.4	 20
479	 23	42.5	8.7	 20
480	 23	41.0	8.9	 20
481	 23	44.0	7.8	 25
482	 23	51.0	10.4	 25
483	 23	49.5	10.5	 20
484	 23	46.0	6.8	 25
485	 23	56.0	8.6	 25
486	 23	88.3	13.1	 20
487	 23	64.0	12.0	 25
488	 23	46.0	7.9	 25
489	 23	81.3	10.3	 16
490	 23	52.5	10.7	 20
491	 23	57.3	8.7	 20
492	 23	64.0	10.3	 16
493	 23	39.3	7.4	 20
494	 23	68.0	12.0	 25
495	 23	53.0	8.9	 20
496	 23	46.0	6.3	 25
497	 23	48.0	6.8	 25
498	 23	52.5	8.7	 20
499	 23	145.0	18.9	 25
500	 23	81.0	12.7	 25
501	 23	50.5	10.7	 20
502	 23	49.0	8.2	 25
503	 23	63.3	10.1	 20
504	 23	85.3	13.9	 16
505	 23	503.8	37.4	 20
506	 23	463.3	44.5	 20
507	 23	128.0	19.8	 16
508	 23	313.0	43.1	 25
509	 23	54.0	10.2	 25
510	 23	73.3	10.4	 20
511	 23	66.0	9.0	 25
512	 23	881.0	145.3	 25
513	 23	51.8	9.8	 20
514	 23	291.0	43.8	 25
515	 23	143.0	16.7	 25
516	 23	59.3	10.4	 20
517	 23	42.3	6.6	 20
518	 23	56.3	10.3	 20
519	 23	150.0	18.2	 16
520	 23	210.5	20.6	 20
521	 23	1155.8	94.7	 20
522	 23	80.0	9.8	 20
523	 23	47.0	8.4	 25
524	 23	51.0	8.2	 25
525	 23	98.0	16.0	 20
526	 23	75.0	12.9	 25
527	 23	65.0	10.0	 25
528	 23	231.8	32.6	 20
529	 23	80.0	12.9	 25
530	 23	59.0	12.7	 25
531	 23	127.8	16.6	 16
532	 23	155.3	15.0	 20
533	 23	1795.5	270.6	 20
534	 23	488.8	43.3	 16
535	 23	291.0	24.5	 20
536	 23	73.0	11.0	 25
537	 23	109.8	12.7	 20
538	 23	178.0	24.7	 25
539	 23	122.0	20.5	 25
540	 23	64.8	10.3	 20
541	 23	85.0	13.9	 25
542	 23	61.0	8.6	 25
543	 23	47.3	7.6	 20
544	 23	58.0	10.0	 25
545	 23	77.0	11.8	 20
546	 23	39.3	6.0	 16
547	 23	42.0	6.5	 20
548	 23	37.3	5.2	 20
549	 23	109.0	18.0	 16
550	 23	40.0	6.3	 25
551	 23	42.0	9.3	 25
552	 23	46.3	6.2	 20
553	 23	43.0	6.3	 25
554	 23	45.0	7.4	 25
555	 23	51.0	8.8	 20
556	 23	49.0	7.9	 25
557	 23	49.0	7.7	 25
558	 23	68.3	8.6	 20
559	 23	49.5	11.1	 20
560	 23	128.0	16.8	 20
561	 23	718.3	38.6	 16
562	 23	823.8	95.3	 20
563	 23	81.5	13.7	 20
564	 23	141.3	15.9	 20
565	 23	88.0	16.3	 25
566	 23	97.0	11.6	 25
567	 23	84.8	15.2	 20
568	 23	42.0	7.7	 25
569	 23	51.0	9.4	 25
570	 23	42.3	6.8	 20
571	 23	43.0	6.9	 25
572	 23	42.0	7.3	 25
573	 23	82.5	13.1	 16
574	 23	81.0	13.6	 20
575	 23	347.3	42.7	 20
576	 23	64.3	10.3	 16
577	 23	44.5	6.6	 20
578	 23	41.0	8.9	 25
579	 23	38.5	7.3	 20
580	 23	41.0	5.7	 25
581	 23	50.0	8.3	 25
582	 23	37.5	7.6	 20
583	 23	65.0	11.8	 25
584	 23	283.0	47.6	 25
585	 23	215.0	31.8	 20
586	 23	201.0	29.4	 25
587	 23	181.3	28.6	 20
588	 23	42.5	7.8	 16
589	 23	73.0	8.7	 20
590	 23	345.5	61.5	 20
591	 23	43.0	7.5	 16
592	 23	198.0	22.6	 25
593	 23	116.0	15.9	 25
594	 23	42.0	8.6	 20
595	 23	43.0	8.5	 25
596	 23	44.0	7.7	 25
597	 23	67.3	7.6	 20
598	 23	156.0	28.6	 25
599	 23	44.0	6.9	 25
600	 23	39.3	6.8	 20
601	 23	44.0	7.6	 20
602	 23	35.5	9.3	 20
603	 23	42.3	8.4	 16
604	 23	67.5	8.0	 20
605	 23	194.3	19.4	 20
606	 23	303.0	26.2	 20
607	 23	54.0	9.8	 25
608	 23	40.0	5.5	 25
609	 23	40.0	8.1	 20
610	 23	38.0	8.3	 25
611	 23	41.0	7.3	 25
612	 23	40.0	6.5	 20
613	 23	66.0	12.5	 25
614	 23	60.0	9.8	 25
615	 23	42.3	6.9	 16
616	 23	38.5	7.8	 20
617	 23	47.8	7.2	 20
618	 23	39.3	7.8	 16
619	 23	48.0	9.9	 25
620	 23	58.0	9.5	 25
621	 23	244.5	32.6	 20
622	 23	49.0	7.5	 25
623	 23	216.0	25.2	 25
624	 23	210.5	20.7	 20
625	 23	198.0	29.0	 25
626	 23	609.0	105.1	 25
627	 23	163.3	27.3	 20
628	 23	83.0	11.4	 25
629	 23	108.5	25.9	 20
630	 23	231.3	15.8	 16
631	 23	68.0	9.1	 20
632	 23	135.0	18.6	 20
633	 23	116.5	13.4	 20
634	 23	49.0	10.0	 25
635	 23	73.0	11.1	 25
636	 23	87.8	13.7	 20
637	 23	260.0	33.9	 25
638	 23	396.0	68.6	 25
639	 23	48.5	9.6	 20
  0	 24	1459.0	176.9	 25
  1	 24	45.0	7.1	 25
  2	 24	63.3	10.9	 20
  3	 24	55.0	8.7	 25
  4	 24	41.0	5.8	 25
  5	 24	45.0	7.4	 20
  6	 24	46.0	6.3	 25
  7	 24	46.0	6.4	 20
  8	 24	39.0	10.7	 16
  9	 24	39.5	9.2	 20
 10	 24	37.0	5.9	 20
 11	 24	41.3	6.7	 20
 12	 24	40.0	6.8	 25
 13	 24	39.0	7.8	 25
 14	 24	37.5	6.3	 20
 15	 24	44.0	9.8	 25
 16	 24	58.0	8.3	 25
 17	 24	37.0	7.1	 20
 18	 24	41.0	6.8	 25
 19	 24	55.0	8.1	 25
 20	 24	41.5	7.5	 20
 21	 24	45.3	7.9	 20
 22	 24	43.3	7.7	 20
 23	 24	56.3	9.6	 16
 24	 24	46.0	6.6	 20
 25	 24	59.0	11.3	 25
 26	 24	111.5	16.4	 20
 27	 24	187.0	20.9	 25
 28	 24	170.0	22.3	 25
 29	 24	83.0	14.0	 20
 30	 24	200.0	15.9	 25
 31	 24	99.0	12.5	 25
 32	 24	111.5	12.9	 20
 33	 24	72.0	11.4	 25
 34	 24	83.0	10.7	 25
 35	 24	49.5	8.1	 16
 36	 24	87.3	13.6	 20
 37	 24	158.5	20.3	 20
 38	 24	59.5	10.9	 16
 39	 24	52.0	8.7	 25
 40	 24	40.0	7.2	 25
 41	 24	39.8	7.5	 20
 42	 24	41.0	6.2	 25
 43	 24	50.0	7.7	 25
 44	 24	41.0	7.8	 20
 45	 24	46.0	8.2	 25
 46	 24	47.0	7.7	 25
 47	 24	45.3	9.0	 20
 48	 24	77.0	14.7	 25
 49	 24	42.0	7.4	 20
 50	 24	43.5	9.5	 16
 51	 24	182.0	23.6	 20
 52	 24	65.5	10.4	 20
 53	 24	80.0	8.9	 20
 54	 24	54.0	8.7	 25
 55	 24	49.0	7.7	 25
 56	 24	39.3	6.9	 20
 57	 24	41.0	8.3	 25
 58	 24	38.0	6.2	 25
 59	 24	42.8	6.3	 20
 60	 24	47.0	7.1	 25
 61	 24	42.0	8.2	 25
 62	 24	148.8	118.9	 16
 63	 24	37.3	6.1	 20
 64	 24	44.5	8.3	 20
 65	 24	49.5	6.8	 16
 66	 24	55.8	11.7	 20
 67	 24	41.0	6.4	 25
 68	 24	86.0	11.7	 20
 69	 24	206.0	24.9	 25
 70	 24	191.0	22.9	 25
 71	 24	44.0	7.0	 20
 72	 24	49.0	7.4	 25
 73	 24	54.0	9.0	 25
 74	 24	58.3	9.8	 20
 75	 24	43.0	7.6	 25
 76	 24	37.5	5.6	 20
 77	 24	39.0	5.8	 16
 78	 24	45.0	8.6	 20
 79	 24	101.3	17.1	 20
 80	 24	52.5	8.9	 16
 81	 24	38.0	5.9	 25
 82	 24	37.0	4.8	 25
 83	 24	40.3	6.4	 20
 84	 24	52.0	7.5	 25
 85	 24	75.0	10.0	 25
 86	 24	73.3	10.2	 20
 87	 24	50.0	8.8	 25
 88	 24	47.0	9.2	 25
 89	 24	117.3	13.9	 20
 90	 24	202.3	19.2	 20
 91	 24	116.8	12.6	 20
 92	 24	312.0	37.2	 16
 93	 24	192.3	28.4	 20
 94	 24	52.3	8.0	 20
 95	 24	55.5	10.2	 20
 96	 24	60.0	10.0	 25
 97	 24	231.0	20.2	 25
 98	 24	48.3	8.4	 20
 99	 24	49.0	8.9	 25
100	 24	54.0	9.2	 25
101	 24	58.3	9.5	 20
102	 24	45.0	17.9	 25
103	 24	49.0	8.1	 25
104	 24	48.0	8.8	 16
105	 24	52.3	9.0	 20
106	 24	39.5	5.7	 20
107	 24	40.0	7.7	 16
108	 24	50.3	11.3	 20
109	 24	44.0	9.4	 25
110	 24	49.0	7.0	 20
111	 24	49.0	7.8	 25
112	 24	50.0	7.7	 25
113	 24	39.8	8.1	 20
114	 24	71.0	10.1	 25
115	 24	46.0	9.6	 25
116	 24	58.0	11.4	 20
117	 24	39.0	8.0	 25
118	 24	50.3	7.9	 20
119	 24	100.3	12.9	 16
120	 24	52.3	9.3	 20
121	 24	62.0	11.5	 20
122	 24	58.3	9.0	 16
123	 24	304.0	28.6	 25
124	 24	124.0	16.7	 25
125	 24	160.0	17.4	 20
126	 24	188.0	17.0	 25
127	 24	114.0	17.2	 25
128	 24	119.5	14.9	 20
129	 24	47.0	8.9	 25
130	 24	48.0	7.4	 25
131	 24	43.0	8.4	 20
132	 24	69.5	12.6	 20
133	 24	41.3	6.1	 20
134	 24	45.3	8.5	 16
135	 24	43.3	6.5	 20
136	 24	41.3	7.2	 20
137	 24	43.3	6.5	 20
138	 24	64.0	12.4	 25
139	 24	43.0	7.0	 25
140	 24	50.0	9.7	 20
141	 24	42.0	5.8	 25
142	 24	286.0	31.8	 25
143	 24	97.8	13.8	 20
144	 24	122.0	19.7	 25
145	 24	157.0	20.6	 25
146	 24	510.3	32.7	 16
147	 24	272.0	30.4	 20
148	 24	542.8	31.9	 20
149	 24	101.5	17.1	 16
150	 24	187.0	18.2	 20
151	 24	86.0	13.7	 25
152	 24	48.0	8.0	 20
153	 24	93.0	12.2	 25
154	 24	45.0	6.2	 25
155	 24	45.3	9.6	 20
156	 24	64.0	10.2	 25
157	 24	71.0	12.9	 25
158	 24	42.0	6.4	 20
159	 24	46.0	8.4	 25
160	 24	47.3	6.8	 20
161	 24	45.0	5.8	 16
162	 24	111.5	18.0	 20
163	 24	45.3	9.2	 20
164	 24	39.3	8.0	 16
165	 24	43.0	6.5	 25
166	 24	61.0	11.9	 25
167	 24	48.0	7.9	 20
168	 24	41.0	4.8	 25
169	 24	47.0	8.2	 25
170	 24	99.3	17.1	 20
171	 24	146.0	19.1	 25
172	 24	70.0	11.0	 25
173	 24	75.3	12.2	 20
174	 24	98.5	14.8	 20
175	 24	107.5	16.3	 20
176	 24	107.5	16.7	 16
177	 24	54.5	7.2	 20
178	 24	48.0	8.1	 20
179	 24	47.8	6.3	 20
180	 24	35.0	6.8	 25
181	 24	36.0	5.2	 25
182	 24	39.0	6.4	 20
183	 24	42.0	6.4	 25
184	 24	92.0	13.4	 25
185	 24	78.8	13.4	 20
186	 24	85.0	11.6	 25
187	 24	55.0	7.9	 25
188	 24	57.5	11.3	 16
189	 24	48.0	9.3	 20
190	 24	47.0	8.6	 20
191	 24	53.0	7.3	 16
192	 24	46.0	7.4	 25
193	 24	51.0	7.4	 25
194	 24	45.3	8.4	 20
195	 24	39.0	6.1	 25
196	 24	42.0	7.1	 25
197	 24	292.5	37.6	 20
198	 24	267.0	44.1	 25
199	 24	64.0	9.1	 25
200	 24	41.3	6.8	 20
201	 24	48.0	9.0	 25
202	 24	49.0	8.8	 20
203	 24	38.5	8.1	 16
204	 24	37.3	6.6	 20
205	 24	42.8	7.9	 20
206	 24	38.3	4.7	 20
207	 24	43.0	9.0	 25
208	 24	41.0	6.9	 25
209	 24	35.3	5.9	 20
210	 24	38.0	5.8	 25
211	 24	40.0	6.8	 25
212	 24	39.3	5.1	 20
213	 24	37.0	5.4	 25
214	 24	41.0	8.5	 25
215	 24	33.3	6.3	 20
216	 24	36.5	5.9	 20
217	 24	40.5	7.2	 20
218	 24	40.0	6.3	 16
219	 24	43.0	5.5	 20
220	 24	45.0	9.0	 25
221	 24	40.5	6.9	 20
222	 24	43.0	6.3	 25
223	 24	38.0	8.2	 25
224	 24	39.3	6.3	 20
225	 24	40.0	7.7	 25
226	 24	44.0	8.9	 25
227	 24	34.8	5.7	 20
228	 24	47.0	8.6	 25
229	 24	43.0	7.4	 25
230	 24	168.8	17.4	 16
231	 24	44.3	6.5	 20
232	 24	130.0	16.5	 20
233	 24	85.8	12.0	 16
234	 24	75.0	13.1	 25
235	 24	331.0	34.8	 25
236	 24	133.0	17.2	 20
237	 24	62.0	12.0	 25
238	 24	52.0	8.3	 25
239	 24	56.5	11.3	 20
240	 24	61.0	9.4	 25
241	 24	71.0	17.0	 25
242	 24	66.0	10.5	 20
243	 24	61.0	12.0	 25
244	 24	42.8	8.5	 20
245	 24	40.8	7.3	 16
246	 24	44.0	7.3	 20
247	 24	54.0	5.9	 20
248	 24	142.8	15.2	 20
249	 24	117.0	17.7	 25
250	 24	112.0	15.8	 25
251	 24	133.8	17.2	 20
252	 24	50.0	7.0	 25
253	 24	141.0	17.2	 25
254	 24	232.0	23.6	 20
255	 24	612.0	59.0	 25
256	 24	617.0	64.0	 25
257	 24	69.3	11.1	 16
258	 24	50.8	14.1	 20
259	 24	49.5	10.3	 20
260	 24	41.3	8.2	 16
261	 24	39.3	6.8	 20
262	 24	45.0	8.5	 25
263	 24	45.3	7.4	 20
264	 24	45.0	6.0	 25
265	 24	49.0	10.1	 25
266	 24	43.3	6.7	 20
267	 24	43.0	9.7	 25
268	 24	44.0	8.6	 25
269	 24	42.3	6.6	 20
270	 24	55.0	8.2	 25
271	 24	43.5	5.7	 20
272	 24	43.3	8.5	 16
273	 24	43.3	7.9	 20
274	 24	39.3	7.4	 20
275	 24	35.5	6.2	 16
276	 24	42.0	7.5	 25
277	 24	39.0	7.5	 25
278	 24	36.5	5.4	 20
279	 24	51.0	7.5	 25
280	 24	57.0	7.3	 25
281	 24	39.3	6.5	 20
282	 24	40.0	7.9	 25
283	 24	42.0	9.1	 25
284	 24	78.5	11.2	 20
285	 24	45.0	8.1	 20
286	 24	51.3	10.9	 20
287	 24	44.8	5.4	 16
288	 24	38.3	8.6	 20
289	 24	41.3	9.1	 20
290	 24	66.5	12.9	 20
291	 24	41.0	7.2	 25
292	 24	93.0	15.5	 25
293	 24	47.3	8.0	 20
294	 24	66.0	11.4	 25
295	 24	181.0	24.9	 25
296	 24	133.8	14.3	 20
297	 24	131.0	13.5	 25
298	 24	131.0	19.1	 25
299	 24	138.8	17.7	 16
300	 24	50.3	8.4	 20
301	 24	77.0	16.2	 20
302	 24	49.3	10.0	 16
303	 24	43.5	6.8	 20
304	 24	47.0	8.4	 25
305	 24	44.8	6.9	 20
306	 24	46.0	8.8	 25
307	 24	50.0	8.2	 25
308	 24	55.3	9.4	 20
309	 24	46.0	7.4	 25
310	 24	110.0	17.3	 25
311	 24	64.3	10.3	 20
312	 24	56.0	7.6	 25
313	 24	51.5	8.2	 20
314	 24	40.0	6.8	 16
315	 24	41.5	8.4	 20
316	 24	38.3	5.9	 20
317	 24	37.0	4.8	 16
318	 24	42.0	7.6	 25
319	 24	37.0	5.1	 25
320	 24	37.5	8.4	 20
321	 24	40.0	6.5	 25
322	 24	89.0	10.5	 25
323	 24	63.3	7.0	 20
324	 24	39.0	5.7	 25
325	 24	41.0	5.4	 25
326	 24	37.5	5.8	 20
327	 24	45.5	6.5	 20
328	 24	47.0	6.7	 20
329	 24	41.0	5.5	 16
330	 24	43.3	5.8	 20
331	 24	47.0	8.9	 20
332	 24	105.5	12.0	 20
333	 24	70.0	11.5	 25
334	 24	73.0	11.9	 25
335	 24	102.5	15.1	 20
336	 24	130.0	18.9	 25
337	 24	216.0	28.3	 25
338	 24	1039.5	49.5	 20
339	 24	98.0	34.2	 25
340	 24	59.0	7.7	 25
341	 24	67.3	8.8	 16
342	 24	54.8	7.9	 20
343	 24	57.3	7.4	 20
344	 24	97.5	17.2	 16
345	 24	110.5	14.4	 20
346	 24	57.0	9.9	 25
347	 24	62.5	10.3	 20
348	 24	47.0	7.9	 25
349	 24	439.0	48.5	 25
350	 24	124.3	12.2	 20
351	 24	81.0	14.5	 25
352	 24	63.0	10.6	 25
353	 24	49.3	7.5	 20
354	 24	76.0	12.2	 25
355	 24	62.0	9.1	 20
356	 24	54.3	10.1	 16
357	 24	41.0	6.5	 20
358	 24	40.0	6.7	 20
359	 24	39.0	5.6	 16
360	 24	47.0	30.5	 25
361	 24	49.0	6.6	 25
362	 24	172.8	19.0	 20
363	 24	285.0	28.6	 25
364	 24	70.0	12.5	 25
365	 24	42.3	5.1	 20
366	 24	39.0	6.3	 25
367	 24	45.0	15.7	 25
368	 24	52.3	7.9	 20
369	 24	181.3	25.6	 20
370	 24	69.3	11.6	 20
371	 24	42.3	8.8	 16
372	 24	56.3	8.9	 20
373	 24	62.0	12.3	 25
374	 24	39.8	7.8	 20
375	 24	55.0	8.7	 25
376	 24	59.0	9.3	 25
377	 24	54.5	9.5	 20
378	 24	64.0	10.2	 25
379	 24	45.0	7.9	 25
380	 24	49.0	7.8	 20
381	 24	36.0	6.4	 25
382	 24	63.0	10.5	 25
383	 24	94.3	11.8	 16
384	 24	58.3	8.8	 20
385	 24	39.3	4.7	 20
386	 24	41.3	6.6	 16
387	 24	40.0	7.4	 25
388	 24	49.0	7.3	 25
389	 24	50.3	12.2	 20
390	 24	47.0	8.9	 25
391	 24	44.0	7.4	 25
392	 24	42.3	5.2	 20
393	 24	71.0	9.5	 25
394	 24	65.0	8.4	 25
395	 24	51.3	8.3	 20
396	 24	66.0	8.7	 25
397	 24	98.0	13.1	 20
398	 24	57.5	9.1	 16
399	 24	54.0	12.6	 20
400	 24	114.5	18.2	 20
401	 24	47.0	9.2	 20
402	 24	52.0	8.4	 25
403	 24	46.0	8.2	 25
404	 24	511.5	39.2	 20
405	 24	122.0	17.7	 25
406	 24	126.0	21.6	 25
407	 24	106.8	13.1	 20
408	 24	83.0	12.3	 25
409	 24	54.0	9.1	 25
410	 24	37.5	5.7	 20
411	 24	49.5	9.5	 20
412	 24	186.5	18.5	 20
413	 24	189.5	15.4	 16
414	 24	436.0	33.7	 20
415	 24	88.0	14.5	 25
416	 24	79.0	9.0	 20
417	 24	96.0	16.6	 25
418	 24	62.0	12.6	 25
419	 24	42.3	6.7	 20
420	 24	37.0	8.0	 25
421	 24	48.0	8.7	 25
422	 24	39.0	7.4	 20
423	 24	40.0	7.3	 25
424	 24	45.0	7.3	 25
425	 24	40.3	7.0	 16
426	 24	38.3	8.3	 20
427	 24	49.5	9.5	 20
428	 24	42.0	9.3	 16
429	 24	53.0	9.4	 25
430	 24	47.0	5.7	 25
431	 24	44.3	8.5	 20
432	 24	49.0	8.6	 25
433	 24	52.0	8.9	 25
434	 24	65.0	8.4	 20
435	 24	69.0	11.9	 25
436	 24	361.0	38.5	 25
437	 24	45.0	7.3	 20
438	 24	51.5	9.1	 20
439	 24	116.8	17.3	 20
440	 24	225.5	19.9	 16
441	 24	65.0	7.9	 20
442	 24	44.5	8.7	 20
443	 24	52.3	7.5	 20
444	 24	42.0	7.0	 25
445	 24	52.0	9.3	 25
446	 24	135.5	19.3	 20
447	 24	221.0	37.7	 25
448	 24	254.0	25.9	 25
449	 24	66.5	9.5	 20
450	 24	78.0	15.2	 25
451	 24	42.0	7.1	 25
452	 24	48.0	5.9	 16
453	 24	134.3	20.2	 20
454	 24	162.3	18.0	 20
455	 24	53.3	8.4	 16
456	 24	217.0	33.0	 20
457	 24	43.0	9.0	 25
458	 24	45.5	8.6	 20
459	 24	47.0	8.8	 25
460	 24	39.0	7.1	 25
461	 24	44.3	7.0	 20
462	 24	41.0	7.7	 25
463	 24	42.0	8.3	 25
464	 24	59.5	12.9	 20
465	 24	40.0	6.9	 25
466	 24	63.0	12.4	 20
467	 24	46.3	8.1	 16
468	 24	76.3	10.2	 20
469	 24	199.5	20.3	 20
470	 24	52.3	7.1	 16
471	 24	92.0	13.3	 25
472	 24	48.0	9.4	 25
473	 24	46.0	8.3	 20
474	 24	46.0	9.6	 25
475	 24	47.0	8.4	 25
476	 24	43.3	6.7	 20
477	 24	46.0	9.5	 25
478	 24	39.0	7.6	 25
479	 24	40.3	7.6	 20
480	 24	44.5	7.4	 20
481	 24	50.5	7.5	 20
482	 24	46.3	7.5	 16
483	 24	38.3	5.9	 20
484	 24	51.0	7.9	 20
485	 24	45.3	7.3	 20
486	 24	46.0	7.0	 25
487	 24	52.0	8.1	 25
488	 24	40.3	5.2	 20
489	 24	57.0	9.5	 25
490	 24	51.0	6.7	 25
491	 24	38.3	7.6	 20
492	 24	38.0	6.1	 25
493	 24	41.0	7.4	 25
494	 24	41.0	6.2	 16
495	 24	39.3	6.3	 20
496	 24	40.3	6.0	 20
497	 24	50.3	6.3	 16
498	 24	43.3	6.9	 20
499	 24	87.0	13.9	 25
500	 24	74.0	12.8	 25
501	 24	55.0	5.2	 20
502	 24	57.0	7.8	 25
503	 24	68.0	12.9	 25
504	 24	126.3	18.1	 20
505	 24	354.0	26.6	 25
506	 24	840.0	65.5	 25
507	 24	297.8	29.2	 20
508	 24	777.3	42.0	 20
509	 24	66.5	9.8	 20
510	 24	80.5	11.8	 16
511	 24	60.3	9.6	 20
512	 24	192.0	22.8	 20
513	 24	44.0	7.3	 20
514	 24	195.0	21.4	 25
515	 24	93.0	15.9	 25
516	 24	52.3	8.6	 20
517	 24	43.0	6.9	 25
518	 24	48.0	8.7	 25
519	 24	82.0	11.5	 20
520	 24	474.0	48.8	 25
521	 24	232.0	50.8	 25
522	 24	111.0	11.6	 16
523	 24	47.3	7.0	 20
524	 24	44.0	9.3	 20
525	 24	66.5	15.2	 16
526	 24	60.3	7.9	 20
527	 24	54.0	10.8	 25
528	 24	73.8	10.9	 20
529	 24	65.0	10.3	 25
530	 24	48.0	8.0	 25
531	 24	176.5	15.3	 20
532	 24	88.0	14.0	 25
533	 24	964.0	78.7	 25
534	 24	200.8	28.4	 20
535	 24	136.0	16.9	 25
536	 24	85.0	10.7	 20
537	 24	71.0	13.4	 16
538	 24	122.3	15.2	 20
539	 24	81.8	13.2	 20
540	 24	75.5	12.1	 16
541	 24	70.0	8.6	 25
542	 24	50.0	8.9	 25
543	 24	41.3	8.1	 20
544	 24	52.0	7.1	 25
545	 24	50.0	8.8	 25
546	 24	43.0	7.7	 20
547	 24	40.0	6.8	 25
548	 24	38.0	7.5	 25
549	 24	42.5	8.1	 20
550	 24	43.3	9.0	 20
551	 24	40.0	4.8	 20
552	 24	41.3	9.5	 16
553	 24	39.5	6.8	 20
554	 24	44.0	8.2	 25
555	 24	43.3	8.3	 20
556	 24	42.0	9.9	 25
557	 24	56.0	10.8	 25
558	 24	45.0	6.8	 20
559	 24	42.0	7.8	 25
560	 24	153.0	19.9	 25
561	 24	656.8	58.9	 20
562	 24	1000.0	81.9	 25
563	 24	176.0	31.4	 25
564	 24	286.5	18.0	 16
565	 24	168.5	22.8	 20
566	 24	92.0	12.7	 20
567	 24	57.8	9.3	 16
568	 24	53.0	9.8	 25
569	 24	44.0	6.4	 25
570	 24	39.0	5.2	 20
571	 24	47.0	8.3	 25
572	 24	49.0	8.4	 25
573	 24	51.3	8.5	 20
574	 24	53.0	8.6	 25
575	 24	84.0	15.9	 25
576	 24	47.3	7.6	 20
577	 24	43.0	8.3	 25
578	 24	39.8	8.7	 20
579	 24	46.0	7.6	 16
580	 24	48.3	6.3	 20
581	 24	51.3	8.5	 20
582	 24	39.3	6.9	 20
583	 24	48.0	8.3	 25
584	 24	152.0	13.5	 25
585	 24	271.3	31.5	 20
586	 24	86.0	11.4	 25
587	 24	97.0	16.7	 25
588	 24	37.3	5.5	 20
589	 24	60.0	8.8	 25
590	 24	127.0	18.6	 25
591	 24	46.0	7.6	 20
592	 24	130.0	18.9	 20
593	 24	75.3	12.4	 20
594	 24	42.3	8.8	 16
595	 24	37.0	6.5	 20
596	 24	42.0	7.1	 25
597	 24	36.3	8.0	 20
598	 24	41.0	8.8	 25
599	 24	38.0	6.2	 25
600	 24	40.3	6.1	 20
601	 24	44.0	6.7	 25
602	 24	40.0	7.9	 25
603	 24	51.8	10.3	 20
604	 24	50.0	7.8	 25
605	 24	280.0	38.4	 25
606	 24	67.3	9.9	 16
607	 24	58.5	11.1	 20
608	 24	37.5	7.9	 20
609	 24	40.3	6.3	 16
610	 24	39.0	6.8	 25
611	 24	43.0	6.7	 25
612	 24	37.0	6.7	 20
613	 24	43.0	8.8	 25
614	 24	46.0	8.8	 25
615	 24	38.3	6.5	 20
616	 24	40.0	6.1	 25
617	 24	45.0	7.2	 25
618	 24	40.0	7.9	 20
619	 24	44.0	8.7	 20
620	 24	53.3	7.7	 20
621	 24	121.0	14.1	 16
622	 24	49.5	9.2	 20
623	 24	397.3	38.0	 20
624	 24	389.5	28.1	 20
625	 24	180.0	27.0	 25
626	 24	202.0	32.2	 25
627	 24	96.8	12.8	 20
628	 24	94.0	14.7	 25
629	 24	124.0	16.8	 25
630	 24	88.3	12.4	 20
631	 24	70.0	11.6	 25
632	 24	201.0	24.1	 25
633	 24	131.8	17.5	 16
634	 24	50.5	8.3	 20
635	 24	45.3	8.4	 20
636	 24	52.0	10.8	 16
637	 24	380.5	38.1	 20
638	 24	122.0	20.3	 25
639	 24	1609.5	247.3	 20
  0	 25	45.5	6.0	 20
  1	 25	40.8	6.3	 20
  2	 25	40.5	8.3	 20
  3	 25	43.0	7.4	 25
  4	 25	46.0	6.0	 25
  5	 25	44.0	6.9	 20
  6	 25	63.0	8.4	 25
  7	 25	47.0	7.5	 25
  8	 25	39.5	5.7	 20
  9	 25	67.0	12.9	 25
 10	 25	44.0	8.2	 25
 11	 25	41.0	7.4	 16
 12	 25	43.0	7.3	 20
 13	 25	50.3	11.4	 20
 14	 25	37.0	6.7	 16
 15	 25	40.5	7.6	 20
 16	 25	42.0	6.3	 25
 17	 25	42.5	6.7	 20
 18	 25	80.0	10.0	 25
 19	 25	52.0	7.1	 25
 20	 25	45.0	10.0	 20
 21	 25	41.0	8.4	 25
 22	 25	40.0	7.6	 25
 23	 25	41.0	7.0	 20
 24	 25	38.0	6.7	 25
 25	 25	72.5	11.7	 20
 26	 25	138.0	13.2	 16
 27	 25	91.8	10.1	 20
 28	 25	678.8	35.0	 20
 29	 25	764.8	59.1	 16
 30	 25	75.0	12.5	 25
 31	 25	108.0	13.6	 25
 32	 25	106.8	11.3	 20
 33	 25	140.0	18.6	 25
 34	 25	134.0	18.6	 25
 35	 25	74.5	11.0	 20
 36	 25	104.0	16.7	 25
 37	 25	64.0	9.4	 25
 38	 25	64.0	10.1	 20
 39	 25	82.5	14.6	 20
 40	 25	43.0	7.7	 20
 41	 25	41.3	9.3	 16
 42	 25	54.8	10.4	 20
 43	 25	258.5	34.6	 20
 44	 25	43.0	8.2	 20
 45	 25	50.0	9.5	 25
 46	 25	69.0	11.4	 25
 47	 25	41.5	7.0	 20
 48	 25	43.0	7.3	 25
 49	 25	117.0	17.0	 25
 50	 25	44.0	8.3	 20
 51	 25	46.0	7.0	 25
 52	 25	207.0	16.5	 25
 53	 25	102.3	13.0	 16
 54	 25	266.5	29.3	 20
 55	 25	45.0	6.9	 20
 56	 25	92.5	20.1	 16
 57	 25	41.3	7.9	 20
 58	 25	45.0	7.9	 25
 59	 25	45.3	7.8	 20
 60	 25	38.0	5.7	 25
 61	 25	42.0	8.4	 25
 62	 25	38.0	7.1	 20
 63	 25	48.0	8.8	 25
 64	 25	40.0	6.6	 25
 65	 25	53.3	6.6	 20
 66	 25	58.0	12.0	 25
 67	 25	52.5	10.1	 20
 68	 25	41.8	8.4	 16
 69	 25	83.8	12.1	 20
 70	 25	46.8	8.0	 20
 71	 25	95.8	15.3	 16
 72	 25	78.0	8.3	 25
 73	 25	69.0	7.9	 25
 74	 25	446.3	38.9	 20
 75	 25	441.0	62.7	 25
 76	 25	258.0	38.5	 25
 77	 25	245.3	42.1	 20
 78	 25	69.0	12.1	 25
 79	 25	71.0	10.1	 25
 80	 25	91.8	18.2	 20
 81	 25	45.0	10.0	 20
 82	 25	39.5	9.4	 20
 83	 25	42.0	10.2	 16
 84	 25	39.0	8.1	 20
 85	 25	72.0	17.6	 20
 86	 25	249.8	28.5	 20
 87	 25	48.0	9.0	 25
 88	 25	57.0	12.0	 25
 89	 25	66.8	8.0	 20
 90	 25	186.0	25.9	 25
 91	 25	314.0	27.6	 25
 92	 25	117.5	27.6	 20
 93	 25	92.0	14.4	 25
 94	 25	164.0	21.3	 25
 95	 25	72.5	9.4	 16
 96	 25	360.8	26.8	 20
 97	 25	95.0	13.2	 20
 98	 25	82.8	14.1	 16
 99	 25	101.3	17.1	 20
100	 25	54.0	10.5	 25
101	 25	49.0	9.5	 20
102	 25	66.0	7.8	 25
103	 25	77.0	13.6	 25
104	 25	234.8	35.7	 20
105	 25	40.0	7.6	 25
106	 25	171.0	34.3	 25
107	 25	56.5	12.4	 20
108	 25	101.0	17.7	 25
109	 25	140.5	19.6	 20
110	 25	42.3	7.6	 16
111	 25	41.5	9.7	 20
112	 25	142.8	20.4	 20
113	 25	98.5	18.0	 16
114	 25	40.0	6.1	 25
115	 25	50.0	7.1	 25
116	 25	68.5	12.6	 20
117	 25	84.0	13.4	 25
118	 25	78.0	14.5	 25
119	 25	329.3	38.5	 20
120	 25	276.0	25.4	 25
121	 25	342.0	53.3	 25
122	 25	69.3	11.6	 20
123	 25	219.8	20.8	 20
124	 25	167.0	21.4	 20
125	 25	154.0	21.4	 16
126	 25	102.3	14.5	 20
127	 25	195.0	21.1	 25
128	 25	216.3	25.4	 20
129	 25	117.0	14.6	 25
130	 25	534.0	77.9	 25
131	 25	42.3	7.1	 20
132	 25	54.0	6.6	 25
133	 25	41.0	6.8	 25
134	 25	45.0	6.0	 20
135	 25	42.0	6.8	 25
136	 25	76.0	12.8	 25
137	 25	56.5	10.5	 16
138	 25	274.5	37.1	 20
139	 25	194.5	25.9	 20
140	 25	44.5	8.9	 16
141	 25	49.0	8.9	 25
142	 25	42.0	6.3	 25
143	 25	41.0	6.4	 20
144	 25	39.0	7.4	 25
145	 25	44.0	7.1	 25
146	 25	40.3	5.5	 20
147	 25	38.0	7.4	 25
148	 25	42.0	7.2	 25
149	 25	42.3	7.1	 20
150	 25	43.0	6.4	 25
151	 25	58.5	10.4	 20
152	 25	63.5	7.7	 16
153	 25	45.3	7.9	 20
154	 25	57.5	10.9	 20
155	 25	67.3	10.0	 20
156	 25	50.0	8.9	 25
157	 25	119.0	14.5	 25
158	 25	44.3	5.5	 20
159	 25	145.0	18.5	 25
160	 25	225.0	30.0	 25
161	 25	52.3	10.7	 20
162	 25	57.0	10.6	 25
163	 25	42.0	7.0	 25
164	 25	57.3	9.4	 20
165	 25	82.3	11.4	 20
166	 25	51.3	8.8	 20
167	 25	81.8	13.3	 16
168	 25	46.3	6.6	 20
169	 25	80.0	11.1	 25
170	 25	115.3	13.9	 20
171	 25	333.0	29.9	 25
172	 25	65.0	9.9	 25
173	 25	47.3	8.3	 20
174	 25	54.0	7.9	 25
175	 25	968.0	177.7	 25
176	 25	50.0	9.7	 20
177	 25	42.0	7.7	 25
178	 25	45.0	8.7	 25
179	 25	58.3	10.7	 16
180	 25	38.3	7.7	 20
181	 25	41.3	6.9	 20
182	 25	42.3	11.2	 16
183	 25	44.0	7.8	 25
184	 25	521.0	45.6	 25
185	 25	488.3	35.7	 20
186	 25	386.0	65.2	 25
187	 25	48.0	9.7	 25
188	 25	46.3	5.1	 20
189	 25	48.0	8.4	 25
190	 25	65.0	11.6	 25
191	 25	67.0	12.0	 20
192	 25	57.5	12.4	 20
193	 25	51.3	8.7	 20
194	 25	50.0	8.2	 16
195	 25	48.0	7.8	 20
196	 25	59.8	13.4	 20
197	 25	53.0	9.3	 20
198	 25	90.0	10.6	 25
199	 25	308.0	47.6	 25
200	 25	43.0	7.6	 20
201	 25	66.0	12.1	 25
202	 25	42.0	8.8	 25
203	 25	42.3	6.9	 20
204	 25	59.0	9.5	 25
205	 25	47.0	7.8	 25
206	 25	42.3	7.1	 16
207	 25	40.5	6.4	 20
208	 25	39.3	6.1	 20
209	 25	39.3	5.9	 16
210	 25	44.5	8.0	 20
211	 25	36.0	6.4	 25
212	 25	41.0	6.7	 20
213	 25	45.0	9.0	 25
214	 25	46.0	7.6	 25
215	 25	60.8	9.3	 20
216	 25	51.0	8.9	 25
217	 25	41.0	7.9	 25
218	 25	38.5	7.0	 20
219	 25	39.0	7.5	 25
220	 25	36.3	4.7	 20
221	 25	35.8	7.0	 16
222	 25	41.0	8.6	 20
223	 25	39.3	7.7	 20
224	 25	39.3	7.7	 16
225	 25	37.0	5.9	 25
226	 25	40.0	6.1	 25
227	 25	44.0	6.0	 20
228	 25	41.0	6.8	 25
229	 25	42.0	7.9	 25
230	 25	41.3	6.2	 20
231	 25	58.0	10.4	 25
232	 25	40.0	7.1	 25
233	 25	105.0	17.1	 20
234	 25	145.3	20.4	 20
235	 25	163.8	25.1	 20
236	 25	57.5	9.4	 16
237	 25	60.3	9.5	 20
238	 25	52.0	6.9	 20
239	 25	99.3	14.5	 20
240	 25	168.0	22.1	 25
241	 25	72.0	9.3	 25
242	 25	47.3	9.9	 20
243	 25	54.0	7.7	 25
244	 25	93.0	13.7	 25
245	 25	151.8	21.4	 20
246	 25	79.0	15.0	 25
247	 25	159.0	22.0	 25
248	 25	177.0	27.0	 16
249	 25	50.8	14.3	 20
250	 25	46.0	7.2	 20
251	 25	52.5	10.7	 16
252	 25	65.8	10.6	 20
253	 25	49.0	8.3	 25
254	 25	126.3	13.6	 20
255	 25	46.0	7.9	 25
256	 25	53.0	8.0	 25
257	 25	328.5	39.3	 20
258	 25	917.0	162.9	 25
259	 25	785.0	154.6	 25
260	 25	48.3	9.4	 20
261	 25	39.0	8.9	 25
262	 25	42.8	9.0	 20
263	 25	45.5	8.4	 16
264	 25	48.3	7.4	 20
265	 25	111.0	16.6	 20
266	 25	58.0	8.8	 16
267	 25	46.0	7.3	 25
268	 25	105.0	10.3	 25
269	 25	170.3	16.5	 20
270	 25	65.0	13.8	 25
271	 25	41.0	8.4	 25
272	 25	40.3	11.0	 20
273	 25	45.0	7.1	 25
274	 25	56.0	9.2	 25
275	 25	38.5	7.2	 20
276	 25	69.3	12.2	 20
277	 25	46.0	10.8	 20
278	 25	44.0	8.5	 16
279	 25	60.3	9.5	 20
280	 25	39.5	7.4	 20
281	 25	50.3	9.1	 20
282	 25	41.0	6.2	 25
283	 25	48.0	8.0	 25
284	 25	52.0	10.7	 20
285	 25	62.0	10.6	 25
286	 25	74.0	12.2	 25
287	 25	110.8	21.2	 20
288	 25	42.0	8.2	 25
289	 25	49.0	9.9	 25
290	 25	43.0	7.7	 16
291	 25	37.0	6.0	 20
292	 25	39.0	8.4	 20
293	 25	45.0	7.4	 16
294	 25	48.0	7.4	 20
295	 25	48.0	5.9	 25
296	 25	45.0	7.3	 20
297	 25	42.0	7.6	 25
298	 25	47.0	8.0	 25
299	 25	51.3	7.7	 20
300	 25	42.0	6.3	 25
301	 25	51.0	7.3	 25
302	 25	48.8	10.1	 20
303	 25	63.0	9.8	 25
304	 25	2311.0	238.0	 20
305	 25	72.3	11.2	 16
306	 25	69.3	8.9	 20
307	 25	40.3	5.9	 20
308	 25	47.0	8.5	 20
309	 25	45.0	7.0	 25
310	 25	62.0	10.7	 25
311	 25	136.3	21.3	 20
312	 25	450.0	82.6	 25
313	 25	171.0	28.2	 25
314	 25	169.8	21.9	 20
315	 25	57.0	8.6	 25
316	 25	100.0	15.0	 25
317	 25	52.0	7.4	 20
318	 25	39.0	6.4	 20
319	 25	41.8	6.4	 20
320	 25	48.3	9.2	 16
321	 25	64.8	12.7	 20
322	 25	42.0	8.4	 25
323	 25	45.5	7.6	 20
324	 25	57.0	9.4	 25
325	 25	44.0	9.0	 25
326	 25	52.3	8.2	 20
327	 25	53.0	8.9	 25
328	 25	44.0	8.5	 25
329	 25	39.0	6.3	 20
330	 25	41.0	8.1	 25
331	 25	42.0	6.7	 25
332	 25	642.8	57.0	 16
333	 25	92.5	12.1	 20
334	 25	927.5	113.9	 20
335	 25	124.0	19.0	 16
336	 25	98.0	14.3	 25
337	 25	50.0	8.5	 25
338	 25	100.0	15.3	 20
339	 25	95.0	13.0	 25
340	 25	69.0	9.5	 25
341	 25	76.5	12.1	 20
342	 25	44.0	6.9	 25
343	 25	39.0	7.2	 25
344	 25	44.5	7.8	 20
345	 25	51.0	9.3	 25
346	 25	59.8	9.0	 20
347	 25	61.3	10.0	 16
348	 25	55.0	8.9	 20
349	 25	1342.8	150.3	 20
350	 25	89.0	8.0	 20
351	 25	90.0	13.7	 25
352	 25	180.0	31.8	 25
353	 25	120.8	19.5	 20
354	 25	128.0	14.7	 25
355	 25	76.0	13.1	 25
356	 25	45.5	8.3	 20
357	 25	39.0	7.3	 25
358	 25	59.0	9.9	 25
359	 25	37.3	4.5	 20
360	 25	45.0	9.9	 20
361	 25	47.3	7.8	 20
362	 25	43.5	9.8	 16
363	 25	44.5	7.7	 20
364	 25	53.0	8.4	 25
365	 25	182.5	31.4	 20
366	 25	49.0	7.4	 25
367	 25	42.0	6.0	 25
368	 25	281.3	29.9	 20
369	 25	135.0	38.5	 25
370	 25	151.0	24.0	 25
371	 25	66.5	9.4	 20
372	 25	53.0	8.1	 25
373	 25	44.3	6.4	 20
374	 25	43.3	5.6	 16
375	 25	52.3	7.8	 20
376	 25	45.3	6.3	 20
377	 25	99.3	9.8	 16
378	 25	82.0	12.8	 25
379	 25	70.0	9.8	 25
380	 25	65.5	9.4	 20
381	 25	51.0	8.3	 25
382	 25	51.0	9.7	 25
383	 25	94.3	13.9	 20
384	 25	97.0	17.1	 25
385	 25	51.0	8.3	 25
386	 25	41.5	6.2	 20
387	 25	45.3	7.0	 20
388	 25	46.0	7.7	 20
389	 25	47.8	7.8	 16
390	 25	44.5	6.8	 20
391	 25	35.3	6.5	 20
392	 25	51.5	7.8	 20
393	 25	61.0	9.6	 25
394	 25	48.0	7.0	 25
395	 25	212.5	19.2	 20
396	 25	299.0	54.7	 25
397	 25	85.0	12.0	 25
398	 25	113.5	16.6	 20
399	 25	276.0	35.3	 25
400	 25	55.0	10.4	 25
401	 25	78.5	13.2	 16
402	 25	86.3	8.5	 20
403	 25	180.3	24.9	 20
404	 25	64.5	13.1	 16
405	 25	48.0	7.0	 20
406	 25	54.0	8.2	 25
407	 25	39.3	4.9	 20
408	 25	43.0	7.9	 25
409	 25	472.0	54.1	 25
410	 25	68.5	11.8	 20
411	 25	54.0	9.8	 25
412	 25	121.0	15.2	 25
413	 25	324.0	40.0	 20
414	 25	743.0	103.5	 25
415	 25	198.0	22.9	 20
416	 25	663.5	45.3	 16
417	 25	765.5	42.2	 20
418	 25	213.5	27.6	 20
419	 25	111.5	13.7	 16
420	 25	54.0	7.3	 25
421	 25	57.0	8.9	 25
422	 25	68.3	11.6	 20
423	 25	84.0	16.0	 25
424	 25	92.0	18.0	 25
425	 25	68.5	9.4	 20
426	 25	192.0	35.0	 25
427	 25	56.0	10.5	 25
428	 25	41.5	5.5	 20
429	 25	60.5	7.8	 20
430	 25	46.3	8.1	 20
431	 25	44.3	9.0	 16
432	 25	39.0	7.3	 20
433	 25	73.3	9.2	 20
434	 25	83.3	9.6	 20
435	 25	147.0	18.7	 25
436	 25	129.0	16.8	 25
437	 25	40.0	5.1	 20
438	 25	52.0	10.3	 25
439	 25	56.0	10.3	 25
440	 25	44.8	6.4	 20
441	 25	47.0	7.9	 25
442	 25	41.0	6.1	 25
443	 25	41.5	7.5	 16
444	 25	44.0	8.5	 20
445	 25	41.3	6.7	 20
446	 25	75.5	15.7	 16
447	 25	59.3	10.5	 20
448	 25	46.0	7.6	 25
449	 25	51.8	9.4	 20
450	 25	43.0	6.8	 25
451	 25	47.0	8.4	 25
452	 25	56.3	8.0	 20
453	 25	53.0	7.3	 25
454	 25	55.0	10.2	 25
455	 25	108.0	15.4	 20
456	 25	61.0	12.5	 25
457	 25	98.5	13.2	 20
458	 25	57.5	22.2	 16
459	 25	47.0	6.8	 20
460	 25	53.5	8.5	 20
461	 25	45.3	8.8	 16
462	 25	73.0	17.4	 25
463	 25	50.0	8.2	 25
464	 25	53.3	7.4	 20
465	 25	81.0	10.7	 25
466	 25	122.0	12.9	 25
467	 25	114.3	15.7	 20
468	 25	57.0	11.0	 25
469	 25	213.0	24.0	 25
470	 25	60.5	9.4	 20
471	 25	208.5	21.8	 20
472	 25	174.0	18.3	 20
473	 25	64.3	9.2	 16
474	 25	40.5	6.9	 20
475	 25	81.0	12.0	 20
476	 25	44.0	7.0	 20
477	 25	44.0	7.4	 25
478	 25	37.0	7.9	 25
479	 25	40.8	7.4	 20
480	 25	37.0	5.6	 25
481	 25	38.0	5.7	 25
482	 25	49.3	8.9	 20
483	 25	170.0	31.7	 25
484	 25	54.0	13.5	 25
485	 25	54.5	7.9	 16
486	 25	55.8	8.7	 20
487	 25	139.3	24.3	 20
488	 25	44.3	7.2	 16
489	 25	45.3	6.6	 20
490	 25	36.0	4.6	 25
491	 25	37.0	6.0	 20
492	 25	38.0	5.6	 25
493	 25	55.0	9.1	 25
494	 25	39.5	8.2	 20
495	 25	41.0	10.6	 25
496	 25	52.0	10.0	 25
497	 25	60.3	10.6	 20
498	 25	38.0	5.8	 25
499	 25	42.0	7.9	 20
500	 25	45.0	6.9	 16
501	 25	54.3	9.9	 20
502	 25	74.0	14.0	 20
503	 25	111.3	14.7	 20
504	 25	108.0	11.8	 25
505	 25	77.0	9.8	 25
506	 25	384.5	35.3	 20
507	 25	794.0	40.8	 25
508	 25	809.0	74.4	 25
509	 25	71.3	12.6	 20
510	 25	114.0	16.0	 25
511	 25	321.0	50.1	 25
512	 25	65.8	10.2	 20
513	 25	125.5	20.0	 20
514	 25	55.5	8.7	 20
515	 25	47.5	8.3	 16
516	 25	268.8	29.7	 20
517	 25	51.0	6.8	 25
518	 25	50.0	6.9	 20
519	 25	320.0	39.6	 25
520	 25	348.0	30.1	 25
521	 25	150.5	16.6	 20
522	 25	62.0	10.9	 25
523	 25	79.0	12.7	 25
524	 25	88.3	16.4	 20
525	 25	57.0	10.2	 25
526	 25	57.0	8.4	 25
527	 25	62.0	9.1	 16
528	 25	79.3	20.9	 20
529	 25	210.3	17.9	 20
530	 25	229.5	39.1	 16
531	 25	48.0	7.1	 25
532	 25	119.0	15.4	 25
533	 25	85.0	12.3	 20
534	 25	56.0	7.9	 25
535	 25	70.0	13.5	 25
536	 25	389.5	37.2	 20
537	 25	213.0	31.0	 25
538	 25	73.0	12.7	 25
539	 25	45.3	6.3	 20
540	 25	107.0	13.4	 25
541	 25	75.0	8.9	 20
542	 25	61.0	9.5	 16
543	 25	110.0	15.9	 20
544	 25	115.5	13.7	 20
545	 25	316.3	38.2	 20
546	 25	251.0	27.0	 25
547	 25	52.0	8.7	 25
548	 25	53.5	6.2	 20
549	 25	40.0	7.6	 25
550	 25	39.0	5.8	 25
551	 25	110.5	18.1	 20
552	 25	44.0	7.6	 25
553	 25	68.0	10.1	 25
554	 25	73.5	14.5	 16
555	 25	72.3	8.8	 20
556	 25	58.8	8.3	 20
557	 25	60.5	7.9	 16
558	 25	43.3	6.9	 20
559	 25	41.0	6.6	 25
560	 25	82.0	15.2	 20
561	 25	61.0	10.6	 25
562	 25	249.0	24.0	 25
563	 25	259.3	27.3	 20
564	 25	88.0	15.1	 25
565	 25	99.0	20.2	 25
566	 25	116.0	23.1	 20
567	 25	77.0	13.7	 25
568	 25	77.0	9.3	 20
569	 25	57.5	8.8	 16
570	 25	63.0	9.3	 20
571	 25	56.0	9.3	 20
572	 25	49.3	8.7	 16
573	 25	48.0	7.1	 25
574	 25	116.0	17.1	 25
575	 25	69.5	14.6	 20
576	 25	58.0	10.4	 25
577	 25	46.0	7.2	 25
578	 25	39.3	7.1	 20
579	 25	39.0	6.6	 25
580	 25	123.0	16.2	 25
581	 25	49.3	9.0	 20
582	 25	47.5	8.1	 20
583	 25	46.3	8.3	 20
584	 25	62.5	7.3	 16
585	 25	110.3	19.6	 20
586	 25	980.3	97.4	 20
587	 25	48.0	5.7	 20
588	 25	59.0	8.3	 25
589	 25	80.0	9.4	 25
590	 25	202.0	28.2	 20
591	 25	165.0	17.3	 25
592	 25	154.0	21.0	 25
593	 25	75.0	10.6	 20
594	 25	59.0	9.4	 25
595	 25	49.0	8.0	 25
596	 25	51.8	8.5	 16
597	 25	54.0	9.7	 20
598	 25	95.3	11.8	 20
599	 25	65.5	10.8	 16
600	 25	285.3	26.6	 20
601	 25	70.0	9.4	 25
602	 25	47.5	8.0	 20
603	 25	50.0	8.2	 25
604	 25	56.0	9.2	 25
605	 25	91.5	13.0	 20
606	 25	45.0	6.5	 25
607	 25	56.0	9.8	 25
608	 25	44.0	6.7	 20
609	 25	44.0	8.1	 25
610	 25	40.3	6.6	 20
611	 25	50.3	8.8	 16
612	 25	41.3	6.7	 20
613	 25	47.3	8.5	 20
614	 25	65.0	10.4	 16
615	 25	37.0	6.3	 25
616	 25	43.0	8.0	 25
617	 25	44.0	9.9	 20
618	 25	54.0	9.3	 25
619	 25	38.0	6.9	 25
620	 25	47.0	8.6	 20
621	 25	43.0	6.6	 25
622	 25	45.0	5.7	 25
623	 25	203.5	31.8	 20
624	 25	48.0	6.5	 20
625	 25	133.0	22.3	 20
626	 25	57.0	7.7	 16
627	 25	51.8	9.2	 20
628	 25	207.5	25.1	 20
629	 25	52.0	7.7	 20
630	 25	46.0	7.4	 25
631	 25	56.0	6.9	 25
632	 25	48.3	8.7	 20
633	 25	45.0	7.8	 25
634	 25	64.0	8.9	 25
635	 25	106.3	17.3	 20
636	 25	64.0	10.1	 25
637	 25	144.0	17.5	 25
638	 25	65.8	9.2	 20
639	 25	46.3	6.5	 16
  0	 26	1450.0	240.4	 25
  1	 26	43.3	6.7	 20
  2	 26	41.5	7.6	 20
  3	 26	41.5	7.3	 20
  4	 26	39.5	3.7	 16
  5	 26	45.0	6.8	 20
  6	 26	45.8	9.5	 20
  7	 26	45.5	7.6	 20
  8	 26	44.0	9.8	 25
  9	 26	45.0	8.1	 25
 10	 26	41.0	6.7	 20
 11	 26	41.0	7.0	 25
 12	 26	40.0	7.3	 25
 13	 26	43.8	7.7	 20
 14	 26	38.0	6.5	 25
 15	 26	39.0	7.0	 25
 16	 26	40.3	6.4	 16
 17	 26	41.0	5.7	 20
 18	 26	53.5	7.0	 20
 19	 26	63.5	8.8	 16
 20	 26	49.0	10.2	 20
 21	 26	40.0	6.3	 25
 22	 26	41.3	10.0	 20
 23	 26	41.0	8.8	 25
 24	 26	41.0	6.6	 25
 25	 26	115.3	14.3	 20
 26	 26	286.0	36.0	 25
 27	 26	151.0	48.3	 25
 28	 26	535.3	38.6	 20
 29	 26	285.0	50.1	 25
 30	 26	67.5	11.2	 20
 31	 26	97.0	20.7	 16
 32	 26	103.5	23.2	 20
 33	 26	101.5	34.1	 20
 34	 26	95.0	12.3	 16
 35	 26	77.0	19.9	 25
 36	 26	62.0	10.2	 25
 37	 26	75.0	12.9	 20
 38	 26	117.0	18.3	 25
 39	 26	67.0	9.9	 25
 40	 26	43.0	7.2	 20
 41	 26	36.0	5.3	 25
 42	 26	41.0	9.2	 25
 43	 26	66.3	11.1	 20
 44	 26	38.0	7.5	 20
 45	 26	35.3	6.5	 20
 46	 26	39.3	6.9	 16
 47	 26	47.0	9.5	 20
 48	 26	42.8	10.1	 20
 49	 26	51.5	10.4	 20
 50	 26	45.0	8.4	 25
 51	 26	40.0	6.9	 25
 52	 26	68.8	12.3	 20
 53	 26	76.0	10.4	 25
 54	 26	99.0	13.8	 25
 55	 26	45.0	7.8	 20
 56	 26	39.0	7.5	 25
 57	 26	41.0	6.8	 25
 58	 26	41.5	5.7	 16
 59	 26	39.0	6.3	 20
 60	 26	40.5	7.3	 20
 61	 26	41.0	7.3	 16
 62	 26	42.0	7.6	 25
 63	 26	44.0	6.1	 25
 64	 26	43.8	8.5	 20
 65	 26	47.0	6.9	 25
 66	 26	48.0	9.5	 25
 67	 26	40.5	8.3	 20
 68	 26	45.0	7.8	 25
 69	 26	61.0	8.1	 25
 70	 26	49.5	8.2	 20
 71	 26	43.0	7.8	 25
 72	 26	51.3	10.2	 20
 73	 26	115.5	9.8	 16
 74	 26	286.3	35.5	 20
 75	 26	218.5	23.9	 20
 76	 26	154.3	24.3	 20
 77	 26	133.0	13.3	 25
 78	 26	77.0	9.3	 25
 79	 26	87.5	17.1	 20
 80	 26	83.0	12.6	 25
 81	 26	40.0	8.4	 25
 82	 26	43.0	7.9	 20
 83	 26	41.0	5.7	 25
 84	 26	43.0	6.9	 25
 85	 26	95.0	11.5	 20
 86	 26	151.0	20.1	 20
 87	 26	106.0	15.9	 20
 88	 26	61.0	10.6	 16
 89	 26	62.0	12.9	 20
 90	 26	87.0	19.4	 25
 91	 26	400.0	26.1	 20
 92	 26	208.0	20.0	 25
 93	 26	60.0	9.1	 25
 94	 26	97.0	11.0	 20
 95	 26	53.0	8.7	 25
 96	 26	182.0	24.5	 25
 97	 26	65.5	13.5	 20
 98	 26	53.0	9.2	 25
 99	 26	69.0	10.8	 25
100	 26	61.0	11.7	 16
101	 26	52.3	7.9	 20
102	 26	49.5	10.0	 20
103	 26	78.5	11.9	 16
104	 26	135.0	14.7	 25
105	 26	44.0	9.5	 25
106	 26	71.8	11.8	 20
107	 26	51.0	8.7	 25
108	 26	63.0	10.3	 25
109	 26	96.0	12.4	 20
110	 26	39.0	8.2	 25
111	 26	40.0	6.6	 25
112	 26	57.0	6.5	 20
113	 26	42.0	7.6	 25
114	 26	38.3	6.6	 20
115	 26	42.0	9.2	 16
116	 26	42.8	6.2	 20
117	 26	58.3	7.8	 20
118	 26	133.8	18.7	 20
119	 26	368.0	32.5	 25
120	 26	346.0	28.3	 25
121	 26	512.0	37.8	 20
122	 26	98.0	22.9	 25
123	 26	170.0	10.7	 25
124	 26	139.3	45.8	 20
125	 26	72.0	13.4	 25
126	 26	65.0	9.7	 25
127	 26	117.3	19.2	 16
128	 26	62.3	7.1	 20
129	 26	74.5	12.6	 20
130	 26	112.0	15.7	 16
131	 26	40.3	8.7	 20
132	 26	66.0	7.8	 25
133	 26	42.0	7.6	 20
134	 26	42.0	6.8	 25
135	 26	40.0	7.0	 25
136	 26	39.3	6.5	 20
137	 26	47.0	8.6	 25
138	 26	133.0	18.4	 25
139	 26	72.0	11.7	 25
140	 26	41.3	7.2	 20
141	 26	49.0	11.5	 20
142	 26	43.5	7.8	 20
143	 26	42.0	7.6	 16
144	 26	36.5	5.4	 20
145	 26	38.0	5.7	 20
146	 26	41.0	9.9	 20
147	 26	44.0	6.3	 25
148	 26	46.0	6.9	 25
149	 26	44.8	7.1	 20
150	 26	38.0	8.7	 25
151	 26	45.0	5.4	 25
152	 26	49.0	9.1	 20
153	 26	41.0	7.9	 25
154	 26	45.0	7.3	 25
155	 26	93.8	13.2	 16
156	 26	58.0	10.7	 20
157	 26	57.0	8.2	 20
158	 26	42.8	6.6	 16
159	 26	114.8	13.7	 20
160	 26	111.0	12.7	 25
161	 26	46.5	6.6	 20
162	 26	48.0	7.9	 25
163	 26	42.0	8.8	 25
164	 26	48.5	5.9	 20
165	 26	147.0	13.5	 25
166	 26	63.0	11.6	 25
167	 26	64.5	9.8	 20
168	 26	42.0	6.6	 25
169	 26	120.5	17.3	 20
170	 26	216.5	18.0	 16
171	 26	274.0	25.4	 20
172	 26	91.3	15.8	 20
173	 26	56.3	7.9	 16
174	 26	45.0	6.3	 25
175	 26	420.0	59.5	 25
176	 26	45.0	8.4	 20
177	 26	40.0	6.2	 25
178	 26	42.0	9.1	 25
179	 26	43.3	7.3	 20
180	 26	39.0	6.3	 25
181	 26	39.0	8.8	 25
182	 26	41.0	7.5	 20
183	 26	42.0	8.1	 20
184	 26	294.3	25.9	 20
185	 26	217.0	25.5	 16
186	 26	186.0	24.9	 20
187	 26	47.0	9.2	 20
188	 26	46.0	7.1	 20
189	 26	51.0	9.0	 25
190	 26	78.0	10.7	 25
191	 26	45.0	8.8	 20
192	 26	44.0	6.6	 25
193	 26	44.0	7.4	 25
194	 26	53.3	7.6	 20
195	 26	43.0	9.8	 25
196	 26	88.0	13.7	 25
197	 26	55.5	8.2	 16
198	 26	47.5	9.7	 20
199	 26	116.3	18.1	 20
200	 26	53.0	16.0	 16
201	 26	75.8	10.9	 20
202	 26	45.0	8.8	 25
203	 26	41.0	8.7	 20
204	 26	57.0	11.6	 25
205	 26	44.0	7.4	 25
206	 26	45.0	7.6	 20
207	 26	41.0	7.1	 25
208	 26	38.0	4.7	 25
209	 26	37.3	6.2	 20
210	 26	39.0	6.1	 25
211	 26	37.3	4.7	 20
212	 26	37.3	8.3	 16
213	 26	44.0	6.5	 20
214	 26	39.0	7.5	 20
215	 26	42.0	5.0	 16
216	 26	47.0	8.9	 25
217	 26	43.0	7.3	 25
218	 26	39.0	6.7	 20
219	 26	38.0	6.1	 25
220	 26	42.0	8.5	 25
221	 26	43.3	15.9	 20
222	 26	40.0	6.7	 25
223	 26	40.0	7.8	 25
224	 26	38.0	7.3	 20
225	 26	42.0	7.6	 20
226	 26	37.0	8.1	 20
227	 26	46.0	7.6	 16
228	 26	38.5	6.0	 20
229	 26	43.3	6.5	 20
230	 26	45.0	9.1	 20
231	 26	43.0	7.0	 25
232	 26	41.0	7.0	 25
233	 26	71.0	12.8	 20
234	 26	74.0	14.0	 25
235	 26	69.0	12.5	 25
236	 26	43.0	7.5	 20
237	 26	96.0	15.1	 25
238	 26	56.0	9.1	 25
239	 26	67.3	9.2	 16
240	 26	145.5	23.4	 20
241	 26	144.5	15.8	 20
242	 26	48.0	6.9	 16
243	 26	62.0	11.4	 20
244	 26	144.0	20.5	 25
245	 26	153.3	22.6	 20
246	 26	63.0	10.9	 25
247	 26	68.0	8.5	 25
248	 26	66.5	10.0	 20
249	 26	42.0	5.3	 25
250	 26	43.0	6.4	 25
251	 26	45.0	7.1	 20
252	 26	45.0	7.9	 25
253	 26	58.3	10.9	 20
254	 26	84.3	11.8	 16
255	 26	45.3	8.4	 20
256	 26	45.3	8.4	 20
257	 26	204.5	28.1	 20
258	 26	252.0	29.7	 25
259	 26	242.0	34.3	 25
260	 26	40.3	6.2	 20
261	 26	48.0	9.5	 25
262	 26	41.0	5.6	 25
263	 26	50.0	8.1	 20
264	 26	69.0	11.1	 25
265	 26	83.0	11.2	 25
266	 26	51.3	12.3	 20
267	 26	48.0	7.2	 20
268	 26	70.0	11.5	 20
269	 26	105.3	8.4	 16
270	 26	78.3	12.9	 20
271	 26	41.0	7.6	 25
272	 26	36.5	4.4	 20
273	 26	36.0	6.1	 25
274	 26	40.0	6.5	 25
275	 26	39.3	7.0	 20
276	 26	41.0	6.4	 25
277	 26	41.0	6.7	 25
278	 26	43.3	7.9	 20
279	 26	42.0	8.2	 25
280	 26	42.0	7.3	 25
281	 26	37.8	6.5	 16
282	 26	41.3	8.7	 20
283	 26	44.0	8.4	 20
284	 26	46.0	8.4	 16
285	 26	43.0	5.9	 25
286	 26	54.0	6.8	 25
287	 26	50.3	8.0	 20
288	 26	41.0	5.5	 25
289	 26	47.0	7.8	 25
290	 26	44.0	6.8	 20
291	 26	37.0	5.8	 25
292	 26	38.0	5.0	 25
293	 26	43.5	6.2	 20
294	 26	61.0	8.9	 25
295	 26	52.0	9.5	 20
296	 26	41.5	7.6	 16
297	 26	42.5	7.9	 20
298	 26	42.0	6.4	 20
299	 26	54.3	9.6	 20
300	 26	45.0	11.0	 25
301	 26	42.0	6.9	 25
302	 26	46.3	10.5	 20
303	 26	50.0	8.1	 25
304	 26	698.0	84.6	 25
305	 26	59.5	7.9	 20
306	 26	56.0	11.2	 25
307	 26	39.0	7.0	 25
308	 26	46.3	5.9	 16
309	 26	52.3	6.9	 20
310	 26	49.0	7.3	 20
311	 26	81.0	12.7	 16
312	 26	182.8	20.5	 20
313	 26	77.0	11.5	 25
314	 26	71.0	10.9	 20
315	 26	53.0	7.1	 25
316	 26	68.0	10.1	 25
317	 26	59.3	5.9	 20
318	 26	49.0	8.6	 25
319	 26	42.0	7.3	 25
320	 26	51.3	7.3	 20
321	 26	45.0	10.0	 25
322	 26	42.0	8.2	 20
323	 26	43.0	7.7	 16
324	 26	81.3	14.9	 20
325	 26	42.3	7.0	 20
326	 26	52.8	11.1	 16
327	 26	43.0	7.6	 25
328	 26	37.0	5.3	 25
329	 26	39.3	5.6	 20
330	 26	39.0	7.0	 25
331	 26	45.0	7.6	 25
332	 26	80.0	13.7	 20
333	 26	61.0	11.5	 25
334	 26	196.0	30.1	 25
335	 26	49.0	7.0	 20
336	 26	56.0	9.5	 20
337	 26	46.3	8.9	 20
338	 26	62.0	7.1	 16
339	 26	64.3	10.7	 20
340	 26	53.3	9.3	 20
341	 26	49.3	7.3	 20
342	 26	43.0	7.8	 25
343	 26	42.0	7.0	 25
344	 26	36.3	5.4	 20
345	 26	50.0	8.8	 25
346	 26	41.0	7.0	 25
347	 26	53.0	8.2	 20
348	 26	50.0	8.6	 25
349	 26	574.0	65.2	 25
350	 26	133.8	15.2	 16
351	 26	50.3	7.5	 20
352	 26	51.0	7.6	 20
353	 26	92.3	14.0	 16
354	 26	105.0	13.7	 20
355	 26	44.0	7.7	 25
356	 26	40.3	4.5	 20
357	 26	40.0	8.1	 25
358	 26	46.0	9.3	 25
359	 26	43.5	6.8	 20
360	 26	43.0	6.9	 25
361	 26	45.0	8.0	 25
362	 26	43.0	5.8	 20
363	 26	41.0	6.5	 25
364	 26	47.0	7.8	 20
365	 26	46.8	8.6	 16
366	 26	47.3	6.2	 20
367	 26	44.3	7.3	 20
368	 26	207.3	21.9	 16
369	 26	86.0	19.7	 25
370	 26	347.0	29.9	 25
371	 26	99.8	18.0	 20
372	 26	61.0	6.4	 25
373	 26	44.0	6.2	 25
374	 26	39.3	6.3	 20
375	 26	44.0	7.6	 25
376	 26	46.0	7.7	 25
377	 26	62.3	10.4	 20
378	 26	123.3	20.4	 20
379	 26	66.3	8.9	 20
380	 26	75.8	10.0	 16
381	 26	48.5	6.5	 20
382	 26	44.3	6.9	 20
383	 26	49.8	8.6	 20
384	 26	54.0	10.4	 25
385	 26	42.0	5.7	 25
386	 26	41.0	5.8	 20
387	 26	47.0	9.2	 25
388	 26	55.0	10.8	 25
389	 26	40.5	7.3	 20
390	 26	42.0	6.4	 25
391	 26	42.0	6.8	 25
392	 26	45.5	9.6	 16
393	 26	56.0	6.2	 20
394	 26	42.3	10.4	 20
395	 26	68.8	11.8	 16
396	 26	115.3	16.2	 20
397	 26	69.0	8.5	 25
398	 26	80.0	12.0	 20
399	 26	190.0	22.6	 25
400	 26	45.0	7.5	 25
401	 26	53.0	8.9	 20
402	 26	59.0	11.6	 25
403	 26	109.0	16.1	 25
404	 26	50.8	10.5	 20
405	 26	50.0	7.5	 25
406	 26	69.0	10.9	 20
407	 26	47.0	7.3	 16
408	 26	50.3	8.4	 20
409	 26	125.0	10.9	 20
410	 26	52.3	8.5	 16
411	 26	42.0	7.6	 25
412	 26	66.0	10.7	 25
413	 26	194.5	20.7	 20
414	 26	429.0	38.3	 25
415	 26	123.0	19.4	 25
416	 26	384.8	104.3	 20
417	 26	302.0	32.6	 25
418	 26	186.0	20.6	 25
419	 26	386.8	36.8	 20
420	 26	73.0	13.1	 20
421	 26	48.0	5.3	 20
422	 26	98.8	14.2	 16
423	 26	40.5	7.3	 20
424	 26	54.3	11.4	 20
425	 26	59.3	11.3	 20
426	 26	67.0	11.4	 25
427	 26	45.0	7.2	 25
428	 26	43.0	6.6	 20
429	 26	46.0	8.6	 25
430	 26	50.0	8.1	 25
431	 26	40.5	8.8	 20
432	 26	44.0	9.8	 25
433	 26	83.0	11.9	 25
434	 26	91.8	10.9	 16
435	 26	253.0	123.9	 20
436	 26	56.3	10.4	 20
437	 26	40.3	5.7	 16
438	 26	42.0	8.1	 25
439	 26	41.0	8.4	 25
440	 26	39.5	6.2	 20
441	 26	41.0	8.1	 25
442	 26	44.0	7.5	 25
443	 26	39.0	8.7	 20
444	 26	39.0	7.4	 25
445	 26	41.0	7.6	 25
446	 26	49.0	6.1	 20
447	 26	44.0	8.8	 25
448	 26	55.5	9.4	 20
449	 26	46.5	9.8	 16
450	 26	42.5	7.1	 20
451	 26	40.8	9.8	 20
452	 26	41.8	8.2	 20
453	 26	38.0	6.9	 25
454	 26	41.0	7.5	 25
455	 26	82.0	12.6	 20
456	 26	49.0	7.0	 25
457	 26	73.0	15.4	 25
458	 26	52.0	8.2	 20
459	 26	47.0	8.1	 25
460	 26	44.0	7.7	 25
461	 26	58.3	8.1	 20
462	 26	50.3	8.7	 20
463	 26	45.5	6.9	 20
464	 26	40.0	4.9	 16
465	 26	39.3	8.7	 20
466	 26	188.0	23.3	 25
467	 26	63.0	10.3	 20
468	 26	57.0	10.9	 25
469	 26	88.0	15.5	 25
470	 26	62.3	10.3	 20
471	 26	165.0	18.9	 25
472	 26	210.0	21.3	 25
473	 26	89.0	12.1	 20
474	 26	44.0	7.6	 25
475	 26	56.0	9.5	 25
476	 26	41.3	8.1	 16
477	 26	43.5	7.5	 20
478	 26	40.3	6.6	 20
479	 26	43.3	6.7	 16
480	 26	39.0	7.6	 25
481	 26	39.0	6.1	 25
482	 26	46.0	8.0	 20
483	 26	70.0	13.0	 25
484	 26	44.0	6.8	 25
485	 26	47.0	9.0	 20
486	 26	52.0	9.3	 25
487	 26	373.0	43.0	 25
488	 26	44.3	7.7	 20
489	 26	47.0	8.0	 25
490	 26	42.5	8.7	 20
491	 26	37.3	5.5	 16
492	 26	37.8	5.8	 20
493	 26	67.5	12.9	 20
494	 26	40.5	6.2	 20
495	 26	43.0	7.2	 25
496	 26	46.0	5.9	 25
497	 26	44.5	3.7	 20
498	 26	39.0	5.6	 25
499	 26	43.0	8.2	 25
500	 26	40.3	7.3	 20
501	 26	51.0	8.9	 25
502	 26	50.0	9.9	 25
503	 26	83.8	13.7	 16
504	 26	76.8	12.2	 20
505	 26	62.0	9.9	 20
506	 26	100.3	12.8	 16
507	 26	601.8	36.9	 20
508	 26	476.0	52.7	 25
509	 26	61.3	8.9	 20
510	 26	67.0	11.1	 25
511	 26	284.0	43.3	 25
512	 26	58.3	8.1	 20
513	 26	73.0	11.6	 25
514	 26	48.0	8.4	 25
515	 26	46.8	7.3	 20
516	 26	380.0	44.4	 25
517	 26	48.0	6.5	 20
518	 26	85.5	12.1	 16
519	 26	116.5	15.1	 20
520	 26	123.8	17.6	 20
521	 26	65.0	10.8	 16
522	 26	49.0	7.9	 25
523	 26	76.0	9.4	 25
524	 26	53.0	6.0	 20
525	 26	65.0	10.0	 25
526	 26	67.0	11.7	 25
527	 26	52.0	7.7	 20
528	 26	60.0	9.1	 25
529	 26	119.0	12.2	 25
530	 26	106.0	14.8	 20
531	 26	48.5	6.4	 20
532	 26	85.0	11.8	 20
533	 26	77.5	6.5	 16
534	 26	65.3	9.4	 20
535	 26	65.0	17.8	 20
536	 26	1211.5	63.2	 20
537	 26	90.0	12.1	 25
538	 26	107.0	14.9	 25
539	 26	47.3	7.0	 20
540	 26	62.0	8.3	 25
541	 26	61.0	11.9	 25
542	 26	53.5	9.3	 20
543	 26	96.0	11.8	 25
544	 26	128.0	18.7	 25
545	 26	309.3	29.0	 16
546	 26	127.0	15.5	 20
547	 26	44.3	6.8	 20
548	 26	38.3	5.2	 16
549	 26	38.0	8.5	 20
550	 26	40.0	6.9	 25
551	 26	52.5	9.3	 20
552	 26	49.0	7.7	 25
553	 26	59.0	8.7	 25
554	 26	38.0	5.3	 20
555	 26	41.0	5.8	 25
556	 26	42.0	7.3	 25
557	 26	43.3	7.5	 20
558	 26	41.0	8.2	 25
559	 26	40.8	6.4	 20
560	 26	60.3	9.1	 16
561	 26	50.3	6.7	 20
562	 26	195.3	17.6	 20
563	 26	107.8	17.9	 16
564	 26	53.0	8.0	 25
565	 26	52.0	8.7	 25
566	 26	50.3	7.8	 20
567	 26	54.0	9.1	 25
568	 26	50.0	6.8	 25
569	 26	49.5	9.0	 20
570	 26	47.0	8.2	 25
571	 26	43.0	8.3	 25
572	 26	40.3	7.2	 20
573	 26	44.0	6.2	 20
574	 26	61.3	8.7	 20
575	 26	51.5	8.2	 16
576	 26	49.3	6.8	 20
577	 26	41.8	9.0	 20
578	 26	37.3	5.0	 20
579	 26	39.0	7.5	 25
580	 26	75.0	11.2	 25
581	 26	40.0	6.5	 20
582	 26	45.0	8.3	 25
583	 26	46.0	9.9	 25
584	 26	144.0	14.9	 20
585	 26	74.0	12.1	 25
586	 26	241.0	52.2	 25
587	 26	49.5	9.9	 16
588	 26	54.0	10.0	 20
589	 26	51.0	6.3	 20
590	 26	86.0	11.4	 16
591	 26	71.3	10.5	 20
592	 26	80.0	11.5	 25
593	 26	49.0	10.0	 20
594	 26	45.0	7.4	 25
595	 26	41.0	8.6	 25
596	 26	47.0	5.9	 20
597	 26	55.0	9.0	 25
598	 26	40.0	6.4	 25
599	 26	47.3	7.8	 20
600	 26	144.0	19.7	 25
601	 26	48.0	8.2	 20
602	 26	46.3	5.7	 16
603	 26	61.0	10.4	 20
604	 26	44.3	7.5	 20
605	 26	70.5	10.1	 16
606	 26	48.0	8.2	 25
607	 26	49.0	7.0	 25
608	 26	40.0	7.0	 20
609	 26	49.0	8.5	 25
610	 26	43.0	9.0	 25
611	 26	44.0	7.3	 20
612	 26	38.0	7.1	 25
613	 26	37.0	5.4	 25
614	 26	42.0	5.9	 20
615	 26	36.3	6.3	 20
616	 26	43.5	6.8	 20
617	 26	44.0	6.8	 16
618	 26	54.3	10.0	 20
619	 26	38.0	7.9	 20
620	 26	43.3	7.8	 20
621	 26	41.0	7.5	 25
622	 26	44.0	8.1	 25
623	 26	58.5	6.2	 20
624	 26	47.0	7.8	 25
625	 26	62.0	12.2	 25
626	 26	46.5	8.3	 20
627	 26	43.0	6.3	 25
628	 26	85.0	16.8	 25
629	 26	47.5	7.4	 16
630	 26	46.3	7.1	 20
631	 26	54.3	7.0	 20
632	 26	47.3	6.0	 16
633	 26	42.0	6.2	 25
634	 26	98.0	15.1	 25
635	 26	137.0	16.5	 20
636	 26	59.0	9.5	 25
637	 26	93.0	14.4	 25
638	 26	59.0	7.2	 20
639	 26	1504.0	240.8	 25
  0	 27	47.0	7.1	 25
  1	 27	61.0	7.2	 20
  2	 27	50.0	10.4	 25
  3	 27	39.0	6.1	 25
  4	 27	48.0	7.4	 20
  5	 27	50.0	9.7	 25
  6	 27	48.0	8.8	 25
  7	 27	56.3	10.1	 16
  8	 27	46.3	8.0	 20
  9	 27	47.3	9.0	 20
 10	 27	43.0	8.6	 16
 11	 27	45.0	8.7	 25
 12	 27	63.0	9.6	 25
 13	 27	254.0	22.1	 20
 14	 27	79.0	26.6	 25
 15	 27	248.0	43.2	 25
 16	 27	49.3	6.6	 20
 17	 27	97.0	19.3	 25
 18	 27	48.0	8.7	 25
 19	 27	43.3	7.2	 20
 20	 27	44.0	8.7	 25
 21	 27	36.3	6.3	 20
 22	 27	42.5	8.4	 16
 23	 27	41.3	6.6	 20
 24	 27	42.5	5.3	 20
 25	 27	40.3	5.5	 20
 26	 27	45.0	7.3	 25
 27	 27	66.0	15.3	 25
 28	 27	133.5	20.2	 20
 29	 27	60.0	8.5	 25
 30	 27	52.0	8.6	 25
 31	 27	175.3	16.1	 20
 32	 27	143.0	20.2	 25
 33	 27	74.0	12.4	 25
 34	 27	74.3	14.8	 20
 35	 27	65.5	12.2	 20
 36	 27	66.5	10.1	 20
 37	 27	72.8	10.3	 16
 38	 27	66.3	10.9	 20
 39	 27	49.0	7.8	 25
 40	 27	233.8	23.2	 20
 41	 27	128.0	16.4	 25
 42	 27	599.0	79.8	 25
 43	 27	44.3	7.0	 20
 44	 27	39.0	6.8	 25
 45	 27	42.0	6.2	 25
 46	 27	44.0	7.9	 20
 47	 27	48.0	8.9	 25
 48	 27	40.0	5.5	 25
 49	 27	40.0	7.0	 16
 50	 27	39.0	8.2	 20
 51	 27	35.0	4.4	 20
 52	 27	48.3	8.6	 16
 53	 27	62.0	10.9	 25
 54	 27	43.0	7.4	 25
 55	 27	36.3	8.1	 20
 56	 27	40.0	6.9	 25
 57	 27	41.0	7.2	 25
 58	 27	43.0	8.9	 20
 59	 27	40.0	7.1	 25
 60	 27	50.0	119.1	 25
 61	 27	38.5	6.6	 20
 62	 27	38.0	6.9	 20
 63	 27	42.5	7.4	 20
 64	 27	44.3	7.2	 16
 65	 27	67.5	10.9	 20
 66	 27	65.3	8.6	 20
 67	 27	42.3	8.3	 20
 68	 27	45.0	8.2	 25
 69	 27	44.0	8.9	 25
 70	 27	40.3	6.3	 20
 71	 27	185.0	38.0	 25
 72	 27	69.0	8.9	 25
 73	 27	62.0	12.5	 20
 74	 27	293.0	43.5	 25
 75	 27	58.0	9.8	 25
 76	 27	53.3	8.1	 16
 77	 27	456.3	64.6	 20
 78	 27	117.8	13.0	 20
 79	 27	206.0	29.9	 16
 80	 27	193.3	20.6	 20
 81	 27	135.0	22.6	 25
 82	 27	82.0	13.2	 20
 83	 27	49.0	9.0	 25
 84	 27	48.0	7.8	 25
 85	 27	56.5	9.3	 20
 86	 27	61.0	9.5	 25
 87	 27	67.0	8.1	 25
 88	 27	59.0	8.5	 20
 89	 27	51.0	8.8	 25
 90	 27	43.0	8.6	 20
 91	 27	253.0	18.6	 16
 92	 27	58.8	10.1	 20
 93	 27	77.3	13.2	 20
 94	 27	183.0	17.3	 16
 95	 27	435.0	47.0	 25
 96	 27	374.0	31.9	 25
 97	 27	115.0	14.4	 20
 98	 27	44.0	9.7	 25
 99	 27	69.0	10.8	 25
100	 27	278.8	31.5	 20
101	 27	77.0	12.1	 25
102	 27	80.0	12.6	 25
103	 27	351.3	48.9	 20
104	 27	99.5	14.2	 20
105	 27	79.3	10.6	 20
106	 27	72.8	11.5	 16
107	 27	68.3	14.0	 20
108	 27	39.0	6.6	 20
109	 27	42.8	7.3	 20
110	 27	37.0	7.1	 25
111	 27	44.0	8.1	 25
112	 27	41.5	7.9	 20
113	 27	41.0	7.1	 25
114	 27	37.0	7.3	 25
115	 27	43.3	5.8	 20
116	 27	64.0	15.5	 25
117	 27	51.0	8.7	 25
118	 27	43.5	8.8	 16
119	 27	221.8	26.3	 20
120	 27	150.0	19.1	 20
121	 27	58.8	7.4	 16
122	 27	43.0	8.2	 20
123	 27	41.0	7.0	 25
124	 27	64.8	9.3	 20
125	 27	61.0	10.4	 25
126	 27	64.0	8.5	 25
127	 27	62.3	11.5	 20
128	 27	40.0	8.3	 25
129	 27	39.0	6.8	 25
130	 27	41.0	8.4	 20
131	 27	37.0	7.0	 25
132	 27	106.3	12.9	 20
133	 27	41.3	9.6	 16
134	 27	54.3	11.0	 20
135	 27	66.3	9.2	 20
136	 27	57.3	8.8	 16
137	 27	234.0	34.9	 25
138	 27	248.0	19.8	 25
139	 27	223.3	18.7	 20
140	 27	83.0	14.2	 25
141	 27	49.0	9.9	 25
142	 27	102.8	18.2	 20
143	 27	59.0	8.8	 25
144	 27	165.0	18.2	 25
145	 27	63.3	12.8	 20
146	 27	115.0	14.3	 20
147	 27	49.3	11.3	 20
148	 27	40.5	6.6	 16
149	 27	244.3	45.2	 20
150	 27	40.5	7.7	 20
151	 27	40.0	5.1	 20
152	 27	70.0	9.9	 25
153	 27	158.0	23.6	 25
154	 27	109.8	17.2	 20
155	 27	132.0	19.0	 25
156	 27	515.0	87.1	 25
157	 27	301.3	40.0	 20
158	 27	115.0	16.1	 25
159	 27	54.0	8.8	 25
160	 27	114.3	14.4	 16
161	 27	45.5	10.3	 20
162	 27	45.0	7.4	 20
163	 27	53.5	9.5	 16
164	 27	50.3	9.2	 20
165	 27	58.0	10.2	 25
166	 27	71.0	10.4	 20
167	 27	53.0	8.3	 25
168	 27	76.0	10.4	 25
169	 27	154.5	25.2	 20
170	 27	120.0	18.2	 25
171	 27	47.0	7.6	 25
172	 27	55.5	9.2	 20
173	 27	43.0	7.5	 25
174	 27	38.3	7.5	 20
175	 27	47.0	7.3	 16
176	 27	48.3	9.0	 20
177	 27	66.0	8.0	 20
178	 27	37.5	7.2	 16
179	 27	43.0	7.9	 25
180	 27	42.0	6.0	 25
181	 27	72.3	12.0	 20
182	 27	142.0	26.1	 25
183	 27	58.0	10.2	 25
184	 27	36.0	7.7	 20
185	 27	39.0	7.3	 25
186	 27	46.0	6.6	 25
187	 27	44.0	7.9	 20
188	 27	58.0	9.8	 20
189	 27	49.3	9.2	 20
190	 27	63.0	11.3	 16
191	 27	92.3	12.4	 20
192	 27	105.0	18.9	 25
193	 27	82.3	12.1	 20
194	 27	82.0	13.4	 25
195	 27	93.0	27.5	 25
196	 27	49.5	9.3	 20
197	 27	38.0	6.1	 25
198	 27	70.0	11.4	 25
199	 27	47.3	8.8	 20
200	 27	52.0	9.4	 25
201	 27	63.0	8.8	 25
202	 27	55.0	6.1	 16
203	 27	53.3	10.0	 20
204	 27	47.3	9.2	 20
205	 27	41.8	5.4	 16
206	 27	41.0	7.3	 25
207	 27	40.0	6.5	 25
208	 27	45.3	9.4	 20
209	 27	42.0	7.9	 25
210	 27	38.0	6.3	 25
211	 27	41.0	6.5	 20
212	 27	40.0	6.4	 25
213	 27	66.0	15.7	 25
214	 27	39.8	6.3	 20
215	 27	39.0	6.5	 25
216	 27	50.3	4.6	 20
217	 27	161.3	19.8	 16
218	 27	56.3	8.5	 20
219	 27	66.0	11.2	 20
220	 27	39.3	6.7	 20
221	 27	1390.0	145.0	 25
222	 27	49.0	8.5	 25
223	 27	47.3	8.5	 20
224	 27	97.0	13.6	 25
225	 27	108.0	15.5	 25
226	 27	55.0	8.9	 20
227	 27	40.0	6.8	 25
228	 27	35.0	5.2	 25
229	 27	36.0	7.8	 20
230	 27	39.0	5.6	 20
231	 27	42.0	5.0	 20
232	 27	42.0	8.8	 16
233	 27	48.0	8.1	 20
234	 27	66.0	11.7	 25
235	 27	48.0	6.2	 20
236	 27	51.0	9.0	 25
237	 27	76.0	12.9	 25
238	 27	108.0	15.8	 20
239	 27	369.0	65.0	 25
240	 27	122.0	16.9	 25
241	 27	101.3	16.0	 20
242	 27	51.0	10.1	 25
243	 27	235.0	26.9	 25
244	 27	476.0	35.7	 16
245	 27	145.5	18.2	 20
246	 27	662.3	51.3	 20
247	 27	120.3	12.8	 16
248	 27	69.0	11.0	 25
249	 27	65.0	10.6	 25
250	 27	49.0	9.1	 20
251	 27	548.0	116.5	 25
252	 27	42.0	6.1	 25
253	 27	39.0	7.5	 20
254	 27	48.0	9.3	 25
255	 27	44.0	4.8	 25
256	 27	44.3	5.5	 20
257	 27	46.0	11.1	 20
258	 27	50.5	10.3	 20
259	 27	52.5	10.6	 16
260	 27	76.5	11.7	 20
261	 27	47.5	7.1	 20
262	 27	49.8	11.0	 20
263	 27	53.0	6.8	 25
264	 27	49.0	9.0	 25
265	 27	41.5	6.8	 20
266	 27	41.0	8.1	 25
267	 27	100.0	17.6	 25
268	 27	52.5	8.3	 20
269	 27	48.0	8.8	 25
270	 27	44.0	8.1	 25
271	 27	55.5	6.6	 16
272	 27	46.0	8.2	 20
273	 27	39.3	6.9	 20
274	 27	43.5	9.8	 20
275	 27	53.8	10.9	 16
276	 27	47.0	8.5	 25
277	 27	50.0	8.1	 25
278	 27	54.3	8.7	 20
279	 27	37.0	8.1	 25
280	 27	44.0	8.5	 25
281	 27	41.0	7.6	 20
282	 27	40.0	6.4	 25
283	 27	40.0	6.1	 25
284	 27	37.8	5.9	 20
285	 27	44.3	14.2	 20
286	 27	41.3	5.1	 20
287	 27	35.3	10.5	 16
288	 27	62.3	7.7	 20
289	 27	40.5	8.0	 20
290	 27	74.8	11.1	 20
291	 27	45.0	7.1	 25
292	 27	82.0	11.5	 25
293	 27	48.3	9.9	 20
294	 27	37.0	6.9	 25
295	 27	46.0	6.7	 25
296	 27	43.3	6.4	 20
297	 27	62.0	10.5	 25
298	 27	62.0	12.1	 25
299	 27	64.0	11.5	 16
300	 27	118.3	15.9	 20
301	 27	41.3	8.3	 20
302	 27	48.0	8.0	 16
303	 27	57.5	9.8	 20
304	 27	55.0	8.0	 25
305	 27	53.3	8.9	 20
306	 27	41.0	8.1	 25
307	 27	42.0	8.0	 25
308	 27	42.3	5.8	 20
309	 27	184.0	30.9	 25
310	 27	80.0	14.2	 25
311	 27	40.0	6.6	 20
312	 27	43.0	5.8	 25
313	 27	51.0	7.4	 20
314	 27	147.3	12.8	 16
315	 27	124.0	17.3	 20
316	 27	1913.8	162.1	 20
317	 27	293.3	28.4	 16
318	 27	49.0	8.4	 25
319	 27	71.0	10.0	 25
320	 27	43.8	7.4	 20
321	 27	46.0	8.4	 25
322	 27	37.0	5.3	 25
323	 27	36.5	6.1	 20
324	 27	45.0	8.6	 25
325	 27	40.0	7.3	 25
326	 27	255.0	31.7	 20
327	 27	47.5	8.7	 20
328	 27	45.8	7.9	 20
329	 27	47.0	7.1	 16
330	 27	37.8	7.3	 20
331	 27	46.3	5.9	 20
332	 27	39.3	4.8	 20
333	 27	63.0	10.3	 25
334	 27	88.0	14.4	 25
335	 27	54.3	9.9	 20
336	 27	182.0	34.1	 25
337	 27	64.0	8.6	 25
338	 27	52.3	7.3	 20
339	 27	194.0	37.8	 25
340	 27	105.0	16.6	 25
341	 27	117.8	14.6	 16
342	 27	85.8	12.8	 20
343	 27	104.3	11.0	 20
344	 27	63.5	8.6	 16
345	 27	50.5	7.9	 20
346	 27	42.0	8.0	 25
347	 27	41.0	7.1	 20
348	 27	49.0	8.9	 25
349	 27	40.0	6.6	 25
350	 27	37.3	7.9	 20
351	 27	46.0	9.3	 25
352	 27	56.0	9.1	 25
353	 27	55.0	7.4	 20
354	 27	93.0	15.5	 25
355	 27	54.8	10.0	 20
356	 27	51.3	5.3	 16
357	 27	40.3	4.6	 20
358	 27	60.3	10.1	 20
359	 27	51.0	6.5	 16
360	 27	46.0	8.1	 25
361	 27	71.0	12.9	 25
362	 27	49.8	9.2	 20
363	 27	52.0	9.5	 25
364	 27	56.0	7.7	 25
365	 27	43.3	6.5	 20
366	 27	44.0	8.0	 25
367	 27	71.0	12.5	 25
368	 27	42.3	7.2	 20
369	 27	46.3	7.6	 20
370	 27	251.0	30.7	 20
371	 27	414.3	33.8	 16
372	 27	201.5	23.8	 20
373	 27	351.0	33.3	 25
374	 27	56.5	10.5	 20
375	 27	42.0	6.9	 25
376	 27	213.0	23.5	 25
377	 27	118.0	17.8	 20
378	 27	115.0	18.7	 25
379	 27	46.0	7.3	 25
380	 27	66.5	11.1	 20
381	 27	63.0	13.3	 25
382	 27	207.0	38.9	 25
383	 27	62.3	8.1	 16
384	 27	58.0	10.5	 20
385	 27	134.0	16.6	 20
386	 27	105.0	9.9	 16
387	 27	59.0	10.5	 25
388	 27	70.0	11.2	 25
389	 27	59.3	10.5	 20
390	 27	49.0	9.6	 25
391	 27	45.0	7.5	 25
392	 27	41.0	4.4	 20
393	 27	44.0	9.5	 25
394	 27	57.0	10.0	 25
395	 27	48.5	6.9	 20
396	 27	72.0	12.5	 25
397	 27	44.8	9.6	 20
398	 27	37.0	7.8	 16
399	 27	63.0	7.8	 20
400	 27	92.8	21.8	 20
401	 27	42.3	6.1	 20
402	 27	89.0	13.6	 25
403	 27	89.0	13.7	 25
404	 27	52.3	8.2	 20
405	 27	91.0	13.4	 25
406	 27	67.0	12.2	 25
407	 27	40.3	6.9	 20
408	 27	39.0	6.7	 25
409	 27	41.0	9.4	 25
410	 27	39.3	7.3	 20
411	 27	76.3	10.1	 20
412	 27	49.3	8.7	 20
413	 27	325.3	25.6	 16
414	 27	262.3	23.2	 20
415	 27	131.0	20.2	 25
416	 27	103.0	10.2	 20
417	 27	148.0	20.6	 25
418	 27	141.0	17.1	 25
419	 27	71.0	12.6	 20
420	 27	71.0	12.8	 25
421	 27	68.0	10.0	 25
422	 27	89.8	14.7	 20
423	 27	43.0	6.1	 25
424	 27	44.0	9.5	 25
425	 27	41.0	8.3	 16
426	 27	56.3	6.6	 20
427	 27	67.0	7.9	 20
428	 27	42.0	6.0	 16
429	 27	43.0	7.5	 25
430	 27	83.0	14.1	 25
431	 27	57.5	8.1	 20
432	 27	52.0	7.7	 25
433	 27	88.0	19.7	 25
434	 27	60.8	10.0	 20
435	 27	65.0	21.1	 25
436	 27	193.0	19.9	 25
437	 27	124.0	21.9	 20
438	 27	61.5	10.0	 20
439	 27	42.3	8.2	 20
440	 27	45.3	5.7	 16
441	 27	62.5	7.8	 20
442	 27	49.0	8.0	 20
443	 27	81.8	15.0	 20
444	 27	119.0	15.0	 25
445	 27	50.0	9.0	 25
446	 27	40.5	7.0	 20
447	 27	64.0	11.7	 25
448	 27	43.0	6.8	 25
449	 27	56.3	8.5	 20
450	 27	50.0	8.4	 25
451	 27	54.0	8.3	 25
452	 27	46.0	10.4	 16
453	 27	124.0	16.1	 20
454	 27	47.0	7.4	 20
455	 27	44.8	9.0	 16
456	 27	57.3	10.8	 20
457	 27	76.0	8.7	 25
458	 27	180.5	20.5	 20
459	 27	113.0	30.0	 25
460	 27	120.0	15.7	 25
461	 27	136.0	20.5	 20
462	 27	49.0	7.9	 25
463	 27	37.0	8.1	 25
464	 27	63.5	9.9	 20
465	 27	47.0	7.8	 25
466	 27	41.5	7.5	 20
467	 27	41.8	8.1	 16
468	 27	47.5	7.3	 20
469	 27	49.3	7.8	 20
470	 27	46.3	7.0	 16
471	 27	39.0	7.5	 25
472	 27	39.0	6.5	 25
473	 27	42.3	9.4	 20
474	 27	43.0	8.6	 25
475	 27	42.0	7.5	 25
476	 27	46.8	7.7	 20
477	 27	350.0	45.1	 25
478	 27	388.0	83.6	 25
479	 27	45.8	6.4	 20
480	 27	44.3	8.7	 20
481	 27	44.3	9.4	 20
482	 27	71.3	11.9	 16
483	 27	51.3	7.9	 20
484	 27	64.0	8.6	 20
485	 27	43.3	5.6	 20
486	 27	42.0	8.2	 25
487	 27	70.0	9.6	 25
488	 27	89.3	17.7	 20
489	 27	80.0	12.9	 25
490	 27	44.0	7.4	 25
491	 27	39.8	7.5	 20
492	 27	241.0	57.4	 25
493	 27	44.0	7.7	 25
494	 27	44.8	5.8	 16
495	 27	53.5	8.0	 20
496	 27	143.3	17.1	 20
497	 27	434.8	53.0	 16
498	 27	431.8	47.1	 20
499	 27	67.0	9.0	 25
500	 27	60.5	8.6	 20
501	 27	46.0	8.0	 25
502	 27	71.0	9.1	 25
503	 27	151.5	24.3	 20
504	 27	60.0	11.6	 25
505	 27	46.0	7.8	 25
506	 27	70.3	9.5	 20
507	 27	50.0	9.2	 25
508	 27	54.3	9.6	 20
509	 27	42.5	6.0	 16
510	 27	40.0	6.0	 20
511	 27	68.5	12.1	 20
512	 27	55.5	6.6	 16
513	 27	55.0	10.1	 25
514	 27	347.0	50.7	 25
515	 27	162.8	20.7	 20
516	 27	365.0	34.0	 25
517	 27	180.0	27.0	 25
518	 27	61.3	7.9	 20
519	 27	124.0	18.6	 25
520	 27	47.0	5.9	 25
521	 27	44.3	9.1	 20
522	 27	42.3	5.9	 20
523	 27	41.0	5.8	 20
524	 27	45.0	5.1	 16
525	 27	52.3	7.0	 20
526	 27	47.8	8.7	 20
527	 27	143.8	19.8	 20
528	 27	47.0	12.7	 25
529	 27	47.0	8.2	 25
530	 27	114.3	14.0	 20
531	 27	66.0	9.0	 25
532	 27	62.0	9.6	 25
533	 27	360.8	26.4	 20
534	 27	69.0	12.1	 25
535	 27	52.0	10.9	 25
536	 27	54.3	10.0	 16
537	 27	40.0	6.2	 20
538	 27	39.5	6.8	 20
539	 27	46.0	8.2	 16
540	 27	42.0	8.4	 20
541	 27	46.0	7.4	 25
542	 27	47.3	8.6	 20
543	 27	58.0	10.3	 25
544	 27	46.0	7.5	 25
545	 27	41.3	8.7	 20
546	 27	52.0	9.4	 25
547	 27	48.0	7.1	 25
548	 27	39.3	6.5	 20
549	 27	58.0	12.5	 25
550	 27	76.3	12.4	 20
551	 27	39.0	6.3	 16
552	 27	74.3	27.8	 20
553	 27	62.3	10.6	 20
554	 27	53.0	9.3	 16
555	 27	71.0	11.5	 25
556	 27	50.0	9.3	 25
557	 27	60.5	10.6	 20
558	 27	45.0	8.1	 25
559	 27	154.0	32.3	 25
560	 27	54.5	7.8	 20
561	 27	68.0	8.1	 25
562	 27	75.0	13.0	 25
563	 27	88.8	19.9	 20
564	 27	80.3	8.9	 20
565	 27	45.3	7.5	 20
566	 27	52.3	9.8	 16
567	 27	40.0	5.9	 20
568	 27	42.0	7.0	 25
569	 27	49.3	8.5	 20
570	 27	47.0	10.2	 25
571	 27	61.0	11.6	 25
572	 27	56.5	10.7	 20
573	 27	38.0	6.6	 25
574	 27	47.0	8.2	 25
575	 27	50.5	7.6	 20
576	 27	50.0	9.0	 25
577	 27	51.0	8.3	 25
578	 27	51.0	9.0	 16
579	 27	42.5	6.9	 20
580	 27	48.5	8.5	 20
581	 27	44.5	9.3	 16
582	 27	42.0	6.7	 25
583	 27	398.0	62.3	 25
584	 27	55.5	8.6	 20
585	 27	135.0	17.7	 25
586	 27	73.0	10.4	 25
587	 27	131.5	17.1	 20
588	 27	57.0	13.1	 25
589	 27	76.0	12.9	 25
590	 27	80.5	12.5	 20
591	 27	60.0	7.0	 25
592	 27	71.8	13.3	 20
593	 27	51.3	8.5	 16
594	 27	44.5	6.7	 20
595	 27	88.3	11.8	 20
596	 27	42.8	7.4	 20
597	 27	127.0	20.5	 25
598	 27	42.0	10.2	 25
599	 27	53.8	8.0	 20
600	 27	49.0	7.4	 25
601	 27	45.0	8.4	 25
602	 27	41.0	7.8	 20
603	 27	40.0	6.2	 25
604	 27	47.0	9.3	 25
605	 27	47.3	6.5	 20
606	 27	48.0	8.6	 20
607	 27	265.3	42.8	 20
608	 27	60.0	10.3	 16
609	 27	100.5	12.2	 20
610	 27	85.0	15.6	 25
611	 27	48.5	8.5	 20
612	 27	48.0	6.7	 25
613	 27	58.0	9.3	 25
614	 27	64.3	8.7	 20
615	 27	48.0	10.5	 25
616	 27	53.0	9.2	 25
617	 27	121.0	19.3	 20
618	 27	42.0	6.6	 25
619	 27	57.0	9.4	 25
620	 27	87.5	12.2	 16
621	 27	40.3	8.5	 20
622	 27	40.8	6.3	 20
623	 27	38.3	5.4	 16
624	 27	45.0	8.6	 25
625	 27	157.0	28.5	 25
626	 27	42.3	6.4	 20
627	 27	46.0	8.7	 25
628	 27	70.0	13.4	 25
629	 27	60.5	9.3	 20
630	 27	53.0	9.2	 25
631	 27	82.0	12.7	 25
632	 27	191.0	40.4	 20
633	 27	58.5	9.3	 20
634	 27	76.5	11.2	 20
635	 27	51.3	6.9	 16
636	 27	67.0	10.7	 20
637	 27	225.0	31.8	 20
638	 27	198.3	25.1	 20
639	 27	51.0	9.0	 25
  0	 28	1455.3	184.5	 20
  1	 28	44.0	5.7	 16
  2	 28	41.0	6.7	 25
  3	 28	43.0	7.6	 25
  4	 28	50.3	7.8	 20
  5	 28	46.0	9.2	 25
  6	 28	41.0	6.7	 25
  7	 28	49.3	10.0	 20
  8	 28	49.0	6.3	 25
  9	 28	41.0	7.7	 25
 10	 28	43.3	7.2	 20
 11	 28	46.5	9.5	 20
 12	 28	77.8	19.1	 20
 13	 28	114.5	15.5	 16
 14	 28	47.3	6.7	 20
 15	 28	46.0	7.3	 20
 16	 28	58.3	8.8	 20
 17	 28	58.0	8.5	 25
 18	 28	42.0	8.2	 25
 19	 28	48.0	6.2	 20
 20	 28	44.0	7.3	 25
 21	 28	37.0	7.0	 25
 22	 28	47.3	7.0	 20
 23	 28	40.0	8.0	 25
 24	 28	42.0	7.3	 25
 25	 28	39.0	5.2	 16
 26	 28	36.0	4.7	 20
 27	 28	50.8	8.3	 20
 28	 28	82.8	11.8	 16
 29	 28	55.8	8.7	 20
 30	 28	47.0	7.8	 25
 31	 28	84.5	15.6	 20
 32	 28	77.0	11.6	 25
 33	 28	54.0	8.0	 25
 34	 28	58.3	9.7	 20
 35	 28	47.0	10.9	 25
 36	 28	88.0	15.4	 25
 37	 28	102.5	12.6	 20
 38	 28	76.0	8.0	 25
 39	 28	46.0	7.5	 20
 40	 28	112.8	17.4	 16
 41	 28	98.5	10.4	 20
 42	 28	292.0	24.7	 20
 43	 28	40.3	7.4	 16
 44	 28	42.0	6.4	 25
 45	 28	42.0	7.0	 25
 46	 28	45.3	7.1	 20
 47	 28	45.0	7.4	 25
 48	 28	41.0	6.1	 25
 49	 28	39.5	9.2	 20
 50	 28	45.0	8.2	 25
 51	 28	39.0	6.5	 25
 52	 28	42.8	6.3	 20
 53	 28	52.0	8.4	 20
 54	 28	46.0	9.2	 20
 55	 28	40.0	5.0	 16
 56	 28	39.0	7.2	 20
 57	 28	39.3	7.4	 20
 58	 28	40.3	6.9	 20
 59	 28	42.0	6.2	 25
 60	 28	40.0	6.4	 25
 61	 28	42.0	6.8	 20
 62	 28	38.0	7.1	 25
 63	 28	39.0	8.5	 25
 64	 28	37.5	5.8	 20
 65	 28	40.0	6.1	 25
 66	 28	44.0	7.0	 25
 67	 28	39.5	5.6	 16
 68	 28	41.5	7.8	 20
 69	 28	42.0	7.3	 20
 70	 28	43.3	9.1	 16
 71	 28	80.3	13.4	 20
 72	 28	53.0	8.0	 25
 73	 28	48.0	9.7	 20
 74	 28	249.0	31.0	 25
 75	 28	48.0	6.7	 25
 76	 28	50.0	7.5	 20
 77	 28	130.0	21.5	 25
 78	 28	59.0	10.2	 25
 79	 28	75.3	11.6	 20
 80	 28	110.0	20.1	 25
 81	 28	62.3	11.7	 20
 82	 28	97.0	13.7	 16
 83	 28	47.3	8.9	 20
 84	 28	53.8	9.4	 20
 85	 28	43.5	6.7	 16
 86	 28	48.0	8.5	 25
 87	 28	43.0	6.5	 25
 88	 28	44.0	6.3	 20
 89	 28	44.0	7.0	 25
 90	 28	40.0	5.5	 25
 91	 28	161.8	31.2	 20
 92	 28	56.0	9.2	 25
 93	 28	92.0	10.8	 25
 94	 28	114.8	16.5	 20
 95	 28	275.0	24.5	 20
 96	 28	293.3	30.5	 20
 97	 28	91.8	10.7	 16
 98	 28	48.5	10.9	 20
 99	 28	60.5	9.4	 20
100	 28	374.0	27.4	 20
101	 28	90.0	12.1	 25
102	 28	99.0	12.9	 25
103	 28	246.8	26.2	 20
104	 28	105.0	19.1	 25
105	 28	94.0	14.0	 25
106	 28	83.3	14.3	 20
107	 28	96.0	10.8	 25
108	 28	44.0	7.3	 25
109	 28	41.5	6.6	 16
110	 28	42.0	8.4	 20
111	 28	44.0	5.6	 20
112	 28	36.8	5.4	 16
113	 28	37.3	6.3	 20
114	 28	36.0	6.4	 25
115	 28	42.3	5.9	 20
116	 28	51.0	10.6	 25
117	 28	45.0	6.6	 25
118	 28	45.3	5.8	 20
119	 28	83.0	11.5	 25
120	 28	105.0	17.3	 25
121	 28	128.3	20.2	 20
122	 28	47.0	7.8	 25
123	 28	48.3	5.9	 20
124	 28	47.0	7.0	 16
125	 28	47.0	7.4	 20
126	 28	54.0	9.6	 20
127	 28	44.0	8.6	 20
128	 28	38.0	6.5	 25
129	 28	38.0	6.7	 25
130	 28	36.5	5.6	 20
131	 28	42.0	8.2	 25
132	 28	51.0	11.0	 25
133	 28	37.0	5.9	 20
134	 28	45.0	6.4	 25
135	 28	44.0	7.6	 25
136	 28	48.3	9.5	 20
137	 28	161.8	24.1	 20
138	 28	131.8	19.1	 20
139	 28	97.5	10.5	 16
140	 28	48.5	8.2	 20
141	 28	45.0	8.5	 25
142	 28	41.0	6.9	 20
143	 28	65.0	10.1	 25
144	 28	145.0	22.5	 25
145	 28	120.5	17.7	 20
146	 28	300.0	25.4	 25
147	 28	60.0	9.6	 25
148	 28	48.0	9.9	 20
149	 28	123.0	16.9	 25
150	 28	40.0	6.0	 25
151	 28	43.0	6.6	 16
152	 28	50.0	9.0	 20
153	 28	103.8	15.3	 20
154	 28	82.5	11.2	 16
155	 28	131.0	24.1	 25
156	 28	365.0	29.4	 25
157	 28	204.0	15.5	 20
158	 28	153.0	24.6	 25
159	 28	56.0	7.6	 25
160	 28	94.5	13.9	 20
161	 28	44.0	8.0	 25
162	 28	46.0	8.1	 25
163	 28	47.0	7.5	 20
164	 28	52.0	8.2	 25
165	 28	95.0	10.0	 20
166	 28	57.3	9.7	 16
167	 28	79.3	10.7	 20
168	 28	211.0	26.4	 20
169	 28	120.3	10.2	 20
170	 28	104.0	12.5	 25
171	 28	44.0	7.6	 25
172	 28	46.3	9.0	 20
173	 28	45.0	6.4	 25
174	 28	40.0	6.6	 25
175	 28	42.5	8.2	 20
176	 28	46.0	7.7	 25
177	 28	49.0	8.3	 25
178	 28	44.5	8.4	 20
179	 28	41.0	8.1	 20
180	 28	50.3	8.0	 20
181	 28	139.3	17.8	 16
182	 28	144.5	15.5	 20
183	 28	61.0	10.2	 25
184	 28	43.0	6.2	 20
185	 28	43.0	9.2	 25
186	 28	44.0	7.2	 25
187	 28	42.0	9.8	 20
188	 28	48.0	10.8	 25
189	 28	45.0	8.3	 25
190	 28	70.5	9.3	 20
191	 28	53.0	8.0	 25
192	 28	149.5	13.4	 20
193	 28	41.5	9.5	 16
194	 28	83.5	11.3	 20
195	 28	49.8	6.7	 20
196	 28	35.3	4.4	 16
197	 28	42.0	8.5	 25
198	 28	46.0	8.2	 25
199	 28	42.0	6.5	 20
200	 28	46.0	9.1	 25
201	 28	61.0	11.4	 25
202	 28	53.3	10.6	 20
203	 28	54.0	8.8	 25
204	 28	43.0	7.8	 25
205	 28	41.3	6.0	 20
206	 28	46.0	10.4	 20
207	 28	40.3	7.7	 20
208	 28	47.0	8.5	 16
209	 28	39.5	6.0	 20
210	 28	37.0	6.0	 20
211	 28	37.5	8.9	 20
212	 28	36.0	7.2	 25
213	 28	37.0	6.6	 25
214	 28	40.0	5.5	 20
215	 28	40.0	6.5	 25
216	 28	40.0	6.4	 25
217	 28	45.3	10.5	 20
218	 28	56.0	8.8	 25
219	 28	48.0	7.9	 25
220	 28	40.0	6.6	 16
221	 28	149.8	24.4	 20
222	 28	50.3	8.4	 20
223	 28	40.5	8.5	 16
224	 28	38.0	7.0	 20
225	 28	43.0	7.1	 25
226	 28	68.0	9.3	 20
227	 28	40.0	5.8	 25
228	 28	38.0	6.5	 25
229	 28	40.3	5.8	 20
230	 28	42.0	9.2	 25
231	 28	40.0	7.8	 25
232	 28	44.0	8.3	 20
233	 28	46.0	6.6	 25
234	 28	42.5	6.9	 20
235	 28	41.5	7.5	 16
236	 28	41.0	5.5	 20
237	 28	58.5	11.0	 20
238	 28	87.8	17.3	 16
239	 28	96.0	18.9	 25
240	 28	193.0	22.2	 25
241	 28	79.0	11.4	 20
242	 28	49.0	7.9	 25
243	 28	536.0	60.3	 25
244	 28	713.3	47.2	 20
245	 28	165.0	33.6	 25
246	 28	678.0	60.7	 25
247	 28	117.3	11.9	 20
248	 28	70.3	10.3	 20
249	 28	50.0	8.3	 20
250	 28	44.3	8.4	 16
251	 28	80.3	9.8	 20
252	 28	43.3	7.4	 20
253	 28	45.3	11.7	 20
254	 28	43.0	5.9	 25
255	 28	41.0	6.5	 25
256	 28	44.0	8.2	 20
257	 28	51.0	9.2	 25
258	 28	48.0	8.0	 25
259	 28	52.8	8.9	 20
260	 28	56.0	11.0	 25
261	 28	45.0	7.2	 25
262	 28	45.0	8.7	 16
263	 28	45.3	9.3	 20
264	 28	44.0	6.4	 20
265	 28	38.3	6.2	 16
266	 28	43.3	6.6	 20
267	 28	144.0	23.1	 25
268	 28	60.8	9.2	 20
269	 28	50.0	8.6	 25
270	 28	46.0	8.2	 25
271	 28	48.8	9.2	 20
272	 28	45.0	9.3	 25
273	 28	41.0	5.6	 25
274	 28	46.5	11.0	 20
275	 28	44.0	7.3	 25
276	 28	55.0	8.7	 20
277	 28	40.5	9.7	 16
278	 28	44.5	8.2	 20
279	 28	38.0	7.2	 20
280	 28	46.0	8.4	 16
281	 28	40.0	8.2	 25
282	 28	37.0	6.2	 25
283	 28	40.3	6.2	 20
284	 28	39.0	7.1	 25
285	 28	44.0	8.0	 25
286	 28	39.5	5.8	 20
287	 28	37.0	6.9	 25
288	 28	43.0	8.1	 25
289	 28	44.5	7.3	 20
290	 28	52.3	8.3	 20
291	 28	41.0	10.2	 20
292	 28	42.5	8.0	 16
293	 28	40.5	8.5	 20
294	 28	38.3	7.0	 20
295	 28	58.8	9.3	 20
296	 28	46.0	6.6	 25
297	 28	52.0	10.2	 25
298	 28	56.0	6.7	 20
299	 28	51.0	7.1	 25
300	 28	53.0	10.2	 25
301	 28	38.5	7.4	 20
302	 28	46.0	6.8	 25
303	 28	50.0	7.5	 25
304	 28	49.3	7.1	 16
305	 28	53.5	8.7	 20
306	 28	41.5	7.1	 20
307	 28	43.0	12.3	 16
308	 28	40.0	7.2	 25
309	 28	118.0	18.5	 25
310	 28	43.0	7.6	 20
311	 28	44.0	7.0	 25
312	 28	41.0	7.3	 25
313	 28	51.3	9.3	 20
314	 28	99.0	14.7	 25
315	 28	74.0	12.0	 25
316	 28	667.8	62.0	 20
317	 28	156.0	24.9	 25
318	 28	49.3	8.0	 20
319	 28	50.3	9.1	 16
320	 28	52.3	9.4	 20
321	 28	39.5	5.9	 20
322	 28	34.3	5.5	 20
323	 28	42.0	7.6	 25
324	 28	40.0	7.5	 25
325	 28	38.0	8.1	 20
326	 28	49.0	7.6	 25
327	 28	43.0	7.3	 25
328	 28	42.8	7.7	 20
329	 28	41.0	8.0	 25
330	 28	36.0	3.8	 25
331	 28	41.3	5.5	 20
332	 28	40.0	6.1	 20
333	 28	83.3	12.6	 20
334	 28	89.5	13.5	 16
335	 28	72.8	11.9	 20
336	 28	211.0	25.1	 25
337	 28	103.0	15.3	 20
338	 28	61.0	10.3	 25
339	 28	412.0	39.8	 25
340	 28	162.0	25.6	 20
341	 28	162.0	21.5	 25
342	 28	114.0	14.3	 25
343	 28	80.0	10.1	 20
344	 28	78.0	11.9	 25
345	 28	54.0	9.3	 25
346	 28	48.5	8.6	 16
347	 28	41.0	5.9	 20
348	 28	46.5	7.6	 20
349	 28	43.3	7.2	 16
350	 28	39.0	7.9	 25
351	 28	44.0	7.8	 25
352	 28	43.3	12.0	 20
353	 28	47.0	8.9	 25
354	 28	59.0	7.5	 25
355	 28	42.5	6.5	 20
356	 28	42.0	8.3	 25
357	 28	39.0	8.4	 25
358	 28	44.3	5.7	 20
359	 28	48.0	7.3	 25
360	 28	42.5	9.0	 20
361	 28	116.3	14.8	 16
362	 28	46.3	7.1	 20
363	 28	59.0	11.6	 20
364	 28	52.0	8.2	 20
365	 28	43.0	8.0	 25
366	 28	44.0	9.9	 25
367	 28	41.5	8.2	 20
368	 28	45.0	7.5	 25
369	 28	49.0	8.5	 25
370	 28	165.5	18.4	 20
371	 28	882.0	89.3	 25
372	 28	222.0	24.6	 25
373	 28	65.3	10.0	 16
374	 28	46.0	7.7	 20
375	 28	44.0	8.1	 20
376	 28	72.8	11.2	 16
377	 28	53.0	8.1	 20
378	 28	173.0	21.5	 25
379	 28	56.0	8.4	 20
380	 28	107.0	14.8	 25
381	 28	51.0	8.3	 25
382	 28	59.5	9.9	 20
383	 28	100.0	25.1	 25
384	 28	53.0	7.6	 25
385	 28	91.0	12.1	 20
386	 28	89.0	13.3	 25
387	 28	53.5	10.3	 20
388	 28	50.0	7.5	 16
389	 28	51.0	5.2	 20
390	 28	43.0	8.3	 20
391	 28	41.0	6.6	 16
392	 28	48.0	8.5	 25
393	 28	44.0	7.1	 25
394	 28	42.3	7.3	 20
395	 28	43.0	7.4	 25
396	 28	49.0	7.5	 25
397	 28	37.0	6.3	 20
398	 28	40.0	6.1	 25
399	 28	53.0	10.3	 25
400	 28	59.5	10.9	 20
401	 28	45.5	7.2	 20
402	 28	52.3	10.8	 20
403	 28	58.3	9.2	 16
404	 28	51.3	8.6	 20
405	 28	66.3	9.1	 20
406	 28	49.0	6.8	 20
407	 28	42.0	8.7	 25
408	 28	40.0	6.8	 25
409	 28	38.0	4.9	 20
410	 28	38.0	8.5	 25
411	 28	62.0	9.4	 25
412	 28	53.0	9.0	 25
413	 28	116.3	18.1	 20
414	 28	150.0	19.4	 25
415	 28	130.3	13.1	 20
416	 28	154.8	21.7	 16
417	 28	80.0	12.2	 20
418	 28	220.0	13.6	 20
419	 28	205.3	20.2	 16
420	 28	56.0	8.0	 25
421	 28	51.0	6.9	 25
422	 28	89.8	12.4	 20
423	 28	38.0	6.6	 25
424	 28	43.0	6.8	 25
425	 28	44.3	6.4	 20
426	 28	63.0	11.2	 25
427	 28	67.0	10.3	 25
428	 28	44.3	8.1	 20
429	 28	42.3	7.2	 20
430	 28	52.8	8.2	 20
431	 28	45.3	6.3	 16
432	 28	44.3	7.6	 20
433	 28	44.3	7.2	 20
434	 28	49.8	7.8	 20
435	 28	48.0	8.9	 25
436	 28	239.0	25.4	 25
437	 28	80.8	15.4	 20
438	 28	48.0	8.7	 25
439	 28	38.0	6.2	 25
440	 28	42.3	6.0	 20
441	 28	51.0	8.0	 25
442	 28	45.0	8.5	 25
443	 28	45.0	7.5	 16
444	 28	129.0	18.8	 20
445	 28	48.0	8.4	 20
446	 28	39.8	5.5	 16
447	 28	45.3	9.0	 20
448	 28	46.0	9.1	 25
449	 28	41.3	5.6	 20
450	 28	45.0	8.3	 25
451	 28	51.0	8.2	 25
452	 28	47.0	7.8	 20
453	 28	74.0	10.5	 25
454	 28	42.0	6.7	 25
455	 28	47.0	16.7	 20
456	 28	63.0	12.6	 25
457	 28	117.8	20.0	 20
458	 28	355.5	28.0	 16
459	 28	101.5	13.2	 20
460	 28	105.0	16.1	 20
461	 28	237.3	18.6	 16
462	 28	60.0	10.7	 25
463	 28	41.0	7.4	 25
464	 28	43.5	8.4	 20
465	 28	45.0	9.1	 25
466	 28	44.0	9.5	 25
467	 28	38.3	5.5	 20
468	 28	40.0	6.6	 25
469	 28	55.0	9.0	 25
470	 28	54.5	10.9	 20
471	 28	37.0	6.3	 20
472	 28	40.5	5.6	 20
473	 28	39.3	8.8	 16
474	 28	42.0	6.6	 20
475	 28	46.5	9.4	 20
476	 28	43.0	6.8	 20
477	 28	338.0	36.7	 25
478	 28	87.0	14.9	 25
479	 28	40.0	6.7	 20
480	 28	46.0	7.8	 25
481	 28	41.0	5.4	 25
482	 28	48.8	8.9	 20
483	 28	44.0	8.3	 25
484	 28	47.0	8.2	 25
485	 28	42.0	9.2	 16
486	 28	44.3	6.2	 20
487	 28	84.3	9.6	 20
488	 28	54.3	7.3	 16
489	 28	64.3	6.5	 20
490	 28	40.0	8.7	 25
491	 28	47.5	10.9	 20
492	 28	82.0	14.1	 25
493	 28	38.0	7.4	 25
494	 28	39.5	7.2	 20
495	 28	44.0	6.7	 25
496	 28	51.0	8.7	 25
497	 28	108.0	19.3	 20
498	 28	139.0	23.0	 25
499	 28	48.3	7.3	 20
500	 28	45.3	10.1	 16
501	 28	44.0	6.2	 20
502	 28	44.8	7.2	 20
503	 28	61.5	14.3	 20
504	 28	45.0	6.6	 25
505	 28	51.0	8.2	 25
506	 28	70.5	10.0	 20
507	 28	56.0	7.1	 25
508	 28	53.0	8.7	 25
509	 28	39.0	6.6	 20
510	 28	39.0	6.9	 25
511	 28	46.0	8.5	 25
512	 28	56.3	11.7	 20
513	 28	50.3	7.3	 20
514	 28	115.0	18.6	 20
515	 28	62.5	10.5	 16
516	 28	133.0	18.4	 20
517	 28	124.0	22.8	 25
518	 28	49.3	7.8	 20
519	 28	52.0	9.2	 25
520	 28	42.0	8.6	 25
521	 28	48.0	7.7	 20
522	 28	46.0	7.4	 25
523	 28	38.0	5.9	 25
524	 28	44.0	5.8	 20
525	 28	50.0	8.4	 25
526	 28	45.0	8.8	 25
527	 28	124.8	16.9	 16
528	 28	40.3	6.6	 20
529	 28	42.3	7.1	 20
530	 28	77.5	14.6	 16
531	 28	51.0	8.2	 25
532	 28	83.0	11.2	 25
533	 28	215.8	23.9	 20
534	 28	52.0	7.6	 25
535	 28	57.0	9.6	 25
536	 28	45.3	8.3	 20
537	 28	38.0	6.0	 25
538	 28	42.0	7.2	 25
539	 28	40.5	6.7	 20
540	 28	41.0	6.4	 25
541	 28	61.8	12.1	 20
542	 28	48.3	9.0	 16
543	 28	46.5	6.8	 20
544	 28	40.0	5.7	 20
545	 28	39.8	5.6	 20
546	 28	48.0	8.6	 25
547	 28	41.0	8.2	 25
548	 28	43.3	4.5	 20
549	 28	43.0	8.4	 25
550	 28	49.0	8.4	 25
551	 28	43.5	8.5	 20
552	 28	115.0	15.4	 25
553	 28	55.0	10.9	 25
554	 28	47.0	7.7	 20
555	 28	45.3	7.3	 20
556	 28	53.0	8.1	 20
557	 28	105.5	13.9	 16
558	 28	40.5	8.0	 20
559	 28	78.0	10.7	 25
560	 28	53.0	10.3	 20
561	 28	68.0	8.5	 25
562	 28	54.0	7.4	 25
563	 28	150.8	16.4	 20
564	 28	57.0	6.6	 25
565	 28	49.0	8.2	 25
566	 28	50.0	6.9	 20
567	 28	46.0	8.1	 25
568	 28	40.0	8.2	 20
[truncated: 8,433,793 more chars]
