# Supplementary material for: Genome-wide transcriptional profiling data from skin of chronic cutaneous lupus erythematosus (CCLE) patients
Source: Data Brief. 2015 Apr 18;4:47–9. doi: 10.1016/j.dib.2015.02.024 (PMC4510375; doi:10.1016/j.dib.2015.02.024)
Supplement: Supplementary file 1 — Supplementary data [file mmc1.zip › CCLE Skin-CEL files- DIB- Dey-Rao/LE1009D.CEL]

[CEL]
Version=3

[HEADER]
Cols=640
Rows=640
TotalX=640
TotalY=640
OffsetX=0
OffsetY=0
GridCornerUL=234 235
GridCornerUR=4498 237
GridCornerLR=4495 4503
GridCornerLL=232 4500
Axis-invertX=0
AxisInvertY=0
swapXY=0
DatHeader=[2..46106]  LE1009DHu95A:CLS=4733 RWS=4733 XIN=3  YIN=3  VE=17        2.0 12/14/02 09:02:43       HG_U95Av2.1sq                  6
Algorithm=Percentile
AlgorithmParameters=Percentile:75;CellMargin:2;OutlierHigh:1.500;OutlierLow:1.004

[INTENSITY]
NumberCells=409600
CellHeader=X	Y	MEAN	STDV	NPIXELS
  0	  0	64.0	11.8	 25
  1	  0	1891.8	368.5	 20
  2	  0	69.0	11.6	 25
  3	  0	1929.0	418.6	 25
  4	  0	79.3	12.1	 20
  5	  0	56.0	10.5	 25
  6	  0	1445.0	325.6	 25
  7	  0	57.0	8.1	 20
  8	  0	1424.0	299.3	 25
  9	  0	56.0	10.9	 25
 10	  0	1477.0	311.1	 20
 11	  0	63.0	12.5	 25
 12	  0	1392.0	287.3	 25
 13	  0	54.0	7.3	 20
 14	  0	1424.0	314.9	 25
 15	  0	58.0	12.0	 25
 16	  0	1546.5	311.8	 20
 17	  0	62.0	10.8	 25
 18	  0	1519.0	271.4	 25
 19	  0	53.8	7.5	 20
 20	  0	1492.0	328.3	 25
 21	  0	53.0	9.7	 25
 22	  0	1497.5	256.1	 20
 23	  0	57.0	7.9	 25
 24	  0	1365.0	269.4	 25
 25	  0	55.3	8.3	 20
 26	  0	1335.0	316.7	 25
 27	  0	55.0	8.6	 25
 28	  0	1310.8	242.4	 20
 29	  0	59.0	11.4	 25
 30	  0	1379.0	255.6	 25
 31	  0	59.0	6.5	 20
 32	  0	1322.0	317.0	 25
 33	  0	57.0	13.6	 25
 34	  0	1351.3	242.3	 20
 35	  0	56.0	11.7	 25
 36	  0	1305.0	263.8	 25
 37	  0	54.0	7.8	 20
 38	  0	1308.0	331.0	 25
 39	  0	58.0	10.7	 25
 40	  0	1312.5	240.5	 20
 41	  0	60.0	10.2	 25
 42	  0	1250.0	252.4	 25
 43	  0	56.5	10.0	 20
 44	  0	1321.0	338.5	 25
 45	  0	54.0	9.0	 25
 46	  0	1272.5	214.6	 20
 47	  0	60.0	10.2	 25
 48	  0	1360.0	236.2	 25
 49	  0	60.0	9.4	 20
 50	  0	1348.0	315.1	 25
 51	  0	61.0	10.2	 25
 52	  0	1369.3	193.6	 20
 53	  0	60.0	10.3	 25
 54	  0	1348.0	219.6	 25
 55	  0	53.0	9.1	 20
 56	  0	1349.0	303.5	 25
 57	  0	55.0	10.1	 25
 58	  0	1318.0	182.9	 20
 59	  0	59.0	10.1	 25
 60	  0	1475.0	226.9	 25
 61	  0	67.3	10.6	 20
 62	  0	1721.0	324.5	 25
 63	  0	56.5	8.3	 20
 64	  0	1662.0	457.7	 25
 65	  0	61.0	7.8	 25
 66	  0	1643.8	230.8	 20
 67	  0	64.0	14.1	 25
 68	  0	1462.0	284.0	 25
 69	  0	60.0	8.2	 20
 70	  0	1296.0	359.6	 25
 71	  0	59.0	10.9	 25
 72	  0	1488.0	221.2	 20
 73	  0	64.0	16.5	 25
 74	  0	1423.0	288.8	 25
 75	  0	56.0	9.6	 20
 76	  0	1334.0	388.3	 25
 77	  0	62.0	8.7	 25
 78	  0	1448.5	253.0	 20
 79	  0	66.0	15.0	 25
 80	  0	1446.0	313.2	 25
 81	  0	53.5	7.0	 20
 82	  0	1310.0	388.3	 25
 83	  0	59.0	10.6	 25
 84	  0	1490.0	249.2	 20
 85	  0	61.0	17.5	 25
 86	  0	1634.0	348.1	 25
 87	  0	64.3	12.5	 20
 88	  0	1625.0	480.6	 25
 89	  0	60.0	11.9	 25
 90	  0	1677.3	264.8	 20
 91	  0	68.0	24.6	 25
 92	  0	1666.0	347.7	 25
 93	  0	60.3	9.4	 20
 94	  0	1284.0	393.5	 25
 95	  0	67.0	12.8	 25
 96	  0	1461.8	246.8	 20
 97	  0	67.0	14.1	 25
 98	  0	1396.0	290.7	 25
 99	  0	56.3	7.1	 20
100	  0	1262.0	376.6	 25
101	  0	59.0	11.3	 25
102	  0	1455.3	233.0	 20
103	  0	61.0	11.4	 25
104	  0	1459.0	267.7	 25
105	  0	51.3	6.5	 20
106	  0	1255.0	317.3	 25
107	  0	53.0	8.0	 25
108	  0	1437.3	166.2	 20
109	  0	60.0	10.2	 25
110	  0	1639.0	219.2	 25
111	  0	59.3	11.8	 20
112	  0	1374.0	286.7	 25
113	  0	58.0	11.3	 25
114	  0	1537.8	135.1	 20
115	  0	62.0	11.5	 25
116	  0	1628.0	216.1	 25
117	  0	55.0	6.3	 20
118	  0	1326.0	302.0	 25
119	  0	62.0	9.8	 25
120	  0	1690.5	147.1	 20
121	  0	77.0	16.5	 25
122	  0	1688.0	218.2	 25
123	  0	64.0	9.8	 20
124	  0	1624.0	333.7	 25
125	  0	65.0	10.5	 25
126	  0	1671.8	168.5	 20
127	  0	60.0	8.8	 25
128	  0	1576.0	190.7	 25
129	  0	58.8	9.8	 20
130	  0	1192.0	231.9	 25
131	  0	60.0	9.3	 25
132	  0	1351.3	155.5	 20
133	  0	60.0	10.4	 25
134	  0	1518.0	183.7	 25
135	  0	52.3	7.8	 20
136	  0	1238.0	253.5	 25
137	  0	56.0	4.7	 25
138	  0	1517.8	187.4	 20
139	  0	63.0	10.0	 25
140	  0	1316.0	174.4	 25
141	  0	59.5	11.0	 20
142	  0	1275.0	261.3	 25
143	  0	59.0	8.7	 25
144	  0	1293.0	144.7	 20
145	  0	63.0	12.2	 25
146	  0	1333.0	181.1	 25
147	  0	58.3	9.1	 20
148	  0	1162.0	230.1	 25
149	  0	64.0	15.8	 25
150	  0	1324.3	770.2	 20
151	  0	57.0	7.0	 25
152	  0	1181.0	174.0	 25
153	  0	57.3	10.9	 20
154	  0	1223.0	230.5	 25
155	  0	56.0	9.9	 25
156	  0	1135.5	148.6	 20
157	  0	55.0	7.9	 25
158	  0	1118.0	144.4	 25
159	  0	52.8	6.0	 20
160	  0	960.3	137.0	 20
161	  0	56.3	10.9	 20
162	  0	988.5	70.8	 16
163	  0	59.0	13.5	 20
164	  0	943.5	101.5	 20
165	  0	53.3	8.9	 16
166	  0	918.5	132.8	 20
167	  0	52.0	9.6	 20
168	  0	994.0	82.8	 16
169	  0	49.8	8.7	 20
170	  0	931.5	120.1	 20
171	  0	49.5	7.1	 16
172	  0	870.5	109.8	 20
173	  0	55.0	8.9	 20
174	  0	907.8	74.9	 16
175	  0	61.3	9.1	 20
176	  0	897.3	89.1	 20
177	  0	58.0	8.8	 16
178	  0	905.8	122.8	 20
179	  0	54.3	10.6	 20
180	  0	883.5	70.9	 16
181	  0	54.5	9.3	 20
182	  0	840.0	72.9	 20
183	  0	52.3	6.7	 16
184	  0	899.3	114.9	 20
185	  0	52.5	9.6	 20
186	  0	899.5	57.3	 16
187	  0	55.5	11.1	 20
188	  0	867.0	92.6	 20
189	  0	59.5	7.0	 16
190	  0	840.5	123.3	 20
191	  0	52.3	7.5	 16
192	  0	843.3	184.5	 20
193	  0	62.0	9.1	 20
194	  0	886.0	89.7	 16
195	  0	55.5	7.8	 20
196	  0	948.5	142.1	 20
197	  0	57.3	9.4	 16
198	  0	872.5	191.4	 20
199	  0	59.8	11.3	 20
200	  0	936.8	112.8	 16
201	  0	55.3	9.2	 20
202	  0	970.5	145.8	 20
203	  0	54.3	9.8	 16
204	  0	943.5	228.8	 20
205	  0	56.0	10.2	 20
206	  0	961.0	117.0	 16
207	  0	52.0	8.2	 20
208	  0	849.5	153.9	 20
209	  0	52.0	8.9	 16
210	  0	973.3	262.8	 20
211	  0	72.8	13.8	 20
212	  0	403.0	55.5	 16
213	  0	63.0	13.0	 20
214	  0	48.3	6.7	 20
215	  0	70.3	13.4	 16
216	  0	966.5	287.5	 20
217	  0	55.3	8.0	 20
218	  0	790.8	109.9	 16
219	  0	54.5	13.2	 20
220	  0	742.8	162.6	 20
221	  0	56.8	9.7	 16
222	  0	796.5	237.5	 20
223	  0	55.0	10.2	 20
224	  0	753.3	125.6	 16
225	  0	57.5	10.6	 20
226	  0	682.3	171.9	 20
227	  0	57.3	8.3	 16
228	  0	696.3	210.0	 20
229	  0	54.8	9.6	 20
230	  0	760.3	108.6	 16
231	  0	55.5	10.3	 20
232	  0	781.0	160.4	 20
233	  0	54.3	10.5	 16
234	  0	772.3	227.2	 20
235	  0	54.5	10.0	 20
236	  0	800.5	119.0	 16
237	  0	53.8	11.5	 20
238	  0	732.5	144.9	 20
239	  0	57.0	11.1	 16
240	  0	703.0	183.7	 20
241	  0	51.5	8.5	 20
242	  0	695.8	83.9	 16
243	  0	55.5	8.4	 20
244	  0	777.0	121.5	 20
245	  0	62.0	10.2	 16
246	  0	823.0	191.4	 20
247	  0	52.5	8.3	 20
248	  0	904.5	90.9	 16
249	  0	58.8	10.1	 20
250	  0	818.3	108.2	 20
251	  0	50.5	7.1	 16
252	  0	799.5	170.4	 20
253	  0	60.0	14.9	 20
254	  0	788.3	81.7	 16
255	  0	55.5	9.5	 20
256	  0	779.5	94.0	 20
257	  0	50.3	7.2	 16
258	  0	734.8	137.7	 20
259	  0	53.3	7.9	 20
260	  0	823.8	74.1	 16
261	  0	49.3	8.0	 20
262	  0	789.3	75.7	 20
263	  0	57.3	9.2	 16
264	  0	768.3	90.6	 20
265	  0	62.3	15.5	 20
266	  0	975.5	92.0	 16
267	  0	58.0	10.5	 25
268	  0	925.0	168.2	 25
269	  0	49.5	9.0	 20
270	  0	991.0	186.5	 25
271	  0	53.0	9.6	 25
272	  0	911.0	154.2	 20
273	  0	56.0	9.8	 25
274	  0	871.0	178.3	 25
275	  0	54.3	11.7	 20
276	  0	919.0	174.3	 25
277	  0	53.0	8.3	 25
278	  0	1003.0	161.9	 20
279	  0	52.0	8.1	 25
280	  0	990.0	178.3	 25
281	  0	59.8	13.2	 20
282	  0	1054.0	182.7	 25
283	  0	56.0	10.7	 25
284	  0	1107.8	202.7	 20
285	  0	61.0	9.1	 25
286	  0	1101.0	178.4	 25
287	  0	56.3	10.3	 20
288	  0	1116.0	208.5	 25
289	  0	54.0	12.6	 25
290	  0	1144.5	161.7	 20
291	  0	68.0	20.8	 25
292	  0	1116.0	184.7	 25
293	  0	63.0	10.5	 20
294	  0	1127.0	205.5	 25
295	  0	58.0	9.3	 25
296	  0	1266.5	176.0	 20
297	  0	57.0	12.6	 25
298	  0	1295.0	214.2	 25
299	  0	59.3	7.4	 20
300	  0	1247.0	218.7	 25
301	  0	56.0	9.1	 25
302	  0	1294.8	188.9	 20
303	  0	56.0	10.8	 25
304	  0	1301.0	187.2	 25
305	  0	55.3	7.8	 20
306	  0	1341.0	232.2	 25
307	  0	50.0	7.3	 25
308	  0	1432.3	167.8	 20
309	  0	55.0	9.5	 25
310	  0	1411.0	193.6	 25
311	  0	56.3	10.1	 20
312	  0	1337.0	207.1	 25
313	  0	57.0	10.5	 25
314	  0	1236.3	157.8	 20
315	  0	55.0	7.5	 25
316	  0	1136.0	185.5	 25
317	  0	61.5	10.7	 20
318	  0	1172.0	177.0	 25
319	  0	54.3	8.4	 20
320	  0	1191.0	281.6	 25
321	  0	59.0	9.7	 25
322	  0	1254.0	174.3	 20
323	  0	56.0	8.9	 25
324	  0	1258.0	211.9	 25
325	  0	58.5	8.6	 20
326	  0	1169.0	257.3	 25
327	  0	56.0	8.3	 25
328	  0	1223.5	167.1	 20
329	  0	60.0	7.0	 25
330	  0	1244.0	209.4	 25
331	  0	51.0	8.8	 20
332	  0	1275.0	320.6	 25
333	  0	57.0	8.9	 25
334	  0	1321.0	174.7	 20
335	  0	64.0	10.5	 25
336	  0	1274.0	241.0	 25
337	  0	58.3	8.4	 20
338	  0	1279.0	323.1	 25
339	  0	60.0	10.7	 25
340	  0	1372.5	216.2	 20
341	  0	56.0	11.4	 25
342	  0	1318.0	236.1	 25
343	  0	52.5	7.5	 20
344	  0	1350.0	349.4	 25
345	  0	58.0	8.1	 25
346	  0	1313.3	179.5	 20
347	  0	56.0	10.6	 25
348	  0	1346.0	246.1	 25
349	  0	56.3	8.5	 20
350	  0	1310.0	336.2	 25
351	  0	56.0	10.2	 25
352	  0	1419.5	200.2	 20
353	  0	63.0	10.3	 25
354	  0	1335.0	255.1	 25
355	  0	57.3	8.5	 20
356	  0	1226.0	320.0	 25
357	  0	62.0	13.4	 25
358	  0	1233.0	175.1	 20
359	  0	64.0	11.1	 25
360	  0	1222.0	224.7	 25
361	  0	60.3	9.6	 20
362	  0	1198.0	309.9	 25
363	  0	58.0	12.6	 25
364	  0	1229.0	171.0	 20
365	  0	63.0	10.7	 25
366	  0	1189.0	210.4	 25
367	  0	58.5	8.7	 20
368	  0	1276.0	307.7	 25
369	  0	56.0	7.8	 25
370	  0	1362.5	149.5	 20
371	  0	63.0	11.0	 25
372	  0	1251.0	196.8	 25
373	  0	57.3	9.9	 20
374	  0	1091.0	264.0	 25
375	  0	57.0	7.8	 25
376	  0	1170.0	143.9	 20
377	  0	61.0	11.1	 25
378	  0	1207.0	198.7	 25
379	  0	56.3	8.7	 20
380	  0	1133.0	240.2	 25
381	  0	57.0	8.2	 25
382	  0	1193.8	125.3	 20
383	  0	69.0	12.6	 25
384	  0	1296.0	173.0	 25
385	  0	55.3	10.3	 20
386	  0	1407.0	275.6	 25
387	  0	55.0	11.0	 25
388	  0	1462.0	147.7	 20
389	  0	61.0	9.7	 25
390	  0	1456.0	195.8	 25
391	  0	60.3	9.5	 20
392	  0	1545.0	321.5	 25
393	  0	59.0	12.6	 25
394	  0	1489.5	131.5	 20
395	  0	56.0	10.6	 25
396	  0	1409.0	184.1	 25
397	  0	56.5	8.6	 20
398	  0	1398.0	274.1	 25
399	  0	59.0	10.1	 25
400	  0	1403.5	137.8	 20
401	  0	59.0	7.8	 25
402	  0	1256.0	154.4	 25
403	  0	60.0	12.0	 20
404	  0	1282.0	228.0	 25
405	  0	51.0	6.7	 25
406	  0	1373.5	127.0	 20
407	  0	59.0	8.0	 25
408	  0	1358.0	163.3	 25
409	  0	51.5	8.1	 20
410	  0	1275.0	185.7	 25
411	  0	58.0	11.7	 25
412	  0	1333.5	129.6	 20
413	  0	58.0	8.5	 25
414	  0	1314.0	167.6	 25
415	  0	54.3	8.6	 20
416	  0	1374.0	186.4	 25
417	  0	55.0	10.0	 25
418	  0	1442.8	123.6	 20
419	  0	52.0	8.1	 25
420	  0	1319.0	168.5	 25
421	  0	50.3	9.3	 20
422	  0	1449.0	197.2	 25
423	  0	54.0	7.2	 25
424	  0	75.0	12.2	 20
425	  0	921.0	126.0	 25
426	  0	64.0	10.1	 25
427	  0	56.3	10.3	 20
428	  0	73.0	11.4	 25
429	  0	56.0	10.2	 25
430	  0	1373.0	117.6	 20
431	  0	59.0	10.9	 25
432	  0	1352.0	216.4	 25
433	  0	53.0	9.8	 20
434	  0	1409.0	179.3	 25
435	  0	59.0	7.9	 25
436	  0	1368.3	140.4	 20
437	  0	59.0	11.5	 25
438	  0	1423.0	250.6	 25
439	  0	58.3	9.1	 20
440	  0	1388.0	172.6	 25
441	  0	56.0	6.7	 25
442	  0	1424.5	145.7	 20
443	  0	56.0	9.8	 25
444	  0	1376.0	246.4	 25
445	  0	61.3	8.4	 20
446	  0	1325.0	199.8	 25
447	  0	58.3	10.1	 20
448	  0	1298.0	192.9	 25
449	  0	61.0	12.9	 25
450	  0	1383.8	160.0	 20
451	  0	58.0	9.9	 25
452	  0	1289.0	180.7	 25
453	  0	54.8	10.5	 20
454	  0	1287.0	185.9	 25
455	  0	55.0	8.2	 25
456	  0	1361.8	165.4	 20
457	  0	56.0	8.7	 25
458	  0	1237.0	190.3	 25
459	  0	55.8	8.3	 20
460	  0	1212.0	167.9	 25
461	  0	52.0	8.1	 25
462	  0	1149.3	134.7	 20
463	  0	55.0	10.7	 25
464	  0	1177.0	171.8	 25
465	  0	56.0	9.1	 20
466	  0	1367.0	192.3	 25
467	  0	65.0	9.3	 25
468	  0	1519.8	183.0	 20
469	  0	54.0	10.4	 25
470	  0	1408.0	225.2	 25
471	  0	58.0	10.1	 20
472	  0	1346.0	199.8	 25
473	  0	58.0	9.7	 25
474	  0	1398.0	164.1	 20
475	  0	57.0	11.1	 25
476	  0	1403.0	195.4	 25
477	  0	56.3	9.7	 20
478	  0	1515.0	226.2	 25
479	  0	58.0	7.0	 25
480	  0	1645.8	80.6	 16
481	  0	53.8	10.3	 20
482	  0	1325.8	144.8	 20
483	  0	49.3	7.2	 16
484	  0	1207.0	166.0	 20
485	  0	55.5	9.0	 20
486	  0	1152.3	80.1	 16
487	  0	58.0	6.9	 20
488	  0	1146.8	123.1	 20
489	  0	49.3	7.0	 16
490	  0	1251.0	166.4	 20
491	  0	53.3	6.0	 20
492	  0	1349.5	95.7	 16
493	  0	56.3	8.6	 20
494	  0	1370.5	117.3	 20
495	  0	59.5	8.7	 16
496	  0	1340.3	181.0	 20
497	  0	59.0	8.9	 20
498	  0	1494.0	86.8	 16
499	  0	53.0	6.3	 20
500	  0	1494.3	127.7	 20
501	  0	54.3	9.4	 16
502	  0	1373.3	171.1	 20
503	  0	58.5	9.6	 20
504	  0	1345.3	85.0	 16
505	  0	57.0	8.4	 20
506	  0	1279.8	141.0	 20
507	  0	57.3	9.0	 16
508	  0	1263.8	190.8	 20
509	  0	57.5	8.8	 20
510	  0	1323.8	87.3	 16
511	  0	46.0	6.0	 20
512	  0	1335.0	159.7	 20
513	  0	52.5	7.6	 16
514	  0	1331.8	179.4	 20
515	  0	66.0	12.8	 20
516	  0	1335.0	86.1	 16
517	  0	54.0	9.4	 20
518	  0	1247.8	122.2	 20
519	  0	62.3	8.3	 16
520	  0	1408.5	175.1	 20
521	  0	53.5	6.6	 20
522	  0	1443.0	92.3	 16
523	  0	61.0	12.0	 20
524	  0	1486.8	156.6	 20
525	  0	59.3	9.9	 16
526	  0	1435.0	154.8	 20
527	  0	61.0	13.3	 20
528	  0	1449.8	78.4	 16
529	  0	56.0	8.9	 20
530	  0	1497.8	133.2	 20
531	  0	58.8	15.7	 16
532	  0	1560.0	183.8	 20
533	  0	55.5	9.9	 20
534	  0	1488.8	90.3	 16
535	  0	58.0	8.3	 20
536	  0	1517.8	156.7	 20
537	  0	52.5	8.3	 16
538	  0	1651.3	199.3	 20
539	  0	60.0	10.8	 20
540	  0	1725.5	63.4	 16
541	  0	60.0	8.4	 20
542	  0	1555.5	142.3	 20
543	  0	57.0	8.2	 16
544	  0	1478.3	167.3	 20
545	  0	57.3	10.5	 20
546	  0	1486.5	66.7	 16
547	  0	62.3	10.7	 20
548	  0	1488.3	173.7	 20
549	  0	60.0	11.3	 16
550	  0	1657.8	164.4	 20
551	  0	56.3	6.8	 20
552	  0	1587.8	97.2	 16
553	  0	55.0	12.2	 20
554	  0	1379.8	156.4	 20
555	  0	57.5	8.0	 16
556	  0	1587.0	435.3	 20
557	  0	63.3	7.1	 20
558	  0	1684.0	119.5	 16
559	  0	59.8	9.8	 20
560	  0	1568.5	210.1	 20
561	  0	50.5	9.1	 16
562	  0	1496.3	142.4	 20
563	  0	59.0	8.9	 20
564	  0	1608.3	85.5	 16
565	  0	60.3	10.1	 20
566	  0	1732.3	248.2	 20
567	  0	55.3	8.1	 16
568	  0	1594.5	158.8	 20
569	  0	66.5	11.1	 20
570	  0	1474.8	81.2	 16
571	  0	64.0	11.5	 20
572	  0	1517.8	241.4	 20
573	  0	59.3	12.2	 16
574	  0	1571.8	134.1	 20
575	  0	55.0	7.5	 16
576	  0	1432.3	181.2	 20
577	  0	54.5	7.3	 20
578	  0	1448.3	67.9	 16
579	  0	58.3	10.5	 20
580	  0	1531.0	133.4	 20
581	  0	57.0	7.3	 16
582	  0	1581.0	165.4	 20
583	  0	58.8	9.5	 20
584	  0	1509.8	66.7	 16
585	  0	56.8	7.0	 20
586	  0	1510.8	160.3	 20
587	  0	56.3	7.7	 20
588	  0	1538.0	224.2	 25
589	  0	57.0	5.8	 25
590	  0	1411.0	192.9	 20
591	  0	61.0	12.9	 25
592	  0	1298.0	217.9	 25
593	  0	58.5	8.0	 20
594	  0	1389.0	224.5	 25
595	  0	54.0	11.2	 25
596	  0	1330.0	169.6	 20
597	  0	53.0	11.7	 25
598	  0	1287.0	212.0	 25
599	  0	60.0	8.2	 20
600	  0	1412.0	203.6	 25
601	  0	58.0	13.4	 25
602	  0	1452.8	186.8	 20
603	  0	56.0	7.5	 25
604	  0	1457.0	221.0	 25
605	  0	62.5	12.5	 20
606	  0	1404.0	220.4	 25
607	  0	62.0	13.2	 25
608	  0	1512.8	186.6	 20
609	  0	61.0	10.5	 25
610	  0	1419.0	197.0	 25
611	  0	54.3	8.5	 20
612	  0	1371.0	219.6	 25
613	  0	55.0	10.1	 25
614	  0	1421.5	172.0	 20
615	  0	52.0	7.1	 25
616	  0	1387.0	194.5	 25
617	  0	57.8	9.7	 20
618	  0	1420.0	213.7	 25
619	  0	58.0	9.7	 25
620	  0	1486.5	194.7	 20
621	  0	65.0	10.8	 25
622	  0	1519.0	183.4	 25
623	  0	61.0	13.8	 20
624	  0	1415.0	230.0	 25
625	  0	55.0	9.2	 25
626	  0	1455.0	180.2	 20
627	  0	52.0	7.7	 25
628	  0	1336.0	207.4	 25
629	  0	57.8	10.2	 20
630	  0	1258.0	174.1	 25
631	  0	57.0	8.2	 25
632	  0	1389.8	194.8	 20
633	  0	62.0	10.2	 25
634	  0	1628.0	301.2	 25
635	  0	95.8	41.0	 20
636	  0	63.0	10.0	 25
637	  0	1780.0	395.5	 25
638	  0	65.3	9.2	 20
639	  0	1864.0	287.1	 25
  0	  1	1893.5	250.9	 20
  1	  1	56.3	8.0	 16
  2	  1	1864.5	192.9	 20
  3	  1	52.5	6.9	 20
  4	  1	74.0	9.9	 16
  5	  1	136.3	16.0	 20
  6	  1	101.8	14.5	 20
  7	  1	92.0	14.9	 16
  8	  1	54.0	8.0	 20
  9	  1	73.0	10.2	 20
 10	  1	50.3	7.2	 16
 11	  1	51.8	10.9	 20
 12	  1	62.5	12.4	 20
 13	  1	73.5	8.8	 16
 14	  1	82.3	13.3	 20
 15	  1	59.8	22.3	 20
 16	  1	49.5	8.3	 16
 17	  1	58.0	8.5	 20
 18	  1	206.3	19.4	 20
 19	  1	60.5	26.5	 16
 20	  1	48.0	7.5	 20
 21	  1	54.3	7.4	 20
 22	  1	44.8	9.2	 16
 23	  1	53.0	8.7	 20
 24	  1	116.8	15.1	 20
 25	  1	61.3	9.6	 16
 26	  1	134.5	23.3	 20
 27	  1	64.0	18.0	 20
 28	  1	85.3	11.4	 16
 29	  1	83.8	11.6	 20
 30	  1	70.0	10.1	 20
 31	  1	101.8	15.3	 16
 32	  1	446.5	21.6	 20
 33	  1	83.8	16.8	 20
 34	  1	51.3	8.9	 16
 35	  1	110.3	21.0	 20
 36	  1	51.8	9.6	 20
 37	  1	109.0	14.5	 16
 38	  1	58.3	10.9	 20
 39	  1	1233.3	137.5	 20
 40	  1	80.8	12.9	 16
 41	  1	48.3	6.5	 20
 42	  1	170.3	26.4	 20
 43	  1	47.8	10.1	 16
 44	  1	50.5	8.9	 20
 45	  1	50.0	8.9	 20
 46	  1	54.3	11.2	 16
 47	  1	50.3	9.0	 20
 48	  1	59.3	20.4	 20
 49	  1	47.3	7.9	 16
 50	  1	51.0	10.8	 20
 51	  1	44.5	6.0	 20
 52	  1	60.0	12.7	 16
 53	  1	84.0	18.5	 20
 54	  1	92.0	17.9	 25
 55	  1	110.5	17.2	 20
 56	  1	54.0	9.9	 25
 57	  1	53.0	21.9	 25
 58	  1	49.0	8.2	 20
 59	  1	50.0	7.7	 25
 60	  1	95.0	17.2	 25
 61	  1	72.0	14.7	 20
 62	  1	66.0	11.5	 25
 63	  1	1454.3	301.9	 20
 64	  1	1535.0	295.1	 25
 65	  1	1553.0	280.8	 25
 66	  1	53.5	6.5	 20
 67	  1	72.0	10.7	 25
 68	  1	58.0	9.3	 25
 69	  1	47.5	6.6	 20
 70	  1	52.0	9.8	 25
 71	  1	57.0	8.9	 25
 72	  1	52.3	8.6	 20
 73	  1	70.0	11.0	 25
 74	  1	54.0	10.1	 25
 75	  1	53.0	8.9	 20
 76	  1	55.0	9.4	 25
 77	  1	47.0	7.7	 25
 78	  1	52.8	10.4	 20
 79	  1	75.0	16.4	 25
 80	  1	53.0	10.2	 25
 81	  1	54.3	8.7	 20
 82	  1	58.0	8.6	 25
 83	  1	56.0	8.4	 25
 84	  1	54.8	8.8	 20
 85	  1	71.0	8.7	 25
 86	  1	61.0	12.1	 25
 87	  1	1398.0	247.1	 20
 88	  1	1443.0	250.9	 25
 89	  1	1457.0	252.6	 25
 90	  1	69.0	13.1	 20
 91	  1	75.0	11.4	 25
 92	  1	1673.0	384.2	 25
 93	  1	58.0	10.9	 20
 94	  1	57.0	7.7	 25
 95	  1	60.0	12.1	 25
 96	  1	54.3	11.9	 20
 97	  1	72.0	10.3	 25
 98	  1	52.0	7.8	 25
 99	  1	54.0	7.5	 20
100	  1	54.0	8.0	 25
101	  1	51.0	8.8	 25
102	  1	58.3	10.1	 20
103	  1	70.0	9.5	 25
104	  1	49.0	13.3	 25
105	  1	54.0	9.5	 20
106	  1	52.0	8.8	 25
107	  1	50.0	10.8	 25
108	  1	58.3	11.1	 20
109	  1	64.0	8.3	 25
110	  1	75.0	10.6	 25
111	  1	85.0	13.8	 20
112	  1	174.0	32.6	 25
113	  1	65.0	11.1	 25
114	  1	69.5	8.2	 20
115	  1	71.0	8.4	 25
116	  1	1669.0	230.1	 25
117	  1	58.3	7.9	 20
118	  1	60.0	12.3	 25
119	  1	62.0	8.5	 25
120	  1	1780.8	185.1	 20
121	  1	75.0	12.4	 25
122	  1	62.0	8.2	 25
123	  1	1485.0	197.5	 20
124	  1	1453.0	206.5	 25
125	  1	1527.0	165.5	 25
126	  1	67.3	12.9	 20
127	  1	72.0	11.3	 25
128	  1	75.0	9.8	 25
129	  1	58.5	6.5	 20
130	  1	207.0	29.6	 25
131	  1	259.0	20.3	 25
132	  1	109.5	15.5	 20
133	  1	81.0	10.8	 25
134	  1	1545.0	151.9	 25
135	  1	61.3	8.5	 20
136	  1	59.0	9.3	 25
137	  1	59.0	9.9	 25
138	  1	1569.0	86.7	 20
139	  1	78.0	9.3	 25
140	  1	62.0	7.7	 25
141	  1	1254.3	107.8	 20
142	  1	1246.0	116.4	 25
143	  1	1219.0	111.5	 25
144	  1	64.8	10.0	 20
145	  1	80.0	14.8	 25
146	  1	1356.0	129.4	 25
147	  1	1189.0	90.3	 20
148	  1	1128.0	120.3	 25
149	  1	1090.0	105.4	 25
150	  1	1149.0	84.7	 20
151	  1	68.0	8.9	 25
152	  1	62.0	8.1	 25
153	  1	61.3	8.9	 20
154	  1	1295.0	235.1	 25
155	  1	58.0	7.5	 25
156	  1	54.5	8.5	 20
157	  1	76.0	12.0	 25
158	  1	71.0	10.8	 25
159	  1	51.8	10.5	 20
160	  1	51.0	7.8	 25
161	  1	222.0	18.2	 25
162	  1	145.8	19.9	 20
163	  1	68.0	10.4	 25
164	  1	56.0	6.6	 25
165	  1	69.3	12.3	 20
166	  1	65.0	12.4	 25
167	  1	66.0	12.5	 25
168	  1	48.3	9.6	 20
169	  1	50.0	9.7	 25
170	  1	52.0	8.8	 25
171	  1	49.5	9.0	 20
172	  1	50.0	6.8	 25
173	  1	55.0	9.7	 25
174	  1	50.0	8.9	 20
175	  1	217.0	23.3	 25
176	  1	76.0	12.8	 25
177	  1	396.5	36.7	 20
178	  1	87.0	12.3	 25
179	  1	65.0	9.4	 25
180	  1	44.5	8.3	 20
181	  1	49.0	8.2	 25
182	  1	56.0	8.5	 25
183	  1	54.0	5.8	 20
184	  1	48.0	5.7	 25
185	  1	48.0	6.7	 25
186	  1	47.5	7.4	 20
187	  1	79.0	16.8	 25
188	  1	186.0	26.1	 25
189	  1	124.5	15.4	 20
190	  1	51.0	14.0	 25
191	  1	128.0	19.3	 20
192	  1	97.0	13.5	 25
193	  1	149.0	21.2	 25
194	  1	144.0	14.7	 20
195	  1	168.0	15.9	 25
196	  1	59.0	7.8	 25
197	  1	156.0	19.9	 20
198	  1	60.0	12.5	 25
199	  1	70.0	12.2	 25
200	  1	103.5	13.3	 20
201	  1	79.0	11.5	 25
202	  1	53.0	10.1	 25
203	  1	47.3	7.3	 20
204	  1	84.0	11.5	 25
205	  1	72.0	12.8	 25
206	  1	62.3	10.0	 20
207	  1	71.0	9.9	 25
208	  1	65.0	12.5	 25
209	  1	375.5	53.7	 20
210	  1	152.0	31.8	 25
211	  1	65.0	11.0	 25
212	  1	200.8	26.7	 20
213	  1	65.0	19.8	 25
214	  1	48.0	7.3	 25
215	  1	68.8	11.6	 20
216	  1	54.0	11.1	 25
217	  1	91.0	14.6	 25
218	  1	99.0	14.7	 20
219	  1	74.0	9.2	 25
220	  1	66.0	10.5	 25
221	  1	58.0	8.5	 20
222	  1	112.0	17.9	 25
223	  1	56.0	11.4	 25
224	  1	157.8	24.8	 20
225	  1	48.0	10.6	 25
226	  1	57.0	9.9	 25
227	  1	48.3	9.0	 20
228	  1	49.0	7.9	 25
229	  1	49.0	6.0	 25
230	  1	60.3	9.4	 20
231	  1	87.0	19.1	 25
232	  1	322.0	61.6	 25
233	  1	118.3	17.9	 20
234	  1	46.0	6.6	 25
235	  1	49.0	10.7	 25
236	  1	50.5	8.1	 20
237	  1	55.0	11.3	 25
238	  1	50.0	9.2	 25
239	  1	49.3	7.4	 20
240	  1	49.0	8.1	 25
241	  1	48.0	8.6	 25
242	  1	96.3	12.9	 20
243	  1	84.0	13.6	 25
244	  1	100.0	19.9	 25
245	  1	87.3	11.6	 20
246	  1	53.0	13.5	 25
247	  1	45.0	7.1	 25
248	  1	52.0	11.1	 20
249	  1	54.0	9.0	 25
250	  1	46.0	8.2	 25
251	  1	46.5	7.4	 20
252	  1	44.0	8.4	 25
253	  1	46.0	8.2	 25
254	  1	49.0	8.3	 20
255	  1	49.0	8.6	 25
256	  1	47.0	7.3	 25
257	  1	48.3	9.1	 20
258	  1	49.0	7.4	 25
259	  1	48.0	7.8	 25
260	  1	65.8	12.3	 20
261	  1	53.0	8.8	 25
262	  1	54.0	9.3	 25
263	  1	114.3	14.6	 20
264	  1	88.0	12.3	 25
265	  1	197.0	27.5	 25
266	  1	50.3	9.0	 20
267	  1	50.0	6.5	 20
268	  1	95.0	11.8	 20
269	  1	71.5	13.6	 16
270	  1	58.3	12.4	 20
271	  1	51.3	9.2	 20
272	  1	49.3	6.1	 16
273	  1	70.0	10.3	 20
274	  1	54.5	11.4	 20
275	  1	71.5	12.4	 16
276	  1	51.3	8.7	 20
277	  1	45.0	7.4	 20
278	  1	50.0	12.4	 16
279	  1	58.3	9.5	 20
280	  1	50.0	5.9	 20
281	  1	50.0	9.0	 16
282	  1	45.0	7.2	 20
283	  1	78.5	12.0	 20
284	  1	68.3	11.5	 16
285	  1	149.3	18.8	 20
286	  1	87.0	11.2	 20
287	  1	53.0	8.8	 16
288	  1	117.3	17.5	 20
289	  1	64.0	10.8	 20
290	  1	58.0	9.3	 16
291	  1	45.3	7.7	 20
292	  1	52.0	10.2	 20
293	  1	43.3	6.8	 16
294	  1	51.5	7.4	 20
295	  1	64.0	10.0	 20
296	  1	131.0	15.7	 16
297	  1	55.0	8.7	 20
298	  1	72.3	14.7	 20
299	  1	59.0	7.5	 16
300	  1	61.8	12.0	 20
301	  1	189.3	21.4	 20
302	  1	74.5	8.9	 16
303	  1	50.3	9.6	 20
304	  1	501.0	50.6	 20
305	  1	51.3	9.5	 16
306	  1	56.3	8.6	 20
307	  1	45.3	7.5	 20
308	  1	76.5	8.9	 16
309	  1	53.8	10.1	 20
310	  1	70.5	10.6	 20
311	  1	58.3	10.5	 16
312	  1	72.3	15.7	 20
313	  1	61.0	8.4	 20
314	  1	73.5	8.2	 16
315	  1	85.3	10.1	 20
316	  1	88.5	12.6	 20
317	  1	49.0	6.8	 16
318	  1	52.3	8.4	 20
319	  1	52.8	11.7	 16
320	  1	68.0	11.5	 20
321	  1	125.5	15.3	 20
322	  1	57.3	9.8	 16
323	  1	73.8	12.9	 20
324	  1	51.3	7.6	 20
325	  1	64.3	10.3	 16
326	  1	48.0	7.7	 20
327	  1	115.5	18.9	 20
328	  1	47.5	6.9	 16
329	  1	46.8	11.1	 20
330	  1	48.3	10.0	 20
331	  1	46.5	7.8	 16
332	  1	55.3	8.5	 20
333	  1	52.5	7.9	 20
334	  1	67.0	12.2	 16
335	  1	196.3	46.1	 20
336	  1	56.8	10.8	 20
337	  1	51.0	6.3	 16
338	  1	186.5	34.7	 20
339	  1	61.3	8.9	 20
340	  1	50.0	8.1	 16
341	  1	48.0	6.0	 20
342	  1	50.0	6.8	 20
343	  1	73.3	7.4	 16
344	  1	56.3	11.6	 20
345	  1	57.0	11.1	 20
346	  1	161.5	15.6	 16
347	  1	52.8	9.8	 20
348	  1	54.3	7.1	 20
349	  1	51.5	7.9	 16
350	  1	45.0	7.9	 20
351	  1	45.0	7.5	 20
352	  1	57.8	10.7	 16
353	  1	69.5	9.5	 20
354	  1	50.3	7.3	 20
355	  1	71.5	8.2	 16
356	  1	75.0	9.5	 20
357	  1	73.5	10.8	 20
358	  1	61.5	7.9	 16
359	  1	58.3	9.7	 20
360	  1	165.3	28.3	 20
361	  1	49.0	6.3	 16
362	  1	47.3	9.6	 20
363	  1	59.0	10.0	 20
364	  1	75.3	14.1	 16
365	  1	51.0	8.3	 20
366	  1	146.8	18.9	 20
367	  1	85.3	13.9	 16
368	  1	68.3	9.3	 20
369	  1	62.8	24.1	 20
370	  1	50.0	8.3	 16
371	  1	52.5	12.8	 20
372	  1	59.3	7.5	 20
373	  1	64.8	13.0	 20
374	  1	89.0	12.7	 25
375	  1	73.0	10.5	 25
376	  1	67.8	8.7	 20
377	  1	82.0	65.6	 25
378	  1	59.0	9.0	 25
379	  1	139.3	17.5	 20
380	  1	106.0	14.8	 25
381	  1	139.0	18.9	 25
382	  1	71.8	9.8	 20
383	  1	88.0	15.6	 25
384	  1	259.0	35.4	 25
385	  1	297.3	26.9	 20
386	  1	98.0	14.2	 25
387	  1	208.0	28.8	 25
388	  1	221.0	22.6	 20
389	  1	47.0	6.3	 25
390	  1	46.0	7.2	 25
391	  1	49.0	8.4	 20
392	  1	56.0	10.8	 25
393	  1	46.0	9.0	 25
394	  1	43.3	7.3	 20
395	  1	52.0	7.8	 25
396	  1	42.0	7.4	 25
397	  1	49.0	9.1	 20
398	  1	55.0	9.8	 25
399	  1	377.0	46.2	 25
400	  1	142.3	15.8	 20
401	  1	440.0	45.3	 25
402	  1	910.0	91.1	 25
403	  1	60.3	8.3	 20
404	  1	96.0	13.0	 25
405	  1	70.0	11.5	 25
406	  1	62.8	10.0	 20
407	  1	51.0	7.9	 25
408	  1	54.0	8.2	 25
409	  1	46.3	5.9	 20
410	  1	47.0	9.1	 25
411	  1	70.0	9.6	 25
412	  1	66.0	7.8	 20
413	  1	57.0	19.9	 25
414	  1	53.0	10.8	 25
415	  1	56.0	10.1	 20
416	  1	59.0	10.4	 25
417	  1	65.0	13.0	 25
418	  1	54.3	9.1	 20
419	  1	48.0	6.7	 25
420	  1	89.0	15.0	 25
421	  1	57.0	9.4	 20
422	  1	732.0	82.3	 25
423	  1	54.0	9.3	 25
424	  1	75.5	10.6	 20
425	  1	429.0	52.9	 25
426	  1	60.0	8.1	 25
427	  1	51.5	9.0	 20
428	  1	66.0	11.1	 25
429	  1	67.0	9.8	 25
430	  1	51.0	8.2	 20
431	  1	55.0	11.9	 25
432	  1	51.0	7.8	 25
433	  1	55.0	8.3	 20
434	  1	49.0	7.4	 25
435	  1	53.0	11.9	 25
436	  1	65.5	11.7	 20
437	  1	54.0	10.6	 25
438	  1	45.0	8.0	 25
439	  1	50.3	7.9	 20
440	  1	67.0	8.1	 25
441	  1	113.0	14.5	 25
442	  1	111.0	14.6	 20
443	  1	88.0	15.2	 25
444	  1	65.0	12.0	 25
445	  1	2315.3	114.3	 20
446	  1	103.0	15.2	 25
447	  1	1263.0	96.5	 20
448	  1	70.0	9.6	 25
449	  1	64.0	9.1	 25
450	  1	50.8	8.8	 20
451	  1	52.0	7.9	 25
452	  1	53.0	8.7	 25
453	  1	62.0	15.4	 20
454	  1	84.0	14.8	 25
455	  1	86.0	13.7	 25
456	  1	216.5	20.6	 20
457	  1	51.0	10.1	 25
458	  1	60.0	12.2	 25
459	  1	47.3	6.8	 20
460	  1	57.0	10.3	 25
461	  1	59.0	10.3	 25
462	  1	79.8	11.9	 20
463	  1	416.0	49.9	 25
464	  1	117.0	15.0	 25
465	  1	204.5	25.3	 20
466	  1	1660.0	147.6	 25
467	  1	60.0	10.6	 25
468	  1	51.5	7.4	 20
469	  1	52.0	8.1	 25
470	  1	51.0	8.1	 25
471	  1	90.0	18.0	 20
472	  1	47.0	6.8	 25
473	  1	56.0	9.7	 25
474	  1	121.3	14.0	 20
475	  1	86.0	18.1	 25
476	  1	62.0	8.9	 25
477	  1	62.5	9.6	 20
478	  1	871.0	107.1	 25
479	  1	53.0	10.3	 25
480	  1	67.0	9.5	 20
481	  1	71.0	9.6	 25
482	  1	63.0	13.9	 25
483	  1	124.5	14.6	 20
484	  1	147.0	18.7	 25
485	  1	75.0	12.3	 25
486	  1	86.3	11.6	 20
487	  1	136.0	14.7	 25
488	  1	81.0	14.8	 25
489	  1	57.5	8.1	 20
490	  1	49.0	6.3	 25
491	  1	92.0	16.7	 25
492	  1	172.5	22.4	 20
493	  1	48.0	8.1	 25
494	  1	44.0	7.5	 25
495	  1	51.8	8.5	 20
496	  1	84.0	14.2	 25
497	  1	53.0	10.0	 25
498	  1	48.0	7.5	 20
499	  1	91.0	17.6	 25
500	  1	185.0	19.4	 25
501	  1	50.3	7.8	 20
502	  1	51.0	8.1	 25
503	  1	73.0	12.8	 25
504	  1	476.5	45.6	 20
505	  1	162.0	24.5	 25
506	  1	387.0	42.5	 25
507	  1	45.0	7.1	 20
508	  1	49.0	8.5	 25
509	  1	45.0	7.5	 25
510	  1	54.0	7.8	 20
511	  1	48.0	7.5	 25
512	  1	142.0	20.0	 25
513	  1	48.3	7.7	 20
514	  1	51.0	9.6	 25
515	  1	45.0	5.4	 25
516	  1	50.3	9.3	 20
517	  1	54.0	23.0	 25
518	  1	47.0	8.5	 25
519	  1	59.0	11.8	 20
520	  1	43.0	7.6	 25
521	  1	70.0	12.4	 25
522	  1	136.5	14.1	 20
523	  1	49.0	9.8	 25
524	  1	44.0	8.6	 25
525	  1	54.3	10.1	 20
526	  1	48.0	7.7	 25
527	  1	77.0	9.7	 25
528	  1	52.0	9.5	 20
529	  1	52.0	10.1	 25
530	  1	49.0	7.1	 25
531	  1	56.3	10.2	 20
532	  1	46.0	7.9	 25
533	  1	45.0	7.2	 25
534	  1	52.3	12.8	 20
535	  1	49.0	10.5	 25
536	  1	56.0	9.3	 25
537	  1	77.3	11.1	 20
538	  1	105.0	15.9	 25
539	  1	69.0	19.9	 25
540	  1	63.0	10.5	 20
541	  1	47.0	6.9	 25
542	  1	52.0	10.0	 25
543	  1	52.5	7.7	 20
544	  1	58.0	7.9	 25
545	  1	56.0	9.2	 25
546	  1	99.5	16.2	 20
547	  1	1352.0	163.6	 25
548	  1	1390.0	148.3	 25
549	  1	382.3	33.3	 20
550	  1	61.0	9.5	 25
551	  1	82.0	16.2	 25
552	  1	65.5	8.6	 20
553	  1	52.0	9.9	 25
554	  1	54.0	8.6	 25
555	  1	60.0	10.2	 20
556	  1	48.0	9.9	 25
557	  1	51.0	8.8	 25
558	  1	49.3	8.6	 20
559	  1	60.0	15.9	 25
560	  1	71.0	10.0	 25
561	  1	58.3	10.5	 20
562	  1	157.0	23.8	 25
563	  1	49.0	6.9	 25
564	  1	58.0	7.8	 20
565	  1	64.0	10.2	 25
566	  1	121.0	19.7	 25
567	  1	195.8	27.6	 20
568	  1	71.0	10.3	 25
569	  1	208.0	19.7	 25
570	  1	372.3	46.5	 20
571	  1	1880.0	210.8	 25
572	  1	61.0	9.9	 25
573	  1	108.3	14.1	 20
574	  1	55.0	7.7	 25
575	  1	56.0	11.5	 20
576	  1	56.0	11.1	 25
577	  1	58.0	8.6	 25
578	  1	67.0	11.1	 20
579	  1	338.0	45.7	 25
580	  1	303.0	29.2	 25
581	  1	73.8	13.1	 20
582	  1	180.0	27.2	 25
583	  1	123.0	20.9	 25
584	  1	97.5	15.8	 20
585	  1	134.0	13.0	 25
586	  1	171.0	17.2	 25
587	  1	160.3	19.6	 16
588	  1	52.3	8.5	 20
589	  1	57.5	9.8	 20
590	  1	83.5	12.2	 16
591	  1	73.3	7.1	 20
592	  1	216.0	19.5	 20
593	  1	81.3	13.7	 16
594	  1	58.3	10.7	 20
595	  1	65.3	10.1	 20
596	  1	53.0	10.7	 16
597	  1	146.8	17.9	 20
598	  1	52.3	8.0	 20
599	  1	94.0	14.2	 16
600	  1	62.3	9.5	 20
601	  1	58.3	9.6	 20
602	  1	81.0	12.6	 16
603	  1	71.0	10.3	 20
604	  1	68.0	11.4	 20
605	  1	58.3	7.6	 16
606	  1	143.5	21.3	 20
607	  1	202.5	23.5	 20
608	  1	79.8	10.1	 16
609	  1	84.0	11.0	 20
610	  1	97.8	14.7	 20
611	  1	49.8	9.5	 16
612	  1	55.5	10.7	 20
613	  1	47.5	10.8	 20
614	  1	48.3	6.6	 16
615	  1	52.0	8.9	 20
616	  1	76.0	13.7	 20
617	  1	79.8	11.1	 16
618	  1	163.0	18.5	 20
619	  1	143.0	15.4	 20
620	  1	1120.8	58.1	 16
621	  1	114.3	18.2	 20
622	  1	111.8	15.8	 20
623	  1	101.0	13.2	 16
624	  1	450.5	32.2	 20
625	  1	680.0	50.8	 20
626	  1	53.0	6.9	 16
627	  1	52.8	10.6	 20
628	  1	48.3	6.1	 20
629	  1	85.8	11.3	 16
630	  1	96.0	13.4	 20
631	  1	55.3	8.3	 20
632	  1	48.0	7.6	 16
633	  1	56.5	10.3	 20
634	  1	111.3	17.6	 20
635	  1	74.8	12.5	 16
636	  1	1809.3	214.1	 20
637	  1	61.0	10.5	 20
638	  1	1811.3	122.7	 16
639	  1	59.3	14.3	 20
  0	  2	65.0	10.6	 25
  1	  2	1822.3	117.0	 20
  2	  2	54.0	7.3	 25
  3	  2	1798.0	262.2	 25
  4	  2	73.0	10.6	 20
  5	  2	150.0	18.6	 25
  6	  2	105.0	20.8	 25
  7	  2	174.8	23.4	 20
  8	  2	58.0	7.8	 25
  9	  2	109.0	15.9	 25
 10	  2	57.3	9.2	 20
 11	  2	44.0	8.0	 25
 12	  2	45.0	6.7	 25
 13	  2	56.5	10.7	 20
 14	  2	78.0	13.2	 25
 15	  2	46.0	10.6	 25
 16	  2	48.3	9.7	 20
 17	  2	49.0	7.0	 25
 18	  2	112.0	14.2	 25
 19	  2	50.5	10.6	 20
 20	  2	45.0	7.6	 25
 21	  2	55.0	10.1	 25
 22	  2	44.0	5.9	 20
 23	  2	45.0	5.3	 25
 24	  2	54.0	8.7	 25
 25	  2	61.0	9.3	 20
 26	  2	57.0	11.7	 25
 27	  2	85.0	12.4	 25
 28	  2	93.0	15.3	 20
 29	  2	64.0	13.8	 25
 30	  2	52.0	7.4	 25
 31	  2	59.8	9.2	 20
 32	  2	457.0	39.8	 25
 33	  2	81.0	16.9	 25
 34	  2	48.5	7.8	 20
 35	  2	57.0	9.2	 25
 36	  2	62.0	11.1	 25
 37	  2	114.3	18.3	 20
 38	  2	50.0	6.8	 25
 39	  2	500.0	76.4	 25
 40	  2	56.0	9.5	 20
 41	  2	45.0	6.7	 25
 42	  2	54.0	8.6	 25
 43	  2	46.0	7.8	 20
 44	  2	45.0	7.2	 25
 45	  2	44.0	8.1	 25
 46	  2	45.3	7.7	 20
 47	  2	46.0	9.8	 25
 48	  2	45.0	8.0	 25
 49	  2	48.8	13.7	 20
 50	  2	47.0	7.6	 25
 51	  2	51.0	9.8	 25
 52	  2	47.0	6.1	 20
 53	  2	58.0	11.7	 25
 54	  2	63.3	10.9	 20
 55	  2	87.5	13.7	 16
 56	  2	51.8	9.9	 20
 57	  2	47.0	7.7	 20
 58	  2	48.5	8.1	 16
 59	  2	48.0	8.0	 20
 60	  2	68.0	8.9	 16
 61	  2	66.3	9.0	 20
 62	  2	1592.8	285.4	 20
 63	  2	64.5	10.0	 16
 64	  2	56.3	7.7	 20
 65	  2	58.3	8.6	 20
 66	  2	1654.3	237.1	 16
 67	  2	78.8	16.1	 20
 68	  2	52.0	7.0	 20
 69	  2	56.5	9.9	 16
 70	  2	54.5	8.9	 20
 71	  2	54.3	8.5	 20
 72	  2	51.0	9.9	 16
 73	  2	75.3	14.7	 20
 74	  2	50.0	6.2	 20
 75	  2	54.3	12.1	 16
 76	  2	55.0	7.6	 20
 77	  2	51.0	7.1	 20
 78	  2	57.3	10.4	 16
 79	  2	72.0	13.6	 20
 80	  2	53.0	9.5	 20
 81	  2	54.3	10.7	 16
 82	  2	64.3	10.2	 20
 83	  2	62.3	9.2	 20
 84	  2	60.0	7.1	 16
 85	  2	75.0	8.7	 20
 86	  2	1636.5	355.4	 20
 87	  2	60.0	10.7	 16
 88	  2	55.8	10.3	 20
 89	  2	59.3	10.6	 20
 90	  2	1521.5	228.6	 16
 91	  2	82.0	12.4	 20
 92	  2	1743.5	373.7	 20
 93	  2	55.3	8.8	 16
 94	  2	58.3	9.2	 20
 95	  2	55.5	9.1	 20
 96	  2	53.5	6.5	 16
 97	  2	67.8	9.3	 20
 98	  2	51.0	9.3	 20
 99	  2	53.3	9.7	 16
100	  2	48.0	5.9	 20
101	  2	52.3	8.3	 20
102	  2	54.3	8.3	 16
103	  2	73.0	12.2	 20
104	  2	61.0	9.8	 20
105	  2	52.3	9.0	 16
106	  2	54.0	7.9	 20
107	  2	54.3	10.5	 20
108	  2	48.0	8.8	 16
109	  2	81.0	24.6	 20
110	  2	69.0	12.5	 20
111	  2	56.5	9.0	 16
112	  2	70.3	11.1	 20
113	  2	65.3	10.9	 20
114	  2	83.0	14.3	 16
115	  2	75.3	13.1	 20
116	  2	1706.5	207.8	 20
117	  2	57.3	8.7	 16
118	  2	61.3	10.6	 20
119	  2	61.0	10.1	 20
120	  2	1903.0	182.9	 16
121	  2	78.5	12.1	 20
122	  2	1667.8	203.9	 20
123	  2	62.5	11.4	 16
124	  2	56.0	7.5	 20
125	  2	60.5	10.4	 20
126	  2	1697.0	132.1	 16
127	  2	81.5	13.8	 20
128	  2	73.0	10.6	 20
129	  2	59.0	6.2	 16
130	  2	160.3	22.3	 20
131	  2	151.3	20.4	 20
132	  2	136.8	21.7	 16
133	  2	80.3	12.1	 20
134	  2	1596.5	145.2	 20
135	  2	55.3	11.1	 16
136	  2	52.5	9.0	 20
137	  2	58.5	12.3	 20
138	  2	1640.8	150.1	 16
139	  2	79.3	8.3	 20
140	  2	1484.5	154.9	 20
141	  2	62.8	10.7	 16
142	  2	61.3	11.4	 20
143	  2	60.5	9.1	 20
144	  2	1351.3	60.8	 16
145	  2	87.0	10.9	 20
146	  2	1353.8	115.6	 20
147	  2	59.3	10.3	 16
148	  2	53.0	7.3	 20
149	  2	54.3	7.9	 20
150	  2	50.3	8.7	 16
151	  2	74.0	14.9	 20
152	  2	55.5	9.6	 20
153	  2	1320.0	111.2	 16
154	  2	1410.8	53.5	 20
155	  2	1339.3	109.0	 20
156	  2	58.3	11.8	 16
157	  2	70.3	14.3	 20
158	  2	71.5	10.8	 20
159	  2	45.8	7.2	 16
160	  2	63.8	17.6	 20
161	  2	140.0	17.3	 25
162	  2	186.3	20.1	 20
163	  2	57.0	10.8	 25
164	  2	51.0	7.9	 25
165	  2	58.3	11.4	 20
166	  2	56.0	8.2	 25
167	  2	52.0	8.6	 25
168	  2	47.3	7.2	 20
169	  2	48.0	7.8	 25
170	  2	47.0	7.1	 25
171	  2	45.3	6.4	 20
172	  2	51.0	7.4	 25
173	  2	42.0	7.6	 25
174	  2	48.0	7.8	 20
175	  2	79.0	12.6	 25
176	  2	54.0	10.5	 25
177	  2	82.0	13.8	 20
178	  2	65.0	9.7	 25
179	  2	51.0	9.2	 25
180	  2	47.5	8.8	 20
181	  2	48.0	8.6	 25
182	  2	43.0	6.3	 25
183	  2	49.0	8.2	 20
184	  2	50.0	6.6	 25
185	  2	47.0	9.2	 25
186	  2	49.8	7.9	 20
187	  2	73.0	11.3	 25
188	  2	82.3	12.9	 20
189	  2	142.0	17.3	 25
190	  2	54.0	8.5	 25
191	  2	81.3	11.7	 20
192	  2	60.0	10.3	 25
193	  2	107.0	12.9	 25
194	  2	259.5	29.5	 20
195	  2	102.0	22.3	 25
196	  2	73.0	7.6	 25
197	  2	138.0	22.4	 20
198	  2	57.0	7.7	 25
199	  2	62.0	9.8	 25
200	  2	62.5	14.0	 20
201	  2	61.0	7.9	 25
202	  2	49.0	8.8	 25
203	  2	50.0	11.1	 20
204	  2	59.0	8.5	 25
205	  2	49.0	8.2	 25
206	  2	52.8	7.3	 20
207	  2	59.0	9.5	 25
208	  2	61.0	10.6	 25
209	  2	142.5	15.1	 20
210	  2	211.0	27.5	 25
211	  2	70.0	15.2	 25
212	  2	109.3	16.3	 20
213	  2	58.0	10.2	 25
214	  2	56.0	10.6	 25
215	  2	71.3	12.7	 20
216	  2	54.0	9.9	 25
217	  2	81.0	13.7	 25
218	  2	106.3	13.0	 20
219	  2	60.0	8.2	 25
220	  2	63.0	11.0	 25
221	  2	55.3	8.5	 20
222	  2	116.0	16.1	 25
223	  2	60.0	10.5	 25
224	  2	120.3	20.0	 20
225	  2	48.0	8.2	 25
226	  2	48.0	7.2	 25
227	  2	48.0	10.3	 20
228	  2	47.0	7.6	 25
229	  2	47.0	7.8	 25
230	  2	44.0	7.2	 20
231	  2	57.0	10.1	 25
232	  2	109.0	25.2	 25
233	  2	87.3	13.3	 20
234	  2	46.0	6.5	 25
235	  2	44.0	9.3	 25
236	  2	57.3	11.7	 20
237	  2	46.0	8.1	 25
238	  2	47.0	9.8	 25
239	  2	45.3	10.0	 20
240	  2	51.0	9.1	 25
241	  2	51.0	8.4	 25
242	  2	54.0	8.3	 20
243	  2	51.0	17.1	 25
244	  2	58.0	8.5	 25
245	  2	56.0	6.8	 20
246	  2	62.0	67.8	 25
247	  2	47.0	8.2	 25
248	  2	49.5	13.1	 20
249	  2	46.0	6.8	 25
250	  2	44.0	7.6	 25
251	  2	42.5	6.7	 20
252	  2	47.0	8.3	 25
253	  2	44.0	6.9	 25
254	  2	43.3	9.8	 20
255	  2	48.0	8.1	 25
256	  2	45.0	8.3	 25
257	  2	49.8	10.3	 20
258	  2	49.0	7.2	 25
259	  2	46.0	6.8	 25
260	  2	49.8	9.9	 20
261	  2	54.0	10.4	 25
262	  2	51.0	7.9	 25
263	  2	116.5	12.4	 20
264	  2	88.0	16.9	 25
265	  2	106.0	12.6	 25
266	  2	45.5	5.8	 20
267	  2	47.0	8.9	 25
268	  2	57.0	8.5	 25
269	  2	48.3	8.6	 20
270	  2	51.0	9.8	 25
271	  2	50.0	8.1	 25
272	  2	47.3	7.8	 20
273	  2	51.0	9.4	 25
274	  2	75.0	12.2	 25
275	  2	70.8	8.2	 20
276	  2	45.0	8.7	 25
277	  2	45.0	6.9	 25
278	  2	56.0	7.6	 20
279	  2	65.0	9.2	 25
280	  2	51.0	9.1	 25
281	  2	47.0	7.0	 20
282	  2	51.0	7.6	 25
283	  2	132.0	36.0	 25
284	  2	71.3	8.8	 20
285	  2	75.0	15.2	 25
286	  2	89.0	12.2	 25
287	  2	50.3	6.2	 20
288	  2	70.0	10.7	 25
289	  2	55.0	8.0	 25
290	  2	55.0	6.8	 20
291	  2	50.0	9.3	 25
292	  2	46.0	7.8	 25
293	  2	39.8	8.6	 20
294	  2	60.0	13.9	 25
295	  2	77.0	12.5	 25
296	  2	183.3	20.5	 20
297	  2	63.0	9.6	 25
298	  2	55.0	9.5	 25
299	  2	56.5	8.7	 20
300	  2	60.0	9.6	 25
301	  2	114.0	15.3	 25
302	  2	93.0	16.4	 20
303	  2	50.0	6.9	 25
304	  2	79.0	9.6	 25
305	  2	50.0	6.4	 20
306	  2	54.0	17.5	 25
307	  2	48.0	9.5	 25
308	  2	49.3	9.2	 20
309	  2	52.0	9.9	 25
310	  2	57.0	12.4	 25
311	  2	51.0	8.0	 20
312	  2	52.0	10.3	 25
313	  2	57.0	8.1	 25
314	  2	61.0	12.6	 20
315	  2	60.0	9.2	 25
316	  2	61.0	8.0	 20
317	  2	47.0	6.3	 25
318	  2	46.0	9.2	 25
319	  2	55.0	8.4	 20
320	  2	52.0	9.4	 25
321	  2	76.0	10.5	 25
322	  2	59.3	9.5	 20
323	  2	93.0	14.8	 25
324	  2	62.0	8.6	 25
325	  2	78.3	14.2	 20
326	  2	57.0	11.5	 25
327	  2	50.0	8.1	 25
328	  2	46.5	7.6	 20
329	  2	46.0	7.1	 25
330	  2	47.0	7.9	 25
331	  2	48.8	9.7	 20
332	  2	43.0	6.3	 25
333	  2	53.0	6.0	 25
334	  2	47.5	7.2	 20
335	  2	50.0	8.3	 25
336	  2	55.0	8.6	 25
337	  2	51.5	10.1	 20
338	  2	52.0	9.2	 25
339	  2	49.0	7.4	 25
340	  2	48.3	9.0	 20
341	  2	47.0	8.8	 25
342	  2	51.0	9.6	 25
343	  2	60.0	9.6	 20
344	  2	43.0	5.8	 25
345	  2	47.0	9.4	 25
346	  2	69.0	13.0	 20
347	  2	50.0	6.2	 25
348	  2	55.0	9.9	 25
349	  2	55.3	9.2	 20
350	  2	47.0	9.8	 25
351	  2	43.0	7.0	 25
352	  2	49.0	8.1	 20
353	  2	51.0	8.7	 25
354	  2	53.0	9.1	 25
355	  2	65.0	10.0	 20
356	  2	49.0	8.9	 25
357	  2	52.0	9.5	 25
358	  2	51.0	8.6	 20
359	  2	57.0	8.9	 25
360	  2	85.0	10.9	 25
361	  2	51.3	6.2	 20
362	  2	45.0	7.3	 25
363	  2	49.0	7.7	 25
364	  2	58.8	10.5	 20
365	  2	53.0	6.6	 25
366	  2	108.0	16.0	 25
367	  2	57.0	9.9	 20
368	  2	60.0	9.5	 25
369	  2	55.0	9.4	 25
370	  2	47.0	7.4	 20
371	  2	47.0	7.4	 25
372	  2	50.0	9.5	 25
373	  2	67.5	9.7	 16
374	  2	99.0	19.5	 20
375	  2	80.0	14.3	 20
376	  2	58.3	12.9	 16
377	  2	56.5	8.1	 20
378	  2	57.3	11.5	 20
379	  2	75.0	11.4	 16
380	  2	122.8	13.5	 20
381	  2	120.5	11.9	 20
382	  2	69.3	12.7	 16
383	  2	56.0	6.8	 20
384	  2	120.5	17.7	 20
385	  2	87.8	13.7	 16
386	  2	53.3	8.6	 20
387	  2	49.0	8.6	 20
388	  2	53.3	7.8	 16
389	  2	49.3	8.4	 20
390	  2	50.0	8.5	 20
391	  2	46.3	14.1	 16
392	  2	45.3	4.9	 20
393	  2	46.0	6.8	 20
394	  2	43.3	7.5	 16
395	  2	45.8	8.0	 20
396	  2	45.5	7.3	 20
397	  2	46.3	5.9	 16
398	  2	48.8	7.0	 20
399	  2	153.8	18.4	 20
400	  2	230.0	23.9	 16
401	  2	469.0	33.8	 20
402	  2	121.3	14.8	 20
403	  2	68.8	10.9	 16
404	  2	67.5	12.1	 20
405	  2	48.5	7.1	 20
406	  2	54.0	7.4	 16
407	  2	52.3	8.1	 20
408	  2	59.0	10.4	 20
409	  2	47.3	8.5	 16
410	  2	43.0	5.0	 20
411	  2	54.0	7.6	 20
412	  2	53.0	10.2	 16
413	  2	52.3	8.0	 20
414	  2	50.3	8.8	 20
415	  2	45.0	7.0	 16
416	  2	62.5	10.2	 20
417	  2	55.0	9.1	 20
418	  2	46.3	6.8	 16
419	  2	50.5	8.3	 20
420	  2	58.3	6.3	 20
421	  2	56.0	10.8	 16
422	  2	102.3	19.0	 20
423	  2	53.0	8.8	 20
424	  2	69.5	14.4	 16
425	  2	252.5	38.6	 20
426	  2	51.0	9.6	 20
427	  2	41.8	6.7	 16
428	  2	68.0	13.3	 20
429	  2	51.3	6.6	 20
430	  2	47.5	7.7	 16
431	  2	48.5	8.9	 20
432	  2	49.0	6.9	 20
433	  2	49.5	8.1	 16
434	  2	43.0	7.9	 20
435	  2	41.5	7.7	 20
436	  2	53.5	11.7	 16
437	  2	46.0	7.3	 20
438	  2	48.3	8.5	 20
439	  2	52.0	6.8	 16
440	  2	57.5	10.1	 20
441	  2	57.0	6.5	 20
442	  2	61.3	10.8	 16
443	  2	55.0	8.8	 20
444	  2	55.0	7.9	 16
445	  2	724.8	78.5	 20
446	  2	55.0	5.9	 20
447	  2	205.3	21.7	 16
448	  2	69.3	10.7	 20
449	  2	63.8	14.4	 20
450	  2	49.3	7.8	 16
451	  2	51.3	12.0	 20
452	  2	48.8	8.0	 20
453	  2	55.0	6.0	 16
454	  2	57.5	7.8	 20
455	  2	81.3	16.6	 20
456	  2	52.5	7.3	 16
457	  2	49.8	11.2	 20
458	  2	49.3	8.6	 20
459	  2	45.3	7.1	 16
460	  2	51.5	9.0	 20
461	  2	51.0	8.6	 20
462	  2	117.5	25.1	 16
463	  2	87.8	14.7	 20
464	  2	69.0	9.9	 20
465	  2	116.5	18.4	 16
466	  2	445.5	53.0	 20
467	  2	52.3	7.4	 20
468	  2	57.3	11.3	 16
469	  2	47.3	8.6	 20
470	  2	61.0	11.7	 20
471	  2	53.8	7.3	 16
472	  2	48.0	8.0	 20
473	  2	44.8	8.3	 20
474	  2	71.0	11.9	 16
475	  2	66.8	8.8	 20
476	  2	43.8	8.2	 20
477	  2	52.3	8.8	 16
478	  2	143.3	17.9	 20
479	  2	59.3	13.9	 20
480	  2	51.3	4.8	 20
481	  2	53.0	7.4	 25
482	  2	52.0	9.9	 25
483	  2	54.3	10.3	 20
484	  2	67.0	10.4	 25
485	  2	66.0	10.3	 25
486	  2	113.0	14.3	 20
487	  2	130.0	18.7	 25
488	  2	74.0	12.3	 25
489	  2	46.3	6.4	 20
490	  2	48.0	7.8	 25
491	  2	46.0	6.5	 25
492	  2	55.5	7.9	 20
493	  2	50.0	10.9	 25
494	  2	48.0	9.8	 25
495	  2	71.3	13.0	 20
496	  2	55.0	8.6	 25
497	  2	53.0	8.6	 25
498	  2	43.0	7.1	 20
499	  2	65.0	10.5	 25
500	  2	66.0	11.3	 25
501	  2	46.3	7.9	 20
502	  2	54.0	6.3	 25
503	  2	55.0	9.3	 25
504	  2	103.5	18.2	 20
505	  2	64.0	10.5	 25
506	  2	118.0	15.5	 25
507	  2	50.0	7.5	 20
508	  2	48.0	5.4	 25
509	  2	47.0	8.4	 25
510	  2	47.8	8.0	 20
511	  2	46.0	7.0	 25
512	  2	61.0	7.7	 25
513	  2	44.3	6.7	 20
514	  2	48.0	8.6	 25
515	  2	49.0	9.2	 25
516	  2	46.3	9.6	 20
517	  2	49.0	8.2	 25
518	  2	45.0	7.1	 25
519	  2	51.3	6.2	 20
520	  2	44.0	5.4	 25
521	  2	46.0	8.2	 25
522	  2	49.5	8.2	 20
523	  2	43.0	8.7	 25
524	  2	46.0	6.2	 25
525	  2	50.3	9.6	 20
526	  2	51.0	10.4	 25
527	  2	98.0	16.6	 25
528	  2	47.3	7.6	 20
529	  2	49.0	8.8	 25
530	  2	45.0	5.6	 25
531	  2	44.0	8.0	 20
532	  2	44.0	6.6	 25
533	  2	45.0	6.7	 25
534	  2	41.0	8.5	 20
535	  2	44.0	7.2	 25
536	  2	46.0	8.2	 25
537	  2	79.5	11.6	 20
538	  2	63.0	19.1	 25
539	  2	50.0	8.5	 25
540	  2	56.0	7.2	 20
541	  2	53.0	10.4	 25
542	  2	51.0	9.9	 25
543	  2	55.0	10.2	 20
544	  2	60.0	10.0	 25
545	  2	55.0	9.7	 25
546	  2	61.3	9.9	 20
547	  2	385.0	46.0	 25
548	  2	797.0	74.6	 25
549	  2	243.8	19.5	 20
550	  2	58.0	10.2	 25
551	  2	64.0	11.6	 25
552	  2	52.3	9.2	 20
553	  2	50.0	10.9	 25
554	  2	51.0	8.0	 25
555	  2	51.0	9.5	 20
556	  2	48.0	7.9	 25
557	  2	44.0	8.8	 25
558	  2	49.3	8.6	 20
559	  2	50.0	8.0	 25
560	  2	84.0	9.3	 25
561	  2	46.0	10.0	 20
562	  2	57.0	8.2	 25
563	  2	47.0	7.0	 25
564	  2	71.0	11.5	 20
565	  2	72.0	11.5	 25
566	  2	72.0	13.7	 25
567	  2	103.5	17.4	 20
568	  2	100.0	15.7	 25
569	  2	78.0	10.0	 25
570	  2	182.5	21.3	 20
571	  2	714.0	66.6	 25
572	  2	44.5	6.1	 20
573	  2	62.0	12.0	 25
574	  2	52.0	9.0	 25
575	  2	47.0	8.5	 20
576	  2	55.0	7.2	 25
577	  2	53.0	9.2	 25
578	  2	87.5	11.0	 20
579	  2	109.0	21.0	 25
580	  2	141.0	22.6	 25
581	  2	52.0	7.0	 20
582	  2	60.0	8.6	 25
583	  2	102.0	17.0	 25
584	  2	70.5	11.6	 20
585	  2	318.0	33.9	 25
586	  2	103.0	12.2	 25
587	  2	79.3	11.9	 20
588	  2	47.0	6.2	 25
589	  2	47.0	8.6	 25
590	  2	48.5	7.1	 20
591	  2	77.0	10.9	 25
592	  2	131.0	18.6	 25
593	  2	74.8	10.7	 20
594	  2	92.0	9.5	 25
595	  2	90.0	10.6	 25
596	  2	51.0	12.9	 20
597	  2	88.0	12.2	 25
598	  2	54.0	9.7	 25
599	  2	85.3	14.9	 20
600	  2	87.0	11.5	 25
601	  2	53.0	7.6	 25
602	  2	56.0	6.4	 20
603	  2	55.0	9.4	 25
604	  2	52.0	6.4	 25
605	  2	46.5	10.5	 20
606	  2	96.0	13.8	 25
607	  2	59.0	6.9	 25
608	  2	46.3	8.1	 20
609	  2	50.0	10.2	 25
610	  2	49.0	9.0	 25
611	  2	47.0	6.0	 20
612	  2	47.0	11.4	 25
613	  2	45.0	6.4	 25
614	  2	49.3	8.0	 20
615	  2	53.0	9.7	 25
616	  2	81.0	12.1	 25
617	  2	64.0	7.3	 20
618	  2	86.0	17.9	 25
619	  2	91.0	12.9	 25
620	  2	620.0	58.6	 20
621	  2	150.0	27.6	 25
622	  2	98.0	11.7	 25
623	  2	142.8	16.1	 20
624	  2	132.0	19.2	 25
625	  2	159.0	22.0	 25
626	  2	52.5	10.0	 20
627	  2	42.0	4.8	 25
628	  2	42.0	7.0	 25
629	  2	56.5	13.0	 20
630	  2	68.0	8.8	 25
631	  2	50.0	8.0	 25
632	  2	49.0	9.0	 20
633	  2	56.0	11.4	 25
634	  2	63.0	12.1	 25
635	  2	71.3	10.8	 20
636	  2	58.0	9.0	 25
637	  2	1777.0	377.6	 25
638	  2	67.8	19.1	 20
639	  2	1886.0	295.7	 25
  0	  3	1893.0	351.3	 25
  1	  3	56.5	8.2	 20
  2	  3	1803.0	322.2	 25
  3	  3	56.0	8.9	 25
  4	  3	74.3	8.6	 20
  5	  3	189.0	30.8	 25
  6	  3	54.0	7.0	 25
  7	  3	55.0	8.5	 20
  8	  3	71.0	14.7	 25
  9	  3	105.0	15.4	 25
 10	  3	94.0	11.9	 20
 11	  3	208.0	17.5	 25
 12	  3	115.0	14.1	 25
 13	  3	236.8	21.1	 20
 14	  3	79.0	12.0	 25
 15	  3	62.0	10.3	 25
 16	  3	46.0	10.3	 20
 17	  3	58.0	8.6	 25
 18	  3	61.0	11.2	 25
 19	  3	60.5	9.6	 20
 20	  3	89.0	12.6	 25
 21	  3	48.0	7.9	 25
 22	  3	47.5	7.4	 20
 23	  3	46.0	8.9	 25
 24	  3	48.0	7.5	 25
 25	  3	48.3	12.1	 20
 26	  3	52.0	9.0	 25
 27	  3	49.0	7.5	 25
 28	  3	52.5	8.3	 20
 29	  3	72.0	11.5	 25
 30	  3	133.0	18.9	 25
 31	  3	106.3	17.7	 20
 32	  3	253.0	36.1	 25
 33	  3	70.0	9.3	 25
 34	  3	95.5	18.4	 20
 35	  3	54.0	6.3	 25
 36	  3	79.0	51.9	 25
 37	  3	148.8	16.5	 20
 38	  3	107.0	14.0	 25
 39	  3	266.0	44.2	 25
 40	  3	77.0	11.5	 20
 41	  3	82.0	16.0	 25
 42	  3	56.0	8.6	 25
 43	  3	62.8	10.6	 20
 44	  3	49.0	8.9	 25
 45	  3	416.0	56.8	 25
 46	  3	71.0	19.7	 20
 47	  3	54.0	8.5	 25
 48	  3	54.0	8.4	 25
 49	  3	41.3	7.4	 20
 50	  3	48.0	6.8	 25
 51	  3	47.0	7.0	 25
 52	  3	98.3	10.0	 20
 53	  3	49.0	7.1	 25
 54	  3	45.0	8.5	 25
 55	  3	84.3	10.8	 20
 56	  3	76.0	11.8	 25
 57	  3	48.0	9.2	 25
 58	  3	58.0	10.1	 20
 59	  3	55.0	10.0	 25
 60	  3	85.0	12.8	 20
 61	  3	68.0	13.8	 25
 62	  3	1611.0	293.6	 25
 63	  3	62.0	8.5	 20
 64	  3	55.0	9.6	 25
 65	  3	61.0	11.0	 25
 66	  3	56.0	8.7	 20
 67	  3	73.0	11.9	 25
 68	  3	52.0	9.7	 25
 69	  3	1639.3	193.4	 20
 70	  3	1635.0	131.1	 25
 71	  3	1637.0	118.3	 25
 72	  3	54.5	7.1	 20
 73	  3	73.0	9.2	 25
 74	  3	1747.0	324.2	 25
 75	  3	60.3	9.7	 20
 76	  3	1410.0	397.8	 25
 77	  3	1495.0	118.4	 25
 78	  3	56.5	8.2	 20
 79	  3	80.0	13.1	 25
 80	  3	57.0	14.1	 25
 81	  3	1606.0	215.5	 20
 82	  3	1597.0	101.6	 25
 83	  3	1632.0	145.1	 25
 84	  3	57.0	9.9	 20
 85	  3	77.0	11.5	 25
 86	  3	1627.0	303.3	 25
 87	  3	61.0	10.6	 20
 88	  3	54.0	6.1	 25
 89	  3	51.0	9.8	 25
 90	  3	50.3	6.6	 20
 91	  3	72.0	14.5	 25
 92	  3	1747.0	363.2	 25
 93	  3	64.0	9.7	 20
 94	  3	1388.0	392.0	 25
 95	  3	1492.0	99.5	 25
 96	  3	55.3	7.2	 20
 97	  3	65.0	7.8	 25
 98	  3	53.0	8.7	 25
 99	  3	55.3	10.2	 20
100	  3	1199.0	355.5	 25
101	  3	54.0	9.6	 25
102	  3	52.0	9.4	 20
103	  3	76.0	12.3	 25
104	  3	1801.0	344.0	 25
105	  3	1665.8	92.3	 20
106	  3	1552.0	117.5	 25
107	  3	55.0	8.6	 25
108	  3	50.8	6.3	 20
109	  3	76.0	10.5	 25
110	  3	67.0	9.0	 25
111	  3	58.5	7.7	 20
112	  3	137.0	20.8	 25
113	  3	92.0	9.8	 25
114	  3	454.3	44.9	 20
115	  3	76.0	13.5	 25
116	  3	1764.0	233.7	 25
117	  3	66.0	8.1	 20
118	  3	60.0	7.8	 25
119	  3	64.0	6.4	 25
120	  3	1894.3	173.2	 20
121	  3	93.0	17.0	 25
122	  3	1719.0	211.3	 25
123	  3	62.5	12.8	 20
124	  3	62.0	9.1	 25
125	  3	59.0	9.9	 25
126	  3	61.5	10.8	 20
127	  3	81.0	11.8	 25
128	  3	72.0	12.0	 25
129	  3	120.3	11.5	 20
130	  3	90.0	9.4	 25
131	  3	1240.0	118.8	 25
132	  3	92.0	18.7	 20
133	  3	82.0	14.6	 25
134	  3	1568.0	145.2	 25
135	  3	56.3	8.7	 20
136	  3	56.0	7.8	 25
137	  3	55.0	7.5	 25
138	  3	1658.0	117.3	 20
139	  3	75.0	14.4	 25
140	  3	1424.0	138.3	 25
141	  3	56.3	9.6	 20
142	  3	59.0	9.7	 25
143	  3	61.0	7.9	 25
144	  3	1426.5	130.5	 20
145	  3	72.0	9.9	 25
146	  3	1322.0	144.0	 25
147	  3	56.0	11.4	 20
148	  3	59.0	9.3	 25
149	  3	59.0	9.5	 25
150	  3	53.8	8.3	 20
151	  3	71.0	12.3	 25
152	  3	58.0	7.3	 25
153	  3	1289.5	66.7	 20
154	  3	1347.0	59.0	 25
155	  3	1324.0	75.9	 25
156	  3	55.3	7.4	 20
157	  3	74.0	11.8	 25
158	  3	83.0	15.9	 25
159	  3	51.5	9.0	 20
160	  3	50.0	8.2	 25
161	  3	289.3	37.0	 20
162	  3	209.5	32.3	 16
163	  3	56.3	8.8	 20
164	  3	54.0	10.3	 20
165	  3	44.8	8.4	 16
166	  3	52.3	9.2	 20
167	  3	152.0	23.1	 20
168	  3	48.8	9.3	 16
169	  3	54.5	11.0	 20
170	  3	63.3	10.3	 20
171	  3	68.3	10.2	 16
172	  3	49.5	8.9	 20
173	  3	57.0	14.5	 20
174	  3	43.3	6.0	 16
175	  3	62.0	9.8	 20
176	  3	53.0	7.1	 20
177	  3	72.0	8.3	 16
178	  3	505.8	53.3	 20
179	  3	551.0	42.2	 20
180	  3	78.0	10.6	 16
181	  3	75.5	15.2	 20
182	  3	45.3	9.0	 20
183	  3	49.5	8.4	 16
184	  3	50.5	8.0	 20
185	  3	51.3	6.4	 20
186	  3	53.3	12.8	 16
187	  3	104.3	18.5	 20
188	  3	111.0	19.8	 16
189	  3	178.3	20.8	 20
190	  3	86.0	14.8	 20
191	  3	51.3	8.6	 16
192	  3	67.5	11.2	 20
193	  3	668.3	100.5	 20
194	  3	1213.3	30.2	 16
195	  3	1381.8	112.9	 20
196	  3	120.5	23.2	 20
197	  3	81.0	19.1	 16
198	  3	56.3	8.9	 20
199	  3	86.5	12.8	 20
200	  3	49.5	6.8	 16
201	  3	60.8	13.5	 20
202	  3	83.3	14.9	 20
203	  3	142.0	20.3	 16
204	  3	52.5	10.1	 20
205	  3	46.5	7.5	 20
206	  3	55.0	7.1	 16
207	  3	88.3	19.6	 20
208	  3	107.5	19.0	 20
209	  3	102.8	14.7	 16
210	  3	144.0	19.1	 20
211	  3	70.3	9.7	 20
212	  3	78.3	16.5	 16
213	  3	60.8	11.4	 20
214	  3	66.0	6.8	 20
215	  3	66.0	8.7	 16
216	  3	127.5	22.1	 20
217	  3	63.3	8.7	 20
218	  3	50.8	11.8	 16
219	  3	59.3	9.3	 20
220	  3	121.3	12.8	 20
221	  3	280.0	24.8	 16
222	  3	278.5	87.7	 20
223	  3	122.0	14.6	 20
224	  3	52.5	12.8	 16
225	  3	62.0	15.7	 20
226	  3	51.0	9.3	 20
227	  3	82.0	14.1	 16
228	  3	75.5	17.1	 20
229	  3	52.0	16.7	 20
230	  3	45.3	6.7	 16
231	  3	59.8	8.5	 20
232	  3	58.0	8.1	 20
233	  3	50.0	6.8	 16
234	  3	52.5	10.2	 20
235	  3	55.3	9.9	 20
236	  3	49.3	6.8	 16
237	  3	49.0	7.3	 20
238	  3	48.3	6.6	 20
239	  3	46.0	6.0	 16
240	  3	53.5	9.0	 20
241	  3	57.3	7.9	 20
242	  3	46.0	6.7	 16
243	  3	57.8	13.3	 20
244	  3	57.3	11.6	 20
245	  3	141.0	18.6	 16
246	  3	89.8	14.9	 20
247	  3	78.8	32.8	 20
248	  3	69.5	119.6	 16
249	  3	54.5	12.2	 20
250	  3	52.3	9.8	 20
251	  3	47.8	6.6	 16
252	  3	49.3	9.4	 20
253	  3	46.3	8.1	 20
254	  3	53.5	8.9	 16
255	  3	48.0	8.5	 20
256	  3	48.3	5.8	 20
257	  3	51.5	8.5	 16
258	  3	72.3	9.5	 20
259	  3	114.5	14.2	 20
260	  3	87.0	9.1	 16
261	  3	48.5	6.1	 20
262	  3	51.5	10.7	 20
263	  3	44.0	8.3	 16
264	  3	45.5	7.8	 20
265	  3	59.0	8.0	 20
266	  3	55.0	8.6	 16
267	  3	45.0	5.2	 25
268	  3	47.0	7.9	 25
269	  3	63.3	10.4	 20
270	  3	55.0	10.5	 25
271	  3	50.0	6.8	 25
272	  3	76.8	14.1	 20
273	  3	55.0	8.2	 25
274	  3	59.0	9.8	 25
275	  3	49.3	10.0	 20
276	  3	47.0	7.8	 25
277	  3	67.0	12.7	 25
278	  3	47.3	8.3	 20
279	  3	53.0	9.7	 25
280	  3	51.0	8.8	 25
281	  3	65.8	12.0	 20
282	  3	50.0	9.7	 25
283	  3	57.0	7.6	 25
284	  3	61.5	9.9	 20
285	  3	53.0	8.1	 25
286	  3	58.0	10.8	 25
287	  3	83.0	12.5	 20
288	  3	107.0	14.8	 25
289	  3	79.0	17.4	 25
290	  3	70.0	11.2	 20
291	  3	53.0	10.3	 25
292	  3	43.0	6.8	 25
293	  3	55.3	9.6	 20
294	  3	54.0	9.2	 25
295	  3	47.0	8.3	 25
296	  3	52.3	8.7	 20
297	  3	47.0	9.1	 25
298	  3	50.0	9.0	 25
299	  3	47.3	9.0	 20
300	  3	44.0	6.9	 25
301	  3	55.0	8.9	 25
302	  3	46.3	7.6	 20
303	  3	61.0	9.4	 25
304	  3	54.0	10.4	 25
305	  3	72.8	9.6	 20
306	  3	52.0	11.0	 25
307	  3	48.0	8.4	 25
308	  3	49.3	7.3	 20
309	  3	62.0	8.2	 25
310	  3	60.0	11.2	 25
311	  3	865.5	57.8	 20
312	  3	280.0	29.5	 25
313	  3	68.0	11.2	 25
314	  3	53.0	9.6	 20
315	  3	58.0	11.2	 25
316	  3	52.0	8.3	 20
317	  3	83.0	9.0	 25
318	  3	92.0	13.0	 25
319	  3	70.0	8.7	 20
320	  3	106.0	22.0	 25
321	  3	342.0	42.2	 25
322	  3	61.3	9.8	 20
323	  3	325.0	32.1	 25
324	  3	414.0	35.8	 25
325	  3	67.3	10.2	 20
326	  3	55.0	10.7	 25
327	  3	49.0	8.9	 25
328	  3	92.3	13.1	 20
329	  3	56.0	11.5	 25
330	  3	47.0	9.3	 25
331	  3	54.0	9.6	 20
332	  3	54.0	8.9	 25
333	  3	50.0	8.3	 25
334	  3	60.3	9.4	 20
335	  3	51.0	20.6	 25
336	  3	50.0	8.5	 25
337	  3	52.3	8.5	 20
338	  3	68.0	12.0	 25
339	  3	54.0	10.8	 25
340	  3	60.5	7.8	 20
341	  3	69.0	10.2	 25
342	  3	47.0	8.6	 25
343	  3	42.5	6.1	 20
344	  3	173.0	41.6	 25
345	  3	58.0	10.3	 25
346	  3	56.5	9.5	 20
347	  3	46.0	10.0	 25
348	  3	56.0	9.6	 25
349	  3	50.3	8.8	 20
350	  3	239.0	56.2	 25
351	  3	201.0	29.9	 25
352	  3	49.0	12.9	 20
353	  3	61.0	12.8	 25
354	  3	44.0	7.8	 25
355	  3	46.3	6.1	 20
356	  3	51.0	16.3	 25
357	  3	44.0	9.1	 25
358	  3	49.5	8.8	 20
359	  3	53.0	9.3	 25
360	  3	51.0	11.2	 25
361	  3	52.0	10.3	 20
362	  3	68.0	33.8	 25
363	  3	91.0	14.5	 25
364	  3	75.0	11.9	 20
365	  3	189.0	37.6	 25
366	  3	124.0	14.9	 25
367	  3	82.8	21.4	 20
368	  3	63.0	9.5	 25
369	  3	62.0	10.5	 25
370	  3	48.3	9.0	 20
371	  3	52.0	8.8	 25
372	  3	53.0	8.4	 25
373	  3	76.0	12.7	 20
374	  3	54.0	9.2	 25
375	  3	157.0	18.6	 25
376	  3	136.0	22.2	 20
377	  3	66.0	16.2	 25
378	  3	65.0	8.0	 25
379	  3	84.0	11.4	 20
380	  3	62.0	8.7	 25
381	  3	47.0	8.5	 25
382	  3	46.3	5.7	 20
383	  3	51.0	9.3	 25
384	  3	59.0	11.8	 25
385	  3	49.3	9.9	 20
386	  3	60.0	10.6	 25
387	  3	57.0	11.8	 25
388	  3	56.3	6.8	 20
389	  3	54.0	9.8	 25
390	  3	46.0	6.5	 25
391	  3	116.0	18.9	 20
392	  3	48.0	7.4	 25
393	  3	47.0	6.3	 25
394	  3	187.0	13.9	 20
395	  3	216.0	34.3	 25
396	  3	43.0	7.7	 25
397	  3	46.0	8.1	 20
398	  3	52.0	11.7	 25
399	  3	48.0	7.2	 25
400	  3	121.3	19.0	 20
401	  3	343.0	60.9	 25
402	  3	167.0	18.9	 25
403	  3	194.5	22.2	 20
404	  3	1481.0	227.9	 25
405	  3	151.0	24.8	 25
406	  3	77.5	12.3	 20
407	  3	82.0	12.9	 25
408	  3	52.0	7.6	 25
409	  3	48.5	10.7	 20
410	  3	46.0	8.4	 25
411	  3	57.0	11.7	 25
412	  3	47.3	9.0	 20
413	  3	51.0	8.6	 25
414	  3	51.0	10.6	 25
415	  3	47.0	12.4	 20
416	  3	49.0	9.4	 25
417	  3	47.0	8.8	 25
418	  3	50.0	10.9	 20
419	  3	156.0	29.9	 25
420	  3	175.0	31.4	 25
421	  3	81.0	11.6	 20
422	  3	54.0	9.4	 25
423	  3	123.0	19.7	 25
424	  3	71.0	9.2	 20
425	  3	70.0	13.0	 25
426	  3	64.0	8.9	 25
427	  3	72.8	12.8	 20
428	  3	62.0	8.4	 25
429	  3	56.0	9.5	 25
430	  3	47.3	8.9	 20
431	  3	55.0	11.8	 25
432	  3	47.0	6.5	 25
433	  3	50.0	6.5	 20
434	  3	50.0	9.1	 25
435	  3	68.0	13.0	 25
436	  3	53.3	7.5	 20
437	  3	259.0	36.5	 25
438	  3	344.0	60.6	 25
439	  3	350.0	58.3	 20
440	  3	95.0	15.7	 25
441	  3	65.0	11.6	 25
442	  3	79.3	11.1	 20
443	  3	51.0	9.4	 25
444	  3	49.3	7.2	 20
445	  3	104.0	17.9	 25
446	  3	60.0	9.3	 25
447	  3	87.0	14.0	 20
448	  3	51.0	7.4	 25
449	  3	52.0	6.4	 25
450	  3	77.8	15.2	 20
451	  3	82.0	16.0	 25
452	  3	46.0	7.4	 25
453	  3	73.0	13.4	 20
454	  3	49.0	7.5	 25
455	  3	49.0	7.6	 25
456	  3	48.8	7.8	 20
457	  3	51.0	9.8	 25
458	  3	51.0	7.6	 25
459	  3	63.5	7.0	 20
460	  3	134.0	24.6	 25
461	  3	173.0	27.7	 25
462	  3	316.3	34.2	 20
463	  3	89.0	13.5	 25
464	  3	1061.0	172.6	 25
465	  3	49.8	7.6	 20
466	  3	66.0	11.3	 25
467	  3	47.0	9.8	 25
468	  3	67.5	9.0	 20
469	  3	54.0	9.1	 25
470	  3	143.0	24.1	 25
471	  3	44.5	5.5	 20
472	  3	50.0	8.7	 25
473	  3	43.0	7.3	 25
474	  3	50.5	10.6	 20
475	  3	318.0	57.9	 25
476	  3	49.0	8.1	 25
477	  3	175.5	155.6	 20
478	  3	47.0	9.5	 25
479	  3	49.0	8.6	 25
480	  3	48.5	9.6	 16
481	  3	46.0	8.3	 20
482	  3	55.3	9.0	 20
483	  3	157.0	23.5	 16
484	  3	176.8	19.1	 20
485	  3	46.8	8.1	 20
486	  3	47.5	7.3	 16
487	  3	54.5	9.3	 20
488	  3	49.5	6.8	 20
489	  3	103.3	10.7	 16
490	  3	51.0	6.6	 20
491	  3	48.8	9.5	 20
492	  3	94.5	21.5	 16
493	  3	47.0	7.0	 20
494	  3	72.3	8.8	 20
495	  3	43.0	6.6	 16
496	  3	46.5	7.3	 20
497	  3	73.8	12.6	 20
498	  3	114.8	12.8	 16
499	  3	217.0	24.9	 20
500	  3	151.5	20.3	 20
501	  3	57.5	11.5	 16
502	  3	817.5	87.2	 20
503	  3	51.3	8.9	 20
504	  3	52.3	5.9	 16
505	  3	185.0	24.6	 20
506	  3	625.8	33.6	 20
507	  3	219.3	18.5	 16
508	  3	140.5	19.2	 20
509	  3	159.0	15.1	 20
510	  3	456.8	34.8	 16
511	  3	54.5	11.4	 20
512	  3	56.0	11.6	 20
513	  3	56.3	7.9	 16
514	  3	45.3	8.0	 20
515	  3	46.3	9.6	 20
516	  3	40.5	7.3	 16
517	  3	47.0	6.8	 20
518	  3	396.5	33.8	 20
519	  3	411.0	34.7	 16
520	  3	230.3	21.4	 20
521	  3	113.8	15.2	 20
522	  3	232.0	23.7	 16
523	  3	127.0	24.0	 20
524	  3	86.5	12.1	 20
525	  3	49.5	8.1	 16
526	  3	76.8	12.0	 20
527	  3	120.3	18.9	 20
528	  3	194.3	20.6	 16
529	  3	74.0	13.2	 20
530	  3	53.0	8.8	 20
531	  3	58.5	12.8	 16
532	  3	51.3	11.9	 20
533	  3	45.3	7.9	 20
534	  3	79.0	12.1	 16
535	  3	46.0	5.8	 20
536	  3	47.0	7.6	 20
537	  3	76.0	14.7	 16
538	  3	62.3	8.1	 20
539	  3	49.3	6.7	 20
540	  3	50.5	9.4	 16
541	  3	66.3	8.8	 20
542	  3	52.3	9.4	 20
543	  3	56.0	8.0	 16
544	  3	77.3	13.5	 20
545	  3	51.3	9.9	 20
546	  3	58.5	10.0	 16
547	  3	69.3	10.7	 20
548	  3	60.3	11.4	 20
549	  3	96.0	15.5	 16
550	  3	108.3	14.2	 20
551	  3	1279.3	153.7	 20
552	  3	44.0	6.9	 16
553	  3	66.0	12.8	 20
554	  3	109.3	19.1	 20
555	  3	48.3	7.5	 16
556	  3	45.8	7.4	 20
557	  3	47.0	5.8	 20
558	  3	46.5	7.5	 16
559	  3	58.5	8.8	 20
560	  3	121.3	17.4	 20
561	  3	58.3	14.5	 16
562	  3	153.5	24.1	 20
563	  3	65.0	13.7	 20
564	  3	44.3	8.2	 16
565	  3	49.0	9.1	 20
566	  3	48.3	6.9	 20
567	  3	60.3	11.4	 16
568	  3	204.3	24.0	 20
569	  3	209.5	23.9	 16
570	  3	80.0	13.1	 20
571	  3	50.0	10.1	 20
572	  3	44.3	6.9	 16
573	  3	475.8	66.4	 20
574	  3	109.8	15.1	 20
575	  3	62.5	10.9	 16
576	  3	52.8	7.5	 20
577	  3	50.3	6.7	 20
578	  3	85.0	10.3	 16
579	  3	66.5	13.5	 20
580	  3	82.3	11.5	 20
581	  3	161.0	15.9	 16
582	  3	571.8	66.7	 20
583	  3	106.0	14.9	 20
584	  3	115.5	13.4	 16
585	  3	64.5	7.3	 20
586	  3	66.0	8.8	 25
587	  3	98.0	15.2	 20
588	  3	53.0	8.9	 25
589	  3	61.0	9.3	 25
590	  3	49.5	7.0	 20
591	  3	68.0	8.1	 25
592	  3	60.0	11.6	 25
593	  3	45.0	7.9	 20
594	  3	63.0	11.6	 25
595	  3	323.0	29.7	 25
596	  3	138.3	11.3	 20
597	  3	93.0	20.5	 25
598	  3	93.0	17.5	 25
599	  3	143.3	17.5	 20
600	  3	70.0	8.5	 25
601	  3	100.0	13.3	 25
602	  3	123.5	12.7	 20
603	  3	94.0	15.7	 25
604	  3	59.0	9.5	 25
605	  3	48.8	7.6	 20
606	  3	155.0	21.7	 25
607	  3	123.0	14.4	 25
608	  3	60.3	11.5	 20
609	  3	66.0	10.1	 25
610	  3	81.0	13.7	 25
611	  3	48.3	9.2	 20
612	  3	45.0	10.0	 25
613	  3	100.0	13.3	 25
614	  3	91.8	12.5	 20
615	  3	59.0	10.1	 25
616	  3	56.0	8.5	 25
617	  3	72.3	12.2	 20
618	  3	53.0	10.3	 25
619	  3	59.0	11.4	 25
620	  3	67.0	15.3	 20
621	  3	155.0	20.2	 25
622	  3	162.0	21.1	 25
623	  3	57.8	6.8	 20
624	  3	104.0	15.3	 25
625	  3	77.0	11.2	 25
626	  3	148.0	18.3	 20
627	  3	56.0	10.6	 25
628	  3	70.0	10.9	 25
629	  3	55.3	11.9	 20
630	  3	217.0	19.6	 25
631	  3	192.0	33.0	 25
632	  3	49.8	6.8	 20
633	  3	49.0	9.6	 25
634	  3	55.0	8.4	 25
635	  3	79.3	13.3	 20
636	  3	1600.0	223.9	 25
637	  3	67.0	16.7	 25
638	  3	1713.3	151.6	 20
639	  3	56.0	5.5	 25
  0	  4	75.8	11.4	 20
  1	  4	72.5	13.0	 16
  2	  4	66.0	12.0	 20
  3	  4	67.3	12.8	 20
  4	  4	67.0	11.2	 16
  5	  4	67.5	11.4	 20
  6	  4	47.0	8.8	 20
  7	  4	51.0	6.4	 16
  8	  4	57.5	8.3	 20
  9	  4	59.0	10.2	 20
 10	  4	51.5	9.2	 16
 11	  4	79.0	6.5	 20
 12	  4	154.5	18.8	 20
 13	  4	177.0	23.0	 16
 14	  4	98.0	12.3	 20
 15	  4	77.0	10.6	 20
 16	  4	41.8	7.6	 16
 17	  4	64.3	10.6	 20
 18	  4	46.3	8.3	 20
 19	  4	51.3	9.8	 16
 20	  4	58.3	8.9	 20
 21	  4	53.3	8.7	 20
 22	  4	49.0	7.8	 16
 23	  4	52.3	7.5	 20
 24	  4	45.3	6.5	 20
 25	  4	45.0	7.8	 16
 26	  4	53.5	12.8	 20
 27	  4	48.0	7.9	 20
 28	  4	59.8	5.5	 16
 29	  4	73.3	11.0	 20
 30	  4	107.0	13.3	 20
 31	  4	74.0	14.0	 16
 32	  4	134.3	20.8	 20
 33	  4	62.8	12.6	 20
 34	  4	72.8	13.4	 16
 35	  4	59.3	9.2	 20
 36	  4	72.5	10.4	 20
 37	  4	180.3	26.3	 16
 38	  4	80.8	18.7	 20
 39	  4	56.3	7.4	 20
 40	  4	46.3	7.1	 16
 41	  4	59.0	8.7	 20
 42	  4	49.5	8.1	 20
 43	  4	61.5	8.6	 16
 44	  4	61.8	11.0	 20
 45	  4	62.5	7.8	 20
 46	  4	59.0	9.2	 16
 47	  4	52.0	11.1	 20
 48	  4	47.5	8.4	 20
 49	  4	43.3	4.7	 16
 50	  4	46.3	8.3	 20
 51	  4	46.0	8.5	 20
 52	  4	47.5	9.9	 16
 53	  4	45.0	6.9	 20
 54	  4	46.3	19.1	 20
 55	  4	56.0	8.8	 20
 56	  4	59.0	11.0	 25
 57	  4	49.0	8.0	 25
 58	  4	50.0	7.5	 20
 59	  4	56.0	7.8	 25
 60	  4	74.3	12.6	 20
 61	  4	75.0	10.9	 25
 62	  4	1610.0	301.2	 25
 63	  4	59.0	11.0	 20
 64	  4	54.0	6.9	 25
 65	  4	1522.0	346.5	 25
 66	  4	1871.3	99.4	 20
 67	  4	82.0	11.8	 25
 68	  4	1846.0	335.7	 25
 69	  4	67.8	11.7	 20
 70	  4	66.0	11.1	 25
 71	  4	64.0	9.8	 25
 72	  4	1620.0	263.3	 20
 73	  4	82.0	15.1	 25
 74	  4	1728.0	321.8	 25
 75	  4	1487.3	216.4	 20
 76	  4	66.0	13.9	 25
 77	  4	63.0	10.1	 25
 78	  4	1753.0	261.1	 20
 79	  4	91.0	13.9	 25
 80	  4	1794.0	362.3	 25
 81	  4	64.0	9.4	 20
 82	  4	64.0	9.1	 25
 83	  4	63.0	15.2	 25
 84	  4	1651.0	273.6	 20
 85	  4	86.0	15.1	 25
 86	  4	1691.0	332.2	 25
 87	  4	60.0	7.7	 20
 88	  4	53.0	9.1	 25
 89	  4	54.0	9.7	 25
 90	  4	52.3	9.6	 20
 91	  4	77.0	14.5	 25
 92	  4	1763.0	351.7	 25
 93	  4	1486.5	167.8	 20
 94	  4	75.0	16.0	 25
 95	  4	59.0	14.2	 25
 96	  4	1655.5	256.2	 20
 97	  4	84.0	15.0	 25
 98	  4	56.0	11.6	 25
 99	  4	53.3	9.7	 20
100	  4	52.0	7.6	 25
101	  4	55.0	7.1	 25
102	  4	53.3	7.6	 20
103	  4	77.0	13.9	 25
104	  4	1825.0	301.6	 25
105	  4	63.0	10.1	 20
106	  4	56.0	12.3	 25
107	  4	1389.0	216.5	 25
108	  4	57.0	12.8	 20
109	  4	70.0	13.9	 25
110	  4	68.0	11.9	 25
111	  4	83.3	11.9	 20
112	  4	132.0	16.3	 25
113	  4	68.0	9.8	 25
114	  4	208.3	28.1	 20
115	  4	78.0	11.6	 25
116	  4	1688.0	227.7	 25
117	  4	1485.3	123.1	 20
118	  4	1442.0	129.5	 25
119	  4	1598.0	151.9	 25
120	  4	1883.3	85.7	 20
121	  4	91.0	14.3	 25
122	  4	1693.0	200.3	 25
123	  4	60.0	11.8	 20
124	  4	55.0	5.7	 25
125	  4	1519.0	225.7	 25
126	  4	1767.8	75.5	 20
127	  4	83.0	17.5	 25
128	  4	79.0	14.7	 25
129	  4	67.3	8.6	 20
130	  4	78.0	13.0	 25
131	  4	270.0	29.9	 25
132	  4	121.3	17.3	 20
133	  4	79.0	12.0	 25
134	  4	1559.0	134.5	 25
135	  4	58.0	8.0	 20
136	  4	56.0	10.1	 25
137	  4	56.0	8.7	 25
138	  4	1627.0	94.6	 20
139	  4	75.0	10.9	 25
140	  4	61.0	12.5	 25
141	  4	1305.5	92.5	 20
142	  4	1338.0	108.8	 25
143	  4	1358.0	68.4	 25
144	  4	60.5	10.7	 20
145	  4	78.0	11.7	 25
146	  4	53.0	11.6	 25
147	  4	1140.0	84.7	 20
148	  4	1138.0	64.3	 25
149	  4	1185.0	68.6	 25
150	  4	54.0	6.7	 20
151	  4	81.0	13.4	 25
152	  4	60.0	14.0	 25
153	  4	1146.5	76.2	 20
154	  4	1170.0	104.3	 25
155	  4	1227.0	111.7	 25
156	  4	61.3	8.1	 20
157	  4	69.0	13.9	 25
158	  4	64.0	10.1	 25
159	  4	52.0	8.0	 20
160	  4	54.0	8.3	 25
161	  4	110.0	13.7	 25
162	  4	88.3	14.1	 20
163	  4	64.0	10.9	 25
164	  4	48.0	8.1	 25
165	  4	44.5	6.1	 20
166	  4	45.0	8.7	 25
167	  4	73.0	11.3	 25
168	  4	52.5	11.4	 20
169	  4	48.0	8.8	 25
170	  4	57.0	10.3	 25
171	  4	56.3	6.8	 20
172	  4	47.0	9.9	 25
173	  4	48.0	10.7	 25
174	  4	43.8	9.2	 20
175	  4	52.0	9.0	 25
176	  4	50.0	7.7	 25
177	  4	69.3	12.1	 20
178	  4	564.0	45.0	 25
179	  4	436.0	42.6	 25
180	  4	100.8	13.9	 20
181	  4	55.0	9.1	 25
182	  4	43.0	7.7	 25
183	  4	50.0	8.2	 20
184	  4	47.0	11.5	 25
185	  4	55.3	9.2	 20
186	  4	47.0	6.1	 25
187	  4	146.0	24.5	 25
188	  4	120.8	13.8	 20
189	  4	109.0	29.6	 25
190	  4	54.0	8.4	 25
191	  4	48.3	8.2	 20
192	  4	60.0	10.9	 25
193	  4	292.0	38.0	 25
194	  4	856.8	59.2	 20
195	  4	907.0	102.3	 25
196	  4	90.0	16.0	 25
197	  4	71.3	13.3	 20
198	  4	45.0	9.0	 25
199	  4	53.0	11.7	 25
200	  4	46.0	4.9	 20
201	  4	62.0	9.4	 25
202	  4	60.0	10.7	 25
203	  4	61.0	9.0	 20
204	  4	55.0	9.9	 25
205	  4	49.0	9.1	 25
206	  4	54.0	9.6	 20
207	  4	105.0	15.0	 25
208	  4	89.0	13.3	 25
209	  4	79.3	11.1	 20
210	  4	87.0	15.2	 25
211	  4	66.0	11.3	 25
212	  4	65.0	11.1	 20
213	  4	73.0	12.2	 25
214	  4	75.0	12.2	 25
215	  4	69.0	13.2	 20
216	  4	95.0	18.6	 25
217	  4	61.0	10.0	 25
218	  4	48.3	9.7	 20
219	  4	54.0	6.7	 25
220	  4	229.0	37.3	 25
221	  4	256.5	25.1	 20
222	  4	104.0	71.7	 25
223	  4	56.0	7.7	 25
224	  4	63.3	9.2	 20
225	  4	51.0	9.3	 25
226	  4	47.0	10.3	 25
227	  4	53.5	10.2	 20
228	  4	49.0	15.5	 25
229	  4	52.0	7.4	 25
230	  4	46.5	9.4	 20
231	  4	58.0	10.4	 25
232	  4	60.0	10.3	 25
233	  4	47.5	8.3	 20
234	  4	51.0	6.6	 25
235	  4	46.0	6.0	 25
236	  4	49.5	7.7	 20
237	  4	47.0	7.9	 25
238	  4	51.0	9.6	 25
239	  4	49.3	6.5	 20
240	  4	66.0	16.6	 25
241	  4	65.0	10.9	 25
242	  4	51.3	9.1	 20
243	  4	52.0	8.3	 25
244	  4	59.0	10.5	 25
245	  4	90.3	11.0	 20
246	  4	72.0	13.1	 25
247	  4	104.0	14.9	 25
248	  4	43.0	6.3	 20
249	  4	50.0	7.2	 25
250	  4	46.0	6.5	 25
251	  4	57.5	10.1	 20
252	  4	53.0	12.8	 25
253	  4	45.0	6.5	 25
254	  4	47.3	4.1	 20
255	  4	46.0	7.5	 25
256	  4	52.0	8.0	 25
257	  4	47.0	7.1	 20
258	  4	49.0	8.7	 25
259	  4	59.0	9.3	 25
260	  4	70.0	8.8	 20
261	  4	47.0	9.9	 25
262	  4	46.0	8.3	 25
263	  4	44.0	7.0	 20
264	  4	47.0	7.4	 25
265	  4	45.0	9.0	 25
266	  4	46.0	6.2	 20
267	  4	46.3	8.7	 20
268	  4	46.3	7.2	 20
269	  4	50.0	6.9	 16
270	  4	49.3	7.8	 20
271	  4	46.0	7.3	 20
272	  4	58.0	8.4	 16
273	  4	48.3	5.1	 20
274	  4	53.0	33.9	 20
275	  4	68.0	12.6	 16
276	  4	45.3	8.1	 20
277	  4	47.3	7.8	 20
278	  4	44.0	9.4	 16
279	  4	51.0	8.1	 20
280	  4	47.5	9.2	 20
281	  4	46.3	6.6	 16
282	  4	41.3	5.8	 20
283	  4	46.0	10.3	 20
284	  4	47.3	5.9	 16
285	  4	57.5	9.2	 20
286	  4	61.0	7.9	 20
287	  4	99.0	11.9	 16
288	  4	61.0	8.3	 20
289	  4	120.0	15.6	 20
290	  4	55.0	8.6	 16
291	  4	48.0	17.7	 20
292	  4	47.3	9.1	 20
293	  4	55.8	9.9	 16
294	  4	54.0	7.6	 20
295	  4	44.0	6.5	 20
296	  4	51.8	49.8	 16
297	  4	46.0	6.9	 20
298	  4	46.0	6.0	 20
299	  4	54.3	10.5	 16
300	  4	45.3	6.2	 20
301	  4	52.3	6.9	 20
302	  4	47.5	8.3	 16
303	  4	64.0	10.1	 20
304	  4	52.0	9.0	 20
305	  4	48.5	6.5	 16
306	  4	55.3	9.9	 20
307	  4	46.8	8.5	 20
308	  4	49.0	7.2	 16
309	  4	71.3	11.4	 20
310	  4	51.3	9.1	 20
311	  4	314.3	25.8	 16
312	  4	73.8	10.6	 20
313	  4	53.0	10.9	 16
314	  4	57.5	11.0	 20
315	  4	67.5	12.1	 20
316	  4	65.3	13.3	 16
317	  4	89.5	13.3	 20
318	  4	123.8	18.1	 20
319	  4	54.5	8.3	 16
320	  4	61.5	13.3	 20
321	  4	129.3	19.6	 20
322	  4	61.5	8.2	 16
323	  4	138.3	21.8	 20
324	  4	158.5	15.8	 20
325	  4	61.3	7.2	 16
326	  4	47.0	6.6	 20
327	  4	46.5	6.2	 20
328	  4	47.3	6.7	 16
329	  4	53.0	7.0	 20
330	  4	44.3	5.2	 20
331	  4	56.3	12.4	 16
332	  4	62.0	10.0	 20
333	  4	53.0	10.1	 20
334	  4	44.3	7.0	 16
335	  4	46.3	10.0	 20
336	  4	46.3	8.7	 20
337	  4	43.8	5.5	 16
338	  4	63.5	11.8	 20
339	  4	52.0	6.8	 20
340	  4	70.3	11.5	 16
341	  4	69.3	12.7	 20
342	  4	52.3	9.9	 20
343	  4	43.0	5.7	 16
344	  4	64.5	18.5	 20
345	  4	50.3	7.4	 20
346	  4	51.0	10.6	 16
347	  4	46.0	8.2	 20
348	  4	48.0	7.4	 20
349	  4	50.3	7.1	 16
350	  4	48.0	7.7	 20
351	  4	46.5	9.0	 20
352	  4	43.5	8.5	 16
353	  4	46.3	9.0	 20
354	  4	43.5	7.2	 20
355	  4	43.0	7.4	 16
356	  4	42.5	7.2	 20
357	  4	44.5	10.7	 20
358	  4	45.8	6.9	 16
359	  4	42.5	7.0	 20
360	  4	45.0	10.4	 20
361	  4	48.5	7.9	 16
362	  4	51.3	8.1	 20
363	  4	121.0	18.2	 20
364	  4	93.8	14.9	 16
365	  4	147.5	22.2	 20
366	  4	132.0	27.6	 20
367	  4	62.3	12.8	 16
368	  4	53.5	9.3	 20
369	  4	52.5	8.0	 20
370	  4	47.0	6.8	 16
371	  4	49.0	9.2	 20
372	  4	49.3	9.5	 20
373	  4	49.3	6.4	 16
374	  4	54.0	14.0	 25
375	  4	72.0	12.3	 25
376	  4	198.5	18.4	 20
377	  4	63.0	34.4	 25
378	  4	94.0	54.7	 25
379	  4	77.8	18.7	 20
380	  4	63.0	10.1	 25
381	  4	50.0	8.3	 25
382	  4	46.3	6.1	 20
383	  4	44.0	5.6	 25
384	  4	51.0	10.8	 25
385	  4	47.0	5.8	 20
386	  4	65.0	10.1	 25
387	  4	52.0	105.3	 25
388	  4	50.3	6.0	 20
389	  4	47.0	6.6	 25
390	  4	48.0	7.5	 25
391	  4	57.0	7.8	 20
392	  4	49.0	9.4	 25
393	  4	48.0	8.2	 25
394	  4	60.0	11.3	 20
395	  4	64.0	9.5	 25
396	  4	47.0	7.0	 25
397	  4	50.0	9.2	 20
398	  4	49.0	18.0	 25
399	  4	47.0	7.2	 25
400	  4	51.3	7.3	 20
401	  4	162.0	107.3	 25
402	  4	100.0	13.1	 25
403	  4	99.5	11.2	 20
404	  4	279.0	44.9	 25
405	  4	55.0	7.6	 25
406	  4	57.5	10.8	 20
407	  4	69.0	26.2	 25
408	  4	52.0	8.5	 25
409	  4	48.8	9.3	 20
410	  4	48.0	8.5	 25
411	  4	48.0	10.4	 25
412	  4	42.3	6.6	 20
413	  4	58.0	9.3	 25
414	  4	48.0	11.3	 25
415	  4	44.5	7.9	 20
416	  4	54.0	10.9	 25
417	  4	56.0	8.9	 25
418	  4	50.0	8.2	 20
419	  4	94.0	91.0	 25
420	  4	87.0	12.3	 25
421	  4	67.3	10.7	 20
422	  4	48.0	10.0	 25
423	  4	56.0	8.6	 25
424	  4	79.3	16.9	 20
425	  4	67.0	10.5	 25
426	  4	65.0	10.6	 25
427	  4	62.3	9.4	 20
428	  4	62.0	10.4	 25
429	  4	49.0	9.5	 25
430	  4	49.0	8.1	 20
431	  4	49.0	7.9	 25
432	  4	52.0	10.5	 25
433	  4	49.0	8.2	 20
434	  4	50.0	9.5	 25
435	  4	47.0	8.1	 25
436	  4	50.0	10.5	 20
437	  4	107.0	18.8	 25
438	  4	70.0	11.7	 25
439	  4	63.3	13.0	 20
440	  4	74.0	10.1	 25
441	  4	61.3	11.2	 20
442	  4	65.0	8.4	 25
443	  4	49.0	8.5	 25
444	  4	45.5	6.5	 20
445	  4	57.0	10.1	 25
446	  4	53.0	8.0	 25
447	  4	60.0	10.6	 20
448	  4	44.0	7.5	 25
449	  4	56.0	8.6	 25
450	  4	52.3	7.8	 20
451	  4	52.0	9.8	 25
452	  4	43.0	8.6	 25
453	  4	44.0	9.3	 20
454	  4	43.0	7.8	 25
455	  4	46.0	9.6	 25
456	  4	48.3	8.7	 20
457	  4	50.0	9.1	 25
458	  4	47.0	8.4	 25
459	  4	50.5	12.5	 20
460	  4	256.0	33.1	 25
461	  4	53.0	13.9	 25
462	  4	99.3	14.6	 20
463	  4	56.0	7.6	 25
464	  4	305.0	41.1	 25
465	  4	52.8	9.5	 20
466	  4	58.0	13.7	 25
467	  4	45.0	8.9	 25
468	  4	48.3	7.2	 20
469	  4	52.0	11.2	 25
470	  4	50.0	10.2	 25
471	  4	47.3	6.5	 20
472	  4	48.0	9.8	 25
473	  4	44.0	7.0	 25
474	  4	46.0	8.0	 20
475	  4	53.0	7.2	 25
476	  4	44.0	8.5	 25
477	  4	46.0	8.7	 20
478	  4	57.0	75.5	 25
479	  4	49.0	10.2	 25
480	  4	44.0	8.5	 20
481	  4	55.0	7.7	 25
482	  4	68.0	11.2	 25
483	  4	63.0	9.3	 20
484	  4	65.0	7.7	 25
485	  4	45.0	6.5	 25
486	  4	45.0	6.2	 20
487	  4	47.0	8.9	 25
488	  4	47.0	8.1	 25
489	  4	53.0	9.0	 20
490	  4	46.0	5.6	 25
491	  4	47.0	6.4	 25
492	  4	59.8	10.8	 20
493	  4	45.0	9.5	 25
494	  4	45.0	6.3	 25
495	  4	44.0	7.8	 20
496	  4	48.0	6.9	 25
497	  4	68.0	10.1	 25
498	  4	88.0	13.6	 20
499	  4	132.0	16.3	 25
500	  4	104.0	15.7	 25
501	  4	46.3	8.4	 20
502	  4	121.0	22.9	 25
503	  4	58.0	10.9	 25
504	  4	61.5	11.3	 20
505	  4	184.0	21.9	 25
506	  4	669.0	53.6	 25
507	  4	109.5	18.6	 20
508	  4	98.0	13.5	 25
509	  4	240.0	30.7	 25
510	  4	610.3	30.3	 20
511	  4	64.0	10.8	 25
512	  4	53.0	9.2	 25
513	  4	52.8	9.4	 20
514	  4	42.0	6.5	 25
515	  4	45.0	9.3	 25
516	  4	42.8	8.0	 20
517	  4	49.0	7.2	 25
518	  4	109.0	21.0	 25
519	  4	151.8	24.2	 20
520	  4	165.0	21.6	 25
521	  4	63.0	9.1	 25
522	  4	94.3	12.2	 20
523	  4	54.0	9.3	 25
524	  4	49.0	9.0	 25
525	  4	47.5	7.6	 20
526	  4	53.0	8.0	 25
527	  4	71.0	8.3	 25
528	  4	83.5	9.2	 20
529	  4	46.0	6.5	 25
530	  4	42.0	6.4	 25
531	  4	55.5	7.4	 20
532	  4	51.0	10.4	 25
533	  4	50.0	15.5	 25
534	  4	59.3	9.8	 20
535	  4	47.0	9.3	 25
536	  4	54.0	12.9	 25
537	  4	64.3	8.9	 20
538	  4	51.0	9.5	 25
539	  4	52.0	10.0	 25
540	  4	50.8	9.0	 20
541	  4	52.0	8.3	 25
542	  4	50.0	7.3	 25
543	  4	51.3	9.0	 20
544	  4	47.0	8.3	 25
545	  4	52.0	11.9	 25
546	  4	72.0	10.5	 20
547	  4	68.0	9.9	 25
548	  4	100.0	13.3	 25
549	  4	76.3	15.2	 20
550	  4	79.0	14.8	 25
551	  4	315.0	40.4	 25
552	  4	48.3	6.7	 20
553	  4	49.0	8.1	 25
554	  4	51.0	7.6	 25
555	  4	51.3	7.2	 20
556	  4	48.0	8.5	 25
557	  4	48.0	9.6	 25
558	  4	52.0	8.9	 20
559	  4	55.0	7.4	 25
560	  4	122.0	16.5	 25
561	  4	51.3	7.8	 20
562	  4	76.0	10.3	 25
563	  4	53.0	9.7	 25
564	  4	44.0	8.6	 20
565	  4	43.0	7.0	 25
566	  4	53.0	19.0	 25
567	  4	54.0	10.5	 20
568	  4	246.0	23.4	 25
569	  4	363.8	26.0	 20
570	  4	81.0	16.3	 25
571	  4	42.0	6.8	 25
572	  4	44.3	5.9	 20
573	  4	86.0	11.6	 25
574	  4	58.0	12.2	 25
575	  4	60.3	8.0	 20
576	  4	52.0	9.1	 25
577	  4	54.0	7.5	 25
578	  4	51.5	7.1	 20
579	  4	52.0	11.0	 25
580	  4	87.0	13.1	 25
581	  4	160.0	14.1	 20
582	  4	110.0	17.5	 25
583	  4	58.0	10.9	 25
584	  4	174.0	15.1	 20
585	  4	114.0	17.4	 25
586	  4	63.0	10.7	 20
587	  4	130.3	20.0	 16
588	  4	51.0	8.8	 20
589	  4	42.3	8.9	 20
590	  4	47.3	6.8	 16
591	  4	48.3	8.2	 20
592	  4	46.0	6.4	 20
593	  4	50.5	8.2	 16
594	  4	54.3	9.6	 20
595	  4	119.5	12.3	 20
596	  4	81.3	12.8	 16
597	  4	94.5	12.6	 20
598	  4	99.8	17.9	 20
599	  4	92.3	9.4	 16
600	  4	77.3	12.6	 20
601	  4	73.0	11.1	 20
602	  4	55.5	7.7	 16
603	  4	47.3	8.1	 20
604	  4	43.5	8.2	 20
605	  4	43.0	7.3	 16
606	  4	116.0	17.8	 20
607	  4	242.0	32.6	 20
608	  4	94.8	16.7	 16
609	  4	49.0	7.9	 20
610	  4	50.5	9.1	 20
611	  4	50.0	9.9	 16
612	  4	49.3	7.0	 20
613	  4	47.3	7.9	 20
614	  4	87.3	12.9	 16
615	  4	56.3	8.4	 20
616	  4	43.3	5.9	 20
617	  4	46.5	9.9	 16
618	  4	53.3	10.2	 20
619	  4	57.8	10.4	 20
620	  4	54.8	10.2	 16
621	  4	170.0	14.8	 20
622	  4	201.0	25.3	 20
623	  4	52.5	7.5	 16
624	  4	61.3	8.8	 20
625	  4	61.0	9.4	 20
626	  4	101.3	13.5	 16
627	  4	52.0	11.0	 20
628	  4	46.3	9.0	 20
629	  4	49.5	10.2	 16
630	  4	61.3	8.1	 20
631	  4	48.8	8.0	 20
632	  4	51.5	8.5	 16
633	  4	45.5	9.7	 20
634	  4	51.8	8.4	 20
635	  4	62.0	6.4	 16
636	  4	72.3	10.2	 20
637	  4	97.0	17.9	 20
638	  4	70.3	10.8	 16
639	  4	72.3	66.9	 20
  0	  5	55.0	9.1	 25
  1	  5	61.5	10.2	 20
  2	  5	54.0	9.8	 25
  3	  5	136.0	17.7	 25
  4	  5	449.0	43.6	 20
  5	  5	50.0	8.7	 25
  6	  5	53.0	8.5	 25
  7	  5	50.5	7.9	 20
  8	  5	46.0	8.3	 25
  9	  5	47.0	9.6	 25
 10	  5	55.3	10.0	 20
 11	  5	54.0	10.7	 25
 12	  5	48.0	7.6	 25
 13	  5	47.0	11.7	 20
 14	  5	80.0	11.0	 25
 15	  5	64.0	11.3	 25
 16	  5	48.0	10.3	 20
 17	  5	78.0	17.6	 25
 18	  5	54.0	10.2	 25
 19	  5	83.5	14.9	 20
 20	  5	57.0	10.3	 25
 21	  5	63.0	9.8	 25
 22	  5	68.8	11.7	 20
 23	  5	120.0	17.2	 25
 24	  5	83.0	12.6	 25
 25	  5	86.5	14.5	 20
 26	  5	257.0	38.6	 25
 27	  5	79.0	12.4	 25
 28	  5	683.8	67.1	 20
 29	  5	92.0	27.1	 25
 30	  5	57.0	8.8	 25
 31	  5	95.5	13.5	 20
 32	  5	310.0	37.3	 25
 33	  5	190.0	17.8	 25
 34	  5	56.3	8.1	 20
 35	  5	1848.0	357.6	 25
 36	  5	80.0	12.4	 25
 37	  5	218.0	31.6	 20
 38	  5	231.0	40.3	 25
 39	  5	56.0	7.6	 25
 40	  5	108.0	13.7	 20
 41	  5	59.0	10.7	 25
 42	  5	192.0	29.9	 25
 43	  5	103.5	15.7	 20
 44	  5	58.0	13.0	 25
 45	  5	117.0	16.6	 25
 46	  5	46.5	6.0	 20
 47	  5	53.0	10.9	 25
 48	  5	49.0	9.5	 25
 49	  5	45.0	7.4	 20
 50	  5	52.0	11.9	 25
 51	  5	49.0	7.8	 25
 52	  5	64.3	6.9	 20
 53	  5	44.0	8.8	 25
 54	  5	60.0	10.7	 25
 55	  5	53.0	9.5	 16
 56	  5	60.3	10.3	 20
 57	  5	46.8	8.8	 16
 58	  5	71.8	13.4	 20
 59	  5	57.0	6.8	 20
 60	  5	62.3	9.4	 16
 61	  5	73.3	12.3	 20
 62	  5	1720.8	302.8	 20
 63	  5	55.0	9.0	 16
 64	  5	57.5	8.1	 20
 65	  5	56.5	8.0	 20
 66	  5	1849.0	222.5	 16
 67	  5	93.3	29.9	 20
 68	  5	1881.3	362.6	 20
 69	  5	1720.5	49.8	 16
 70	  5	1681.5	77.7	 20
 71	  5	1586.0	62.4	 20
 72	  5	62.0	9.3	 16
 73	  5	82.0	11.8	 20
 74	  5	1660.3	318.4	 20
 75	  5	59.8	7.6	 16
 76	  5	62.0	9.5	 20
 77	  5	55.5	7.9	 20
 78	  5	1778.0	257.0	 16
 79	  5	98.5	17.5	 20
 80	  5	1851.3	364.7	 20
 81	  5	1742.3	63.2	 16
 82	  5	1645.0	60.3	 20
 83	  5	1632.0	91.2	 20
 84	  5	62.0	8.0	 16
 85	  5	73.3	13.5	 20
 86	  5	1683.3	359.7	 20
 87	  5	62.3	10.3	 16
 88	  5	51.3	6.7	 20
 89	  5	51.5	8.7	 20
 90	  5	53.0	4.8	 16
 91	  5	69.3	10.7	 20
 92	  5	1668.5	375.5	 20
 93	  5	78.3	11.4	 16
 94	  5	74.5	9.9	 20
 95	  5	63.0	7.8	 20
 96	  5	1709.3	216.6	 16
 97	  5	79.5	15.9	 20
 98	  5	57.5	9.8	 20
 99	  5	53.0	6.0	 16
100	  5	1454.0	425.2	 20
101	  5	61.0	8.5	 20
102	  5	60.0	10.8	 16
103	  5	73.5	8.9	 20
104	  5	1719.8	306.1	 20
105	  5	1571.8	87.0	 16
106	  5	1437.5	95.6	 20
107	  5	58.0	10.6	 20
108	  5	56.8	8.6	 16
109	  5	75.8	27.5	 20
110	  5	62.3	9.6	 20
111	  5	129.3	15.7	 16
112	  5	307.5	34.6	 20
113	  5	126.8	13.9	 20
114	  5	51.5	9.3	 16
115	  5	72.5	11.7	 20
116	  5	1708.3	221.8	 20
117	  5	74.3	14.3	 16
118	  5	62.0	12.0	 20
119	  5	67.0	13.3	 20
120	  5	1790.5	153.7	 16
121	  5	80.3	13.8	 20
122	  5	1683.5	201.0	 20
123	  5	60.3	8.6	 16
124	  5	59.5	12.6	 20
125	  5	62.3	9.2	 20
126	  5	1810.0	114.3	 16
127	  5	84.3	17.2	 20
128	  5	72.3	11.6	 20
129	  5	74.3	9.5	 16
130	  5	63.0	11.9	 20
131	  5	127.5	16.0	 20
132	  5	186.0	21.3	 16
133	  5	79.3	12.7	 20
134	  5	1662.3	165.2	 20
135	  5	63.3	7.8	 16
136	  5	53.3	8.9	 20
137	  5	57.3	9.4	 20
138	  5	1696.5	101.7	 16
139	  5	70.5	13.9	 20
140	  5	52.5	8.3	 20
141	  5	61.0	11.8	 16
142	  5	57.5	9.8	 20
143	  5	1351.8	154.9	 20
144	  5	57.0	10.5	 16
145	  5	81.5	10.0	 20
146	  5	56.3	9.8	 20
147	  5	61.8	10.8	 16
148	  5	55.3	10.2	 20
149	  5	53.8	9.1	 20
150	  5	1445.5	105.8	 16
151	  5	74.5	11.2	 20
152	  5	1334.0	128.3	 20
153	  5	54.0	4.5	 16
154	  5	59.3	7.7	 20
155	  5	61.0	9.0	 20
156	  5	1395.3	78.0	 16
157	  5	77.0	15.6	 20
158	  5	77.3	14.3	 20
159	  5	51.5	8.2	 16
160	  5	55.0	10.7	 20
161	  5	81.0	16.6	 25
162	  5	291.8	26.1	 20
163	  5	71.0	16.7	 25
164	  5	105.0	17.9	 25
165	  5	194.0	18.3	 20
166	  5	197.0	17.8	 25
167	  5	120.0	18.0	 25
168	  5	97.8	11.9	 20
169	  5	95.0	12.1	 25
170	  5	81.0	13.3	 25
171	  5	65.5	10.1	 20
172	  5	94.0	15.1	 25
173	  5	54.0	9.5	 25
174	  5	120.0	12.8	 20
175	  5	69.0	11.2	 25
176	  5	71.0	12.6	 25
177	  5	89.0	11.3	 20
178	  5	135.0	16.5	 25
179	  5	92.0	16.2	 25
180	  5	66.0	11.1	 20
181	  5	67.0	9.0	 25
182	  5	48.0	8.0	 25
183	  5	45.0	8.2	 20
184	  5	58.0	7.5	 25
185	  5	48.0	7.5	 20
186	  5	47.0	6.6	 25
187	  5	44.0	6.3	 25
188	  5	48.0	6.5	 20
189	  5	162.0	31.4	 25
190	  5	43.0	9.6	 25
191	  5	48.3	8.4	 20
192	  5	50.0	9.8	 25
193	  5	342.0	43.1	 25
194	  5	878.3	65.6	 20
195	  5	133.0	81.6	 25
196	  5	114.0	18.2	 25
197	  5	90.3	10.0	 20
198	  5	123.0	14.8	 25
199	  5	467.0	44.5	 25
200	  5	70.5	12.8	 20
201	  5	66.0	25.1	 25
202	  5	142.0	18.1	 25
203	  5	83.3	13.7	 20
204	  5	82.0	12.1	 25
205	  5	59.0	11.4	 25
206	  5	91.3	13.8	 20
207	  5	88.0	16.0	 25
208	  5	54.0	9.4	 25
209	  5	50.0	8.4	 20
210	  5	53.0	11.1	 25
211	  5	60.0	10.8	 25
212	  5	45.3	7.8	 20
213	  5	48.0	8.3	 25
214	  5	67.0	8.1	 25
215	  5	60.5	8.6	 20
216	  5	70.0	8.6	 25
217	  5	1865.0	358.0	 25
218	  5	83.0	14.3	 20
219	  5	89.0	14.2	 25
220	  5	670.0	122.0	 25
221	  5	307.3	26.9	 20
222	  5	181.0	22.2	 25
223	  5	190.0	28.3	 25
224	  5	489.0	44.4	 20
225	  5	263.0	28.1	 25
226	  5	114.0	11.9	 25
227	  5	75.3	13.7	 20
228	  5	67.0	10.4	 25
229	  5	50.0	9.6	 25
230	  5	56.0	9.0	 20
231	  5	48.0	16.5	 25
232	  5	44.0	6.8	 25
233	  5	52.3	9.7	 20
234	  5	49.0	9.7	 25
235	  5	52.0	7.5	 25
236	  5	54.0	11.0	 20
237	  5	53.0	8.6	 25
238	  5	54.0	7.5	 25
239	  5	61.3	10.4	 20
240	  5	70.0	15.7	 25
241	  5	53.0	8.8	 25
242	  5	55.3	8.0	 20
243	  5	113.0	19.0	 25
244	  5	63.0	12.0	 25
245	  5	65.3	11.6	 20
246	  5	85.0	15.1	 25
247	  5	89.0	15.2	 25
248	  5	54.5	8.1	 20
249	  5	58.0	9.9	 25
250	  5	169.0	23.6	 25
251	  5	83.5	7.0	 20
252	  5	49.0	8.2	 25
253	  5	56.0	9.9	 25
254	  5	59.3	11.9	 20
255	  5	114.0	16.7	 25
256	  5	83.0	12.1	 25
257	  5	49.0	8.5	 20
258	  5	48.0	8.2	 25
259	  5	54.0	8.2	 25
260	  5	48.3	9.0	 20
261	  5	196.0	34.6	 25
262	  5	49.0	7.3	 25
263	  5	82.5	14.2	 20
264	  5	46.0	6.6	 25
265	  5	68.0	9.8	 25
266	  5	62.3	12.5	 20
267	  5	114.0	19.0	 25
268	  5	54.0	9.4	 25
269	  5	66.5	12.5	 20
270	  5	65.0	9.6	 25
271	  5	87.0	14.2	 25
272	  5	92.3	11.0	 20
273	  5	86.0	12.4	 25
274	  5	103.0	17.9	 25
275	  5	110.5	20.9	 20
276	  5	65.0	15.1	 25
277	  5	83.0	16.6	 25
278	  5	163.8	13.4	 20
279	  5	52.0	8.2	 25
280	  5	48.0	7.5	 25
281	  5	42.5	6.5	 20
282	  5	48.0	7.7	 25
283	  5	61.0	12.7	 25
284	  5	54.0	7.5	 20
285	  5	175.0	25.7	 25
286	  5	186.0	24.3	 25
287	  5	147.8	17.3	 20
288	  5	236.0	30.5	 25
289	  5	57.0	8.2	 25
290	  5	85.3	16.8	 20
291	  5	53.0	6.9	 25
292	  5	71.0	9.8	 25
293	  5	79.5	12.6	 20
294	  5	178.0	77.3	 25
295	  5	60.0	10.2	 25
296	  5	43.0	6.4	 20
297	  5	46.0	10.6	 25
298	  5	47.0	7.2	 25
299	  5	50.0	8.8	 20
300	  5	221.0	31.4	 25
301	  5	125.0	20.3	 25
302	  5	47.3	8.5	 20
303	  5	517.0	75.9	 25
304	  5	53.0	7.5	 25
305	  5	60.0	10.0	 20
306	  5	51.0	7.0	 25
307	  5	61.0	13.8	 25
308	  5	107.5	14.8	 20
309	  5	50.0	7.2	 25
310	  5	64.0	11.7	 25
311	  5	50.8	7.7	 20
312	  5	61.0	10.6	 25
313	  5	104.8	13.8	 20
314	  5	62.0	7.9	 25
315	  5	62.0	9.1	 25
316	  5	56.0	9.8	 20
317	  5	51.0	12.9	 25
318	  5	51.0	8.5	 25
319	  5	58.3	8.3	 20
320	  5	90.0	17.6	 25
321	  5	136.0	18.9	 25
322	  5	135.0	15.5	 20
323	  5	195.0	24.4	 25
324	  5	81.0	13.6	 25
325	  5	803.0	101.8	 20
326	  5	55.0	9.1	 25
327	  5	67.0	11.8	 25
328	  5	47.3	8.7	 20
329	  5	52.0	9.5	 25
330	  5	44.0	8.2	 25
331	  5	43.0	7.5	 20
332	  5	45.0	8.7	 25
333	  5	59.0	8.9	 25
334	  5	46.0	6.9	 20
335	  5	49.0	8.6	 25
336	  5	56.0	10.7	 25
337	  5	50.0	9.1	 20
338	  5	45.0	13.4	 25
339	  5	53.0	7.0	 25
340	  5	56.8	11.3	 20
341	  5	51.0	9.0	 25
342	  5	43.0	10.6	 25
343	  5	44.8	7.1	 20
344	  5	48.0	7.3	 25
345	  5	52.0	8.7	 25
346	  5	47.0	7.3	 20
347	  5	47.0	9.1	 25
348	  5	69.0	10.0	 25
349	  5	44.3	8.4	 20
350	  5	157.0	35.4	 25
351	  5	46.0	5.8	 25
352	  5	43.3	7.5	 20
353	  5	47.0	7.1	 25
354	  5	51.0	7.3	 25
355	  5	58.0	9.0	 20
356	  5	50.0	8.8	 25
357	  5	43.0	6.8	 25
358	  5	54.5	10.2	 20
359	  5	51.0	8.5	 25
360	  5	51.0	10.1	 25
361	  5	107.8	20.8	 20
362	  5	105.0	19.6	 25
363	  5	43.0	6.5	 25
364	  5	49.0	6.9	 20
365	  5	52.0	8.4	 25
366	  5	57.0	9.2	 25
367	  5	59.3	9.2	 20
368	  5	168.0	48.2	 25
369	  5	60.0	9.1	 25
370	  5	78.5	10.9	 20
371	  5	119.0	19.2	 25
372	  5	148.0	23.3	 25
373	  5	85.3	11.8	 20
374	  5	75.0	10.1	 20
375	  5	71.0	9.8	 20
376	  5	51.5	7.7	 16
377	  5	46.0	8.6	 20
378	  5	48.3	8.5	 20
379	  5	57.3	9.3	 16
380	  5	66.0	9.2	 20
381	  5	57.0	7.5	 20
382	  5	71.3	8.7	 16
383	  5	64.0	6.9	 20
384	  5	48.8	10.1	 20
385	  5	45.8	8.7	 16
386	  5	56.3	9.7	 20
387	  5	57.3	9.8	 20
388	  5	55.3	11.6	 16
389	  5	57.3	8.8	 20
390	  5	48.5	8.6	 20
391	  5	64.0	10.8	 16
392	  5	170.5	28.6	 20
393	  5	117.3	14.1	 20
394	  5	60.0	11.1	 16
395	  5	244.5	30.6	 20
396	  5	61.3	9.2	 20
397	  5	66.5	9.6	 16
398	  5	45.3	8.3	 20
399	  5	51.3	8.4	 20
400	  5	62.5	12.9	 16
401	  5	61.5	8.7	 20
402	  5	85.3	11.9	 20
403	  5	283.3	27.7	 16
404	  5	87.8	17.0	 20
405	  5	179.3	25.2	 20
406	  5	46.3	8.0	 16
407	  5	48.5	7.6	 20
408	  5	65.5	11.6	 20
409	  5	47.3	8.6	 16
410	  5	81.0	12.4	 20
411	  5	113.0	13.4	 20
412	  5	105.5	13.8	 16
413	  5	50.0	8.1	 20
414	  5	1915.8	160.4	 20
415	  5	93.8	12.5	 16
416	  5	257.0	30.0	 20
417	  5	146.3	19.4	 20
418	  5	401.5	28.0	 16
419	  5	435.5	36.2	 20
420	  5	108.3	17.9	 20
421	  5	137.0	18.0	 16
422	  5	53.5	8.0	 20
423	  5	115.8	17.2	 20
424	  5	85.3	8.6	 16
425	  5	66.0	10.5	 20
426	  5	47.3	8.7	 20
427	  5	50.0	9.7	 16
428	  5	308.5	41.5	 20
429	  5	104.3	20.5	 20
430	  5	64.5	9.1	 16
431	  5	45.3	8.0	 20
432	  5	47.3	6.2	 20
433	  5	46.5	10.0	 16
434	  5	52.3	8.8	 20
435	  5	51.3	8.4	 20
436	  5	44.5	5.8	 16
437	  5	42.8	7.5	 20
438	  5	49.0	10.9	 20
439	  5	50.0	6.2	 16
440	  5	52.0	11.5	 20
441	  5	51.3	7.5	 16
442	  5	108.8	17.1	 20
443	  5	65.3	9.2	 20
444	  5	85.0	11.0	 16
445	  5	70.0	10.4	 20
446	  5	82.8	12.5	 20
447	  5	67.0	9.4	 16
448	  5	120.5	14.6	 20
449	  5	1103.3	108.7	 20
450	  5	112.0	12.5	 16
451	  5	56.3	8.4	 20
452	  5	100.5	10.4	 20
453	  5	64.5	9.9	 16
454	  5	105.3	13.4	 20
455	  5	50.5	7.8	 20
456	  5	45.0	11.9	 16
457	  5	78.5	10.8	 20
458	  5	50.5	9.7	 20
459	  5	48.8	9.9	 16
460	  5	54.3	7.9	 20
461	  5	46.0	10.3	 20
462	  5	47.3	8.5	 16
463	  5	67.0	12.8	 20
464	  5	64.5	9.8	 20
465	  5	264.5	20.7	 16
466	  5	77.5	12.4	 20
467	  5	98.0	11.5	 20
468	  5	54.8	12.9	 16
469	  5	51.8	12.1	 20
470	  5	63.0	9.1	 20
471	  5	46.8	8.7	 16
472	  5	50.0	8.6	 20
473	  5	54.0	14.4	 20
474	  5	44.5	7.2	 16
475	  5	55.3	7.6	 20
476	  5	557.3	74.2	 20
477	  5	47.0	9.1	 16
478	  5	55.0	9.1	 20
479	  5	85.0	12.0	 20
480	  5	92.5	17.2	 20
481	  5	45.0	9.4	 25
482	  5	93.0	12.6	 25
483	  5	81.0	10.5	 20
484	  5	80.0	10.5	 25
485	  5	57.0	16.9	 25
486	  5	51.8	9.9	 20
487	  5	410.0	55.6	 25
488	  5	157.0	17.5	 25
489	  5	117.5	14.2	 20
490	  5	74.0	10.2	 25
491	  5	281.0	30.4	 25
492	  5	59.3	11.2	 20
493	  5	106.0	14.0	 25
494	  5	135.0	19.5	 25
495	  5	45.0	10.0	 20
496	  5	111.0	16.0	 25
497	  5	61.0	7.6	 25
498	  5	63.0	7.0	 20
499	  5	140.0	18.2	 25
500	  5	101.0	15.0	 25
501	  5	68.3	9.8	 20
502	  5	160.0	13.8	 25
503	  5	120.0	17.8	 25
504	  5	123.0	15.2	 20
505	  5	261.0	35.1	 25
506	  5	424.0	40.0	 25
507	  5	114.8	13.3	 20
508	  5	81.0	15.1	 25
509	  5	56.0	9.8	 25
510	  5	110.3	9.2	 20
511	  5	56.0	8.4	 25
512	  5	71.0	12.5	 25
513	  5	47.3	9.0	 20
514	  5	42.0	7.6	 25
515	  5	44.0	7.2	 25
516	  5	95.8	12.5	 20
517	  5	48.0	9.4	 25
518	  5	90.0	15.9	 25
519	  5	69.0	8.8	 20
520	  5	112.0	18.6	 25
521	  5	69.0	9.6	 25
522	  5	50.8	6.3	 20
523	  5	101.0	13.2	 25
524	  5	88.0	9.9	 25
525	  5	47.3	5.1	 20
526	  5	156.0	21.5	 25
527	  5	52.0	7.8	 25
528	  5	50.8	9.6	 20
529	  5	63.0	10.0	 25
530	  5	61.0	8.2	 25
531	  5	45.5	7.0	 20
532	  5	51.0	8.1	 25
533	  5	58.0	10.2	 25
534	  5	141.3	13.8	 20
535	  5	121.0	15.8	 25
536	  5	51.0	7.0	 25
537	  5	73.5	10.3	 20
538	  5	45.0	7.0	 25
539	  5	43.0	5.8	 25
540	  5	47.3	8.9	 20
541	  5	150.0	21.7	 25
542	  5	95.0	11.7	 25
543	  5	142.3	16.7	 20
544	  5	71.0	13.1	 25
545	  5	51.0	10.3	 25
546	  5	331.8	27.7	 20
547	  5	55.0	12.8	 25
548	  5	215.0	31.7	 25
549	  5	738.5	71.5	 20
550	  5	158.0	14.9	 25
551	  5	337.0	35.5	 25
552	  5	94.0	11.1	 20
553	  5	80.0	8.7	 25
554	  5	139.0	24.0	 25
555	  5	70.5	10.0	 20
556	  5	989.0	113.8	 25
557	  5	94.0	14.4	 25
558	  5	197.3	24.3	 20
559	  5	450.0	59.5	 25
560	  5	70.0	10.0	 25
561	  5	119.5	15.1	 20
562	  5	67.0	12.2	 25
563	  5	47.0	10.4	 25
564	  5	85.3	14.3	 20
565	  5	129.0	19.5	 25
566	  5	169.0	20.4	 20
567	  5	54.0	8.1	 25
568	  5	80.0	13.4	 25
569	  5	359.3	29.3	 20
570	  5	158.0	20.7	 25
571	  5	117.0	17.3	 25
572	  5	346.8	42.4	 20
573	  5	94.0	15.6	 25
574	  5	95.0	16.9	 25
575	  5	82.0	13.2	 20
576	  5	45.0	7.0	 25
577	  5	50.0	9.7	 25
578	  5	49.3	6.4	 20
579	  5	46.0	6.5	 25
580	  5	49.0	10.0	 25
581	  5	75.3	11.1	 20
582	  5	119.0	15.6	 25
583	  5	77.0	12.1	 25
584	  5	210.0	21.8	 20
585	  5	69.0	11.6	 25
586	  5	55.0	8.8	 25
587	  5	49.3	6.6	 20
588	  5	56.0	9.7	 25
589	  5	47.0	8.1	 25
590	  5	44.0	6.2	 20
591	  5	412.0	65.5	 25
592	  5	73.0	12.1	 25
593	  5	87.3	9.9	 20
594	  5	57.0	11.2	 25
595	  5	55.0	9.3	 25
596	  5	75.3	9.6	 20
597	  5	131.0	23.8	 25
598	  5	49.0	8.3	 25
599	  5	61.8	12.1	 20
600	  5	88.0	11.9	 25
601	  5	127.0	18.4	 25
602	  5	51.3	5.4	 20
603	  5	58.0	9.1	 25
604	  5	68.0	13.0	 25
605	  5	60.0	6.8	 20
606	  5	48.0	9.4	 25
607	  5	426.0	42.1	 25
608	  5	112.8	11.6	 20
609	  5	61.0	9.3	 25
610	  5	77.0	12.2	 25
611	  5	776.8	85.7	 20
612	  5	107.0	18.5	 25
613	  5	467.0	76.5	 25
614	  5	47.0	4.3	 20
615	  5	86.0	10.2	 25
616	  5	61.0	7.5	 25
617	  5	271.5	50.0	 20
618	  5	49.0	8.6	 25
619	  5	64.0	10.5	 25
620	  5	50.5	7.6	 20
621	  5	104.0	19.2	 25
622	  5	62.0	9.0	 25
623	  5	50.3	9.4	 20
624	  5	47.0	8.7	 25
625	  5	132.0	15.7	 25
626	  5	134.0	21.2	 20
627	  5	58.0	14.1	 25
628	  5	68.0	8.7	 25
629	  5	44.0	7.9	 20
630	  5	76.0	12.0	 25
631	  5	61.0	10.4	 25
632	  5	46.3	9.1	 20
633	  5	54.0	9.1	 25
634	  5	66.0	9.1	 25
635	  5	67.5	11.3	 20
636	  5	522.0	80.0	 25
637	  5	74.0	10.8	 25
638	  5	149.3	18.7	 20
639	  5	61.0	10.5	 25
  0	  6	1722.0	313.3	 25
  1	  6	55.5	9.6	 20
  2	  6	56.0	12.6	 25
  3	  6	76.0	19.0	 25
  4	  6	203.5	37.9	 20
  5	  6	51.0	8.0	 25
  6	  6	54.0	9.7	 25
  7	  6	52.0	9.0	 20
  8	  6	48.0	7.9	 25
  9	  6	46.0	7.0	 25
 10	  6	47.3	6.7	 20
 11	  6	55.0	9.6	 25
 12	  6	43.0	5.8	 25
 13	  6	50.0	8.7	 20
 14	  6	68.0	12.7	 25
 15	  6	51.0	11.1	 25
 16	  6	43.5	6.0	 20
 17	  6	43.0	7.9	 25
 18	  6	52.0	10.4	 25
 19	  6	49.0	9.6	 20
 20	  6	53.0	8.6	 25
 21	  6	53.0	8.4	 25
 22	  6	48.5	8.0	 20
 23	  6	79.0	10.8	 25
 24	  6	65.0	10.4	 25
 25	  6	130.8	20.9	 20
 26	  6	68.0	11.3	 25
 27	  6	65.0	12.3	 25
 28	  6	352.5	31.5	 20
 29	  6	69.0	11.5	 25
 30	  6	48.0	7.6	 25
 31	  6	86.0	16.2	 20
 32	  6	296.0	33.8	 25
 33	  6	254.0	35.3	 25
 34	  6	66.0	12.0	 20
 35	  6	477.0	113.8	 25
 36	  6	64.0	7.8	 25
 37	  6	57.3	9.1	 20
 38	  6	76.0	15.4	 25
 39	  6	51.0	6.5	 25
 40	  6	58.3	9.5	 20
 41	  6	52.0	8.3	 25
 42	  6	85.0	12.0	 25
 43	  6	98.3	15.6	 20
 44	  6	47.0	8.1	 25
 45	  6	58.0	10.1	 25
 46	  6	44.3	6.3	 20
 47	  6	48.0	6.9	 25
 48	  6	41.0	5.8	 25
 49	  6	45.0	7.2	 20
 50	  6	47.0	7.2	 25
 51	  6	48.0	5.3	 25
 52	  6	48.0	5.1	 20
 53	  6	51.0	7.9	 25
 54	  6	57.0	5.8	 25
 55	  6	48.3	7.9	 20
 56	  6	57.0	11.1	 25
 57	  6	41.3	5.1	 20
 58	  6	74.0	15.3	 25
 59	  6	52.0	11.2	 25
 60	  6	50.0	6.7	 20
 61	  6	72.0	11.8	 25
 62	  6	1694.0	306.0	 25
 63	  6	59.3	12.3	 20
 64	  6	58.0	7.8	 25
 65	  6	58.0	8.5	 25
 66	  6	1774.8	245.7	 20
 67	  6	80.0	14.6	 25
 68	  6	1822.0	343.3	 25
 69	  6	67.8	10.9	 20
 70	  6	60.0	12.7	 25
 71	  6	56.0	7.9	 25
 72	  6	56.3	8.0	 20
 73	  6	74.0	11.8	 25
 74	  6	1644.0	279.9	 25
 75	  6	56.8	8.3	 20
 76	  6	58.0	7.9	 25
 77	  6	60.0	11.5	 25
 78	  6	1802.5	245.6	 20
 79	  6	86.0	19.0	 25
 80	  6	1805.0	372.4	 25
 81	  6	63.3	5.8	 20
 82	  6	66.0	10.6	 25
 83	  6	62.0	9.9	 25
 84	  6	55.5	8.7	 20
 85	  6	77.0	13.8	 25
 86	  6	1732.0	375.0	 25
 87	  6	58.0	13.9	 20
 88	  6	58.0	9.8	 25
 89	  6	63.0	10.7	 25
 90	  6	1664.8	273.5	 20
 91	  6	90.0	13.5	 25
 92	  6	1681.0	335.8	 25
 93	  6	65.3	8.7	 20
 94	  6	61.0	7.7	 25
 95	  6	62.0	9.0	 25
 96	  6	1729.5	235.7	 20
 97	  6	75.0	16.6	 25
 98	  6	54.0	9.3	 25
 99	  6	58.3	9.9	 20
100	  6	1506.0	436.3	 25
101	  6	59.0	8.7	 25
102	  6	54.8	9.1	 20
103	  6	78.0	14.6	 25
104	  6	1730.0	275.4	 25
105	  6	63.0	12.0	 20
106	  6	52.0	6.5	 25
107	  6	56.0	7.5	 25
108	  6	54.0	8.1	 20
109	  6	66.0	9.4	 25
110	  6	67.0	17.3	 25
111	  6	105.5	27.2	 20
112	  6	187.0	20.3	 25
113	  6	170.0	20.0	 25
114	  6	58.0	9.1	 20
115	  6	69.0	11.9	 25
116	  6	1572.0	203.2	 25
117	  6	59.3	8.0	 20
118	  6	57.0	10.8	 25
119	  6	58.0	10.3	 25
120	  6	1756.0	164.1	 20
121	  6	70.0	11.5	 25
122	  6	1711.0	221.2	 25
123	  6	61.3	7.8	 20
124	  6	53.0	6.9	 25
125	  6	57.0	10.6	 25
126	  6	1795.3	149.8	 20
127	  6	76.0	13.5	 25
128	  6	84.0	12.0	 25
129	  6	54.0	6.9	 20
130	  6	51.0	7.7	 25
131	  6	205.0	38.8	 25
132	  6	203.8	21.1	 20
133	  6	74.0	12.7	 25
134	  6	1646.0	173.4	 25
135	  6	68.3	8.7	 20
136	  6	61.0	12.5	 25
137	  6	63.0	9.5	 25
138	  6	1672.3	121.0	 20
139	  6	71.0	11.6	 25
140	  6	55.0	7.8	 25
141	  6	56.3	11.0	 20
142	  6	1328.0	297.1	 25
143	  6	52.0	8.6	 25
144	  6	52.0	7.5	 20
145	  6	69.0	14.8	 25
146	  6	1443.0	289.0	 25
147	  6	57.5	10.7	 20
148	  6	56.0	8.8	 25
149	  6	56.0	9.2	 25
150	  6	1554.8	88.9	 20
151	  6	81.0	14.7	 25
152	  6	1409.0	111.1	 25
153	  6	52.5	7.2	 20
154	  6	52.0	8.4	 25
155	  6	57.0	9.9	 25
156	  6	1514.0	127.0	 20
157	  6	74.0	11.6	 25
158	  6	71.0	10.5	 25
159	  6	48.8	7.8	 20
160	  6	48.0	12.0	 25
161	  6	57.3	8.1	 20
162	  6	219.3	21.5	 16
163	  6	59.0	8.9	 20
164	  6	77.3	8.9	 20
165	  6	106.0	11.2	 16
166	  6	77.0	10.1	 20
167	  6	73.0	11.4	 20
168	  6	69.3	9.4	 16
169	  6	63.8	11.1	 20
170	  6	84.5	14.3	 20
171	  6	79.8	13.7	 16
172	  6	63.0	9.2	 20
173	  6	50.3	7.8	 20
174	  6	81.3	14.3	 16
175	  6	51.0	7.3	 20
176	  6	95.5	12.6	 20
177	  6	115.0	12.5	 16
178	  6	126.5	25.1	 20
179	  6	68.8	13.6	 20
180	  6	57.5	8.6	 16
181	  6	65.3	8.7	 20
182	  6	49.3	7.8	 20
183	  6	49.5	8.4	 16
184	  6	78.8	11.4	 20
185	  6	53.3	12.1	 16
186	  6	48.3	7.8	 20
187	  6	48.0	7.7	 20
188	  6	51.3	7.8	 16
189	  6	50.5	10.7	 20
190	  6	52.3	9.8	 20
191	  6	54.3	8.4	 16
192	  6	56.0	12.6	 20
193	  6	235.5	34.7	 20
194	  6	421.0	30.8	 16
195	  6	217.5	29.3	 20
196	  6	189.0	20.8	 20
197	  6	247.5	20.3	 16
198	  6	194.3	27.1	 20
199	  6	250.8	26.0	 20
200	  6	60.8	12.1	 16
201	  6	69.5	11.5	 20
202	  6	172.5	26.6	 20
203	  6	65.8	10.8	 16
204	  6	98.3	15.1	 20
205	  6	49.3	8.5	 20
206	  6	54.5	9.0	 16
207	  6	74.0	7.6	 20
208	  6	47.5	8.5	 20
209	  6	47.5	6.3	 16
210	  6	50.0	8.0	 20
211	  6	55.3	7.8	 20
212	  6	45.3	7.6	 16
213	  6	48.0	8.8	 20
214	  6	62.3	9.8	 20
215	  6	51.3	6.3	 16
216	  6	66.8	9.2	 20
217	  6	555.5	98.9	 20
218	  6	123.0	13.2	 16
219	  6	62.5	18.7	 20
220	  6	413.0	67.5	 20
221	  6	320.0	22.8	 16
222	  6	198.8	18.3	 20
223	  6	193.8	22.5	 20
224	  6	389.8	27.9	 16
225	  6	296.0	52.3	 20
226	  6	138.3	20.3	 20
227	  6	98.3	11.3	 16
228	  6	97.8	13.3	 20
229	  6	54.3	9.4	 20
230	  6	48.0	7.7	 16
231	  6	42.5	9.3	 20
232	  6	45.5	7.1	 20
233	  6	48.3	6.7	 16
234	  6	48.0	12.0	 20
235	  6	51.3	9.0	 20
236	  6	44.0	7.5	 16
237	  6	49.3	7.5	 20
238	  6	52.3	9.5	 20
239	  6	58.0	6.8	 16
240	  6	57.3	7.8	 20
241	  6	56.0	8.9	 20
242	  6	54.0	8.3	 16
243	  6	135.8	23.6	 20
244	  6	54.3	9.7	 20
245	  6	88.3	10.9	 16
246	  6	63.0	10.9	 20
247	  6	67.8	13.0	 20
248	  6	52.3	5.1	 16
249	  6	83.0	11.5	 20
250	  6	64.3	9.8	 20
251	  6	52.5	10.7	 16
252	  6	45.3	10.5	 20
253	  6	50.0	7.5	 20
254	  6	53.0	12.0	 16
255	  6	54.0	12.1	 20
256	  6	52.3	10.5	 20
257	  6	55.3	6.9	 16
258	  6	54.0	9.0	 20
259	  6	49.3	9.5	 20
260	  6	49.8	8.1	 16
261	  6	63.0	8.0	 20
262	  6	64.0	8.4	 20
263	  6	47.3	7.3	 16
264	  6	49.0	10.7	 20
265	  6	46.5	7.6	 20
266	  6	55.3	11.3	 16
267	  6	54.3	9.2	 20
268	  6	64.0	9.9	 25
269	  6	61.0	9.6	 20
270	  6	62.0	11.6	 25
271	  6	101.0	14.6	 25
272	  6	109.3	14.6	 20
273	  6	96.0	15.2	 25
274	  6	60.0	10.3	 25
275	  6	93.5	15.3	 20
276	  6	62.0	9.4	 25
277	  6	70.0	10.2	 25
278	  6	159.3	19.8	 20
279	  6	49.0	9.1	 25
280	  6	46.0	8.8	 25
281	  6	51.3	9.1	 20
282	  6	43.0	7.0	 25
283	  6	53.0	7.5	 25
284	  6	45.3	6.1	 20
285	  6	79.0	13.2	 25
286	  6	95.0	15.6	 25
287	  6	98.3	16.4	 20
288	  6	104.0	14.7	 25
289	  6	58.0	9.6	 25
290	  6	75.3	12.2	 20
291	  6	63.0	10.5	 25
292	  6	86.0	14.1	 25
293	  6	101.5	17.7	 20
294	  6	58.0	9.9	 25
295	  6	45.0	5.9	 25
296	  6	49.3	7.4	 20
297	  6	48.0	8.5	 25
298	  6	48.0	8.6	 25
299	  6	48.3	8.7	 20
300	  6	48.0	9.5	 25
301	  6	59.0	11.2	 25
302	  6	47.0	6.8	 20
303	  6	142.0	16.3	 25
304	  6	46.0	8.3	 25
305	  6	53.5	13.6	 20
306	  6	53.0	8.5	 25
307	  6	61.0	8.9	 25
308	  6	53.0	7.2	 20
309	  6	51.0	8.4	 25
310	  6	47.5	8.7	 20
311	  6	55.0	10.2	 25
312	  6	94.0	15.0	 25
313	  6	171.3	19.6	 20
314	  6	77.0	17.5	 25
315	  6	57.0	7.1	 25
316	  6	54.3	9.6	 20
317	  6	64.0	10.5	 25
318	  6	52.0	9.9	 25
319	  6	62.3	9.3	 20
320	  6	64.0	10.6	 25
321	  6	210.0	29.7	 25
322	  6	97.3	12.0	 20
323	  6	141.0	19.2	 25
324	  6	76.0	13.2	 25
325	  6	91.3	17.6	 20
326	  6	54.0	17.7	 25
327	  6	47.0	6.5	 25
328	  6	44.8	7.4	 20
329	  6	46.0	9.1	 25
330	  6	49.0	7.5	 25
331	  6	47.5	9.7	 20
332	  6	44.0	6.9	 25
333	  6	49.0	10.6	 25
334	  6	44.3	9.8	 20
335	  6	46.0	7.9	 25
336	  6	46.0	7.4	 25
337	  6	41.0	8.0	 20
338	  6	45.0	7.7	 25
339	  6	50.0	7.2	 25
340	  6	63.0	13.0	 20
341	  6	69.0	12.3	 25
342	  6	53.0	12.1	 25
343	  6	45.5	5.7	 20
344	  6	47.0	6.8	 25
345	  6	47.0	7.0	 25
346	  6	48.5	8.0	 20
347	  6	46.0	8.9	 25
348	  6	45.0	7.8	 25
349	  6	46.0	6.6	 20
350	  6	44.0	7.3	 25
351	  6	49.0	9.5	 25
352	  6	50.3	8.5	 20
353	  6	49.0	9.4	 25
354	  6	54.0	9.8	 25
355	  6	56.0	7.8	 20
356	  6	43.0	7.6	 25
357	  6	50.0	15.0	 25
358	  6	52.3	14.4	 20
359	  6	51.0	10.0	 25
360	  6	43.0	6.0	 25
361	  6	53.0	9.5	 20
362	  6	52.0	9.3	 25
363	  6	45.0	9.8	 25
364	  6	43.3	5.9	 20
365	  6	54.0	10.9	 25
366	  6	50.0	8.5	 25
367	  6	54.0	8.5	 20
368	  6	104.0	18.9	 25
369	  6	54.0	9.3	 25
370	  6	61.5	10.5	 20
371	  6	74.0	12.1	 25
372	  6	120.0	17.8	 25
373	  6	62.8	11.9	 20
374	  6	54.0	10.6	 25
375	  6	55.0	8.3	 25
376	  6	49.0	9.9	 20
377	  6	48.0	7.3	 25
378	  6	45.0	7.9	 25
379	  6	51.3	7.3	 20
380	  6	47.0	10.0	 25
381	  6	61.0	9.7	 25
382	  6	58.3	10.4	 20
383	  6	59.0	9.6	 25
384	  6	50.0	7.4	 25
385	  6	48.3	8.1	 20
386	  6	99.0	14.2	 25
387	  6	51.0	7.0	 25
388	  6	58.8	12.8	 20
389	  6	55.0	9.9	 25
390	  6	54.0	10.2	 25
391	  6	73.0	11.8	 20
392	  6	75.0	13.0	 25
393	  6	79.0	11.8	 25
394	  6	78.5	11.9	 20
395	  6	95.0	19.4	 25
396	  6	51.0	9.5	 25
397	  6	57.3	11.5	 20
398	  6	50.0	6.2	 25
399	  6	51.0	8.9	 25
400	  6	46.8	7.5	 20
401	  6	48.0	9.8	 25
402	  6	79.0	12.5	 25
403	  6	474.0	35.5	 20
404	  6	119.0	38.1	 25
405	  6	55.0	9.0	 25
406	  6	44.8	5.8	 20
407	  6	54.0	11.4	 25
408	  6	48.0	6.2	 25
409	  6	44.5	7.4	 20
410	  6	53.0	10.4	 25
411	  6	101.0	12.3	 25
412	  6	50.3	7.8	 20
413	  6	50.0	9.7	 25
414	  6	185.0	39.2	 25
415	  6	62.0	10.6	 20
416	  6	95.0	17.0	 25
417	  6	66.0	19.7	 25
418	  6	146.8	23.6	 20
419	  6	798.0	61.7	 25
420	  6	101.0	14.8	 25
421	  6	70.3	14.3	 20
422	  6	60.0	13.8	 25
423	  6	153.0	18.1	 25
424	  6	141.5	15.6	 20
425	  6	97.0	15.3	 25
426	  6	49.0	6.6	 25
427	  6	50.0	6.3	 20
428	  6	208.0	25.2	 25
429	  6	70.0	12.2	 25
430	  6	57.3	9.4	 20
431	  6	55.0	9.1	 25
432	  6	45.0	11.5	 25
433	  6	42.8	6.0	 20
434	  6	45.0	8.2	 25
435	  6	46.0	7.3	 25
436	  6	46.5	8.9	 20
437	  6	46.0	9.0	 25
438	  6	47.5	7.6	 20
439	  6	46.0	6.9	 25
440	  6	49.0	6.6	 25
441	  6	47.5	10.8	 20
442	  6	111.0	16.7	 25
443	  6	60.0	6.7	 25
444	  6	54.3	7.8	 20
445	  6	55.0	9.8	 25
446	  6	54.0	8.2	 25
447	  6	85.3	15.7	 20
448	  6	98.0	14.0	 25
449	  6	154.0	38.5	 25
450	  6	83.0	12.8	 20
451	  6	53.0	8.6	 25
452	  6	70.0	12.7	 25
453	  6	52.0	7.8	 20
454	  6	68.0	13.8	 25
455	  6	46.0	10.3	 25
456	  6	47.3	7.6	 20
457	  6	66.0	11.3	 25
458	  6	49.0	10.9	 25
459	  6	43.5	8.5	 20
460	  6	45.0	9.6	 25
461	  6	58.0	11.6	 25
462	  6	50.3	5.9	 20
463	  6	63.0	9.7	 25
464	  6	66.0	9.2	 25
465	  6	76.0	9.9	 20
466	  6	89.0	15.6	 25
467	  6	124.0	16.8	 25
468	  6	98.5	11.9	 20
469	  6	45.0	8.4	 25
470	  6	50.0	7.9	 25
471	  6	47.0	7.3	 20
472	  6	44.0	7.0	 25
473	  6	51.0	7.6	 25
474	  6	43.0	6.2	 20
475	  6	50.0	7.9	 25
476	  6	63.0	14.4	 25
477	  6	47.0	7.0	 20
478	  6	44.0	7.7	 25
479	  6	93.0	10.2	 25
480	  6	65.0	9.8	 16
481	  6	54.3	10.8	 20
482	  6	71.3	10.2	 20
483	  6	94.5	14.8	 16
484	  6	96.5	12.2	 20
485	  6	59.3	9.3	 20
486	  6	50.3	6.6	 16
487	  6	100.0	13.6	 20
488	  6	58.0	11.4	 20
489	  6	127.8	15.1	 16
490	  6	61.0	7.4	 20
491	  6	108.5	14.9	 20
492	  6	51.0	7.9	 16
493	  6	71.0	8.4	 20
494	  6	182.3	20.0	 20
495	  6	51.8	10.9	 16
496	  6	65.0	9.9	 20
497	  6	72.3	15.8	 20
498	  6	52.5	9.5	 16
499	  6	70.3	10.5	 20
500	  6	72.0	11.9	 20
501	  6	53.3	8.9	 16
502	  6	80.3	10.2	 20
503	  6	115.0	14.4	 20
504	  6	101.8	14.4	 16
505	  6	81.0	11.9	 20
506	  6	155.5	18.6	 20
507	  6	201.8	21.6	 16
508	  6	59.3	7.9	 20
509	  6	62.3	9.7	 20
510	  6	64.5	11.3	 16
511	  6	50.3	8.6	 20
512	  6	43.5	9.6	 20
513	  6	47.5	9.3	 16
514	  6	45.0	9.2	 20
515	  6	46.0	6.4	 20
516	  6	53.5	7.9	 16
517	  6	44.3	13.2	 20
518	  6	73.3	8.5	 20
519	  6	63.5	9.1	 16
520	  6	66.3	9.6	 20
521	  6	59.3	9.5	 20
522	  6	50.5	9.9	 16
523	  6	63.3	9.4	 20
524	  6	62.8	9.2	 20
525	  6	48.3	8.4	 16
526	  6	79.5	18.8	 20
527	  6	56.5	11.3	 20
528	  6	51.3	9.5	 16
529	  6	46.0	8.0	 20
530	  6	52.3	8.0	 20
531	  6	50.0	7.6	 16
532	  6	46.5	8.3	 20
533	  6	48.3	7.5	 20
534	  6	69.3	8.4	 16
535	  6	74.5	10.5	 20
536	  6	50.3	9.0	 20
537	  6	48.0	6.2	 16
538	  6	48.0	6.3	 20
539	  6	50.3	8.6	 20
540	  6	50.8	9.1	 16
541	  6	58.0	9.2	 20
542	  6	85.0	11.9	 20
543	  6	59.8	5.8	 16
544	  6	51.0	8.9	 20
545	  6	54.0	9.6	 20
546	  6	80.3	11.8	 16
547	  6	47.0	6.9	 20
548	  6	108.3	16.6	 20
549	  6	264.0	24.2	 16
550	  6	93.5	14.7	 20
551	  6	154.3	15.5	 20
552	  6	69.5	12.9	 16
553	  6	57.5	8.1	 20
554	  6	94.3	13.3	 20
555	  6	77.0	16.0	 16
556	  6	474.8	35.8	 20
557	  6	80.5	11.3	 20
558	  6	136.0	16.5	 16
559	  6	161.5	15.9	 20
560	  6	61.3	9.8	 20
561	  6	135.0	18.4	 16
562	  6	56.5	7.8	 20
563	  6	46.3	8.8	 20
564	  6	51.5	8.3	 16
565	  6	61.5	10.5	 20
566	  6	53.8	7.4	 16
567	  6	65.3	8.4	 20
568	  6	94.5	9.2	 20
569	  6	117.3	15.8	 16
570	  6	240.3	19.9	 20
571	  6	179.5	18.9	 20
572	  6	166.3	18.4	 16
573	  6	73.8	11.4	 20
574	  6	56.3	12.4	 20
575	  6	58.3	12.5	 16
576	  6	46.3	7.6	 20
577	  6	52.0	10.3	 20
578	  6	45.3	6.9	 16
579	  6	45.5	5.7	 20
580	  6	47.0	9.2	 20
581	  6	63.3	11.9	 16
582	  6	51.5	6.1	 20
583	  6	54.8	10.3	 20
584	  6	90.0	12.7	 16
585	  6	52.3	6.1	 20
586	  6	49.0	8.0	 25
587	  6	59.3	9.8	 20
588	  6	54.0	10.4	 25
589	  6	44.0	7.6	 25
590	  6	45.8	8.6	 20
591	  6	165.0	22.5	 25
592	  6	75.0	12.9	 25
593	  6	56.3	8.2	 20
594	  6	50.0	10.0	 25
595	  6	52.0	8.7	 25
596	  6	54.3	10.4	 20
597	  6	65.0	10.0	 25
598	  6	47.0	7.6	 25
599	  6	56.3	7.3	 20
600	  6	158.0	18.4	 25
601	  6	69.0	11.5	 25
602	  6	69.8	11.3	 20
603	  6	50.0	7.3	 25
604	  6	49.0	8.5	 25
605	  6	40.3	5.7	 20
606	  6	51.0	8.1	 25
607	  6	113.0	19.7	 25
608	  6	271.5	24.6	 20
609	  6	68.0	13.0	 25
610	  6	89.0	15.7	 25
611	  6	775.3	51.4	 20
612	  6	118.0	13.3	 25
613	  6	188.0	19.6	 25
614	  6	67.8	12.8	 20
615	  6	65.0	9.6	 25
616	  6	49.0	8.2	 25
617	  6	101.5	13.6	 20
618	  6	45.0	6.5	 25
619	  6	50.0	9.6	 25
620	  6	57.5	9.0	 20
621	  6	71.0	12.1	 25
622	  6	55.0	9.2	 25
623	  6	46.3	7.0	 20
624	  6	51.0	7.2	 25
625	  6	93.0	12.3	 25
626	  6	97.0	10.0	 20
627	  6	54.0	10.3	 25
628	  6	187.0	28.6	 25
629	  6	55.3	12.7	 20
630	  6	56.0	6.7	 25
631	  6	54.0	8.1	 25
632	  6	48.8	7.7	 20
633	  6	48.0	9.5	 25
634	  6	70.0	9.8	 25
635	  6	68.0	10.2	 20
636	  6	182.0	31.2	 25
637	  6	81.0	13.9	 25
638	  6	108.8	15.1	 20
639	  6	1708.0	238.4	 25
  0	  7	60.8	12.0	 20
  1	  7	108.0	16.9	 16
  2	  7	64.3	10.9	 20
  3	  7	47.0	8.0	 20
  4	  7	47.0	7.2	 16
  5	  7	44.3	6.0	 20
  6	  7	47.8	6.3	 20
  7	  7	60.0	12.6	 16
  8	  7	48.0	9.2	 20
  9	  7	42.3	6.6	 20
 10	  7	65.5	9.9	 16
 11	  7	48.0	8.0	 20
 12	  7	42.3	7.7	 20
 13	  7	43.3	6.6	 16
 14	  7	48.0	9.8	 20
 15	  7	40.5	4.9	 20
 16	  7	44.5	9.2	 16
 17	  7	46.0	7.8	 20
 18	  7	634.5	74.0	 20
 19	  7	50.3	7.7	 16
 20	  7	1590.5	244.5	 20
 21	  7	60.5	10.9	 20
 22	  7	62.8	13.5	 16
 23	  7	74.0	13.2	 20
 24	  7	90.0	13.2	 20
 25	  7	75.0	10.2	 16
 26	  7	47.3	6.8	 20
 27	  7	149.0	20.7	 20
 28	  7	76.5	10.6	 16
 29	  7	326.5	54.7	 20
 30	  7	270.5	17.1	 20
 31	  7	340.0	26.3	 16
 32	  7	68.8	20.5	 20
 33	  7	123.8	15.4	 20
 34	  7	161.5	21.8	 16
 35	  7	140.3	14.5	 20
 36	  7	47.5	7.6	 20
 37	  7	78.5	13.4	 16
 38	  7	129.0	16.3	 20
 39	  7	52.8	9.6	 20
 40	  7	72.0	11.1	 16
 41	  7	136.3	22.2	 20
 42	  7	94.3	16.3	 20
 43	  7	65.3	10.7	 16
 44	  7	51.3	8.6	 20
 45	  7	58.3	8.8	 20
 46	  7	123.5	20.1	 16
 47	  7	47.0	7.1	 20
 48	  7	45.3	10.5	 20
 49	  7	71.0	10.4	 16
 50	  7	40.5	6.4	 20
 51	  7	44.0	10.2	 20
 52	  7	49.3	7.6	 16
 53	  7	47.3	8.2	 20
 54	  7	45.5	8.5	 16
 55	  7	52.3	9.0	 20
 56	  7	52.0	9.0	 25
 57	  7	76.8	10.9	 20
 58	  7	55.0	10.4	 25
 59	  7	56.0	9.0	 25
 60	  7	57.3	12.5	 20
 61	  7	83.0	15.9	 25
 62	  7	55.0	8.3	 25
 63	  7	1523.5	232.4	 20
 64	  7	1579.0	214.6	 25
 65	  7	1580.0	208.9	 25
 66	  7	51.0	9.4	 20
 67	  7	71.0	11.8	 25
 68	  7	56.0	8.2	 25
 69	  7	1529.8	241.6	 20
 70	  7	1555.0	200.4	 25
 71	  7	1487.0	182.1	 25
 72	  7	57.8	8.4	 20
 73	  7	67.0	9.7	 25
 74	  7	1544.0	329.4	 25
 75	  7	61.0	9.3	 20
 76	  7	56.0	8.3	 25
 77	  7	55.0	10.9	 25
 78	  7	1561.3	267.2	 20
 79	  7	83.0	12.5	 25
 80	  7	57.0	11.5	 25
 81	  7	1466.0	224.2	 20
 82	  7	1549.0	191.6	 25
 83	  7	1522.0	172.8	 25
 84	  7	56.3	6.9	 20
 85	  7	74.0	11.3	 25
 86	  7	59.0	15.6	 25
 87	  7	1562.0	256.1	 20
 88	  7	1621.0	187.9	 25
 89	  7	1611.0	200.1	 25
 90	  7	56.5	8.5	 20
 91	  7	76.0	13.8	 25
 92	  7	1529.0	357.5	 25
 93	  7	60.5	7.1	 20
 94	  7	53.0	7.7	 25
 95	  7	55.0	10.0	 25
 96	  7	1497.3	247.3	 20
 97	  7	78.0	18.4	 25
 98	  7	59.0	9.6	 25
 99	  7	54.5	9.9	 20
100	  7	1433.0	401.2	 25
101	  7	54.0	7.7	 25
102	  7	56.0	9.1	 20
103	  7	72.0	15.1	 25
104	  7	1555.0	291.1	 25
105	  7	56.3	7.6	 20
106	  7	55.0	9.1	 25
107	  7	54.0	12.5	 25
108	  7	55.3	7.6	 20
109	  7	69.0	13.3	 25
110	  7	65.0	11.7	 25
111	  7	77.8	12.6	 20
112	  7	62.0	9.6	 25
113	  7	60.0	9.3	 25
114	  7	100.3	16.6	 20
115	  7	66.0	10.7	 25
116	  7	1436.0	202.9	 25
117	  7	50.0	7.9	 20
118	  7	55.0	9.8	 25
119	  7	66.0	13.3	 25
120	  7	1614.0	192.2	 20
121	  7	78.0	12.4	 25
122	  7	61.0	11.4	 25
123	  7	1487.3	134.4	 20
124	  7	1482.0	113.2	 25
125	  7	1486.0	149.4	 25
126	  7	62.3	11.1	 20
127	  7	82.0	13.3	 25
128	  7	80.0	13.1	 25
129	  7	47.0	7.4	 20
130	  7	56.0	11.7	 25
131	  7	50.0	8.2	 25
132	  7	53.5	9.5	 20
133	  7	73.0	12.4	 25
134	  7	54.0	7.8	 25
135	  7	1441.5	185.7	 20
136	  7	1450.0	115.3	 25
137	  7	1376.0	243.0	 25
138	  7	61.0	18.7	 20
139	  7	73.0	8.7	 25
140	  7	56.0	8.9	 25
141	  7	1279.0	104.2	 20
142	  7	57.0	7.6	 25
143	  7	56.0	8.6	 25
144	  7	49.5	9.5	 20
145	  7	73.0	12.4	 25
146	  7	58.0	10.0	 25
147	  7	1392.0	119.2	 20
148	  7	1442.0	91.6	 25
149	  7	1456.0	115.8	 25
150	  7	55.3	8.9	 20
151	  7	78.0	11.8	 25
152	  7	1364.0	122.3	 25
153	  7	59.0	8.7	 20
154	  7	57.0	10.7	 25
155	  7	54.0	7.7	 25
156	  7	1383.5	93.1	 20
157	  7	75.0	12.8	 25
158	  7	74.0	10.3	 25
159	  7	46.3	6.2	 20
160	  7	47.0	6.3	 25
161	  7	44.0	5.9	 25
162	  7	46.5	8.4	 20
163	  7	52.0	11.0	 25
164	  7	53.0	8.4	 25
165	  7	48.5	9.7	 20
166	  7	48.0	9.1	 25
167	  7	1047.0	70.5	 25
168	  7	784.3	88.1	 20
169	  7	55.0	10.9	 25
170	  7	46.0	6.7	 25
171	  7	45.0	7.5	 20
172	  7	47.0	7.6	 25
173	  7	56.0	8.3	 25
174	  7	60.8	9.5	 20
175	  7	60.0	8.6	 25
176	  7	87.0	11.3	 25
177	  7	96.0	10.8	 20
178	  7	118.0	12.0	 25
179	  7	73.0	11.1	 25
180	  7	63.5	10.2	 20
181	  7	62.0	9.8	 25
182	  7	42.8	7.5	 20
183	  7	161.0	25.1	 25
184	  7	180.0	26.7	 25
185	  7	93.0	19.3	 20
186	  7	62.0	10.9	 25
187	  7	178.0	45.1	 25
188	  7	48.8	7.0	 20
189	  7	44.0	8.8	 25
190	  7	46.0	6.7	 25
191	  7	48.3	8.9	 20
192	  7	81.0	15.0	 25
193	  7	84.0	13.7	 25
194	  7	157.3	24.2	 20
195	  7	68.0	11.5	 25
196	  7	95.0	14.1	 25
197	  7	235.5	21.2	 20
198	  7	278.0	52.8	 25
199	  7	242.0	30.1	 25
200	  7	59.0	8.5	 20
201	  7	73.0	18.5	 25
202	  7	155.0	20.7	 25
203	  7	58.0	13.6	 20
204	  7	46.0	7.5	 25
205	  7	50.0	11.6	 25
206	  7	50.3	7.5	 20
207	  7	54.0	10.4	 25
208	  7	52.0	8.9	 25
209	  7	60.8	13.2	 20
210	  7	49.0	10.4	 25
211	  7	48.0	10.0	 25
212	  7	50.0	9.0	 20
213	  7	49.0	8.3	 25
214	  7	68.0	10.3	 25
215	  7	75.5	13.9	 20
216	  7	68.0	12.1	 25
217	  7	103.0	14.5	 25
218	  7	89.0	13.4	 20
219	  7	101.0	20.1	 25
220	  7	63.0	11.5	 25
221	  7	58.5	9.9	 20
222	  7	159.0	22.7	 25
223	  7	242.0	29.2	 25
224	  7	386.3	41.9	 20
225	  7	138.0	30.1	 25
226	  7	74.0	12.0	 25
227	  7	1063.5	159.6	 20
228	  7	204.0	31.8	 25
229	  7	69.0	13.4	 25
230	  7	53.0	15.0	 20
231	  7	97.0	20.9	 25
232	  7	98.0	13.1	 25
233	  7	79.3	10.4	 20
234	  7	53.0	10.3	 25
235	  7	148.0	26.4	 25
236	  7	50.3	9.3	 20
237	  7	81.0	14.4	 25
238	  7	47.0	9.0	 25
239	  7	43.5	7.3	 20
240	  7	47.0	6.4	 25
241	  7	43.0	6.8	 25
242	  7	43.8	10.2	 20
243	  7	51.0	7.2	 25
244	  7	79.0	12.7	 25
245	  7	102.0	17.1	 20
246	  7	102.0	16.3	 25
247	  7	108.0	18.3	 25
248	  7	279.5	38.8	 20
249	  7	219.0	46.0	 25
250	  7	140.0	17.5	 25
251	  7	135.0	20.4	 20
252	  7	49.0	8.1	 25
253	  7	71.0	15.0	 25
254	  7	68.0	14.3	 20
255	  7	66.0	12.4	 25
256	  7	63.0	9.3	 25
257	  7	56.3	8.6	 20
258	  7	53.0	13.6	 25
259	  7	52.0	11.2	 25
260	  7	70.0	12.3	 20
261	  7	54.0	7.8	 25
262	  7	59.0	11.1	 25
263	  7	80.5	13.2	 20
264	  7	46.0	6.4	 25
265	  7	53.0	8.6	 25
266	  7	46.3	6.9	 20
267	  7	47.0	7.7	 25
268	  7	401.5	44.0	 20
269	  7	448.5	39.7	 16
270	  7	83.3	9.4	 20
271	  7	102.5	16.8	 20
272	  7	696.8	32.3	 16
273	  7	133.3	12.3	 20
274	  7	123.3	10.2	 20
275	  7	135.8	20.1	 16
276	  7	608.3	51.1	 20
277	  7	80.3	13.6	 20
278	  7	556.0	35.1	 16
279	  7	419.8	28.9	 20
280	  7	516.8	58.2	 20
281	  7	115.0	30.2	 16
282	  7	106.3	15.4	 20
283	  7	74.0	10.9	 20
284	  7	41.0	7.2	 16
285	  7	68.5	9.5	 20
286	  7	52.0	9.2	 20
287	  7	62.3	11.2	 16
288	  7	93.5	12.4	 20
289	  7	959.5	83.0	 20
290	  7	433.5	27.5	 16
291	  7	70.0	9.9	 20
292	  7	48.5	8.3	 20
293	  7	49.0	7.3	 16
294	  7	55.3	8.1	 20
295	  7	280.0	25.3	 20
296	  7	154.3	17.1	 16
297	  7	171.8	33.3	 20
298	  7	122.8	22.0	 20
299	  7	81.3	13.7	 16
300	  7	102.0	21.0	 20
301	  7	46.0	7.5	 20
302	  7	45.3	7.3	 16
303	  7	53.0	6.2	 20
304	  7	57.8	8.0	 20
305	  7	67.5	12.2	 16
306	  7	46.5	8.2	 20
307	  7	75.8	11.7	 20
308	  7	83.3	13.0	 16
309	  7	49.3	9.2	 20
310	  7	55.8	9.0	 16
311	  7	53.0	17.9	 20
312	  7	50.3	9.8	 20
313	  7	94.5	11.2	 16
314	  7	107.5	21.2	 20
315	  7	108.3	19.4	 20
316	  7	57.0	6.8	 16
317	  7	51.3	10.4	 20
318	  7	46.5	7.0	 20
319	  7	54.0	7.4	 16
320	  7	43.3	8.5	 20
321	  7	161.3	28.1	 20
322	  7	49.0	9.5	 16
323	  7	69.5	11.8	 20
324	  7	94.5	11.9	 20
325	  7	50.8	7.0	 16
326	  7	158.3	23.2	 20
327	  7	53.0	7.5	 20
328	  7	56.5	10.0	 16
329	  7	60.0	10.2	 20
330	  7	54.0	8.0	 20
331	  7	60.3	16.6	 16
332	  7	41.3	7.4	 20
333	  7	50.3	8.0	 20
334	  7	53.0	10.7	 16
335	  7	51.8	10.2	 20
336	  7	48.3	8.9	 20
337	  7	89.8	11.8	 16
338	  7	160.5	20.9	 20
339	  7	83.8	14.4	 20
340	  7	71.3	11.0	 16
341	  7	48.3	9.3	 20
342	  7	47.5	7.8	 20
343	  7	47.5	8.8	 16
344	  7	45.0	7.0	 20
345	  7	45.3	11.4	 20
346	  7	46.0	6.6	 16
347	  7	46.8	8.2	 20
348	  7	128.8	17.8	 20
349	  7	84.3	11.9	 16
350	  7	132.0	20.1	 20
351	  7	63.0	9.5	 20
352	  7	65.0	10.0	 16
353	  7	59.3	6.1	 20
354	  7	97.3	17.9	 20
355	  7	70.3	16.1	 16
356	  7	41.0	5.0	 20
357	  7	45.0	10.9	 20
358	  7	48.0	9.0	 16
359	  7	66.3	9.8	 20
360	  7	67.3	11.2	 20
361	  7	42.5	8.2	 16
362	  7	48.0	10.0	 20
363	  7	51.0	9.2	 20
364	  7	100.0	18.0	 16
365	  7	77.3	14.2	 20
366	  7	52.0	6.8	 20
367	  7	52.3	10.6	 16
368	  7	63.0	8.8	 20
369	  7	179.0	17.5	 20
370	  7	288.3	23.6	 16
371	  7	196.3	21.6	 20
372	  7	81.3	13.1	 20
373	  7	101.0	21.9	 16
374	  7	48.0	11.5	 25
375	  7	58.0	8.1	 25
376	  7	62.5	12.9	 20
377	  7	46.0	8.1	 25
378	  7	45.0	8.0	 25
379	  7	91.0	15.0	 20
380	  7	54.0	19.0	 25
381	  7	53.0	8.7	 25
382	  7	49.0	8.1	 20
383	  7	50.0	7.1	 25
384	  7	55.0	9.1	 25
385	  7	90.0	12.8	 20
386	  7	58.0	11.8	 25
387	  7	49.0	11.2	 25
388	  7	45.0	6.9	 20
389	  7	49.0	9.8	 25
390	  7	45.0	6.0	 25
391	  7	48.0	8.7	 20
392	  7	56.0	10.6	 25
393	  7	50.0	6.9	 25
394	  7	60.0	8.7	 20
395	  7	45.0	10.8	 25
396	  7	47.0	5.7	 25
397	  7	301.0	29.9	 20
398	  7	45.0	7.9	 25
399	  7	46.0	8.8	 25
400	  7	57.3	7.9	 20
401	  7	97.0	14.7	 25
402	  7	91.0	16.5	 25
403	  7	190.8	19.4	 20
404	  7	114.0	14.8	 25
405	  7	100.0	14.2	 25
406	  7	50.8	7.6	 20
407	  7	55.0	9.8	 25
408	  7	49.0	6.0	 25
409	  7	93.0	11.5	 20
410	  7	54.0	8.8	 25
411	  7	86.0	11.5	 25
412	  7	65.5	10.7	 20
413	  7	267.0	40.0	 25
414	  7	120.0	27.1	 25
415	  7	90.0	13.5	 20
416	  7	58.0	9.7	 25
417	  7	65.0	8.8	 25
418	  7	151.3	16.8	 20
419	  7	984.0	95.4	 25
420	  7	157.0	22.4	 25
421	  7	255.0	23.0	 20
422	  7	50.0	8.0	 25
423	  7	79.0	14.6	 25
424	  7	88.5	12.3	 20
425	  7	112.0	16.2	 25
426	  7	62.0	11.7	 25
427	  7	70.0	11.4	 20
428	  7	131.0	17.3	 25
429	  7	164.0	24.9	 25
430	  7	53.0	10.0	 20
431	  7	85.0	16.0	 25
432	  7	65.0	11.0	 25
433	  7	43.5	7.7	 20
434	  7	51.0	13.3	 25
435	  7	82.0	8.5	 20
436	  7	54.0	8.9	 25
437	  7	49.0	7.8	 25
438	  7	43.5	6.6	 20
439	  7	55.0	8.0	 25
440	  7	60.0	10.5	 25
441	  7	51.0	5.7	 20
442	  7	48.0	6.5	 25
443	  7	97.0	21.1	 25
444	  7	47.0	7.7	 20
445	  7	55.0	9.3	 25
446	  7	53.0	9.1	 25
447	  7	47.3	9.5	 20
448	  7	105.0	14.1	 25
449	  7	144.0	20.3	 25
450	  7	146.0	17.4	 20
451	  7	205.0	22.1	 25
452	  7	155.0	23.0	 25
453	  7	56.5	12.1	 20
454	  7	44.0	6.7	 25
455	  7	48.0	7.9	 25
456	  7	225.5	37.4	 20
457	  7	55.0	6.2	 25
458	  7	43.0	8.4	 25
459	  7	45.0	6.3	 20
460	  7	46.0	7.5	 25
461	  7	52.0	9.0	 25
462	  7	49.3	7.8	 20
463	  7	244.0	36.0	 25
464	  7	240.0	45.7	 25
465	  7	59.8	10.5	 20
466	  7	355.0	33.6	 25
467	  7	398.0	24.3	 25
468	  7	178.5	24.9	 20
469	  7	65.0	11.3	 25
470	  7	42.0	6.0	 25
471	  7	65.0	11.2	 20
472	  7	44.0	6.4	 25
473	  7	60.0	9.3	 25
474	  7	947.5	115.2	 20
475	  7	56.0	8.4	 25
476	  7	81.0	9.5	 25
477	  7	58.0	11.0	 20
478	  7	108.0	19.9	 25
479	  7	50.0	9.2	 25
480	  7	42.5	8.3	 20
481	  7	44.0	7.6	 25
482	  7	82.0	11.8	 25
483	  7	129.0	20.0	 20
484	  7	69.0	11.8	 25
485	  7	68.0	8.9	 25
486	  7	52.3	12.7	 20
487	  7	388.0	54.4	 25
488	  7	71.0	11.1	 25
489	  7	173.8	19.4	 20
490	  7	56.0	7.7	 25
491	  7	76.0	12.9	 25
492	  7	127.5	13.8	 20
493	  7	240.0	36.0	 25
494	  7	166.0	19.0	 25
495	  7	80.0	13.3	 20
496	  7	90.0	11.2	 25
497	  7	88.0	16.5	 25
498	  7	893.8	98.5	 20
499	  7	71.0	11.6	 25
500	  7	72.0	11.7	 25
501	  7	204.5	28.9	 20
502	  7	166.0	18.4	 25
503	  7	87.0	10.4	 25
504	  7	70.0	11.6	 20
505	  7	62.0	10.9	 25
506	  7	121.0	17.9	 25
507	  7	163.3	18.8	 20
508	  7	60.0	10.3	 25
509	  7	107.0	15.8	 25
510	  7	116.0	13.0	 20
511	  7	62.0	10.6	 25
512	  7	49.0	8.9	 25
513	  7	45.3	6.5	 20
514	  7	130.0	21.6	 25
515	  7	55.0	10.6	 25
516	  7	118.0	21.0	 20
517	  7	46.0	7.7	 25
518	  7	176.0	29.0	 25
519	  7	61.5	11.7	 20
520	  7	70.0	9.5	 25
521	  7	247.0	34.5	 25
522	  7	76.3	9.6	 20
523	  7	739.0	86.0	 25
524	  7	1895.0	229.0	 25
525	  7	66.0	10.0	 20
526	  7	80.0	11.1	 25
527	  7	133.0	21.1	 25
528	  7	631.0	80.8	 20
529	  7	66.0	11.7	 25
530	  7	53.0	6.6	 25
531	  7	52.3	8.5	 20
532	  7	129.0	18.3	 25
533	  7	268.0	41.5	 25
534	  7	105.0	15.0	 20
535	  7	71.0	10.8	 25
536	  7	50.0	6.9	 25
537	  7	42.5	8.2	 20
538	  7	271.0	42.9	 25
539	  7	54.0	15.4	 25
540	  7	70.3	13.0	 20
541	  7	117.0	17.4	 25
542	  7	317.0	44.8	 25
543	  7	250.3	36.9	 20
544	  7	111.0	15.5	 25
545	  7	153.0	26.9	 25
546	  7	48.5	8.2	 20
547	  7	45.0	6.6	 25
548	  7	137.0	17.3	 25
549	  7	59.0	12.3	 20
550	  7	376.0	56.8	 25
551	  7	52.0	8.9	 25
552	  7	181.5	30.5	 20
553	  7	58.0	8.5	 25
554	  7	266.0	34.7	 25
555	  7	73.0	10.0	 20
556	  7	65.0	7.3	 25
557	  7	109.0	18.1	 25
558	  7	3982.3	579.5	 20
559	  7	112.0	16.9	 25
560	  7	88.0	13.4	 25
561	  7	129.8	14.2	 20
562	  7	78.0	10.5	 25
563	  7	216.3	44.7	 20
564	  7	50.0	7.2	 25
565	  7	52.0	7.5	 25
566	  7	126.3	19.7	 20
567	  7	71.0	10.3	 25
568	  7	63.0	9.8	 25
569	  7	170.0	28.9	 20
570	  7	52.0	8.4	 25
571	  7	78.0	12.6	 25
572	  7	72.3	15.3	 20
573	  7	71.0	14.7	 25
574	  7	78.0	14.4	 25
575	  7	95.3	17.8	 20
576	  7	51.0	21.1	 25
577	  7	40.0	6.7	 25
578	  7	46.5	12.1	 20
579	  7	45.0	7.6	 25
580	  7	45.0	6.8	 25
581	  7	48.0	8.6	 20
582	  7	79.0	10.4	 25
583	  7	47.0	10.3	 25
584	  7	65.3	12.1	 20
585	  7	55.0	8.4	 25
586	  7	145.3	19.5	 20
587	  7	111.0	11.8	 16
588	  7	67.8	9.4	 20
589	  7	69.0	11.0	 20
590	  7	100.8	15.0	 16
591	  7	56.3	7.0	 20
592	  7	256.8	34.7	 20
593	  7	409.5	28.4	 16
594	  7	75.3	11.1	 20
595	  7	49.0	9.0	 20
596	  7	49.8	5.9	 16
597	  7	227.5	23.1	 20
598	  7	57.0	7.3	 20
599	  7	52.3	14.5	 16
600	  7	44.0	7.7	 20
601	  7	58.8	9.4	 20
602	  7	59.0	10.5	 16
603	  7	50.8	9.9	 20
604	  7	45.8	8.2	 20
605	  7	54.8	9.0	 16
606	  7	61.5	9.6	 20
607	  7	58.3	6.9	 20
608	  7	99.3	16.9	 16
609	  7	117.0	12.9	 20
610	  7	91.0	12.8	 20
611	  7	399.5	44.9	 16
612	  7	412.0	19.1	 20
613	  7	93.0	13.5	 20
614	  7	66.3	9.8	 16
615	  7	244.0	31.1	 20
616	  7	93.0	15.4	 20
617	  7	54.3	9.6	 16
618	  7	48.3	7.7	 20
619	  7	67.3	8.2	 20
620	  7	170.0	21.1	 16
621	  7	52.5	8.1	 20
622	  7	206.8	23.9	 20
623	  7	161.0	19.0	 16
624	  7	364.8	40.3	 20
625	  7	111.8	16.6	 20
626	  7	46.0	7.6	 16
627	  7	47.0	6.6	 20
628	  7	66.0	13.5	 20
629	  7	55.3	8.7	 16
630	  7	115.5	15.7	 20
631	  7	98.0	14.5	 20
632	  7	55.0	8.6	 16
633	  7	43.3	8.0	 20
634	  7	55.5	6.5	 20
635	  7	50.8	9.7	 16
636	  7	51.5	11.6	 20
637	  7	51.5	8.6	 20
638	  7	76.0	11.8	 16
639	  7	58.0	10.7	 20
  0	  8	1722.0	222.5	 25
  1	  8	58.0	10.6	 20
  2	  8	52.0	9.6	 25
  3	  8	46.0	6.4	 25
  4	  8	48.5	8.9	 20
  5	  8	43.0	6.5	 25
  6	  8	44.0	7.9	 25
  7	  8	53.5	10.4	 20
  8	  8	54.0	11.2	 25
  9	  8	41.0	7.4	 25
 10	  8	41.0	8.3	 20
 11	  8	48.0	10.6	 25
 12	  8	47.0	8.2	 25
 13	  8	51.0	8.6	 20
 14	  8	48.0	9.6	 25
 15	  8	40.0	9.4	 25
 16	  8	45.3	9.1	 20
 17	  8	42.0	6.9	 25
 18	  8	60.0	9.7	 25
 19	  8	40.3	6.3	 20
 20	  8	361.0	60.4	 25
 21	  8	62.0	12.3	 25
 22	  8	44.3	6.0	 20
 23	  8	45.0	6.5	 25
 24	  8	66.0	10.1	 25
 25	  8	46.3	6.8	 20
 26	  8	45.0	6.8	 25
 27	  8	63.0	11.2	 25
 28	  8	50.3	9.0	 20
 29	  8	287.0	48.0	 25
 30	  8	117.0	18.7	 25
 31	  8	290.3	16.6	 20
 32	  8	58.0	10.8	 25
 33	  8	73.0	9.7	 25
 34	  8	100.0	13.0	 20
 35	  8	109.0	13.3	 25
 36	  8	46.0	8.5	 25
 37	  8	63.3	13.4	 20
 38	  8	60.0	9.0	 25
 39	  8	60.0	9.8	 25
 40	  8	185.8	18.9	 20
 41	  8	127.0	24.3	 25
 42	  8	93.0	13.5	 25
 43	  8	71.3	10.3	 20
 44	  8	52.0	8.2	 25
 45	  8	44.0	7.3	 25
 46	  8	57.0	10.6	 20
 47	  8	45.0	7.4	 25
 48	  8	45.0	8.7	 25
 49	  8	50.5	12.9	 20
 50	  8	43.0	7.7	 25
 51	  8	42.0	6.1	 25
 52	  8	52.0	12.6	 20
 53	  8	45.0	8.0	 25
 54	  8	41.3	7.2	 20
 55	  8	45.0	9.0	 25
 56	  8	45.0	8.3	 20
 57	  8	49.0	7.8	 16
 58	  8	54.0	11.6	 20
 59	  8	75.3	13.9	 20
 60	  8	71.3	11.7	 16
 61	  8	77.8	10.7	 20
 62	  8	69.3	9.8	 20
 63	  8	69.3	11.2	 16
 64	  8	68.3	12.4	 20
 65	  8	70.0	11.9	 20
 66	  8	66.5	12.3	 16
 67	  8	72.3	13.6	 20
 68	  8	65.0	11.9	 20
 69	  8	68.8	10.2	 16
 70	  8	69.3	10.0	 20
 71	  8	60.0	9.0	 20
 72	  8	58.3	9.9	 16
 73	  8	73.5	11.7	 20
 74	  8	77.0	18.1	 20
 75	  8	66.5	10.9	 16
 76	  8	72.0	12.1	 20
 77	  8	71.3	11.1	 20
 78	  8	74.0	14.8	 16
 79	  8	77.3	11.5	 20
 80	  8	77.5	13.0	 20
 81	  8	68.3	6.5	 16
 82	  8	76.5	13.5	 20
 83	  8	80.5	14.6	 20
 84	  8	85.0	14.6	 16
 85	  8	72.3	9.4	 20
 86	  8	86.3	13.8	 20
 87	  8	71.3	11.1	 16
 88	  8	74.3	13.0	 20
 89	  8	70.3	7.7	 20
 90	  8	73.3	12.4	 16
 91	  8	86.3	22.7	 20
 92	  8	68.3	9.8	 20
 93	  8	77.0	16.9	 16
 94	  8	71.3	12.4	 20
 95	  8	67.5	10.7	 20
 96	  8	73.0	13.1	 16
 97	  8	65.3	8.4	 20
 98	  8	67.8	11.0	 20
 99	  8	62.3	7.4	 16
100	  8	69.8	11.0	 20
101	  8	65.0	12.2	 20
102	  8	71.3	11.1	 16
103	  8	78.3	10.5	 20
104	  8	66.3	9.4	 20
105	  8	72.3	10.5	 16
106	  8	59.0	12.0	 20
107	  8	64.3	12.1	 20
108	  8	71.5	12.8	 16
109	  8	62.8	9.9	 20
110	  8	57.3	7.7	 20
111	  8	73.8	14.6	 16
112	  8	59.3	8.5	 20
113	  8	80.3	12.1	 20
114	  8	224.3	15.7	 16
115	  8	68.3	11.9	 20
116	  8	64.8	11.9	 20
117	  8	71.5	13.6	 16
118	  8	64.3	6.9	 20
119	  8	68.0	7.3	 20
120	  8	76.5	11.9	 16
121	  8	70.8	13.7	 20
122	  8	72.5	11.4	 20
123	  8	69.3	8.7	 16
124	  8	71.0	13.5	 20
125	  8	69.3	11.0	 20
126	  8	75.3	12.8	 16
127	  8	75.0	12.9	 20
128	  8	66.0	10.7	 20
129	  8	59.3	11.1	 16
130	  8	51.3	8.2	 20
131	  8	48.3	9.1	 20
132	  8	51.5	9.1	 16
133	  8	79.3	10.7	 20
134	  8	78.5	12.1	 20
135	  8	79.0	16.8	 16
136	  8	75.0	11.0	 20
137	  8	75.8	8.7	 20
138	  8	79.8	20.6	 16
139	  8	77.3	19.6	 20
140	  8	75.3	12.9	 20
141	  8	69.8	14.1	 16
142	  8	76.0	11.6	 20
143	  8	67.0	10.1	 20
144	  8	78.3	11.1	 16
145	  8	69.5	14.6	 20
146	  8	71.0	8.0	 20
147	  8	67.8	13.0	 16
148	  8	64.0	7.8	 20
149	  8	71.3	9.3	 20
150	  8	77.5	14.4	 16
151	  8	77.0	12.2	 20
152	  8	63.8	10.3	 20
153	  8	70.3	13.5	 16
154	  8	64.0	8.9	 20
155	  8	68.0	11.4	 20
156	  8	67.3	8.7	 16
157	  8	60.3	11.9	 20
158	  8	72.8	16.0	 20
159	  8	42.0	6.8	 16
160	  8	44.5	5.9	 20
161	  8	45.8	8.7	 20
162	  8	43.3	6.6	 20
163	  8	48.0	7.3	 25
164	  8	47.0	7.0	 25
165	  8	49.0	8.4	 20
166	  8	70.0	13.0	 25
167	  8	290.0	48.5	 25
168	  8	124.0	20.1	 20
169	  8	54.0	11.4	 25
170	  8	48.0	7.5	 25
171	  8	42.0	5.3	 20
172	  8	44.0	8.0	 25
173	  8	58.0	10.0	 25
174	  8	64.5	10.3	 20
175	  8	76.0	14.8	 25
176	  8	69.0	16.9	 25
177	  8	67.3	10.0	 20
178	  8	61.0	12.7	 25
179	  8	53.0	9.7	 25
180	  8	55.3	7.8	 20
181	  8	60.0	9.4	 25
182	  8	48.3	12.3	 20
183	  8	90.0	12.6	 25
184	  8	82.0	16.5	 25
185	  8	64.8	11.0	 20
186	  8	60.0	18.8	 25
187	  8	56.0	9.2	 25
188	  8	47.8	8.9	 20
189	  8	48.0	13.7	 25
190	  8	49.0	9.8	 25
191	  8	46.0	6.4	 20
192	  8	52.0	9.3	 25
193	  8	66.0	7.7	 25
194	  8	88.5	10.5	 20
195	  8	52.0	7.2	 25
196	  8	128.0	19.0	 25
197	  8	182.8	25.4	 20
198	  8	78.0	14.4	 25
199	  8	67.0	8.4	 25
200	  8	45.5	8.7	 20
201	  8	41.0	7.2	 25
202	  8	94.0	12.8	 25
203	  8	53.0	7.6	 20
204	  8	46.0	8.2	 25
205	  8	44.0	10.1	 25
206	  8	53.0	7.1	 20
207	  8	49.0	9.6	 25
208	  8	46.0	8.8	 25
209	  8	43.5	6.7	 20
210	  8	43.0	8.0	 25
211	  8	46.0	7.4	 25
212	  8	48.0	9.9	 20
213	  8	57.0	10.3	 25
214	  8	83.0	16.2	 25
215	  8	72.0	12.2	 20
216	  8	55.0	8.8	 25
217	  8	140.0	19.7	 25
218	  8	123.8	18.1	 20
219	  8	107.0	17.6	 25
220	  8	75.0	16.0	 25
221	  8	60.8	11.6	 20
222	  8	286.0	46.6	 25
223	  8	507.0	45.6	 25
224	  8	353.0	43.9	 20
225	  8	83.0	22.4	 25
226	  8	57.0	9.7	 25
227	  8	355.0	48.7	 20
228	  8	98.0	17.6	 25
229	  8	59.0	8.8	 25
230	  8	50.0	8.2	 20
231	  8	79.0	55.8	 25
232	  8	59.0	10.5	 25
233	  8	46.3	5.9	 20
234	  8	48.0	8.4	 25
235	  8	70.0	15.3	 25
236	  8	53.3	10.8	 20
237	  8	65.0	11.9	 25
238	  8	49.0	8.5	 25
239	  8	45.3	20.4	 20
240	  8	48.0	7.2	 25
241	  8	47.0	7.6	 25
242	  8	48.5	7.8	 20
243	  8	46.0	6.7	 25
244	  8	67.0	11.6	 25
245	  8	63.3	10.3	 20
246	  8	61.0	10.7	 25
247	  8	69.0	16.4	 25
248	  8	117.3	14.4	 20
249	  8	80.0	13.5	 25
250	  8	122.0	13.6	 25
251	  8	72.5	11.9	 20
252	  8	50.0	8.9	 25
253	  8	66.0	8.3	 25
254	  8	69.0	10.7	 20
255	  8	49.0	8.9	 25
256	  8	62.0	10.3	 25
257	  8	56.0	10.5	 20
258	  8	50.0	10.3	 25
259	  8	51.0	9.2	 25
260	  8	55.5	9.8	 20
261	  8	51.0	7.7	 25
262	  8	49.0	7.9	 25
263	  8	48.3	9.3	 20
264	  8	46.0	10.4	 25
265	  8	48.0	9.2	 25
266	  8	48.3	10.5	 20
267	  8	52.0	14.7	 25
268	  8	93.0	12.6	 25
269	  8	113.5	17.9	 20
270	  8	88.0	11.7	 25
271	  8	67.0	10.8	 25
272	  8	94.5	10.8	 20
273	  8	64.0	10.6	 25
274	  8	167.0	18.0	 25
275	  8	90.3	12.2	 20
276	  8	107.0	19.8	 25
277	  8	88.0	12.1	 25
278	  8	265.0	19.8	 20
279	  8	136.0	13.0	 25
280	  8	197.0	22.4	 25
281	  8	98.3	17.0	 20
282	  8	71.0	8.4	 25
283	  8	66.0	10.7	 25
284	  8	46.0	6.3	 20
285	  8	48.0	8.0	 25
286	  8	47.0	6.3	 25
287	  8	53.5	7.1	 20
288	  8	67.0	12.3	 25
289	  8	217.0	26.8	 25
290	  8	245.0	28.3	 20
291	  8	57.0	11.0	 25
292	  8	52.0	9.5	 25
293	  8	45.3	7.6	 20
294	  8	56.0	8.9	 25
295	  8	245.0	32.3	 25
296	  8	149.3	17.4	 20
297	  8	57.0	6.8	 25
298	  8	101.0	12.3	 25
299	  8	49.3	9.4	 20
300	  8	47.0	7.5	 25
301	  8	44.0	6.6	 25
302	  8	44.3	6.4	 20
303	  8	49.0	10.9	 25
304	  8	50.0	9.1	 25
305	  8	75.3	14.3	 20
306	  8	56.0	10.1	 25
307	  8	51.5	6.9	 20
308	  8	68.0	8.7	 25
309	  8	53.0	7.9	 25
310	  8	52.3	6.8	 20
311	  8	45.0	7.3	 25
312	  8	55.0	7.8	 25
313	  8	54.0	13.0	 20
314	  8	63.0	10.9	 25
315	  8	59.0	8.4	 25
316	  8	48.3	7.7	 20
317	  8	46.0	7.6	 25
318	  8	43.0	7.2	 25
319	  8	43.0	7.4	 20
320	  8	44.0	6.5	 25
321	  8	95.0	16.0	 25
322	  8	60.3	14.7	 20
323	  8	53.0	9.4	 25
324	  8	48.0	8.7	 25
325	  8	60.3	10.7	 20
326	  8	77.0	12.7	 25
327	  8	52.0	14.9	 25
328	  8	53.0	6.3	 20
329	  8	47.0	6.6	 25
330	  8	47.0	14.2	 25
331	  8	45.0	7.8	 20
332	  8	48.0	7.2	 25
333	  8	43.0	7.1	 25
334	  8	56.8	11.9	 20
335	  8	45.0	8.7	 25
336	  8	51.0	6.2	 25
337	  8	43.0	6.4	 20
338	  8	54.0	7.6	 25
339	  8	47.0	7.9	 25
340	  8	43.5	7.5	 20
341	  8	55.0	14.1	 25
342	  8	46.0	8.3	 25
343	  8	47.3	7.6	 20
344	  8	41.0	7.9	 25
345	  8	48.0	10.5	 25
346	  8	46.3	6.6	 20
347	  8	56.0	10.0	 25
348	  8	73.0	13.8	 25
349	  8	69.8	8.7	 20
350	  8	77.0	11.8	 25
351	  8	54.0	8.2	 25
352	  8	92.3	12.8	 20
353	  8	61.0	14.4	 25
354	  8	131.0	29.7	 25
355	  8	51.0	9.1	 20
356	  8	45.0	9.0	 25
357	  8	46.0	7.0	 25
358	  8	46.3	9.0	 20
359	  8	66.0	12.6	 25
360	  8	60.0	8.8	 25
361	  8	46.5	5.8	 20
362	  8	50.0	8.9	 25
363	  8	45.0	6.4	 25
364	  8	49.0	9.0	 20
365	  8	57.0	8.7	 25
366	  8	50.0	9.1	 25
367	  8	72.5	11.0	 20
368	  8	57.0	11.8	 25
369	  8	133.0	16.1	 25
370	  8	186.3	17.2	 20
371	  8	202.0	22.5	 25
372	  8	76.0	14.0	 25
373	  8	67.3	8.1	 20
374	  8	58.0	7.9	 20
375	  8	59.5	8.1	 20
376	  8	41.3	5.9	 16
377	  8	45.5	6.3	 20
378	  8	44.3	7.8	 20
379	  8	67.3	14.1	 16
380	  8	46.0	5.5	 20
381	  8	55.5	9.8	 20
382	  8	55.0	11.1	 16
383	  8	45.3	5.7	 20
384	  8	60.3	8.9	 20
385	  8	58.8	7.0	 16
386	  8	43.5	7.9	 20
387	  8	46.8	9.5	 20
388	  8	51.0	8.9	 16
389	  8	49.3	9.0	 20
390	  8	51.3	5.3	 20
391	  8	53.8	11.1	 16
392	  8	46.0	6.9	 20
393	  8	49.0	9.7	 20
394	  8	44.5	5.8	 16
395	  8	48.5	9.3	 20
396	  8	48.5	10.3	 20
397	  8	367.3	31.5	 16
398	  8	49.3	9.2	 20
399	  8	52.5	19.7	 20
400	  8	49.5	7.8	 16
401	  8	65.0	7.3	 20
402	  8	65.0	9.0	 20
403	  8	67.0	8.7	 16
404	  8	65.5	9.8	 20
405	  8	75.8	12.0	 20
406	  8	52.5	9.2	 16
407	  8	45.3	5.0	 20
408	  8	43.3	7.3	 20
409	  8	51.5	7.2	 16
410	  8	48.0	6.0	 20
411	  8	82.0	10.6	 20
412	  8	88.3	14.8	 16
413	  8	215.3	25.8	 20
414	  8	133.0	15.3	 20
415	  8	53.3	7.9	 16
416	  8	67.3	13.8	 20
417	  8	115.3	14.6	 20
418	  8	92.0	13.2	 16
419	  8	665.3	92.0	 20
420	  8	103.5	11.5	 20
421	  8	105.5	10.9	 16
422	  8	51.5	8.6	 20
423	  8	98.0	14.5	 20
424	  8	88.3	13.5	 16
425	  8	138.0	19.9	 20
426	  8	54.0	8.2	 20
427	  8	57.0	10.1	 16
428	  8	73.0	13.9	 20
429	  8	53.5	8.2	 20
430	  8	57.0	10.4	 16
431	  8	57.3	7.8	 20
432	  8	62.8	11.2	 20
433	  8	48.3	8.6	 16
434	  8	51.3	7.3	 20
435	  8	50.3	11.2	 16
436	  8	53.5	7.3	 20
437	  8	45.3	9.0	 20
438	  8	42.3	8.4	 16
439	  8	46.3	9.4	 20
440	  8	47.3	6.8	 20
441	  8	45.3	6.4	 16
442	  8	48.0	7.5	 20
443	  8	59.0	10.3	 20
444	  8	43.5	11.5	 16
445	  8	40.3	4.9	 20
446	  8	43.8	6.9	 20
447	  8	45.5	7.0	 16
448	  8	46.5	6.8	 20
449	  8	87.5	13.0	 20
450	  8	89.0	11.5	 16
451	  8	119.3	16.6	 20
452	  8	85.5	12.2	 20
453	  8	48.3	5.0	 16
454	  8	53.5	12.2	 20
455	  8	52.5	10.5	 20
456	  8	54.3	10.6	 16
457	  8	49.0	8.2	 20
458	  8	49.3	9.9	 20
459	  8	50.0	23.3	 16
460	  8	38.5	5.8	 20
461	  8	50.0	9.3	 20
462	  8	45.3	8.9	 16
463	  8	54.3	6.6	 20
464	  8	55.0	8.0	 20
465	  8	63.3	7.3	 16
466	  8	156.5	14.0	 20
467	  8	214.3	20.1	 20
468	  8	173.3	20.0	 16
469	  8	70.0	9.7	 20
470	  8	46.3	7.2	 20
471	  8	44.0	5.7	 16
472	  8	47.0	8.3	 20
473	  8	54.5	9.6	 20
474	  8	168.8	24.4	 16
475	  8	52.5	7.0	 20
476	  8	62.5	7.5	 20
477	  8	54.0	7.4	 16
478	  8	50.5	7.6	 20
479	  8	52.0	8.6	 20
480	  8	46.0	7.4	 20
481	  8	43.0	8.2	 25
482	  8	51.0	6.8	 25
483	  8	62.3	11.6	 20
484	  8	61.0	9.7	 25
485	  8	55.0	11.7	 25
486	  8	52.0	9.8	 20
487	  8	121.0	17.6	 25
488	  8	96.0	15.1	 25
489	  8	66.3	9.9	 20
490	  8	66.0	10.4	 25
491	  8	108.0	16.5	 25
492	  8	70.0	16.5	 20
493	  8	114.0	18.6	 25
494	  8	127.0	14.2	 25
495	  8	87.8	11.4	 20
496	  8	101.0	15.6	 25
497	  8	176.0	22.8	 25
498	  8	288.5	39.1	 20
499	  8	74.0	10.9	 25
500	  8	49.0	8.8	 25
501	  8	153.5	15.3	 20
502	  8	84.0	10.0	 25
503	  8	78.0	16.0	 25
504	  8	60.5	10.6	 20
505	  8	51.0	7.1	 25
506	  8	77.0	11.6	 25
507	  8	85.5	11.3	 20
508	  8	73.0	14.4	 25
509	  8	75.0	9.5	 25
510	  8	87.0	11.7	 20
511	  8	53.0	7.1	 25
512	  8	49.0	9.5	 25
513	  8	42.3	7.2	 20
514	  8	48.0	8.9	 25
515	  8	50.0	8.9	 25
516	  8	67.3	10.6	 20
517	  8	51.0	9.2	 25
518	  8	77.0	11.6	 25
519	  8	71.3	12.9	 20
520	  8	92.0	16.5	 25
521	  8	152.0	21.4	 25
522	  8	111.8	15.6	 20
523	  8	363.0	40.8	 25
524	  8	720.0	69.4	 25
525	  8	96.0	11.9	 20
526	  8	66.0	10.3	 25
527	  8	64.0	10.2	 25
528	  8	187.0	17.8	 20
529	  8	48.0	10.6	 25
530	  8	53.0	8.2	 25
531	  8	55.0	10.7	 20
532	  8	88.0	9.9	 25
533	  8	134.0	18.7	 25
534	  8	144.5	14.0	 20
535	  8	56.0	8.9	 25
536	  8	54.0	10.2	 25
537	  8	48.3	10.3	 20
538	  8	102.0	18.8	 25
539	  8	48.0	8.1	 25
540	  8	60.0	10.0	 20
541	  8	60.0	9.1	 25
542	  8	123.0	13.8	 25
543	  8	84.3	12.3	 20
544	  8	53.0	11.2	 25
545	  8	51.0	8.7	 25
546	  8	51.0	9.4	 20
547	  8	51.0	9.5	 25
548	  8	142.0	21.3	 25
549	  8	61.3	10.5	 20
550	  8	171.0	27.6	 25
551	  8	54.0	9.5	 25
552	  8	120.3	18.8	 20
553	  8	62.0	13.0	 25
554	  8	208.0	24.8	 25
555	  8	60.0	8.5	 20
556	  8	55.0	8.0	 25
557	  8	69.0	11.4	 25
558	  8	2213.5	102.7	 20
559	  8	109.0	18.1	 25
560	  8	60.0	8.9	 25
561	  8	201.5	18.4	 20
562	  8	65.0	10.0	 25
563	  8	79.5	11.3	 20
564	  8	52.0	10.3	 25
565	  8	47.0	8.3	 25
566	  8	58.5	8.2	 20
567	  8	58.0	8.7	 25
568	  8	52.0	9.4	 25
569	  8	69.3	11.1	 20
570	  8	46.0	8.0	 25
571	  8	104.0	12.3	 25
572	  8	49.8	8.6	 20
573	  8	49.0	7.4	 25
574	  8	48.0	9.3	 25
575	  8	57.3	13.3	 20
576	  8	46.0	8.5	 25
577	  8	45.0	7.4	 25
578	  8	43.3	7.1	 20
579	  8	45.0	10.2	 25
580	  8	48.0	8.4	 25
581	  8	46.5	9.1	 20
582	  8	54.0	10.2	 25
583	  8	46.0	6.8	 25
584	  8	54.5	8.0	 20
585	  8	50.0	7.5	 25
586	  8	53.0	9.5	 25
587	  8	51.3	6.6	 20
588	  8	54.0	9.9	 25
589	  8	57.0	8.3	 25
590	  8	61.3	10.8	 20
591	  8	60.0	11.7	 25
592	  8	169.0	16.6	 25
593	  8	186.3	25.2	 20
594	  8	58.0	9.4	 25
595	  8	51.0	6.5	 25
596	  8	49.3	9.1	 20
597	  8	105.0	17.9	 25
598	  8	55.0	13.0	 25
599	  8	53.0	8.7	 20
600	  8	43.0	8.1	 25
601	  8	58.0	8.8	 25
602	  8	78.8	16.2	 20
603	  8	48.0	8.1	 25
604	  8	49.0	9.9	 25
605	  8	53.0	10.3	 20
606	  8	51.0	7.3	 25
607	  8	63.0	9.0	 25
608	  8	57.3	9.4	 20
609	  8	70.0	9.3	 25
610	  8	73.0	10.7	 25
611	  8	234.5	27.7	 20
612	  8	314.0	28.7	 25
613	  8	53.0	9.0	 25
614	  8	41.3	5.8	 20
615	  8	84.0	9.4	 25
616	  8	91.0	11.5	 25
617	  8	55.8	8.4	 20
618	  8	49.0	8.7	 25
619	  8	62.0	10.2	 25
620	  8	130.5	14.7	 20
621	  8	47.0	7.8	 25
622	  8	53.0	8.9	 25
623	  8	56.8	9.3	 20
624	  8	93.0	13.1	 25
625	  8	61.0	11.4	 25
626	  8	45.5	6.4	 20
627	  8	50.0	7.9	 25
628	  8	53.0	9.2	 25
629	  8	54.3	6.5	 20
630	  8	112.0	12.5	 25
631	  8	115.0	14.4	 25
632	  8	44.5	8.8	 20
633	  8	46.0	9.0	 25
634	  8	45.0	12.8	 25
635	  8	49.3	8.8	 20
636	  8	46.0	7.7	 25
637	  8	54.0	9.6	 25
638	  8	55.0	9.9	 20
639	  8	1719.0	273.7	 25
  0	  9	51.0	7.1	 25
  1	  9	165.3	25.5	 20
  2	  9	46.0	6.7	 25
  3	  9	53.0	8.6	 25
  4	  9	57.0	15.3	 20
  5	  9	148.0	19.6	 25
  6	  9	56.0	7.4	 25
  7	  9	46.3	9.3	 20
  8	  9	46.0	7.2	 25
  9	  9	48.0	7.6	 25
 10	  9	51.3	7.6	 20
 11	  9	45.0	6.2	 25
 12	  9	45.0	13.6	 25
 13	  9	47.3	8.4	 20
 14	  9	46.0	8.2	 25
 15	  9	44.0	6.0	 25
 16	  9	74.0	13.6	 20
 17	  9	50.0	9.8	 25
 18	  9	45.0	7.9	 25
 19	  9	44.5	8.9	 20
 20	  9	75.0	13.2	 25
 21	  9	83.0	14.9	 25
 22	  9	39.8	8.7	 20
 23	  9	54.0	44.8	 25
 24	  9	52.0	8.1	 25
 25	  9	42.5	7.2	 20
 26	  9	48.0	10.0	 25
 27	  9	58.0	11.6	 25
 28	  9	57.0	10.2	 20
 29	  9	862.0	157.8	 25
 30	  9	203.0	29.8	 25
 31	  9	96.3	10.0	 20
 32	  9	47.0	8.5	 25
 33	  9	52.0	8.4	 25
 34	  9	49.5	9.3	 20
 35	  9	47.0	7.6	 25
 36	  9	47.0	8.0	 25
 37	  9	154.3	22.9	 20
 38	  9	148.0	26.8	 25
 39	  9	48.0	6.4	 25
 40	  9	106.3	15.6	 20
 41	  9	59.0	11.0	 25
 42	  9	49.0	9.3	 25
 43	  9	97.3	17.9	 20
 44	  9	46.0	5.0	 25
 45	  9	44.0	7.6	 25
 46	  9	76.5	14.2	 20
 47	  9	79.0	13.9	 25
 48	  9	44.0	6.7	 25
 49	  9	41.0	6.6	 20
 50	  9	42.0	7.8	 25
 51	  9	49.0	7.5	 25
 52	  9	93.3	13.9	 20
 53	  9	240.0	44.4	 25
 54	  9	78.8	13.8	 20
 55	  9	170.0	30.7	 25
 56	  9	53.0	20.9	 25
 57	  9	511.0	71.4	 20
 58	  9	537.0	48.0	 25
 59	  9	1334.0	159.4	 25
 60	  9	57.3	9.8	 20
 61	  9	60.0	13.5	 25
 62	  9	46.0	8.1	 25
 63	  9	198.8	32.2	 20
 64	  9	46.0	7.0	 25
 65	  9	52.0	12.8	 25
 66	  9	49.8	13.3	 20
 67	  9	142.0	33.3	 25
 68	  9	58.0	8.7	 25
 69	  9	122.0	16.5	 20
 70	  9	53.0	8.6	 25
 71	  9	319.0	46.2	 25
 72	  9	48.0	6.4	 20
 73	  9	52.0	8.8	 25
 74	  9	113.0	22.3	 25
 75	  9	52.5	8.9	 20
 76	  9	47.0	7.4	 25
 77	  9	49.0	11.3	 25
 78	  9	50.3	7.5	 20
 79	  9	60.0	10.8	 25
 80	  9	54.0	9.3	 25
 81	  9	61.3	11.5	 20
 82	  9	159.0	20.3	 25
 83	  9	466.0	82.9	 25
 84	  9	64.0	7.6	 20
 85	  9	1500.0	377.1	 25
 86	  9	246.0	23.1	 25
 87	  9	135.5	22.0	 20
 88	  9	70.0	10.0	 25
 89	  9	55.0	8.8	 25
 90	  9	49.0	8.0	 20
 91	  9	42.0	7.0	 25
 92	  9	42.0	7.8	 25
 93	  9	46.0	9.3	 20
 94	  9	47.0	6.9	 25
 95	  9	45.0	14.3	 25
 96	  9	96.0	14.4	 20
 97	  9	50.0	10.0	 25
 98	  9	76.0	12.8	 25
 99	  9	60.0	8.9	 20
100	  9	60.0	10.5	 25
101	  9	68.0	11.9	 25
102	  9	55.0	7.6	 20
103	  9	131.0	22.5	 25
104	  9	440.0	36.7	 25
105	  9	162.8	20.1	 20
106	  9	57.0	9.1	 25
107	  9	44.0	7.1	 25
108	  9	45.3	7.3	 20
109	  9	88.0	16.0	 25
110	  9	67.0	14.8	 25
111	  9	118.8	19.6	 20
112	  9	48.0	7.7	 25
113	  9	51.0	9.5	 25
114	  9	47.0	7.3	 20
115	  9	96.0	17.0	 25
116	  9	103.0	20.1	 25
117	  9	67.3	11.0	 20
118	  9	98.0	19.2	 25
119	  9	421.0	67.3	 25
120	  9	78.0	19.6	 20
121	  9	81.0	12.2	 25
122	  9	221.0	29.2	 25
123	  9	142.5	21.2	 20
124	  9	55.0	8.2	 25
125	  9	60.0	9.6	 25
126	  9	169.0	24.7	 20
127	  9	58.0	8.8	 25
128	  9	123.0	17.4	 25
129	  9	72.5	11.8	 20
130	  9	49.0	7.5	 25
131	  9	45.0	7.7	 25
132	  9	55.0	8.9	 20
133	  9	45.0	8.0	 25
134	  9	45.0	8.0	 25
135	  9	47.8	6.7	 20
136	  9	44.0	7.4	 25
137	  9	50.0	10.2	 25
138	  9	59.3	10.7	 20
139	  9	56.0	10.9	 25
140	  9	1446.0	234.7	 25
141	  9	49.5	8.7	 20
142	  9	52.0	9.0	 25
143	  9	43.0	6.9	 25
144	  9	332.3	50.4	 20
145	  9	52.0	7.9	 25
146	  9	45.0	9.8	 25
147	  9	53.3	11.0	 20
148	  9	52.0	11.4	 25
149	  9	45.0	8.2	 25
150	  9	50.0	8.8	 20
151	  9	55.0	11.8	 25
152	  9	52.0	7.0	 25
153	  9	48.0	7.8	 20
154	  9	44.0	9.0	 25
155	  9	54.0	9.6	 25
156	  9	43.0	7.0	 20
157	  9	49.0	10.1	 25
158	  9	41.0	7.3	 25
159	  9	131.5	19.4	 20
160	  9	157.0	23.4	 25
161	  9	512.0	62.8	 25
162	  9	135.0	15.2	 16
163	  9	65.0	13.2	 20
164	  9	57.5	9.6	 20
165	  9	62.5	12.4	 16
166	  9	46.3	6.5	 20
167	  9	54.8	10.6	 20
168	  9	44.3	8.5	 16
169	  9	52.8	12.2	 20
170	  9	89.3	14.3	 20
171	  9	167.8	24.1	 16
172	  9	205.3	23.8	 20
173	  9	206.5	28.6	 20
174	  9	210.5	26.0	 16
175	  9	64.5	9.1	 20
176	  9	111.3	9.8	 20
177	  9	73.5	12.9	 16
178	  9	1178.8	140.2	 20
179	  9	60.0	8.8	 16
180	  9	76.3	11.3	 20
181	  9	116.3	15.7	 20
182	  9	81.0	10.5	 16
183	  9	295.0	47.7	 20
184	  9	109.5	12.6	 20
185	  9	127.8	17.4	 16
186	  9	90.0	11.6	 20
187	  9	100.0	19.2	 20
188	  9	61.3	10.6	 16
189	  9	45.0	5.9	 20
190	  9	48.0	7.5	 20
191	  9	50.3	8.5	 16
192	  9	54.3	9.0	 20
193	  9	68.3	10.0	 20
194	  9	45.3	7.1	 16
195	  9	42.5	5.3	 20
196	  9	45.3	9.5	 20
197	  9	42.3	7.4	 16
198	  9	254.8	51.0	 20
199	  9	208.3	31.0	 20
200	  9	55.3	8.4	 16
201	  9	52.0	7.6	 20
202	  9	54.3	10.2	 20
203	  9	119.8	19.3	 16
204	  9	56.0	8.0	 20
205	  9	120.5	16.7	 20
206	  9	47.3	6.8	 16
207	  9	45.0	7.2	 20
208	  9	47.3	8.1	 20
209	  9	47.0	8.7	 16
210	  9	46.3	6.6	 20
211	  9	46.0	6.2	 20
212	  9	222.3	32.5	 16
213	  9	45.0	9.3	 20
214	  9	61.8	12.3	 20
215	  9	52.5	11.3	 16
216	  9	151.5	33.3	 20
217	  9	61.3	8.5	 20
218	  9	264.0	23.2	 16
219	  9	130.3	26.2	 20
220	  9	96.8	15.1	 20
221	  9	41.3	6.7	 16
222	  9	53.0	10.7	 20
223	  9	93.3	20.3	 20
224	  9	127.5	20.8	 16
225	  9	173.3	28.4	 20
226	  9	95.5	12.1	 20
227	  9	56.3	11.2	 16
228	  9	57.0	8.9	 20
229	  9	70.0	11.5	 20
230	  9	77.5	8.8	 16
231	  9	49.5	8.2	 20
232	  9	56.3	9.0	 20
233	  9	61.8	11.8	 16
234	  9	51.5	8.8	 20
235	  9	51.0	9.0	 20
236	  9	52.5	11.2	 16
237	  9	48.0	6.2	 20
238	  9	50.0	10.9	 20
239	  9	52.5	9.8	 16
240	  9	47.0	8.1	 20
241	  9	52.3	8.1	 20
242	  9	47.0	7.6	 16
243	  9	47.3	7.3	 20
244	  9	43.3	9.3	 20
245	  9	47.3	7.1	 16
246	  9	50.0	9.8	 20
247	  9	52.5	11.8	 20
248	  9	94.5	16.3	 16
249	  9	50.0	5.7	 20
250	  9	50.0	7.7	 20
251	  9	47.3	9.2	 16
252	  9	45.5	8.7	 20
253	  9	55.8	10.0	 20
254	  9	67.3	9.9	 16
255	  9	50.3	8.7	 20
256	  9	44.3	6.3	 20
257	  9	58.3	12.6	 16
258	  9	55.8	10.2	 20
259	  9	144.5	19.1	 20
260	  9	53.3	7.5	 16
261	  9	51.3	7.8	 20
262	  9	55.0	8.4	 20
263	  9	76.5	11.5	 16
264	  9	57.0	9.8	 20
265	  9	44.5	9.0	 20
266	  9	44.0	7.8	 16
267	  9	44.0	6.1	 20
268	  9	47.0	6.0	 25
269	  9	55.0	7.9	 20
270	  9	49.0	7.1	 25
271	  9	50.0	7.1	 25
272	  9	59.0	10.7	 20
273	  9	74.0	11.0	 25
274	  9	126.0	17.4	 25
275	  9	53.0	9.5	 20
276	  9	105.0	17.3	 25
277	  9	112.0	16.3	 25
278	  9	105.5	13.7	 20
279	  9	73.0	11.9	 25
280	  9	62.0	11.0	 25
281	  9	52.5	5.8	 20
282	  9	57.0	10.1	 25
283	  9	50.0	10.3	 25
284	  9	78.5	10.0	 20
285	  9	73.0	10.3	 25
286	  9	47.0	8.3	 25
287	  9	61.3	7.9	 20
288	  9	78.0	9.6	 25
289	  9	48.0	9.7	 25
290	  9	46.3	8.1	 20
291	  9	136.0	21.6	 25
292	  9	80.0	13.5	 25
293	  9	51.8	10.6	 20
294	  9	55.0	11.4	 25
295	  9	96.0	10.0	 25
296	  9	61.8	11.2	 20
297	  9	190.0	23.8	 25
298	  9	519.0	54.3	 25
299	  9	53.5	8.7	 20
300	  9	74.0	10.4	 25
301	  9	45.0	9.6	 25
302	  9	45.3	6.9	 20
303	  9	60.0	12.1	 25
304	  9	156.0	20.0	 25
305	  9	112.5	16.9	 20
306	  9	135.0	16.9	 25
307	  9	75.0	10.3	 20
308	  9	79.0	12.8	 25
309	  9	153.0	15.3	 25
310	  9	53.0	6.6	 20
311	  9	83.0	11.6	 25
312	  9	56.0	12.3	 25
313	  9	55.3	9.5	 20
314	  9	58.0	8.9	 25
315	  9	43.0	7.5	 25
316	  9	61.0	7.9	 20
317	  9	49.0	8.8	 25
318	  9	52.0	6.4	 25
319	  9	235.0	26.2	 20
320	  9	54.0	12.1	 25
321	  9	103.0	17.7	 25
322	  9	235.3	30.2	 20
323	  9	52.0	9.7	 25
324	  9	66.0	10.7	 25
325	  9	138.3	17.2	 20
326	  9	76.0	10.7	 25
327	  9	71.0	12.1	 25
328	  9	43.0	8.4	 20
329	  9	50.0	6.4	 25
330	  9	44.0	7.9	 25
331	  9	58.0	10.4	 20
332	  9	48.0	8.0	 25
333	  9	51.0	8.3	 25
334	  9	42.5	7.0	 20
335	  9	46.0	6.2	 25
336	  9	49.0	6.4	 25
337	  9	44.5	5.0	 20
338	  9	50.0	12.4	 25
339	  9	44.0	8.1	 25
340	  9	44.0	9.2	 20
341	  9	45.0	7.4	 25
342	  9	49.0	8.3	 25
343	  9	42.3	7.2	 20
344	  9	49.0	8.8	 25
345	  9	56.0	9.4	 25
346	  9	54.3	8.8	 20
347	  9	77.0	15.5	 25
348	  9	245.0	35.6	 25
349	  9	122.0	17.7	 20
350	  9	203.0	36.7	 25
351	  9	56.0	10.7	 25
352	  9	109.0	12.4	 20
353	  9	70.0	10.8	 25
354	  9	96.0	10.9	 25
355	  9	63.0	10.2	 20
356	  9	88.0	17.1	 25
357	  9	50.0	8.6	 25
358	  9	51.3	7.4	 20
359	  9	45.0	7.4	 25
360	  9	49.0	8.4	 25
361	  9	49.3	8.2	 20
362	  9	54.0	9.6	 25
363	  9	47.0	7.4	 25
364	  9	47.0	7.2	 20
365	  9	45.0	6.2	 25
366	  9	53.0	7.4	 25
367	  9	48.3	7.4	 20
368	  9	56.0	12.8	 25
369	  9	45.0	9.2	 25
370	  9	156.3	21.5	 20
371	  9	47.0	6.4	 25
372	  9	52.0	9.5	 25
373	  9	107.0	15.8	 20
374	  9	46.0	7.2	 25
375	  9	55.0	9.4	 25
376	  9	59.0	9.2	 20
377	  9	107.0	18.6	 25
378	  9	52.0	8.7	 25
379	  9	78.0	12.2	 20
380	  9	57.0	10.7	 25
381	  9	71.0	11.5	 25
382	  9	50.3	10.4	 20
383	  9	57.0	12.2	 25
384	  9	89.0	16.6	 25
385	  9	47.0	8.7	 20
386	  9	196.0	40.2	 25
387	  9	51.0	8.7	 25
388	  9	55.0	7.3	 20
389	  9	70.0	12.6	 25
390	  9	49.0	8.4	 25
391	  9	54.3	9.3	 20
392	  9	48.0	7.4	 25
393	  9	47.0	7.7	 25
394	  9	79.5	10.4	 20
395	  9	168.0	32.6	 25
396	  9	51.0	9.4	 25
397	  9	118.8	15.1	 20
398	  9	45.0	8.4	 25
399	  9	50.0	8.9	 25
400	  9	58.3	10.3	 20
401	  9	46.0	8.6	 25
402	  9	49.0	8.7	 25
403	  9	44.3	6.5	 20
404	  9	48.0	9.9	 25
405	  9	100.0	15.8	 25
406	  9	78.0	13.8	 20
407	  9	68.0	8.8	 25
408	  9	60.0	11.9	 25
409	  9	63.3	8.5	 20
410	  9	56.0	9.3	 25
411	  9	49.0	7.4	 25
412	  9	107.0	15.2	 20
413	  9	97.0	14.7	 25
414	  9	54.0	8.0	 25
415	  9	50.3	9.5	 20
416	  9	70.0	8.9	 25
417	  9	115.0	18.7	 25
418	  9	100.3	14.4	 20
419	  9	388.0	43.7	 25
420	  9	155.0	21.2	 25
421	  9	78.0	10.0	 20
422	  9	74.0	12.0	 25
423	  9	58.0	9.9	 25
424	  9	68.3	11.2	 20
425	  9	232.0	31.6	 25
426	  9	64.0	10.2	 25
427	  9	60.5	8.0	 20
428	  9	62.0	10.3	 25
429	  9	44.0	7.8	 25
430	  9	53.8	9.9	 20
431	  9	214.0	25.0	 25
432	  9	91.0	13.6	 20
433	  9	217.0	27.2	 25
434	  9	113.0	18.0	 25
435	  9	68.5	10.6	 20
436	  9	82.0	11.0	 25
437	  9	541.0	94.4	 25
438	  9	59.3	11.6	 20
439	  9	48.0	8.8	 25
440	  9	46.0	7.9	 25
441	  9	57.8	10.9	 20
442	  9	43.0	6.2	 25
443	  9	40.0	9.7	 25
444	  9	49.5	9.0	 20
445	  9	46.0	7.6	 25
446	  9	52.0	9.6	 25
447	  9	45.0	5.2	 20
448	  9	50.0	11.1	 25
449	  9	64.0	10.6	 25
450	  9	603.3	73.6	 20
451	  9	49.0	7.3	 25
452	  9	60.0	11.1	 25
453	  9	126.5	17.5	 20
454	  9	213.0	25.9	 25
455	  9	258.0	27.7	 25
456	  9	71.0	11.6	 20
457	  9	166.0	26.7	 25
458	  9	49.0	9.1	 25
459	  9	50.3	6.8	 20
460	  9	48.0	8.1	 25
461	  9	44.0	10.2	 25
462	  9	43.0	7.4	 20
463	  9	50.0	8.2	 25
464	  9	63.0	12.1	 25
465	  9	116.3	13.5	 20
466	  9	142.0	15.9	 25
467	  9	128.0	17.8	 25
468	  9	93.5	10.0	 20
469	  9	349.0	54.9	 25
470	  9	51.0	7.7	 25
471	  9	50.5	8.8	 20
472	  9	58.0	9.0	 25
473	  9	57.0	11.2	 25
474	  9	57.3	7.8	 20
475	  9	60.0	9.0	 25
476	  9	82.0	12.5	 25
477	  9	50.3	6.4	 20
478	  9	85.0	19.0	 25
479	  9	58.0	8.6	 25
480	  9	44.5	7.3	 16
481	  9	41.5	7.6	 20
482	  9	55.0	7.6	 20
483	  9	69.0	8.9	 16
484	  9	46.0	8.0	 20
485	  9	50.0	7.7	 20
486	  9	48.3	6.4	 16
487	  9	69.5	9.6	 20
488	  9	51.8	9.7	 20
489	  9	119.8	18.1	 16
490	  9	229.3	25.7	 20
491	  9	189.5	24.5	 20
492	  9	53.0	7.4	 16
493	  9	87.0	9.2	 20
494	  9	294.5	29.9	 20
495	  9	411.8	36.5	 16
496	  9	54.0	7.9	 20
497	  9	402.3	31.2	 20
498	  9	237.0	22.5	 16
499	  9	66.0	12.7	 20
500	  9	64.8	21.2	 20
501	  9	114.8	14.6	 16
502	  9	73.0	11.8	 20
503	  9	62.5	10.5	 20
504	  9	79.8	12.9	 16
505	  9	67.0	11.9	 20
506	  9	224.5	27.2	 20
507	  9	241.3	22.2	 16
508	  9	192.8	19.0	 20
509	  9	387.5	30.1	 20
510	  9	86.5	11.0	 16
511	  9	271.3	32.8	 20
512	  9	87.3	15.3	 20
513	  9	44.0	4.8	 16
514	  9	54.3	8.1	 20
515	  9	221.5	27.0	 20
516	  9	238.3	25.6	 16
517	  9	59.0	11.1	 20
518	  9	45.8	8.5	 20
519	  9	156.5	17.4	 16
520	  9	47.5	5.7	 20
521	  9	276.3	24.3	 20
522	  9	227.8	25.6	 16
523	  9	350.8	32.8	 20
524	  9	118.0	14.9	 20
525	  9	140.8	17.2	 16
526	  9	182.5	28.2	 20
527	  9	62.5	10.2	 20
528	  9	69.5	9.3	 16
529	  9	182.0	33.1	 20
530	  9	399.3	45.7	 20
531	  9	645.3	48.2	 16
532	  9	271.0	33.0	 20
533	  9	80.0	9.2	 20
534	  9	54.5	6.9	 16
535	  9	156.5	23.6	 20
536	  9	43.5	7.3	 20
537	  9	40.3	4.5	 16
538	  9	44.3	9.1	 20
539	  9	94.0	14.1	 20
540	  9	42.5	6.4	 16
541	  9	44.0	9.4	 20
542	  9	108.0	11.3	 20
543	  9	114.5	37.9	 16
544	  9	86.8	12.0	 20
545	  9	126.3	22.4	 20
546	  9	246.8	24.4	 16
547	  9	130.5	14.2	 20
548	  9	77.5	10.7	 20
549	  9	65.8	13.4	 16
550	  9	82.0	12.0	 20
551	  9	52.0	7.4	 20
552	  9	92.5	15.0	 16
553	  9	77.5	9.0	 20
554	  9	54.3	12.1	 20
555	  9	51.5	6.9	 16
556	  9	1415.8	120.0	 20
557	  9	562.5	32.0	 20
558	  9	318.5	19.7	 16
559	  9	182.5	16.2	 20
560	  9	382.8	29.4	 16
561	  9	92.3	9.4	 20
562	  9	153.0	21.6	 20
563	  9	76.3	13.1	 16
564	  9	49.0	7.8	 20
565	  9	318.8	30.1	 20
566	  9	101.5	14.1	 16
567	  9	56.0	11.7	 20
568	  9	64.0	10.9	 20
569	  9	68.5	7.6	 16
570	  9	395.3	55.0	 20
571	  9	66.3	11.5	 20
572	  9	65.0	8.7	 16
573	  9	75.0	9.8	 20
574	  9	164.3	28.0	 20
575	  9	211.3	20.5	 16
576	  9	46.5	6.8	 20
577	  9	44.3	7.1	 20
578	  9	55.5	10.9	 16
579	  9	50.0	12.2	 20
580	  9	50.3	7.0	 20
581	  9	67.8	9.5	 16
582	  9	51.0	8.8	 20
583	  9	65.3	10.4	 20
584	  9	3578.8	250.5	 16
585	  9	168.0	21.0	 25
586	  9	240.0	28.2	 25
587	  9	144.5	10.4	 20
588	  9	70.0	11.9	 25
589	  9	50.0	8.5	 25
590	  9	44.5	8.1	 20
591	  9	204.0	18.1	 25
592	  9	227.0	17.2	 25
593	  9	355.5	27.4	 20
594	  9	234.0	26.1	 25
595	  9	54.0	8.8	 25
596	  9	59.0	9.2	 20
597	  9	107.0	16.1	 25
598	  9	158.0	17.1	 25
599	  9	127.0	14.8	 20
600	  9	97.0	11.9	 25
601	  9	78.0	12.7	 25
602	  9	146.0	15.5	 20
603	  9	46.0	9.5	 25
604	  9	50.0	6.5	 25
605	  9	753.0	64.0	 20
606	  9	57.0	8.4	 25
607	  9	48.0	8.0	 25
608	  9	51.5	6.9	 20
609	  9	47.0	8.2	 25
610	  9	53.0	7.6	 25
611	  9	53.0	8.3	 20
612	  9	59.0	9.0	 25
613	  9	71.0	14.1	 25
614	  9	87.3	10.3	 20
615	  9	61.0	11.7	 25
616	  9	53.0	9.2	 25
617	  9	64.3	10.4	 20
618	  9	162.0	17.4	 25
619	  9	304.0	26.2	 25
620	  9	72.5	9.9	 20
621	  9	56.0	10.9	 25
622	  9	55.0	11.7	 25
623	  9	71.0	19.9	 20
624	  9	50.0	8.7	 25
625	  9	72.0	10.4	 25
626	  9	45.8	7.6	 20
627	  9	210.0	32.9	 25
628	  9	69.0	12.4	 25
629	  9	50.3	7.1	 20
630	  9	170.0	26.2	 25
631	  9	116.0	17.8	 25
632	  9	380.5	37.6	 20
633	  9	56.0	9.8	 25
634	  9	54.0	7.1	 25
635	  9	67.0	10.2	 20
636	  9	44.0	7.9	 25
637	  9	44.0	8.1	 25
638	  9	44.8	8.3	 20
639	  9	57.0	9.1	 25
  0	 10	1773.3	251.1	 20
  1	 10	43.5	5.2	 16
  2	 10	44.8	7.3	 20
  3	 10	52.0	9.4	 20
  4	 10	53.5	9.4	 16
  5	 10	66.3	9.9	 20
  6	 10	56.5	9.5	 20
  7	 10	51.0	9.3	 16
  8	 10	44.3	6.9	 20
  9	 10	41.0	10.0	 20
 10	 10	42.8	7.9	 16
 11	 10	45.5	8.1	 20
 12	 10	39.3	5.4	 20
 13	 10	43.3	6.8	 16
 14	 10	42.0	6.7	 20
 15	 10	45.5	7.7	 20
 16	 10	57.0	8.6	 16
 17	 10	40.3	6.8	 20
 18	 10	42.5	7.2	 20
 19	 10	43.3	6.4	 16
 20	 10	47.0	7.7	 20
 21	 10	56.5	9.0	 20
 22	 10	48.5	10.1	 16
 23	 10	47.0	7.9	 20
 24	 10	44.5	6.3	 20
 25	 10	47.5	6.7	 16
 26	 10	48.3	6.7	 20
 27	 10	55.0	9.2	 20
 28	 10	51.5	10.5	 16
 29	 10	147.5	27.4	 20
 30	 10	69.5	11.4	 20
 31	 10	73.0	13.9	 16
 32	 10	49.8	9.6	 20
 33	 10	54.3	7.4	 20
 34	 10	54.5	10.0	 16
 35	 10	45.5	6.3	 20
 36	 10	49.0	7.6	 20
 37	 10	81.5	10.3	 16
 38	 10	81.3	14.5	 20
 39	 10	50.0	8.1	 20
 40	 10	47.3	7.3	 16
 41	 10	49.3	8.4	 20
 42	 10	46.3	8.9	 20
 43	 10	49.8	7.3	 16
 44	 10	54.3	12.6	 20
 45	 10	52.3	7.0	 20
 46	 10	44.0	7.4	 16
 47	 10	41.5	5.8	 20
 48	 10	43.8	7.0	 20
 49	 10	46.3	9.0	 16
 50	 10	38.5	6.6	 20
 51	 10	42.5	6.9	 16
 52	 10	59.8	10.8	 20
 53	 10	63.5	9.2	 20
 54	 10	76.0	13.3	 16
 55	 10	81.3	11.6	 20
 56	 10	53.5	10.2	 20
 57	 10	89.3	17.2	 20
 58	 10	80.0	13.0	 25
 59	 10	524.0	100.9	 25
 60	 10	51.0	7.2	 20
 61	 10	98.0	19.4	 25
 62	 10	63.0	15.6	 25
 63	 10	51.3	8.2	 20
 64	 10	49.0	8.9	 25
 65	 10	46.0	7.0	 25
 66	 10	43.8	7.2	 20
 67	 10	51.0	11.8	 25
 68	 10	62.0	10.8	 25
 69	 10	53.5	8.3	 20
 70	 10	52.0	28.4	 25
 71	 10	66.0	10.1	 25
 72	 10	52.8	10.6	 20
 73	 10	52.0	15.0	 25
 74	 10	54.0	7.8	 25
 75	 10	47.3	8.1	 20
 76	 10	46.0	6.7	 25
 77	 10	44.0	7.2	 25
 78	 10	50.3	7.9	 20
 79	 10	52.0	6.7	 25
 80	 10	59.0	12.5	 25
 81	 10	52.0	8.9	 20
 82	 10	85.0	12.8	 25
 83	 10	253.0	40.4	 25
 84	 10	64.3	12.4	 20
 85	 10	589.0	153.2	 25
 86	 10	133.0	16.8	 25
 87	 10	77.3	12.7	 20
 88	 10	53.0	9.8	 25
 89	 10	47.0	9.2	 25
 90	 10	48.3	10.4	 20
 91	 10	46.0	5.8	 25
 92	 10	43.0	10.9	 25
 93	 10	44.3	7.1	 20
 94	 10	45.0	6.9	 25
 95	 10	45.0	10.1	 25
 96	 10	66.5	11.1	 20
 97	 10	80.0	12.2	 25
 98	 10	161.0	25.6	 25
 99	 10	116.0	15.8	 20
100	 10	88.0	17.2	 25
101	 10	65.0	9.8	 25
102	 10	59.3	18.7	 20
103	 10	62.0	9.8	 25
104	 10	272.0	45.3	 25
105	 10	63.3	11.0	 20
106	 10	47.0	13.6	 25
107	 10	48.0	7.6	 25
108	 10	53.3	10.5	 20
109	 10	61.0	9.7	 25
110	 10	60.0	9.1	 25
111	 10	51.0	9.1	 20
112	 10	46.0	9.0	 25
113	 10	44.0	8.0	 25
114	 10	47.0	7.8	 20
115	 10	47.0	7.1	 25
116	 10	58.0	7.2	 25
117	 10	49.3	9.7	 20
118	 10	58.0	7.5	 25
119	 10	151.0	22.3	 25
120	 10	70.5	10.6	 20
121	 10	64.0	11.8	 25
122	 10	130.0	15.7	 25
123	 10	85.0	10.6	 20
124	 10	56.0	11.6	 25
125	 10	76.0	11.0	 25
126	 10	68.0	8.5	 20
127	 10	77.0	13.3	 25
128	 10	214.0	22.5	 25
129	 10	60.5	11.9	 20
130	 10	48.0	8.7	 25
131	 10	48.0	7.5	 25
132	 10	56.0	10.9	 20
133	 10	51.0	7.4	 25
134	 10	49.0	9.6	 25
135	 10	55.5	10.9	 20
136	 10	48.0	8.4	 25
137	 10	45.0	7.3	 25
138	 10	49.3	9.5	 20
139	 10	48.0	10.4	 25
140	 10	462.0	59.3	 25
141	 10	49.5	8.4	 20
142	 10	49.0	9.8	 25
143	 10	46.0	7.5	 25
144	 10	73.8	19.4	 20
145	 10	58.0	11.9	 25
146	 10	53.0	8.3	 25
147	 10	52.3	9.5	 20
148	 10	51.0	7.8	 25
149	 10	50.0	9.4	 25
150	 10	51.8	8.0	 20
151	 10	52.0	6.9	 25
152	 10	47.0	7.6	 25
153	 10	45.0	7.9	 20
154	 10	45.0	7.3	 25
155	 10	51.0	12.3	 25
156	 10	46.0	8.8	 20
157	 10	46.0	22.2	 25
158	 10	45.0	5.1	 25
159	 10	57.3	10.2	 20
160	 10	227.0	23.0	 25
161	 10	654.0	48.1	 25
162	 10	280.3	32.0	 20
163	 10	74.0	12.7	 25
164	 10	48.0	7.9	 25
165	 10	59.8	9.7	 20
166	 10	53.0	9.1	 25
167	 10	58.0	10.1	 25
168	 10	50.0	7.1	 20
169	 10	52.0	9.1	 25
170	 10	54.0	8.6	 25
171	 10	100.0	14.4	 20
172	 10	123.0	14.9	 25
173	 10	113.0	14.3	 25
174	 10	291.8	30.6	 20
175	 10	52.0	10.7	 25
176	 10	79.0	14.5	 25
177	 10	59.3	8.2	 20
178	 10	313.0	43.0	 25
179	 10	56.3	6.8	 20
180	 10	71.0	10.6	 25
181	 10	223.0	28.2	 25
182	 10	195.3	23.2	 20
183	 10	123.0	16.5	 25
184	 10	70.0	9.9	 25
185	 10	83.0	12.5	 20
186	 10	67.0	9.7	 25
187	 10	88.0	12.6	 25
188	 10	51.0	8.2	 20
189	 10	47.0	8.0	 25
190	 10	47.0	9.7	 25
191	 10	48.5	9.6	 20
192	 10	51.0	7.4	 25
193	 10	56.0	11.2	 25
194	 10	47.5	7.8	 20
195	 10	45.0	9.0	 25
196	 10	49.0	10.4	 25
197	 10	48.0	7.5	 20
198	 10	78.0	12.6	 25
199	 10	70.0	11.9	 25
200	 10	45.5	7.4	 20
201	 10	53.0	9.1	 25
202	 10	51.0	9.7	 25
203	 10	130.3	15.2	 20
204	 10	47.0	6.2	 25
205	 10	45.0	6.3	 25
206	 10	42.3	6.5	 20
207	 10	43.0	7.8	 25
208	 10	45.0	8.0	 25
209	 10	49.0	9.2	 20
210	 10	46.0	6.6	 25
211	 10	50.0	7.2	 25
212	 10	79.5	11.6	 20
213	 10	50.0	7.0	 25
214	 10	49.0	6.2	 25
215	 10	46.0	8.8	 20
216	 10	83.0	15.6	 25
217	 10	65.0	8.7	 25
218	 10	127.8	14.1	 20
219	 10	178.0	25.6	 25
220	 10	72.0	11.2	 25
221	 10	53.3	8.7	 20
222	 10	54.0	9.3	 25
223	 10	176.0	19.1	 25
224	 10	88.0	13.8	 20
225	 10	85.0	15.0	 25
226	 10	55.0	9.1	 25
227	 10	72.0	14.3	 20
228	 10	74.0	8.8	 25
229	 10	71.0	11.0	 25
230	 10	68.0	14.5	 20
231	 10	45.0	11.4	 25
232	 10	53.0	9.3	 25
233	 10	66.0	12.4	 20
234	 10	50.0	7.4	 25
235	 10	51.0	9.4	 25
236	 10	51.3	10.5	 20
237	 10	49.0	6.1	 25
238	 10	50.0	8.9	 25
239	 10	48.0	7.2	 20
240	 10	49.0	8.2	 25
241	 10	61.0	13.3	 25
242	 10	48.0	6.5	 20
243	 10	42.0	6.1	 25
244	 10	45.0	7.1	 25
245	 10	42.0	6.9	 20
246	 10	44.0	7.9	 25
247	 10	48.0	8.6	 25
248	 10	73.0	12.4	 20
249	 10	54.0	21.8	 25
250	 10	54.0	10.4	 25
251	 10	50.8	10.3	 20
252	 10	46.0	6.6	 25
253	 10	47.0	8.5	 25
254	 10	49.8	10.4	 20
255	 10	46.0	8.4	 25
256	 10	46.0	7.1	 25
257	 10	54.5	9.5	 20
258	 10	54.0	9.3	 25
259	 10	63.0	9.4	 25
260	 10	57.3	8.9	 20
261	 10	53.0	6.7	 25
262	 10	66.0	9.6	 25
263	 10	53.8	8.5	 20
264	 10	50.0	11.1	 25
265	 10	44.0	9.1	 25
266	 10	43.0	6.7	 20
267	 10	44.0	9.7	 25
268	 10	43.3	6.2	 20
269	 10	56.0	10.9	 16
270	 10	51.5	8.8	 20
271	 10	56.0	5.7	 20
272	 10	53.3	11.2	 16
273	 10	136.3	28.6	 20
274	 10	228.3	17.4	 20
275	 10	61.0	9.8	 16
276	 10	49.0	8.8	 20
277	 10	54.8	8.1	 20
278	 10	53.3	8.9	 16
279	 10	61.0	8.5	 20
280	 10	47.3	7.0	 20
281	 10	47.3	6.5	 16
282	 10	53.5	10.3	 20
283	 10	55.0	9.6	 20
284	 10	72.0	14.0	 16
285	 10	57.3	8.4	 20
286	 10	51.3	7.7	 20
287	 10	46.5	7.9	 16
288	 10	53.5	9.4	 20
289	 10	47.3	6.6	 20
290	 10	46.3	7.2	 16
291	 10	48.3	8.0	 20
292	 10	51.0	9.2	 20
293	 10	50.5	8.7	 16
294	 10	46.3	6.2	 20
295	 10	55.0	8.4	 20
296	 10	64.3	8.0	 16
297	 10	236.0	33.6	 20
298	 10	148.0	20.5	 20
299	 10	53.3	8.0	 16
300	 10	49.3	7.9	 20
301	 10	47.0	8.6	 20
302	 10	51.0	9.6	 16
303	 10	45.0	6.7	 20
304	 10	103.3	19.7	 16
305	 10	58.5	9.3	 20
306	 10	56.5	8.3	 20
307	 10	53.0	9.3	 16
308	 10	67.0	14.5	 20
309	 10	103.5	17.0	 20
310	 10	60.0	11.3	 16
311	 10	60.0	10.8	 20
312	 10	60.0	9.0	 20
313	 10	52.0	8.2	 16
314	 10	49.3	7.9	 20
315	 10	46.3	8.4	 20
316	 10	45.5	9.5	 16
317	 10	46.0	9.1	 20
318	 10	44.0	6.1	 20
319	 10	119.3	17.7	 16
320	 10	46.8	6.9	 20
321	 10	49.0	8.4	 20
322	 10	80.8	11.6	 16
323	 10	54.0	11.5	 20
324	 10	58.0	10.7	 20
325	 10	49.3	7.1	 16
326	 10	53.5	6.6	 20
327	 10	53.8	9.1	 20
328	 10	47.0	5.8	 16
329	 10	48.3	8.8	 20
330	 10	46.3	7.9	 20
331	 10	47.5	9.7	 16
332	 10	46.3	8.3	 20
333	 10	53.8	8.7	 20
334	 10	44.3	7.5	 16
335	 10	52.8	8.9	 20
336	 10	46.5	6.9	 20
337	 10	50.3	8.1	 16
338	 10	49.3	13.3	 20
339	 10	43.3	7.8	 20
340	 10	42.0	5.4	 16
341	 10	45.5	8.8	 20
342	 10	47.3	6.4	 20
343	 10	44.3	6.1	 16
344	 10	41.3	6.0	 20
345	 10	50.0	8.2	 20
346	 10	47.8	8.9	 16
347	 10	65.8	13.4	 20
348	 10	227.3	35.7	 20
349	 10	69.8	10.5	 16
350	 10	103.3	16.5	 20
351	 10	53.8	10.6	 20
352	 10	100.3	13.1	 16
353	 10	53.8	8.1	 20
354	 10	99.5	16.6	 20
355	 10	52.0	8.5	 16
356	 10	49.0	7.6	 20
357	 10	47.0	7.8	 20
358	 10	50.0	6.7	 16
359	 10	48.0	8.7	 20
360	 10	47.5	9.8	 20
361	 10	45.0	7.2	 16
362	 10	45.0	7.1	 20
363	 10	44.3	6.3	 20
364	 10	45.0	7.7	 16
365	 10	45.3	6.2	 20
366	 10	63.0	10.4	 20
367	 10	45.8	8.3	 16
368	 10	51.3	8.8	 20
369	 10	49.3	7.1	 20
370	 10	61.5	13.3	 16
371	 10	47.3	8.1	 20
372	 10	47.3	7.5	 20
373	 10	67.3	12.0	 16
374	 10	51.0	56.7	 25
375	 10	57.0	6.8	 25
376	 10	49.3	7.5	 20
377	 10	50.0	8.9	 25
378	 10	47.0	7.4	 25
379	 10	52.3	8.8	 20
380	 10	51.0	8.1	 25
381	 10	60.0	11.3	 25
382	 10	52.5	9.9	 20
383	 10	51.0	9.2	 25
384	 10	56.0	9.2	 25
385	 10	47.3	6.4	 20
386	 10	59.0	11.1	 25
387	 10	54.0	7.7	 25
388	 10	51.5	9.1	 20
389	 10	50.0	12.9	 25
390	 10	49.0	8.3	 25
391	 10	60.8	10.9	 20
392	 10	46.0	9.3	 25
393	 10	48.0	8.1	 25
394	 10	47.3	7.4	 20
395	 10	54.0	8.0	 25
396	 10	53.0	7.5	 25
397	 10	52.3	8.0	 20
398	 10	44.0	8.0	 25
399	 10	45.0	7.6	 25
400	 10	51.8	8.6	 20
401	 10	49.0	9.4	 25
402	 10	50.0	7.6	 25
403	 10	51.3	10.2	 20
404	 10	49.0	9.7	 25
405	 10	65.0	11.9	 25
406	 10	71.0	10.5	 20
407	 10	65.0	9.1	 25
408	 10	55.0	8.9	 25
409	 10	59.0	7.4	 20
410	 10	53.0	6.9	 25
411	 10	52.0	9.5	 25
412	 10	136.3	21.4	 20
413	 10	145.0	14.7	 25
414	 10	75.0	9.8	 25
415	 10	48.8	8.0	 20
416	 10	52.0	8.2	 25
417	 10	54.0	11.1	 25
418	 10	78.0	10.5	 20
419	 10	126.0	16.6	 25
420	 10	169.0	20.2	 25
421	 10	63.0	12.6	 20
422	 10	61.0	8.6	 25
423	 10	50.0	9.7	 25
424	 10	68.5	13.4	 20
425	 10	134.0	21.0	 25
426	 10	64.0	11.1	 25
427	 10	77.5	15.0	 20
428	 10	48.0	8.6	 25
429	 10	49.0	8.0	 25
430	 10	52.3	6.1	 20
431	 10	72.0	10.2	 25
432	 10	66.5	10.7	 20
433	 10	84.0	8.8	 25
434	 10	70.0	7.9	 25
435	 10	47.5	8.4	 20
436	 10	49.0	10.3	 25
437	 10	232.0	26.7	 25
438	 10	54.0	8.7	 20
439	 10	44.0	10.9	 25
440	 10	49.0	7.1	 25
441	 10	52.3	9.7	 20
442	 10	48.0	8.4	 25
443	 10	52.0	11.2	 25
444	 10	46.8	7.5	 20
445	 10	48.0	8.0	 25
446	 10	50.0	12.2	 25
447	 10	50.3	8.0	 20
448	 10	49.0	9.6	 25
449	 10	52.0	6.9	 25
450	 10	72.5	11.7	 20
451	 10	49.0	9.9	 25
452	 10	50.0	7.0	 25
453	 10	83.3	10.2	 20
454	 10	104.0	14.3	 25
455	 10	199.0	27.1	 25
456	 10	63.0	9.1	 20
457	 10	53.0	10.5	 25
458	 10	45.0	10.3	 25
459	 10	42.3	7.2	 20
460	 10	47.0	7.6	 25
461	 10	50.0	11.0	 25
462	 10	46.5	15.5	 20
463	 10	63.0	6.5	 25
464	 10	60.0	12.1	 25
465	 10	146.5	16.3	 20
466	 10	353.0	26.1	 25
467	 10	150.0	16.4	 25
468	 10	88.0	14.0	 20
469	 10	83.0	11.0	 25
470	 10	44.0	7.1	 25
471	 10	44.8	6.5	 20
472	 10	51.0	7.5	 25
473	 10	53.0	9.9	 25
474	 10	55.8	8.7	 20
475	 10	48.0	8.6	 25
476	 10	63.0	9.4	 25
477	 10	48.8	8.0	 20
478	 10	52.0	9.9	 25
479	 10	46.0	6.5	 25
480	 10	43.3	5.9	 20
481	 10	46.0	11.2	 25
482	 10	62.0	11.8	 25
483	 10	58.5	15.8	 20
484	 10	49.0	10.0	 25
485	 10	52.0	8.9	 25
486	 10	48.8	9.5	 20
487	 10	57.0	9.4	 25
488	 10	54.0	7.2	 25
489	 10	182.0	16.5	 20
490	 10	179.0	23.9	 25
491	 10	85.0	12.1	 25
492	 10	54.0	11.6	 20
493	 10	69.0	12.1	 25
494	 10	118.0	15.1	 25
495	 10	76.5	12.5	 20
496	 10	54.0	7.1	 25
497	 10	213.0	25.7	 25
498	 10	406.8	46.7	 20
499	 10	83.0	16.3	 25
500	 10	64.0	7.7	 25
501	 10	61.3	8.1	 20
502	 10	48.0	9.8	 25
503	 10	67.0	10.6	 25
504	 10	52.3	10.0	 20
505	 10	52.0	8.9	 25
506	 10	201.0	18.1	 25
507	 10	260.3	25.1	 20
508	 10	151.0	13.7	 25
509	 10	272.0	26.4	 25
510	 10	66.3	11.0	 20
511	 10	150.0	19.7	 25
512	 10	51.0	8.3	 25
513	 10	46.0	9.3	 20
514	 10	50.0	8.3	 25
515	 10	125.0	13.8	 25
516	 10	95.0	11.8	 20
517	 10	48.0	8.2	 25
518	 10	44.0	9.3	 25
519	 10	56.3	9.8	 20
520	 10	50.0	7.1	 25
521	 10	205.0	21.3	 25
522	 10	105.0	16.2	 20
523	 10	214.0	24.8	 25
524	 10	68.0	11.6	 25
525	 10	88.0	13.3	 20
526	 10	63.0	14.4	 25
527	 10	50.0	8.1	 25
528	 10	54.5	12.5	 20
529	 10	66.0	7.7	 25
530	 10	58.0	6.6	 25
531	 10	118.5	18.7	 20
532	 10	165.0	18.5	 25
533	 10	63.0	9.4	 25
534	 10	53.0	7.3	 20
535	 10	64.0	9.4	 25
536	 10	46.0	11.3	 25
537	 10	42.5	7.3	 20
538	 10	49.0	12.9	 25
539	 10	49.0	8.2	 25
540	 10	43.3	8.9	 20
541	 10	47.0	7.2	 25
542	 10	67.0	10.3	 25
543	 10	62.3	10.8	 20
544	 10	70.0	12.9	 25
545	 10	74.0	12.5	 25
546	 10	150.5	14.6	 20
547	 10	76.0	9.3	 25
548	 10	53.0	7.4	 25
549	 10	58.5	6.6	 20
550	 10	93.0	14.2	 25
551	 10	49.0	7.6	 25
552	 10	76.0	15.6	 20
553	 10	88.0	12.5	 25
554	 10	53.0	7.9	 25
555	 10	51.3	7.7	 20
556	 10	587.0	57.5	 25
557	 10	217.3	21.9	 20
558	 10	124.0	15.8	 25
559	 10	155.0	15.8	 25
560	 10	210.3	38.6	 20
561	 10	133.0	15.4	 25
562	 10	82.0	13.0	 25
563	 10	50.3	5.1	 20
564	 10	54.0	8.9	 25
565	 10	155.0	14.1	 25
566	 10	82.0	10.1	 20
567	 10	60.0	9.8	 25
568	 10	74.0	13.1	 25
569	 10	58.3	13.4	 20
570	 10	88.0	16.8	 25
571	 10	46.0	7.8	 25
572	 10	70.3	12.7	 20
573	 10	60.0	11.7	 25
574	 10	101.0	17.3	 25
575	 10	154.3	20.5	 20
576	 10	47.0	9.6	 25
577	 10	45.0	9.3	 25
578	 10	44.0	8.1	 20
579	 10	43.0	6.6	 25
580	 10	53.0	10.5	 25
581	 10	54.5	8.8	 20
582	 10	49.0	8.0	 25
583	 10	57.0	9.2	 25
584	 10	885.0	104.9	 20
585	 10	78.3	9.2	 20
586	 10	182.8	19.9	 20
587	 10	75.3	11.9	 16
588	 10	52.0	6.5	 20
589	 10	51.3	10.5	 20
590	 10	52.0	9.1	 16
591	 10	172.0	21.4	 20
592	 10	335.5	30.0	 20
593	 10	499.3	29.9	 16
594	 10	72.3	11.4	 20
595	 10	46.8	8.0	 20
596	 10	52.8	9.1	 16
597	 10	70.0	7.6	 20
598	 10	112.0	17.6	 20
599	 10	116.3	14.1	 16
600	 10	80.5	12.6	 20
601	 10	102.8	15.7	 20
602	 10	64.0	8.0	 16
603	 10	47.3	5.2	 20
604	 10	45.5	6.2	 20
605	 10	116.8	15.3	 16
606	 10	58.3	8.1	 20
607	 10	41.0	8.0	 20
608	 10	47.8	7.6	 16
609	 10	46.8	7.4	 20
610	 10	53.0	6.9	 20
611	 10	55.3	10.4	 16
612	 10	49.5	7.2	 20
613	 10	49.3	9.3	 20
614	 10	52.3	7.0	 16
615	 10	55.0	22.0	 20
616	 10	51.0	8.7	 20
617	 10	82.0	12.4	 16
618	 10	84.0	11.2	 20
619	 10	90.0	11.3	 20
620	 10	54.3	8.2	 16
621	 10	55.3	11.8	 20
622	 10	52.5	11.7	 20
623	 10	58.0	7.3	 16
624	 10	51.0	9.3	 20
625	 10	51.8	7.7	 20
626	 10	45.3	8.6	 16
627	 10	68.5	12.8	 20
628	 10	55.3	9.2	 20
629	 10	51.5	8.6	 16
630	 10	60.0	10.0	 20
631	 10	60.0	8.7	 20
632	 10	96.0	11.3	 16
633	 10	54.3	8.0	 20
634	 10	62.3	10.6	 20
635	 10	58.3	9.3	 16
636	 10	54.0	8.3	 20
637	 10	48.0	7.7	 20
638	 10	51.8	7.1	 16
639	 10	1813.0	254.7	 20
  0	 11	55.0	10.2	 25
  1	 11	78.5	12.1	 20
  2	 11	68.0	12.4	 25
  3	 11	73.0	10.9	 25
  4	 11	77.5	15.2	 20
  5	 11	80.0	15.0	 25
  6	 11	78.0	10.1	 25
  7	 11	73.3	13.6	 20
  8	 11	67.0	19.5	 25
  9	 11	68.0	10.2	 25
 10	 11	69.0	8.7	 20
 11	 11	72.0	10.2	 25
 12	 11	66.0	11.3	 25
 13	 11	64.0	9.3	 20
 14	 11	69.0	11.2	 25
 15	 11	69.0	9.6	 25
 16	 11	75.3	14.5	 20
 17	 11	81.0	12.8	 25
 18	 11	89.0	19.4	 25
 19	 11	69.0	8.6	 20
 20	 11	69.0	11.9	 25
 21	 11	70.0	10.1	 25
 22	 11	67.3	11.3	 20
 23	 11	80.0	17.5	 25
 24	 11	69.0	12.1	 25
 25	 11	71.5	10.5	 20
 26	 11	74.0	11.0	 25
 27	 11	73.0	10.9	 25
 28	 11	68.0	8.3	 20
 29	 11	72.0	9.7	 25
 30	 11	76.0	15.4	 25
 31	 11	72.8	11.9	 20
 32	 11	69.0	11.2	 25
 33	 11	70.0	12.2	 25
 34	 11	64.3	10.2	 20
 35	 11	62.0	8.7	 25
 36	 11	67.0	10.7	 25
 37	 11	73.5	10.6	 20
 38	 11	67.0	9.9	 25
 39	 11	70.0	13.5	 25
 40	 11	77.0	14.9	 20
 41	 11	69.0	10.6	 25
 42	 11	63.0	10.7	 25
 43	 11	67.0	10.2	 20
 44	 11	72.0	13.9	 25
 45	 11	75.0	13.1	 25
 46	 11	71.0	14.1	 20
 47	 11	70.0	12.6	 25
 48	 11	64.0	8.5	 25
 49	 11	62.0	10.6	 20
 50	 11	61.0	9.1	 25
 51	 11	68.3	9.7	 20
 52	 11	69.0	10.5	 25
 53	 11	70.0	12.5	 25
 54	 11	60.8	6.2	 20
 55	 11	69.0	11.2	 25
 56	 11	65.0	9.9	 25
 57	 11	64.0	10.0	 16
 58	 11	66.3	12.2	 20
 59	 11	70.8	13.9	 20
 60	 11	67.8	11.8	 16
 61	 11	75.5	8.4	 20
 62	 11	71.3	9.8	 20
 63	 11	66.5	12.8	 16
 64	 11	73.3	12.6	 20
 65	 11	73.3	11.3	 20
 66	 11	65.0	13.2	 16
 67	 11	74.0	11.1	 20
 68	 11	82.0	18.2	 20
 69	 11	106.3	16.5	 16
 70	 11	74.5	13.5	 20
 71	 11	67.0	9.6	 20
 72	 11	69.0	12.0	 16
 73	 11	71.5	12.5	 20
 74	 11	75.3	11.2	 20
 75	 11	79.5	11.4	 16
 76	 11	76.5	14.5	 20
 77	 11	63.3	9.8	 20
 78	 11	62.3	11.3	 16
 79	 11	62.0	8.6	 20
 80	 11	68.5	10.6	 20
 81	 11	75.8	17.0	 16
 82	 11	69.8	12.0	 20
 83	 11	67.0	19.1	 20
 84	 11	70.0	12.9	 16
 85	 11	68.0	7.8	 20
 86	 11	77.0	13.6	 20
 87	 11	75.3	9.3	 16
 88	 11	58.5	11.3	 20
 89	 11	64.0	7.8	 20
 90	 11	73.3	19.5	 16
 91	 11	64.0	9.5	 20
 92	 11	68.5	11.9	 20
 93	 11	63.3	9.7	 16
 94	 11	67.3	6.6	 20
 95	 11	71.3	12.5	 20
 96	 11	72.3	11.8	 16
 97	 11	70.8	11.1	 20
 98	 11	63.0	8.4	 20
 99	 11	67.3	8.6	 16
100	 11	66.8	9.8	 20
101	 11	70.3	9.4	 20
102	 11	73.3	12.2	 16
103	 11	70.0	8.6	 20
104	 11	65.3	9.6	 20
105	 11	69.5	13.9	 16
106	 11	71.3	12.1	 20
107	 11	78.0	14.4	 20
108	 11	69.3	7.8	 16
109	 11	71.3	14.1	 20
110	 11	74.3	27.6	 20
111	 11	72.0	12.1	 16
112	 11	67.0	11.4	 20
113	 11	70.3	12.5	 20
114	 11	71.5	15.0	 16
115	 11	68.0	9.8	 20
116	 11	61.0	11.8	 20
117	 11	67.5	11.5	 16
118	 11	70.5	12.3	 20
119	 11	78.0	11.2	 20
120	 11	66.3	8.7	 16
121	 11	69.8	12.8	 20
122	 11	66.3	12.7	 20
123	 11	66.3	10.0	 16
124	 11	74.0	11.7	 20
125	 11	72.0	15.9	 20
126	 11	73.0	14.1	 16
127	 11	71.3	10.4	 20
128	 11	71.8	12.2	 20
129	 11	65.3	11.0	 16
130	 11	71.0	12.1	 20
131	 11	76.0	12.0	 20
132	 11	72.3	7.5	 16
133	 11	72.3	11.1	 20
134	 11	71.0	13.5	 20
135	 11	78.8	14.6	 16
136	 11	77.0	10.0	 20
137	 11	81.0	12.7	 20
138	 11	76.3	11.5	 16
139	 11	72.5	13.4	 20
140	 11	70.5	11.0	 20
141	 11	75.0	17.4	 16
142	 11	62.3	9.2	 20
143	 11	73.8	12.7	 20
144	 11	74.3	11.7	 16
145	 11	70.3	10.0	 20
146	 11	74.0	14.1	 20
147	 11	64.3	14.7	 16
148	 11	72.5	13.6	 20
149	 11	74.3	11.1	 20
150	 11	69.3	10.3	 16
151	 11	67.3	9.5	 20
152	 11	72.5	9.0	 20
153	 11	70.5	8.1	 16
154	 11	73.0	10.2	 20
155	 11	64.3	8.8	 20
156	 11	67.3	10.7	 16
157	 11	65.3	12.1	 20
158	 11	65.5	8.5	 20
159	 11	61.3	7.4	 16
160	 11	63.5	11.8	 20
161	 11	78.8	11.8	 20
162	 11	72.3	9.3	 20
163	 11	68.0	10.4	 25
164	 11	74.0	12.5	 25
165	 11	68.5	11.0	 20
166	 11	65.0	9.2	 25
167	 11	75.0	12.4	 25
168	 11	73.5	12.5	 20
169	 11	63.0	13.5	 25
170	 11	67.0	9.5	 25
171	 11	69.0	11.1	 20
172	 11	78.0	13.2	 25
173	 11	78.0	13.6	 25
174	 11	78.8	12.0	 20
175	 11	84.0	39.7	 25
176	 11	71.8	13.8	 20
177	 11	69.0	10.9	 25
178	 11	66.0	14.2	 25
179	 11	66.3	11.3	 20
180	 11	67.0	12.5	 25
181	 11	61.0	8.5	 25
182	 11	69.0	13.2	 20
183	 11	60.0	8.9	 25
184	 11	61.0	10.4	 25
185	 11	59.3	9.7	 20
186	 11	66.0	11.0	 25
187	 11	64.0	7.9	 25
188	 11	68.3	11.2	 20
189	 11	77.0	12.8	 25
190	 11	63.0	11.5	 25
191	 11	64.5	13.1	 20
192	 11	64.0	11.0	 25
193	 11	67.0	12.8	 25
194	 11	65.0	10.5	 20
195	 11	68.0	9.9	 25
196	 11	70.0	15.4	 25
197	 11	68.5	10.2	 20
198	 11	77.0	13.7	 25
199	 11	76.0	16.5	 25
200	 11	72.0	11.8	 20
201	 11	70.0	11.4	 25
202	 11	70.0	14.1	 25
203	 11	61.3	7.8	 20
204	 11	64.0	9.3	 25
205	 11	62.0	10.1	 25
206	 11	63.3	10.1	 20
207	 11	64.0	10.9	 25
208	 11	67.0	10.2	 25
209	 11	63.3	11.6	 20
210	 11	68.0	12.6	 25
211	 11	64.0	10.4	 25
212	 11	71.8	13.5	 20
213	 11	62.0	11.9	 25
214	 11	60.0	8.3	 25
215	 11	65.0	25.1	 20
216	 11	65.0	11.1	 25
217	 11	63.0	12.6	 25
218	 11	62.3	9.6	 20
219	 11	66.0	12.8	 25
220	 11	70.0	13.8	 25
221	 11	70.0	14.5	 20
222	 11	76.0	12.4	 25
223	 11	69.0	15.1	 25
224	 11	65.3	11.3	 20
225	 11	69.0	16.9	 25
226	 11	62.0	9.3	 25
227	 11	61.0	8.1	 20
228	 11	65.0	7.8	 25
229	 11	65.0	14.5	 25
230	 11	59.5	9.7	 20
231	 11	60.0	11.9	 25
232	 11	69.0	13.7	 25
233	 11	79.3	21.5	 20
234	 11	64.0	10.3	 25
235	 11	62.0	16.4	 25
236	 11	73.3	17.3	 20
237	 11	57.0	7.8	 25
238	 11	57.0	8.9	 25
239	 11	66.5	10.0	 20
240	 11	58.0	9.6	 25
241	 11	63.0	8.6	 25
242	 11	62.3	9.6	 20
243	 11	63.0	11.0	 25
244	 11	60.0	13.3	 25
245	 11	64.5	10.1	 20
246	 11	64.0	12.1	 25
247	 11	66.0	12.8	 25
248	 11	57.8	10.3	 20
249	 11	63.0	10.2	 25
250	 11	62.0	14.4	 25
251	 11	65.3	9.4	 20
252	 11	68.0	10.5	 25
253	 11	64.0	10.6	 25
254	 11	62.0	11.6	 20
255	 11	63.0	11.8	 25
256	 11	67.0	11.1	 25
257	 11	57.3	11.3	 20
258	 11	63.0	9.3	 25
259	 11	66.0	10.7	 25
260	 11	62.5	11.2	 20
261	 11	63.0	11.2	 25
262	 11	72.0	17.9	 25
263	 11	62.3	8.1	 20
264	 11	62.0	10.9	 25
265	 11	56.0	10.6	 25
266	 11	61.3	11.6	 20
267	 11	58.0	8.5	 25
268	 11	63.0	8.9	 25
269	 11	66.3	9.6	 20
270	 11	64.0	9.5	 25
271	 11	66.0	11.7	 25
272	 11	65.5	13.3	 20
273	 11	63.0	8.3	 25
274	 11	58.0	8.4	 25
275	 11	62.0	19.4	 20
276	 11	73.0	15.0	 25
277	 11	64.0	11.8	 25
278	 11	62.5	9.0	 20
279	 11	65.0	12.6	 25
280	 11	67.0	11.0	 25
281	 11	68.0	13.7	 20
282	 11	64.0	11.7	 25
283	 11	64.0	12.0	 25
284	 11	58.0	8.9	 20
285	 11	64.0	8.5	 25
286	 11	63.0	12.9	 25
287	 11	59.3	9.8	 20
288	 11	66.0	15.9	 25
289	 11	68.0	12.1	 25
290	 11	63.5	10.8	 20
291	 11	67.0	10.0	 25
292	 11	61.0	7.6	 25
293	 11	66.0	10.3	 20
294	 11	69.0	14.5	 25
295	 11	62.0	11.7	 25
296	 11	58.0	9.8	 20
297	 11	57.0	9.0	 25
298	 11	61.0	9.3	 25
299	 11	61.8	9.3	 20
300	 11	62.0	10.2	 25
301	 11	60.0	10.3	 25
302	 11	63.3	10.6	 20
303	 11	66.0	12.0	 25
304	 11	66.3	10.6	 20
305	 11	69.0	12.5	 25
306	 11	57.0	12.1	 25
307	 11	64.3	13.0	 20
308	 11	66.0	9.0	 25
309	 11	67.0	10.8	 25
310	 11	60.0	7.0	 20
311	 11	64.0	10.5	 25
312	 11	70.0	12.9	 25
313	 11	63.0	13.1	 20
314	 11	66.0	10.7	 25
315	 11	63.0	13.6	 25
316	 11	58.0	8.2	 20
317	 11	62.0	6.8	 25
318	 11	67.0	10.1	 25
319	 11	65.3	7.3	 20
320	 11	66.0	12.5	 25
321	 11	71.0	8.4	 25
322	 11	60.3	9.3	 20
323	 11	66.0	11.1	 25
324	 11	67.0	11.2	 25
325	 11	62.0	10.4	 20
326	 11	62.0	10.6	 25
327	 11	60.0	10.2	 25
328	 11	69.3	12.0	 20
329	 11	64.0	11.6	 25
330	 11	62.0	11.3	 25
331	 11	66.5	20.1	 20
332	 11	73.0	12.1	 25
333	 11	68.0	11.1	 25
334	 11	66.0	10.8	 20
335	 11	61.0	9.4	 25
336	 11	69.0	17.4	 25
337	 11	62.0	9.8	 20
338	 11	59.0	8.9	 25
339	 11	62.0	9.5	 25
340	 11	66.0	12.2	 20
341	 11	67.0	14.2	 25
342	 11	71.0	17.1	 25
343	 11	71.3	14.9	 20
344	 11	64.0	9.4	 25
345	 11	61.0	9.4	 25
346	 11	67.8	9.8	 20
347	 11	61.0	10.4	 25
348	 11	60.0	10.7	 25
349	 11	57.3	12.0	 20
350	 11	63.0	9.1	 25
351	 11	66.0	10.3	 25
352	 11	70.5	13.7	 20
353	 11	68.0	10.6	 25
354	 11	70.0	11.4	 25
355	 11	68.3	10.7	 20
356	 11	63.0	9.0	 25
357	 11	67.0	10.5	 25
358	 11	64.3	9.4	 20
359	 11	66.0	11.0	 25
360	 11	68.0	12.9	 25
361	 11	63.0	9.8	 20
362	 11	58.0	9.7	 25
363	 11	66.0	11.6	 25
364	 11	68.3	9.5	 20
365	 11	69.0	13.5	 25
366	 11	69.0	12.4	 25
367	 11	60.0	7.5	 20
368	 11	66.0	13.3	 25
369	 11	69.0	15.9	 25
370	 11	58.3	10.1	 20
371	 11	60.0	8.2	 25
372	 11	62.0	8.7	 25
373	 11	63.5	11.5	 20
374	 11	63.5	22.8	 20
375	 11	71.8	12.3	 20
376	 11	65.3	9.7	 16
377	 11	65.8	14.5	 20
378	 11	70.5	10.9	 20
379	 11	67.8	8.8	 16
380	 11	70.8	12.9	 20
381	 11	66.8	11.4	 20
382	 11	64.0	11.6	 16
383	 11	65.0	12.6	 20
384	 11	67.5	11.4	 20
385	 11	66.3	10.7	 16
386	 11	65.5	10.1	 20
387	 11	76.5	12.4	 20
388	 11	70.5	8.5	 16
389	 11	69.5	17.3	 20
390	 11	69.5	12.0	 20
391	 11	61.5	13.5	 16
392	 11	71.5	16.8	 20
393	 11	65.0	7.4	 20
394	 11	70.8	11.4	 16
395	 11	61.0	7.9	 20
396	 11	73.3	11.5	 20
397	 11	61.3	7.4	 16
398	 11	62.8	9.4	 20
399	 11	60.0	12.4	 20
400	 11	67.3	13.4	 16
401	 11	71.5	13.4	 20
402	 11	73.3	9.8	 20
403	 11	76.3	11.9	 16
404	 11	66.8	13.2	 20
405	 11	69.5	14.3	 20
406	 11	65.5	9.8	 16
407	 11	63.8	9.9	 20
408	 11	68.3	7.0	 20
409	 11	64.5	10.7	 16
410	 11	71.0	9.5	 20
411	 11	63.3	6.7	 20
412	 11	64.8	9.9	 16
413	 11	61.5	11.7	 20
414	 11	70.0	10.1	 20
415	 11	68.3	10.4	 16
416	 11	71.0	9.4	 20
417	 11	74.3	12.6	 20
418	 11	63.8	8.0	 16
419	 11	69.8	11.0	 20
420	 11	67.0	12.3	 20
421	 11	67.3	12.9	 16
422	 11	65.0	8.7	 20
423	 11	61.0	7.9	 20
424	 11	65.3	9.5	 16
425	 11	68.3	11.5	 20
426	 11	64.3	16.9	 20
427	 11	70.3	12.8	 16
428	 11	68.5	12.9	 20
429	 11	62.3	6.9	 16
430	 11	62.0	10.4	 20
431	 11	61.8	9.4	 20
432	 11	61.5	7.6	 16
433	 11	73.3	14.2	 20
434	 11	59.3	10.8	 20
435	 11	62.3	10.3	 16
436	 11	60.0	8.0	 20
437	 11	67.5	16.6	 20
438	 11	70.5	14.4	 16
439	 11	70.3	12.5	 20
440	 11	59.8	10.4	 20
441	 11	66.0	11.1	 16
442	 11	60.3	11.9	 20
443	 11	62.3	11.6	 20
444	 11	60.8	8.8	 16
445	 11	70.0	12.2	 20
446	 11	68.8	11.0	 20
447	 11	66.3	14.9	 16
448	 11	67.0	12.5	 20
449	 11	65.0	10.3	 20
450	 11	65.3	11.8	 16
451	 11	67.3	12.7	 20
452	 11	66.0	17.4	 20
453	 11	63.3	10.7	 16
454	 11	76.5	14.7	 20
455	 11	67.3	10.9	 20
456	 11	66.0	12.3	 16
457	 11	62.5	11.1	 20
458	 11	61.0	11.3	 20
459	 11	63.5	9.5	 16
460	 11	67.3	11.4	 20
461	 11	64.5	11.3	 20
462	 11	59.0	10.0	 16
463	 11	60.0	11.8	 20
464	 11	64.0	11.9	 20
465	 11	61.3	9.6	 16
466	 11	62.0	9.1	 20
467	 11	76.8	14.3	 20
468	 11	66.0	13.2	 16
469	 11	58.5	14.9	 20
470	 11	58.5	9.7	 20
471	 11	62.3	9.4	 16
472	 11	61.3	10.3	 20
473	 11	69.3	13.1	 20
474	 11	62.5	8.1	 16
475	 11	64.0	10.0	 20
476	 11	61.3	8.0	 20
477	 11	57.3	7.0	 16
478	 11	60.0	12.3	 20
479	 11	62.5	8.5	 20
480	 11	73.3	12.8	 20
481	 11	61.0	9.8	 25
482	 11	64.0	17.6	 25
483	 11	54.3	10.0	 20
484	 11	57.0	7.7	 25
485	 11	65.0	10.4	 25
486	 11	67.0	8.7	 20
487	 11	63.0	10.2	 25
488	 11	72.0	16.4	 25
489	 11	64.3	8.4	 20
490	 11	66.0	13.2	 25
491	 11	65.0	11.8	 25
492	 11	57.3	7.4	 20
493	 11	64.0	12.7	 25
494	 11	56.0	7.5	 25
495	 11	74.0	23.9	 20
496	 11	65.0	10.3	 25
497	 11	63.0	10.2	 25
498	 11	65.3	13.8	 20
499	 11	68.0	11.8	 25
500	 11	57.0	10.2	 25
501	 11	59.5	10.4	 20
502	 11	62.0	13.5	 25
503	 11	71.0	17.4	 25
504	 11	69.8	10.1	 20
505	 11	66.0	12.8	 25
506	 11	64.0	8.7	 25
507	 11	70.5	14.0	 20
508	 11	65.0	11.6	 25
509	 11	65.0	10.5	 25
510	 11	63.5	14.9	 20
511	 11	63.0	8.9	 25
512	 11	66.0	10.9	 25
513	 11	62.0	9.8	 20
514	 11	66.0	10.4	 25
515	 11	67.0	10.8	 25
516	 11	72.8	14.6	 20
517	 11	68.0	9.8	 25
518	 11	59.0	8.8	 25
519	 11	66.3	11.9	 20
520	 11	63.0	8.2	 25
521	 11	68.0	9.7	 25
522	 11	70.0	11.9	 20
523	 11	70.0	8.9	 25
524	 11	68.0	8.7	 25
525	 11	68.3	11.9	 20
526	 11	67.0	11.8	 25
527	 11	64.0	9.7	 25
528	 11	64.5	11.1	 20
529	 11	79.0	14.8	 25
530	 11	61.0	9.3	 25
531	 11	56.5	9.0	 20
532	 11	68.0	14.9	 25
533	 11	69.0	10.7	 25
534	 11	64.0	9.3	 20
535	 11	66.0	12.2	 25
536	 11	65.0	8.3	 25
537	 11	68.3	15.3	 20
538	 11	65.0	11.2	 25
539	 11	66.0	12.3	 25
540	 11	60.0	15.1	 20
541	 11	60.0	10.2	 25
542	 11	64.0	11.9	 25
543	 11	62.5	10.3	 20
544	 11	64.0	10.6	 25
545	 11	62.0	10.9	 25
546	 11	58.5	9.0	 20
547	 11	54.0	8.6	 25
548	 11	61.0	11.2	 25
549	 11	65.0	14.0	 20
550	 11	64.0	9.9	 25
551	 11	60.0	8.6	 25
552	 11	67.3	8.5	 20
553	 11	63.0	11.0	 25
554	 11	63.0	9.7	 25
555	 11	66.8	10.9	 20
556	 11	62.0	9.8	 25
557	 11	62.8	8.8	 20
558	 11	67.0	13.9	 25
559	 11	59.0	9.7	 25
560	 11	70.0	11.3	 20
561	 11	60.0	10.0	 25
562	 11	73.0	11.7	 25
563	 11	67.3	10.2	 20
564	 11	63.0	10.8	 25
565	 11	67.0	12.0	 25
566	 11	60.3	9.4	 20
567	 11	68.0	9.6	 25
568	 11	69.0	12.2	 25
569	 11	68.0	11.9	 20
570	 11	66.0	12.5	 25
571	 11	71.0	12.7	 25
572	 11	65.0	11.4	 20
573	 11	65.0	10.6	 25
574	 11	68.0	11.9	 25
575	 11	65.3	11.2	 20
576	 11	64.0	8.9	 25
577	 11	66.0	11.6	 25
578	 11	67.3	11.0	 20
579	 11	70.0	12.2	 25
580	 11	63.0	8.7	 25
581	 11	72.0	10.7	 20
582	 11	68.0	8.6	 25
583	 11	65.0	11.2	 25
584	 11	64.5	12.8	 20
585	 11	62.0	9.7	 25
586	 11	63.0	9.7	 25
587	 11	65.8	7.3	 20
588	 11	64.0	10.4	 25
589	 11	72.0	11.1	 25
590	 11	68.5	15.1	 20
591	 11	60.0	12.3	 25
592	 11	67.0	10.6	 25
593	 11	62.3	9.0	 20
594	 11	71.0	22.9	 25
595	 11	68.0	12.0	 25
596	 11	69.5	11.0	 20
597	 11	59.0	10.3	 25
598	 11	69.0	8.4	 25
599	 11	68.3	12.5	 20
600	 11	61.0	10.4	 25
601	 11	70.0	12.9	 25
602	 11	67.5	11.9	 20
603	 11	61.0	11.4	 25
604	 11	59.0	10.7	 25
605	 11	68.5	9.8	 20
606	 11	58.0	8.8	 25
607	 11	61.0	12.1	 25
608	 11	56.0	9.2	 20
609	 11	63.0	12.5	 25
610	 11	65.0	9.8	 25
611	 11	58.3	7.2	 20
612	 11	61.0	10.5	 25
613	 11	69.0	12.6	 25
614	 11	65.3	9.7	 20
615	 11	63.0	13.5	 25
616	 11	69.0	11.8	 25
617	 11	61.3	9.5	 20
618	 11	66.0	9.2	 25
619	 11	64.0	12.3	 25
620	 11	60.8	17.1	 20
621	 11	71.0	16.6	 25
622	 11	62.0	12.1	 25
623	 11	62.0	8.4	 20
624	 11	56.0	10.2	 25
625	 11	63.0	8.8	 25
626	 11	62.3	7.4	 20
627	 11	61.0	10.1	 25
628	 11	62.0	11.9	 25
629	 11	72.3	11.2	 20
630	 11	65.0	10.2	 25
631	 11	60.0	10.8	 25
632	 11	60.3	9.6	 20
633	 11	67.0	9.8	 25
634	 11	64.0	9.9	 25
635	 11	60.3	11.6	 20
636	 11	65.0	9.3	 25
637	 11	74.0	13.5	 25
638	 11	68.0	12.9	 20
639	 11	55.0	9.1	 25
  0	 12	1614.0	364.4	 25
  1	 12	86.5	14.0	 20
  2	 12	61.0	9.8	 25
  3	 12	126.0	23.5	 25
  4	 12	49.0	8.2	 20
  5	 12	84.0	12.3	 25
  6	 12	109.0	19.2	 25
  7	 12	246.0	26.8	 20
  8	 12	187.0	25.1	 25
  9	 12	237.0	35.1	 25
 10	 12	96.5	13.9	 20
 11	 12	75.0	14.2	 25
 12	 12	50.0	9.2	 25
 13	 12	59.8	9.3	 20
 14	 12	50.0	8.7	 25
 15	 12	91.0	13.9	 25
 16	 12	61.3	11.8	 20
 17	 12	89.0	13.0	 25
 18	 12	49.0	11.1	 25
 19	 12	46.0	6.2	 20
 20	 12	98.0	18.4	 25
 21	 12	50.0	9.5	 25
 22	 12	83.8	14.3	 20
 23	 12	269.0	50.5	 25
 24	 12	176.0	30.2	 25
 25	 12	153.5	18.5	 20
 26	 12	50.0	8.8	 25
 27	 12	54.0	7.8	 25
 28	 12	90.3	17.1	 20
 29	 12	180.0	35.3	 25
 30	 12	133.0	23.0	 25
 31	 12	121.3	15.3	 20
 32	 12	101.0	19.2	 25
 33	 12	87.0	13.9	 25
 34	 12	63.0	11.8	 20
 35	 12	92.0	13.1	 25
 36	 12	49.0	9.3	 25
 37	 12	65.0	9.7	 20
 38	 12	206.0	46.1	 25
 39	 12	151.0	26.1	 25
 40	 12	167.8	23.8	 20
 41	 12	97.0	18.0	 25
 42	 12	169.0	24.1	 25
 43	 12	216.8	28.4	 20
 44	 12	108.0	16.1	 25
 45	 12	51.0	11.2	 25
 46	 12	50.5	11.4	 20
 47	 12	66.0	14.8	 25
 48	 12	90.0	39.7	 20
 49	 12	76.0	16.1	 25
 50	 12	67.0	7.9	 25
 51	 12	91.5	18.8	 20
 52	 12	75.0	14.4	 25
 53	 12	189.0	33.9	 25
 54	 12	294.5	43.1	 20
 55	 12	94.0	16.2	 25
 56	 12	54.0	10.1	 25
 57	 12	57.0	7.4	 20
 58	 12	52.0	10.8	 25
 59	 12	114.0	18.3	 25
 60	 12	52.0	7.3	 20
 61	 12	88.0	16.8	 25
 62	 12	172.0	29.8	 25
 63	 12	103.0	16.6	 20
 64	 12	150.0	36.0	 25
 65	 12	56.0	13.7	 25
 66	 12	90.0	10.9	 20
 67	 12	202.0	44.9	 25
 68	 12	204.0	37.3	 25
 69	 12	69.0	7.5	 20
 70	 12	83.0	16.2	 25
 71	 12	564.0	81.1	 25
 72	 12	251.3	31.6	 20
 73	 12	86.0	17.2	 25
 74	 12	97.0	11.0	 25
 75	 12	64.3	9.8	 20
 76	 12	162.0	42.8	 25
 77	 12	236.0	43.7	 25
 78	 12	60.0	8.9	 20
 79	 12	60.0	10.2	 25
 80	 12	207.0	40.5	 25
 81	 12	50.3	9.9	 20
 82	 12	109.0	24.1	 25
 83	 12	296.0	64.2	 25
 84	 12	77.3	11.1	 20
 85	 12	81.0	17.9	 25
 86	 12	149.0	26.8	 25
 87	 12	359.3	51.5	 20
 88	 12	190.0	44.4	 25
 89	 12	103.0	303.4	 25
 90	 12	201.0	35.5	 20
 91	 12	341.0	88.1	 25
 92	 12	312.0	66.7	 25
 93	 12	74.3	13.4	 20
 94	 12	103.0	28.6	 25
 95	 12	262.0	53.3	 25
 96	 12	67.3	11.4	 20
 97	 12	61.0	9.8	 25
 98	 12	60.0	13.5	 25
 99	 12	62.5	9.5	 20
100	 12	55.0	10.9	 25
101	 12	299.0	66.9	 25
102	 12	377.0	49.6	 20
103	 12	60.0	9.4	 25
104	 12	75.0	13.8	 25
105	 12	149.0	17.7	 20
106	 12	85.0	18.5	 25
107	 12	101.0	16.8	 25
108	 12	65.8	13.4	 20
109	 12	49.0	8.5	 25
110	 12	149.0	22.9	 25
111	 12	126.5	16.1	 20
112	 12	175.0	31.9	 25
113	 12	213.0	48.3	 25
114	 12	131.3	18.8	 20
115	 12	107.0	18.5	 25
116	 12	230.0	34.5	 25
117	 12	68.3	11.1	 20
118	 12	153.0	35.6	 25
119	 12	111.0	17.9	 25
120	 12	74.5	13.6	 20
121	 12	221.0	47.4	 25
122	 12	401.0	63.7	 25
123	 12	291.8	26.7	 20
124	 12	206.0	41.0	 25
125	 12	97.0	15.8	 25
126	 12	173.5	24.0	 20
127	 12	518.0	115.0	 25
128	 12	528.0	76.2	 25
129	 12	817.3	65.4	 20
130	 12	1155.0	154.3	 25
131	 12	1216.0	113.1	 25
132	 12	753.5	81.7	 20
133	 12	597.0	84.6	 25
134	 12	361.0	44.0	 25
135	 12	381.8	32.0	 20
136	 12	387.0	66.6	 25
137	 12	606.0	70.9	 25
138	 12	523.3	44.6	 20
139	 12	573.0	103.0	 25
140	 12	371.0	45.7	 25
141	 12	2750.0	242.8	 20
142	 12	930.0	199.9	 25
143	 12	184.0	32.8	 25
144	 12	251.0	33.7	 20
145	 12	2038.0	425.4	 25
146	 12	1166.0	165.3	 25
147	 12	755.3	76.9	 20
148	 12	207.0	27.7	 25
149	 12	909.0	135.2	 25
150	 12	587.8	72.2	 20
151	 12	1626.0	326.4	 25
152	 12	850.0	123.1	 25
153	 12	95.0	14.6	 20
154	 12	1087.0	236.7	 25
155	 12	827.0	1102.9	 25
156	 12	1071.3	131.8	 20
157	 12	171.0	24.0	 25
158	 12	210.0	33.3	 25
159	 12	345.0	44.8	 20
160	 12	244.0	35.8	 25
161	 12	925.0	144.6	 25
162	 12	261.0	32.4	 16
163	 12	2229.3	276.2	 20
164	 12	2705.8	335.5	 20
165	 12	2366.8	123.6	 16
166	 12	564.5	72.2	 20
167	 12	2652.5	265.2	 20
168	 12	825.0	53.1	 16
169	 12	383.0	63.0	 20
170	 12	303.3	39.6	 20
171	 12	559.3	49.1	 16
172	 12	1339.5	170.2	 20
173	 12	1729.3	217.7	 20
174	 12	572.0	48.0	 16
175	 12	978.0	128.8	 20
176	 12	1912.3	118.9	 16
177	 12	726.8	160.2	 20
178	 12	50.5	9.3	 20
179	 12	621.0	65.0	 16
180	 12	136.3	25.2	 20
181	 12	51.3	7.5	 20
182	 12	66.0	14.6	 16
183	 12	56.8	10.4	 20
184	 12	48.0	9.6	 20
185	 12	43.3	7.2	 16
186	 12	51.0	6.6	 20
187	 12	54.3	9.3	 20
188	 12	47.3	6.2	 16
189	 12	62.0	11.4	 20
190	 12	115.5	17.2	 20
191	 12	57.0	11.9	 16
192	 12	53.0	8.4	 20
193	 12	52.0	8.6	 20
194	 12	42.0	6.9	 16
195	 12	46.0	8.1	 20
196	 12	42.0	7.3	 20
197	 12	41.3	6.0	 16
198	 12	43.3	5.8	 20
199	 12	43.0	8.3	 20
200	 12	48.3	8.7	 16
201	 12	46.0	11.1	 20
202	 12	51.3	9.4	 20
203	 12	41.5	7.5	 16
204	 12	39.0	6.3	 20
205	 12	55.0	9.5	 20
206	 12	46.3	21.1	 16
207	 12	46.0	6.7	 20
208	 12	47.3	7.5	 20
209	 12	115.3	19.9	 16
210	 12	72.8	15.6	 20
211	 12	85.0	15.7	 20
212	 12	45.0	9.1	 16
213	 12	47.3	6.6	 20
214	 12	73.5	10.7	 20
215	 12	57.0	10.2	 16
216	 12	45.0	8.8	 20
217	 12	45.3	10.1	 20
218	 12	58.3	11.3	 16
219	 12	54.3	9.3	 20
220	 12	44.3	6.3	 20
221	 12	52.8	8.1	 16
222	 12	56.5	6.8	 20
223	 12	50.8	9.4	 20
224	 12	48.0	7.7	 16
225	 12	46.3	8.8	 20
226	 12	45.0	6.8	 20
227	 12	46.0	11.6	 16
228	 12	48.0	7.2	 20
229	 12	44.5	8.8	 20
230	 12	48.0	7.7	 16
231	 12	46.3	8.6	 20
232	 12	55.0	9.6	 20
233	 12	49.8	6.9	 16
234	 12	60.8	10.9	 20
235	 12	65.0	9.0	 20
236	 12	45.0	11.1	 16
237	 12	51.5	15.3	 20
238	 12	45.0	8.3	 20
239	 12	54.0	10.1	 16
240	 12	44.0	6.3	 20
241	 12	44.3	6.7	 20
242	 12	51.3	9.6	 16
243	 12	68.3	10.6	 20
244	 12	47.3	8.8	 20
245	 12	50.8	6.5	 16
246	 12	45.5	9.2	 20
247	 12	50.0	8.0	 20
248	 12	47.3	15.4	 16
249	 12	45.3	5.7	 20
250	 12	45.3	7.7	 20
251	 12	53.0	9.7	 16
252	 12	44.0	8.9	 20
253	 12	45.0	11.1	 20
254	 12	48.3	7.0	 16
255	 12	41.3	5.3	 20
256	 12	50.3	8.5	 20
257	 12	49.3	7.8	 16
258	 12	41.8	9.7	 20
259	 12	51.8	11.2	 20
260	 12	47.0	9.1	 16
261	 12	51.3	6.7	 20
262	 12	51.3	7.3	 20
263	 12	62.5	9.9	 16
264	 12	67.3	10.1	 20
265	 12	46.0	9.0	 20
266	 12	45.8	11.3	 16
267	 12	43.5	4.8	 20
268	 12	50.0	8.9	 25
269	 12	57.3	7.0	 20
270	 12	48.0	8.1	 25
271	 12	56.0	12.1	 25
272	 12	45.0	9.3	 20
273	 12	43.0	7.2	 25
274	 12	45.0	7.0	 25
275	 12	46.0	7.6	 20
276	 12	45.0	8.4	 25
277	 12	51.0	7.9	 25
278	 12	65.3	7.8	 20
279	 12	89.0	14.5	 25
280	 12	152.0	17.5	 25
281	 12	49.5	13.9	 20
282	 12	45.0	7.4	 25
283	 12	48.0	7.0	 25
284	 12	49.8	8.0	 20
285	 12	46.0	7.2	 25
286	 12	49.0	8.0	 25
287	 12	46.0	10.9	 20
288	 12	54.0	9.0	 25
289	 12	65.0	12.8	 25
290	 12	71.0	11.5	 20
291	 12	64.0	8.0	 25
292	 12	58.0	8.9	 25
293	 12	57.5	9.6	 20
294	 12	50.0	8.7	 25
295	 12	44.0	6.0	 25
296	 12	47.0	7.3	 20
297	 12	43.0	8.7	 25
298	 12	47.0	9.1	 25
299	 12	53.0	7.9	 20
300	 12	51.0	9.3	 25
301	 12	43.8	6.4	 20
302	 12	52.0	8.0	 25
303	 12	52.0	8.9	 25
304	 12	49.3	8.2	 20
305	 12	52.0	10.6	 25
306	 12	47.0	9.2	 25
307	 12	54.3	7.2	 20
308	 12	59.0	7.2	 25
309	 12	58.0	9.0	 25
310	 12	55.0	8.9	 20
311	 12	50.0	10.4	 25
312	 12	49.0	9.3	 25
313	 12	49.3	7.6	 20
314	 12	45.0	6.3	 25
315	 12	60.0	9.5	 25
316	 12	87.3	13.2	 20
317	 12	45.0	8.7	 25
318	 12	45.0	8.7	 25
319	 12	51.3	11.3	 20
320	 12	48.0	7.3	 25
321	 12	50.0	8.7	 25
322	 12	49.0	7.8	 20
323	 12	58.0	10.7	 25
324	 12	52.0	10.2	 25
325	 12	50.3	7.5	 20
326	 12	50.0	7.8	 25
327	 12	56.0	9.7	 25
328	 12	50.3	10.0	 20
329	 12	46.0	8.6	 25
330	 12	49.0	7.4	 25
331	 12	47.3	7.7	 20
332	 12	60.0	9.3	 25
333	 12	49.0	7.4	 25
334	 12	54.3	9.1	 20
335	 12	188.0	20.7	 25
336	 12	51.0	7.0	 25
337	 12	47.3	8.2	 20
338	 12	45.0	7.8	 25
339	 12	48.0	6.3	 25
340	 12	47.0	6.5	 20
341	 12	64.0	13.3	 25
342	 12	85.0	13.4	 25
343	 12	69.8	17.6	 20
344	 12	64.0	11.5	 25
345	 12	68.0	11.6	 25
346	 12	51.3	9.9	 20
347	 12	49.0	7.9	 25
348	 12	65.0	10.2	 25
349	 12	50.0	9.7	 20
350	 12	52.0	9.3	 25
351	 12	47.0	6.3	 25
352	 12	69.0	8.5	 20
353	 12	66.0	9.7	 25
354	 12	54.0	9.0	 25
355	 12	71.0	11.6	 20
356	 12	51.0	9.1	 25
357	 12	60.0	10.5	 25
358	 12	74.5	10.6	 20
359	 12	74.0	10.2	 25
360	 12	51.0	8.9	 25
361	 12	44.0	7.3	 20
362	 12	69.0	13.2	 25
363	 12	41.0	7.0	 25
364	 12	45.5	5.8	 20
365	 12	45.0	7.4	 25
366	 12	47.0	9.1	 25
367	 12	54.3	8.3	 20
368	 12	52.0	7.6	 25
369	 12	51.0	7.5	 25
370	 12	53.3	7.3	 20
371	 12	59.0	11.9	 25
372	 12	54.0	10.4	 25
373	 12	67.5	10.1	 20
374	 12	55.0	8.2	 25
375	 12	63.0	9.3	 25
376	 12	60.3	12.5	 20
377	 12	53.0	10.3	 25
378	 12	49.0	8.3	 25
379	 12	51.8	8.0	 20
380	 12	44.0	8.1	 25
381	 12	50.0	7.7	 25
382	 12	42.0	5.1	 20
383	 12	46.0	7.3	 25
384	 12	70.0	13.2	 25
385	 12	50.0	8.5	 20
386	 12	45.0	10.4	 25
387	 12	50.0	9.8	 25
388	 12	49.5	12.2	 20
389	 12	44.0	7.2	 25
390	 12	46.0	8.5	 25
391	 12	55.0	9.4	 20
392	 12	44.0	7.0	 25
393	 12	57.0	10.0	 25
394	 12	135.0	16.7	 20
395	 12	45.0	7.3	 25
396	 12	44.0	6.5	 25
397	 12	51.0	9.5	 20
398	 12	49.0	8.1	 25
399	 12	49.0	10.1	 25
400	 12	53.3	6.8	 20
401	 12	50.0	8.4	 25
402	 12	68.0	8.2	 25
403	 12	61.3	9.3	 20
404	 12	47.0	8.3	 25
405	 12	124.0	17.2	 25
406	 12	50.3	13.4	 20
407	 12	47.0	7.5	 25
408	 12	49.0	7.6	 25
409	 12	50.3	8.9	 20
410	 12	60.0	11.4	 25
411	 12	47.0	6.9	 25
412	 12	49.3	8.2	 20
413	 12	51.0	9.0	 25
414	 12	55.0	10.0	 25
415	 12	57.3	8.6	 20
416	 12	92.0	16.2	 25
417	 12	50.0	8.3	 25
418	 12	48.3	7.2	 20
419	 12	55.0	6.7	 25
420	 12	173.0	19.6	 25
421	 12	48.5	6.3	 20
422	 12	48.0	11.1	 25
423	 12	49.0	8.1	 25
424	 12	61.0	10.7	 20
425	 12	61.0	8.3	 25
426	 12	64.0	11.3	 25
427	 12	47.0	7.9	 20
428	 12	46.0	9.7	 25
429	 12	46.3	9.8	 20
430	 12	44.0	7.7	 25
431	 12	47.0	6.9	 25
432	 12	48.3	8.6	 20
433	 12	56.0	11.3	 25
434	 12	51.0	9.3	 25
435	 12	56.3	10.5	 20
436	 12	54.0	7.4	 25
437	 12	54.0	9.0	 25
438	 12	84.0	13.6	 20
439	 12	49.0	7.9	 25
440	 12	80.0	11.8	 25
441	 12	48.8	13.4	 20
442	 12	44.0	5.1	 25
443	 12	46.0	7.3	 25
444	 12	45.3	10.0	 20
445	 12	53.0	8.8	 25
446	 12	69.0	11.9	 25
447	 12	54.8	9.7	 20
448	 12	57.0	8.8	 25
449	 12	48.0	9.5	 25
450	 12	49.3	9.0	 20
451	 12	52.0	44.5	 25
452	 12	47.0	7.2	 25
453	 12	49.0	7.2	 20
454	 12	47.0	6.5	 25
455	 12	51.0	9.6	 25
456	 12	51.3	7.2	 20
457	 12	49.0	10.2	 25
458	 12	46.0	6.5	 25
459	 12	45.3	7.3	 20
460	 12	47.0	8.9	 25
461	 12	50.0	8.4	 25
462	 12	50.5	9.3	 20
463	 12	45.0	9.1	 25
464	 12	49.0	9.6	 25
465	 12	44.3	7.7	 20
466	 12	60.0	9.7	 25
467	 12	51.0	7.5	 25
468	 12	48.3	6.9	 20
469	 12	53.0	9.8	 25
470	 12	46.0	7.8	 25
471	 12	48.0	8.8	 20
472	 12	50.0	7.4	 25
473	 12	46.0	8.6	 25
474	 12	181.5	29.7	 20
475	 12	42.0	7.2	 25
476	 12	57.0	10.7	 25
477	 12	43.3	6.0	 20
478	 12	49.0	10.4	 25
479	 12	51.0	8.9	 25
480	 12	44.0	7.0	 16
481	 12	93.3	12.5	 20
482	 12	73.3	23.5	 20
483	 12	56.5	8.3	 16
484	 12	81.3	15.9	 20
485	 12	69.3	9.8	 20
486	 12	92.3	9.3	 16
487	 12	53.3	10.9	 20
488	 12	56.0	9.1	 20
489	 12	84.3	13.8	 16
490	 12	72.8	11.8	 20
491	 12	51.0	7.6	 20
492	 12	46.0	7.3	 16
493	 12	45.0	7.2	 20
494	 12	50.5	8.6	 20
495	 12	49.5	9.3	 16
496	 12	49.3	10.5	 20
497	 12	50.0	6.6	 20
498	 12	54.3	8.7	 16
499	 12	52.3	15.8	 20
500	 12	49.3	8.6	 20
501	 12	59.0	9.9	 16
502	 12	48.3	9.2	 20
503	 12	71.0	12.1	 20
504	 12	65.5	11.0	 16
505	 12	67.3	9.3	 20
506	 12	50.5	9.0	 20
507	 12	71.3	11.7	 16
508	 12	43.5	6.9	 20
509	 12	53.5	10.1	 20
510	 12	48.5	7.6	 16
511	 12	51.0	10.9	 20
512	 12	55.3	7.5	 20
513	 12	53.8	5.8	 16
514	 12	48.5	8.6	 20
515	 12	47.0	7.3	 20
516	 12	49.8	10.2	 16
517	 12	52.0	6.8	 20
518	 12	53.0	7.5	 20
519	 12	44.0	3.9	 16
520	 12	41.0	7.4	 20
521	 12	46.8	6.7	 20
522	 12	42.0	9.2	 16
523	 12	42.3	6.3	 20
524	 12	50.3	8.7	 20
525	 12	52.3	7.4	 16
526	 12	49.3	8.5	 20
527	 12	71.8	8.2	 20
528	 12	55.3	13.3	 16
529	 12	46.0	6.1	 20
530	 12	58.0	9.0	 20
531	 12	45.3	6.5	 16
532	 12	47.3	7.4	 20
533	 12	45.0	7.0	 20
534	 12	47.3	8.7	 16
535	 12	47.0	7.9	 20
536	 12	48.5	6.9	 20
537	 12	59.0	10.2	 16
538	 12	51.0	10.1	 20
539	 12	49.3	9.0	 20
540	 12	44.0	7.3	 16
541	 12	45.0	5.2	 20
542	 12	71.8	10.3	 20
543	 12	59.5	15.1	 16
544	 12	386.3	45.2	 20
545	 12	47.3	10.2	 20
546	 12	57.3	9.4	 16
547	 12	130.0	16.1	 20
548	 12	85.8	11.8	 20
549	 12	47.8	9.8	 16
550	 12	49.0	8.8	 20
551	 12	54.8	12.4	 20
552	 12	51.3	7.8	 16
553	 12	82.3	15.7	 20
554	 12	50.3	7.3	 16
555	 12	52.0	9.5	 20
556	 12	47.0	8.6	 20
557	 12	57.3	8.6	 16
558	 12	41.0	6.5	 20
559	 12	44.8	8.9	 20
560	 12	52.0	9.7	 16
561	 12	44.3	6.0	 20
562	 12	45.3	5.5	 20
563	 12	47.8	9.2	 16
564	 12	54.3	9.4	 20
565	 12	42.5	7.3	 20
566	 12	45.3	5.8	 16
567	 12	51.8	7.7	 20
568	 12	83.0	11.3	 20
569	 12	50.0	6.9	 16
570	 12	43.5	6.0	 20
571	 12	49.5	10.8	 20
572	 12	45.5	7.8	 16
573	 12	41.3	6.7	 20
574	 12	54.8	10.4	 20
575	 12	52.0	8.9	 16
576	 12	71.3	7.8	 20
577	 12	45.0	6.7	 20
578	 12	50.3	5.5	 16
579	 12	65.0	8.8	 20
580	 12	58.0	7.8	 20
581	 12	44.3	6.1	 16
582	 12	48.3	8.4	 20
583	 12	51.0	8.2	 20
584	 12	46.0	7.8	 16
585	 12	51.0	8.6	 25
586	 12	51.0	9.4	 25
587	 12	48.8	6.5	 20
588	 12	49.0	4.3	 25
589	 12	44.0	8.3	 25
590	 12	40.3	6.1	 20
591	 12	56.0	9.6	 25
592	 12	56.0	10.3	 25
593	 12	49.3	7.9	 20
594	 12	46.0	7.1	 25
595	 12	55.0	9.5	 25
596	 12	46.0	9.3	 20
597	 12	42.0	8.8	 25
598	 12	44.0	6.7	 25
599	 12	48.3	9.3	 20
600	 12	48.0	8.3	 25
601	 12	50.0	7.2	 25
602	 12	45.3	6.7	 20
603	 12	46.0	9.6	 25
604	 12	44.0	6.8	 25
605	 12	49.0	8.8	 20
606	 12	53.0	7.9	 25
607	 12	53.0	9.3	 25
608	 12	68.3	11.6	 20
609	 12	49.0	8.4	 25
610	 12	56.0	14.0	 25
611	 12	53.0	8.4	 20
612	 12	55.0	8.9	 25
613	 12	43.0	7.3	 25
614	 12	56.0	10.8	 20
615	 12	50.0	9.8	 25
616	 12	49.0	8.8	 25
617	 12	188.5	20.7	 20
618	 12	154.0	17.6	 25
619	 12	46.0	10.2	 25
620	 12	47.0	9.5	 20
621	 12	103.0	13.2	 25
622	 12	102.0	14.7	 25
623	 12	109.5	18.8	 20
624	 12	53.0	10.6	 25
625	 12	48.0	7.0	 25
626	 12	46.0	8.2	 20
627	 12	43.0	8.6	 25
628	 12	55.0	8.0	 25
629	 12	44.3	6.7	 20
630	 12	51.0	7.5	 25
631	 12	47.0	7.6	 25
632	 12	47.0	6.4	 20
633	 12	99.0	13.7	 25
634	 12	43.0	7.7	 25
635	 12	43.0	9.2	 20
636	 12	46.0	6.3	 25
637	 12	44.0	10.6	 25
638	 12	53.3	9.1	 20
639	 12	1717.0	281.0	 25
  0	 13	51.0	5.6	 20
  1	 13	50.5	9.5	 16
  2	 13	47.3	7.9	 20
  3	 13	88.0	13.9	 20
  4	 13	49.5	7.9	 16
  5	 13	71.8	14.0	 20
  6	 13	54.3	8.6	 20
  7	 13	112.8	13.3	 16
  8	 13	73.0	14.0	 20
  9	 13	71.3	10.7	 20
 10	 13	45.3	7.5	 16
 11	 13	62.0	10.9	 20
 12	 13	49.0	10.6	 20
 13	 13	54.5	20.1	 16
 14	 13	41.3	7.9	 20
 15	 13	49.5	8.2	 20
 16	 13	171.0	19.3	 16
 17	 13	50.8	7.9	 20
 18	 13	47.3	8.1	 20
 19	 13	47.0	6.3	 16
 20	 13	76.0	14.5	 20
 21	 13	47.5	8.0	 20
 22	 13	54.0	7.6	 16
 23	 13	73.3	11.6	 20
 24	 13	78.5	10.7	 20
 25	 13	65.5	11.2	 16
 26	 13	41.3	6.5	 20
 27	 13	58.0	9.2	 20
 28	 13	65.0	7.2	 16
 29	 13	64.3	11.1	 20
 30	 13	74.3	8.5	 20
 31	 13	62.0	14.9	 16
 32	 13	54.3	8.3	 20
 33	 13	52.0	10.4	 20
 34	 13	45.0	5.4	 16
 35	 13	46.3	10.6	 20
 36	 13	44.3	5.4	 20
 37	 13	55.5	15.5	 16
 38	 13	147.3	30.8	 20
 39	 13	59.5	8.7	 20
 40	 13	80.5	7.7	 16
 41	 13	57.3	13.4	 20
 42	 13	48.3	10.9	 20
 43	 13	135.5	21.1	 16
 44	 13	64.0	10.3	 20
 45	 13	45.8	8.3	 20
 46	 13	45.5	6.3	 16
 47	 13	45.3	7.9	 20
 48	 13	65.8	9.9	 16
 49	 13	60.3	9.4	 20
 50	 13	56.5	9.8	 20
 51	 13	55.0	9.9	 16
 52	 13	48.3	9.8	 20
 53	 13	61.0	12.4	 20
 54	 13	92.0	14.2	 16
 55	 13	50.8	10.1	 20
 56	 13	55.0	8.7	 20
 57	 13	45.5	8.1	 20
 58	 13	50.0	9.4	 25
 59	 13	95.0	15.6	 25
 60	 13	44.0	8.9	 20
 61	 13	55.0	10.8	 25
 62	 13	70.0	12.3	 25
 63	 13	49.5	9.5	 20
 64	 13	60.0	9.5	 25
 65	 13	56.0	8.5	 25
 66	 13	51.0	8.6	 20
 67	 13	58.0	9.7	 25
 68	 13	65.0	12.4	 25
 69	 13	64.3	12.5	 20
 70	 13	61.0	8.0	 25
 71	 13	224.0	33.7	 25
 72	 13	116.3	17.4	 20
 73	 13	54.0	9.5	 25
 74	 13	48.0	7.1	 25
 75	 13	46.0	4.9	 20
 76	 13	65.0	13.7	 25
 77	 13	52.0	7.7	 25
 78	 13	50.5	7.7	 20
 79	 13	54.0	11.5	 25
 80	 13	69.0	11.4	 25
 81	 13	53.3	13.3	 20
 82	 13	57.0	12.9	 25
 83	 13	115.0	20.7	 25
 84	 13	43.0	7.9	 20
 85	 13	48.0	8.7	 25
 86	 13	61.0	10.8	 25
 87	 13	130.3	19.7	 20
 88	 13	57.0	10.8	 25
 89	 13	51.0	7.6	 25
 90	 13	104.3	15.3	 20
 91	 13	106.0	23.6	 25
 92	 13	119.0	21.4	 25
 93	 13	49.5	10.6	 20
 94	 13	66.0	11.9	 25
 95	 13	181.0	31.3	 25
 96	 13	53.0	7.5	 20
 97	 13	48.0	11.2	 25
 98	 13	59.0	8.6	 25
 99	 13	53.3	10.1	 20
100	 13	50.0	8.6	 25
101	 13	86.0	15.2	 25
102	 13	101.8	16.4	 20
103	 13	42.0	7.8	 25
104	 13	48.0	8.7	 25
105	 13	54.3	9.6	 20
106	 13	47.0	9.7	 25
107	 13	66.0	13.3	 25
108	 13	57.5	9.7	 20
109	 13	48.0	9.9	 25
110	 13	56.0	9.7	 25
111	 13	78.3	11.4	 20
112	 13	161.0	27.9	 25
113	 13	55.0	12.8	 25
114	 13	60.5	11.1	 20
115	 13	47.0	10.0	 25
116	 13	69.0	10.6	 25
117	 13	45.8	6.9	 20
118	 13	59.0	11.6	 25
119	 13	63.0	9.3	 25
120	 13	47.5	10.0	 20
121	 13	63.0	9.4	 25
122	 13	67.0	12.8	 25
123	 13	58.0	9.3	 20
124	 13	42.0	7.0	 25
125	 13	43.0	7.6	 25
126	 13	60.3	11.4	 20
127	 13	190.0	41.6	 25
128	 13	127.0	18.7	 25
129	 13	129.0	24.3	 20
130	 13	384.0	50.7	 25
131	 13	199.0	21.3	 25
132	 13	1097.3	113.5	 20
133	 13	669.0	57.9	 25
134	 13	136.0	22.8	 25
135	 13	204.3	24.9	 20
136	 13	279.0	31.5	 25
137	 13	178.0	21.9	 25
138	 13	137.3	23.3	 20
139	 13	144.0	21.5	 25
140	 13	243.0	19.9	 25
141	 13	991.3	115.7	 20
142	 13	128.0	34.4	 25
143	 13	51.0	10.2	 25
144	 13	52.5	8.0	 20
145	 13	246.0	47.6	 25
146	 13	191.0	69.0	 25
147	 13	127.0	25.0	 20
148	 13	55.0	8.4	 25
149	 13	107.0	16.2	 25
150	 13	83.0	15.0	 20
151	 13	206.0	39.9	 25
152	 13	226.0	119.1	 25
153	 13	51.5	9.6	 20
154	 13	152.0	30.2	 25
155	 13	69.0	11.2	 25
156	 13	68.5	9.2	 20
157	 13	128.0	23.7	 25
158	 13	47.0	8.4	 25
159	 13	101.3	20.2	 20
160	 13	61.0	9.5	 25
161	 13	117.0	18.0	 25
162	 13	69.3	10.2	 20
163	 13	299.0	56.0	 25
164	 13	537.0	86.1	 25
165	 13	408.8	61.9	 20
166	 13	62.0	10.7	 25
167	 13	1055.0	129.2	 25
168	 13	151.3	21.0	 20
169	 13	52.0	7.8	 25
170	 13	51.0	9.2	 25
171	 13	92.3	13.5	 20
172	 13	343.0	60.0	 25
173	 13	580.8	81.7	 20
174	 13	78.0	12.9	 25
175	 13	94.0	18.8	 25
176	 13	640.8	47.6	 20
177	 13	74.0	10.6	 25
178	 13	47.0	8.4	 25
179	 13	95.3	17.8	 20
180	 13	51.0	7.0	 25
181	 13	47.0	8.8	 25
182	 13	49.5	10.3	 20
183	 13	68.0	11.3	 25
184	 13	50.0	16.0	 25
185	 13	43.3	5.8	 20
186	 13	48.0	8.6	 25
187	 13	48.0	7.1	 25
188	 13	46.0	9.0	 20
189	 13	43.0	6.2	 25
190	 13	53.0	9.6	 25
191	 13	52.3	14.4	 20
192	 13	59.0	9.4	 25
193	 13	43.0	7.7	 25
194	 13	45.8	8.8	 20
195	 13	46.0	7.3	 25
196	 13	50.0	9.7	 25
197	 13	47.3	8.4	 20
198	 13	49.0	7.0	 25
199	 13	44.0	12.0	 25
200	 13	53.0	8.2	 20
201	 13	44.0	8.5	 25
202	 13	54.0	12.7	 25
203	 13	44.5	9.2	 20
204	 13	48.0	8.1	 25
205	 13	47.0	8.6	 25
206	 13	45.5	7.9	 20
207	 13	48.0	8.4	 25
208	 13	56.0	25.6	 25
209	 13	92.3	15.2	 20
210	 13	51.0	9.7	 25
211	 13	503.0	62.7	 25
212	 13	48.3	9.6	 20
213	 13	44.0	7.4	 25
214	 13	56.0	8.6	 25
215	 13	51.5	7.4	 20
216	 13	66.0	11.5	 25
217	 13	46.0	5.9	 25
218	 13	51.0	9.2	 20
219	 13	49.0	7.2	 25
220	 13	43.0	7.3	 25
221	 13	74.3	10.7	 20
222	 13	67.0	12.0	 25
223	 13	45.0	8.4	 25
224	 13	42.3	8.0	 20
225	 13	51.0	9.9	 25
226	 13	41.0	7.4	 25
227	 13	45.8	7.1	 20
228	 13	48.0	6.0	 25
229	 13	49.0	9.4	 25
230	 13	51.0	8.6	 20
231	 13	43.0	9.3	 25
232	 13	51.0	8.2	 25
233	 13	44.0	9.1	 20
234	 13	85.0	15.4	 25
235	 13	65.0	10.7	 25
236	 13	46.3	7.1	 20
237	 13	44.0	7.0	 25
238	 13	45.0	10.5	 25
239	 13	52.3	8.9	 20
240	 13	47.0	12.3	 25
241	 13	46.0	7.6	 25
242	 13	59.3	11.8	 20
243	 13	45.0	7.6	 25
244	 13	48.0	8.9	 25
245	 13	48.8	6.9	 20
246	 13	45.0	7.0	 25
247	 13	48.0	7.7	 25
248	 13	47.5	14.0	 20
249	 13	47.0	7.4	 25
250	 13	49.0	7.8	 25
251	 13	52.0	6.2	 20
252	 13	47.0	8.5	 25
253	 13	42.0	5.1	 25
254	 13	44.3	7.4	 20
255	 13	46.0	7.6	 25
256	 13	46.0	6.2	 25
257	 13	50.3	8.9	 20
258	 13	45.0	8.0	 25
259	 13	50.0	7.9	 25
260	 13	47.3	8.2	 20
261	 13	63.0	12.5	 25
262	 13	96.0	9.2	 25
263	 13	56.0	8.6	 20
264	 13	54.0	8.3	 25
265	 13	45.0	7.2	 25
266	 13	45.3	7.3	 20
267	 13	58.0	9.4	 25
268	 13	47.0	6.9	 20
269	 13	58.3	9.2	 16
270	 13	43.3	7.0	 20
271	 13	51.3	8.4	 20
272	 13	50.3	10.7	 16
273	 13	41.3	6.5	 20
274	 13	41.3	8.3	 20
275	 13	45.3	8.5	 16
276	 13	43.3	6.1	 20
277	 13	49.5	8.7	 20
278	 13	50.3	7.6	 16
279	 13	100.8	14.3	 20
280	 13	85.5	14.7	 20
281	 13	43.5	7.7	 16
282	 13	49.0	9.6	 20
283	 13	51.0	8.3	 20
284	 13	51.5	7.4	 16
285	 13	44.8	6.2	 20
286	 13	49.5	7.8	 20
287	 13	44.5	7.7	 16
288	 13	47.3	7.5	 20
289	 13	60.0	9.0	 20
290	 13	60.0	13.3	 16
291	 13	48.0	7.5	 20
292	 13	62.5	11.1	 20
293	 13	49.5	11.3	 16
294	 13	48.8	9.3	 20
295	 13	53.8	9.3	 20
296	 13	55.5	9.2	 16
297	 13	50.0	8.8	 20
298	 13	52.3	8.4	 20
299	 13	47.8	9.8	 16
300	 13	52.3	10.3	 20
301	 13	47.3	7.2	 16
302	 13	43.5	5.8	 20
303	 13	41.0	7.5	 20
304	 13	47.3	7.0	 16
305	 13	45.5	6.1	 20
306	 13	48.0	8.1	 20
307	 13	63.3	10.4	 16
308	 13	61.3	9.5	 20
309	 13	71.5	8.6	 20
310	 13	54.0	10.2	 16
311	 13	54.5	10.5	 20
312	 13	52.8	7.5	 20
313	 13	46.3	7.5	 16
314	 13	48.3	7.1	 20
315	 13	55.0	9.1	 20
316	 13	51.3	7.3	 16
317	 13	48.0	6.6	 20
318	 13	44.0	9.5	 20
319	 13	45.3	8.2	 16
320	 13	51.5	10.8	 20
321	 13	51.5	7.7	 20
322	 13	62.0	7.4	 16
323	 13	52.5	8.4	 20
324	 13	46.3	8.3	 20
325	 13	47.3	8.3	 16
326	 13	49.8	8.0	 20
327	 13	65.3	20.3	 20
328	 13	88.5	16.8	 16
329	 13	55.3	8.2	 20
330	 13	53.0	9.6	 20
331	 13	52.0	8.3	 16
332	 13	55.0	10.9	 20
333	 13	53.5	10.6	 20
334	 13	53.5	7.4	 16
335	 13	65.5	9.6	 20
336	 13	48.0	12.6	 20
337	 13	45.5	8.4	 16
338	 13	45.0	6.7	 20
339	 13	59.0	8.0	 20
340	 13	46.3	6.1	 16
341	 13	82.3	12.8	 20
342	 13	50.5	10.3	 20
343	 13	57.3	9.0	 16
344	 13	52.0	6.9	 20
345	 13	55.0	9.3	 20
346	 13	56.8	7.3	 16
347	 13	56.3	9.1	 20
348	 13	65.5	10.3	 20
349	 13	41.0	5.5	 16
350	 13	61.0	9.9	 20
351	 13	50.0	8.0	 20
352	 13	74.0	11.0	 16
353	 13	62.3	9.8	 20
354	 13	54.0	9.5	 20
355	 13	57.0	8.4	 16
356	 13	46.0	6.7	 20
357	 13	50.3	7.5	 20
358	 13	64.5	10.8	 16
359	 13	65.3	9.0	 20
360	 13	48.5	7.4	 20
361	 13	45.3	8.4	 16
362	 13	65.3	12.2	 20
363	 13	47.3	9.7	 20
364	 13	46.5	5.3	 16
365	 13	46.5	7.9	 20
366	 13	47.3	7.9	 20
367	 13	50.0	7.1	 16
368	 13	49.3	6.4	 20
369	 13	57.8	10.2	 20
370	 13	57.3	10.4	 16
371	 13	77.8	14.2	 20
372	 13	51.3	10.1	 20
373	 13	54.0	11.0	 16
374	 13	47.0	5.7	 25
375	 13	56.0	8.5	 25
376	 13	69.0	12.2	 20
377	 13	52.0	8.2	 25
378	 13	54.0	10.6	 25
379	 13	54.5	9.7	 20
380	 13	46.0	7.7	 25
381	 13	53.0	11.2	 25
382	 13	49.0	8.9	 20
383	 13	45.0	7.3	 25
384	 13	117.0	16.3	 25
385	 13	56.3	10.1	 20
386	 13	62.0	8.3	 25
387	 13	49.0	6.4	 25
388	 13	47.0	8.6	 20
389	 13	48.0	10.0	 25
390	 13	47.0	7.3	 25
391	 13	43.0	5.7	 20
392	 13	50.0	10.3	 25
393	 13	51.0	9.1	 25
394	 13	75.3	12.9	 20
395	 13	50.0	8.6	 25
396	 13	51.0	8.9	 25
397	 13	52.3	7.8	 20
398	 13	46.0	8.7	 25
399	 13	49.0	8.7	 25
400	 13	50.3	8.3	 20
401	 13	63.0	8.8	 25
402	 13	77.0	9.1	 25
403	 13	53.0	8.4	 20
404	 13	63.0	10.2	 25
405	 13	64.0	10.4	 25
406	 13	48.5	7.7	 20
407	 13	46.0	6.6	 25
408	 13	48.0	7.6	 25
409	 13	48.3	4.9	 20
410	 13	70.0	11.5	 25
411	 13	50.0	8.9	 25
412	 13	46.8	9.0	 20
413	 13	97.0	10.6	 25
414	 13	55.0	9.0	 25
415	 13	76.3	9.9	 20
416	 13	85.0	9.8	 25
417	 13	48.0	7.0	 25
418	 13	49.0	7.2	 20
419	 13	70.0	7.4	 25
420	 13	119.0	16.5	 25
421	 13	40.5	7.9	 20
422	 13	42.0	7.1	 25
423	 13	60.0	10.6	 25
424	 13	85.8	9.8	 20
425	 13	48.0	8.4	 25
426	 13	53.3	10.6	 20
427	 13	39.0	7.2	 25
428	 13	45.0	7.2	 25
429	 13	54.0	8.4	 20
430	 13	49.0	6.2	 25
431	 13	46.0	9.7	 25
432	 13	54.3	11.3	 20
433	 13	66.0	10.3	 25
434	 13	50.0	7.9	 25
435	 13	52.5	11.9	 20
436	 13	48.0	6.5	 25
437	 13	53.0	8.2	 25
438	 13	96.5	13.3	 20
439	 13	44.0	9.2	 25
440	 13	76.0	14.7	 25
441	 13	49.3	10.8	 20
442	 13	46.0	8.8	 25
443	 13	47.0	8.2	 25
444	 13	96.3	14.5	 20
445	 13	60.0	12.8	 25
446	 13	54.0	8.5	 25
447	 13	61.8	7.0	 20
448	 13	49.0	9.2	 25
449	 13	47.0	7.9	 25
450	 13	47.3	7.3	 20
451	 13	64.0	10.4	 25
452	 13	49.0	10.0	 25
453	 13	40.8	8.4	 20
454	 13	63.0	7.9	 25
455	 13	54.0	7.5	 25
456	 13	58.0	9.9	 20
457	 13	64.0	11.5	 25
458	 13	43.0	7.8	 25
459	 13	51.0	12.0	 20
460	 13	50.0	7.7	 25
461	 13	46.0	9.2	 25
462	 13	53.0	14.1	 20
463	 13	43.0	7.6	 25
464	 13	43.0	6.2	 25
465	 13	43.0	6.0	 20
466	 13	45.0	8.6	 25
467	 13	51.0	8.8	 25
468	 13	48.0	8.6	 20
469	 13	46.0	6.5	 25
470	 13	47.0	7.8	 25
471	 13	41.8	5.5	 20
472	 13	48.0	7.1	 25
473	 13	40.0	7.2	 25
474	 13	62.5	9.8	 20
475	 13	50.0	9.3	 25
476	 13	45.0	8.1	 25
477	 13	48.0	6.3	 20
478	 13	42.0	6.0	 25
479	 13	53.0	9.1	 25
480	 13	48.8	7.5	 20
481	 13	61.0	6.8	 25
482	 13	77.0	11.0	 25
483	 13	66.0	11.2	 20
484	 13	128.0	16.1	 25
485	 13	84.0	14.6	 25
486	 13	107.0	15.1	 20
487	 13	57.0	10.4	 25
488	 13	50.0	7.5	 25
489	 13	51.0	10.3	 20
490	 13	84.0	13.7	 25
491	 13	47.0	7.5	 25
492	 13	42.5	6.8	 20
493	 13	46.0	10.5	 25
494	 13	48.0	8.2	 25
495	 13	47.5	9.9	 20
496	 13	45.0	7.9	 25
497	 13	45.0	7.5	 25
498	 13	46.5	5.8	 20
499	 13	50.0	9.1	 25
500	 13	48.0	6.8	 25
501	 13	56.0	8.5	 20
502	 13	43.0	5.9	 25
503	 13	50.0	13.4	 25
504	 13	51.5	11.6	 20
505	 13	57.0	7.9	 25
506	 13	58.0	10.6	 25
507	 13	132.0	13.5	 20
508	 13	50.0	8.5	 25
509	 13	57.0	8.0	 25
510	 13	45.3	7.9	 20
511	 13	47.0	6.6	 25
512	 13	55.0	12.5	 25
513	 13	53.3	9.9	 20
514	 13	51.0	16.2	 25
515	 13	55.0	8.6	 25
516	 13	55.3	8.4	 20
517	 13	76.0	12.3	 25
518	 13	44.0	7.4	 25
519	 13	45.0	7.2	 20
520	 13	42.0	8.6	 25
521	 13	43.0	10.1	 25
522	 13	42.0	7.3	 20
523	 13	39.0	5.9	 25
524	 13	48.0	8.0	 25
525	 13	47.0	7.2	 20
526	 13	44.0	5.4	 25
527	 13	134.0	14.8	 25
528	 13	45.8	9.3	 20
529	 13	47.0	7.2	 25
530	 13	48.0	8.0	 25
531	 13	46.0	5.4	 20
532	 13	48.0	8.0	 25
533	 13	58.0	18.0	 25
534	 13	42.5	7.2	 20
535	 13	48.0	10.4	 25
536	 13	45.0	6.6	 25
537	 13	55.8	7.6	 20
538	 13	48.0	7.6	 25
539	 13	51.0	8.8	 25
540	 13	46.0	10.1	 20
541	 13	45.0	7.5	 25
542	 13	47.0	7.2	 25
543	 13	47.8	9.1	 20
544	 13	744.0	63.7	 25
545	 13	45.0	8.1	 25
546	 13	49.3	10.4	 20
547	 13	94.0	17.7	 25
548	 13	144.0	19.6	 25
549	 13	51.8	6.3	 20
550	 13	46.0	7.0	 25
551	 13	50.0	9.2	 25
552	 13	48.0	9.8	 20
553	 13	58.0	7.9	 25
554	 13	48.0	8.4	 20
555	 13	43.0	6.6	 25
556	 13	45.0	6.7	 25
557	 13	55.5	14.5	 20
558	 13	43.0	7.8	 25
559	 13	46.0	8.3	 25
560	 13	45.0	7.8	 20
561	 13	46.0	8.5	 25
562	 13	48.0	7.2	 25
563	 13	41.3	5.4	 20
564	 13	65.0	10.6	 25
565	 13	55.0	10.5	 25
566	 13	54.5	11.4	 20
567	 13	46.0	6.1	 25
568	 13	51.0	8.8	 25
569	 13	58.0	7.3	 20
570	 13	47.0	7.8	 25
571	 13	50.0	8.2	 25
572	 13	46.3	8.2	 20
573	 13	39.0	7.1	 25
574	 13	52.0	10.0	 25
575	 13	44.3	8.4	 20
576	 13	59.0	14.1	 25
577	 13	47.0	7.4	 25
578	 13	47.3	8.0	 20
579	 13	60.0	8.5	 25
580	 13	48.0	8.5	 25
581	 13	43.3	7.1	 20
582	 13	46.0	5.5	 25
583	 13	47.0	9.2	 25
584	 13	45.0	7.7	 20
585	 13	56.0	8.7	 20
586	 13	42.0	6.0	 20
587	 13	59.5	9.0	 16
588	 13	54.3	12.9	 20
589	 13	45.0	5.8	 20
590	 13	46.0	7.8	 16
591	 13	57.8	11.3	 20
592	 13	53.3	8.1	 20
593	 13	48.5	10.0	 16
594	 13	62.5	9.5	 20
595	 13	52.5	9.1	 20
596	 13	48.0	7.1	 16
597	 13	48.8	9.4	 20
598	 13	51.5	7.9	 20
599	 13	46.0	9.3	 16
600	 13	47.3	7.1	 20
601	 13	46.3	6.9	 20
602	 13	44.3	5.3	 16
603	 13	60.8	16.1	 20
604	 13	54.0	12.1	 20
605	 13	49.5	6.6	 16
606	 13	49.8	7.0	 20
607	 13	58.5	8.2	 20
608	 13	58.8	8.9	 16
609	 13	49.5	7.3	 20
610	 13	47.8	7.5	 20
611	 13	47.5	8.3	 16
612	 13	47.8	9.3	 20
613	 13	47.8	9.2	 20
614	 13	46.5	8.8	 16
615	 13	47.8	7.6	 20
616	 13	49.3	7.3	 20
617	 13	104.8	14.6	 16
618	 13	53.0	6.0	 20
619	 13	45.3	11.5	 20
620	 13	48.0	6.5	 16
621	 13	75.5	11.4	 20
622	 13	75.3	13.3	 20
623	 13	67.0	10.1	 16
624	 13	50.5	9.2	 20
625	 13	47.8	7.2	 20
626	 13	48.3	6.8	 16
627	 13	47.5	7.8	 20
628	 13	44.3	7.1	 20
629	 13	50.3	6.5	 16
630	 13	52.0	19.7	 20
631	 13	48.3	9.6	 20
632	 13	46.3	6.3	 16
633	 13	53.5	12.0	 20
634	 13	49.3	8.4	 20
635	 13	48.8	8.3	 16
636	 13	49.0	8.5	 20
637	 13	49.0	9.9	 20
638	 13	51.8	6.9	 16
639	 13	56.3	7.0	 20
  0	 14	1692.0	294.6	 25
  1	 14	58.5	10.2	 20
  2	 14	61.0	8.9	 25
  3	 14	47.0	8.0	 25
  4	 14	46.0	8.8	 20
  5	 14	47.0	7.4	 25
  6	 14	47.0	8.9	 25
  7	 14	72.3	7.7	 20
  8	 14	51.0	8.6	 25
  9	 14	44.0	7.3	 25
 10	 14	48.0	6.8	 20
 11	 14	128.0	19.4	 25
 12	 14	108.0	16.1	 25
 13	 14	46.3	8.2	 20
 14	 14	51.0	10.1	 25
 15	 14	54.0	9.4	 25
 16	 14	47.3	8.7	 20
 17	 14	48.0	7.9	 25
 18	 14	53.0	12.6	 25
 19	 14	248.0	27.5	 20
 20	 14	82.0	16.0	 25
 21	 14	162.0	16.5	 25
 22	 14	50.3	6.9	 20
 23	 14	45.0	6.6	 25
 24	 14	49.0	10.9	 25
 25	 14	57.3	9.9	 20
 26	 14	56.0	9.8	 25
 27	 14	58.0	12.2	 25
 28	 14	79.3	20.9	 20
 29	 14	122.0	13.3	 25
 30	 14	98.0	15.1	 25
 31	 14	51.0	9.2	 20
 32	 14	70.0	11.2	 25
 33	 14	47.0	6.3	 25
 34	 14	40.3	9.5	 20
 35	 14	47.0	8.1	 25
 36	 14	54.0	7.0	 25
 37	 14	47.0	6.5	 20
 38	 14	64.0	11.7	 25
 39	 14	257.0	28.8	 25
 40	 14	47.3	7.5	 20
 41	 14	47.0	7.1	 25
 42	 14	46.0	6.8	 25
 43	 14	50.0	9.8	 20
 44	 14	46.0	8.6	 25
 45	 14	54.3	10.4	 20
 46	 14	51.0	7.0	 25
 47	 14	92.0	12.8	 25
 48	 14	79.0	11.1	 20
 49	 14	137.0	27.4	 25
 50	 14	99.0	21.1	 25
 51	 14	67.0	9.7	 20
 52	 14	73.0	11.0	 25
 53	 14	70.0	16.7	 25
 54	 14	50.5	8.7	 20
 55	 14	58.0	10.3	 25
 56	 14	49.0	6.6	 25
 57	 14	48.8	9.2	 16
 58	 14	47.3	10.8	 20
 59	 14	53.0	6.2	 20
 60	 14	88.0	18.7	 16
 61	 14	86.5	14.2	 20
 62	 14	61.0	11.8	 20
 63	 14	114.8	28.3	 16
 64	 14	92.3	13.3	 20
 65	 14	50.0	7.2	 20
 66	 14	54.0	8.6	 16
 67	 14	58.8	17.3	 20
 68	 14	45.0	9.1	 20
 69	 14	43.0	6.6	 16
 70	 14	123.0	25.6	 20
 71	 14	72.0	14.5	 20
 72	 14	73.0	14.0	 16
 73	 14	50.3	9.7	 20
 74	 14	45.0	8.4	 20
 75	 14	124.3	25.1	 16
 76	 14	66.0	13.3	 20
 77	 14	58.3	9.0	 20
 78	 14	41.5	6.6	 16
 79	 14	47.8	9.2	 20
 80	 14	48.5	9.1	 20
 81	 14	910.5	139.8	 16
 82	 14	63.5	9.2	 20
 83	 14	58.8	9.6	 20
 84	 14	52.5	7.7	 16
 85	 14	42.0	6.6	 20
 86	 14	50.5	9.7	 20
 87	 14	47.8	6.8	 16
 88	 14	54.0	7.9	 20
 89	 14	46.5	8.4	 20
 90	 14	46.0	6.0	 16
 91	 14	44.5	6.8	 20
 92	 14	57.8	12.9	 20
 93	 14	48.3	7.5	 16
 94	 14	42.0	6.9	 20
 95	 14	51.8	9.0	 20
 96	 14	90.5	14.1	 16
 97	 14	60.0	8.3	 20
 98	 14	52.3	8.7	 20
 99	 14	89.0	13.3	 16
100	 14	42.3	8.5	 20
101	 14	44.5	6.8	 20
102	 14	46.0	8.6	 16
103	 14	52.3	10.9	 20
104	 14	45.0	7.2	 20
105	 14	60.8	9.9	 16
106	 14	161.5	24.9	 20
107	 14	249.5	25.3	 20
108	 14	44.3	5.5	 16
109	 14	51.3	8.8	 20
110	 14	51.0	8.1	 20
111	 14	49.8	6.1	 16
112	 14	73.5	10.7	 20
113	 14	61.3	12.6	 20
114	 14	48.8	8.8	 16
115	 14	46.3	10.2	 20
116	 14	267.3	28.2	 20
117	 14	266.5	24.3	 16
118	 14	73.0	10.4	 20
119	 14	47.0	6.1	 20
120	 14	224.0	19.9	 16
121	 14	339.3	72.1	 20
122	 14	74.5	9.8	 20
123	 14	73.8	16.9	 16
124	 14	47.0	7.4	 20
125	 14	43.3	10.7	 20
126	 14	258.3	33.5	 16
127	 14	52.3	9.5	 20
128	 14	49.3	8.6	 20
129	 14	59.0	10.4	 16
130	 14	54.3	7.4	 20
131	 14	101.8	19.7	 20
132	 14	125.3	19.4	 16
133	 14	54.0	9.1	 20
134	 14	51.0	6.8	 20
135	 14	58.3	8.4	 16
136	 14	102.0	13.4	 20
137	 14	142.5	17.1	 20
138	 14	133.3	15.2	 16
139	 14	134.5	13.2	 20
140	 14	72.5	9.8	 20
141	 14	62.3	6.2	 16
142	 14	56.5	9.9	 20
143	 14	50.3	9.5	 20
144	 14	64.3	10.8	 16
145	 14	62.3	16.0	 20
146	 14	46.0	10.2	 20
147	 14	111.3	12.1	 16
148	 14	48.0	9.7	 20
149	 14	68.0	9.8	 20
150	 14	46.0	7.0	 16
151	 14	72.3	9.3	 20
152	 14	53.0	8.1	 20
153	 14	50.5	8.4	 16
154	 14	65.5	10.2	 20
155	 14	48.0	9.9	 20
156	 14	46.3	7.7	 16
157	 14	203.0	26.1	 20
158	 14	84.5	13.6	 20
159	 14	41.0	5.6	 16
160	 14	43.5	7.8	 20
161	 14	65.3	8.7	 20
162	 14	49.3	7.3	 16
163	 14	63.0	14.9	 25
164	 14	199.0	25.1	 25
165	 14	73.5	14.0	 20
166	 14	51.0	7.8	 25
167	 14	60.0	13.9	 25
168	 14	55.0	6.7	 20
169	 14	53.0	12.0	 25
170	 14	54.0	7.8	 25
171	 14	214.5	35.7	 20
172	 14	59.0	10.7	 25
173	 14	59.0	10.5	 20
174	 14	58.0	9.8	 25
175	 14	68.0	11.8	 25
176	 14	74.0	9.8	 20
177	 14	49.0	9.1	 25
178	 14	80.0	14.0	 25
179	 14	70.0	11.2	 20
180	 14	48.0	8.8	 25
181	 14	45.0	10.3	 25
182	 14	584.8	61.3	 20
183	 14	58.0	10.1	 25
184	 14	64.0	12.2	 25
185	 14	64.0	9.4	 20
186	 14	61.0	10.4	 25
187	 14	68.0	10.8	 25
188	 14	65.8	11.5	 20
189	 14	70.0	13.5	 25
190	 14	72.0	10.7	 25
191	 14	67.3	10.2	 20
192	 14	62.0	13.8	 25
193	 14	59.0	8.8	 25
194	 14	67.5	11.4	 20
195	 14	62.0	30.6	 25
196	 14	60.0	10.3	 25
197	 14	64.0	13.5	 20
198	 14	58.0	11.6	 25
199	 14	61.0	12.5	 25
200	 14	65.8	12.2	 20
201	 14	57.0	11.6	 25
202	 14	60.0	12.9	 25
203	 14	60.0	11.3	 20
204	 14	62.0	11.1	 25
205	 14	62.0	10.6	 25
206	 14	62.0	10.7	 20
207	 14	59.0	13.9	 25
208	 14	66.0	11.9	 25
209	 14	71.0	11.0	 20
210	 14	65.0	14.3	 25
211	 14	65.0	9.4	 25
212	 14	64.3	10.1	 20
213	 14	58.0	9.3	 25
214	 14	66.0	12.0	 25
215	 14	71.5	24.4	 20
216	 14	56.0	8.5	 25
217	 14	60.0	8.9	 25
218	 14	62.3	9.3	 20
219	 14	69.0	16.7	 25
220	 14	65.0	10.6	 25
221	 14	65.8	10.1	 20
222	 14	72.0	11.7	 25
223	 14	70.0	13.2	 25
224	 14	67.5	14.8	 20
225	 14	71.0	11.3	 25
226	 14	74.0	13.0	 25
227	 14	71.5	10.2	 20
228	 14	73.0	12.8	 25
229	 14	68.0	13.7	 25
230	 14	66.0	11.6	 20
231	 14	64.0	11.4	 25
232	 14	66.0	10.7	 25
233	 14	62.3	13.1	 20
234	 14	66.0	10.1	 25
235	 14	67.0	12.7	 25
236	 14	69.5	13.4	 20
237	 14	59.0	9.6	 25
238	 14	61.0	10.4	 25
239	 14	64.5	9.0	 20
240	 14	64.0	12.5	 25
241	 14	58.0	11.2	 25
242	 14	50.8	8.6	 20
243	 14	51.0	7.8	 25
244	 14	56.0	9.2	 25
245	 14	55.5	12.3	 20
246	 14	66.0	10.6	 25
247	 14	58.0	11.8	 25
248	 14	62.3	11.6	 20
249	 14	61.0	14.0	 25
250	 14	57.0	12.1	 25
251	 14	60.5	10.8	 20
252	 14	59.0	8.6	 25
253	 14	59.0	9.9	 25
254	 14	63.3	10.2	 20
255	 14	61.0	9.6	 25
256	 14	56.0	10.8	 25
257	 14	65.8	16.3	 20
258	 14	61.0	11.0	 25
259	 14	61.0	9.9	 25
260	 14	64.0	9.7	 20
261	 14	65.0	7.4	 25
262	 14	63.0	7.2	 25
263	 14	61.5	10.7	 20
264	 14	61.0	10.3	 25
265	 14	50.0	10.1	 25
266	 14	57.5	9.7	 20
267	 14	62.0	13.8	 25
268	 14	50.0	9.1	 25
269	 14	59.0	8.6	 20
270	 14	53.0	9.7	 25
271	 14	61.0	12.2	 25
272	 14	57.3	12.2	 20
273	 14	56.0	12.7	 25
274	 14	55.0	12.7	 25
275	 14	70.3	17.5	 20
276	 14	62.0	10.4	 25
277	 14	67.0	11.0	 25
278	 14	66.3	12.6	 20
279	 14	62.0	9.4	 25
280	 14	64.0	9.3	 25
281	 14	58.8	12.7	 20
282	 14	60.0	11.9	 25
283	 14	68.0	11.7	 25
284	 14	66.3	13.1	 20
285	 14	61.0	9.3	 25
286	 14	60.0	8.9	 25
287	 14	56.5	8.3	 20
288	 14	60.0	9.5	 25
289	 14	66.0	13.2	 25
290	 14	62.5	11.9	 20
291	 14	62.0	11.0	 25
292	 14	68.0	12.5	 25
293	 14	65.8	11.4	 20
294	 14	65.0	11.1	 25
295	 14	73.0	9.8	 25
296	 14	63.8	10.2	 20
297	 14	71.0	12.5	 25
298	 14	68.3	9.4	 20
299	 14	73.0	13.1	 25
300	 14	73.0	14.6	 25
301	 14	69.8	13.9	 20
302	 14	64.0	9.6	 25
303	 14	68.0	11.3	 25
304	 14	62.3	11.1	 20
305	 14	66.0	11.2	 25
306	 14	60.0	7.1	 25
307	 14	58.3	7.8	 20
308	 14	60.0	8.8	 25
309	 14	66.0	32.1	 25
310	 14	68.5	10.8	 20
311	 14	60.0	11.1	 25
312	 14	61.0	11.0	 25
313	 14	55.5	9.1	 20
314	 14	69.0	10.6	 25
315	 14	74.0	15.8	 25
316	 14	61.0	11.6	 20
317	 14	63.0	11.3	 25
318	 14	69.0	14.3	 25
319	 14	59.3	10.3	 20
320	 14	69.0	15.4	 25
321	 14	70.0	13.9	 25
322	 14	64.5	9.5	 20
323	 14	69.0	11.7	 25
324	 14	68.0	15.2	 25
325	 14	64.5	12.8	 20
326	 14	64.0	11.0	 25
327	 14	71.0	13.0	 25
328	 14	69.3	13.0	 20
329	 14	71.0	14.7	 25
330	 14	67.0	11.0	 25
331	 14	56.3	8.3	 20
332	 14	63.0	10.1	 25
333	 14	57.0	11.2	 25
334	 14	57.3	7.7	 20
335	 14	56.0	8.1	 25
336	 14	66.0	12.5	 25
337	 14	63.3	8.8	 20
338	 14	67.0	7.6	 25
339	 14	64.0	11.1	 25
340	 14	71.0	15.9	 20
341	 14	67.0	11.2	 25
342	 14	73.0	13.4	 25
343	 14	61.3	9.1	 20
344	 14	62.0	7.4	 25
345	 14	60.0	8.6	 25
346	 14	67.0	10.7	 20
347	 14	59.0	10.1	 25
348	 14	64.0	12.9	 25
349	 14	65.0	9.8	 20
350	 14	62.0	11.0	 25
351	 14	60.0	6.3	 25
352	 14	60.3	11.9	 20
353	 14	55.0	8.6	 25
354	 14	58.0	9.4	 25
355	 14	56.8	10.6	 20
356	 14	63.0	11.0	 25
357	 14	60.0	8.4	 25
358	 14	56.5	10.0	 20
359	 14	62.0	11.6	 25
360	 14	59.0	12.0	 25
361	 14	64.3	10.7	 20
362	 14	66.0	9.9	 25
363	 14	58.0	10.6	 25
364	 14	55.5	10.4	 20
365	 14	69.0	13.8	 25
366	 14	60.0	11.9	 25
367	 14	59.0	8.9	 20
368	 14	59.0	15.3	 25
369	 14	64.0	9.3	 25
370	 14	64.3	12.2	 20
371	 14	60.0	10.9	 25
372	 14	62.0	8.7	 25
373	 14	61.3	10.4	 20
374	 14	55.8	9.9	 20
375	 14	63.0	10.4	 20
376	 14	57.5	5.1	 16
377	 14	66.0	10.7	 20
378	 14	57.3	10.3	 20
379	 14	66.3	10.0	 16
380	 14	60.0	11.7	 20
381	 14	67.0	10.5	 20
382	 14	59.5	11.6	 16
383	 14	59.0	12.1	 20
384	 14	60.0	11.1	 20
385	 14	62.3	10.1	 16
386	 14	65.0	9.9	 20
387	 14	64.8	13.4	 20
388	 14	59.8	13.0	 16
389	 14	66.0	13.7	 20
390	 14	58.0	6.8	 20
391	 14	61.8	7.5	 16
392	 14	57.5	8.5	 20
393	 14	61.0	10.7	 20
394	 14	67.0	14.3	 16
395	 14	60.3	11.7	 20
396	 14	64.3	11.3	 20
397	 14	63.3	11.7	 16
398	 14	62.3	11.4	 20
399	 14	65.5	12.3	 20
400	 14	61.0	9.2	 16
401	 14	70.3	10.2	 20
402	 14	62.0	7.2	 20
403	 14	65.8	9.6	 16
404	 14	65.0	9.6	 20
405	 14	66.5	10.8	 20
406	 14	71.8	12.3	 16
407	 14	69.3	8.7	 20
408	 14	73.5	17.2	 20
409	 14	64.8	11.2	 16
410	 14	63.5	8.5	 20
411	 14	61.3	7.2	 20
412	 14	67.5	10.7	 16
413	 14	67.3	19.5	 20
414	 14	63.0	11.5	 20
415	 14	61.3	8.3	 16
416	 14	57.3	10.0	 20
417	 14	58.5	9.2	 20
418	 14	58.5	10.7	 16
419	 14	60.0	9.0	 20
420	 14	54.5	6.7	 20
421	 14	66.0	13.3	 16
422	 14	62.5	9.4	 20
423	 14	55.0	8.3	 20
424	 14	62.3	7.9	 16
425	 14	63.5	11.1	 20
426	 14	58.3	7.9	 16
427	 14	62.0	13.5	 20
428	 14	60.0	10.1	 20
429	 14	63.5	10.8	 16
430	 14	58.0	9.3	 20
431	 14	60.3	10.4	 20
432	 14	64.3	6.9	 16
433	 14	60.3	8.9	 20
434	 14	64.5	9.2	 20
435	 14	63.3	9.0	 16
436	 14	58.0	11.2	 20
437	 14	55.0	9.7	 20
438	 14	55.3	8.2	 16
439	 14	67.3	14.7	 20
440	 14	58.5	12.1	 20
441	 14	58.8	9.9	 16
442	 14	63.3	9.8	 20
443	 14	59.3	9.1	 20
444	 14	68.0	15.2	 16
445	 14	68.3	15.2	 20
446	 14	71.3	11.6	 20
447	 14	55.5	7.8	 16
448	 14	61.0	10.7	 20
449	 14	67.3	12.8	 20
450	 14	63.0	10.3	 16
451	 14	65.5	10.3	 20
452	 14	71.5	10.3	 20
453	 14	61.3	12.1	 16
454	 14	67.3	12.1	 20
455	 14	63.0	7.6	 20
456	 14	63.5	10.3	 16
457	 14	62.0	9.7	 20
458	 14	65.8	10.6	 20
459	 14	63.3	8.0	 16
460	 14	63.8	10.5	 20
461	 14	59.3	8.3	 20
462	 14	60.0	8.0	 16
463	 14	61.5	9.6	 20
464	 14	62.5	7.5	 20
465	 14	61.0	11.8	 16
466	 14	66.0	11.8	 20
467	 14	58.3	10.7	 20
468	 14	61.5	7.8	 16
469	 14	62.3	12.2	 20
470	 14	60.0	8.3	 20
471	 14	59.5	9.5	 16
472	 14	67.3	10.4	 20
473	 14	61.3	9.2	 20
474	 14	73.0	13.4	 16
475	 14	72.0	9.8	 20
476	 14	69.8	12.0	 20
477	 14	66.0	11.0	 16
478	 14	67.8	10.9	 20
479	 14	66.0	12.5	 25
480	 14	65.3	10.1	 20
481	 14	69.0	14.1	 25
482	 14	71.0	11.9	 25
483	 14	57.8	10.1	 20
484	 14	59.0	8.7	 25
485	 14	61.0	12.5	 25
486	 14	52.3	9.5	 20
487	 14	58.0	10.7	 25
488	 14	58.0	8.3	 25
489	 14	58.3	9.9	 20
490	 14	52.0	7.0	 25
491	 14	58.0	10.1	 25
492	 14	54.3	8.8	 20
493	 14	56.0	9.0	 25
494	 14	52.0	10.0	 25
495	 14	62.3	9.3	 20
496	 14	55.0	11.3	 25
497	 14	59.0	10.1	 25
498	 14	60.0	8.8	 20
499	 14	59.0	9.6	 25
500	 14	71.0	23.8	 25
501	 14	69.0	10.6	 20
502	 14	66.0	7.9	 25
503	 14	64.0	10.6	 25
504	 14	70.0	16.5	 20
505	 14	65.0	10.5	 25
506	 14	71.0	12.9	 25
507	 14	66.8	16.4	 20
508	 14	62.0	8.4	 25
509	 14	64.0	10.9	 25
510	 14	68.3	10.3	 20
511	 14	61.0	13.4	 25
512	 14	58.0	7.8	 25
513	 14	62.5	9.5	 20
514	 14	69.0	11.1	 25
515	 14	69.0	12.3	 25
516	 14	61.0	9.1	 20
517	 14	65.0	15.4	 25
518	 14	69.0	10.6	 25
519	 14	56.3	6.6	 20
520	 14	67.0	7.7	 25
521	 14	67.0	9.6	 25
522	 14	69.3	12.4	 20
523	 14	67.0	10.9	 25
524	 14	68.0	17.2	 25
525	 14	65.5	12.1	 20
526	 14	68.0	8.8	 25
527	 14	62.0	11.6	 25
528	 14	59.5	12.8	 20
529	 14	61.0	11.4	 25
530	 14	54.0	6.5	 25
531	 14	58.3	13.7	 20
532	 14	53.0	9.3	 25
533	 14	52.0	8.7	 25
534	 14	55.3	11.2	 20
535	 14	53.0	10.0	 25
536	 14	53.0	12.9	 25
537	 14	52.8	9.7	 20
538	 14	54.0	10.4	 25
539	 14	59.0	12.4	 25
540	 14	58.0	8.7	 20
541	 14	69.0	12.0	 25
542	 14	62.0	10.9	 25
543	 14	61.5	8.3	 20
544	 14	55.0	9.2	 25
545	 14	60.0	10.9	 25
546	 14	51.3	11.3	 20
547	 14	58.0	9.3	 25
548	 14	62.0	16.3	 25
549	 14	62.5	9.3	 20
550	 14	62.0	11.1	 25
551	 14	65.0	9.4	 20
552	 14	63.0	11.7	 25
553	 14	57.0	8.3	 25
554	 14	55.3	13.4	 20
555	 14	67.0	13.2	 25
556	 14	64.0	9.2	 25
557	 14	62.3	9.8	 20
558	 14	61.0	9.8	 25
559	 14	58.0	10.3	 25
560	 14	60.0	10.4	 20
561	 14	68.0	9.6	 25
562	 14	59.0	8.5	 25
563	 14	62.5	12.2	 20
564	 14	66.0	12.2	 25
565	 14	68.0	12.1	 25
566	 14	71.3	9.4	 20
567	 14	62.0	13.0	 25
568	 14	64.0	10.4	 25
569	 14	71.3	17.8	 20
570	 14	63.0	11.7	 25
571	 14	67.0	12.6	 25
572	 14	64.3	13.6	 20
573	 14	68.0	10.6	 25
574	 14	61.0	10.0	 25
575	 14	56.5	8.7	 20
576	 14	67.0	9.5	 25
577	 14	66.0	14.5	 25
578	 14	64.5	11.7	 20
579	 14	70.0	11.4	 25
580	 14	64.0	10.1	 25
581	 14	65.8	14.6	 20
582	 14	65.0	12.1	 25
583	 14	67.0	9.9	 25
584	 14	65.3	8.4	 20
585	 14	64.0	9.3	 25
586	 14	69.0	17.7	 25
587	 14	63.3	11.4	 20
588	 14	74.0	14.0	 25
589	 14	67.0	8.6	 25
590	 14	55.3	10.2	 20
591	 14	59.0	10.8	 25
592	 14	62.0	10.4	 25
593	 14	62.3	8.3	 20
594	 14	58.0	9.2	 25
595	 14	60.0	12.9	 25
596	 14	60.0	8.3	 20
597	 14	70.0	10.7	 25
598	 14	66.0	12.1	 25
599	 14	68.0	10.0	 20
600	 14	64.0	9.0	 25
601	 14	63.0	9.3	 25
602	 14	58.8	12.6	 20
603	 14	67.0	12.7	 25
604	 14	56.0	9.5	 25
605	 14	57.3	6.0	 20
606	 14	57.0	9.8	 25
607	 14	54.0	8.8	 25
608	 14	69.3	12.0	 20
609	 14	58.0	10.6	 25
610	 14	52.0	8.5	 25
611	 14	53.5	8.4	 20
612	 14	52.0	7.3	 25
613	 14	62.0	17.5	 25
614	 14	62.8	12.1	 20
615	 14	64.0	9.3	 25
616	 14	61.0	10.4	 25
617	 14	61.0	9.5	 20
618	 14	54.0	9.5	 25
619	 14	56.0	9.4	 25
620	 14	63.0	10.9	 20
621	 14	57.0	9.7	 25
622	 14	51.0	8.8	 25
623	 14	61.0	9.3	 20
624	 14	59.0	9.6	 25
625	 14	56.0	8.8	 25
626	 14	59.8	10.4	 20
627	 14	61.0	10.9	 25
628	 14	59.0	6.4	 25
629	 14	62.0	11.5	 20
630	 14	55.0	10.0	 25
631	 14	52.0	8.3	 25
632	 14	61.0	7.6	 20
633	 14	62.0	11.4	 25
634	 14	59.0	13.2	 25
635	 14	59.0	11.7	 20
636	 14	68.0	11.8	 25
637	 14	64.0	10.9	 25
638	 14	66.3	11.3	 20
639	 14	1742.0	254.2	 25
  0	 15	50.0	6.0	 25
  1	 15	56.0	13.2	 20
  2	 15	53.0	8.9	 25
  3	 15	46.0	7.8	 25
  4	 15	46.8	9.3	 20
  5	 15	47.0	9.1	 25
  6	 15	44.0	7.3	 25
  7	 15	113.8	19.2	 20
  8	 15	70.0	15.1	 25
  9	 15	50.0	8.0	 25
 10	 15	99.3	21.8	 20
 11	 15	58.0	10.7	 25
 12	 15	47.0	7.3	 25
 13	 15	50.3	7.1	 20
 14	 15	48.0	7.4	 25
 15	 15	44.0	9.5	 25
 16	 15	50.3	8.6	 20
 17	 15	50.0	10.4	 25
 18	 15	77.0	12.0	 25
 19	 15	66.5	11.2	 20
 20	 15	132.0	17.9	 25
 21	 15	91.0	14.0	 25
 22	 15	52.3	8.6	 20
 23	 15	47.0	7.5	 25
 24	 15	51.0	9.8	 25
 25	 15	56.0	8.6	 20
 26	 15	52.0	7.2	 25
 27	 15	49.0	9.0	 25
 28	 15	50.5	13.5	 20
 29	 15	210.0	28.3	 25
 30	 15	117.0	19.2	 25
 31	 15	49.0	8.7	 20
 32	 15	45.0	6.5	 25
 33	 15	46.0	8.8	 25
 34	 15	47.5	8.8	 20
 35	 15	45.0	7.4	 25
 36	 15	68.0	11.4	 25
 37	 15	52.0	8.2	 20
 38	 15	71.0	14.4	 25
 39	 15	174.0	30.3	 25
 40	 15	48.3	9.2	 20
 41	 15	40.0	8.8	 25
 42	 15	47.0	7.9	 25
 43	 15	54.3	10.5	 20
 44	 15	45.0	10.2	 25
 45	 15	52.5	10.4	 20
 46	 15	85.0	17.6	 25
 47	 15	143.0	19.2	 25
 48	 15	135.3	24.6	 20
 49	 15	67.0	12.3	 25
 50	 15	97.0	15.9	 25
 51	 15	82.5	18.7	 20
 52	 15	57.0	16.2	 25
 53	 15	62.0	11.1	 25
 54	 15	54.0	8.9	 20
 55	 15	48.0	7.5	 25
 56	 15	48.0	8.2	 25
 57	 15	51.3	8.9	 20
 58	 15	72.0	11.4	 25
 59	 15	54.0	9.1	 25
 60	 15	55.0	10.3	 20
 61	 15	79.0	14.9	 25
 62	 15	45.0	8.4	 25
 63	 15	58.0	9.5	 20
 64	 15	141.0	24.4	 25
 65	 15	48.0	7.8	 25
 66	 15	58.5	8.3	 20
 67	 15	55.0	10.3	 25
 68	 15	42.0	8.4	 25
 69	 15	56.3	8.9	 20
 70	 15	291.0	75.6	 25
 71	 15	57.0	9.3	 25
 72	 15	59.3	12.3	 20
 73	 15	53.0	10.1	 25
 74	 15	49.0	7.6	 25
 75	 15	199.3	25.0	 20
 76	 15	94.0	17.1	 25
 77	 15	55.0	8.5	 25
 78	 15	59.3	10.3	 20
 79	 15	47.0	9.3	 25
 80	 15	57.0	8.6	 25
 81	 15	86.0	13.5	 20
 82	 15	64.0	9.3	 25
 83	 15	53.0	9.3	 25
 84	 15	78.5	10.0	 20
 85	 15	42.0	6.8	 25
 86	 15	51.0	8.5	 25
 87	 15	51.3	8.5	 20
 88	 15	52.0	8.1	 25
 89	 15	73.0	9.7	 25
 90	 15	46.3	7.5	 20
 91	 15	45.0	7.5	 25
 92	 15	63.0	10.9	 25
 93	 15	46.0	6.2	 20
 94	 15	50.0	6.9	 25
 95	 15	48.0	9.6	 25
 96	 15	57.5	10.3	 20
 97	 15	50.0	9.3	 25
 98	 15	63.0	9.6	 25
 99	 15	55.0	7.5	 20
100	 15	46.0	9.3	 25
101	 15	43.0	7.4	 25
102	 15	50.0	9.2	 20
103	 15	60.0	9.4	 25
104	 15	46.0	10.1	 25
105	 15	108.0	19.7	 20
106	 15	85.0	11.9	 25
107	 15	93.0	13.9	 25
108	 15	56.3	10.9	 20
109	 15	56.0	9.5	 25
110	 15	97.0	16.1	 25
111	 15	53.8	9.0	 20
112	 15	50.0	7.5	 25
113	 15	63.0	10.1	 25
114	 15	59.5	10.0	 20
115	 15	46.0	8.5	 25
116	 15	170.0	21.7	 25
117	 15	214.8	24.2	 20
118	 15	51.0	6.6	 25
119	 15	47.0	8.2	 25
120	 15	64.3	10.9	 20
121	 15	84.0	13.1	 25
122	 15	52.0	9.0	 25
123	 15	88.5	11.5	 20
124	 15	43.0	10.3	 25
125	 15	44.0	8.1	 25
126	 15	82.3	14.6	 20
127	 15	50.0	6.6	 25
128	 15	48.0	7.9	 25
129	 15	57.0	9.1	 20
130	 15	51.0	8.5	 25
131	 15	52.0	9.1	 25
132	 15	54.8	10.8	 20
133	 15	54.0	8.2	 25
134	 15	59.0	11.3	 25
135	 15	66.3	23.4	 20
136	 15	71.0	13.8	 25
137	 15	86.0	12.7	 25
138	 15	94.3	16.4	 20
139	 15	164.0	19.5	 25
140	 15	80.0	8.5	 25
141	 15	59.3	6.8	 20
142	 15	54.0	11.8	 25
143	 15	48.0	9.0	 25
144	 15	58.0	8.7	 20
145	 15	64.0	9.6	 25
146	 15	58.0	10.9	 25
147	 15	61.0	9.3	 20
148	 15	45.0	6.7	 25
149	 15	51.0	7.2	 25
150	 15	45.3	6.9	 20
151	 15	48.0	8.3	 25
152	 15	99.0	11.6	 25
153	 15	48.3	7.0	 20
154	 15	93.0	13.4	 25
155	 15	48.0	6.5	 25
156	 15	46.0	6.0	 20
157	 15	62.0	10.6	 25
158	 15	50.0	7.7	 25
159	 15	43.5	7.5	 20
160	 15	43.0	7.7	 25
161	 15	56.0	9.1	 25
162	 15	47.0	6.8	 20
163	 15	66.5	10.1	 20
164	 15	124.8	19.2	 20
165	 15	50.5	9.9	 16
166	 15	47.0	7.0	 20
167	 15	46.3	9.8	 20
168	 15	52.3	10.5	 16
169	 15	55.5	8.6	 20
170	 15	47.5	12.1	 16
171	 15	54.0	10.4	 20
172	 15	61.0	9.2	 20
173	 15	63.5	6.9	 16
174	 15	85.0	16.5	 20
175	 15	45.5	6.4	 20
176	 15	72.3	7.5	 16
177	 15	49.3	9.2	 20
178	 15	69.3	12.6	 20
179	 15	93.0	14.9	 16
180	 15	46.3	12.0	 20
181	 15	42.8	6.8	 20
182	 15	92.5	16.4	 16
183	 15	234.3	22.7	 20
184	 15	64.3	9.5	 20
185	 15	56.0	9.8	 16
186	 15	45.3	7.6	 20
187	 15	50.3	7.5	 20
188	 15	47.3	9.6	 16
189	 15	57.3	11.6	 20
190	 15	53.3	12.2	 20
191	 15	93.5	13.3	 16
192	 15	52.3	7.5	 20
193	 15	57.0	6.9	 20
194	 15	53.0	9.1	 16
195	 15	49.8	6.8	 20
196	 15	48.0	9.2	 20
197	 15	48.0	7.0	 16
198	 15	46.3	7.1	 20
199	 15	50.0	8.6	 20
200	 15	53.3	10.0	 16
201	 15	43.3	9.9	 20
202	 15	46.3	8.7	 20
203	 15	88.0	12.6	 16
204	 15	52.0	19.5	 20
205	 15	47.3	8.4	 20
206	 15	48.5	9.4	 16
207	 15	58.0	11.7	 20
208	 15	76.3	9.3	 20
209	 15	49.5	9.4	 16
210	 15	61.3	11.5	 20
211	 15	42.3	5.2	 20
212	 15	54.5	7.8	 16
213	 15	69.0	10.6	 20
214	 15	42.8	4.9	 20
215	 15	56.0	11.0	 16
216	 15	43.3	9.0	 20
217	 15	47.3	7.1	 20
218	 15	46.3	6.3	 16
219	 15	43.3	7.7	 20
220	 15	44.0	6.0	 20
221	 15	49.3	8.3	 16
222	 15	55.5	10.5	 20
223	 15	71.3	12.2	 20
224	 15	80.3	12.9	 16
225	 15	204.8	40.2	 20
226	 15	60.8	10.6	 20
227	 15	61.3	8.8	 16
228	 15	181.0	28.0	 20
229	 15	63.3	9.3	 20
230	 15	51.5	8.6	 16
231	 15	52.3	10.7	 20
232	 15	51.0	6.5	 20
233	 15	47.5	9.7	 16
234	 15	59.5	8.3	 20
235	 15	80.3	11.3	 20
236	 15	85.0	10.2	 16
237	 15	80.3	10.8	 20
238	 15	61.0	9.6	 20
239	 15	105.0	8.8	 16
240	 15	73.3	12.0	 20
241	 15	97.5	12.0	 20
242	 15	51.8	8.9	 16
243	 15	40.5	8.2	 20
244	 15	74.5	11.2	 20
245	 15	46.0	6.2	 16
246	 15	116.0	23.0	 20
247	 15	44.0	6.0	 20
248	 15	48.0	7.9	 16
249	 15	46.8	9.4	 20
250	 15	46.5	8.3	 20
251	 15	49.3	10.1	 16
252	 15	44.5	6.0	 20
253	 15	51.5	8.8	 20
254	 15	48.3	6.7	 16
255	 15	63.5	9.3	 20
256	 15	48.5	5.9	 20
257	 15	47.0	7.9	 16
258	 15	45.0	5.2	 20
259	 15	52.3	8.0	 20
260	 15	85.0	11.6	 16
261	 15	54.5	10.6	 20
262	 15	81.3	13.6	 20
263	 15	47.3	9.4	 16
264	 15	42.5	8.0	 20
265	 15	46.5	8.8	 20
266	 15	52.3	8.0	 16
267	 15	581.3	76.8	 20
268	 15	53.3	7.0	 20
269	 15	45.3	6.5	 20
270	 15	48.0	9.3	 25
271	 15	46.0	10.1	 25
272	 15	47.3	10.1	 20
273	 15	47.0	9.6	 25
274	 15	56.0	10.8	 25
275	 15	51.0	7.6	 20
276	 15	77.0	14.8	 25
277	 15	57.0	11.2	 25
278	 15	60.8	9.4	 20
279	 15	53.0	7.8	 25
280	 15	45.0	7.3	 25
281	 15	53.0	5.5	 20
282	 15	79.0	12.0	 25
283	 15	49.0	8.8	 25
284	 15	45.0	7.0	 20
285	 15	57.0	6.0	 25
286	 15	54.0	9.5	 25
287	 15	174.5	15.7	 20
288	 15	210.0	20.1	 25
289	 15	104.0	20.7	 25
290	 15	60.3	9.7	 20
291	 15	80.0	10.1	 25
292	 15	66.0	11.6	 25
293	 15	81.0	13.6	 20
294	 15	70.0	11.5	 25
295	 15	74.0	12.6	 25
296	 15	93.5	11.3	 20
297	 15	73.0	12.9	 25
298	 15	67.8	13.2	 20
299	 15	111.0	15.0	 25
300	 15	99.0	11.1	 25
301	 15	120.5	21.6	 20
302	 15	72.0	7.3	 25
303	 15	48.0	8.2	 25
304	 15	66.8	8.7	 20
305	 15	60.0	6.4	 25
306	 15	117.0	13.8	 25
307	 15	162.0	16.6	 20
308	 15	137.0	18.9	 25
309	 15	94.0	13.7	 25
310	 15	86.3	15.8	 20
311	 15	155.0	25.2	 25
312	 15	103.0	14.9	 25
313	 15	125.3	13.0	 20
314	 15	301.0	48.2	 25
315	 15	242.0	29.8	 25
316	 15	92.3	15.6	 20
317	 15	67.0	8.2	 25
318	 15	62.0	12.9	 25
319	 15	102.3	16.8	 20
320	 15	64.0	13.1	 25
321	 15	60.0	12.8	 25
322	 15	57.3	6.6	 20
323	 15	50.0	10.0	 25
324	 15	103.0	13.5	 25
325	 15	121.8	14.3	 20
326	 15	78.0	12.2	 25
327	 15	134.0	17.8	 25
328	 15	207.3	23.0	 20
329	 15	234.0	22.4	 25
330	 15	211.0	27.4	 25
331	 15	283.8	62.9	 20
332	 15	225.0	53.8	 25
333	 15	55.0	8.4	 25
334	 15	53.3	5.8	 20
335	 15	199.0	41.4	 25
336	 15	53.0	6.8	 25
337	 15	54.3	10.9	 20
338	 15	93.0	17.2	 25
339	 15	55.0	8.0	 25
340	 15	62.3	11.5	 20
341	 15	55.0	13.6	 25
342	 15	51.0	6.8	 25
343	 15	65.0	7.8	 20
344	 15	59.0	8.5	 25
345	 15	79.0	13.9	 25
346	 15	681.8	46.1	 20
347	 15	146.0	17.1	 25
348	 15	92.0	8.1	 25
349	 15	152.3	26.1	 20
350	 15	146.0	29.0	 25
351	 15	273.0	33.6	 25
352	 15	334.0	52.4	 20
353	 15	99.0	15.4	 25
354	 15	64.0	9.5	 25
355	 15	344.3	36.4	 20
356	 15	81.0	13.1	 25
357	 15	51.0	10.0	 25
358	 15	53.3	15.1	 20
359	 15	45.0	6.0	 25
360	 15	66.0	11.8	 25
361	 15	53.5	6.1	 20
362	 15	51.0	8.8	 25
363	 15	84.0	11.9	 25
364	 15	104.3	11.5	 20
365	 15	143.0	27.1	 25
366	 15	80.0	17.8	 25
367	 15	113.3	18.5	 20
368	 15	212.0	33.8	 25
369	 15	57.0	11.0	 25
370	 15	45.0	9.0	 20
371	 15	48.0	7.1	 25
372	 15	46.0	8.5	 25
373	 15	44.3	8.0	 20
374	 15	52.0	9.4	 25
375	 15	47.0	9.0	 25
376	 15	47.0	7.9	 20
377	 15	51.0	10.2	 25
378	 15	58.0	10.7	 25
379	 15	50.0	5.4	 20
380	 15	53.0	8.7	 25
381	 15	49.0	7.9	 25
382	 15	52.3	13.0	 20
383	 15	47.0	8.4	 25
384	 15	53.0	10.1	 25
385	 15	76.5	13.6	 20
386	 15	110.0	12.8	 25
387	 15	200.0	20.8	 25
388	 15	187.5	18.3	 20
389	 15	127.0	16.1	 25
390	 15	94.0	14.2	 25
391	 15	50.0	12.0	 20
392	 15	54.0	14.0	 25
393	 15	53.0	7.9	 25
394	 15	51.5	7.3	 20
395	 15	55.0	9.1	 25
396	 15	57.0	9.8	 25
397	 15	107.5	16.1	 20
398	 15	78.0	14.1	 25
399	 15	56.0	8.0	 25
400	 15	59.3	9.7	 20
401	 15	51.0	11.3	 25
402	 15	90.0	13.1	 25
403	 15	130.8	17.4	 20
404	 15	49.0	10.9	 25
405	 15	45.0	8.0	 25
406	 15	46.0	9.5	 20
407	 15	77.0	10.9	 25
408	 15	65.0	10.5	 25
409	 15	59.8	11.4	 20
410	 15	52.0	8.5	 25
411	 15	141.0	14.1	 25
412	 15	86.3	16.4	 20
413	 15	95.0	11.6	 25
414	 15	91.0	12.1	 25
415	 15	834.8	55.4	 20
416	 15	67.0	8.8	 25
417	 15	61.0	13.5	 25
418	 15	48.0	7.3	 20
419	 15	44.0	6.3	 25
420	 15	159.0	24.2	 25
421	 15	87.8	12.0	 20
422	 15	53.0	11.2	 25
423	 15	44.3	6.8	 20
424	 15	52.0	9.8	 25
425	 15	43.0	7.2	 25
426	 15	62.8	11.9	 20
427	 15	74.0	12.1	 25
428	 15	48.0	7.5	 25
429	 15	61.3	6.0	 20
430	 15	46.0	10.3	 25
431	 15	57.0	8.1	 25
432	 15	60.5	8.8	 20
433	 15	57.0	8.6	 25
434	 15	46.0	6.8	 25
435	 15	50.3	8.1	 20
436	 15	123.0	14.7	 25
437	 15	64.0	14.0	 25
438	 15	74.3	22.6	 20
439	 15	55.0	9.1	 25
440	 15	43.0	8.8	 25
441	 15	44.3	5.2	 20
442	 15	57.0	13.2	 25
443	 15	58.0	9.3	 25
444	 15	56.3	7.8	 20
445	 15	60.0	6.6	 25
446	 15	111.0	14.0	 25
447	 15	104.8	14.0	 20
448	 15	195.0	27.3	 25
449	 15	88.0	14.0	 25
450	 15	65.0	9.4	 20
451	 15	227.0	25.0	 25
452	 15	179.0	18.2	 25
453	 15	146.8	16.4	 20
454	 15	63.0	12.5	 25
455	 15	49.0	8.0	 25
456	 15	46.0	5.7	 20
457	 15	47.0	8.6	 25
458	 15	53.0	22.0	 25
459	 15	66.5	9.1	 20
460	 15	109.0	21.7	 25
461	 15	154.0	21.1	 25
462	 15	64.0	13.2	 20
463	 15	82.0	11.8	 25
464	 15	163.0	24.5	 25
465	 15	69.0	11.8	 20
466	 15	47.0	10.7	 25
467	 15	60.0	13.6	 25
468	 15	62.3	9.4	 20
469	 15	65.0	8.8	 25
470	 15	84.0	12.7	 25
471	 15	155.3	16.4	 20
472	 15	201.0	16.4	 25
473	 15	78.0	11.5	 25
474	 15	223.8	22.2	 20
475	 15	66.0	11.8	 25
476	 15	69.0	9.6	 25
477	 15	56.0	9.6	 20
478	 15	63.0	10.5	 25
479	 15	165.5	25.8	 20
480	 15	416.5	24.1	 16
481	 15	661.0	51.9	 20
482	 15	86.8	12.4	 20
483	 15	337.5	37.4	 16
484	 15	64.8	11.7	 20
485	 15	58.8	9.1	 20
486	 15	49.0	8.5	 16
487	 15	50.3	8.0	 20
488	 15	81.3	8.3	 20
489	 15	53.8	11.9	 16
490	 15	430.5	70.3	 20
491	 15	70.8	16.7	 20
492	 15	115.3	14.9	 16
493	 15	52.3	7.2	 20
494	 15	48.0	7.9	 20
495	 15	49.5	7.9	 16
496	 15	46.3	10.2	 20
497	 15	46.0	7.7	 20
498	 15	55.0	8.7	 16
499	 15	55.3	10.4	 20
500	 15	49.0	7.2	 20
501	 15	74.3	8.2	 16
502	 15	63.0	9.1	 20
503	 15	94.0	15.8	 20
504	 15	129.3	12.3	 16
505	 15	274.0	28.0	 20
506	 15	202.8	21.5	 20
507	 15	239.0	29.2	 16
508	 15	113.0	17.5	 20
509	 15	64.3	8.6	 20
510	 15	83.3	13.1	 16
511	 15	60.0	7.9	 20
512	 15	207.0	23.2	 20
513	 15	174.8	15.2	 16
514	 15	195.8	23.0	 20
515	 15	61.8	7.9	 20
516	 15	130.3	11.9	 16
517	 15	60.3	8.1	 20
518	 15	66.5	10.1	 20
519	 15	605.5	35.8	 16
520	 15	922.3	53.6	 20
521	 15	594.3	42.6	 20
522	 15	184.3	19.9	 16
523	 15	85.8	10.6	 20
524	 15	560.3	43.2	 20
525	 15	141.0	14.7	 16
526	 15	255.0	25.5	 20
527	 15	276.3	32.0	 20
528	 15	86.8	15.3	 16
529	 15	72.0	8.7	 20
530	 15	49.3	8.6	 20
531	 15	47.3	8.5	 16
532	 15	108.0	14.2	 20
533	 15	64.0	9.7	 20
534	 15	48.3	6.0	 16
535	 15	49.8	9.2	 20
536	 15	53.3	9.5	 20
537	 15	80.8	11.1	 16
538	 15	63.0	8.9	 20
539	 15	53.5	11.7	 20
540	 15	49.8	8.3	 16
541	 15	52.3	9.0	 20
542	 15	55.3	8.1	 20
543	 15	42.5	7.1	 16
544	 15	59.0	7.2	 20
545	 15	50.0	8.9	 20
546	 15	46.0	7.3	 16
547	 15	48.0	8.1	 20
548	 15	138.0	19.8	 20
549	 15	85.0	10.8	 16
550	 15	43.3	6.0	 20
551	 15	48.0	8.4	 16
552	 15	46.0	5.0	 20
553	 15	49.0	19.7	 20
554	 15	65.8	12.0	 16
555	 15	89.3	11.7	 20
556	 15	106.0	21.9	 20
557	 15	101.0	16.5	 16
558	 15	53.3	9.9	 20
559	 15	56.0	7.9	 20
560	 15	48.0	8.8	 16
561	 15	60.0	9.7	 20
562	 15	53.3	7.5	 20
563	 15	53.0	7.3	 16
564	 15	50.5	8.5	 20
565	 15	271.5	20.6	 20
566	 15	118.0	11.5	 16
567	 15	269.5	28.4	 20
568	 15	111.0	11.9	 20
569	 15	364.0	28.2	 16
570	 15	111.0	16.2	 20
571	 15	405.0	31.2	 20
572	 15	63.8	13.0	 16
573	 15	54.3	9.2	 20
574	 15	72.3	10.4	 20
575	 15	60.3	8.0	 16
576	 15	62.3	7.9	 20
577	 15	121.0	18.9	 20
578	 15	81.8	12.0	 16
579	 15	431.3	41.0	 20
580	 15	84.3	7.8	 20
581	 15	72.3	11.8	 16
582	 15	106.3	13.6	 20
583	 15	97.0	9.1	 20
584	 15	54.3	11.4	 16
585	 15	55.0	8.2	 25
586	 15	127.0	14.3	 25
587	 15	94.3	15.4	 20
588	 15	120.0	17.2	 25
589	 15	369.0	30.1	 25
590	 15	86.3	10.3	 20
591	 15	59.0	13.6	 25
592	 15	51.0	8.1	 25
593	 15	209.0	15.7	 20
594	 15	161.0	22.7	 25
595	 15	72.0	10.3	 25
596	 15	66.3	8.5	 20
597	 15	405.0	37.0	 25
598	 15	845.0	58.6	 25
599	 15	706.8	40.9	 20
600	 15	123.0	16.2	 25
601	 15	60.0	9.9	 25
602	 15	60.8	9.2	 20
603	 15	74.0	13.8	 25
604	 15	43.0	5.2	 25
605	 15	43.0	7.0	 20
606	 15	50.0	7.8	 25
607	 15	45.0	7.9	 25
608	 15	46.0	6.7	 20
609	 15	42.0	8.8	 25
610	 15	45.0	7.3	 25
611	 15	56.3	12.0	 20
612	 15	55.0	9.9	 25
613	 15	82.0	11.5	 25
614	 15	75.3	13.3	 20
615	 15	53.0	10.6	 25
616	 15	58.0	10.8	 25
617	 15	80.3	12.6	 20
618	 15	154.0	17.9	 25
619	 15	162.0	21.7	 25
620	 15	651.0	47.2	 20
621	 15	572.0	49.0	 25
622	 15	183.0	26.0	 25
623	 15	49.5	9.6	 20
624	 15	120.0	14.0	 25
625	 15	49.0	8.6	 25
626	 15	86.5	13.4	 20
627	 15	99.0	14.7	 25
628	 15	102.0	13.6	 25
629	 15	61.0	12.0	 20
630	 15	97.0	17.3	 25
631	 15	45.0	7.9	 25
632	 15	45.0	7.4	 20
633	 15	47.0	6.2	 25
634	 15	80.0	12.2	 25
635	 15	58.3	10.4	 20
636	 15	115.0	16.3	 25
637	 15	242.0	37.7	 25
638	 15	76.3	11.9	 20
639	 15	56.0	8.5	 25
  0	 16	1854.8	289.7	 20
  1	 16	72.0	10.7	 16
  2	 16	68.3	13.0	 20
  3	 16	62.0	8.6	 20
  4	 16	73.3	12.0	 16
  5	 16	70.8	9.0	 20
  6	 16	70.8	12.2	 20
  7	 16	70.0	8.1	 16
  8	 16	72.3	12.5	 20
  9	 16	69.5	10.2	 20
 10	 16	62.3	8.1	 16
 11	 16	64.5	9.3	 20
 12	 16	61.5	10.8	 20
 13	 16	68.5	12.8	 16
 14	 16	66.3	11.6	 20
 15	 16	59.3	8.7	 20
 16	 16	66.5	14.6	 16
 17	 16	60.8	11.1	 20
 18	 16	58.3	7.1	 20
 19	 16	68.0	11.5	 16
 20	 16	74.3	24.4	 20
 21	 16	63.3	7.9	 20
 22	 16	63.5	13.7	 16
 23	 16	67.0	10.6	 20
 24	 16	73.5	11.7	 20
 25	 16	75.5	17.9	 16
 26	 16	75.3	14.1	 20
 27	 16	77.8	13.1	 20
 28	 16	74.5	10.5	 16
 29	 16	74.3	9.8	 20
 30	 16	67.3	13.1	 20
 31	 16	64.0	11.3	 16
 32	 16	58.0	7.4	 20
 33	 16	63.3	10.4	 20
 34	 16	61.5	14.5	 16
 35	 16	67.5	10.6	 20
 36	 16	62.5	12.1	 20
 37	 16	66.3	12.1	 16
 38	 16	67.0	10.0	 20
 39	 16	66.3	9.9	 20
 40	 16	74.8	16.3	 16
 41	 16	68.8	13.0	 20
 42	 16	68.0	10.2	 20
 43	 16	65.3	14.4	 16
 44	 16	59.5	9.0	 20
 45	 16	58.0	8.4	 16
 46	 16	52.0	6.7	 20
 47	 16	63.3	11.9	 20
 48	 16	60.5	10.7	 16
 49	 16	60.8	13.0	 20
 50	 16	54.8	10.6	 20
 51	 16	55.3	6.5	 16
 52	 16	63.8	9.0	 20
 53	 16	58.5	11.5	 20
 54	 16	60.0	11.3	 16
 55	 16	61.0	9.0	 20
 56	 16	59.3	8.3	 20
 57	 16	60.3	11.4	 16
 58	 16	55.0	10.0	 25
 59	 16	56.0	8.3	 25
 60	 16	59.0	8.7	 20
 61	 16	58.0	11.5	 25
 62	 16	58.0	12.8	 25
 63	 16	59.5	9.6	 20
 64	 16	62.0	14.3	 25
 65	 16	64.0	13.6	 25
 66	 16	62.8	11.6	 20
 67	 16	65.0	11.2	 25
 68	 16	65.0	12.4	 25
 69	 16	62.5	12.8	 20
 70	 16	61.0	9.9	 25
 71	 16	59.0	9.6	 25
 72	 16	53.8	10.2	 20
 73	 16	56.0	11.0	 25
 74	 16	61.0	9.5	 25
 75	 16	52.0	9.3	 20
 76	 16	63.0	10.6	 25
 77	 16	55.0	9.7	 25
 78	 16	58.0	9.2	 20
 79	 16	59.0	13.8	 25
 80	 16	54.0	9.1	 25
 81	 16	56.0	9.6	 20
 82	 16	63.0	11.0	 25
 83	 16	63.0	9.0	 25
 84	 16	68.0	14.2	 20
 85	 16	55.0	9.1	 25
 86	 16	56.0	12.3	 25
 87	 16	60.3	11.1	 20
 88	 16	63.0	11.1	 25
 89	 16	61.0	9.1	 25
 90	 16	65.0	11.6	 20
 91	 16	71.0	11.5	 25
 92	 16	66.0	12.2	 25
 93	 16	62.3	9.8	 20
 94	 16	69.0	11.3	 25
 95	 16	66.0	8.7	 25
 96	 16	60.5	9.1	 20
 97	 16	64.0	11.3	 25
 98	 16	65.0	10.1	 25
 99	 16	60.5	10.4	 20
100	 16	67.0	22.1	 25
101	 16	53.0	7.4	 25
102	 16	67.5	16.9	 20
103	 16	55.0	8.9	 25
104	 16	66.0	12.4	 25
105	 16	56.8	12.0	 20
106	 16	70.0	12.5	 25
107	 16	69.0	10.8	 25
108	 16	68.3	10.1	 20
109	 16	66.0	10.3	 25
110	 16	73.0	12.2	 25
111	 16	66.5	14.0	 20
112	 16	57.0	11.4	 25
113	 16	65.0	14.6	 25
114	 16	60.5	11.3	 20
115	 16	67.0	10.2	 25
116	 16	63.0	11.6	 25
117	 16	57.0	7.4	 20
118	 16	63.0	11.8	 25
119	 16	61.0	9.7	 25
120	 16	66.0	8.8	 20
121	 16	63.0	10.4	 25
122	 16	64.0	9.5	 25
123	 16	67.8	10.8	 20
124	 16	60.0	9.8	 25
125	 16	63.0	10.7	 25
126	 16	77.3	29.0	 20
127	 16	66.0	19.3	 25
128	 16	65.0	11.3	 25
129	 16	58.3	11.2	 20
130	 16	73.0	18.4	 25
131	 16	64.0	12.7	 25
132	 16	58.0	7.4	 20
133	 16	57.0	7.2	 25
134	 16	58.0	9.0	 25
135	 16	61.5	10.9	 20
136	 16	62.0	9.6	 25
137	 16	58.0	14.6	 25
138	 16	52.0	9.2	 20
139	 16	61.0	13.2	 25
140	 16	68.0	15.4	 25
141	 16	59.8	10.8	 20
142	 16	62.0	10.9	 25
143	 16	62.0	12.1	 25
144	 16	69.0	12.3	 20
145	 16	63.0	11.1	 25
146	 16	64.0	8.4	 25
147	 16	56.0	7.1	 20
148	 16	60.0	8.6	 25
149	 16	64.0	13.1	 25
150	 16	64.3	10.9	 20
151	 16	63.0	8.7	 25
152	 16	69.0	16.1	 25
153	 16	65.3	11.1	 20
154	 16	57.0	10.5	 25
155	 16	68.0	11.2	 25
156	 16	66.3	11.3	 20
157	 16	68.0	12.5	 25
158	 16	76.0	16.4	 25
159	 16	66.3	11.5	 20
160	 16	62.0	7.5	 25
161	 16	75.0	13.8	 25
162	 16	65.5	8.3	 20
163	 16	70.0	13.3	 25
164	 16	65.0	13.1	 25
165	 16	68.0	9.4	 20
166	 16	71.0	8.2	 25
167	 16	62.0	10.3	 25
168	 16	71.5	12.1	 20
169	 16	66.0	11.0	 25
170	 16	62.5	9.8	 20
171	 16	57.0	10.4	 25
172	 16	58.0	11.3	 25
173	 16	61.0	9.4	 20
174	 16	67.0	12.2	 25
175	 16	55.0	10.3	 25
176	 16	69.5	14.5	 20
177	 16	57.0	15.6	 25
178	 16	64.0	10.5	 25
179	 16	64.5	7.8	 20
180	 16	66.0	12.7	 25
181	 16	68.0	12.1	 25
182	 16	66.3	8.5	 20
183	 16	406.0	76.7	 25
184	 16	99.0	13.6	 25
185	 16	87.3	12.2	 20
186	 16	54.0	8.3	 25
187	 16	54.0	8.6	 25
188	 16	45.5	6.7	 20
189	 16	51.0	8.2	 25
190	 16	60.0	8.9	 25
191	 16	125.5	16.0	 20
192	 16	47.0	6.8	 25
193	 16	52.0	9.1	 25
194	 16	49.0	8.1	 20
195	 16	45.0	7.6	 25
196	 16	55.0	9.5	 25
197	 16	56.8	10.6	 20
198	 16	49.0	7.2	 25
199	 16	44.0	6.3	 25
200	 16	45.0	7.3	 20
201	 16	44.0	6.6	 25
202	 16	46.0	8.0	 25
203	 16	58.5	9.4	 20
204	 16	45.0	7.1	 25
205	 16	46.0	9.0	 25
206	 16	43.0	7.1	 20
207	 16	45.0	10.0	 25
208	 16	47.0	7.8	 25
209	 16	45.0	7.0	 20
210	 16	63.0	17.6	 25
211	 16	50.0	9.3	 25
212	 16	45.3	6.3	 20
213	 16	46.0	7.7	 25
214	 16	45.0	7.4	 25
215	 16	44.3	8.1	 20
216	 16	42.0	5.7	 25
217	 16	44.0	7.5	 25
218	 16	54.0	10.6	 20
219	 16	44.0	7.2	 25
220	 16	43.0	8.2	 25
221	 16	41.0	4.4	 20
222	 16	50.0	9.2	 25
223	 16	79.0	11.7	 25
224	 16	88.0	15.0	 20
225	 16	145.0	25.1	 25
226	 16	52.0	12.8	 25
227	 16	62.5	10.7	 20
228	 16	122.0	22.6	 25
229	 16	56.0	8.2	 25
230	 16	52.0	10.9	 20
231	 16	48.0	8.0	 25
232	 16	50.0	8.5	 25
233	 16	55.3	11.2	 20
234	 16	50.0	10.1	 25
235	 16	77.0	10.3	 25
236	 16	57.0	7.9	 20
237	 16	75.0	9.4	 25
238	 16	114.0	16.0	 25
239	 16	145.3	15.3	 20
240	 16	106.0	22.2	 25
241	 16	110.0	17.5	 25
242	 16	56.3	10.2	 20
243	 16	44.0	7.5	 25
244	 16	52.0	9.2	 25
245	 16	49.0	9.0	 20
246	 16	63.0	13.0	 25
247	 16	45.0	7.2	 25
248	 16	46.3	8.6	 20
249	 16	42.0	6.9	 25
250	 16	43.0	6.6	 25
251	 16	44.3	7.2	 20
252	 16	44.0	5.3	 25
253	 16	42.0	8.6	 25
254	 16	47.0	8.1	 20
255	 16	65.0	9.7	 25
256	 16	50.0	7.7	 25
257	 16	47.3	8.3	 20
258	 16	47.0	6.8	 25
259	 16	46.0	9.4	 25
260	 16	51.3	8.8	 20
261	 16	48.0	8.6	 25
262	 16	47.0	6.9	 25
263	 16	43.0	6.9	 20
264	 16	45.0	7.2	 25
265	 16	44.0	9.1	 25
266	 16	43.3	7.7	 20
267	 16	96.0	12.9	 25
268	 16	49.0	9.5	 25
269	 16	44.0	7.3	 16
270	 16	46.0	7.5	 20
271	 16	46.3	8.2	 20
272	 16	52.0	11.3	 16
273	 16	48.3	7.2	 20
274	 16	47.3	8.4	 20
275	 16	52.3	10.1	 16
276	 16	49.3	6.3	 20
277	 16	47.3	7.4	 20
278	 16	47.0	6.4	 16
279	 16	44.0	5.6	 20
280	 16	45.3	8.1	 20
281	 16	67.0	9.2	 16
282	 16	51.0	6.2	 20
283	 16	45.8	8.6	 20
284	 16	48.0	6.4	 16
285	 16	55.3	6.8	 20
286	 16	54.0	12.3	 20
287	 16	93.3	10.2	 16
288	 16	118.8	20.6	 20
289	 16	69.5	10.3	 20
290	 16	64.3	10.4	 16
291	 16	55.0	7.4	 20
292	 16	82.0	10.8	 20
293	 16	97.0	14.9	 16
294	 16	56.3	7.1	 20
295	 16	65.3	9.3	 16
296	 16	74.3	10.0	 20
297	 16	64.5	10.0	 20
298	 16	94.8	12.3	 16
299	 16	89.5	15.8	 20
300	 16	77.0	12.0	 20
301	 16	85.3	10.5	 16
302	 16	59.0	8.2	 20
303	 16	56.0	10.7	 20
304	 16	69.3	14.6	 16
305	 16	65.3	9.1	 20
306	 16	263.5	32.1	 20
307	 16	529.8	43.2	 16
308	 16	74.0	8.9	 20
309	 16	81.5	14.5	 20
310	 16	62.0	8.5	 16
311	 16	59.0	10.1	 20
312	 16	65.3	12.5	 20
313	 16	68.3	9.1	 16
314	 16	131.5	25.9	 20
315	 16	475.5	27.5	 20
316	 16	65.3	10.0	 16
317	 16	65.0	12.3	 20
318	 16	47.3	7.0	 20
319	 16	61.3	11.0	 16
320	 16	50.5	8.6	 20
321	 16	59.0	8.8	 20
322	 16	58.5	11.8	 16
323	 16	55.0	11.1	 20
324	 16	143.8	18.8	 20
325	 16	68.0	10.5	 16
326	 16	70.0	11.9	 20
327	 16	57.3	10.1	 20
328	 16	68.3	9.5	 16
329	 16	68.3	12.9	 20
330	 16	68.0	7.1	 20
331	 16	79.3	14.7	 16
332	 16	64.3	8.2	 20
333	 16	54.3	8.7	 20
334	 16	70.3	10.3	 16
335	 16	73.5	12.0	 20
336	 16	51.0	6.4	 20
337	 16	49.3	6.6	 16
338	 16	64.3	10.6	 20
339	 16	67.3	8.9	 20
340	 16	51.0	5.9	 16
341	 16	54.8	8.4	 20
342	 16	67.5	11.5	 20
343	 16	48.3	6.2	 16
344	 16	58.0	8.7	 20
345	 16	63.3	10.1	 20
346	 16	143.3	18.1	 16
347	 16	58.0	9.4	 20
348	 16	57.3	7.8	 20
349	 16	49.3	9.5	 16
350	 16	165.3	31.3	 20
351	 16	193.0	20.5	 20
352	 16	81.5	10.8	 16
353	 16	70.0	12.5	 20
354	 16	54.5	7.6	 20
355	 16	247.5	26.3	 16
356	 16	72.0	12.9	 20
357	 16	57.0	14.5	 20
358	 16	45.0	7.9	 16
359	 16	46.3	8.2	 20
360	 16	53.0	8.6	 20
361	 16	49.0	7.7	 16
362	 16	46.5	9.5	 20
363	 16	48.3	9.3	 20
364	 16	55.8	11.1	 16
365	 16	180.5	24.2	 20
366	 16	86.0	10.5	 20
367	 16	57.5	8.4	 16
368	 16	95.5	18.0	 20
369	 16	50.0	7.8	 20
370	 16	45.3	7.4	 16
371	 16	49.3	8.2	 20
372	 16	45.0	8.6	 20
373	 16	47.5	9.9	 16
374	 16	48.0	8.7	 25
375	 16	44.0	8.4	 25
376	 16	46.0	10.5	 20
377	 16	46.0	7.8	 25
378	 16	51.0	7.5	 25
379	 16	59.0	12.1	 20
380	 16	49.0	7.5	 25
381	 16	54.0	9.6	 25
382	 16	47.3	11.3	 20
383	 16	47.0	7.6	 25
384	 16	49.0	8.4	 25
385	 16	78.3	14.4	 20
386	 16	75.0	10.7	 25
387	 16	431.0	41.4	 25
388	 16	235.5	25.4	 20
389	 16	210.0	20.9	 25
390	 16	67.0	9.7	 25
391	 16	45.3	8.1	 20
392	 16	53.0	11.2	 25
393	 16	57.0	9.8	 25
394	 16	53.0	11.7	 20
395	 16	57.0	10.6	 25
396	 16	56.0	12.0	 25
397	 16	60.8	8.9	 20
398	 16	58.0	6.9	 25
399	 16	51.0	7.3	 25
400	 16	54.3	10.7	 20
401	 16	47.0	7.4	 25
402	 16	58.0	7.4	 25
403	 16	59.0	8.3	 20
404	 16	48.0	8.9	 25
405	 16	45.0	7.9	 25
406	 16	44.3	5.9	 20
407	 16	65.0	12.1	 25
408	 16	56.0	10.9	 25
409	 16	60.5	9.8	 20
410	 16	59.0	10.9	 25
411	 16	291.0	39.2	 25
412	 16	65.3	9.6	 20
413	 16	134.0	13.8	 25
414	 16	62.0	9.1	 25
415	 16	209.5	40.2	 20
416	 16	64.0	10.6	 25
417	 16	44.0	7.8	 25
418	 16	53.8	11.0	 20
419	 16	44.0	6.0	 25
420	 16	52.0	9.1	 25
421	 16	74.3	8.7	 20
422	 16	50.0	7.3	 25
423	 16	49.3	9.6	 20
424	 16	45.0	9.8	 25
425	 16	49.0	9.0	 25
426	 16	54.0	7.8	 20
427	 16	76.0	13.5	 25
428	 16	52.0	9.0	 25
429	 16	47.0	6.4	 20
430	 16	50.0	10.0	 25
431	 16	47.0	9.0	 25
432	 16	49.3	7.6	 20
433	 16	46.0	7.2	 25
434	 16	50.0	7.9	 25
435	 16	51.0	7.9	 20
436	 16	101.0	13.1	 25
437	 16	70.0	11.7	 25
438	 16	68.0	9.2	 20
439	 16	50.0	9.6	 25
440	 16	45.0	7.3	 25
441	 16	44.3	9.0	 20
442	 16	59.0	10.5	 25
443	 16	80.0	9.5	 25
444	 16	68.0	10.8	 20
445	 16	89.0	10.4	 25
446	 16	191.0	22.5	 25
447	 16	66.3	8.7	 20
448	 16	184.0	18.8	 25
449	 16	141.0	11.1	 25
450	 16	63.3	10.7	 20
451	 16	123.0	19.0	 25
452	 16	99.0	11.7	 25
453	 16	80.3	10.5	 20
454	 16	90.0	15.0	 25
455	 16	57.0	11.4	 25
456	 16	46.0	8.0	 20
457	 16	44.0	6.9	 25
458	 16	47.0	9.3	 25
459	 16	73.3	9.9	 20
460	 16	70.0	12.6	 25
461	 16	83.0	19.2	 25
462	 16	48.0	8.8	 20
463	 16	50.0	8.3	 25
464	 16	68.0	10.0	 25
465	 16	79.5	13.9	 20
466	 16	51.0	8.3	 25
467	 16	47.0	7.1	 25
468	 16	54.3	10.5	 20
469	 16	61.0	12.2	 25
470	 16	54.0	11.0	 25
471	 16	90.5	13.6	 20
472	 16	450.0	30.9	 25
473	 16	79.0	13.2	 25
474	 16	276.3	23.5	 20
475	 16	63.0	8.3	 25
476	 16	63.0	10.0	 25
477	 16	95.0	12.8	 20
478	 16	80.0	12.6	 25
479	 16	190.0	25.1	 25
480	 16	333.0	19.9	 20
481	 16	208.0	29.4	 25
482	 16	73.0	8.0	 25
483	 16	86.3	12.1	 20
484	 16	50.0	11.6	 25
485	 16	54.0	6.9	 25
486	 16	51.5	10.3	 20
487	 16	49.0	7.8	 25
488	 16	52.0	6.9	 25
489	 16	53.3	8.2	 20
490	 16	74.0	11.5	 25
491	 16	56.0	26.9	 25
492	 16	62.3	6.5	 20
493	 16	45.0	7.5	 25
494	 16	45.0	8.2	 25
495	 16	47.5	8.7	 20
496	 16	47.0	8.1	 25
497	 16	52.0	7.6	 25
498	 16	51.8	9.8	 20
499	 16	42.0	5.6	 25
500	 16	46.0	9.4	 25
501	 16	60.0	13.7	 20
502	 16	48.0	9.0	 25
503	 16	109.0	13.4	 25
504	 16	110.5	9.2	 20
505	 16	231.0	21.5	 25
506	 16	210.0	18.6	 25
507	 16	322.5	26.4	 20
508	 16	147.0	20.0	 25
509	 16	58.0	8.1	 25
510	 16	94.3	12.9	 20
511	 16	103.0	12.0	 25
512	 16	94.0	10.0	 25
513	 16	133.0	20.1	 20
514	 16	86.0	11.1	 25
515	 16	70.0	14.7	 25
516	 16	142.8	18.5	 20
517	 16	66.0	9.7	 25
518	 16	61.0	11.1	 25
519	 16	317.8	28.2	 20
520	 16	510.0	39.9	 25
521	 16	621.0	51.1	 25
522	 16	140.5	16.0	 20
523	 16	62.0	8.9	 25
524	 16	244.0	24.5	 25
525	 16	102.3	10.3	 20
526	 16	124.0	19.0	 25
527	 16	116.0	10.9	 25
528	 16	71.3	25.1	 20
529	 16	64.0	10.7	 25
530	 16	47.0	8.8	 25
531	 16	53.3	11.0	 20
532	 16	44.0	7.1	 25
533	 16	49.0	7.7	 25
534	 16	52.5	9.8	 20
535	 16	46.0	8.1	 25
536	 16	49.0	9.7	 25
537	 16	54.0	9.7	 20
538	 16	47.0	8.8	 25
539	 16	58.0	10.0	 25
540	 16	46.5	7.7	 20
541	 16	44.0	11.2	 25
542	 16	43.0	9.4	 25
543	 16	43.3	6.9	 20
544	 16	78.0	13.6	 25
545	 16	44.0	6.8	 25
546	 16	51.5	9.5	 20
547	 16	49.0	7.3	 25
548	 16	48.0	6.1	 20
549	 16	48.0	6.2	 25
550	 16	46.0	8.4	 25
551	 16	44.0	7.7	 20
552	 16	49.0	8.9	 25
553	 16	47.0	11.3	 25
554	 16	65.5	10.7	 20
555	 16	96.0	12.4	 25
556	 16	75.0	9.4	 25
557	 16	95.3	17.4	 20
558	 16	57.0	9.2	 25
559	 16	45.0	7.0	 25
560	 16	50.0	10.2	 20
561	 16	48.0	10.3	 25
562	 16	46.0	8.6	 25
563	 16	51.5	10.2	 20
564	 16	54.0	9.1	 25
565	 16	115.0	12.4	 25
566	 16	121.3	15.7	 20
567	 16	164.0	15.8	 25
568	 16	75.0	12.2	 25
569	 16	162.5	19.9	 20
570	 16	67.0	7.7	 25
571	 16	168.0	21.7	 25
572	 16	55.3	9.3	 20
573	 16	59.0	12.8	 25
574	 16	67.0	9.4	 25
575	 16	94.5	13.1	 20
576	 16	90.0	17.5	 25
577	 16	80.0	9.9	 25
578	 16	63.3	11.6	 20
579	 16	152.0	16.1	 25
580	 16	79.0	11.3	 25
581	 16	59.0	9.7	 20
582	 16	137.0	18.1	 25
583	 16	67.0	10.4	 25
584	 16	52.5	7.6	 20
585	 16	63.3	8.9	 20
586	 16	158.5	19.2	 20
587	 16	74.5	11.1	 16
588	 16	86.5	13.1	 20
589	 16	205.3	23.4	 20
590	 16	72.3	11.0	 16
591	 16	59.0	9.3	 20
592	 16	49.3	6.4	 20
593	 16	129.8	17.4	 16
594	 16	120.0	11.6	 20
595	 16	44.3	5.4	 20
596	 16	49.3	5.2	 16
597	 16	155.0	12.6	 20
598	 16	373.0	35.0	 20
599	 16	224.0	18.7	 16
600	 16	80.3	12.3	 20
601	 16	62.0	5.4	 20
602	 16	61.0	7.0	 16
603	 16	53.0	7.7	 20
604	 16	44.3	7.8	 20
605	 16	45.3	10.0	 16
606	 16	47.5	8.8	 20
607	 16	47.3	8.0	 20
608	 16	47.3	7.0	 16
609	 16	43.5	8.9	 20
610	 16	43.8	7.5	 20
611	 16	43.5	8.5	 16
612	 16	56.3	6.7	 20
613	 16	55.5	12.5	 20
614	 16	62.3	15.2	 16
615	 16	49.0	7.7	 20
616	 16	54.0	9.4	 20
617	 16	75.5	9.8	 16
618	 16	84.3	14.3	 20
619	 16	83.3	13.7	 20
620	 16	169.0	13.7	 16
621	 16	329.5	32.0	 20
622	 16	121.0	17.5	 20
623	 16	57.5	10.1	 16
624	 16	80.3	10.3	 20
625	 16	54.3	7.1	 20
626	 16	127.8	16.1	 16
627	 16	74.5	11.3	 20
628	 16	77.0	10.3	 20
629	 16	49.0	6.5	 16
630	 16	97.0	29.4	 20
631	 16	43.5	6.0	 20
632	 16	52.5	10.6	 16
633	 16	49.0	6.6	 20
634	 16	83.3	13.3	 20
635	 16	58.0	7.8	 16
636	 16	73.3	11.6	 20
637	 16	107.3	13.4	 20
638	 16	64.3	7.9	 16
639	 16	1658.5	254.0	 20
  0	 17	56.0	8.5	 25
  1	 17	59.0	9.6	 20
  2	 17	55.0	9.0	 25
  3	 17	83.0	12.2	 25
  4	 17	284.5	29.5	 20
  5	 17	47.0	10.6	 25
  6	 17	45.0	7.4	 25
  7	 17	55.0	9.1	 20
  8	 17	50.0	11.6	 25
  9	 17	46.0	7.5	 25
 10	 17	150.5	17.0	 20
 11	 17	60.0	9.9	 25
 12	 17	45.0	6.9	 25
 13	 17	45.5	7.6	 20
 14	 17	47.0	6.2	 25
 15	 17	508.0	46.2	 25
 16	 17	64.3	11.8	 20
 17	 17	77.0	15.9	 25
 18	 17	113.0	17.2	 25
 19	 17	54.5	8.5	 20
 20	 17	72.0	12.6	 25
 21	 17	86.0	14.7	 25
 22	 17	58.0	8.9	 20
 23	 17	58.0	10.4	 25
 24	 17	49.0	8.2	 25
 25	 17	73.5	11.9	 20
 26	 17	45.0	6.9	 25
 27	 17	66.0	10.1	 25
 28	 17	54.0	6.3	 20
 29	 17	60.0	13.1	 25
 30	 17	43.0	7.5	 25
 31	 17	47.5	9.1	 20
 32	 17	45.0	6.2	 25
 33	 17	71.0	13.6	 25
 34	 17	52.0	11.2	 20
 35	 17	53.0	9.3	 25
 36	 17	46.0	8.1	 25
 37	 17	43.5	8.3	 20
 38	 17	41.0	7.0	 25
 39	 17	47.0	9.2	 25
 40	 17	45.0	8.7	 20
 41	 17	40.0	6.7	 25
 42	 17	48.3	8.4	 20
 43	 17	46.0	10.2	 25
 44	 17	67.0	14.0	 25
 45	 17	48.3	27.0	 20
 46	 17	41.0	10.3	 25
 47	 17	62.0	9.9	 25
 48	 17	45.3	6.8	 20
 49	 17	53.0	8.7	 25
 50	 17	46.0	8.2	 25
 51	 17	55.3	8.0	 20
 52	 17	50.0	7.7	 25
 53	 17	82.0	17.0	 25
 54	 17	52.3	9.3	 20
 55	 17	51.0	8.0	 25
 56	 17	42.0	6.7	 25
 57	 17	44.5	7.6	 20
 58	 17	43.8	6.7	 20
 59	 17	66.3	11.6	 20
 60	 17	45.3	8.7	 16
 61	 17	55.0	9.2	 20
 62	 17	72.5	8.9	 20
 63	 17	85.8	13.2	 16
 64	 17	50.0	9.0	 20
 65	 17	48.5	12.6	 20
 66	 17	71.0	15.8	 16
 67	 17	60.8	9.9	 20
 68	 17	52.8	7.4	 20
 69	 17	43.3	6.1	 16
 70	 17	44.8	8.7	 20
 71	 17	47.3	7.6	 20
 72	 17	52.3	12.0	 16
 73	 17	54.0	9.6	 20
 74	 17	62.5	13.9	 20
 75	 17	66.8	9.9	 16
 76	 17	53.5	15.4	 20
 77	 17	73.3	12.1	 20
 78	 17	55.8	9.0	 16
 79	 17	46.5	13.2	 20
 80	 17	45.3	8.4	 20
 81	 17	41.0	4.3	 16
 82	 17	48.3	7.6	 20
 83	 17	61.0	10.0	 20
 84	 17	254.0	33.3	 16
 85	 17	67.0	11.3	 20
 86	 17	46.0	6.1	 20
 87	 17	48.3	6.6	 16
 88	 17	48.5	9.9	 20
 89	 17	212.8	40.8	 20
 90	 17	66.3	9.9	 16
 91	 17	83.3	15.6	 20
 92	 17	241.3	33.4	 20
 93	 17	123.3	14.8	 16
 94	 17	100.0	13.9	 20
 95	 17	63.3	9.7	 20
 96	 17	50.0	10.4	 16
 97	 17	47.0	5.7	 20
 98	 17	43.3	7.4	 20
 99	 17	53.3	10.8	 16
100	 17	51.0	9.6	 20
101	 17	46.3	7.1	 20
102	 17	117.5	13.8	 16
103	 17	74.0	14.0	 20
104	 17	74.5	12.3	 20
105	 17	584.8	59.6	 16
106	 17	82.0	13.2	 20
107	 17	82.5	11.6	 20
108	 17	100.5	15.9	 16
109	 17	90.3	12.7	 20
110	 17	108.0	13.1	 20
111	 17	51.3	4.3	 16
112	 17	50.0	10.1	 20
113	 17	58.0	9.9	 20
114	 17	51.8	9.8	 16
115	 17	51.0	9.7	 20
116	 17	57.0	13.3	 20
117	 17	59.3	17.3	 16
118	 17	60.8	10.8	 20
119	 17	141.8	26.5	 20
120	 17	1286.0	106.2	 16
121	 17	877.3	71.4	 20
122	 17	87.5	11.9	 20
123	 17	56.3	9.6	 16
124	 17	51.3	9.5	 20
125	 17	118.0	14.0	 20
126	 17	103.0	14.1	 16
127	 17	243.8	45.9	 20
128	 17	267.5	28.6	 20
129	 17	223.5	22.8	 16
130	 17	218.5	23.7	 20
131	 17	55.3	9.3	 20
132	 17	91.5	16.6	 16
133	 17	53.5	7.9	 20
134	 17	46.8	7.8	 20
135	 17	279.5	28.8	 16
136	 17	70.8	9.8	 20
137	 17	57.3	9.7	 20
138	 17	79.3	12.1	 16
139	 17	48.5	11.2	 20
140	 17	128.5	15.5	 20
141	 17	374.0	31.2	 16
142	 17	117.3	15.5	 20
143	 17	204.3	16.2	 20
144	 17	50.3	7.2	 16
145	 17	48.3	9.2	 20
146	 17	44.0	8.4	 20
147	 17	49.0	5.6	 16
148	 17	79.0	13.5	 20
149	 17	80.5	13.2	 20
150	 17	50.0	5.9	 16
151	 17	64.3	10.4	 20
152	 17	44.3	7.5	 20
153	 17	46.8	8.5	 16
154	 17	49.3	8.5	 20
155	 17	80.3	9.4	 20
156	 17	67.0	12.2	 16
157	 17	82.5	13.0	 20
158	 17	56.0	6.5	 20
159	 17	84.5	13.1	 16
160	 17	107.8	14.4	 20
161	 17	103.0	16.1	 20
162	 17	110.3	13.6	 16
163	 17	76.3	9.4	 20
164	 17	138.0	19.0	 25
165	 17	145.3	18.3	 20
166	 17	161.0	17.9	 25
167	 17	106.0	19.2	 25
168	 17	159.3	17.1	 20
169	 17	75.0	10.5	 25
170	 17	47.3	10.6	 20
171	 17	48.0	8.0	 25
172	 17	50.0	7.2	 25
173	 17	49.5	6.9	 20
174	 17	42.0	6.9	 25
175	 17	50.0	9.2	 25
176	 17	42.5	8.0	 20
177	 17	89.0	14.5	 25
178	 17	53.0	7.3	 25
179	 17	49.0	8.0	 20
180	 17	48.0	9.3	 25
181	 17	48.0	8.2	 25
182	 17	56.0	8.2	 20
183	 17	90.0	17.6	 25
184	 17	56.0	9.5	 25
185	 17	50.5	7.6	 20
186	 17	64.0	10.7	 25
187	 17	70.0	8.5	 25
188	 17	77.5	14.0	 20
189	 17	54.0	8.8	 25
190	 17	44.0	13.4	 25
191	 17	110.3	13.6	 20
192	 17	52.0	9.5	 25
193	 17	51.0	8.9	 25
194	 17	75.3	6.5	 20
195	 17	86.0	8.2	 25
196	 17	120.0	18.7	 25
197	 17	233.3	29.5	 20
198	 17	58.0	11.6	 25
199	 17	64.0	11.3	 25
200	 17	46.0	9.7	 20
201	 17	44.0	7.1	 25
202	 17	56.0	9.0	 25
203	 17	56.5	12.6	 20
204	 17	44.0	7.1	 25
205	 17	271.0	37.0	 25
206	 17	44.3	9.5	 20
207	 17	48.0	6.8	 25
208	 17	43.0	9.0	 25
209	 17	47.8	9.0	 20
210	 17	65.0	11.0	 25
211	 17	52.0	8.9	 25
212	 17	43.8	9.0	 20
213	 17	49.0	8.1	 25
214	 17	52.0	8.6	 25
215	 17	46.3	8.5	 20
216	 17	46.0	8.5	 25
217	 17	43.0	9.5	 25
218	 17	44.3	7.3	 20
219	 17	95.0	18.9	 25
220	 17	39.0	4.7	 25
221	 17	44.5	6.6	 20
222	 17	50.0	7.8	 25
223	 17	44.0	9.1	 25
224	 17	69.3	11.8	 20
225	 17	53.0	10.6	 25
226	 17	54.0	7.5	 25
227	 17	52.3	8.7	 20
228	 17	54.0	8.9	 25
229	 17	60.0	10.8	 25
230	 17	66.0	10.6	 20
231	 17	50.0	7.7	 25
232	 17	51.0	8.2	 25
233	 17	53.5	13.9	 20
234	 17	55.0	10.6	 25
235	 17	48.0	8.0	 25
236	 17	51.0	8.4	 20
237	 17	88.0	19.2	 25
238	 17	64.0	8.9	 25
239	 17	76.5	10.7	 20
240	 17	72.0	9.6	 25
241	 17	61.0	11.1	 25
242	 17	73.3	7.4	 20
243	 17	166.0	31.8	 25
244	 17	75.0	12.1	 25
245	 17	52.5	10.5	 20
246	 17	74.0	12.4	 25
247	 17	47.0	8.0	 25
248	 17	165.8	18.1	 20
249	 17	47.0	8.1	 25
250	 17	42.0	8.4	 25
251	 17	52.3	10.5	 20
252	 17	45.0	6.6	 25
253	 17	48.0	8.4	 25
254	 17	45.8	8.0	 20
255	 17	46.0	6.8	 25
256	 17	45.0	5.4	 25
257	 17	50.0	8.3	 20
258	 17	47.0	7.2	 25
259	 17	50.0	9.2	 25
260	 17	65.3	11.5	 20
261	 17	56.0	10.1	 25
262	 17	108.0	16.4	 25
263	 17	54.0	10.2	 20
264	 17	50.0	11.1	 25
265	 17	48.0	8.2	 25
266	 17	60.0	9.4	 20
267	 17	49.0	9.1	 25
268	 17	51.0	8.9	 25
269	 17	52.3	8.5	 20
270	 17	47.0	7.1	 25
271	 17	47.0	7.7	 25
272	 17	49.3	8.0	 20
273	 17	44.0	8.1	 25
274	 17	81.0	11.7	 25
275	 17	44.5	9.0	 20
276	 17	54.0	10.1	 25
277	 17	46.0	7.6	 25
278	 17	44.3	6.2	 20
279	 17	53.0	7.9	 25
280	 17	43.0	8.0	 25
281	 17	51.5	30.6	 20
282	 17	48.0	8.9	 25
283	 17	57.0	9.5	 25
284	 17	84.0	11.3	 20
285	 17	102.0	10.8	 25
286	 17	47.0	6.3	 25
287	 17	51.0	11.8	 20
288	 17	54.0	8.8	 25
289	 17	143.0	19.8	 25
290	 17	84.5	12.5	 20
291	 17	49.0	7.8	 25
292	 17	52.0	10.7	 25
293	 17	57.3	9.5	 20
294	 17	200.0	29.1	 25
295	 17	119.8	18.8	 20
296	 17	239.0	30.8	 25
297	 17	138.0	24.3	 25
298	 17	440.3	41.9	 20
299	 17	84.0	13.0	 25
300	 17	267.0	42.4	 25
301	 17	93.3	12.9	 20
302	 17	881.0	156.2	 25
303	 17	105.0	22.8	 25
304	 17	98.0	19.1	 20
305	 17	47.0	7.2	 25
306	 17	128.0	17.2	 25
307	 17	101.3	13.4	 20
308	 17	64.0	12.4	 25
309	 17	127.0	19.9	 25
310	 17	231.3	30.2	 20
311	 17	100.0	16.0	 25
312	 17	179.0	29.9	 25
313	 17	75.3	14.3	 20
314	 17	70.0	9.1	 25
315	 17	190.0	24.7	 25
316	 17	112.3	16.6	 20
317	 17	71.0	14.6	 25
318	 17	71.0	14.7	 25
319	 17	57.0	8.9	 20
320	 17	56.0	8.4	 25
321	 17	99.0	17.5	 25
322	 17	698.3	99.4	 20
323	 17	57.0	8.3	 25
324	 17	96.0	15.7	 25
325	 17	93.5	12.8	 20
326	 17	91.0	12.4	 25
327	 17	79.0	10.5	 25
328	 17	144.0	17.7	 20
329	 17	255.0	31.4	 25
330	 17	165.0	32.2	 25
331	 17	65.0	11.6	 20
332	 17	60.0	7.7	 25
333	 17	355.0	72.9	 25
334	 17	306.0	48.4	 20
335	 17	121.0	15.3	 25
336	 17	54.0	7.8	 25
337	 17	48.3	7.3	 20
338	 17	155.0	30.2	 25
339	 17	1703.0	309.3	 25
340	 17	344.3	42.9	 20
341	 17	169.0	25.4	 25
342	 17	322.0	52.1	 25
343	 17	117.5	14.5	 20
344	 17	93.0	14.5	 25
345	 17	103.0	12.4	 25
346	 17	64.8	11.5	 20
347	 17	62.0	8.3	 25
348	 17	45.0	8.0	 25
349	 17	157.5	26.5	 20
350	 17	51.0	8.9	 25
351	 17	54.0	7.6	 25
352	 17	49.5	8.0	 20
353	 17	44.0	8.0	 25
354	 17	43.0	7.4	 25
355	 17	50.3	10.8	 20
356	 17	56.0	10.9	 25
357	 17	49.0	7.3	 25
358	 17	58.8	12.3	 20
359	 17	43.0	7.1	 25
360	 17	63.0	10.3	 25
361	 17	53.0	10.0	 20
362	 17	50.0	7.9	 25
363	 17	356.0	73.4	 25
364	 17	47.3	8.7	 20
365	 17	136.0	23.5	 25
366	 17	50.0	8.2	 25
367	 17	46.3	8.6	 20
368	 17	62.0	11.4	 25
369	 17	42.0	6.7	 25
370	 17	47.0	7.8	 20
371	 17	540.0	150.9	 25
372	 17	559.0	115.7	 25
373	 17	51.5	7.6	 20
374	 17	80.0	15.2	 20
375	 17	199.8	21.5	 20
376	 17	53.0	11.4	 16
377	 17	47.0	8.0	 20
378	 17	49.3	7.5	 20
379	 17	50.3	7.8	 16
380	 17	68.0	11.0	 20
381	 17	43.3	7.9	 20
382	 17	47.5	8.4	 16
383	 17	56.0	11.2	 20
384	 17	59.5	8.4	 20
385	 17	54.5	11.7	 16
386	 17	63.3	11.2	 20
387	 17	72.3	12.1	 20
388	 17	183.8	22.2	 16
389	 17	93.8	10.7	 20
390	 17	69.3	13.0	 20
391	 17	104.5	8.3	 16
392	 17	333.0	63.8	 20
393	 17	49.3	9.1	 20
394	 17	48.8	11.3	 16
395	 17	47.3	9.0	 20
396	 17	44.3	8.1	 20
397	 17	45.5	5.5	 16
398	 17	62.3	9.0	 20
399	 17	77.0	10.5	 20
400	 17	93.0	12.2	 16
401	 17	59.8	11.1	 20
402	 17	55.0	8.0	 20
403	 17	51.0	5.9	 16
404	 17	56.3	8.3	 20
405	 17	146.8	21.5	 20
406	 17	234.0	23.2	 16
407	 17	75.5	16.0	 20
408	 17	92.5	17.6	 20
409	 17	189.5	13.0	 16
410	 17	64.3	8.8	 20
411	 17	517.5	66.4	 20
412	 17	91.3	11.1	 16
413	 17	49.0	8.8	 20
414	 17	47.3	9.0	 20
415	 17	47.3	10.0	 16
416	 17	108.5	11.5	 20
417	 17	143.3	16.0	 20
418	 17	48.5	9.5	 16
419	 17	45.3	6.3	 20
420	 17	42.5	6.5	 16
421	 17	42.5	8.2	 20
422	 17	51.3	10.5	 20
423	 17	41.3	7.1	 16
424	 17	57.0	6.9	 20
425	 17	98.5	12.3	 20
426	 17	49.5	6.9	 16
427	 17	44.5	7.9	 20
428	 17	69.3	12.0	 20
429	 17	44.8	7.2	 16
430	 17	51.8	7.0	 20
431	 17	64.3	10.3	 20
432	 17	46.3	7.6	 16
433	 17	46.0	7.9	 20
434	 17	65.5	9.7	 20
435	 17	50.3	6.7	 16
436	 17	63.8	31.1	 20
437	 17	47.8	10.7	 20
438	 17	95.3	12.0	 16
439	 17	55.3	5.5	 20
440	 17	50.0	10.1	 20
441	 17	52.3	10.4	 16
442	 17	45.3	6.4	 20
443	 17	46.3	7.8	 20
444	 17	55.8	7.4	 16
445	 17	63.0	11.9	 20
446	 17	60.0	5.1	 20
447	 17	56.3	8.4	 16
448	 17	44.3	8.0	 20
449	 17	51.8	9.2	 20
450	 17	660.8	45.4	 16
451	 17	47.3	7.0	 20
452	 17	63.3	9.3	 20
453	 17	60.3	9.7	 16
454	 17	2035.0	187.3	 20
455	 17	126.0	15.2	 20
456	 17	84.0	9.6	 16
457	 17	62.0	10.4	 20
458	 17	51.3	9.0	 20
459	 17	70.3	12.3	 16
460	 17	49.5	7.3	 20
461	 17	45.3	7.1	 20
462	 17	100.0	10.7	 16
463	 17	47.5	9.9	 20
464	 17	87.5	13.1	 20
465	 17	80.3	15.4	 16
466	 17	55.5	11.6	 20
467	 17	49.5	8.0	 20
468	 17	55.8	13.4	 16
469	 17	56.5	12.8	 20
470	 17	69.3	9.3	 20
471	 17	77.3	5.4	 16
472	 17	65.5	9.6	 20
473	 17	83.0	9.4	 20
474	 17	119.0	14.2	 16
475	 17	110.0	13.5	 20
476	 17	511.0	62.1	 20
477	 17	200.0	27.0	 16
478	 17	52.5	9.0	 20
479	 17	74.0	9.3	 25
480	 17	120.5	16.5	 20
481	 17	82.0	13.6	 25
482	 17	106.0	15.0	 25
483	 17	162.5	18.4	 20
484	 17	50.0	10.5	 25
485	 17	40.0	5.9	 25
486	 17	46.0	7.8	 20
487	 17	44.0	6.9	 25
488	 17	57.0	9.4	 25
489	 17	46.0	6.8	 20
490	 17	52.0	14.4	 25
491	 17	51.0	8.4	 25
492	 17	52.3	9.1	 20
493	 17	52.0	8.2	 25
494	 17	57.0	9.7	 25
495	 17	66.8	11.0	 20
496	 17	117.0	14.6	 25
497	 17	141.0	16.4	 25
498	 17	119.0	16.2	 20
499	 17	78.0	9.4	 25
500	 17	69.0	9.4	 25
501	 17	48.8	8.5	 20
502	 17	70.0	8.5	 25
503	 17	55.0	9.0	 25
504	 17	169.8	21.8	 20
505	 17	230.0	22.6	 25
506	 17	172.0	21.7	 25
507	 17	81.0	11.6	 20
508	 17	103.0	13.0	 25
509	 17	85.0	12.6	 25
510	 17	168.8	13.7	 20
511	 17	456.0	33.7	 25
512	 17	159.0	17.7	 25
513	 17	46.3	8.5	 20
514	 17	64.0	8.8	 25
515	 17	102.0	14.5	 25
516	 17	73.3	9.8	 20
517	 17	76.0	11.4	 25
518	 17	89.0	13.5	 25
519	 17	122.3	18.3	 20
520	 17	845.0	106.1	 25
521	 17	111.0	15.9	 25
522	 17	75.0	7.4	 20
523	 17	69.0	9.4	 25
524	 17	60.0	9.8	 25
525	 17	64.0	9.4	 20
526	 17	88.0	14.2	 25
527	 17	194.0	21.5	 25
528	 17	158.3	16.5	 20
529	 17	131.0	19.4	 25
530	 17	58.0	8.2	 25
531	 17	56.3	8.5	 20
532	 17	120.0	15.9	 25
533	 17	53.0	6.1	 25
534	 17	43.3	7.5	 20
535	 17	48.0	8.3	 25
536	 17	46.0	6.1	 25
537	 17	46.5	9.6	 20
538	 17	44.0	6.7	 25
539	 17	47.0	6.8	 25
540	 17	48.0	9.3	 20
541	 17	86.0	14.8	 25
542	 17	50.0	6.4	 25
543	 17	60.0	8.9	 20
544	 17	465.0	55.7	 25
545	 17	70.0	10.4	 25
546	 17	57.0	9.4	 20
547	 17	53.0	8.4	 25
548	 17	44.0	6.9	 20
549	 17	41.0	6.5	 25
550	 17	42.0	8.4	 25
551	 17	56.0	9.0	 20
552	 17	52.0	9.4	 25
553	 17	59.0	12.5	 25
554	 17	65.0	8.2	 20
555	 17	74.0	10.6	 25
556	 17	100.0	11.9	 25
557	 17	74.5	10.9	 20
558	 17	51.0	8.1	 25
559	 17	88.0	12.1	 25
560	 17	93.3	24.0	 20
561	 17	164.0	17.4	 25
562	 17	50.0	9.9	 25
563	 17	208.0	22.6	 20
564	 17	80.0	13.4	 25
565	 17	81.0	10.0	 25
566	 17	489.0	38.9	 20
567	 17	59.0	10.4	 25
568	 17	73.0	13.0	 25
569	 17	55.8	10.2	 20
570	 17	470.0	76.0	 25
571	 17	51.0	8.8	 25
572	 17	122.3	19.2	 20
573	 17	145.0	16.9	 25
574	 17	224.0	21.5	 25
575	 17	127.8	35.0	 20
576	 17	58.0	10.2	 25
577	 17	83.0	11.3	 25
578	 17	64.3	12.9	 20
579	 17	53.0	8.2	 25
580	 17	73.0	11.6	 25
581	 17	44.3	5.3	 20
582	 17	131.0	17.4	 25
583	 17	158.0	24.1	 25
584	 17	112.3	19.4	 20
585	 17	58.0	9.2	 25
586	 17	47.0	7.5	 25
587	 17	41.5	6.2	 20
588	 17	212.0	31.2	 25
589	 17	51.0	9.5	 25
590	 17	152.8	17.4	 20
591	 17	49.0	6.9	 25
592	 17	47.0	8.3	 25
593	 17	47.3	8.1	 20
594	 17	187.0	28.0	 25
595	 17	52.0	14.7	 25
596	 17	96.5	15.9	 20
597	 17	52.0	9.9	 25
598	 17	63.0	8.6	 25
599	 17	177.0	19.0	 20
600	 17	589.0	64.6	 25
601	 17	144.0	17.8	 25
602	 17	47.3	7.0	 20
603	 17	47.0	7.6	 25
604	 17	46.0	9.4	 25
605	 17	337.5	47.6	 20
606	 17	86.0	13.8	 25
607	 17	90.0	13.4	 25
608	 17	45.5	6.3	 20
609	 17	206.0	36.6	 25
610	 17	65.0	9.4	 25
611	 17	72.8	12.0	 20
612	 17	430.0	75.6	 25
613	 17	57.0	10.2	 25
614	 17	48.3	7.6	 20
615	 17	47.0	9.7	 25
616	 17	50.0	11.5	 25
617	 17	43.3	7.0	 20
618	 17	49.0	11.6	 25
619	 17	104.0	15.4	 25
620	 17	124.8	15.7	 20
621	 17	618.0	47.3	 25
622	 17	1311.0	128.8	 25
623	 17	106.0	12.6	 20
624	 17	257.0	24.6	 25
625	 17	53.0	7.4	 25
626	 17	52.0	8.3	 20
627	 17	87.0	12.7	 25
628	 17	58.0	12.1	 25
629	 17	56.5	8.2	 20
630	 17	63.0	10.4	 25
631	 17	250.0	46.0	 25
632	 17	48.8	8.1	 20
633	 17	52.0	7.9	 25
634	 17	48.0	8.7	 25
635	 17	50.5	7.8	 20
636	 17	322.0	56.4	 25
637	 17	307.0	69.7	 25
638	 17	70.8	11.3	 20
639	 17	51.0	7.2	 25
  0	 18	1756.0	343.1	 25
  1	 18	51.5	9.7	 20
  2	 18	73.0	11.1	 25
  3	 18	59.0	9.9	 25
  4	 18	51.0	8.5	 20
  5	 18	49.0	10.0	 25
  6	 18	46.0	6.9	 25
  7	 18	48.3	8.7	 20
  8	 18	49.0	7.8	 25
  9	 18	50.0	18.3	 25
 10	 18	46.0	8.4	 20
 11	 18	52.0	7.7	 25
 12	 18	44.0	8.3	 25
 13	 18	49.3	8.5	 20
 14	 18	47.0	8.2	 25
 15	 18	83.0	17.4	 25
 16	 18	54.5	14.7	 20
 17	 18	63.0	21.2	 25
 18	 18	115.0	15.7	 25
 19	 18	82.3	13.9	 20
 20	 18	107.0	16.8	 25
 21	 18	84.0	10.6	 25
 22	 18	42.5	9.4	 20
 23	 18	88.0	13.6	 25
 24	 18	45.0	6.9	 25
 25	 18	46.5	7.7	 20
 26	 18	48.0	12.7	 25
 27	 18	50.0	9.6	 25
 28	 18	45.0	6.8	 20
 29	 18	51.0	7.4	 25
 30	 18	44.0	6.0	 25
 31	 18	44.0	8.0	 20
 32	 18	44.0	9.2	 25
 33	 18	46.0	7.7	 25
 34	 18	60.5	11.6	 20
 35	 18	51.0	8.7	 25
 36	 18	46.0	6.5	 25
 37	 18	41.5	7.4	 20
 38	 18	48.0	10.4	 25
 39	 18	46.0	10.7	 25
 40	 18	49.3	8.0	 20
 41	 18	43.0	6.6	 25
 42	 18	50.0	10.0	 20
 43	 18	44.0	6.8	 25
 44	 18	62.0	10.0	 25
 45	 18	47.5	8.9	 20
 46	 18	40.0	6.0	 25
 47	 18	40.0	10.3	 25
 48	 18	40.5	6.9	 20
 49	 18	48.0	7.8	 25
 50	 18	46.0	11.3	 25
 51	 18	46.0	14.9	 20
 52	 18	47.0	8.3	 25
 53	 18	56.0	8.9	 25
 54	 18	49.8	7.5	 20
 55	 18	47.0	9.0	 25
 56	 18	44.0	7.3	 25
 57	 18	47.3	9.7	 20
 58	 18	47.0	7.8	 25
 59	 18	43.0	5.2	 25
 60	 18	43.3	7.7	 20
 61	 18	47.0	9.4	 25
 62	 18	57.0	9.8	 25
 63	 18	44.5	12.5	 20
 64	 18	44.0	6.9	 25
 65	 18	44.0	7.2	 25
 66	 18	48.0	8.3	 20
 67	 18	61.0	9.3	 25
 68	 18	50.0	7.0	 25
 69	 18	43.3	7.6	 20
 70	 18	44.0	9.8	 25
 71	 18	45.0	6.6	 25
 72	 18	44.0	6.5	 20
 73	 18	49.0	9.1	 25
 74	 18	48.0	9.3	 25
 75	 18	49.0	7.1	 20
 76	 18	50.0	6.9	 25
 77	 18	60.0	8.3	 25
 78	 18	53.0	10.2	 20
 79	 18	52.0	8.6	 25
 80	 18	43.0	7.4	 25
 81	 18	43.3	7.4	 20
 82	 18	43.0	5.8	 25
 83	 18	51.0	9.0	 25
 84	 18	77.3	16.0	 20
 85	 18	49.0	8.2	 25
 86	 18	52.0	11.5	 25
 87	 18	43.3	7.0	 20
 88	 18	47.0	8.7	 25
 89	 18	76.0	14.4	 25
 90	 18	79.5	11.0	 20
 91	 18	92.0	15.2	 25
 92	 18	164.0	21.2	 25
 93	 18	103.3	19.2	 20
 94	 18	235.0	25.3	 25
 95	 18	82.0	12.6	 25
 96	 18	46.3	9.1	 20
 97	 18	55.0	10.1	 25
 98	 18	58.0	8.8	 25
 99	 18	50.3	7.0	 20
100	 18	45.0	8.8	 25
101	 18	44.0	7.7	 25
102	 18	56.3	8.9	 20
103	 18	89.0	14.3	 25
104	 18	67.0	10.7	 25
105	 18	123.5	16.6	 20
106	 18	58.0	8.0	 25
107	 18	100.0	14.8	 25
108	 18	84.3	12.3	 20
109	 18	70.0	10.3	 25
110	 18	66.0	11.2	 25
111	 18	59.8	9.6	 20
112	 18	57.0	9.7	 25
113	 18	54.0	9.6	 25
114	 18	47.3	8.6	 20
115	 18	49.0	8.0	 25
116	 18	50.0	8.0	 25
117	 18	57.8	16.3	 20
118	 18	63.0	10.5	 25
119	 18	107.0	15.5	 25
120	 18	327.0	49.2	 20
121	 18	93.0	16.3	 25
122	 18	71.0	9.3	 25
123	 18	46.0	6.6	 20
124	 18	45.0	6.2	 25
125	 18	50.0	8.0	 25
126	 18	52.3	8.8	 20
127	 18	59.0	8.8	 25
128	 18	57.0	15.4	 25
129	 18	53.0	9.7	 20
130	 18	62.0	9.1	 25
131	 18	50.0	8.9	 25
132	 18	59.0	11.7	 20
133	 18	47.0	6.4	 25
134	 18	44.0	8.9	 25
135	 18	61.0	10.5	 20
136	 18	71.0	11.4	 25
137	 18	46.0	11.5	 25
138	 18	50.3	7.4	 20
139	 18	46.0	9.6	 25
140	 18	96.0	12.2	 25
141	 18	205.8	20.3	 20
142	 18	177.0	25.0	 25
143	 18	359.0	37.7	 25
144	 18	47.8	9.2	 20
145	 18	47.0	8.7	 25
146	 18	46.0	8.2	 25
147	 18	43.5	7.2	 20
148	 18	51.0	9.4	 25
149	 18	46.0	8.2	 25
150	 18	48.0	8.1	 20
151	 18	46.0	6.9	 25
152	 18	46.0	7.2	 25
153	 18	49.0	10.0	 20
154	 18	50.0	8.8	 25
155	 18	50.0	7.3	 25
156	 18	62.8	11.1	 20
157	 18	64.0	8.9	 25
158	 18	65.0	12.9	 25
159	 18	120.0	15.2	 20
160	 18	110.0	20.4	 25
161	 18	143.0	17.5	 25
162	 18	65.5	10.2	 20
163	 18	75.0	12.8	 25
164	 18	85.3	10.7	 20
165	 18	131.0	13.9	 16
166	 18	88.3	10.8	 20
167	 18	65.5	6.9	 16
168	 18	64.5	8.0	 20
169	 18	59.5	11.0	 20
170	 18	46.0	4.5	 16
171	 18	47.3	7.7	 20
172	 18	47.3	9.5	 20
173	 18	48.0	6.8	 16
174	 18	44.3	9.2	 20
175	 18	47.8	8.5	 20
176	 18	51.8	9.5	 16
177	 18	54.3	8.4	 20
178	 18	44.3	9.5	 20
179	 18	51.0	8.3	 16
180	 18	46.0	8.1	 20
181	 18	43.0	6.0	 20
182	 18	49.3	8.0	 16
183	 18	53.3	8.3	 20
184	 18	55.3	8.5	 20
185	 18	51.0	6.2	 16
186	 18	53.0	8.7	 20
187	 18	93.3	12.1	 20
188	 18	101.3	19.4	 16
189	 18	56.3	9.3	 20
190	 18	45.0	8.8	 20
191	 18	64.3	7.8	 16
192	 18	46.0	9.0	 20
193	 18	51.0	9.7	 20
194	 18	58.3	8.3	 16
195	 18	60.5	12.6	 20
196	 18	56.0	8.8	 20
197	 18	110.5	14.2	 16
198	 18	58.8	10.1	 20
199	 18	43.3	6.0	 20
200	 18	40.5	8.1	 16
201	 18	41.0	7.7	 20
202	 18	51.3	9.6	 20
203	 18	47.3	7.0	 16
204	 18	44.0	8.5	 20
205	 18	49.3	10.1	 20
206	 18	40.3	8.2	 16
207	 18	45.3	6.8	 20
208	 18	41.3	5.5	 20
209	 18	45.3	6.8	 16
210	 18	82.0	16.1	 20
211	 18	48.5	8.6	 20
212	 18	40.3	11.7	 16
213	 18	48.3	6.0	 20
214	 18	51.3	7.9	 20
215	 18	38.8	7.2	 16
216	 18	45.5	8.4	 20
217	 18	47.3	9.3	 20
218	 18	48.3	9.5	 16
219	 18	55.0	10.4	 20
220	 18	45.5	10.1	 20
221	 18	46.8	8.4	 16
222	 18	42.3	7.4	 20
223	 18	42.3	6.2	 20
224	 18	52.0	11.5	 16
225	 18	47.5	8.4	 20
226	 18	50.5	10.1	 20
227	 18	48.3	9.4	 16
228	 18	48.3	7.5	 20
229	 18	52.5	8.7	 20
230	 18	64.5	10.8	 16
231	 18	52.0	8.8	 20
232	 18	43.3	9.5	 20
233	 18	40.5	9.9	 16
234	 18	54.0	10.2	 20
235	 18	41.3	6.8	 20
236	 18	48.3	6.6	 16
237	 18	58.3	8.6	 20
238	 18	62.0	10.5	 20
239	 18	56.8	8.4	 16
240	 18	59.0	10.9	 20
241	 18	68.3	10.0	 20
242	 18	83.0	7.5	 16
243	 18	70.3	11.1	 20
244	 18	60.5	8.8	 20
245	 18	46.5	6.3	 16
246	 18	45.0	5.3	 20
247	 18	46.0	6.0	 20
248	 18	54.3	12.7	 16
249	 18	49.0	7.1	 20
250	 18	44.3	7.5	 20
251	 18	49.5	9.8	 16
252	 18	45.3	7.0	 20
253	 18	46.0	8.2	 20
254	 18	51.3	8.8	 16
255	 18	52.5	9.0	 20
256	 18	47.8	9.8	 20
257	 18	52.3	9.2	 16
258	 18	49.5	8.3	 20
259	 18	53.5	9.7	 20
260	 18	53.0	7.1	 16
261	 18	79.0	32.0	 20
262	 18	103.8	15.8	 20
263	 18	49.3	5.4	 16
264	 18	55.5	7.8	 20
265	 18	51.5	8.4	 20
266	 18	67.3	10.9	 16
267	 18	50.3	9.5	 20
268	 18	42.0	7.8	 20
269	 18	44.0	6.7	 20
270	 18	44.0	7.8	 25
271	 18	57.0	12.2	 25
272	 18	47.0	6.4	 20
273	 18	43.0	6.7	 25
274	 18	54.0	10.6	 25
275	 18	44.5	6.1	 20
276	 18	47.0	7.6	 25
277	 18	44.0	9.5	 25
278	 18	53.8	9.6	 20
279	 18	54.0	11.3	 25
280	 18	46.0	4.8	 25
281	 18	45.0	7.5	 20
282	 18	50.0	7.8	 25
283	 18	52.0	8.0	 25
284	 18	52.0	8.8	 20
285	 18	60.0	11.3	 25
286	 18	49.0	8.8	 25
287	 18	51.8	12.0	 20
288	 18	46.0	7.1	 25
289	 18	76.0	11.0	 25
290	 18	52.3	6.7	 20
291	 18	48.0	8.5	 25
292	 18	52.3	8.6	 20
293	 18	52.0	9.5	 25
294	 18	112.0	13.2	 25
295	 18	95.8	13.6	 20
296	 18	330.0	27.9	 25
297	 18	126.0	21.3	 25
298	 18	224.8	25.7	 20
299	 18	108.0	16.6	 25
300	 18	82.0	12.6	 25
301	 18	71.8	10.8	 20
302	 18	184.0	28.9	 25
303	 18	61.0	10.4	 25
304	 18	54.0	9.2	 20
305	 18	45.0	7.7	 25
306	 18	56.0	14.1	 25
307	 18	70.0	9.2	 20
308	 18	49.0	9.3	 25
309	 18	140.0	18.0	 25
310	 18	159.5	25.3	 20
311	 18	88.0	17.4	 25
312	 18	77.0	14.2	 25
313	 18	71.3	12.0	 20
314	 18	79.0	10.2	 25
315	 18	133.0	14.8	 25
316	 18	83.0	11.1	 20
317	 18	75.0	11.8	 25
318	 18	87.0	9.4	 25
319	 18	50.0	10.8	 20
320	 18	57.0	8.4	 25
321	 18	51.0	9.1	 25
322	 18	115.8	14.5	 20
323	 18	98.0	15.6	 25
324	 18	172.0	19.6	 25
325	 18	121.8	16.0	 20
326	 18	72.0	12.5	 25
327	 18	68.0	9.8	 25
328	 18	225.3	23.7	 20
329	 18	465.0	34.7	 25
330	 18	94.0	12.6	 25
331	 18	51.3	10.6	 20
332	 18	50.0	7.6	 25
333	 18	69.0	13.7	 25
334	 18	102.3	11.3	 20
335	 18	80.0	14.0	 25
336	 18	54.0	10.5	 25
337	 18	47.3	7.8	 20
338	 18	65.0	9.9	 25
339	 18	763.0	129.8	 25
340	 18	251.0	27.3	 20
341	 18	77.0	12.2	 25
342	 18	99.0	14.1	 25
343	 18	83.5	14.9	 20
344	 18	65.0	9.7	 25
345	 18	61.0	9.7	 25
346	 18	126.5	18.0	 20
347	 18	56.0	11.3	 25
348	 18	44.0	9.3	 25
349	 18	55.0	10.8	 20
350	 18	65.0	10.6	 25
351	 18	46.0	8.1	 25
352	 18	44.3	6.0	 20
353	 18	43.0	6.5	 25
354	 18	49.0	10.3	 25
355	 18	45.3	7.2	 20
356	 18	52.0	12.3	 25
357	 18	47.0	7.5	 25
358	 18	46.3	9.2	 20
359	 18	41.0	4.8	 25
360	 18	46.0	8.9	 25
361	 18	44.0	4.7	 20
362	 18	53.0	9.3	 25
363	 18	73.0	15.2	 25
364	 18	41.3	7.1	 20
365	 18	98.0	19.7	 25
366	 18	70.0	11.7	 25
367	 18	47.0	9.2	 20
368	 18	43.0	5.9	 25
369	 18	46.0	7.6	 25
370	 18	48.0	7.1	 20
371	 18	122.0	34.6	 25
372	 18	131.0	19.9	 25
373	 18	49.0	7.7	 20
374	 18	54.0	9.5	 25
375	 18	53.0	8.6	 25
376	 18	48.8	9.1	 20
377	 18	47.0	8.9	 25
378	 18	53.0	16.2	 25
379	 18	45.3	7.5	 20
380	 18	47.0	8.4	 25
381	 18	43.0	8.2	 25
382	 18	46.0	7.1	 20
383	 18	47.0	7.8	 25
384	 18	52.0	9.0	 25
385	 18	55.5	8.5	 20
386	 18	59.0	8.7	 25
387	 18	60.0	13.4	 25
388	 18	92.5	13.4	 20
389	 18	69.0	10.8	 25
390	 18	58.0	10.0	 25
391	 18	80.3	11.4	 20
392	 18	145.0	24.1	 25
393	 18	48.0	7.1	 25
394	 18	54.8	10.4	 20
395	 18	51.0	9.2	 25
396	 18	45.0	8.4	 25
397	 18	55.5	11.3	 20
398	 18	52.0	10.3	 25
399	 18	51.0	7.9	 25
400	 18	90.3	12.9	 20
401	 18	58.0	10.4	 25
402	 18	58.0	10.9	 25
403	 18	45.3	8.1	 20
404	 18	54.0	9.2	 25
405	 18	58.0	10.0	 25
406	 18	209.0	19.4	 20
407	 18	80.0	13.4	 25
408	 18	140.0	20.0	 25
409	 18	136.3	15.4	 20
410	 18	63.0	8.3	 25
411	 18	95.0	15.4	 25
412	 18	172.8	19.1	 20
413	 18	48.0	7.5	 25
414	 18	46.0	6.6	 25
415	 18	45.8	7.2	 20
416	 18	68.0	10.4	 25
417	 18	52.0	7.3	 25
418	 18	47.0	7.5	 20
419	 18	45.0	7.7	 25
420	 18	45.8	12.0	 20
421	 18	45.0	7.5	 25
422	 18	43.0	7.9	 25
423	 18	47.3	9.1	 20
424	 18	49.0	7.2	 25
425	 18	82.0	13.1	 25
426	 18	50.0	8.0	 20
427	 18	54.0	15.0	 25
428	 18	53.0	7.9	 25
429	 18	45.5	9.5	 20
430	 18	46.0	8.4	 25
431	 18	68.0	20.0	 25
432	 18	47.8	7.6	 20
433	 18	49.0	7.9	 25
434	 18	49.0	7.9	 25
435	 18	51.0	9.7	 20
436	 18	52.0	8.0	 25
437	 18	51.0	9.1	 25
438	 18	51.3	8.7	 20
439	 18	44.0	11.2	 25
440	 18	46.0	8.2	 25
441	 18	43.3	9.0	 20
442	 18	55.0	8.2	 25
443	 18	50.0	6.7	 25
444	 18	66.8	12.2	 20
445	 18	58.0	9.4	 25
446	 18	96.0	16.2	 25
447	 18	67.0	12.8	 20
448	 18	50.0	7.7	 25
449	 18	48.0	9.7	 25
450	 18	69.3	23.2	 20
451	 18	46.0	6.0	 25
452	 18	47.0	7.0	 25
453	 18	44.3	8.4	 20
454	 18	493.0	75.1	 25
455	 18	77.0	11.6	 25
456	 18	66.0	10.0	 20
457	 18	59.0	12.0	 25
458	 18	56.0	9.0	 25
459	 18	82.3	12.6	 20
460	 18	48.0	7.2	 25
461	 18	50.0	9.3	 25
462	 18	97.0	15.7	 20
463	 18	53.0	12.5	 25
464	 18	75.0	11.3	 25
465	 18	82.5	11.0	 20
466	 18	56.0	10.6	 25
467	 18	52.0	8.7	 25
468	 18	51.0	7.3	 20
469	 18	76.0	12.2	 25
470	 18	71.0	12.4	 25
471	 18	57.5	8.6	 20
472	 18	56.0	9.7	 25
473	 18	63.0	15.3	 25
474	 18	77.0	12.1	 20
475	 18	56.0	8.8	 25
476	 18	120.0	24.2	 25
477	 18	77.5	26.3	 20
478	 18	54.0	6.7	 25
479	 18	63.3	13.4	 20
480	 18	64.3	12.0	 16
481	 18	60.0	8.8	 20
482	 18	68.8	10.8	 20
483	 18	381.0	32.0	 16
484	 18	46.5	7.8	 20
485	 18	48.8	8.0	 20
486	 18	51.8	9.7	 16
487	 18	50.8	20.4	 20
488	 18	45.3	7.5	 20
489	 18	47.3	8.7	 16
490	 18	47.3	8.8	 20
491	 18	50.0	23.8	 20
492	 18	46.0	7.7	 16
493	 18	45.5	9.9	 20
494	 18	60.0	8.6	 20
495	 18	47.8	4.6	 16
496	 18	71.0	11.7	 20
497	 18	69.0	9.4	 20
498	 18	63.3	8.2	 16
499	 18	52.3	7.0	 20
500	 18	61.8	9.5	 20
501	 18	59.3	7.1	 16
502	 18	68.3	10.4	 20
503	 18	46.5	6.2	 20
504	 18	111.0	13.7	 16
505	 18	122.5	13.1	 20
506	 18	69.0	11.3	 20
507	 18	80.3	11.9	 16
508	 18	69.8	10.2	 20
509	 18	80.0	9.5	 20
510	 18	107.0	17.6	 16
511	 18	339.0	30.3	 20
512	 18	68.3	11.4	 20
513	 18	40.5	6.4	 16
514	 18	60.8	9.0	 20
515	 18	75.5	14.7	 20
516	 18	62.3	9.1	 16
517	 18	72.3	11.9	 20
518	 18	53.8	10.1	 20
519	 18	76.3	9.9	 16
520	 18	215.0	23.9	 20
521	 18	72.8	9.2	 20
522	 18	56.3	12.1	 16
523	 18	66.5	12.7	 20
524	 18	60.3	8.1	 20
525	 18	58.3	8.3	 16
526	 18	64.0	8.8	 20
527	 18	102.0	29.8	 20
528	 18	65.3	12.3	 16
529	 18	65.3	12.0	 20
530	 18	59.3	8.8	 20
531	 18	75.5	16.2	 16
532	 18	51.5	9.5	 20
533	 18	47.3	6.2	 20
534	 18	50.8	7.8	 16
535	 18	52.3	25.7	 20
536	 18	46.5	7.6	 20
537	 18	43.0	8.0	 16
538	 18	52.3	15.7	 20
539	 18	43.3	5.6	 20
540	 18	56.5	8.4	 16
541	 18	88.0	10.2	 20
542	 18	55.0	10.3	 20
543	 18	50.5	9.7	 16
544	 18	81.3	14.3	 20
545	 18	47.3	8.8	 16
546	 18	48.0	7.5	 20
547	 18	48.0	11.3	 20
548	 18	45.3	5.4	 16
549	 18	39.3	7.9	 20
550	 18	42.0	6.1	 20
551	 18	47.8	6.1	 16
552	 18	48.3	8.1	 20
553	 18	51.3	7.8	 20
554	 18	57.5	12.4	 16
555	 18	93.3	15.6	 20
556	 18	148.0	20.9	 20
557	 18	59.5	12.5	 16
558	 18	41.8	7.5	 20
559	 18	59.5	11.4	 20
560	 18	75.3	10.8	 16
561	 18	265.0	25.0	 20
562	 18	69.5	12.9	 20
563	 18	408.3	37.6	 16
564	 18	111.3	20.0	 20
565	 18	93.3	11.3	 20
566	 18	269.3	30.5	 16
567	 18	57.3	9.8	 20
568	 18	95.3	7.9	 20
569	 18	45.5	7.9	 16
570	 18	157.0	21.1	 20
571	 18	51.5	10.2	 20
572	 18	79.5	10.5	 16
573	 18	216.8	14.4	 20
574	 18	170.5	16.3	 20
575	 18	72.3	11.6	 16
576	 18	65.0	9.0	 20
577	 18	68.3	10.5	 20
578	 18	47.3	7.4	 16
579	 18	56.0	9.7	 20
580	 18	52.3	7.3	 20
581	 18	47.0	8.8	 16
582	 18	261.5	25.4	 20
583	 18	198.8	21.7	 20
584	 18	104.3	11.3	 20
585	 18	46.0	8.5	 25
586	 18	48.0	7.6	 25
587	 18	42.3	6.7	 20
588	 18	97.0	20.4	 25
589	 18	49.0	10.6	 25
590	 18	111.0	13.3	 20
591	 18	53.0	9.7	 25
592	 18	46.0	7.5	 25
593	 18	48.3	7.5	 20
594	 18	60.0	9.9	 25
595	 18	46.0	9.1	 25
596	 18	62.3	11.4	 20
597	 18	52.0	10.9	 25
598	 18	73.0	10.0	 25
599	 18	89.3	9.6	 20
600	 18	165.0	21.6	 25
601	 18	85.0	15.3	 25
602	 18	45.3	10.0	 20
603	 18	47.0	15.7	 25
604	 18	46.0	8.9	 25
605	 18	60.0	9.0	 20
606	 18	67.0	11.7	 25
607	 18	48.0	7.0	 25
608	 18	47.3	7.9	 20
609	 18	54.0	8.5	 25
610	 18	72.0	13.3	 25
611	 18	71.0	8.1	 20
612	 18	125.0	17.1	 25
613	 18	55.0	11.0	 25
614	 18	45.3	9.0	 20
615	 18	45.0	7.4	 25
616	 18	44.0	7.6	 25
617	 18	48.3	10.0	 20
618	 18	46.0	8.9	 25
619	 18	53.0	8.9	 25
620	 18	163.5	16.4	 20
621	 18	479.0	47.2	 25
622	 18	404.0	39.8	 25
623	 18	77.5	17.8	 20
624	 18	150.0	17.9	 25
625	 18	56.0	12.3	 25
626	 18	49.0	7.9	 20
627	 18	95.0	12.2	 25
628	 18	49.0	6.7	 25
629	 18	56.3	8.9	 20
630	 18	49.0	9.1	 25
631	 18	65.0	10.0	 25
632	 18	46.0	6.1	 20
633	 18	42.0	6.0	 25
634	 18	48.0	11.3	 25
635	 18	46.8	8.8	 20
636	 18	50.0	8.4	 25
637	 18	51.0	8.1	 25
638	 18	50.3	7.0	 20
639	 18	1681.0	235.3	 25
  0	 19	59.5	14.4	 20
  1	 19	151.5	14.5	 16
  2	 19	45.5	10.2	 20
  3	 19	58.5	9.8	 20
  4	 19	52.5	8.6	 16
  5	 19	49.3	9.5	 20
  6	 19	45.5	9.2	 20
  7	 19	45.0	5.8	 16
  8	 19	46.3	8.9	 20
  9	 19	84.0	15.3	 20
 10	 19	44.0	7.4	 16
 11	 19	47.3	11.0	 20
 12	 19	54.8	8.0	 20
 13	 19	350.5	33.6	 16
 14	 19	44.0	6.5	 20
 15	 19	46.8	6.6	 20
 16	 19	63.3	9.5	 16
 17	 19	55.5	8.9	 20
 18	 19	122.5	15.3	 20
 19	 19	48.8	9.8	 16
 20	 19	57.8	10.0	 20
 21	 19	144.8	16.2	 20
 22	 19	145.0	21.2	 16
 23	 19	78.5	12.8	 20
 24	 19	62.5	11.6	 20
 25	 19	63.3	9.4	 16
 26	 19	166.8	24.0	 20
 27	 19	57.0	10.4	 20
 28	 19	67.0	7.9	 16
 29	 19	60.8	9.6	 20
 30	 19	52.0	10.8	 20
 31	 19	55.3	11.9	 16
 32	 19	47.3	8.5	 20
 33	 19	176.8	25.4	 20
 34	 19	129.5	22.8	 16
 35	 19	96.0	15.1	 20
 36	 19	44.5	6.1	 20
 37	 19	49.3	5.4	 16
 38	 19	48.0	9.3	 20
 39	 19	46.8	8.1	 16
 40	 19	45.0	5.7	 20
 41	 19	45.0	6.0	 20
 42	 19	47.5	10.4	 16
 43	 19	46.3	9.4	 20
 44	 19	44.3	7.5	 20
 45	 19	49.5	6.6	 16
 46	 19	44.0	9.3	 20
 47	 19	49.0	9.2	 20
 48	 19	49.5	13.2	 16
 49	 19	47.0	9.3	 20
 50	 19	51.0	7.4	 20
 51	 19	51.3	10.4	 16
 52	 19	154.0	33.8	 20
 53	 19	49.3	7.8	 20
 54	 19	45.0	9.9	 16
 55	 19	45.3	8.2	 20
 56	 19	51.3	10.2	 20
 57	 19	51.0	7.8	 16
 58	 19	48.0	10.6	 20
 59	 19	159.0	31.6	 25
 60	 19	49.5	7.4	 20
 61	 19	66.0	15.6	 25
 62	 19	63.0	10.6	 25
 63	 19	46.0	8.4	 20
 64	 19	51.0	11.1	 25
 65	 19	46.0	6.6	 25
 66	 19	43.0	4.9	 20
 67	 19	45.0	8.5	 25
 68	 19	86.0	13.2	 25
 69	 19	70.8	11.8	 20
 70	 19	52.0	8.4	 25
 71	 19	41.0	10.2	 25
 72	 19	61.3	8.9	 20
 73	 19	45.0	8.0	 25
 74	 19	59.0	12.2	 25
 75	 19	126.0	19.9	 20
 76	 19	51.0	7.8	 25
 77	 19	48.0	7.7	 25
 78	 19	143.5	20.0	 20
 79	 19	173.0	19.2	 25
 80	 19	147.0	17.2	 25
 81	 19	88.5	12.0	 20
 82	 19	52.0	10.5	 25
 83	 19	66.0	13.0	 25
 84	 19	105.5	18.0	 20
 85	 19	52.0	9.1	 25
 86	 19	60.0	7.3	 25
 87	 19	51.0	7.4	 20
 88	 19	61.0	10.5	 25
 89	 19	87.0	16.6	 25
 90	 19	201.5	21.0	 20
 91	 19	331.0	35.3	 25
 92	 19	438.0	62.5	 25
 93	 19	234.5	21.3	 20
 94	 19	396.0	39.5	 25
 95	 19	372.0	34.1	 25
 96	 19	118.8	22.8	 20
 97	 19	191.0	36.2	 25
 98	 19	45.0	6.8	 25
 99	 19	47.0	7.0	 20
100	 19	44.0	7.5	 25
101	 19	40.0	7.1	 25
102	 19	393.5	57.7	 20
103	 19	55.0	7.4	 25
104	 19	53.0	8.2	 25
105	 19	52.3	8.4	 20
106	 19	53.0	7.3	 25
107	 19	51.0	7.8	 25
108	 19	51.0	12.0	 20
109	 19	42.0	8.0	 25
110	 19	58.0	45.1	 25
111	 19	57.3	7.4	 20
112	 19	74.0	15.8	 25
113	 19	52.0	8.6	 25
114	 19	63.8	9.7	 20
115	 19	49.0	8.4	 25
116	 19	77.0	10.7	 25
117	 19	111.5	16.4	 20
118	 19	252.0	36.2	 25
119	 19	179.0	23.3	 25
120	 19	104.0	11.6	 20
121	 19	58.0	9.7	 25
122	 19	78.0	14.3	 25
123	 19	50.5	5.1	 20
124	 19	52.0	8.7	 25
125	 19	217.0	20.9	 25
126	 19	54.0	10.0	 20
127	 19	365.0	62.6	 25
128	 19	43.0	6.0	 25
129	 19	45.3	6.8	 20
130	 19	83.0	13.8	 25
131	 19	55.0	8.0	 25
132	 19	101.5	10.2	 20
133	 19	44.0	8.6	 25
134	 19	52.0	9.9	 25
135	 19	183.0	24.5	 20
136	 19	169.0	27.6	 25
137	 19	47.0	6.5	 25
138	 19	53.0	11.0	 20
139	 19	51.0	8.1	 25
140	 19	69.0	10.1	 25
141	 19	232.8	35.0	 20
142	 19	135.0	24.5	 25
143	 19	357.0	28.8	 25
144	 19	392.8	29.2	 20
145	 19	374.0	34.0	 25
146	 19	76.0	9.0	 25
147	 19	48.5	8.3	 20
148	 19	59.0	11.3	 25
149	 19	42.0	8.6	 25
150	 19	55.5	9.7	 20
151	 19	61.0	11.7	 25
152	 19	152.0	16.8	 25
153	 19	64.5	28.1	 20
154	 19	48.0	8.6	 25
155	 19	46.0	6.8	 25
156	 19	65.3	12.5	 20
157	 19	76.0	11.1	 25
158	 19	66.0	10.3	 25
159	 19	44.3	8.5	 20
160	 19	112.0	15.3	 25
161	 19	122.0	13.9	 25
162	 19	170.5	20.9	 20
163	 19	416.0	23.7	 25
164	 19	457.0	29.5	 25
165	 19	87.3	18.1	 20
166	 19	106.0	9.9	 25
167	 19	237.0	26.2	 20
168	 19	159.0	22.7	 25
169	 19	77.0	14.0	 25
170	 19	55.0	12.3	 20
171	 19	60.0	12.1	 25
172	 19	53.0	9.3	 25
173	 19	58.5	12.1	 20
174	 19	56.0	10.0	 25
175	 19	178.0	27.8	 25
176	 19	406.0	34.8	 20
177	 19	71.0	11.2	 25
178	 19	48.0	7.9	 25
179	 19	45.0	7.9	 20
180	 19	81.0	13.6	 25
181	 19	52.0	8.7	 25
182	 19	40.8	6.8	 20
183	 19	58.0	11.0	 25
184	 19	83.0	11.8	 25
185	 19	63.5	10.2	 20
186	 19	61.0	12.7	 25
187	 19	61.0	10.7	 25
188	 19	83.3	14.2	 20
189	 19	51.0	9.7	 25
190	 19	50.0	7.4	 25
191	 19	49.3	7.8	 20
192	 19	187.0	35.4	 25
193	 19	609.0	82.2	 25
194	 19	57.3	9.4	 20
195	 19	50.0	7.9	 25
196	 19	48.0	5.8	 25
197	 19	641.3	67.5	 20
198	 19	86.0	15.8	 25
199	 19	54.0	10.0	 25
200	 19	50.0	10.6	 20
201	 19	44.0	9.6	 25
202	 19	45.0	7.8	 25
203	 19	41.8	7.2	 20
204	 19	44.0	7.2	 25
205	 19	52.0	8.9	 25
206	 19	42.3	8.7	 20
207	 19	56.0	11.5	 25
208	 19	67.0	10.5	 25
209	 19	61.3	7.4	 20
210	 19	47.0	8.0	 25
211	 19	42.0	7.5	 25
212	 19	40.5	8.9	 20
213	 19	47.0	7.7	 25
214	 19	45.0	10.0	 25
215	 19	403.8	60.2	 20
216	 19	66.0	10.3	 25
217	 19	61.0	12.9	 25
218	 19	50.5	9.8	 20
219	 19	56.0	7.5	 25
220	 19	62.0	11.0	 25
221	 19	46.3	10.8	 20
222	 19	43.0	7.5	 25
223	 19	48.0	5.4	 25
224	 19	45.3	8.2	 20
225	 19	46.0	8.8	 25
226	 19	45.0	12.2	 25
227	 19	49.0	8.8	 20
228	 19	49.0	8.4	 25
229	 19	46.0	8.8	 25
230	 19	51.0	8.7	 20
231	 19	51.0	7.2	 25
232	 19	49.0	16.0	 25
233	 19	57.3	10.2	 20
234	 19	51.0	8.2	 25
235	 19	49.0	11.6	 25
236	 19	56.3	8.3	 20
237	 19	62.0	9.1	 25
238	 19	51.0	8.1	 25
239	 19	65.3	10.2	 20
240	 19	49.0	6.4	 25
241	 19	50.0	13.4	 25
242	 19	58.0	8.7	 20
243	 19	107.0	19.9	 25
244	 19	110.0	19.4	 25
245	 19	75.0	12.1	 20
246	 19	57.0	8.6	 25
247	 19	72.0	13.2	 25
248	 19	52.3	8.2	 20
249	 19	47.0	7.2	 25
250	 19	74.0	13.7	 25
251	 19	105.5	15.5	 20
252	 19	97.0	13.4	 25
253	 19	86.0	14.9	 25
254	 19	53.3	10.1	 20
255	 19	43.0	7.1	 25
256	 19	55.0	10.5	 25
257	 19	51.0	8.4	 20
258	 19	46.0	7.3	 25
259	 19	46.0	7.6	 25
260	 19	47.5	7.6	 20
261	 19	58.0	11.2	 25
262	 19	412.0	58.1	 25
263	 19	65.8	11.6	 20
264	 19	218.0	36.7	 25
265	 19	49.0	8.5	 25
266	 19	184.3	14.1	 20
267	 19	72.0	12.6	 25
268	 19	93.0	11.8	 25
269	 19	89.3	11.6	 16
270	 19	108.0	13.4	 20
271	 19	82.3	11.4	 20
272	 19	56.3	7.4	 16
273	 19	48.5	8.5	 20
274	 19	52.0	8.5	 20
275	 19	78.0	11.2	 16
276	 19	56.0	9.4	 20
277	 19	72.3	9.3	 20
278	 19	55.0	12.2	 16
279	 19	129.8	17.4	 20
280	 19	63.3	13.8	 20
281	 19	54.0	9.0	 16
282	 19	51.0	9.3	 20
283	 19	403.5	41.7	 20
284	 19	58.5	5.3	 16
285	 19	60.5	14.5	 20
286	 19	96.8	11.6	 20
287	 19	47.8	8.3	 16
288	 19	54.3	7.2	 20
289	 19	84.0	13.5	 20
290	 19	374.0	28.0	 16
291	 19	172.8	23.0	 20
292	 19	92.8	19.8	 16
293	 19	84.3	12.6	 20
294	 19	90.0	14.9	 20
295	 19	53.8	10.7	 16
296	 19	105.3	13.6	 20
297	 19	59.3	7.5	 20
298	 19	77.3	8.8	 16
299	 19	82.3	11.3	 20
300	 19	142.0	16.0	 20
301	 19	84.5	12.9	 16
302	 19	63.0	10.0	 20
303	 19	50.3	6.7	 20
304	 19	51.0	6.7	 16
305	 19	50.0	8.0	 20
306	 19	46.3	6.7	 20
307	 19	47.0	9.7	 16
308	 19	62.3	12.1	 20
309	 19	54.0	12.4	 20
310	 19	64.3	7.0	 16
311	 19	298.3	41.7	 20
312	 19	62.8	13.6	 20
313	 19	48.3	9.3	 16
314	 19	54.5	8.3	 20
315	 19	60.3	7.9	 20
316	 19	51.3	10.9	 16
317	 19	83.0	11.9	 20
318	 19	77.8	13.0	 20
319	 19	44.3	5.1	 16
320	 19	49.3	8.5	 20
321	 19	46.0	6.1	 20
322	 19	45.0	7.4	 16
323	 19	113.5	14.2	 20
324	 19	88.0	11.4	 20
325	 19	222.3	27.7	 16
326	 19	50.3	8.6	 20
327	 19	52.0	15.0	 20
328	 19	602.5	38.3	 16
329	 19	174.0	29.7	 20
330	 19	112.0	16.2	 20
331	 19	63.3	11.1	 16
332	 19	48.3	5.5	 20
333	 19	84.3	25.6	 20
334	 19	107.3	14.3	 16
335	 19	55.5	10.9	 20
336	 19	118.3	16.6	 20
337	 19	53.8	9.5	 16
338	 19	55.0	9.9	 20
339	 19	44.0	6.9	 20
340	 19	63.3	8.2	 16
341	 19	42.5	9.3	 20
342	 19	46.0	6.8	 20
343	 19	57.0	8.9	 16
344	 19	43.0	5.8	 20
345	 19	257.5	45.3	 20
346	 19	575.0	32.3	 16
347	 19	163.5	15.3	 20
348	 19	64.3	10.3	 20
349	 19	54.3	8.9	 16
350	 19	65.5	11.2	 20
351	 19	43.0	6.4	 20
352	 19	48.0	8.4	 16
353	 19	67.3	11.3	 20
354	 19	48.5	6.8	 20
355	 19	82.5	16.9	 16
356	 19	46.3	8.3	 20
357	 19	46.3	7.3	 20
358	 19	51.5	8.6	 16
359	 19	49.3	10.8	 20
360	 19	47.3	7.8	 20
361	 19	47.0	8.6	 16
362	 19	47.0	7.7	 20
363	 19	49.5	9.1	 20
364	 19	51.5	14.8	 16
365	 19	44.8	7.3	 20
366	 19	45.0	8.5	 20
367	 19	51.5	12.9	 16
368	 19	44.5	6.9	 20
369	 19	54.3	9.2	 20
370	 19	46.3	7.3	 16
371	 19	46.3	8.8	 20
372	 19	126.0	25.1	 20
373	 19	68.5	11.9	 16
374	 19	55.0	8.4	 25
375	 19	349.0	47.6	 25
376	 19	100.3	16.4	 20
377	 19	45.0	9.1	 25
378	 19	67.0	11.1	 25
379	 19	59.3	10.3	 20
380	 19	76.0	13.0	 25
381	 19	50.0	6.9	 25
382	 19	74.3	11.0	 20
383	 19	56.0	10.6	 25
384	 19	55.0	9.0	 25
385	 19	48.8	9.4	 20
386	 19	60.0	9.7	 25
387	 19	62.0	10.7	 25
388	 19	55.5	7.0	 20
389	 19	83.0	11.4	 25
390	 19	61.0	9.9	 25
391	 19	49.3	7.5	 20
392	 19	58.0	10.3	 25
393	 19	51.0	7.7	 25
394	 19	60.5	11.1	 20
395	 19	81.0	11.4	 25
396	 19	159.0	16.7	 25
397	 19	130.3	13.4	 20
398	 19	87.0	12.9	 25
399	 19	91.0	19.9	 25
400	 19	81.5	14.3	 20
401	 19	80.0	12.6	 25
402	 19	111.0	19.6	 25
403	 19	47.5	9.3	 20
404	 19	56.0	9.9	 25
405	 19	102.0	16.7	 25
406	 19	50.3	7.6	 20
407	 19	117.0	20.7	 25
408	 19	51.0	6.9	 25
409	 19	52.0	8.0	 20
410	 19	237.0	30.8	 25
411	 19	457.0	40.5	 25
412	 19	137.8	15.7	 20
413	 19	208.0	28.1	 25
414	 19	60.0	9.1	 25
415	 19	57.5	12.9	 20
416	 19	43.0	7.3	 25
417	 19	68.8	12.6	 20
418	 19	76.0	10.2	 25
419	 19	54.0	8.3	 25
420	 19	45.0	5.5	 20
421	 19	39.0	5.6	 25
422	 19	43.0	7.5	 25
423	 19	46.3	7.6	 20
424	 19	46.0	7.1	 25
425	 19	49.0	7.0	 25
426	 19	138.3	14.7	 20
427	 19	51.0	8.1	 25
428	 19	52.0	11.9	 25
429	 19	62.3	8.6	 20
430	 19	47.0	7.2	 25
431	 19	96.0	12.2	 25
432	 19	72.5	9.4	 20
433	 19	247.0	30.7	 25
434	 19	50.0	7.7	 25
435	 19	49.3	7.3	 20
436	 19	52.0	9.0	 25
437	 19	47.0	7.6	 25
438	 19	72.3	11.8	 20
439	 19	47.0	8.0	 25
440	 19	61.0	9.6	 25
441	 19	45.3	7.6	 20
442	 19	46.0	8.3	 25
443	 19	50.0	12.9	 25
444	 19	53.3	8.8	 20
445	 19	59.0	10.0	 25
446	 19	165.0	23.7	 25
447	 19	57.0	7.5	 20
448	 19	56.0	8.4	 25
449	 19	63.0	7.9	 25
450	 19	65.0	9.3	 20
451	 19	47.0	7.9	 25
452	 19	46.0	7.4	 25
453	 19	41.8	7.8	 20
454	 19	49.0	8.5	 25
455	 19	43.0	6.6	 25
456	 19	46.3	6.9	 20
457	 19	47.0	8.5	 25
458	 19	42.0	6.8	 25
459	 19	44.0	6.8	 20
460	 19	46.0	7.2	 25
461	 19	137.0	13.5	 25
462	 19	69.0	10.7	 20
463	 19	1054.0	99.9	 25
464	 19	104.0	15.4	 25
465	 19	94.5	16.9	 20
466	 19	487.0	44.5	 25
467	 19	69.0	11.9	 25
468	 19	67.8	9.9	 20
469	 19	62.0	8.9	 25
470	 19	168.0	18.1	 25
471	 19	104.3	16.3	 20
472	 19	55.0	10.7	 25
473	 19	113.0	30.3	 25
474	 19	54.5	13.1	 20
475	 19	51.0	8.0	 25
476	 19	87.0	13.9	 25
477	 19	44.3	10.4	 20
478	 19	56.0	8.9	 25
479	 19	58.0	12.4	 25
480	 19	246.0	22.5	 20
481	 19	48.0	7.2	 25
482	 19	74.0	12.3	 25
483	 19	61.5	24.3	 20
484	 19	53.0	7.6	 25
485	 19	45.0	8.0	 25
486	 19	44.0	14.5	 20
487	 19	45.0	9.1	 25
488	 19	47.0	7.6	 25
489	 19	49.3	9.4	 20
490	 19	59.0	9.2	 25
491	 19	49.0	7.7	 25
492	 19	45.5	7.1	 20
493	 19	46.0	8.9	 25
494	 19	59.0	11.3	 25
495	 19	64.3	19.8	 20
496	 19	47.0	11.0	 25
497	 19	50.0	8.6	 25
498	 19	114.5	13.2	 20
499	 19	53.0	8.6	 25
500	 19	53.0	10.9	 25
501	 19	64.8	9.3	 20
502	 19	51.0	9.3	 25
503	 19	119.0	13.5	 25
504	 19	58.3	8.8	 20
505	 19	81.0	13.4	 25
506	 19	67.0	9.3	 25
507	 19	70.3	10.6	 20
508	 19	51.0	9.4	 25
509	 19	99.0	14.7	 25
510	 19	169.8	25.0	 20
511	 19	59.0	8.4	 25
512	 19	60.0	8.6	 25
513	 19	60.3	7.5	 20
514	 19	93.0	12.3	 25
515	 19	48.0	7.2	 25
516	 19	67.0	8.5	 20
517	 19	99.0	19.3	 25
518	 19	63.0	7.4	 25
519	 19	180.8	18.7	 20
520	 19	72.0	14.2	 25
521	 19	189.0	20.8	 25
522	 19	149.0	13.3	 20
523	 19	70.0	10.7	 25
524	 19	94.0	11.0	 25
525	 19	95.0	16.0	 20
526	 19	71.0	11.1	 25
527	 19	83.0	13.1	 25
528	 19	87.0	15.5	 20
529	 19	52.0	6.8	 25
530	 19	62.0	12.1	 25
531	 19	47.3	11.3	 20
532	 19	116.0	21.5	 25
533	 19	74.0	10.7	 25
534	 19	50.0	5.5	 20
535	 19	48.0	7.5	 25
536	 19	94.0	13.2	 25
537	 19	53.3	8.2	 20
538	 19	600.0	84.8	 25
539	 19	57.0	11.8	 25
540	 19	46.0	10.2	 20
541	 19	58.0	9.0	 25
542	 19	56.3	9.2	 20
543	 19	48.0	5.6	 25
544	 19	55.0	8.9	 25
545	 19	69.0	16.1	 20
546	 19	74.0	11.9	 25
547	 19	372.0	52.2	 25
548	 19	91.3	14.8	 20
549	 19	43.0	7.9	 25
550	 19	42.0	6.9	 25
551	 19	42.0	7.0	 20
552	 19	105.0	15.3	 25
553	 19	48.0	9.1	 25
554	 19	42.5	7.5	 20
555	 19	125.0	17.3	 25
556	 19	73.0	11.0	 25
557	 19	166.5	24.7	 20
558	 19	68.0	11.1	 25
559	 19	47.0	8.8	 25
560	 19	60.3	8.1	 20
561	 19	60.0	8.9	 25
562	 19	168.0	18.7	 25
563	 19	428.0	34.5	 20
564	 19	153.0	18.3	 25
565	 19	63.0	9.2	 25
566	 19	85.3	13.1	 20
567	 19	134.0	20.3	 25
568	 19	71.0	7.3	 25
569	 19	110.5	14.8	 20
570	 19	64.0	8.4	 25
571	 19	135.0	29.7	 25
572	 19	299.3	35.8	 20
573	 19	299.0	27.5	 25
574	 19	271.0	25.3	 25
575	 19	396.5	48.3	 20
576	 19	135.0	19.6	 25
577	 19	168.0	27.0	 25
578	 19	360.0	45.4	 20
579	 19	147.0	16.7	 25
580	 19	582.0	86.8	 25
581	 19	105.3	12.3	 20
582	 19	48.0	7.1	 25
583	 19	46.0	7.1	 25
584	 19	42.3	6.9	 16
585	 19	42.5	6.9	 20
586	 19	75.5	12.4	 20
587	 19	55.0	10.0	 16
588	 19	159.3	12.7	 20
589	 19	434.5	51.7	 20
590	 19	108.3	16.5	 16
591	 19	51.3	8.0	 20
592	 19	54.3	9.1	 20
593	 19	238.8	21.7	 16
594	 19	310.0	32.9	 20
595	 19	49.3	9.9	 20
596	 19	42.3	6.0	 16
597	 19	64.0	10.3	 20
598	 19	148.8	21.0	 20
599	 19	69.3	12.0	 16
600	 19	50.3	8.4	 20
601	 19	47.3	8.2	 20
602	 19	135.3	17.4	 16
603	 19	256.0	26.3	 20
604	 19	58.5	10.6	 20
605	 19	49.3	6.5	 16
606	 19	44.3	7.7	 20
607	 19	64.3	11.9	 20
608	 19	62.0	10.1	 16
609	 19	112.5	12.6	 20
610	 19	123.3	15.3	 20
611	 19	56.0	10.6	 16
612	 19	61.0	6.9	 20
613	 19	59.3	8.2	 20
614	 19	67.0	15.2	 16
615	 19	446.0	51.0	 20
616	 19	425.8	42.9	 20
617	 19	50.0	10.1	 16
618	 19	97.8	17.1	 20
619	 19	63.0	11.7	 20
620	 19	112.3	13.0	 16
621	 19	257.5	23.3	 20
622	 19	92.3	11.8	 20
623	 19	439.5	33.1	 16
624	 19	264.5	28.3	 20
625	 19	102.3	15.7	 20
626	 19	55.3	6.9	 16
627	 19	57.5	9.1	 20
628	 19	43.3	6.2	 20
629	 19	54.0	8.0	 16
630	 19	145.3	20.1	 20
631	 19	160.3	16.5	 20
632	 19	97.0	16.6	 16
633	 19	48.3	14.1	 20
634	 19	67.0	9.0	 20
635	 19	56.0	13.2	 16
636	 19	43.0	7.0	 20
637	 19	47.3	6.2	 20
638	 19	60.3	11.6	 16
639	 19	54.3	6.2	 20
  0	 20	1796.0	291.3	 25
  1	 20	87.5	14.2	 20
  2	 20	55.0	8.2	 25
  3	 20	65.0	8.7	 25
  4	 20	56.0	9.1	 20
  5	 20	45.0	8.5	 25
  6	 20	57.0	10.6	 25
  7	 20	45.3	7.3	 20
  8	 20	47.0	9.2	 25
  9	 20	45.0	7.9	 25
 10	 20	40.5	6.1	 20
 11	 20	48.0	8.6	 25
 12	 20	48.0	8.7	 25
 13	 20	61.3	9.6	 20
 14	 20	53.0	12.7	 25
 15	 20	55.0	14.8	 25
 16	 20	74.8	29.3	 20
 17	 20	48.0	9.2	 25
 18	 20	60.0	11.9	 25
 19	 20	45.8	7.8	 20
 20	 20	53.0	10.0	 25
 21	 20	67.0	11.8	 25
 22	 20	66.3	8.4	 20
 23	 20	68.0	9.1	 25
 24	 20	65.0	9.3	 25
 25	 20	498.0	26.2	 20
 26	 20	366.0	37.8	 25
 27	 20	57.0	22.4	 25
 28	 20	58.3	9.1	 20
 29	 20	59.0	10.3	 25
 30	 20	51.0	7.5	 25
 31	 20	45.3	9.0	 20
 32	 20	47.0	7.3	 25
 33	 20	50.0	9.9	 25
 34	 20	71.8	12.9	 20
 35	 20	64.0	43.8	 25
 36	 20	46.0	7.5	 25
 37	 20	46.5	11.2	 20
 38	 20	45.0	8.4	 25
 39	 20	39.3	6.3	 20
 40	 20	42.0	5.0	 25
 41	 20	43.0	7.0	 25
 42	 20	50.0	9.6	 20
 43	 20	50.0	8.3	 25
 44	 20	44.0	9.2	 25
 45	 20	49.3	7.3	 20
 46	 20	45.0	11.9	 25
 47	 20	48.0	8.2	 25
 48	 20	52.0	6.2	 20
 49	 20	46.0	7.3	 25
 50	 20	45.0	7.5	 25
 51	 20	49.0	10.4	 20
 52	 20	71.0	13.8	 25
 53	 20	48.0	8.5	 25
 54	 20	44.0	6.2	 20
 55	 20	48.0	6.3	 25
 56	 20	52.0	15.1	 25
 57	 20	47.3	18.9	 20
 58	 20	42.0	6.3	 25
 59	 20	58.5	12.6	 20
 60	 20	43.3	7.1	 16
 61	 20	47.3	9.5	 20
 62	 20	44.3	7.0	 20
 63	 20	42.0	6.9	 16
 64	 20	46.3	8.7	 20
 65	 20	45.0	5.0	 20
 66	 20	39.0	6.3	 16
 67	 20	51.0	8.4	 20
 68	 20	64.5	9.7	 20
 69	 20	49.0	7.9	 16
 70	 20	47.5	8.9	 20
 71	 20	44.3	6.9	 20
 72	 20	44.3	8.4	 16
 73	 20	46.3	7.8	 20
 74	 20	48.3	10.0	 20
 75	 20	56.3	8.5	 16
 76	 20	49.5	8.8	 20
 77	 20	51.3	8.9	 20
 78	 20	153.3	15.2	 16
 79	 20	112.3	19.1	 20
 80	 20	110.8	19.8	 20
 81	 20	57.5	21.0	 16
 82	 20	46.0	8.5	 20
 83	 20	77.8	11.5	 20
 84	 20	50.0	6.9	 16
 85	 20	58.5	14.5	 20
 86	 20	53.0	8.6	 20
 87	 20	47.0	8.0	 16
 88	 20	53.3	8.8	 20
 89	 20	62.0	13.4	 20
 90	 20	120.8	18.3	 16
 91	 20	148.8	20.0	 20
 92	 20	284.3	38.8	 20
 93	 20	113.3	18.1	 16
 94	 20	179.5	25.6	 20
 95	 20	168.3	17.8	 20
 96	 20	100.3	11.2	 16
 97	 20	69.3	22.4	 20
 98	 20	47.8	9.5	 20
 99	 20	37.5	6.3	 16
100	 20	49.0	11.2	 20
101	 20	38.0	7.4	 20
102	 20	59.5	15.9	 16
103	 20	45.0	7.8	 20
104	 20	47.3	6.6	 20
105	 20	47.0	6.8	 16
106	 20	45.0	9.7	 20
107	 20	48.0	9.5	 20
108	 20	50.8	15.1	 16
109	 20	44.3	7.6	 20
110	 20	46.0	6.3	 20
111	 20	46.5	7.5	 16
112	 20	83.0	11.6	 20
113	 20	61.3	13.0	 20
114	 20	79.0	11.7	 16
115	 20	45.8	7.9	 20
116	 20	44.0	7.6	 20
117	 20	160.3	15.1	 16
118	 20	348.3	46.8	 20
119	 20	102.8	17.8	 20
120	 20	92.0	16.3	 16
121	 20	52.8	7.6	 20
122	 20	53.3	8.5	 20
123	 20	48.8	8.9	 16
124	 20	51.5	8.4	 20
125	 20	92.5	13.8	 20
126	 20	49.0	10.0	 16
127	 20	74.5	13.1	 20
128	 20	45.0	8.6	 20
129	 20	40.5	5.9	 16
130	 20	49.5	6.9	 20
131	 20	46.8	7.6	 20
132	 20	70.0	9.3	 16
133	 20	44.0	6.4	 20
134	 20	51.0	11.3	 20
135	 20	55.0	7.4	 16
136	 20	49.0	7.3	 20
137	 20	45.3	7.5	 20
138	 20	42.8	7.8	 16
139	 20	50.5	7.7	 20
140	 20	89.5	13.4	 20
141	 20	120.3	12.3	 16
142	 20	107.0	16.9	 20
143	 20	177.5	20.9	 20
144	 20	123.3	16.8	 16
145	 20	215.3	28.6	 20
146	 20	55.0	11.2	 20
147	 20	43.8	7.1	 16
148	 20	50.0	8.7	 20
149	 20	51.5	8.8	 20
150	 20	65.3	12.9	 16
151	 20	75.3	12.2	 20
152	 20	78.3	9.1	 20
153	 20	47.0	4.9	 16
154	 20	47.3	6.7	 20
155	 20	49.3	9.1	 20
156	 20	50.8	20.9	 16
157	 20	61.3	14.0	 20
158	 20	50.0	10.3	 20
159	 20	44.3	8.6	 16
160	 20	75.5	10.6	 20
161	 20	175.3	23.3	 20
162	 20	138.5	18.5	 16
163	 20	390.3	28.6	 20
164	 20	235.0	29.5	 20
165	 20	120.0	20.5	 25
166	 20	212.0	21.0	 25
167	 20	244.8	27.4	 20
168	 20	266.0	35.1	 25
169	 20	113.0	16.9	 25
170	 20	60.0	8.4	 20
171	 20	51.0	9.0	 25
172	 20	50.0	8.6	 25
173	 20	45.0	8.6	 20
174	 20	49.0	8.6	 25
175	 20	88.0	10.1	 25
176	 20	87.3	11.6	 20
177	 20	53.0	10.1	 25
178	 20	45.0	8.1	 25
179	 20	45.3	7.3	 20
180	 20	48.0	8.9	 25
181	 20	47.0	9.5	 25
182	 20	42.3	15.5	 20
183	 20	50.0	11.1	 25
184	 20	71.0	16.1	 25
185	 20	60.0	10.4	 20
186	 20	79.0	14.2	 25
187	 20	52.0	9.3	 25
188	 20	64.5	11.3	 20
189	 20	48.0	8.7	 25
190	 20	44.0	6.1	 25
191	 20	48.3	8.3	 20
192	 20	58.0	9.2	 25
193	 20	65.0	8.6	 25
194	 20	53.8	9.2	 20
195	 20	51.0	8.9	 25
196	 20	43.0	5.4	 25
197	 20	375.0	45.7	 20
198	 20	56.0	10.3	 25
199	 20	69.0	13.1	 25
200	 20	42.0	6.2	 20
201	 20	41.0	7.8	 25
202	 20	42.0	5.4	 25
203	 20	44.8	7.4	 20
204	 20	39.0	8.6	 25
205	 20	47.0	8.8	 25
206	 20	40.5	7.4	 20
207	 20	43.0	8.6	 25
208	 20	46.0	6.1	 25
209	 20	46.3	10.4	 20
210	 20	43.0	11.2	 25
211	 20	42.0	6.0	 25
212	 20	43.3	6.5	 20
213	 20	54.0	10.0	 25
214	 20	44.0	7.6	 25
215	 20	90.3	14.9	 20
216	 20	70.0	13.5	 25
217	 20	56.0	19.5	 25
218	 20	45.3	8.7	 20
219	 20	44.0	6.0	 25
220	 20	51.0	8.8	 25
221	 20	41.0	7.1	 20
222	 20	42.0	9.0	 25
223	 20	44.0	8.2	 25
224	 20	60.5	18.5	 20
225	 20	46.0	8.6	 25
226	 20	45.0	8.5	 25
227	 20	53.0	9.1	 20
228	 20	52.0	7.5	 25
229	 20	49.0	7.3	 25
230	 20	46.5	6.7	 20
231	 20	57.0	9.8	 25
232	 20	47.0	7.7	 25
233	 20	63.0	10.9	 20
234	 20	43.0	13.0	 25
235	 20	47.0	8.1	 25
236	 20	55.5	10.7	 20
237	 20	68.0	10.6	 25
238	 20	57.0	9.2	 25
239	 20	66.0	11.9	 20
240	 20	61.0	8.3	 25
241	 20	57.0	10.4	 25
242	 20	55.3	6.3	 20
243	 20	55.0	8.9	 25
244	 20	50.0	9.2	 25
245	 20	63.0	8.7	 20
246	 20	76.0	13.6	 25
247	 20	53.0	7.7	 25
248	 20	56.0	8.3	 20
249	 20	47.0	9.4	 25
250	 20	63.0	10.7	 25
251	 20	88.8	14.4	 20
252	 20	106.0	18.8	 25
253	 20	69.0	11.1	 25
254	 20	50.5	8.2	 20
255	 20	51.0	10.9	 25
256	 20	49.0	10.5	 25
257	 20	50.8	8.2	 20
258	 20	48.0	8.1	 25
259	 20	51.0	9.9	 25
260	 20	50.0	6.4	 20
261	 20	46.0	8.8	 25
262	 20	100.0	14.0	 25
263	 20	55.5	10.6	 20
264	 20	67.0	12.0	 25
265	 20	51.0	9.8	 25
266	 20	131.5	21.3	 20
267	 20	61.0	8.8	 25
268	 20	74.0	11.8	 25
269	 20	121.3	19.1	 20
270	 20	55.0	7.2	 25
271	 20	58.0	11.3	 25
272	 20	51.0	12.5	 20
273	 20	51.0	10.3	 25
274	 20	48.0	7.1	 25
275	 20	54.5	8.3	 20
276	 20	47.0	7.1	 25
277	 20	55.0	9.4	 25
278	 20	51.0	8.9	 20
279	 20	54.0	9.9	 25
280	 20	51.0	8.9	 25
281	 20	59.5	12.6	 20
282	 20	51.0	7.7	 25
283	 20	154.0	20.3	 25
284	 20	55.3	7.0	 20
285	 20	65.0	6.9	 25
286	 20	66.0	9.7	 25
287	 20	51.8	8.4	 20
288	 20	51.0	9.8	 25
289	 20	68.3	10.6	 20
290	 20	77.0	13.3	 25
291	 20	158.0	15.8	 25
292	 20	111.3	25.5	 20
293	 20	65.0	11.4	 25
294	 20	56.0	8.5	 25
295	 20	76.3	15.5	 20
296	 20	178.0	17.0	 25
297	 20	60.0	8.1	 25
298	 20	69.0	13.2	 20
299	 20	67.0	9.6	 25
300	 20	76.0	11.3	 25
301	 20	142.5	29.9	 20
302	 20	70.0	10.8	 25
303	 20	57.0	9.5	 25
304	 20	48.0	11.5	 20
305	 20	45.0	6.3	 25
306	 20	46.0	8.3	 25
307	 20	57.0	16.0	 20
308	 20	59.0	9.5	 25
309	 20	45.0	5.6	 25
310	 20	53.5	9.1	 20
311	 20	98.0	14.6	 25
312	 20	88.0	11.2	 25
313	 20	48.0	7.0	 20
314	 20	52.0	9.3	 25
315	 20	61.0	8.0	 25
316	 20	54.0	8.6	 20
317	 20	91.0	12.8	 25
318	 20	57.0	8.8	 25
319	 20	49.0	9.0	 20
320	 20	55.0	12.5	 25
321	 20	47.0	8.0	 25
322	 20	48.3	8.9	 20
323	 20	60.0	10.9	 25
324	 20	104.0	16.5	 25
325	 20	361.5	33.2	 20
326	 20	48.0	7.3	 25
327	 20	45.0	8.0	 25
328	 20	115.5	11.9	 20
329	 20	116.0	19.2	 25
330	 20	86.0	11.9	 25
331	 20	54.0	9.3	 20
332	 20	48.0	8.9	 25
333	 20	52.0	8.5	 25
334	 20	67.8	11.1	 20
335	 20	52.0	7.7	 25
336	 20	63.0	9.4	 25
337	 20	49.5	7.3	 20
338	 20	46.0	8.4	 25
339	 20	42.0	7.0	 25
340	 20	42.5	7.1	 20
341	 20	47.0	7.0	 25
342	 20	43.0	7.6	 25
343	 20	47.0	7.8	 20
344	 20	45.0	7.4	 25
345	 20	122.0	22.0	 25
346	 20	289.3	36.5	 20
347	 20	294.0	17.2	 25
348	 20	74.0	10.1	 25
349	 20	58.3	11.0	 20
350	 20	53.0	8.6	 25
351	 20	44.0	7.9	 25
352	 20	46.3	6.8	 20
353	 20	62.0	11.1	 25
354	 20	47.0	8.5	 25
355	 20	50.0	7.7	 20
356	 20	44.0	7.9	 25
357	 20	44.0	7.2	 25
358	 20	51.0	9.1	 20
359	 20	48.0	7.1	 25
360	 20	45.0	5.9	 25
361	 20	44.3	6.7	 20
362	 20	55.0	8.7	 25
363	 20	47.0	8.4	 25
364	 20	57.5	10.9	 20
365	 20	54.0	11.5	 25
366	 20	44.0	7.6	 25
367	 20	43.8	8.2	 20
368	 20	45.0	7.0	 25
369	 20	53.0	8.7	 25
370	 20	44.0	7.9	 20
371	 20	50.0	9.5	 25
372	 20	60.0	14.0	 25
373	 20	51.0	6.2	 20
374	 20	51.0	8.3	 20
375	 20	216.8	20.1	 20
376	 20	64.8	13.1	 16
377	 20	260.3	110.0	 20
378	 20	48.0	8.8	 20
379	 20	53.0	11.2	 16
380	 20	58.8	11.8	 20
381	 20	42.5	6.5	 20
382	 20	47.3	9.7	 16
383	 20	52.5	9.0	 20
384	 20	57.0	10.0	 20
385	 20	51.5	8.1	 16
386	 20	67.3	14.0	 20
387	 20	57.3	8.8	 20
388	 20	52.8	13.0	 16
389	 20	61.3	11.3	 20
390	 20	47.0	8.2	 20
391	 20	53.3	8.1	 16
392	 20	54.3	9.1	 20
393	 20	46.0	6.8	 20
394	 20	49.0	7.7	 16
395	 20	78.3	12.0	 20
396	 20	102.3	15.6	 20
397	 20	80.3	17.5	 16
398	 20	53.3	6.7	 20
399	 20	74.8	11.1	 20
400	 20	79.3	14.4	 16
401	 20	52.3	8.6	 20
402	 20	58.0	9.4	 20
403	 20	50.3	7.0	 16
404	 20	84.5	12.1	 20
405	 20	61.3	9.9	 20
406	 20	45.5	6.3	 16
407	 20	52.3	9.0	 20
408	 20	50.8	9.6	 20
409	 20	43.0	6.7	 16
410	 20	64.3	13.9	 20
411	 20	212.3	19.0	 20
412	 20	94.0	10.9	 16
413	 20	103.5	13.8	 20
414	 20	57.8	9.7	 20
415	 20	51.8	9.0	 16
416	 20	50.3	8.1	 20
417	 20	57.5	9.1	 16
418	 20	57.3	11.4	 20
419	 20	66.3	10.6	 20
420	 20	45.0	7.4	 16
421	 20	47.0	7.8	 20
422	 20	45.0	15.6	 20
423	 20	41.3	7.2	 16
424	 20	49.0	8.5	 20
425	 20	44.3	7.5	 20
426	 20	87.0	12.5	 16
427	 20	43.3	9.1	 20
428	 20	53.3	9.1	 20
429	 20	44.3	7.0	 16
430	 20	45.5	7.0	 20
431	 20	70.0	11.1	 20
432	 20	63.5	11.5	 16
433	 20	115.0	16.5	 20
434	 20	49.0	8.6	 20
435	 20	56.0	7.3	 16
436	 20	63.0	21.6	 20
437	 20	41.8	7.3	 20
438	 20	48.3	6.9	 16
439	 20	46.3	8.4	 20
440	 20	50.0	9.0	 20
441	 20	43.0	7.6	 16
442	 20	49.0	7.2	 20
443	 20	44.8	7.7	 20
444	 20	50.0	9.1	 16
445	 20	48.5	7.7	 20
446	 20	70.8	12.5	 20
447	 20	69.5	10.1	 16
448	 20	54.0	6.9	 20
449	 20	61.8	11.5	 20
450	 20	82.3	9.9	 16
451	 20	44.3	11.9	 20
452	 20	41.5	6.7	 20
453	 20	45.0	7.7	 16
454	 20	45.3	10.6	 20
455	 20	50.5	8.1	 20
456	 20	48.0	7.8	 16
457	 20	45.3	5.3	 20
458	 20	43.3	8.3	 20
459	 20	49.0	6.7	 16
460	 20	45.3	8.7	 20
461	 20	103.5	24.7	 20
462	 20	66.3	11.5	 16
463	 20	180.3	23.8	 20
464	 20	97.8	12.5	 20
465	 20	70.5	11.0	 16
466	 20	162.8	23.6	 20
467	 20	115.0	16.0	 20
468	 20	88.5	18.4	 16
469	 20	83.5	11.4	 20
470	 20	163.8	22.9	 20
471	 20	87.3	17.9	 16
472	 20	77.5	15.5	 20
473	 20	74.3	14.5	 20
474	 20	56.5	9.4	 16
475	 20	48.0	7.0	 20
476	 20	50.3	9.2	 20
477	 20	45.0	5.8	 16
478	 20	50.5	10.4	 20
479	 20	54.0	10.4	 25
480	 20	73.3	9.1	 20
481	 20	47.0	14.6	 25
482	 20	53.0	12.0	 25
483	 20	54.3	13.9	 20
484	 20	50.0	7.7	 25
485	 20	51.0	7.5	 25
486	 20	47.3	7.1	 20
487	 20	46.0	7.9	 25
488	 20	52.0	13.0	 25
489	 20	48.0	7.0	 20
490	 20	49.0	6.9	 25
491	 20	44.0	12.0	 25
492	 20	44.8	9.4	 20
493	 20	49.0	7.5	 25
494	 20	51.0	9.5	 25
495	 20	46.0	12.7	 20
496	 20	45.0	5.6	 25
497	 20	53.0	10.4	 25
498	 20	124.5	17.9	 20
499	 20	72.0	13.7	 25
500	 20	85.0	9.9	 25
501	 20	47.0	5.9	 20
502	 20	48.0	10.0	 25
503	 20	64.0	17.1	 25
504	 20	48.3	9.8	 20
505	 20	90.0	16.1	 25
506	 20	72.0	12.2	 25
507	 20	62.0	12.5	 20
508	 20	50.0	9.0	 25
509	 20	124.0	16.5	 25
510	 20	73.8	11.6	 20
511	 20	57.0	8.9	 25
512	 20	69.0	9.1	 25
513	 20	63.3	12.1	 20
514	 20	90.0	13.6	 25
515	 20	50.0	7.2	 25
516	 20	47.8	6.1	 20
517	 20	159.0	17.1	 25
518	 20	76.0	12.3	 25
519	 20	82.8	12.0	 20
520	 20	71.0	11.1	 25
521	 20	125.0	12.7	 25
522	 20	94.5	12.5	 20
523	 20	60.0	9.7	 25
524	 20	73.0	11.0	 25
525	 20	105.3	15.7	 20
526	 20	63.0	7.9	 25
527	 20	72.0	9.2	 25
528	 20	79.5	9.2	 20
529	 20	52.0	9.0	 25
530	 20	55.0	8.2	 25
531	 20	50.0	7.7	 20
532	 20	50.0	8.7	 25
533	 20	56.0	8.4	 25
534	 20	51.3	9.6	 20
535	 20	48.0	8.0	 25
536	 20	54.0	9.1	 25
537	 20	47.0	7.6	 20
538	 20	98.0	16.4	 25
539	 20	50.0	8.8	 25
540	 20	54.3	8.7	 20
541	 20	49.0	10.7	 25
542	 20	46.3	7.0	 20
543	 20	48.0	8.5	 25
544	 20	46.0	10.6	 25
545	 20	50.5	10.8	 20
546	 20	55.0	8.9	 25
547	 20	72.0	11.9	 25
548	 20	61.5	11.6	 20
549	 20	44.0	11.1	 25
550	 20	40.0	6.7	 25
551	 20	45.8	11.5	 20
552	 20	50.0	13.9	 25
553	 20	47.0	6.7	 25
554	 20	48.5	9.4	 20
555	 20	152.0	19.2	 25
556	 20	83.0	28.5	 25
557	 20	205.3	25.4	 20
558	 20	73.0	9.9	 25
559	 20	56.0	12.2	 25
560	 20	56.3	12.8	 20
561	 20	60.0	9.3	 25
562	 20	99.0	13.3	 25
563	 20	196.3	22.0	 20
564	 20	76.0	12.3	 25
565	 20	68.0	9.4	 25
566	 20	66.0	13.3	 20
567	 20	61.0	9.5	 25
568	 20	60.0	10.6	 25
569	 20	62.5	14.1	 20
570	 20	55.0	12.4	 25
571	 20	55.0	8.4	 25
572	 20	143.5	18.9	 20
573	 20	151.0	16.4	 25
574	 20	172.0	21.1	 25
575	 20	145.3	19.4	 20
576	 20	70.0	11.4	 25
577	 20	139.0	17.5	 25
578	 20	650.5	45.8	 20
579	 20	215.0	28.7	 25
580	 20	205.0	23.5	 25
581	 20	66.0	10.8	 20
582	 20	59.0	9.3	 25
583	 20	51.0	7.0	 25
584	 20	48.0	6.5	 20
585	 20	43.0	6.7	 25
586	 20	50.0	8.1	 25
587	 20	51.3	10.2	 20
588	 20	76.0	15.0	 25
589	 20	216.0	25.8	 25
590	 20	54.0	10.9	 20
591	 20	48.0	7.1	 25
592	 20	54.0	10.4	 25
593	 20	52.3	10.6	 20
594	 20	52.0	7.5	 25
595	 20	42.0	9.1	 25
596	 20	48.3	9.0	 20
597	 20	48.0	9.0	 25
598	 20	62.0	8.1	 25
599	 20	57.0	8.7	 20
600	 20	51.0	7.2	 25
601	 20	47.0	8.0	 25
602	 20	254.8	27.6	 20
603	 20	670.0	47.9	 25
604	 20	54.0	8.8	 25
605	 20	48.3	8.2	 20
606	 20	44.0	7.1	 25
607	 20	47.0	7.9	 25
608	 20	44.5	9.0	 20
609	 20	55.0	9.0	 25
610	 20	50.0	7.9	 25
611	 20	45.0	7.7	 20
612	 20	48.0	7.3	 25
613	 20	60.0	8.2	 25
614	 20	55.0	8.6	 20
615	 20	152.0	23.0	 25
616	 20	232.0	25.3	 25
617	 20	53.3	9.6	 20
618	 20	58.0	9.9	 25
619	 20	48.0	8.3	 25
620	 20	98.0	14.3	 20
621	 20	152.0	19.5	 25
622	 20	78.0	9.0	 25
623	 20	148.0	19.0	 20
624	 20	123.0	16.8	 25
625	 20	75.0	10.7	 25
626	 20	53.0	8.9	 20
627	 20	45.0	7.1	 25
628	 20	47.0	8.0	 25
629	 20	66.3	8.8	 20
630	 20	66.0	10.2	 25
631	 20	82.0	12.6	 25
632	 20	57.3	9.7	 20
633	 20	49.0	8.0	 25
634	 20	65.0	9.5	 25
635	 20	50.5	8.4	 20
636	 20	43.0	9.2	 25
637	 20	44.0	7.4	 25
638	 20	59.8	9.4	 20
639	 20	1706.0	287.9	 25
  0	 21	49.0	9.1	 25
  1	 21	120.3	19.3	 20
  2	 21	51.0	9.0	 25
  3	 21	50.0	7.6	 25
  4	 21	47.3	10.5	 20
  5	 21	151.0	23.9	 25
  6	 21	42.0	7.0	 25
  7	 21	46.3	7.9	 20
  8	 21	45.0	8.6	 25
  9	 21	42.0	7.5	 25
 10	 21	45.0	11.3	 20
 11	 21	41.0	6.1	 25
 12	 21	47.0	8.3	 25
 13	 21	44.5	9.2	 20
 14	 21	47.0	9.0	 25
 15	 21	73.0	11.0	 25
 16	 21	63.3	10.1	 20
 17	 21	141.0	21.1	 25
 18	 21	140.0	15.8	 25
 19	 21	44.5	8.6	 20
 20	 21	60.0	10.5	 25
 21	 21	48.0	8.0	 25
 22	 21	110.0	15.5	 20
 23	 21	52.0	10.0	 25
 24	 21	54.0	8.5	 25
 25	 21	60.3	8.7	 20
 26	 21	106.0	16.4	 25
 27	 21	47.0	7.2	 25
 28	 21	67.0	8.9	 20
 29	 21	97.0	13.6	 25
 30	 21	50.0	6.7	 25
 31	 21	148.0	19.7	 20
 32	 21	70.0	10.2	 25
 33	 21	42.0	8.1	 25
 34	 21	72.8	7.7	 20
 35	 21	45.0	7.3	 25
 36	 21	46.0	7.7	 25
 37	 21	46.0	7.6	 20
 38	 21	45.0	7.5	 25
 39	 21	48.3	9.7	 20
 40	 21	46.0	8.8	 25
 41	 21	42.0	5.7	 25
 42	 21	52.0	8.7	 20
 43	 21	43.0	8.4	 25
 44	 21	44.0	6.8	 25
 45	 21	47.5	8.1	 20
 46	 21	39.0	7.7	 25
 47	 21	46.0	13.4	 25
 48	 21	100.3	15.1	 20
 49	 21	55.0	9.9	 25
 50	 21	48.0	7.1	 25
 51	 21	53.3	9.7	 20
 52	 21	77.0	12.5	 25
 53	 21	104.0	15.2	 25
 54	 21	82.0	13.9	 20
 55	 21	79.0	12.3	 25
 56	 21	58.0	10.1	 25
 57	 21	67.3	8.4	 20
 58	 21	55.0	11.7	 25
 59	 21	181.0	30.5	 25
 60	 21	202.3	20.3	 20
 61	 21	49.0	7.4	 25
 62	 21	46.0	7.4	 25
 63	 21	45.3	8.1	 20
 64	 21	46.0	9.1	 25
 65	 21	49.0	29.6	 25
 66	 21	46.5	8.3	 20
 67	 21	49.0	8.8	 25
 68	 21	57.0	9.2	 25
 69	 21	63.0	12.0	 20
 70	 21	50.0	6.7	 25
 71	 21	56.0	8.5	 25
 72	 21	41.5	7.5	 20
 73	 21	50.0	7.9	 25
 74	 21	56.0	12.6	 25
 75	 21	48.3	9.4	 20
 76	 21	114.0	25.8	 25
 77	 21	44.0	7.6	 25
 78	 21	51.3	8.0	 20
 79	 21	55.0	9.0	 25
 80	 21	80.0	12.9	 25
 81	 21	49.3	8.8	 20
 82	 21	44.0	6.8	 25
 83	 21	60.0	10.3	 25
 84	 21	44.3	6.8	 20
 85	 21	46.0	8.0	 25
 86	 21	50.0	9.2	 25
 87	 21	52.0	7.7	 20
 88	 21	155.0	28.2	 25
 89	 21	161.0	21.1	 25
 90	 21	108.0	13.9	 20
 91	 21	384.0	64.5	 25
 92	 21	256.0	26.1	 25
 93	 21	170.3	29.0	 20
 94	 21	174.0	27.0	 25
 95	 21	113.0	16.0	 25
 96	 21	55.5	6.3	 20
 97	 21	68.0	8.5	 25
 98	 21	58.0	8.9	 25
 99	 21	50.5	11.2	 20
100	 21	45.0	6.1	 25
101	 21	50.0	13.1	 25
102	 21	52.8	14.1	 20
103	 21	52.0	8.0	 25
104	 21	64.0	12.4	 25
105	 21	51.0	8.5	 20
106	 21	73.0	12.1	 25
107	 21	77.0	11.1	 25
108	 21	45.0	7.1	 20
109	 21	42.0	8.0	 25
110	 21	40.0	6.9	 25
111	 21	45.8	8.9	 20
112	 21	43.0	6.4	 25
113	 21	435.0	62.3	 25
114	 21	46.5	7.0	 20
115	 21	80.0	10.0	 25
116	 21	53.0	10.1	 25
117	 21	80.8	10.1	 20
118	 21	71.0	11.8	 25
119	 21	60.0	10.6	 25
120	 21	52.0	7.2	 20
121	 21	63.0	10.5	 25
122	 21	65.0	9.3	 25
123	 21	53.5	10.3	 20
124	 21	48.0	11.5	 25
125	 21	50.0	6.0	 25
126	 21	55.3	7.6	 20
127	 21	47.0	8.6	 25
128	 21	43.0	6.9	 25
129	 21	50.8	10.8	 20
130	 21	47.0	6.9	 25
131	 21	47.0	8.3	 25
132	 21	129.3	21.3	 20
133	 21	60.0	9.2	 25
134	 21	49.0	6.2	 25
135	 21	53.5	9.6	 20
136	 21	55.0	7.9	 25
137	 21	55.0	14.1	 25
138	 21	57.8	8.5	 20
139	 21	48.0	8.5	 25
140	 21	73.0	10.1	 25
141	 21	131.3	18.8	 20
142	 21	214.0	28.0	 25
143	 21	77.0	12.2	 25
144	 21	229.0	16.9	 20
145	 21	178.0	25.0	 25
146	 21	62.0	10.1	 25
147	 21	56.3	11.0	 20
148	 21	432.0	74.0	 25
149	 21	52.0	8.9	 25
150	 21	577.5	69.1	 20
151	 21	48.0	6.8	 25
152	 21	48.0	9.7	 25
153	 21	352.8	45.0	 20
154	 21	46.0	6.6	 25
155	 21	65.0	8.1	 25
156	 21	52.8	9.7	 20
157	 21	61.0	9.2	 25
158	 21	51.0	8.4	 25
159	 21	45.8	9.7	 20
160	 21	128.0	23.0	 25
161	 21	112.0	13.2	 25
162	 21	272.8	26.5	 20
163	 21	311.0	30.2	 25
164	 21	67.5	10.6	 16
165	 21	124.3	17.5	 20
166	 21	108.5	12.9	 20
167	 21	515.3	43.1	 16
168	 21	247.3	22.0	 20
169	 21	124.3	13.4	 20
170	 21	149.3	17.3	 16
171	 21	136.8	15.3	 20
172	 21	294.0	30.1	 20
173	 21	93.8	14.0	 16
174	 21	99.0	11.9	 20
175	 21	135.3	14.2	 20
176	 21	127.5	13.4	 16
177	 21	59.3	8.4	 20
178	 21	48.0	7.3	 20
179	 21	60.0	12.7	 16
180	 21	70.5	15.2	 20
181	 21	125.5	12.3	 20
182	 21	56.5	5.0	 16
183	 21	44.3	7.0	 20
184	 21	47.0	8.9	 20
185	 21	60.3	8.7	 16
186	 21	133.5	16.4	 20
187	 21	219.3	26.5	 20
188	 21	170.3	13.5	 16
189	 21	156.0	17.2	 20
190	 21	55.8	7.7	 20
191	 21	77.3	10.4	 16
192	 21	409.0	48.4	 20
193	 21	218.8	24.8	 20
194	 21	119.3	14.6	 16
195	 21	85.0	10.5	 20
196	 21	80.3	9.1	 20
197	 21	99.8	12.5	 16
198	 21	157.3	20.3	 20
199	 21	165.3	18.8	 20
200	 21	129.3	14.8	 16
201	 21	119.8	18.2	 20
202	 21	117.3	16.9	 20
203	 21	72.3	12.4	 16
204	 21	456.0	88.8	 20
205	 21	85.8	11.7	 20
206	 21	62.5	17.5	 16
207	 21	48.5	8.6	 20
208	 21	42.5	8.1	 20
209	 21	42.8	7.3	 16
210	 21	47.3	7.6	 20
211	 21	55.3	8.9	 20
212	 21	52.5	10.0	 16
213	 21	43.0	7.6	 20
214	 21	49.3	8.2	 20
215	 21	42.3	5.4	 16
216	 21	59.3	12.1	 20
217	 21	50.0	9.0	 20
218	 21	46.0	5.7	 16
219	 21	44.0	7.1	 20
220	 21	47.0	8.9	 20
221	 21	62.8	11.6	 16
222	 21	62.0	9.6	 20
223	 21	53.3	8.1	 20
224	 21	37.3	9.1	 16
225	 21	55.0	8.8	 20
226	 21	54.3	7.8	 20
227	 21	210.3	29.8	 16
228	 21	52.5	8.3	 20
229	 21	44.5	7.7	 20
230	 21	85.5	12.6	 16
231	 21	46.0	6.9	 20
232	 21	54.0	9.7	 20
233	 21	58.5	11.1	 16
234	 21	79.3	15.4	 20
235	 21	103.8	12.6	 20
236	 21	246.5	29.1	 16
237	 21	88.3	11.9	 20
238	 21	61.0	12.2	 20
239	 21	71.0	11.1	 16
240	 21	59.0	6.9	 20
241	 21	56.3	7.5	 20
242	 21	98.0	16.1	 16
243	 21	67.5	10.5	 20
244	 21	99.3	15.6	 20
245	 21	115.0	13.2	 16
246	 21	106.3	14.9	 20
247	 21	131.3	20.9	 20
248	 21	132.8	17.1	 16
249	 21	64.0	10.4	 20
250	 21	50.0	5.5	 20
251	 21	375.3	37.2	 16
252	 21	47.3	6.7	 20
253	 21	48.3	8.0	 20
254	 21	61.5	8.7	 16
255	 21	60.0	11.3	 20
256	 21	243.5	36.5	 20
257	 21	294.3	22.1	 16
258	 21	47.3	8.2	 20
259	 21	47.3	7.8	 20
260	 21	47.3	10.7	 16
261	 21	65.0	9.2	 20
262	 21	146.3	24.1	 20
263	 21	71.5	11.6	 16
264	 21	103.0	16.3	 20
265	 21	50.8	9.2	 20
266	 21	43.5	7.4	 16
267	 21	50.0	8.1	 20
268	 21	46.0	7.5	 20
269	 21	45.0	7.1	 20
270	 21	64.0	13.5	 25
271	 21	54.0	7.6	 25
272	 21	50.5	9.3	 20
273	 21	122.0	20.4	 25
274	 21	89.0	13.2	 25
275	 21	53.5	7.7	 20
276	 21	284.0	23.8	 25
277	 21	66.0	14.5	 25
278	 21	44.8	7.2	 20
279	 21	56.0	7.4	 25
280	 21	134.0	16.9	 25
281	 21	839.0	60.6	 20
282	 21	434.0	35.8	 25
283	 21	105.0	17.8	 25
284	 21	88.0	12.2	 20
285	 21	234.0	24.8	 25
286	 21	293.0	40.1	 25
287	 21	65.3	10.6	 20
288	 21	58.0	14.5	 25
289	 21	52.5	7.0	 20
290	 21	46.0	6.4	 25
291	 21	52.0	9.8	 25
292	 21	48.3	8.7	 20
293	 21	49.0	8.2	 25
294	 21	166.0	20.9	 25
295	 21	80.5	8.3	 20
296	 21	261.0	36.4	 25
297	 21	68.0	9.3	 25
298	 21	47.3	7.5	 20
299	 21	55.0	10.8	 25
300	 21	55.0	9.7	 25
301	 21	64.3	16.1	 20
302	 21	58.0	9.7	 25
303	 21	54.0	8.4	 25
304	 21	61.3	7.9	 20
305	 21	60.0	7.8	 25
306	 21	79.0	14.1	 25
307	 21	164.8	17.0	 20
308	 21	232.0	36.6	 25
309	 21	59.0	10.6	 25
310	 21	51.0	9.4	 20
311	 21	51.0	7.8	 25
312	 21	43.0	6.3	 25
313	 21	44.3	5.7	 20
314	 21	47.0	7.7	 25
315	 21	48.0	6.8	 25
316	 21	135.3	16.2	 20
317	 21	55.0	7.5	 25
318	 21	61.0	9.1	 25
319	 21	133.0	21.9	 20
320	 21	53.0	8.4	 25
321	 21	60.0	6.9	 25
322	 21	45.0	7.6	 20
323	 21	48.0	8.3	 25
324	 21	45.0	9.0	 25
325	 21	46.5	7.9	 20
326	 21	49.0	8.4	 25
327	 21	64.0	9.5	 25
328	 21	47.0	8.2	 20
329	 21	73.0	12.5	 25
330	 21	59.0	8.5	 25
331	 21	55.3	8.2	 20
332	 21	54.0	15.3	 25
333	 21	178.0	28.4	 25
334	 21	81.5	13.0	 20
335	 21	101.0	15.7	 25
336	 21	215.0	32.7	 25
337	 21	122.3	17.5	 20
338	 21	64.0	34.9	 25
339	 21	53.0	10.5	 25
340	 21	121.0	15.8	 20
341	 21	46.0	5.9	 25
342	 21	50.0	8.8	 25
343	 21	52.3	5.8	 20
344	 21	54.0	7.8	 25
345	 21	114.0	18.3	 25
346	 21	103.3	11.7	 20
347	 21	115.0	13.0	 25
348	 21	56.0	11.5	 25
349	 21	57.8	8.7	 20
350	 21	61.0	11.0	 25
351	 21	127.0	28.2	 25
352	 21	47.3	9.0	 20
353	 21	56.0	10.0	 25
354	 21	47.0	9.0	 25
355	 21	80.3	11.1	 20
356	 21	49.0	7.8	 25
357	 21	43.0	7.1	 25
358	 21	49.3	8.9	 20
359	 21	45.0	7.3	 25
360	 21	41.0	6.9	 25
361	 21	56.0	8.9	 20
362	 21	66.0	8.3	 25
363	 21	61.0	8.4	 25
364	 21	49.8	9.8	 20
365	 21	43.0	7.3	 25
366	 21	42.0	5.9	 25
367	 21	45.3	7.6	 20
368	 21	47.0	7.4	 25
369	 21	48.0	9.3	 25
370	 21	63.3	10.5	 20
371	 21	44.0	8.4	 25
372	 21	44.0	6.9	 25
373	 21	46.3	7.7	 20
374	 21	119.0	16.7	 25
375	 21	215.0	28.1	 25
376	 21	156.3	15.5	 20
377	 21	229.0	57.3	 25
378	 21	69.0	12.9	 25
379	 21	54.0	9.8	 20
380	 21	94.0	17.8	 25
381	 21	53.0	10.8	 25
382	 21	53.0	11.5	 20
383	 21	58.0	10.7	 25
384	 21	45.0	7.0	 25
385	 21	45.0	6.2	 20
386	 21	47.0	8.8	 25
387	 21	50.0	7.8	 25
388	 21	48.0	6.5	 20
389	 21	49.0	7.0	 25
390	 21	62.0	10.0	 25
391	 21	45.3	5.0	 20
392	 21	60.0	9.2	 25
393	 21	66.0	9.0	 25
394	 21	45.3	7.2	 20
395	 21	52.0	9.0	 25
396	 21	47.0	7.4	 25
397	 21	163.3	15.8	 20
398	 21	151.0	22.1	 25
399	 21	58.0	11.6	 25
400	 21	124.3	18.5	 20
401	 21	189.0	22.2	 25
402	 21	73.0	11.5	 25
403	 21	59.3	10.7	 20
404	 21	101.0	18.0	 25
405	 21	105.0	14.5	 25
406	 21	518.3	45.6	 20
407	 21	153.0	27.2	 25
408	 21	60.0	9.6	 25
409	 21	116.8	17.4	 20
410	 21	164.0	27.9	 25
411	 21	104.0	13.2	 25
412	 21	175.3	22.7	 20
413	 21	64.0	11.3	 25
414	 21	45.0	8.2	 20
415	 21	51.0	9.5	 25
416	 21	50.0	15.3	 25
417	 21	82.0	13.4	 20
418	 21	58.0	9.9	 25
419	 21	204.0	22.6	 25
420	 21	94.3	18.2	 20
421	 21	86.0	11.7	 25
422	 21	379.0	54.1	 25
423	 21	50.3	19.6	 20
424	 21	46.0	7.0	 25
425	 21	49.0	8.3	 25
426	 21	50.0	12.8	 20
427	 21	49.0	10.2	 25
428	 21	46.0	6.6	 25
429	 21	59.5	12.0	 20
430	 21	179.0	30.6	 25
431	 21	171.0	21.5	 25
432	 21	48.3	10.1	 20
433	 21	1149.0	141.1	 25
434	 21	48.0	6.9	 25
435	 21	55.3	10.5	 20
436	 21	68.0	9.8	 25
437	 21	153.0	26.0	 25
438	 21	57.5	9.0	 20
439	 21	47.0	7.3	 25
440	 21	51.0	9.1	 25
441	 21	50.3	8.4	 20
442	 21	43.0	9.4	 25
443	 21	48.0	9.3	 25
444	 21	63.3	11.9	 20
445	 21	56.0	9.3	 25
446	 21	55.0	7.5	 25
447	 21	43.8	6.9	 20
448	 21	53.0	8.1	 25
449	 21	69.0	12.5	 25
450	 21	104.3	13.7	 20
451	 21	309.0	40.9	 25
452	 21	162.0	20.5	 25
453	 21	187.0	23.3	 20
454	 21	200.0	23.7	 25
455	 21	83.0	14.7	 25
456	 21	58.3	12.1	 20
457	 21	51.0	8.7	 25
458	 21	48.0	11.5	 25
459	 21	46.3	8.3	 20
460	 21	52.0	10.7	 25
461	 21	51.0	7.1	 25
462	 21	47.3	6.7	 20
463	 21	56.0	10.1	 25
464	 21	62.0	11.1	 25
465	 21	55.8	8.0	 20
466	 21	47.0	8.7	 25
467	 21	45.0	8.4	 25
468	 21	72.3	15.4	 20
469	 21	105.0	15.4	 25
470	 21	178.0	35.7	 25
471	 21	94.3	16.9	 20
472	 21	170.0	21.0	 25
473	 21	46.0	6.4	 25
474	 21	106.0	15.1	 20
475	 21	48.0	7.6	 25
476	 21	43.0	7.8	 25
477	 21	57.3	9.1	 20
478	 21	48.0	7.8	 25
479	 21	69.5	9.7	 20
480	 21	119.5	15.5	 16
481	 21	64.8	11.8	 20
482	 21	48.3	5.8	 20
483	 21	47.5	6.6	 16
484	 21	49.3	7.3	 20
485	 21	57.8	9.5	 20
486	 21	100.0	12.2	 16
487	 21	54.3	9.0	 20
488	 21	44.8	7.3	 20
489	 21	52.8	10.8	 16
490	 21	57.0	10.3	 20
491	 21	92.0	14.8	 20
492	 21	82.0	14.0	 16
493	 21	118.3	17.6	 20
494	 21	57.0	7.7	 20
495	 21	75.0	13.8	 16
496	 21	113.3	15.1	 20
497	 21	82.3	10.9	 20
498	 21	242.0	23.2	 16
499	 21	196.5	21.8	 20
500	 21	108.0	15.1	 20
501	 21	120.8	16.1	 16
502	 21	72.8	10.4	 20
503	 21	46.0	7.8	 20
504	 21	44.3	7.7	 16
505	 21	107.3	18.8	 20
506	 21	69.3	20.7	 20
507	 21	60.3	12.2	 16
508	 21	56.3	10.2	 20
509	 21	57.3	8.8	 20
510	 21	81.5	12.7	 16
511	 21	280.8	36.3	 20
512	 21	56.5	9.8	 20
513	 21	57.0	9.8	 16
514	 21	48.3	6.8	 20
515	 21	53.3	8.6	 20
516	 21	52.3	8.2	 16
517	 21	49.3	8.4	 20
518	 21	264.0	22.2	 20
519	 21	71.8	9.2	 16
520	 21	124.3	17.7	 20
521	 21	220.8	23.2	 20
522	 21	114.3	13.5	 16
523	 21	312.0	31.5	 20
524	 21	72.0	9.4	 20
525	 21	290.3	19.0	 16
526	 21	232.5	19.4	 20
527	 21	64.5	9.0	 20
528	 21	84.0	9.3	 16
529	 21	65.0	10.7	 20
530	 21	92.3	14.3	 20
531	 21	53.8	10.2	 16
532	 21	63.0	6.3	 20
533	 21	110.0	16.6	 20
534	 21	166.0	21.2	 16
535	 21	58.8	13.0	 20
536	 21	49.3	11.4	 20
537	 21	57.5	7.8	 16
538	 21	171.5	21.2	 20
539	 21	85.5	13.0	 16
540	 21	63.3	7.4	 20
541	 21	72.3	9.7	 20
542	 21	56.3	6.2	 16
543	 21	56.8	8.7	 20
544	 21	46.0	6.9	 20
545	 21	41.3	7.7	 16
546	 21	50.3	7.1	 20
547	 21	43.3	8.0	 20
548	 21	44.3	6.9	 16
549	 21	51.0	9.9	 20
550	 21	42.3	6.8	 20
551	 21	42.0	7.3	 16
552	 21	40.5	5.7	 20
553	 21	48.0	9.1	 20
554	 21	43.0	7.4	 16
555	 21	205.3	29.0	 20
556	 21	50.3	7.5	 20
557	 21	93.8	13.9	 16
558	 21	51.3	8.8	 20
559	 21	62.5	10.6	 20
560	 21	88.3	11.2	 16
561	 21	56.0	8.5	 20
562	 21	61.0	10.7	 20
563	 21	81.3	14.6	 16
564	 21	118.0	12.8	 20
565	 21	78.3	9.9	 20
566	 21	53.0	7.9	 16
567	 21	56.8	8.0	 20
568	 21	57.0	9.5	 20
569	 21	62.3	8.7	 16
570	 21	56.8	11.7	 20
571	 21	167.8	26.8	 20
572	 21	58.0	10.6	 16
573	 21	77.3	17.1	 20
574	 21	49.5	8.7	 20
575	 21	84.0	8.0	 16
576	 21	104.5	18.5	 20
577	 21	628.8	77.1	 20
578	 21	69.0	7.6	 16
579	 21	112.5	14.3	 20
580	 21	89.3	13.4	 20
581	 21	49.3	6.4	 16
582	 21	86.3	11.4	 20
583	 21	75.3	9.9	 20
584	 21	74.3	8.3	 20
585	 21	53.0	8.4	 25
586	 21	251.0	25.0	 25
587	 21	46.3	6.4	 20
588	 21	46.0	6.7	 25
589	 21	109.0	14.8	 25
590	 21	96.5	12.5	 20
591	 21	76.0	11.3	 25
592	 21	159.0	15.0	 25
593	 21	53.0	8.9	 20
594	 21	51.0	8.3	 25
595	 21	50.0	9.0	 25
596	 21	47.5	14.2	 20
597	 21	51.0	10.8	 25
598	 21	44.0	6.8	 25
599	 21	64.8	11.0	 20
600	 21	50.0	7.8	 25
601	 21	67.0	11.2	 25
602	 21	51.3	7.7	 20
603	 21	51.0	8.1	 25
604	 21	50.0	6.7	 25
605	 21	43.5	10.4	 20
606	 21	44.0	8.2	 25
607	 21	48.0	7.3	 25
608	 21	56.0	9.6	 20
609	 21	45.0	8.5	 25
610	 21	49.0	7.3	 25
611	 21	56.0	11.0	 20
612	 21	47.0	7.5	 25
613	 21	139.0	21.0	 25
614	 21	86.3	7.2	 20
615	 21	79.0	10.7	 25
616	 21	84.0	10.6	 25
617	 21	66.3	8.5	 20
618	 21	58.0	8.9	 25
619	 21	211.0	18.0	 25
620	 21	532.3	39.3	 20
621	 21	65.0	10.9	 25
622	 21	201.0	27.4	 25
623	 21	231.3	25.1	 20
624	 21	182.0	20.5	 25
625	 21	188.0	18.7	 25
626	 21	81.3	10.0	 20
627	 21	54.0	7.2	 25
628	 21	104.0	15.1	 25
629	 21	70.5	10.4	 20
630	 21	74.0	10.7	 25
631	 21	67.0	11.4	 25
632	 21	205.3	13.7	 20
633	 21	228.0	27.3	 25
634	 21	57.0	9.1	 25
635	 21	91.3	12.9	 20
636	 21	58.0	8.4	 25
637	 21	76.0	12.6	 25
638	 21	51.5	10.1	 20
639	 21	54.0	7.7	 25
  0	 22	1756.0	268.8	 20
  1	 22	57.0	7.7	 16
  2	 22	48.8	8.5	 20
  3	 22	49.3	7.3	 20
  4	 22	51.0	5.5	 16
  5	 22	59.0	9.4	 20
  6	 22	42.8	6.8	 20
  7	 22	47.5	9.8	 16
  8	 22	47.3	9.0	 20
  9	 22	42.5	7.4	 20
 10	 22	37.3	6.1	 16
 11	 22	41.0	5.3	 20
 12	 22	44.0	8.4	 20
 13	 22	42.8	8.0	 16
 14	 22	39.3	8.0	 20
 15	 22	72.5	13.9	 20
 16	 22	59.3	10.3	 16
 17	 22	76.3	10.8	 20
 18	 22	67.3	10.9	 20
 19	 22	45.5	7.2	 16
 20	 22	49.3	10.6	 20
 21	 22	42.5	6.2	 20
 22	 22	52.3	7.9	 16
 23	 22	55.0	8.4	 20
 24	 22	56.5	10.0	 20
 25	 22	55.0	7.1	 16
 26	 22	61.0	10.3	 20
 27	 22	50.0	7.4	 20
 28	 22	52.3	9.5	 16
 29	 22	58.0	10.5	 20
 30	 22	46.8	7.2	 20
 31	 22	66.3	10.1	 16
 32	 22	48.3	6.4	 20
 33	 22	46.8	6.5	 20
 34	 22	49.0	9.0	 16
 35	 22	47.0	7.7	 20
 36	 22	49.0	7.8	 16
 37	 22	42.0	6.0	 20
 38	 22	44.0	5.9	 20
 39	 22	49.3	16.9	 16
 40	 22	46.3	7.2	 20
 41	 22	41.0	7.0	 20
 42	 22	47.8	9.1	 16
 43	 22	45.0	8.8	 20
 44	 22	44.3	7.6	 20
 45	 22	39.3	6.7	 16
 46	 22	42.8	8.5	 20
 47	 22	47.5	9.0	 20
 48	 22	45.5	10.5	 16
 49	 22	53.0	11.8	 20
 50	 22	48.0	8.5	 20
 51	 22	50.0	8.1	 16
 52	 22	100.3	16.0	 20
 53	 22	77.8	13.2	 20
 54	 22	168.5	18.6	 16
 55	 22	59.5	14.3	 20
 56	 22	45.3	5.7	 20
 57	 22	67.3	10.9	 16
 58	 22	50.3	10.4	 20
 59	 22	74.3	16.1	 20
 60	 22	143.5	24.0	 20
 61	 22	43.0	6.8	 25
 62	 22	41.0	7.6	 25
 63	 22	46.3	10.2	 20
 64	 22	44.0	7.1	 25
 65	 22	43.0	7.4	 25
 66	 22	47.0	7.7	 20
 67	 22	45.0	7.4	 25
 68	 22	71.0	13.2	 25
 69	 22	54.8	7.1	 20
 70	 22	62.0	18.3	 25
 71	 22	49.0	7.7	 25
 72	 22	46.0	6.7	 20
 73	 22	58.0	8.9	 25
 74	 22	70.0	10.9	 25
 75	 22	53.0	10.3	 20
 76	 22	52.0	8.2	 25
 77	 22	49.0	11.5	 25
 78	 22	47.0	6.2	 20
 79	 22	54.0	8.5	 25
 80	 22	69.0	11.4	 25
 81	 22	49.3	11.1	 20
 82	 22	46.0	10.1	 25
 83	 22	63.0	10.7	 25
 84	 22	46.0	7.8	 20
 85	 22	47.0	7.7	 25
 86	 22	50.0	12.8	 25
 87	 22	51.3	9.2	 20
 88	 22	195.0	44.3	 25
 89	 22	128.0	16.0	 25
 90	 22	81.3	15.6	 20
 91	 22	785.0	180.0	 25
 92	 22	417.0	30.5	 25
 93	 22	243.3	26.9	 20
 94	 22	180.0	56.2	 25
 95	 22	137.0	24.9	 25
 96	 22	61.0	13.5	 20
 97	 22	56.0	14.7	 25
 98	 22	50.0	7.8	 25
 99	 22	51.5	11.9	 20
100	 22	43.0	7.8	 25
101	 22	48.0	7.6	 25
102	 22	50.3	9.1	 20
103	 22	43.0	6.5	 25
104	 22	51.0	8.8	 25
105	 22	47.3	12.6	 20
106	 22	43.0	7.8	 25
107	 22	50.0	11.8	 25
108	 22	43.0	6.4	 20
109	 22	38.0	6.0	 25
110	 22	45.0	10.1	 25
111	 22	41.3	6.1	 20
112	 22	47.0	9.5	 25
113	 22	95.0	16.1	 25
114	 22	48.3	7.3	 20
115	 22	50.0	8.1	 25
116	 22	50.0	10.8	 25
117	 22	48.3	6.9	 20
118	 22	47.0	6.0	 25
119	 22	53.0	9.5	 25
120	 22	42.0	6.6	 20
121	 22	73.0	13.0	 25
122	 22	97.0	14.2	 25
123	 22	52.0	7.1	 20
124	 22	55.0	11.6	 25
125	 22	44.0	6.8	 25
126	 22	59.5	10.8	 20
127	 22	45.0	8.5	 25
128	 22	50.0	9.4	 25
129	 22	44.0	6.9	 20
130	 22	42.0	6.9	 25
131	 22	40.0	7.6	 25
132	 22	91.5	14.9	 20
133	 22	48.0	8.6	 25
134	 22	48.0	8.7	 25
135	 22	46.3	6.7	 20
136	 22	52.0	9.8	 25
137	 22	60.0	10.0	 25
138	 22	47.0	8.4	 20
139	 22	50.0	9.1	 25
140	 22	54.0	8.9	 25
141	 22	70.0	8.8	 20
142	 22	116.0	24.2	 25
143	 22	104.0	12.4	 25
144	 22	112.0	16.5	 20
145	 22	136.0	17.1	 25
146	 22	65.0	7.8	 25
147	 22	64.3	7.5	 20
148	 22	78.0	14.5	 25
149	 22	55.0	9.3	 25
150	 22	83.5	14.8	 20
151	 22	49.0	12.6	 25
152	 22	45.0	5.9	 25
153	 22	65.5	13.3	 20
154	 22	48.0	8.4	 25
155	 22	68.0	9.9	 25
156	 22	62.0	11.0	 20
157	 22	73.0	16.1	 25
158	 22	55.0	7.7	 25
159	 22	49.0	9.2	 20
160	 22	73.0	12.6	 25
161	 22	61.3	29.8	 20
162	 22	100.0	13.0	 25
163	 22	146.0	22.8	 25
164	 22	80.8	44.6	 20
165	 22	78.0	22.5	 25
166	 22	138.0	37.8	 25
167	 22	100.0	16.0	 20
168	 22	87.0	17.1	 25
169	 22	101.0	14.0	 25
170	 22	86.5	17.6	 20
171	 22	94.0	15.7	 25
172	 22	211.0	29.9	 25
173	 22	78.0	13.9	 20
174	 22	102.0	16.6	 25
175	 22	87.0	9.8	 25
176	 22	63.5	10.1	 20
177	 22	44.0	7.4	 25
178	 22	44.0	8.0	 25
179	 22	50.3	7.3	 20
180	 22	58.0	19.0	 25
181	 22	57.0	6.4	 25
182	 22	48.8	7.7	 20
183	 22	47.0	6.6	 25
184	 22	45.0	9.4	 25
185	 22	59.5	12.5	 20
186	 22	158.0	27.7	 25
187	 22	146.0	15.1	 25
188	 22	80.5	14.3	 20
189	 22	112.0	15.2	 25
190	 22	75.0	10.6	 25
191	 22	73.0	12.5	 20
192	 22	124.0	19.7	 25
193	 22	72.0	11.1	 25
194	 22	253.0	36.5	 20
195	 22	105.0	16.8	 25
196	 22	95.0	12.0	 25
197	 22	131.0	18.6	 20
198	 22	270.0	22.5	 25
199	 22	95.0	13.5	 25
200	 22	75.3	12.4	 20
201	 22	70.0	8.9	 25
202	 22	68.0	12.3	 25
203	 22	52.3	8.6	 20
204	 22	71.0	11.4	 25
205	 22	56.0	10.4	 25
206	 22	44.3	7.4	 20
207	 22	46.0	7.5	 25
208	 22	43.0	7.6	 25
209	 22	44.0	6.4	 20
210	 22	44.0	9.6	 25
211	 22	42.0	6.5	 25
212	 22	45.3	7.2	 20
213	 22	52.0	18.1	 25
214	 22	44.0	6.4	 25
215	 22	45.5	9.7	 20
216	 22	52.0	8.6	 25
217	 22	42.0	6.6	 25
218	 22	40.3	5.3	 20
219	 22	44.0	6.9	 25
220	 22	43.0	7.7	 25
221	 22	47.0	10.3	 20
222	 22	48.0	8.3	 25
223	 22	49.0	11.4	 25
224	 22	46.5	9.8	 20
225	 22	57.0	10.1	 25
226	 22	46.0	7.4	 25
227	 22	48.0	8.7	 20
228	 22	44.0	8.2	 25
229	 22	45.0	6.5	 25
230	 22	51.3	9.8	 20
231	 22	42.0	8.3	 25
232	 22	48.0	7.3	 25
233	 22	48.3	9.2	 20
234	 22	59.0	9.5	 25
235	 22	143.0	13.2	 25
236	 22	154.3	16.1	 20
237	 22	105.0	19.1	 25
238	 22	63.0	8.9	 25
239	 22	63.8	10.9	 20
240	 22	54.0	9.0	 25
241	 22	65.0	9.7	 25
242	 22	70.0	11.0	 20
243	 22	53.0	8.2	 25
244	 22	47.0	7.1	 25
245	 22	83.0	14.5	 20
246	 22	70.0	12.0	 25
247	 22	81.0	14.4	 25
248	 22	107.3	20.9	 20
249	 22	53.0	8.0	 25
250	 22	45.0	6.8	 25
251	 22	90.5	13.2	 20
252	 22	53.0	18.5	 25
253	 22	49.0	7.1	 25
254	 22	71.5	12.6	 20
255	 22	62.0	10.2	 25
256	 22	70.0	10.4	 25
257	 22	71.3	13.6	 20
258	 22	48.0	8.1	 25
259	 22	51.0	11.4	 25
260	 22	49.5	11.8	 20
261	 22	50.0	8.7	 25
262	 22	86.0	15.4	 25
263	 22	64.0	8.6	 20
264	 22	47.0	9.2	 25
265	 22	49.0	14.3	 25
266	 22	47.3	10.9	 20
267	 22	49.0	9.4	 25
268	 22	42.0	7.5	 25
269	 22	45.3	8.1	 16
270	 22	46.0	9.1	 20
271	 22	44.0	5.4	 20
272	 22	46.5	6.3	 16
273	 22	75.8	13.8	 20
274	 22	72.8	10.2	 20
275	 22	51.5	8.4	 16
276	 22	106.0	14.3	 20
277	 22	56.8	10.8	 20
278	 22	45.5	10.2	 16
279	 22	51.0	5.6	 20
280	 22	68.0	11.2	 20
281	 22	205.8	25.5	 16
282	 22	129.8	12.7	 20
283	 22	52.8	8.7	 20
284	 22	116.8	12.0	 16
285	 22	84.3	17.8	 20
286	 22	154.3	22.3	 16
287	 22	54.3	8.1	 20
288	 22	44.0	7.0	 20
289	 22	48.0	7.4	 16
290	 22	56.3	11.1	 20
291	 22	48.0	7.2	 20
292	 22	45.3	9.9	 16
293	 22	55.3	10.9	 20
294	 22	184.5	46.1	 20
295	 22	61.8	10.0	 16
296	 22	136.8	15.1	 20
297	 22	81.3	11.9	 20
298	 22	54.3	7.9	 16
299	 22	53.5	9.2	 20
300	 22	52.3	9.6	 20
301	 22	58.8	8.9	 16
302	 22	56.5	10.8	 20
303	 22	53.5	9.8	 20
304	 22	68.3	12.9	 16
305	 22	70.5	11.0	 20
306	 22	62.0	11.6	 20
307	 22	58.3	7.9	 16
308	 22	102.5	16.0	 20
309	 22	56.3	7.0	 20
310	 22	48.0	4.8	 16
311	 22	47.0	6.8	 20
312	 22	48.0	9.0	 20
313	 22	40.5	7.3	 16
314	 22	48.0	9.1	 20
315	 22	47.3	7.3	 20
316	 22	60.0	9.4	 16
317	 22	47.0	9.5	 20
318	 22	61.0	13.6	 20
319	 22	59.0	7.3	 16
320	 22	46.3	8.4	 20
321	 22	77.0	14.1	 20
322	 22	46.0	10.9	 16
323	 22	50.3	8.4	 20
324	 22	58.0	24.0	 20
325	 22	42.3	8.0	 16
326	 22	44.0	8.6	 20
327	 22	59.0	13.4	 20
328	 22	44.0	5.3	 16
329	 22	50.0	8.4	 20
330	 22	53.8	9.1	 20
331	 22	57.0	8.0	 16
332	 22	71.3	10.8	 20
333	 22	302.3	36.4	 20
334	 22	124.0	15.2	 16
335	 22	125.0	21.7	 20
336	 22	118.3	9.7	 20
337	 22	184.3	25.3	 16
338	 22	65.0	15.9	 20
339	 22	52.0	8.3	 20
340	 22	63.0	9.2	 16
341	 22	47.3	7.0	 20
342	 22	50.8	10.6	 20
343	 22	57.5	6.7	 16
344	 22	53.3	8.8	 20
345	 22	99.0	12.5	 20
346	 22	73.3	9.2	 16
347	 22	89.0	12.4	 20
348	 22	52.0	8.7	 20
349	 22	56.3	9.7	 16
350	 22	50.5	6.1	 20
351	 22	53.0	6.0	 20
352	 22	43.0	8.9	 16
353	 22	47.0	8.1	 20
354	 22	44.3	7.8	 20
355	 22	83.0	14.5	 16
356	 22	44.3	6.5	 20
357	 22	43.3	5.8	 20
358	 22	44.8	7.1	 16
359	 22	46.3	9.3	 20
360	 22	46.5	8.1	 20
361	 22	47.8	7.2	 16
362	 22	60.3	7.5	 20
363	 22	49.0	7.4	 20
364	 22	48.5	9.0	 16
365	 22	47.3	6.3	 20
366	 22	45.3	6.2	 20
367	 22	45.8	7.8	 16
368	 22	43.8	6.2	 20
369	 22	55.0	12.3	 20
370	 22	75.0	11.2	 16
371	 22	46.3	9.4	 20
372	 22	41.0	6.4	 20
373	 22	45.0	8.1	 16
374	 22	56.0	8.5	 25
375	 22	111.0	14.4	 25
376	 22	96.3	11.8	 20
377	 22	109.0	43.8	 25
378	 22	61.0	9.4	 25
379	 22	55.3	12.5	 20
380	 22	66.0	9.5	 25
381	 22	52.0	23.4	 25
382	 22	50.5	9.2	 20
383	 22	67.0	10.0	 25
384	 22	44.0	6.8	 25
385	 22	45.0	5.6	 20
386	 22	45.0	8.8	 25
387	 22	45.0	7.4	 25
388	 22	44.0	6.7	 20
389	 22	56.0	11.0	 25
390	 22	44.0	7.0	 25
391	 22	48.3	8.6	 20
392	 22	58.0	11.0	 25
393	 22	60.0	9.5	 25
394	 22	46.8	8.2	 20
395	 22	55.0	8.8	 25
396	 22	47.0	7.8	 25
397	 22	65.8	7.8	 20
398	 22	180.0	38.6	 25
399	 22	65.0	11.9	 25
400	 22	70.0	10.1	 20
401	 22	104.0	15.1	 25
402	 22	54.0	10.2	 25
403	 22	49.0	7.9	 20
404	 22	274.0	37.8	 25
405	 22	223.0	26.6	 25
406	 22	236.3	25.2	 20
407	 22	96.0	12.7	 25
408	 22	52.0	7.9	 25
409	 22	78.3	12.1	 20
410	 22	56.0	9.1	 25
411	 22	64.0	10.4	 25
412	 22	65.0	8.7	 20
413	 22	53.0	6.5	 25
414	 22	48.3	5.6	 20
415	 22	52.0	9.5	 25
416	 22	43.0	7.8	 25
417	 22	57.5	9.6	 20
418	 22	56.0	11.1	 25
419	 22	110.0	19.1	 25
420	 22	57.5	11.2	 20
421	 22	69.0	10.1	 25
422	 22	94.0	15.1	 25
423	 22	44.3	6.4	 20
424	 22	53.0	12.9	 25
425	 22	48.0	8.3	 25
426	 22	51.3	13.0	 20
427	 22	50.0	8.9	 25
428	 22	49.0	8.6	 25
429	 22	53.5	12.7	 20
430	 22	67.0	9.3	 25
431	 22	121.0	15.4	 25
432	 22	46.5	7.7	 20
433	 22	234.0	43.4	 25
434	 22	52.0	9.6	 25
435	 22	74.0	13.5	 20
436	 22	60.0	11.5	 25
437	 22	86.0	13.8	 25
438	 22	51.0	6.8	 20
439	 22	49.0	9.7	 25
440	 22	47.0	8.8	 25
441	 22	51.3	9.3	 20
442	 22	48.0	10.6	 25
443	 22	46.0	6.5	 25
444	 22	49.8	7.5	 20
445	 22	54.0	7.7	 25
446	 22	48.0	8.0	 25
447	 22	49.5	6.6	 20
448	 22	48.0	7.7	 25
449	 22	51.0	12.4	 25
450	 22	63.8	8.8	 20
451	 22	136.0	19.0	 25
452	 22	101.0	12.6	 25
453	 22	288.3	25.6	 20
454	 22	122.0	17.1	 25
455	 22	60.0	12.4	 25
456	 22	54.3	6.2	 20
457	 22	47.0	7.5	 25
458	 22	42.0	6.6	 25
459	 22	48.3	8.2	 20
460	 22	50.0	8.1	 25
461	 22	47.0	7.1	 25
462	 22	53.0	10.5	 20
463	 22	50.0	10.9	 25
464	 22	51.0	7.9	 25
465	 22	51.3	8.9	 20
466	 22	48.0	8.7	 25
467	 22	44.0	8.4	 25
468	 22	50.0	7.5	 20
469	 22	101.0	15.6	 25
470	 22	63.0	10.4	 25
471	 22	57.3	15.0	 20
472	 22	65.0	9.9	 25
473	 22	45.0	6.5	 25
474	 22	62.3	13.0	 20
475	 22	44.0	7.0	 25
476	 22	52.0	8.8	 25
477	 22	47.8	7.0	 20
478	 22	51.0	6.8	 25
479	 22	50.0	7.0	 25
480	 22	63.0	7.6	 20
481	 22	56.0	12.1	 25
482	 22	46.0	6.7	 25
483	 22	44.3	8.1	 20
484	 22	46.0	8.7	 25
485	 22	53.0	8.5	 25
486	 22	154.3	21.5	 20
487	 22	77.0	14.4	 25
488	 22	51.0	8.0	 25
489	 22	43.3	8.0	 20
490	 22	52.0	9.1	 25
491	 22	55.0	10.3	 25
492	 22	58.0	10.8	 20
493	 22	67.0	12.0	 25
494	 22	48.0	7.1	 25
495	 22	55.3	10.1	 20
496	 22	175.0	24.2	 25
497	 22	80.0	9.9	 25
498	 22	128.8	20.9	 20
499	 22	122.0	12.8	 25
500	 22	71.0	17.5	 25
501	 22	61.0	9.7	 20
502	 22	48.0	5.8	 25
503	 22	46.0	8.1	 25
504	 22	49.0	9.2	 20
505	 22	64.0	12.3	 25
506	 22	57.0	11.6	 25
507	 22	51.3	10.0	 20
508	 22	57.0	8.9	 25
509	 22	56.0	7.5	 25
510	 22	67.5	8.5	 20
511	 22	84.0	14.0	 25
512	 22	54.0	6.2	 25
513	 22	52.8	10.6	 20
514	 22	46.0	7.1	 25
515	 22	46.0	6.4	 25
516	 22	51.0	7.7	 20
517	 22	45.0	7.7	 25
518	 22	86.0	14.0	 25
519	 22	53.3	7.9	 20
520	 22	126.0	13.3	 25
521	 22	316.0	33.5	 25
522	 22	63.3	8.6	 20
523	 22	110.0	17.3	 25
524	 22	114.0	18.4	 25
525	 22	276.3	22.4	 20
526	 22	150.0	32.3	 25
527	 22	70.0	9.2	 25
528	 22	57.5	9.9	 20
529	 22	63.0	11.7	 25
530	 22	71.0	10.2	 25
531	 22	50.5	8.3	 20
532	 22	65.0	13.9	 25
533	 22	95.0	15.8	 25
534	 22	234.0	20.1	 20
535	 22	64.0	8.9	 25
536	 22	47.0	9.8	 25
537	 22	51.8	7.3	 20
538	 22	258.0	25.6	 25
539	 22	115.3	18.4	 20
540	 22	68.0	11.4	 25
541	 22	76.0	12.8	 25
542	 22	45.8	7.0	 20
543	 22	50.0	8.3	 25
544	 22	45.0	7.5	 25
545	 22	43.3	8.7	 20
546	 22	46.0	6.5	 25
547	 22	48.0	8.0	 25
548	 22	43.5	9.0	 20
549	 22	47.0	8.0	 25
550	 22	46.0	13.7	 25
551	 22	40.0	6.7	 20
552	 22	41.0	6.3	 25
553	 22	47.0	8.5	 25
554	 22	44.5	7.8	 20
555	 22	65.0	10.7	 25
556	 22	43.0	7.7	 25
557	 22	60.0	9.1	 20
558	 22	48.0	7.2	 25
559	 22	52.0	9.5	 25
560	 22	51.0	10.2	 20
561	 22	62.0	11.5	 25
562	 22	74.0	10.6	 25
563	 22	58.5	9.2	 20
564	 22	80.0	13.0	 25
565	 22	60.0	13.2	 25
566	 22	50.3	10.7	 20
567	 22	51.0	9.9	 25
568	 22	76.0	9.7	 25
569	 22	48.5	6.4	 20
570	 22	43.0	7.0	 25
571	 22	51.0	7.7	 25
572	 22	48.8	9.5	 20
573	 22	57.0	10.5	 25
574	 22	46.0	6.7	 25
575	 22	57.3	9.5	 20
576	 22	50.0	8.0	 25
577	 22	100.0	16.0	 25
578	 22	73.0	10.3	 20
579	 22	54.0	8.3	 25
580	 22	92.0	14.4	 25
581	 22	58.3	8.0	 20
582	 22	63.0	6.6	 25
583	 22	68.0	9.5	 25
584	 22	63.0	8.4	 16
585	 22	52.3	5.6	 20
586	 22	87.3	12.7	 20
587	 22	47.3	6.9	 16
588	 22	43.0	8.9	 20
589	 22	53.5	8.1	 20
590	 22	64.3	11.9	 16
591	 22	50.3	7.1	 20
592	 22	77.8	15.0	 20
593	 22	46.5	7.7	 16
594	 22	45.0	5.9	 20
595	 22	49.3	8.0	 20
596	 22	49.3	8.0	 16
597	 22	48.3	9.5	 20
598	 22	48.0	10.9	 20
599	 22	55.0	5.7	 16
600	 22	42.5	6.5	 20
601	 22	40.5	8.6	 20
602	 22	43.5	9.3	 16
603	 22	52.3	8.6	 20
604	 22	47.3	7.2	 20
605	 22	50.3	8.1	 16
606	 22	40.3	8.0	 20
607	 22	43.0	5.4	 20
608	 22	52.3	10.4	 16
609	 22	43.0	8.2	 20
610	 22	44.8	7.6	 20
611	 22	58.5	12.8	 16
612	 22	45.3	6.8	 20
613	 22	74.0	13.1	 20
614	 22	70.8	11.5	 16
615	 22	62.3	8.5	 20
616	 22	76.0	12.3	 20
617	 22	55.0	9.9	 16
618	 22	53.3	11.2	 20
619	 22	112.0	15.9	 20
620	 22	112.5	19.7	 16
621	 22	56.0	5.4	 20
622	 22	54.5	9.9	 20
623	 22	60.0	9.4	 16
624	 22	273.0	33.8	 20
625	 22	109.3	12.5	 20
626	 22	65.3	8.3	 16
627	 22	46.0	8.2	 20
628	 22	72.5	10.3	 20
629	 22	61.3	10.7	 16
630	 22	82.8	13.1	 20
631	 22	71.3	7.8	 20
632	 22	105.5	15.6	 16
633	 22	181.5	22.2	 20
634	 22	55.5	9.0	 20
635	 22	62.3	11.1	 16
636	 22	54.0	8.8	 20
637	 22	68.3	8.8	 20
638	 22	51.3	10.1	 16
639	 22	1652.5	217.5	 20
  0	 23	58.0	9.9	 25
  1	 23	82.8	11.0	 20
  2	 23	69.0	8.9	 25
  3	 23	57.0	8.9	 25
  4	 23	47.3	6.2	 20
  5	 23	78.0	11.1	 25
  6	 23	51.0	8.6	 25
  7	 23	53.0	9.1	 20
  8	 23	47.0	13.2	 25
  9	 23	44.0	6.9	 25
 10	 23	44.3	7.5	 20
 11	 23	70.0	12.6	 25
 12	 23	55.0	12.8	 25
 13	 23	45.3	8.8	 20
 14	 23	59.0	7.9	 25
 15	 23	57.0	9.3	 25
 16	 23	65.0	12.2	 20
 17	 23	102.0	16.4	 25
 18	 23	65.0	11.1	 25
 19	 23	97.3	11.9	 20
 20	 23	63.0	11.2	 25
 21	 23	40.0	6.9	 25
 22	 23	42.3	4.9	 20
 23	 23	61.0	9.6	 25
 24	 23	64.0	11.2	 25
 25	 23	89.0	8.9	 20
 26	 23	273.0	22.4	 25
 27	 23	129.0	30.6	 25
 28	 23	110.3	14.7	 20
 29	 23	80.0	10.8	 25
 30	 23	178.0	19.4	 25
 31	 23	379.3	29.9	 20
 32	 23	484.0	32.9	 25
 33	 23	103.0	13.2	 25
 34	 23	76.5	14.6	 20
 35	 23	45.0	7.7	 25
 36	 23	85.3	13.3	 20
 37	 23	497.0	128.5	 25
 38	 23	58.0	10.0	 25
 39	 23	70.0	9.2	 20
 40	 23	47.0	8.0	 25
 41	 23	44.0	5.9	 25
 42	 23	46.0	8.2	 20
 43	 23	166.0	40.7	 25
 44	 23	44.0	8.3	 25
 45	 23	45.5	11.6	 20
 46	 23	68.0	12.1	 25
 47	 23	61.0	12.5	 25
 48	 23	310.5	44.5	 20
 49	 23	47.0	7.0	 25
 50	 23	47.0	9.8	 25
 51	 23	494.3	66.7	 20
 52	 23	94.0	11.9	 25
 53	 23	121.0	16.6	 25
 54	 23	105.3	14.2	 20
 55	 23	57.0	9.6	 25
 56	 23	49.0	10.5	 25
 57	 23	63.0	8.4	 20
 58	 23	43.0	5.9	 25
 59	 23	45.0	8.8	 25
 60	 23	98.0	14.0	 16
 61	 23	53.3	20.3	 20
 62	 23	56.0	6.6	 20
 63	 23	45.5	8.1	 16
 64	 23	56.0	9.1	 20
 65	 23	70.5	12.4	 20
 66	 23	246.0	29.2	 16
 67	 23	55.3	9.3	 20
 68	 23	162.3	28.8	 20
 69	 23	133.8	15.0	 16
 70	 23	977.3	251.0	 20
 71	 23	60.5	7.4	 20
 72	 23	57.3	9.2	 16
 73	 23	67.5	8.9	 20
 74	 23	75.5	12.4	 20
 75	 23	47.8	8.2	 16
 76	 23	87.8	15.4	 20
 77	 23	46.0	21.5	 20
 78	 23	69.3	11.5	 16
 79	 23	70.5	10.2	 20
 80	 23	61.3	6.8	 20
 81	 23	44.5	8.4	 16
 82	 23	42.3	8.7	 20
 83	 23	49.0	8.0	 20
 84	 23	75.5	9.9	 16
 85	 23	61.3	10.6	 20
 86	 23	111.3	24.0	 20
 87	 23	69.5	10.4	 16
 88	 23	52.0	7.7	 20
 89	 23	75.0	13.4	 20
 90	 23	122.3	15.5	 16
 91	 23	77.8	10.1	 20
 92	 23	211.3	21.0	 20
 93	 23	305.0	40.8	 16
 94	 23	56.3	10.1	 20
 95	 23	47.0	10.1	 20
 96	 23	79.8	11.1	 16
 97	 23	139.5	28.8	 20
 98	 23	71.0	9.7	 20
 99	 23	52.0	9.5	 16
100	 23	61.3	9.8	 20
101	 23	58.3	6.4	 20
102	 23	60.3	11.1	 16
103	 23	79.3	12.5	 20
104	 23	63.5	9.6	 20
105	 23	172.3	20.8	 16
106	 23	54.0	11.4	 20
107	 23	76.5	11.7	 20
108	 23	99.5	12.2	 16
109	 23	51.8	8.4	 20
110	 23	98.8	13.7	 20
111	 23	57.0	8.3	 16
112	 23	102.5	16.0	 20
113	 23	43.0	7.6	 20
114	 23	57.5	8.6	 16
115	 23	76.0	10.9	 20
116	 23	70.5	8.3	 20
117	 23	42.5	7.8	 16
118	 23	55.5	8.8	 20
119	 23	163.8	17.9	 20
120	 23	76.3	12.2	 16
121	 23	86.0	14.9	 20
122	 23	77.3	20.7	 20
123	 23	661.0	47.2	 16
124	 23	168.5	17.2	 20
125	 23	209.0	15.8	 20
126	 23	203.0	19.0	 16
127	 23	216.0	22.9	 20
128	 23	189.8	22.8	 20
129	 23	82.0	13.8	 16
130	 23	57.8	8.5	 20
131	 23	47.0	8.8	 20
132	 23	162.5	18.0	 16
133	 23	58.3	10.1	 20
134	 23	83.3	15.3	 20
135	 23	66.3	14.1	 16
136	 23	54.8	17.4	 20
137	 23	52.3	14.3	 20
138	 23	178.5	24.0	 16
139	 23	53.3	7.9	 20
140	 23	45.8	8.1	 20
141	 23	53.3	5.9	 16
142	 23	153.3	26.2	 20
143	 23	68.0	9.1	 20
144	 23	308.5	25.0	 16
145	 23	124.8	14.4	 20
146	 23	270.5	20.0	 20
147	 23	761.8	62.4	 16
148	 23	816.0	40.4	 20
149	 23	94.0	21.3	 20
150	 23	123.5	17.6	 16
151	 23	76.0	10.6	 20
152	 23	87.3	14.3	 20
153	 23	91.3	15.9	 16
154	 23	48.3	9.8	 20
155	 23	58.0	9.1	 20
156	 23	74.5	8.5	 16
157	 23	70.0	11.8	 20
158	 23	51.3	9.0	 20
159	 23	57.0	11.8	 16
160	 23	54.3	10.6	 20
161	 23	66.3	15.7	 16
162	 23	206.0	31.2	 20
163	 23	68.8	9.8	 20
164	 23	53.0	9.7	 16
165	 23	42.0	6.1	 25
166	 23	49.0	6.1	 25
167	 23	61.0	11.3	 20
168	 23	49.0	8.1	 25
169	 23	97.0	10.3	 25
170	 23	70.5	11.0	 20
171	 23	110.0	16.2	 25
172	 23	74.0	10.1	 25
173	 23	70.3	8.8	 20
174	 23	142.0	19.7	 25
175	 23	70.0	13.0	 25
176	 23	108.5	13.7	 20
177	 23	69.0	8.7	 25
178	 23	133.0	19.1	 25
179	 23	60.3	12.0	 20
180	 23	48.0	9.4	 25
181	 23	42.0	5.1	 25
182	 23	43.5	9.6	 20
183	 23	49.0	9.5	 25
184	 23	74.0	11.1	 25
185	 23	71.3	13.0	 20
186	 23	86.0	11.1	 25
187	 23	183.0	36.9	 25
188	 23	124.8	14.5	 20
189	 23	67.0	10.1	 25
190	 23	50.0	8.0	 25
191	 23	64.0	15.3	 20
192	 23	66.0	7.9	 25
193	 23	64.0	8.8	 25
194	 23	53.3	7.5	 20
195	 23	52.0	8.1	 25
196	 23	53.0	9.3	 25
197	 23	364.3	23.5	 20
198	 23	443.0	37.3	 25
199	 23	107.0	18.1	 25
200	 23	52.5	7.9	 20
201	 23	54.0	10.1	 25
202	 23	67.0	7.5	 25
203	 23	42.5	8.7	 20
204	 23	43.0	8.6	 25
205	 23	49.0	8.3	 25
206	 23	55.3	7.9	 20
207	 23	53.0	7.3	 25
208	 23	47.0	10.1	 25
209	 23	47.8	9.6	 20
210	 23	44.0	7.7	 25
211	 23	45.0	7.3	 25
212	 23	43.5	7.8	 20
213	 23	45.0	13.3	 25
214	 23	44.0	7.0	 25
215	 23	48.0	9.6	 20
216	 23	45.0	7.8	 25
217	 23	43.0	6.2	 25
218	 23	57.3	9.6	 20
219	 23	63.0	7.9	 25
220	 23	135.0	25.0	 25
221	 23	44.3	6.7	 20
222	 23	42.0	5.4	 25
223	 23	43.0	6.2	 25
224	 23	71.5	13.5	 20
225	 23	40.0	8.6	 25
226	 23	46.0	8.7	 25
227	 23	49.8	9.9	 20
228	 23	51.0	9.4	 25
229	 23	42.0	6.8	 25
230	 23	767.3	129.4	 20
231	 23	58.0	13.7	 25
232	 23	70.0	8.8	 25
233	 23	81.0	8.8	 20
234	 23	96.0	11.3	 25
235	 23	195.0	23.3	 25
236	 23	90.5	11.1	 20
237	 23	70.0	9.0	 25
238	 23	68.0	11.2	 25
239	 23	66.8	7.9	 20
240	 23	70.0	9.0	 25
241	 23	194.0	22.8	 25
242	 23	88.3	13.0	 20
243	 23	62.0	10.0	 25
244	 23	63.0	9.4	 25
245	 23	48.0	9.1	 20
246	 23	55.0	16.1	 25
247	 23	82.0	11.0	 25
248	 23	190.3	22.8	 20
249	 23	92.0	17.9	 25
250	 23	320.0	36.2	 25
251	 23	146.0	17.3	 20
252	 23	59.0	8.4	 25
253	 23	70.0	9.9	 25
254	 23	79.3	11.9	 20
255	 23	812.0	117.9	 25
256	 23	860.0	53.5	 25
257	 23	60.0	9.0	 20
258	 23	69.0	10.8	 25
259	 23	131.0	16.4	 25
260	 23	47.3	8.4	 20
261	 23	47.0	7.7	 25
262	 23	44.0	7.1	 25
263	 23	58.0	7.0	 20
264	 23	64.0	9.8	 25
265	 23	57.0	10.1	 25
266	 23	53.3	8.7	 20
267	 23	46.0	10.2	 25
268	 23	57.0	8.1	 25
269	 23	47.3	8.9	 20
270	 23	55.0	8.1	 25
271	 23	64.0	10.6	 25
272	 23	44.8	6.2	 20
273	 23	42.0	6.8	 25
274	 23	46.0	7.3	 25
275	 23	44.5	5.0	 20
276	 23	48.0	6.7	 25
277	 23	42.0	7.3	 25
278	 23	46.3	9.4	 20
279	 23	76.0	20.0	 25
280	 23	72.0	12.7	 25
281	 23	48.3	9.7	 20
282	 23	48.0	11.0	 25
283	 23	43.0	4.9	 25
284	 23	251.0	18.2	 20
285	 23	66.0	10.2	 25
286	 23	65.5	16.5	 20
287	 23	50.0	9.9	 25
288	 23	49.0	10.3	 25
289	 23	47.5	6.9	 20
290	 23	75.0	13.7	 25
291	 23	47.0	8.4	 25
292	 23	147.5	18.8	 20
293	 23	65.0	9.6	 25
294	 23	134.0	16.9	 25
295	 23	194.3	14.0	 20
296	 23	93.0	12.0	 25
297	 23	74.0	13.1	 25
298	 23	113.5	13.3	 20
299	 23	163.0	23.2	 25
300	 23	52.0	10.1	 25
301	 23	216.8	28.4	 20
302	 23	44.0	5.0	 25
303	 23	48.0	7.7	 25
304	 23	55.3	8.3	 20
305	 23	51.0	8.2	 25
306	 23	53.0	9.5	 25
307	 23	53.3	9.4	 20
308	 23	69.0	13.6	 25
309	 23	51.0	8.5	 25
310	 23	314.8	23.9	 20
311	 23	119.0	13.9	 25
312	 23	81.0	9.5	 25
313	 23	51.5	8.5	 20
314	 23	50.0	11.4	 25
315	 23	266.0	32.3	 25
316	 23	65.5	12.9	 20
317	 23	41.0	4.9	 25
318	 23	51.0	12.6	 25
319	 23	44.5	6.1	 20
320	 23	55.0	12.0	 25
321	 23	100.0	20.3	 25
322	 23	238.5	31.3	 20
323	 23	757.0	135.7	 25
324	 23	53.0	9.2	 25
325	 23	51.0	9.3	 20
326	 23	48.0	8.2	 25
327	 23	58.0	12.4	 25
328	 23	49.0	7.8	 20
329	 23	45.0	8.0	 25
330	 23	155.0	24.3	 25
331	 23	81.0	17.9	 20
332	 23	94.0	20.5	 25
333	 23	84.0	12.9	 25
334	 23	175.0	22.1	 20
335	 23	179.0	26.5	 25
336	 23	349.0	31.4	 25
337	 23	344.5	31.5	 20
338	 23	515.0	46.6	 25
339	 23	105.0	26.2	 25
340	 23	145.8	17.2	 20
341	 23	70.0	11.2	 25
342	 23	88.0	13.6	 25
343	 23	72.0	11.8	 20
344	 23	69.0	10.3	 25
345	 23	72.0	13.0	 25
346	 23	67.8	9.6	 20
347	 23	62.0	12.7	 25
348	 23	78.0	12.7	 25
349	 23	220.8	27.7	 20
350	 23	334.0	50.5	 25
351	 23	94.0	11.7	 25
352	 23	49.5	9.2	 20
353	 23	59.0	8.3	 25
354	 23	132.0	25.7	 25
355	 23	112.0	17.3	 20
356	 23	64.0	10.2	 25
357	 23	43.0	8.3	 25
358	 23	45.3	7.3	 20
359	 23	55.0	8.9	 25
360	 23	86.0	15.3	 25
361	 23	71.8	10.4	 20
362	 23	275.0	49.4	 25
363	 23	346.0	29.8	 25
364	 23	61.5	9.2	 20
365	 23	48.0	8.6	 25
366	 23	45.0	7.3	 25
367	 23	46.0	7.6	 20
368	 23	248.0	58.6	 25
369	 23	94.0	14.2	 25
370	 23	78.0	11.3	 20
371	 23	86.0	12.9	 25
372	 23	89.0	12.1	 25
373	 23	64.5	11.6	 20
374	 23	50.0	4.6	 20
375	 23	97.0	14.4	 20
376	 23	82.8	10.6	 16
377	 23	77.3	11.2	 20
378	 23	147.3	23.1	 20
379	 23	57.3	8.6	 16
380	 23	65.8	13.7	 20
381	 23	47.3	7.6	 20
382	 23	62.8	10.1	 16
383	 23	130.3	25.1	 20
384	 23	88.3	6.8	 20
385	 23	48.3	7.3	 16
386	 23	50.3	9.5	 20
387	 23	47.5	11.4	 20
388	 23	55.0	7.5	 16
389	 23	100.5	18.5	 20
390	 23	50.0	8.7	 20
391	 23	56.5	7.2	 16
392	 23	54.3	9.6	 20
393	 23	86.3	14.5	 20
394	 23	56.0	10.8	 16
395	 23	53.3	8.5	 20
396	 23	62.5	9.6	 20
397	 23	137.5	23.3	 16
398	 23	136.3	21.6	 20
399	 23	81.0	12.6	 20
400	 23	59.3	7.7	 16
401	 23	48.3	7.6	 20
402	 23	55.5	9.3	 20
403	 23	69.5	10.9	 16
404	 23	258.5	33.7	 20
405	 23	179.3	26.3	 20
406	 23	240.0	23.6	 16
407	 23	140.0	15.4	 20
408	 23	118.0	15.0	 20
409	 23	57.3	12.7	 16
410	 23	46.5	9.9	 20
411	 23	63.3	9.1	 16
412	 23	175.5	23.4	 20
413	 23	271.3	19.4	 20
414	 23	285.5	22.5	 16
415	 23	179.3	24.6	 20
416	 23	110.5	13.3	 20
417	 23	122.3	14.3	 16
418	 23	53.0	9.2	 20
419	 23	62.0	9.5	 20
420	 23	47.5	12.1	 16
421	 23	47.3	9.5	 20
422	 23	46.0	6.5	 20
423	 23	46.5	7.5	 16
424	 23	68.0	14.8	 20
425	 23	49.3	6.9	 20
426	 23	52.0	9.2	 16
427	 23	53.0	7.4	 20
428	 23	49.3	7.9	 20
429	 23	57.3	7.7	 16
430	 23	53.3	8.0	 20
431	 23	49.3	8.5	 20
432	 23	97.0	15.4	 16
433	 23	60.3	9.8	 20
434	 23	98.3	12.6	 20
435	 23	62.3	8.2	 16
436	 23	158.3	20.1	 20
437	 23	55.3	10.5	 20
438	 23	66.0	11.3	 16
439	 23	63.8	8.1	 20
440	 23	542.0	47.0	 20
441	 23	70.3	10.6	 16
442	 23	121.0	14.0	 20
443	 23	84.5	13.7	 20
444	 23	189.8	15.7	 16
445	 23	51.3	7.1	 20
446	 23	135.0	13.1	 20
447	 23	396.3	27.3	 16
448	 23	443.0	41.8	 20
449	 23	73.0	10.3	 20
450	 23	128.8	19.4	 16
451	 23	47.3	7.3	 20
452	 23	190.8	26.2	 20
453	 23	260.5	18.3	 16
454	 23	90.3	29.1	 20
455	 23	73.3	8.8	 20
456	 23	132.5	14.4	 16
457	 23	46.0	7.4	 20
458	 23	51.3	8.2	 20
459	 23	52.0	8.4	 16
460	 23	50.0	9.6	 20
461	 23	55.5	14.2	 20
462	 23	51.5	11.0	 16
463	 23	52.0	9.6	 20
464	 23	56.0	5.1	 20
465	 23	58.3	6.3	 16
466	 23	84.5	21.5	 20
467	 23	90.5	14.0	 20
468	 23	73.0	12.1	 16
469	 23	98.8	13.3	 20
470	 23	70.3	11.7	 20
471	 23	65.8	11.7	 16
472	 23	58.5	9.2	 20
473	 23	51.8	6.1	 20
474	 23	59.3	8.3	 16
475	 23	50.3	7.6	 20
476	 23	46.3	9.7	 20
477	 23	65.0	9.1	 16
478	 23	52.0	9.8	 20
479	 23	47.0	8.0	 25
480	 23	45.0	7.5	 20
481	 23	55.0	7.5	 25
482	 23	57.0	7.7	 25
483	 23	57.0	10.3	 20
484	 23	58.0	8.4	 25
485	 23	65.0	13.8	 25
486	 23	85.0	11.0	 20
487	 23	85.0	21.8	 25
488	 23	54.0	9.7	 25
489	 23	139.0	21.4	 20
490	 23	58.0	8.8	 25
491	 23	82.0	9.3	 25
492	 23	95.5	14.7	 20
493	 23	50.0	10.1	 25
494	 23	94.0	14.5	 25
495	 23	60.0	10.5	 20
496	 23	51.0	7.1	 25
497	 23	59.0	7.8	 25
498	 23	72.3	10.5	 20
499	 23	138.0	21.7	 25
500	 23	85.0	12.9	 25
501	 23	62.5	11.7	 20
502	 23	54.0	8.1	 25
503	 23	57.0	11.0	 25
504	 23	82.8	11.6	 20
505	 23	378.0	37.8	 25
506	 23	454.0	41.5	 25
507	 23	120.0	13.8	 20
508	 23	391.0	37.9	 25
509	 23	55.0	6.5	 25
510	 23	86.5	11.2	 20
511	 23	73.0	13.5	 25
512	 23	837.0	82.3	 25
513	 23	77.3	11.1	 20
514	 23	343.0	39.7	 25
515	 23	140.0	14.8	 25
516	 23	76.0	20.8	 20
517	 23	51.0	11.2	 25
518	 23	58.0	8.6	 25
519	 23	117.5	13.0	 20
520	 23	163.0	19.6	 25
521	 23	1224.0	138.6	 25
522	 23	90.0	16.5	 20
523	 23	56.0	9.3	 25
524	 23	50.0	6.7	 25
525	 23	102.5	16.0	 20
526	 23	77.0	13.8	 25
527	 23	74.0	16.3	 25
528	 23	283.8	28.3	 20
529	 23	79.0	8.7	 25
530	 23	69.0	13.2	 25
531	 23	209.3	24.8	 20
532	 23	279.0	26.9	 25
533	 23	1727.0	79.7	 25
534	 23	479.8	29.6	 20
535	 23	283.0	20.5	 25
536	 23	81.5	13.6	 20
537	 23	126.0	19.1	 25
538	 23	174.0	19.8	 25
539	 23	87.5	8.9	 20
540	 23	78.0	9.3	 25
541	 23	81.0	11.6	 25
542	 23	74.5	11.4	 20
543	 23	44.0	7.2	 25
544	 23	64.0	10.4	 25
545	 23	104.3	13.1	 20
546	 23	39.0	9.8	 25
547	 23	44.0	6.9	 25
548	 23	44.3	11.3	 20
549	 23	126.0	20.7	 25
550	 23	45.0	7.5	 25
551	 23	44.5	6.8	 20
552	 23	46.0	8.4	 25
553	 23	46.0	7.2	 25
554	 23	61.0	11.5	 20
555	 23	66.0	10.2	 25
556	 23	53.0	7.5	 25
557	 23	52.0	7.9	 20
558	 23	92.0	10.2	 25
559	 23	49.0	7.6	 25
560	 23	112.5	19.4	 20
561	 23	621.0	55.7	 25
562	 23	1026.0	85.8	 25
563	 23	86.3	8.6	 20
564	 23	173.0	20.4	 25
565	 23	85.0	10.3	 25
566	 23	94.0	15.1	 20
567	 23	80.0	8.3	 25
568	 23	55.0	8.0	 25
569	 23	56.5	6.5	 20
570	 23	45.0	8.5	 25
571	 23	53.0	7.3	 25
572	 23	51.0	9.8	 20
573	 23	88.0	13.9	 25
574	 23	83.0	10.4	 25
575	 23	787.0	53.1	 20
576	 23	73.0	13.2	 25
577	 23	52.0	8.6	 25
578	 23	46.3	7.8	 20
579	 23	43.0	5.5	 25
580	 23	56.0	10.9	 25
581	 23	56.5	7.2	 20
582	 23	45.0	8.0	 25
583	 23	81.0	24.9	 25
584	 23	459.0	51.8	 20
585	 23	474.0	45.5	 25
586	 23	246.0	29.2	 25
587	 23	235.5	26.5	 20
588	 23	46.0	9.6	 25
589	 23	99.0	14.1	 25
590	 23	395.3	38.2	 20
591	 23	55.0	9.4	 25
592	 23	266.0	29.4	 25
593	 23	177.5	22.0	 20
594	 23	51.0	9.7	 25
595	 23	44.0	8.2	 25
596	 23	53.3	8.8	 20
597	 23	85.0	11.5	 25
598	 23	172.0	23.3	 25
599	 23	48.3	6.4	 20
600	 23	42.0	8.0	 25
601	 23	43.0	7.9	 25
602	 23	43.0	5.3	 20
603	 23	46.0	7.6	 25
604	 23	66.0	8.9	 25
605	 23	259.0	21.9	 20
606	 23	436.0	57.6	 25
607	 23	55.0	13.4	 25
608	 23	48.3	8.1	 20
609	 23	49.0	9.4	 25
610	 23	47.0	7.1	 25
611	 23	54.3	11.1	 20
612	 23	54.0	8.6	 25
613	 23	89.0	15.1	 25
614	 23	76.0	12.2	 20
615	 23	56.0	9.0	 25
616	 23	47.0	6.0	 25
617	 23	55.5	9.4	 20
618	 23	43.0	6.2	 25
619	 23	46.0	8.1	 25
620	 23	102.8	13.3	 20
621	 23	168.0	24.1	 25
622	 23	54.0	8.6	 25
623	 23	264.5	25.3	 20
624	 23	231.0	24.2	 25
625	 23	239.0	24.5	 25
626	 23	688.0	50.7	 20
627	 23	181.0	17.9	 25
628	 23	106.0	11.7	 25
629	 23	77.3	9.9	 20
630	 23	221.0	21.5	 25
631	 23	74.0	10.1	 25
632	 23	188.3	17.7	 20
633	 23	91.0	12.8	 25
634	 23	56.0	8.5	 25
635	 23	90.0	11.8	 20
636	 23	171.0	24.9	 25
637	 23	263.0	27.5	 25
638	 23	1319.3	143.4	 20
639	 23	59.0	10.9	 25
  0	 24	1739.0	394.9	 25
  1	 24	58.0	12.0	 20
  2	 24	68.0	9.3	 25
  3	 24	57.0	10.1	 25
  4	 24	45.3	7.2	 20
  5	 24	48.0	6.8	 25
  6	 24	51.0	9.3	 25
  7	 24	57.5	8.1	 20
  8	 24	47.0	15.4	 25
  9	 24	46.0	6.3	 25
 10	 24	48.0	9.0	 20
 11	 24	46.0	8.7	 25
 12	 24	44.0	7.8	 25
 13	 24	47.5	10.6	 20
 14	 24	50.0	9.7	 25
 15	 24	48.0	9.1	 25
 16	 24	63.5	10.3	 20
 17	 24	46.0	8.7	 25
 18	 24	49.0	8.0	 25
 19	 24	63.5	12.5	 20
 20	 24	43.0	8.6	 25
 21	 24	44.0	6.5	 25
 22	 24	46.0	8.3	 20
 23	 24	47.0	9.7	 25
 24	 24	52.0	10.5	 25
 25	 24	61.0	9.5	 20
 26	 24	124.0	19.1	 25
 27	 24	183.0	19.5	 25
 28	 24	187.5	24.7	 20
 29	 24	96.0	19.5	 25
 30	 24	241.0	30.4	 25
 31	 24	97.3	13.2	 20
 32	 24	132.0	25.3	 25
 33	 24	75.3	11.0	 20
 34	 24	81.0	10.7	 25
 35	 24	54.0	10.0	 25
 36	 24	89.3	14.7	 20
 37	 24	149.0	27.6	 25
 38	 24	59.0	9.4	 25
 39	 24	58.0	9.4	 20
 40	 24	47.0	7.2	 25
 41	 24	49.0	10.4	 25
 42	 24	47.3	9.2	 20
 43	 24	59.0	10.0	 25
 44	 24	43.0	7.9	 25
 45	 24	44.0	6.7	 20
 46	 24	54.0	12.3	 25
 47	 24	46.0	7.9	 25
 48	 24	69.0	13.0	 20
 49	 24	47.0	7.2	 25
 50	 24	50.0	11.0	 25
 51	 24	535.5	659.5	 20
 52	 24	73.0	9.9	 25
 53	 24	81.0	12.8	 25
 54	 24	64.8	9.7	 20
 55	 24	46.0	9.6	 25
 56	 24	43.0	8.3	 25
 57	 24	52.0	8.7	 20
 58	 24	44.0	9.3	 25
 59	 24	45.0	7.1	 25
 60	 24	46.3	9.7	 20
 61	 24	44.0	7.0	 25
 62	 24	50.0	17.2	 25
 63	 24	49.0	14.7	 20
 64	 24	52.0	9.4	 25
 65	 24	61.0	10.5	 25
 66	 24	62.3	10.5	 20
 67	 24	45.0	5.5	 25
 68	 24	97.0	15.2	 25
 69	 24	180.3	20.0	 20
 70	 24	184.0	45.6	 25
 71	 24	54.0	8.5	 25
 72	 24	56.3	9.7	 20
 73	 24	62.0	12.6	 25
 74	 24	55.0	8.9	 25
 75	 24	50.3	9.5	 20
 76	 24	53.0	10.0	 25
 77	 24	46.0	8.8	 25
 78	 24	49.0	7.1	 20
 79	 24	133.0	43.7	 25
 80	 24	60.0	8.8	 25
 81	 24	40.5	6.4	 20
 82	 24	43.0	6.2	 25
 83	 24	45.0	8.3	 25
 84	 24	53.8	12.1	 20
 85	 24	70.0	10.6	 25
 86	 24	82.0	14.7	 25
 87	 24	54.3	14.6	 20
 88	 24	55.0	9.6	 25
 89	 24	113.0	17.0	 25
 90	 24	150.5	14.8	 20
 91	 24	129.0	20.1	 25
 92	 24	275.0	28.3	 25
 93	 24	168.5	18.8	 20
 94	 24	55.0	10.7	 25
 95	 24	47.0	6.3	 25
 96	 24	66.3	12.4	 20
 97	 24	243.0	52.1	 25
 98	 24	52.0	8.5	 25
 99	 24	49.3	7.1	 20
100	 24	61.0	11.1	 25
101	 24	64.0	7.5	 25
102	 24	49.3	7.1	 20
103	 24	51.0	7.0	 25
104	 24	55.0	8.6	 25
105	 24	73.0	10.8	 20
106	 24	42.0	7.0	 25
107	 24	52.0	8.0	 25
108	 24	47.5	7.6	 20
109	 24	44.0	6.2	 25
110	 24	48.0	7.7	 25
111	 24	48.0	6.8	 20
112	 24	51.0	10.4	 25
113	 24	45.0	9.4	 25
114	 24	69.5	8.0	 20
115	 24	50.0	9.4	 25
116	 24	58.0	9.3	 25
117	 24	45.8	8.9	 20
118	 24	51.0	8.6	 25
119	 24	95.0	13.0	 25
120	 24	57.3	11.1	 20
121	 24	68.0	10.7	 25
122	 24	61.0	7.2	 25
123	 24	258.5	27.8	 20
124	 24	131.0	14.2	 25
125	 24	159.0	26.2	 25
126	 24	179.5	21.2	 20
127	 24	131.0	18.3	 25
128	 24	110.0	15.3	 25
129	 24	47.0	8.0	 20
130	 24	52.0	10.8	 25
131	 24	50.0	6.5	 25
132	 24	83.3	14.2	 20
133	 24	49.0	8.2	 25
134	 24	57.0	7.5	 25
135	 24	45.5	9.4	 20
136	 24	50.0	7.4	 25
137	 24	42.0	7.2	 25
138	 24	67.0	11.9	 20
139	 24	49.0	22.9	 25
140	 24	52.0	8.2	 25
141	 24	49.0	8.9	 20
142	 24	247.0	42.9	 25
143	 24	92.0	12.9	 25
144	 24	157.5	23.3	 20
145	 24	171.0	17.8	 25
146	 24	461.0	32.7	 25
147	 24	286.5	27.9	 20
148	 24	535.0	53.8	 25
149	 24	144.0	21.1	 25
150	 24	205.3	19.2	 20
151	 24	97.0	21.6	 25
152	 24	54.0	9.3	 25
153	 24	119.3	19.4	 20
154	 24	50.0	7.5	 25
155	 24	59.0	10.6	 25
156	 24	77.0	11.6	 20
157	 24	103.0	15.2	 25
158	 24	56.0	8.6	 20
159	 24	45.0	7.8	 25
160	 24	51.0	9.1	 25
161	 24	49.0	7.8	 20
162	 24	123.0	19.2	 25
163	 24	48.0	7.9	 25
164	 24	44.8	7.4	 20
165	 24	49.5	10.2	 20
166	 24	65.0	10.8	 20
167	 24	56.3	8.7	 16
168	 24	50.3	7.9	 20
169	 24	64.3	22.3	 20
170	 24	96.3	18.4	 16
171	 24	157.5	14.7	 20
172	 24	69.3	14.6	 20
173	 24	83.5	15.7	 16
174	 24	84.0	9.4	 20
175	 24	88.0	16.3	 20
176	 24	97.3	16.4	 16
177	 24	55.3	7.7	 20
178	 24	58.3	9.5	 20
179	 24	58.0	11.2	 16
180	 24	46.5	8.4	 20
181	 24	47.3	9.9	 20
182	 24	43.5	8.8	 16
183	 24	46.5	6.8	 20
184	 24	76.5	9.6	 20
185	 24	74.8	11.0	 16
186	 24	75.0	9.6	 20
187	 24	79.3	14.5	 20
188	 24	63.3	8.0	 16
189	 24	51.5	9.5	 20
190	 24	52.3	9.0	 20
191	 24	50.0	10.0	 16
192	 24	56.5	9.2	 20
193	 24	68.8	11.0	 20
194	 24	46.0	7.3	 16
195	 24	44.0	7.0	 20
196	 24	46.0	7.7	 20
197	 24	238.8	26.8	 16
198	 24	252.5	23.9	 20
199	 24	60.3	10.0	 20
200	 24	51.3	8.0	 16
201	 24	51.3	7.7	 20
202	 24	62.3	11.2	 20
203	 24	42.3	7.5	 16
204	 24	40.0	5.9	 20
205	 24	44.8	10.3	 20
206	 24	40.3	5.3	 16
207	 24	44.0	8.0	 20
208	 24	46.0	6.8	 20
209	 24	40.0	7.2	 16
210	 24	43.3	8.8	 20
211	 24	48.5	8.9	 20
212	 24	43.0	6.8	 16
213	 24	44.3	7.9	 20
214	 24	48.3	10.1	 20
215	 24	44.0	6.6	 16
216	 24	49.3	9.8	 20
217	 24	49.0	8.0	 20
218	 24	50.8	8.8	 16
219	 24	44.3	7.2	 20
220	 24	51.0	8.3	 20
221	 24	42.5	7.0	 16
222	 24	44.3	7.8	 20
223	 24	48.0	8.8	 20
224	 24	41.0	4.1	 16
225	 24	41.3	6.0	 20
226	 24	46.5	6.6	 20
227	 24	45.0	9.5	 16
228	 24	51.0	8.9	 20
229	 24	52.5	7.2	 20
230	 24	87.3	12.1	 16
231	 24	45.0	7.5	 20
232	 24	110.8	15.4	 20
233	 24	104.3	22.8	 16
234	 24	86.3	12.6	 20
235	 24	304.3	23.6	 20
236	 24	121.3	12.4	 16
237	 24	75.3	14.6	 20
238	 24	56.3	10.1	 20
239	 24	60.3	9.5	 16
240	 24	55.0	8.2	 20
241	 24	82.3	12.8	 20
242	 24	62.3	5.9	 16
243	 24	48.8	8.6	 20
244	 24	53.5	12.2	 20
245	 24	42.5	7.2	 16
246	 24	45.0	8.5	 20
247	 24	49.3	7.9	 20
248	 24	166.5	19.2	 16
249	 24	109.0	13.9	 20
250	 24	102.3	10.4	 20
251	 24	99.0	15.8	 16
252	 24	52.8	9.8	 20
253	 24	98.8	44.2	 20
254	 24	132.5	14.3	 16
255	 24	271.8	39.7	 20
256	 24	311.3	28.3	 20
257	 24	60.0	12.4	 16
258	 24	56.3	9.4	 20
259	 24	54.0	8.6	 20
260	 24	41.0	6.3	 16
261	 24	45.8	8.5	 20
262	 24	49.0	7.0	 20
263	 24	50.0	6.6	 16
264	 24	52.0	9.4	 20
265	 24	54.3	20.0	 20
266	 24	44.0	10.8	 16
267	 24	47.3	8.9	 20
268	 24	55.0	5.5	 20
269	 24	45.0	5.1	 16
270	 24	57.0	9.5	 25
271	 24	48.0	8.6	 25
272	 24	46.3	9.8	 20
273	 24	42.0	6.9	 25
274	 24	46.0	7.0	 25
275	 24	42.3	5.8	 20
276	 24	48.0	9.7	 25
277	 24	46.0	8.6	 25
278	 24	46.3	127.3	 20
279	 24	57.0	10.0	 25
280	 24	56.0	8.3	 25
281	 24	47.0	8.4	 20
282	 24	46.0	6.8	 25
283	 24	42.0	7.1	 25
284	 24	65.8	13.2	 20
285	 24	49.0	8.5	 25
286	 24	56.3	12.3	 20
287	 24	42.0	6.3	 25
288	 24	47.0	7.6	 25
289	 24	46.3	8.5	 20
290	 24	65.0	12.3	 25
291	 24	45.0	6.2	 25
292	 24	69.3	10.5	 20
293	 24	50.0	9.9	 25
294	 24	75.0	9.4	 25
295	 24	147.3	20.9	 20
296	 24	114.0	14.9	 25
297	 24	110.0	17.5	 25
298	 24	120.0	19.6	 20
299	 24	110.0	15.1	 25
300	 24	55.0	9.9	 25
301	 24	107.0	16.9	 20
302	 24	56.0	10.8	 25
303	 24	57.0	9.9	 25
304	 24	53.3	39.4	 20
305	 24	49.0	7.1	 25
306	 24	53.0	10.8	 25
307	 24	55.3	10.1	 20
308	 24	56.0	8.3	 25
309	 24	50.0	7.3	 25
310	 24	94.3	15.6	 20
311	 24	63.0	9.9	 25
312	 24	62.0	10.2	 25
313	 24	60.0	8.6	 20
314	 24	50.0	8.5	 25
315	 24	47.0	8.3	 25
316	 24	45.5	6.9	 20
317	 24	42.0	6.1	 25
318	 24	45.0	8.8	 25
319	 24	45.5	8.1	 20
320	 24	47.0	9.5	 25
321	 24	48.0	6.7	 25
322	 24	70.5	8.4	 20
323	 24	124.0	21.1	 25
324	 24	49.0	7.8	 25
325	 24	43.0	6.6	 20
326	 24	49.0	7.4	 25
327	 24	52.0	13.6	 25
328	 24	53.3	7.7	 20
329	 24	47.0	7.0	 25
330	 24	50.0	8.5	 25
331	 24	51.0	8.8	 20
332	 24	85.0	12.6	 25
333	 24	63.0	10.3	 25
334	 24	57.5	8.7	 20
335	 24	92.0	10.6	 25
336	 24	138.0	19.9	 25
337	 24	202.5	16.9	 20
338	 24	924.0	89.0	 25
339	 24	118.0	35.6	 25
340	 24	66.0	11.1	 20
341	 24	76.0	10.0	 25
342	 24	66.0	11.3	 25
343	 24	54.3	8.9	 20
344	 24	83.0	12.5	 25
345	 24	105.0	15.4	 25
346	 24	60.8	8.9	 20
347	 24	53.0	9.4	 25
348	 24	53.0	8.9	 25
349	 24	264.5	24.4	 20
350	 24	104.0	14.6	 25
351	 24	73.0	10.8	 25
352	 24	58.5	12.6	 20
353	 24	54.0	7.9	 25
354	 24	65.0	9.3	 25
355	 24	57.3	11.6	 20
356	 24	54.0	10.2	 25
357	 24	47.0	6.6	 25
358	 24	47.3	7.0	 20
359	 24	44.0	9.7	 25
360	 24	48.0	9.0	 25
361	 24	50.3	5.9	 20
362	 24	141.0	21.4	 25
363	 24	209.0	28.6	 25
364	 24	67.5	12.7	 20
365	 24	46.0	6.8	 25
366	 24	42.0	7.2	 25
367	 24	46.0	7.1	 20
368	 24	62.0	15.4	 25
369	 24	120.0	24.1	 25
370	 24	75.5	9.9	 20
371	 24	49.0	8.7	 25
372	 24	57.0	12.2	 25
373	 24	57.3	11.8	 20
374	 24	48.0	7.4	 25
375	 24	56.0	7.2	 25
376	 24	57.5	9.5	 20
377	 24	61.0	6.5	 25
378	 24	74.0	10.9	 25
379	 24	50.5	7.2	 20
380	 24	61.0	9.8	 25
381	 24	46.0	7.2	 25
382	 24	61.5	9.8	 20
383	 24	82.0	10.1	 25
384	 24	57.0	7.1	 25
385	 24	46.3	8.6	 20
386	 24	48.0	8.5	 25
387	 24	45.0	10.0	 25
388	 24	49.3	10.7	 20
389	 24	50.0	8.4	 25
390	 24	46.0	6.8	 25
391	 24	54.0	11.9	 20
392	 24	48.0	8.0	 25
393	 24	67.0	11.7	 25
394	 24	65.3	7.0	 20
395	 24	53.0	8.6	 25
396	 24	63.0	12.5	 25
397	 24	101.3	9.9	 20
398	 24	67.0	10.3	 25
399	 24	66.0	10.3	 25
400	 24	88.5	12.5	 20
401	 24	45.0	6.2	 25
402	 24	55.0	10.7	 25
403	 24	54.0	8.7	 20
404	 24	308.0	47.7	 25
405	 24	101.0	17.5	 25
406	 24	100.0	15.7	 20
407	 24	92.0	14.6	 25
408	 24	67.0	11.4	 25
409	 24	56.5	10.9	 20
410	 24	48.0	6.7	 25
411	 24	48.3	7.8	 20
412	 24	122.0	21.2	 25
413	 24	163.0	15.2	 25
414	 24	355.5	37.4	 20
415	 24	95.0	13.1	 25
416	 24	91.0	11.5	 25
417	 24	109.0	13.9	 20
418	 24	64.0	12.0	 25
419	 24	55.0	11.1	 25
420	 24	54.3	11.6	 20
421	 24	48.0	10.0	 25
422	 24	53.0	8.3	 25
423	 24	47.3	5.4	 20
424	 24	51.0	8.4	 25
425	 24	46.0	7.8	 25
426	 24	46.3	7.7	 20
427	 24	49.0	7.2	 25
428	 24	49.0	8.7	 25
429	 24	61.3	9.7	 20
430	 24	53.0	8.0	 25
431	 24	55.0	8.6	 25
432	 24	49.3	6.6	 20
433	 24	50.0	8.9	 25
434	 24	71.0	10.0	 25
435	 24	58.3	8.1	 20
436	 24	226.0	23.1	 25
437	 24	52.0	8.5	 25
438	 24	51.3	10.3	 20
439	 24	84.0	11.0	 25
440	 24	134.0	22.6	 25
441	 24	72.0	13.5	 20
442	 24	51.0	7.9	 25
443	 24	54.0	9.4	 25
444	 24	52.5	8.8	 20
445	 24	51.0	8.2	 25
446	 24	132.0	20.7	 25
447	 24	159.3	18.0	 20
448	 24	174.0	17.4	 25
449	 24	62.0	13.8	 25
450	 24	66.5	9.7	 20
451	 24	46.0	5.5	 25
452	 24	51.0	7.3	 25
453	 24	112.0	20.0	 20
454	 24	124.0	17.1	 25
455	 24	61.0	11.4	 25
456	 24	172.3	16.9	 20
457	 24	47.0	8.2	 25
458	 24	46.0	8.4	 25
459	 24	52.5	8.0	 20
460	 24	50.0	7.9	 25
461	 24	48.0	7.5	 25
462	 24	44.0	5.6	 20
463	 24	44.0	7.3	 25
464	 24	60.0	8.7	 25
465	 24	51.0	7.8	 20
466	 24	65.0	11.0	 25
467	 24	53.0	8.4	 25
468	 24	66.5	9.5	 20
469	 24	126.0	14.1	 25
470	 24	55.0	10.4	 25
471	 24	84.3	13.2	 20
472	 24	48.0	6.2	 25
473	 24	51.0	7.9	 25
474	 24	43.3	6.6	 20
475	 24	49.0	7.7	 25
476	 24	49.0	9.2	 25
477	 24	61.3	7.4	 20
478	 24	45.0	8.3	 25
479	 24	46.0	7.7	 20
480	 24	46.5	12.7	 16
481	 24	61.3	11.0	 20
482	 24	59.0	9.7	 20
483	 24	51.3	7.5	 16
484	 24	57.3	7.0	 20
485	 24	51.8	7.3	 20
486	 24	60.8	10.3	 16
487	 24	61.0	9.5	 20
488	 24	44.5	7.9	 20
489	 24	62.8	9.0	 16
490	 24	48.3	8.8	 20
491	 24	42.3	6.2	 20
492	 24	44.0	6.8	 16
493	 24	45.5	8.0	 20
494	 24	49.5	10.5	 20
495	 24	44.3	13.8	 16
496	 24	49.3	7.0	 20
497	 24	48.3	11.3	 20
498	 24	48.3	7.8	 16
499	 24	76.3	8.7	 20
500	 24	79.3	10.2	 20
501	 24	61.5	9.6	 16
502	 24	59.5	7.5	 20
503	 24	58.8	8.5	 20
504	 24	113.0	12.7	 16
505	 24	275.0	35.2	 20
506	 24	679.0	41.8	 20
507	 24	235.8	23.8	 16
508	 24	753.3	40.9	 20
509	 24	67.3	11.1	 20
510	 24	103.5	13.4	 16
511	 24	71.3	11.7	 20
512	 24	156.3	22.6	 20
513	 24	51.0	7.6	 16
514	 24	212.3	29.0	 20
515	 24	91.3	11.1	 20
516	 24	53.0	6.0	 16
517	 24	49.0	7.7	 20
518	 24	48.3	6.9	 20
519	 24	78.0	15.4	 16
520	 24	342.8	26.7	 20
521	 24	169.3	19.9	 20
522	 24	111.8	16.9	 16
523	 24	47.5	9.1	 20
524	 24	45.8	6.4	 20
525	 24	60.3	7.1	 16
526	 24	76.0	15.7	 20
527	 24	60.3	9.5	 20
528	 24	95.8	11.8	 16
529	 24	80.8	15.1	 20
530	 24	50.5	8.9	 20
531	 24	292.3	24.7	 16
532	 24	137.5	16.7	 20
533	 24	769.5	51.2	 20
534	 24	209.8	17.5	 16
535	 24	121.0	11.6	 20
536	 24	84.3	7.6	 16
537	 24	87.5	19.2	 20
538	 24	113.5	11.8	 20
539	 24	80.3	15.9	 16
540	 24	68.5	8.7	 20
541	 24	71.3	9.6	 20
542	 24	56.5	7.5	 16
543	 24	48.3	7.0	 20
544	 24	58.3	8.9	 20
545	 24	62.5	14.3	 16
546	 24	42.0	5.8	 20
547	 24	41.0	7.3	 20
548	 24	41.3	6.1	 16
549	 24	50.0	9.8	 20
550	 24	42.0	5.8	 20
551	 24	44.8	5.5	 16
552	 24	48.0	7.3	 20
553	 24	49.5	8.3	 20
554	 24	46.3	5.2	 16
555	 24	49.5	9.6	 20
556	 24	52.8	7.4	 20
557	 24	55.0	8.0	 16
558	 24	53.5	8.6	 20
559	 24	52.0	7.6	 20
560	 24	108.3	14.0	 16
561	 24	429.5	32.3	 20
562	 24	860.3	49.2	 20
563	 24	160.0	18.8	 16
564	 24	292.3	28.7	 20
565	 24	150.3	18.4	 20
566	 24	104.3	17.5	 16
567	 24	64.3	11.0	 20
568	 24	51.5	9.9	 20
569	 24	60.5	9.4	 16
570	 24	51.3	5.5	 20
571	 24	52.5	7.2	 20
572	 24	54.5	8.8	 16
573	 24	60.0	7.5	 20
574	 24	50.0	8.4	 20
575	 24	141.5	17.9	 16
576	 24	60.5	9.2	 20
577	 24	42.8	6.9	 20
578	 24	43.0	6.8	 16
579	 24	44.0	5.5	 20
580	 24	45.3	7.9	 20
581	 24	55.5	12.2	 16
582	 24	48.8	8.4	 20
583	 24	52.8	9.5	 20
584	 24	156.0	17.6	 20
585	 24	281.0	34.9	 25
586	 24	88.0	13.4	 25
587	 24	117.3	17.4	 20
588	 24	54.0	12.1	 25
589	 24	64.0	8.5	 25
590	 24	148.3	25.0	 20
591	 24	53.0	8.0	 25
592	 24	128.0	17.1	 25
593	 24	83.0	13.4	 20
594	 24	44.0	12.3	 25
595	 24	43.0	5.1	 25
596	 24	51.3	10.3	 20
597	 24	50.0	6.9	 25
598	 24	48.0	9.1	 25
599	 24	42.0	9.3	 20
600	 24	42.0	7.4	 25
601	 24	50.0	7.5	 25
602	 24	48.0	7.0	 20
603	 24	62.0	11.3	 25
604	 24	62.0	9.1	 25
605	 24	325.3	30.1	 20
606	 24	68.0	13.7	 25
607	 24	66.0	8.7	 25
608	 24	45.5	7.5	 20
609	 24	45.0	8.2	 25
610	 24	48.0	8.0	 25
611	 24	45.5	9.2	 20
612	 24	42.0	9.8	 25
613	 24	48.0	11.0	 25
614	 24	43.3	8.0	 20
615	 24	48.0	7.5	 25
616	 24	48.0	9.5	 25
617	 24	47.0	7.7	 20
618	 24	43.0	8.4	 25
619	 24	45.0	8.3	 25
620	 24	77.3	11.7	 20
621	 24	76.0	9.2	 25
622	 24	59.0	8.1	 25
623	 24	301.0	20.9	 20
624	 24	321.0	24.9	 25
625	 24	168.0	18.7	 25
626	 24	191.0	21.7	 20
627	 24	108.0	16.1	 25
628	 24	105.0	14.3	 25
629	 24	102.3	13.3	 20
630	 24	90.0	13.1	 25
631	 24	74.0	14.8	 25
632	 24	253.3	34.6	 20
633	 24	95.0	15.4	 25
634	 24	53.0	7.9	 25
635	 24	52.3	9.9	 20
636	 24	63.0	11.1	 25
637	 24	338.0	44.1	 25
638	 24	289.3	42.8	 20
639	 24	1637.0	260.4	 25
  0	 25	57.3	9.5	 20
  1	 25	51.3	7.2	 16
  2	 25	49.0	8.1	 20
  3	 25	45.5	6.9	 20
  4	 25	45.0	6.9	 16
  5	 25	42.3	6.7	 20
  6	 25	83.0	11.6	 20
  7	 25	56.3	10.5	 16
  8	 25	45.3	9.9	 20
  9	 25	84.5	14.0	 20
 10	 25	47.3	8.8	 16
 11	 25	47.3	11.6	 20
 12	 25	48.5	7.7	 20
 13	 25	53.3	7.8	 16
 14	 25	41.8	6.1	 20
 15	 25	41.3	7.3	 20
 16	 25	51.0	8.4	 16
 17	 25	53.8	8.6	 20
 18	 25	89.3	13.1	 20
 19	 25	58.8	13.3	 16
 20	 25	50.8	8.1	 20
 21	 25	44.3	5.7	 20
 22	 25	50.3	8.7	 16
 23	 25	46.5	7.3	 20
 24	 25	56.3	10.5	 20
 25	 25	83.3	11.3	 16
 26	 25	132.5	16.2	 20
 27	 25	93.3	12.9	 20
 28	 25	609.3	31.9	 16
 29	 25	564.0	56.8	 20
 30	 25	74.3	10.9	 20
 31	 25	103.0	14.0	 16
 32	 25	117.0	14.8	 20
 33	 25	99.0	13.6	 16
 34	 25	113.5	15.7	 20
 35	 25	63.0	10.3	 20
 36	 25	117.5	10.2	 16
 37	 25	96.8	15.3	 20
 38	 25	74.3	11.0	 20
 39	 25	76.8	17.5	 16
 40	 25	56.0	8.3	 20
 41	 25	46.3	9.2	 20
 42	 25	59.3	8.7	 16
 43	 25	406.3	105.1	 20
 44	 25	41.3	6.5	 20
 45	 25	48.0	7.8	 16
 46	 25	60.5	9.3	 20
 47	 25	49.3	10.7	 20
 48	 25	50.5	9.1	 16
 49	 25	235.0	57.1	 20
 50	 25	46.0	8.1	 20
 51	 25	50.0	6.3	 16
 52	 25	193.0	30.6	 20
 53	 25	110.8	19.0	 20
 54	 25	309.3	27.2	 16
 55	 25	52.3	8.3	 20
 56	 25	105.5	19.1	 20
 57	 25	50.0	9.3	 16
 58	 25	49.8	9.1	 20
 59	 25	43.0	9.1	 20
 60	 25	42.0	6.0	 16
 61	 25	50.0	9.6	 25
 62	 25	46.0	8.7	 25
 63	 25	48.8	5.3	 20
 64	 25	46.0	12.0	 25
 65	 25	52.0	7.9	 25
 66	 25	65.3	13.6	 20
 67	 25	58.0	9.7	 25
 68	 25	51.0	10.0	 25
 69	 25	106.3	14.5	 20
 70	 25	52.0	11.4	 25
 71	 25	114.0	19.5	 25
 72	 25	101.3	16.9	 20
 73	 25	85.0	14.9	 25
 74	 25	538.0	77.0	 25
 75	 25	494.3	30.1	 20
 76	 25	295.0	23.5	 25
 77	 25	278.0	28.9	 25
 78	 25	73.0	10.9	 20
 79	 25	87.0	13.9	 25
 80	 25	96.0	15.6	 25
 81	 25	48.8	7.1	 20
 82	 25	43.0	6.1	 25
 83	 25	48.0	8.3	 25
 84	 25	41.3	8.2	 20
 85	 25	84.0	15.5	 25
 86	 25	219.0	44.8	 25
 87	 25	51.3	6.4	 20
 88	 25	58.0	8.8	 25
 89	 25	88.0	11.0	 25
 90	 25	186.3	26.3	 20
 91	 25	358.0	32.0	 25
 92	 25	146.0	28.2	 25
 93	 25	97.0	14.3	 20
 94	 25	167.0	23.5	 25
 95	 25	97.0	19.6	 25
 96	 25	370.3	31.8	 20
 97	 25	122.0	99.0	 25
 98	 25	98.0	15.2	 25
 99	 25	132.8	24.9	 20
100	 25	93.0	21.7	 25
101	 25	62.0	9.1	 25
102	 25	77.3	10.1	 20
103	 25	100.0	18.1	 25
104	 25	190.0	27.6	 25
105	 25	45.0	9.4	 20
106	 25	266.0	51.7	 25
107	 25	62.0	8.8	 25
108	 25	110.0	14.7	 20
109	 25	127.0	20.6	 25
110	 25	43.0	7.1	 25
111	 25	43.3	7.7	 20
112	 25	127.0	22.7	 25
113	 25	97.0	15.5	 25
114	 25	50.0	11.0	 20
115	 25	55.0	9.8	 25
116	 25	81.0	15.2	 25
117	 25	95.3	13.7	 20
118	 25	89.0	16.0	 25
119	 25	390.0	31.8	 25
120	 25	316.0	24.0	 20
121	 25	365.0	30.9	 25
122	 25	113.0	22.1	 25
123	 25	207.8	23.2	 20
124	 25	151.0	24.3	 25
125	 25	125.0	17.1	 25
126	 25	92.0	12.5	 20
127	 25	202.0	31.2	 25
128	 25	230.0	28.6	 25
129	 25	106.3	14.8	 20
130	 25	476.0	68.4	 25
131	 25	43.0	13.0	 25
132	 25	71.3	10.5	 20
133	 25	46.0	10.0	 25
134	 25	50.0	7.9	 25
135	 25	45.8	7.0	 20
136	 25	107.0	19.7	 25
137	 25	63.0	9.9	 25
138	 25	392.5	32.1	 20
139	 25	222.0	24.5	 25
140	 25	51.0	9.4	 25
141	 25	58.8	11.0	 20
142	 25	51.0	9.2	 25
143	 25	53.0	10.1	 25
144	 25	46.3	9.4	 20
145	 25	45.0	7.3	 25
146	 25	46.0	12.3	 25
147	 25	42.3	5.1	 20
148	 25	47.0	7.6	 25
149	 25	43.0	7.2	 25
150	 25	51.3	8.7	 20
151	 25	65.0	12.2	 25
152	 25	64.0	10.5	 25
153	 25	52.3	9.6	 20
154	 25	62.0	9.9	 25
155	 25	70.0	9.3	 25
156	 25	72.8	14.3	 20
157	 25	128.0	15.3	 25
158	 25	53.0	10.6	 20
159	 25	157.0	25.7	 25
160	 25	254.0	22.3	 25
161	 25	63.0	8.5	 20
162	 25	62.0	8.9	 25
163	 25	50.0	7.6	 25
164	 25	62.3	9.4	 20
165	 25	98.0	15.2	 25
166	 25	64.0	9.9	 25
167	 25	90.3	13.1	 20
168	 25	59.0	9.8	 25
169	 25	99.0	12.3	 25
170	 25	100.3	14.5	 20
171	 25	430.0	45.1	 25
172	 25	70.0	11.8	 25
173	 25	56.3	9.2	 20
174	 25	58.0	9.0	 25
175	 25	956.0	95.3	 25
176	 25	58.3	7.8	 20
177	 25	48.0	5.9	 25
178	 25	50.0	9.9	 25
179	 25	92.5	17.3	 20
180	 25	46.0	7.4	 25
181	 25	46.0	9.5	 25
182	 25	51.3	9.8	 20
183	 25	55.0	10.3	 25
184	 25	318.0	27.8	 25
185	 25	309.0	26.2	 20
186	 25	476.0	77.2	 25
187	 25	65.0	9.4	 25
188	 25	57.8	10.7	 20
189	 25	54.0	6.5	 25
190	 25	60.0	10.7	 25
191	 25	69.3	8.8	 20
192	 25	56.0	16.0	 25
193	 25	55.0	7.8	 25
194	 25	57.0	7.9	 20
195	 25	50.0	8.0	 25
196	 25	72.0	11.3	 25
197	 25	61.5	8.5	 20
198	 25	89.0	8.9	 25
199	 25	259.0	25.3	 25
200	 25	50.5	10.7	 20
201	 25	86.0	16.1	 25
202	 25	45.0	6.7	 25
203	 25	49.5	5.6	 20
204	 25	68.0	12.9	 25
205	 25	47.0	9.1	 25
206	 25	44.0	6.8	 20
207	 25	45.0	8.7	 25
208	 25	50.0	9.2	 25
209	 25	41.3	8.7	 20
210	 25	48.0	9.1	 25
211	 25	49.0	10.6	 25
212	 25	40.3	6.6	 20
213	 25	50.0	8.3	 25
214	 25	61.0	10.1	 25
215	 25	74.0	11.2	 20
216	 25	52.0	7.6	 25
217	 25	43.0	8.2	 25
218	 25	42.3	5.6	 20
219	 25	40.0	7.2	 25
220	 25	42.0	5.5	 25
221	 25	44.0	6.9	 20
222	 25	46.0	9.6	 25
223	 25	41.0	8.6	 25
224	 25	46.5	7.4	 20
225	 25	48.0	9.2	 25
226	 25	42.0	6.4	 25
227	 25	46.0	6.2	 20
228	 25	46.0	8.9	 25
229	 25	48.0	7.8	 25
230	 25	44.3	7.1	 20
231	 25	64.0	11.9	 25
232	 25	46.0	6.5	 25
233	 25	70.3	9.0	 20
234	 25	162.0	32.9	 25
235	 25	153.0	18.7	 25
236	 25	63.3	8.3	 20
237	 25	64.0	11.7	 25
238	 25	66.0	12.1	 25
239	 25	99.8	18.0	 20
240	 25	119.0	17.6	 25
241	 25	84.0	16.2	 25
242	 25	55.8	9.1	 20
243	 25	63.0	11.1	 25
244	 25	87.0	13.0	 25
245	 25	120.0	19.2	 20
246	 25	73.0	13.4	 25
247	 25	126.0	16.1	 25
248	 25	172.0	24.6	 20
249	 25	47.0	6.4	 25
250	 25	44.0	8.0	 25
251	 25	51.3	9.8	 20
252	 25	60.0	11.0	 25
253	 25	53.0	7.4	 25
254	 25	111.5	17.7	 20
255	 25	51.0	8.5	 25
256	 25	55.0	7.2	 25
257	 25	252.8	22.4	 20
258	 25	188.0	21.7	 25
259	 25	178.0	20.9	 25
260	 25	55.3	10.7	 20
261	 25	45.0	9.3	 25
262	 25	48.0	8.3	 25
263	 25	49.0	6.4	 20
264	 25	59.0	9.5	 25
265	 25	119.0	17.9	 25
266	 25	59.3	11.7	 20
267	 25	51.0	9.9	 25
268	 25	111.0	21.3	 25
269	 25	160.5	20.4	 20
270	 25	68.5	13.3	 20
271	 25	44.8	7.0	 20
272	 25	39.0	6.2	 16
273	 25	51.0	9.5	 20
274	 25	64.3	15.3	 20
275	 25	53.8	9.9	 16
276	 25	75.5	9.8	 20
277	 25	52.3	9.8	 20
278	 25	44.3	6.9	 16
279	 25	73.0	11.4	 20
280	 25	49.0	10.4	 20
281	 25	55.0	6.3	 16
282	 25	59.3	9.8	 20
283	 25	66.3	10.3	 16
284	 25	56.3	7.9	 20
285	 25	57.3	11.5	 20
286	 25	93.5	12.2	 16
287	 25	117.3	16.8	 20
288	 25	49.8	7.9	 20
289	 25	52.3	9.6	 16
290	 25	43.3	6.8	 20
291	 25	47.5	9.3	 20
292	 25	46.3	7.1	 16
293	 25	51.0	12.0	 20
294	 25	53.5	7.6	 20
295	 25	60.3	11.3	 16
296	 25	61.8	12.6	 20
297	 25	44.3	7.7	 20
298	 25	52.5	7.4	 16
299	 25	67.3	10.0	 20
300	 25	45.0	5.7	 20
301	 25	55.3	7.5	 16
302	 25	50.0	7.5	 20
303	 25	62.5	10.3	 20
304	 25	2199.0	144.5	 16
305	 25	89.5	19.4	 20
306	 25	99.0	16.0	 20
307	 25	49.5	8.0	 16
308	 25	47.3	6.9	 20
309	 25	51.3	8.5	 20
310	 25	61.3	8.6	 16
311	 25	184.0	34.7	 20
312	 25	194.0	20.7	 20
313	 25	176.3	19.3	 16
314	 25	245.3	31.3	 20
315	 25	70.5	11.4	 20
316	 25	155.5	22.9	 16
317	 25	66.0	8.7	 20
318	 25	48.0	8.3	 20
319	 25	54.5	10.3	 16
320	 25	55.0	9.2	 20
321	 25	91.0	13.7	 20
322	 25	42.3	7.6	 16
323	 25	45.3	8.1	 20
324	 25	81.3	12.9	 20
325	 25	48.3	6.9	 16
326	 25	59.0	9.3	 20
327	 25	56.5	9.2	 20
328	 25	43.5	7.3	 16
329	 25	45.5	7.1	 20
330	 25	45.5	8.6	 20
331	 25	69.5	13.8	 16
332	 25	383.0	73.5	 20
333	 25	84.5	13.5	 20
334	 25	904.3	63.5	 16
335	 25	94.8	14.2	 20
336	 25	95.8	13.6	 20
337	 25	51.3	7.9	 16
338	 25	105.3	16.7	 20
339	 25	134.8	18.3	 20
340	 25	78.0	11.4	 16
341	 25	64.8	9.8	 20
342	 25	49.5	8.1	 20
343	 25	49.0	11.2	 16
344	 25	49.3	7.1	 20
345	 25	63.5	10.2	 20
346	 25	68.3	11.8	 16
347	 25	56.8	9.5	 20
348	 25	54.5	12.6	 20
349	 25	1836.0	153.3	 16
350	 25	91.5	14.2	 20
351	 25	70.8	8.3	 20
352	 25	137.5	22.8	 16
353	 25	73.0	11.8	 20
354	 25	90.3	10.4	 20
355	 25	93.0	9.5	 16
356	 25	50.5	7.9	 20
357	 25	43.3	9.2	 20
358	 25	68.3	9.4	 16
359	 25	45.8	9.1	 20
360	 25	49.3	8.0	 20
361	 25	51.5	11.2	 16
362	 25	45.0	8.7	 20
363	 25	45.3	8.9	 20
364	 25	47.5	7.4	 16
365	 25	84.3	12.9	 20
366	 25	55.0	9.4	 20
367	 25	45.0	6.6	 16
368	 25	171.8	23.8	 20
369	 25	95.8	17.4	 20
370	 25	144.0	12.8	 16
371	 25	64.5	8.8	 20
372	 25	69.8	11.5	 20
373	 25	43.0	8.2	 16
374	 25	45.0	8.4	 25
375	 25	64.0	9.6	 25
376	 25	54.3	13.2	 20
377	 25	144.0	25.5	 25
378	 25	107.0	15.8	 25
379	 25	133.0	15.2	 20
380	 25	72.0	9.7	 25
381	 25	53.0	8.2	 25
382	 25	50.3	7.5	 20
383	 25	91.0	14.5	 25
384	 25	94.0	15.2	 25
385	 25	51.3	6.6	 20
386	 25	50.0	8.5	 25
387	 25	54.0	9.9	 25
388	 25	51.3	7.2	 20
389	 25	61.0	10.1	 25
390	 25	48.0	8.6	 25
391	 25	45.8	8.3	 20
392	 25	54.0	10.2	 25
393	 25	55.0	8.6	 25
394	 25	54.3	8.9	 20
395	 25	212.0	37.4	 25
396	 25	283.0	35.6	 25
397	 25	84.0	13.8	 20
398	 25	85.0	14.5	 25
399	 25	171.0	21.0	 25
400	 25	51.0	9.1	 20
401	 25	99.0	18.1	 25
402	 25	68.0	11.8	 25
403	 25	540.3	30.2	 20
404	 25	64.0	11.2	 25
405	 25	53.0	10.5	 25
406	 25	50.3	9.6	 20
407	 25	46.0	6.8	 25
408	 25	50.3	11.2	 20
409	 25	332.0	66.8	 25
410	 25	80.0	13.3	 25
411	 25	68.8	12.3	 20
412	 25	126.0	23.3	 25
413	 25	249.0	31.8	 25
414	 25	537.0	42.1	 20
415	 25	178.0	27.9	 25
416	 25	629.0	35.2	 25
417	 25	822.3	45.0	 20
418	 25	251.0	19.1	 25
419	 25	127.0	14.0	 25
420	 25	65.3	7.9	 20
421	 25	60.0	9.2	 25
422	 25	68.0	21.6	 25
423	 25	115.0	17.3	 20
424	 25	131.0	18.2	 25
425	 25	74.0	9.4	 25
426	 25	232.0	23.4	 20
427	 25	57.0	10.5	 25
428	 25	46.0	6.6	 25
429	 25	71.5	10.5	 20
430	 25	48.0	9.6	 25
431	 25	51.0	9.1	 25
432	 25	47.5	8.3	 20
433	 25	83.0	9.8	 25
434	 25	97.0	14.0	 25
435	 25	118.3	18.3	 20
436	 25	161.0	24.9	 25
437	 25	49.0	10.1	 25
438	 25	91.0	16.5	 20
439	 25	85.0	11.5	 25
440	 25	52.0	9.2	 25
441	 25	55.0	5.1	 20
442	 25	46.0	8.0	 25
443	 25	44.0	6.3	 25
444	 25	44.3	8.1	 20
445	 25	46.0	7.6	 25
446	 25	58.0	9.1	 25
447	 25	95.5	14.6	 20
448	 25	53.0	7.4	 25
449	 25	59.0	13.0	 25
450	 25	45.0	9.1	 20
451	 25	46.0	7.9	 25
452	 25	59.0	9.0	 25
453	 25	81.0	13.0	 20
454	 25	55.0	7.6	 25
455	 25	165.0	19.3	 25
456	 25	63.0	9.6	 20
457	 25	92.0	14.8	 25
458	 25	57.0	8.8	 25
459	 25	51.0	10.2	 20
460	 25	68.0	9.7	 25
461	 25	48.0	6.3	 25
462	 25	104.3	16.1	 20
463	 25	62.0	9.9	 25
464	 25	58.0	7.9	 25
465	 25	80.0	12.2	 20
466	 25	102.0	10.3	 25
467	 25	302.0	41.0	 25
468	 25	76.5	12.5	 20
469	 25	226.0	23.2	 25
470	 25	70.0	11.0	 25
471	 25	153.5	16.1	 20
472	 25	143.0	16.2	 25
473	 25	62.0	8.6	 25
474	 25	48.3	7.4	 20
475	 25	72.0	8.2	 25
476	 25	50.0	10.9	 25
477	 25	48.3	9.2	 20
478	 25	45.0	7.6	 25
479	 25	43.0	6.5	 25
480	 25	44.3	6.9	 20
481	 25	46.0	7.3	 25
482	 25	53.0	8.1	 25
483	 25	263.8	30.4	 20
484	 25	57.0	12.2	 25
485	 25	66.0	13.0	 25
486	 25	57.0	6.8	 20
487	 25	169.0	22.8	 25
488	 25	51.0	11.6	 25
489	 25	48.3	6.7	 20
490	 25	44.0	6.1	 25
491	 25	44.0	9.7	 25
492	 25	54.8	8.5	 20
493	 25	56.0	9.6	 25
494	 25	44.0	9.8	 25
495	 25	40.3	7.2	 20
496	 25	58.0	9.2	 25
497	 25	54.0	11.0	 25
498	 25	45.0	6.7	 20
499	 25	43.0	6.9	 25
500	 25	57.0	11.6	 25
501	 25	73.5	12.8	 20
502	 25	66.0	8.2	 25
503	 25	123.0	16.2	 25
504	 25	99.5	12.3	 20
505	 25	85.0	13.0	 25
506	 25	255.0	22.4	 25
507	 25	604.8	43.9	 20
508	 25	678.0	54.3	 25
509	 25	74.0	11.6	 25
510	 25	105.0	16.1	 20
511	 25	301.0	30.3	 25
512	 25	61.0	10.2	 25
513	 25	119.3	16.1	 20
514	 25	68.0	8.6	 25
515	 25	49.0	6.7	 25
516	 25	291.0	24.1	 20
517	 25	57.0	10.1	 25
518	 25	55.0	8.2	 25
519	 25	217.5	19.7	 20
520	 25	232.0	21.0	 25
521	 25	165.0	20.0	 25
522	 25	62.8	9.9	 20
523	 25	75.0	12.9	 25
524	 25	88.0	12.4	 25
525	 25	65.3	10.6	 20
526	 25	55.0	9.9	 25
527	 25	67.0	10.9	 25
528	 25	75.0	12.6	 20
529	 25	489.0	60.2	 25
530	 25	503.0	38.7	 25
531	 25	62.5	9.1	 20
532	 25	191.0	23.2	 25
533	 25	95.0	15.0	 20
534	 25	72.0	9.9	 25
535	 25	75.0	10.8	 25
536	 25	470.5	30.4	 20
537	 25	268.0	35.3	 25
538	 25	76.0	9.9	 25
539	 25	50.0	6.4	 20
540	 25	114.0	19.8	 25
541	 25	94.0	15.1	 25
542	 25	69.3	7.9	 20
543	 25	114.0	15.2	 25
544	 25	147.0	14.9	 25
545	 25	343.5	30.4	 20
546	 25	302.0	36.7	 25
547	 25	72.0	13.0	 25
548	 25	62.3	10.0	 20
549	 25	44.0	8.2	 25
550	 25	51.0	9.3	 25
551	 25	212.5	35.4	 20
552	 25	51.0	5.4	 25
553	 25	77.0	13.0	 25
554	 25	78.3	11.4	 20
555	 25	65.0	7.7	 25
556	 25	68.0	10.4	 25
557	 25	69.0	9.8	 20
558	 25	44.0	7.7	 25
559	 25	46.0	7.1	 25
560	 25	78.0	10.9	 20
561	 25	102.0	23.2	 25
562	 25	287.0	32.9	 25
563	 25	225.0	17.1	 20
564	 25	94.0	12.6	 25
565	 25	113.0	17.5	 25
566	 25	135.3	16.5	 20
567	 25	96.0	14.6	 25
568	 25	89.0	12.6	 25
569	 25	76.3	14.1	 20
570	 25	124.0	23.5	 25
571	 25	70.0	10.1	 25
572	 25	54.5	8.0	 20
573	 25	56.0	8.5	 25
574	 25	133.0	22.6	 25
575	 25	71.5	12.8	 20
576	 25	69.0	19.0	 25
577	 25	48.0	6.8	 25
578	 25	48.3	8.1	 20
579	 25	44.0	6.1	 25
580	 25	260.0	30.6	 25
581	 25	61.0	10.7	 20
582	 25	48.0	7.1	 25
583	 25	51.0	7.8	 25
584	 25	69.0	12.1	 16
585	 25	113.5	17.7	 20
586	 25	765.0	51.8	 20
587	 25	54.3	6.3	 16
588	 25	72.3	13.4	 20
589	 25	81.0	13.1	 20
590	 25	239.8	22.1	 16
591	 25	136.5	16.4	 20
592	 25	147.3	18.7	 20
593	 25	67.0	11.1	 16
594	 25	68.3	9.1	 20
595	 25	58.3	8.8	 20
596	 25	52.5	9.9	 16
597	 25	75.3	20.7	 20
598	 25	192.5	22.6	 20
599	 25	69.3	9.8	 16
600	 25	218.5	17.4	 20
601	 25	127.5	11.7	 20
602	 25	48.0	5.9	 16
603	 25	64.5	11.4	 20
604	 25	60.0	9.9	 20
605	 25	122.5	15.5	 16
606	 25	59.3	11.2	 20
607	 25	75.3	12.2	 20
608	 25	49.3	6.6	 16
609	 25	46.3	8.7	 20
610	 25	46.3	8.2	 20
611	 25	60.0	9.3	 16
612	 25	47.8	6.3	 20
613	 25	50.0	9.6	 20
614	 25	94.8	14.2	 16
615	 25	42.0	8.1	 20
616	 25	53.3	8.7	 20
617	 25	47.3	6.5	 16
618	 25	69.3	11.1	 20
619	 25	46.5	7.4	 20
620	 25	48.5	8.2	 16
621	 25	53.0	7.9	 20
622	 25	55.5	9.5	 20
623	 25	269.8	19.5	 16
624	 25	62.0	10.7	 20
625	 25	200.3	24.0	 20
626	 25	72.3	9.0	 16
627	 25	60.3	7.3	 20
628	 25	323.3	28.3	 20
629	 25	60.0	9.9	 16
630	 25	56.8	9.4	 20
631	 25	66.3	12.4	 20
632	 25	51.5	12.1	 16
633	 25	49.8	11.2	 20
634	 25	70.8	9.8	 20
635	 25	110.3	16.3	 16
636	 25	70.3	9.4	 20
637	 25	161.8	23.1	 20
638	 25	81.3	11.2	 16
639	 25	54.3	6.9	 20
  0	 26	1661.0	275.2	 25
  1	 26	48.3	4.9	 20
  2	 26	48.0	7.8	 25
  3	 26	40.0	7.7	 25
  4	 26	47.3	7.3	 20
  5	 26	48.0	8.3	 25
  6	 26	50.0	6.5	 25
  7	 26	48.3	12.7	 20
  8	 26	42.0	8.8	 25
  9	 26	44.0	8.1	 25
 10	 26	48.0	8.3	 20
 11	 26	45.0	8.0	 25
 12	 26	47.0	6.0	 25
 13	 26	51.0	10.3	 20
 14	 26	44.0	8.8	 25
 15	 26	41.0	6.1	 25
 16	 26	55.3	9.9	 20
 17	 26	46.0	8.1	 25
 18	 26	53.0	7.8	 25
 19	 26	78.3	12.3	 20
 20	 26	54.0	7.6	 25
 21	 26	48.0	9.8	 25
 22	 26	43.3	7.8	 20
 23	 26	49.0	9.6	 25
 24	 26	48.0	13.3	 25
 25	 26	111.8	11.5	 20
 26	 26	236.0	24.5	 25
 27	 26	137.0	17.4	 25
 28	 26	426.8	29.5	 20
 29	 26	172.0	23.3	 25
 30	 26	67.0	12.7	 25
 31	 26	100.3	12.6	 20
 32	 26	87.0	14.2	 25
 33	 26	91.3	12.3	 20
 34	 26	80.0	14.8	 25
 35	 26	66.0	10.8	 25
 36	 26	73.3	13.8	 20
 37	 26	92.0	12.7	 25
 38	 26	127.0	17.8	 25
 39	 26	77.3	9.5	 20
 40	 26	52.0	7.8	 25
 41	 26	45.0	8.1	 25
 42	 26	46.3	8.6	 20
 43	 26	74.0	15.1	 25
 44	 26	42.0	7.9	 25
 45	 26	46.0	7.0	 20
 46	 26	43.0	8.6	 25
 47	 26	50.0	7.0	 25
 48	 26	50.0	7.6	 20
 49	 26	56.0	9.9	 25
 50	 26	53.0	12.9	 25
 51	 26	48.3	9.2	 20
 52	 26	74.0	11.9	 25
 53	 26	70.0	9.4	 25
 54	 26	104.3	18.6	 20
 55	 26	49.0	10.2	 25
 56	 26	52.0	11.4	 25
 57	 26	40.3	6.1	 20
 58	 26	40.0	6.9	 25
 59	 26	46.0	9.4	 25
 60	 26	45.0	7.5	 20
 61	 26	48.5	11.1	 20
 62	 26	45.3	8.6	 20
 63	 26	40.3	4.7	 16
 64	 26	44.0	6.8	 20
 65	 26	49.3	8.2	 20
 66	 26	44.0	5.7	 16
 67	 26	48.3	6.3	 20
 68	 26	47.0	7.6	 20
 69	 26	71.3	13.3	 16
 70	 26	57.8	11.5	 20
 71	 26	51.3	8.0	 20
 72	 26	54.3	8.1	 16
 73	 26	112.3	18.8	 20
 74	 26	321.3	34.0	 20
 75	 26	244.0	23.3	 16
 76	 26	178.0	23.8	 20
 77	 26	152.8	16.1	 20
 78	 26	89.8	14.7	 16
 79	 26	101.3	22.5	 20
 80	 26	80.0	9.3	 20
 81	 26	52.3	9.0	 16
 82	 26	46.3	7.9	 20
 83	 26	48.3	11.4	 20
 84	 26	47.5	6.3	 16
 85	 26	89.3	14.2	 20
 86	 26	125.3	17.0	 20
 87	 26	87.3	13.7	 16
 88	 26	60.3	9.5	 20
 89	 26	73.5	18.2	 20
 90	 26	86.5	15.6	 16
 91	 26	432.0	32.6	 20
 92	 26	262.0	27.3	 20
 93	 26	58.5	11.6	 16
 94	 26	95.0	9.8	 20
 95	 26	67.8	12.8	 20
 96	 26	224.8	16.3	 16
 97	 26	76.0	29.4	 20
 98	 26	55.3	8.6	 20
 99	 26	72.5	9.8	 16
100	 26	74.5	14.5	 20
101	 26	57.0	12.7	 20
102	 26	49.5	11.8	 16
103	 26	71.8	14.1	 20
104	 26	114.0	11.9	 20
105	 26	42.5	10.3	 16
106	 26	85.3	14.2	 20
107	 26	48.8	8.0	 20
108	 26	81.0	12.5	 16
109	 26	86.5	11.1	 20
110	 26	43.8	6.1	 20
111	 26	43.0	4.7	 16
112	 26	53.5	7.1	 20
113	 26	52.3	11.7	 20
114	 26	42.8	6.8	 16
115	 26	45.3	8.8	 20
116	 26	44.3	7.8	 20
117	 26	61.5	10.2	 16
118	 26	127.0	19.0	 20
119	 26	391.8	34.5	 20
120	 26	351.3	32.0	 16
121	 26	543.8	47.0	 20
122	 26	134.3	26.3	 20
123	 26	176.5	21.8	 16
124	 26	145.3	17.1	 20
125	 26	68.3	9.1	 20
126	 26	64.8	8.6	 16
127	 26	87.0	14.2	 20
128	 26	58.0	8.8	 20
129	 26	60.3	8.2	 16
130	 26	97.0	13.3	 20
131	 26	46.3	7.0	 20
132	 26	69.5	12.1	 16
133	 26	50.8	8.5	 20
134	 26	47.3	23.9	 20
135	 26	44.0	5.5	 16
136	 26	52.0	10.0	 20
137	 26	50.5	7.2	 20
138	 26	164.3	21.7	 16
139	 26	67.5	8.6	 20
140	 26	47.0	6.0	 20
141	 26	55.3	10.3	 16
142	 26	49.8	14.7	 20
143	 26	51.0	8.1	 20
144	 26	42.5	8.9	 16
145	 26	47.3	10.5	 20
146	 26	44.0	9.1	 20
147	 26	41.0	5.4	 16
148	 26	44.3	7.0	 20
149	 26	46.5	7.8	 20
150	 26	48.3	9.6	 16
151	 26	63.8	13.4	 20
152	 26	61.5	10.3	 20
153	 26	49.5	7.1	 16
154	 26	50.0	7.1	 20
155	 26	98.5	13.1	 20
156	 26	59.0	7.4	 16
157	 26	62.0	11.5	 20
158	 26	54.3	11.1	 16
159	 26	114.5	13.4	 20
160	 26	158.3	34.3	 20
161	 26	55.3	10.0	 16
162	 26	55.3	9.3	 20
163	 26	44.3	7.6	 20
164	 26	55.0	9.0	 16
165	 26	149.3	21.5	 20
166	 26	78.0	11.4	 25
167	 26	68.3	8.5	 20
168	 26	51.0	9.4	 25
169	 26	108.0	20.2	 25
170	 26	228.0	29.4	 20
171	 26	317.0	37.3	 25
172	 26	92.0	12.6	 25
173	 26	60.3	8.4	 20
174	 26	52.0	8.6	 25
175	 26	293.0	43.6	 25
176	 26	48.0	10.8	 20
177	 26	47.0	8.6	 25
178	 26	48.0	9.5	 25
179	 26	48.0	6.2	 20
180	 26	44.0	8.9	 25
181	 26	44.0	7.9	 25
182	 26	51.0	8.8	 20
183	 26	43.0	8.1	 25
184	 26	178.0	23.8	 25
185	 26	134.8	14.2	 20
186	 26	181.0	32.5	 25
187	 26	44.0	8.2	 25
188	 26	49.5	10.1	 20
189	 26	62.0	12.5	 25
190	 26	80.0	13.4	 25
191	 26	49.5	10.6	 20
192	 26	51.0	8.9	 25
193	 26	51.0	7.9	 25
194	 26	56.3	7.5	 20
195	 26	50.0	7.4	 25
196	 26	110.0	18.0	 25
197	 26	80.5	15.2	 20
198	 26	62.0	10.3	 25
199	 26	112.0	19.6	 25
200	 26	56.3	10.0	 20
201	 26	79.0	13.1	 25
202	 26	52.0	9.8	 25
203	 26	53.0	8.2	 20
204	 26	64.0	9.9	 25
205	 26	47.0	9.0	 25
206	 26	48.0	8.4	 20
207	 26	45.0	7.7	 25
208	 26	43.0	7.0	 25
209	 26	43.0	7.4	 20
210	 26	42.0	6.7	 25
211	 26	43.0	8.2	 25
212	 26	41.3	7.5	 20
213	 26	40.0	6.1	 25
214	 26	42.0	8.6	 25
215	 26	50.0	13.3	 20
216	 26	56.0	9.9	 25
217	 26	44.0	7.1	 25
218	 26	45.0	10.1	 20
219	 26	47.0	9.5	 25
220	 26	45.0	7.2	 25
221	 26	50.3	9.4	 20
222	 26	47.0	7.7	 25
223	 26	50.0	11.4	 25
224	 26	48.3	7.3	 20
225	 26	40.0	8.7	 25
226	 26	42.0	7.7	 25
227	 26	47.3	11.1	 20
228	 26	43.0	7.8	 25
229	 26	42.0	8.0	 25
230	 26	45.3	7.9	 20
231	 26	47.0	8.8	 25
232	 26	50.0	8.2	 25
233	 26	57.3	10.1	 20
234	 26	65.0	10.1	 25
235	 26	61.0	7.9	 25
236	 26	59.5	33.1	 20
237	 26	90.0	10.8	 25
238	 26	59.0	8.9	 25
239	 26	81.0	8.0	 20
240	 26	106.0	14.7	 25
241	 26	132.0	20.4	 25
242	 26	51.0	7.9	 20
243	 26	65.0	14.2	 25
244	 26	128.0	18.7	 25
245	 26	130.0	17.8	 20
246	 26	61.0	11.9	 25
247	 26	64.0	6.3	 25
248	 26	75.3	47.2	 20
249	 26	48.0	11.4	 25
250	 26	47.0	8.2	 25
251	 26	48.3	7.4	 20
252	 26	47.0	8.7	 25
253	 26	52.0	10.9	 25
254	 26	71.0	10.4	 20
255	 26	45.0	6.6	 25
256	 26	49.0	9.2	 25
257	 26	141.3	12.8	 20
258	 26	127.0	18.6	 25
259	 26	85.0	11.7	 25
260	 26	45.5	7.9	 20
261	 26	43.0	6.5	 25
262	 26	48.0	14.9	 25
263	 26	57.3	10.6	 20
264	 26	69.0	10.2	 25
265	 26	77.0	11.4	 25
266	 26	55.5	10.8	 20
267	 26	49.0	8.8	 25
268	 26	85.0	16.5	 25
269	 26	95.8	15.0	 20
270	 26	75.0	15.5	 25
271	 26	46.0	7.2	 25
272	 26	42.3	6.1	 20
273	 26	51.0	12.3	 25
274	 26	47.0	6.4	 25
275	 26	47.0	9.6	 20
276	 26	43.0	7.9	 25
277	 26	49.0	8.6	 25
278	 26	43.5	6.0	 20
279	 26	44.0	8.3	 25
280	 26	44.0	8.0	 25
281	 26	43.3	7.2	 20
282	 26	47.0	8.7	 25
283	 26	40.8	12.8	 20
284	 26	44.0	7.9	 25
285	 26	50.0	8.5	 25
286	 26	56.5	6.9	 20
287	 26	56.0	9.2	 25
288	 26	45.0	6.8	 25
289	 26	44.0	8.4	 20
290	 26	46.0	6.6	 25
291	 26	47.0	9.4	 25
292	 26	42.0	6.8	 20
293	 26	44.0	6.5	 25
294	 26	60.0	8.3	 25
295	 26	61.3	11.4	 20
296	 26	47.0	7.5	 25
297	 26	50.0	9.9	 25
298	 26	58.8	12.9	 20
299	 26	51.0	9.0	 25
300	 26	54.0	12.1	 25
301	 26	54.3	9.7	 20
302	 26	48.0	8.2	 25
303	 26	50.0	14.8	 25
304	 26	487.8	59.2	 20
305	 26	60.0	9.2	 25
306	 26	56.0	9.0	 25
307	 26	48.0	9.5	 20
308	 26	48.0	9.1	 25
309	 26	45.0	10.6	 25
310	 26	52.0	11.0	 20
311	 26	94.0	17.9	 25
312	 26	108.0	15.2	 25
313	 26	62.3	8.5	 20
314	 26	99.0	23.5	 25
315	 26	58.0	9.7	 25
316	 26	98.8	16.2	 20
317	 26	69.0	11.3	 25
318	 26	51.0	10.1	 25
319	 26	44.0	7.1	 20
320	 26	50.0	8.1	 25
321	 26	49.0	8.2	 25
322	 26	54.5	12.7	 20
323	 26	46.0	6.1	 25
324	 26	69.0	9.1	 25
325	 26	44.0	8.4	 20
326	 26	53.0	10.4	 25
327	 26	52.0	7.4	 25
328	 26	47.3	6.3	 20
329	 26	47.0	12.4	 25
330	 26	55.0	13.2	 25
331	 26	48.5	7.5	 20
332	 26	66.0	15.3	 25
333	 26	55.0	8.8	 25
334	 26	164.0	36.1	 20
335	 26	58.0	14.0	 25
336	 26	52.0	10.3	 25
337	 26	51.0	8.1	 20
338	 26	67.0	11.0	 25
339	 26	63.0	7.9	 25
340	 26	64.5	11.2	 20
341	 26	57.0	11.3	 25
342	 26	50.0	10.6	 25
343	 26	40.8	7.3	 20
344	 26	48.0	8.2	 25
345	 26	61.0	9.7	 25
346	 26	48.0	6.3	 20
347	 26	61.0	10.8	 25
348	 26	52.0	8.7	 25
349	 26	563.0	74.2	 20
350	 26	108.0	14.5	 25
351	 26	50.0	8.6	 25
352	 26	53.3	9.8	 20
353	 26	76.0	13.6	 25
354	 26	73.0	10.4	 25
355	 26	48.3	8.4	 20
356	 26	45.0	6.8	 25
357	 26	55.0	13.5	 25
358	 26	46.8	7.2	 20
359	 26	45.0	7.0	 25
360	 26	47.0	9.0	 25
361	 26	50.3	8.9	 20
362	 26	49.0	9.0	 25
363	 26	44.0	6.1	 25
364	 26	48.0	9.2	 20
365	 26	49.0	7.5	 25
366	 26	53.0	8.3	 25
367	 26	44.3	9.0	 20
368	 26	151.0	20.6	 25
369	 26	81.0	18.3	 25
370	 26	290.0	31.4	 20
371	 26	92.0	12.1	 25
372	 26	66.0	9.7	 25
373	 26	49.5	8.1	 20
374	 26	41.3	7.8	 20
375	 26	46.0	7.3	 20
376	 26	55.5	11.0	 16
377	 26	66.0	10.3	 20
378	 26	136.5	13.0	 20
379	 26	60.3	6.8	 16
380	 26	82.0	13.2	 20
381	 26	52.5	7.5	 20
382	 26	48.5	8.8	 16
383	 26	53.5	8.8	 20
384	 26	55.0	6.7	 20
385	 26	47.8	7.9	 16
386	 26	45.0	6.3	 20
387	 26	50.3	8.9	 20
388	 26	47.0	6.2	 16
389	 26	47.3	8.5	 20
390	 26	47.0	10.8	 20
391	 26	46.8	7.7	 16
392	 26	49.3	9.0	 20
393	 26	57.3	7.1	 20
394	 26	49.5	9.5	 16
395	 26	58.8	9.2	 20
396	 26	82.0	11.3	 20
397	 26	67.3	10.3	 16
398	 26	71.8	12.9	 20
399	 26	134.3	19.1	 20
400	 26	50.3	8.9	 16
401	 26	56.0	8.9	 20
402	 26	58.5	9.8	 20
403	 26	169.0	24.0	 16
404	 26	51.0	9.2	 20
405	 26	53.5	9.6	 20
406	 26	70.5	14.6	 16
407	 26	53.5	10.2	 20
408	 26	53.8	9.2	 16
409	 26	101.3	18.9	 20
410	 26	53.0	9.7	 20
411	 26	50.0	9.9	 16
412	 26	60.0	8.4	 20
413	 26	159.5	18.8	 20
414	 26	294.3	23.7	 16
415	 26	122.5	12.8	 20
416	 26	377.5	36.8	 20
417	 26	258.3	18.0	 16
418	 26	196.5	21.1	 20
419	 26	326.5	28.9	 20
420	 26	65.5	11.9	 16
421	 26	69.0	13.3	 20
422	 26	84.5	10.1	 20
423	 26	47.3	8.4	 16
424	 26	55.8	10.3	 20
425	 26	65.3	11.1	 20
426	 26	75.5	12.8	 16
427	 26	52.5	9.3	 20
428	 26	51.0	8.7	 20
429	 26	51.8	13.2	 16
430	 26	62.5	11.5	 20
431	 26	45.0	7.9	 20
432	 26	46.5	8.2	 16
433	 26	84.5	10.1	 20
434	 26	87.0	8.3	 20
435	 26	199.8	24.9	 16
436	 26	54.3	8.1	 20
437	 26	47.3	4.8	 20
438	 26	45.0	4.2	 16
439	 26	49.3	6.4	 20
440	 26	50.0	7.6	 20
441	 26	52.5	9.1	 16
442	 26	45.3	6.6	 20
443	 26	45.3	8.9	 20
444	 26	42.0	7.0	 16
445	 26	44.0	9.7	 20
446	 26	52.0	8.8	 20
447	 26	55.0	8.5	 16
448	 26	48.5	6.9	 20
449	 26	54.5	7.7	 20
450	 26	48.0	6.7	 16
451	 26	43.3	6.8	 20
452	 26	48.3	4.8	 20
453	 26	48.3	7.4	 16
454	 26	46.8	7.3	 20
455	 26	85.3	11.2	 20
456	 26	53.8	6.9	 16
457	 26	73.3	10.1	 20
458	 26	45.3	7.8	 20
459	 26	50.0	10.3	 16
460	 26	51.8	15.1	 20
461	 26	57.8	9.1	 20
462	 26	56.0	7.1	 16
463	 26	44.8	8.8	 20
464	 26	51.5	9.5	 20
465	 26	45.0	7.5	 16
466	 26	145.3	17.2	 20
467	 26	88.3	11.7	 20
468	 26	73.3	12.1	 16
469	 26	98.3	19.0	 20
470	 26	67.3	13.7	 20
471	 26	121.5	13.1	 16
472	 26	132.8	13.3	 20
473	 26	74.0	11.3	 20
474	 26	49.3	11.4	 16
475	 26	45.8	10.5	 20
476	 26	45.0	7.5	 20
477	 26	46.5	8.5	 16
478	 26	48.0	7.4	 20
479	 26	46.0	8.4	 25
480	 26	43.0	8.7	 20
481	 26	46.0	9.7	 25
482	 26	49.0	8.7	 25
483	 26	82.5	18.3	 20
484	 26	49.0	7.2	 25
485	 26	54.0	9.8	 25
486	 26	55.5	10.1	 20
487	 26	364.0	41.4	 25
488	 26	47.0	10.4	 25
489	 26	60.5	6.9	 20
490	 26	46.0	8.0	 25
491	 26	45.0	7.4	 25
492	 26	48.8	7.3	 20
493	 26	57.0	8.3	 25
494	 26	42.0	9.4	 25
495	 26	43.0	6.8	 20
496	 26	50.0	8.9	 25
497	 26	44.0	7.3	 25
498	 26	44.3	9.3	 20
499	 26	49.0	8.7	 25
500	 26	45.0	7.9	 25
501	 26	55.0	11.3	 20
502	 26	52.0	9.5	 25
503	 26	68.0	10.4	 25
504	 26	62.3	7.8	 20
505	 26	61.0	7.5	 25
506	 26	90.0	11.1	 25
507	 26	434.8	28.0	 20
508	 26	364.0	30.8	 25
509	 26	57.0	8.6	 25
510	 26	67.5	10.9	 20
511	 26	222.0	21.6	 25
512	 26	62.0	11.7	 25
513	 26	76.0	12.7	 20
514	 26	55.0	9.3	 25
515	 26	51.0	9.4	 25
516	 26	237.0	30.1	 20
517	 26	49.0	8.2	 25
518	 26	72.0	9.1	 25
519	 26	101.0	13.8	 20
520	 26	101.0	15.8	 25
521	 26	66.0	12.1	 25
522	 26	51.3	7.5	 20
523	 26	68.0	8.6	 25
524	 26	53.0	7.3	 25
525	 26	61.0	7.9	 20
526	 26	61.0	10.2	 25
527	 26	50.0	7.6	 25
528	 26	68.3	10.5	 20
529	 26	138.0	15.7	 25
530	 26	166.0	15.1	 25
531	 26	55.0	10.0	 20
532	 26	104.0	12.6	 25
533	 26	92.8	11.9	 20
534	 26	72.0	11.3	 25
535	 26	66.0	19.2	 25
536	 26	1118.8	53.4	 20
537	 26	87.0	10.6	 25
538	 26	103.0	13.3	 25
539	 26	53.5	13.5	 20
540	 26	61.0	7.3	 25
541	 26	63.0	10.6	 25
542	 26	54.0	8.7	 20
543	 26	88.0	15.5	 25
544	 26	118.0	16.6	 25
545	 26	274.3	29.3	 20
546	 26	130.0	14.5	 25
547	 26	61.0	14.1	 25
548	 26	49.0	7.0	 20
549	 26	42.0	7.9	 25
550	 26	49.0	7.7	 25
551	 26	52.3	8.1	 20
552	 26	59.0	9.9	 25
553	 26	67.0	8.6	 25
554	 26	47.5	9.4	 20
555	 26	52.0	8.0	 25
556	 26	49.0	6.4	 25
557	 26	47.3	6.9	 20
558	 26	44.0	7.2	 25
559	 26	45.0	7.7	 25
560	 26	72.3	13.2	 20
561	 26	64.0	12.8	 25
562	 26	215.0	24.2	 25
563	 26	99.3	10.4	 20
564	 26	59.0	9.4	 25
565	 26	55.0	9.9	 25
566	 26	58.3	9.4	 20
567	 26	67.0	8.4	 25
568	 26	50.0	6.7	 25
569	 26	49.0	12.5	 20
570	 26	60.0	7.5	 25
571	 26	50.0	9.2	 25
572	 26	46.3	8.4	 20
573	 26	57.0	11.4	 25
574	 26	64.0	9.2	 25
575	 26	59.0	9.9	 20
576	 26	63.0	10.7	 25
577	 26	45.0	7.3	 25
578	 26	46.3	8.6	 20
579	 26	39.0	7.0	 25
580	 26	92.0	11.7	 25
581	 26	50.3	11.6	 20
582	 26	42.0	5.2	 25
583	 26	52.0	9.6	 25
584	 26	131.5	14.5	 20
585	 26	84.0	14.6	 25
586	 26	303.0	26.7	 25
587	 26	51.0	6.7	 20
588	 26	60.0	10.9	 25
589	 26	67.0	11.9	 25
590	 26	80.8	10.3	 20
591	 26	70.0	11.7	 25
592	 26	64.0	14.5	 25
593	 26	54.0	8.3	 20
594	 26	52.0	11.6	 25
595	 26	48.0	7.1	 25
596	 26	54.3	8.1	 20
597	 26	52.0	7.9	 25
598	 26	50.0	8.1	 25
599	 26	58.0	10.2	 20
600	 26	115.0	14.7	 25
601	 26	52.0	7.2	 25
602	 26	47.3	7.4	 20
603	 26	71.0	14.2	 25
604	 26	54.0	8.8	 25
605	 26	93.0	13.8	 20
606	 26	55.0	8.5	 25
607	 26	59.0	10.6	 25
608	 26	46.0	7.8	 20
609	 26	60.0	11.7	 25
610	 26	47.0	8.4	 25
611	 26	51.3	6.9	 20
612	 26	51.0	10.3	 25
613	 26	44.0	8.3	 25
614	 26	41.3	7.7	 20
615	 26	47.0	7.8	 25
616	 26	45.0	8.2	 25
617	 26	49.5	8.4	 20
618	 26	59.0	8.7	 25
619	 26	43.0	7.2	 25
620	 26	45.5	6.8	 20
621	 26	49.0	9.2	 25
622	 26	51.0	7.5	 25
623	 26	66.8	7.4	 20
624	 26	49.0	8.1	 25
625	 26	77.0	11.0	 25
626	 26	59.3	11.0	 20
627	 26	45.0	8.7	 25
628	 26	111.0	25.0	 25
629	 26	57.0	11.5	 20
630	 26	51.0	8.8	 25
631	 26	57.0	8.1	 25
632	 26	48.0	6.3	 20
633	 26	51.0	7.0	 25
634	 26	98.0	14.6	 25
635	 26	109.5	15.5	 20
636	 26	59.0	10.4	 25
637	 26	89.0	13.0	 25
638	 26	62.5	9.6	 20
639	 26	1610.0	260.8	 25
  0	 27	56.0	10.8	 25
  1	 27	77.5	12.6	 20
  2	 27	45.0	9.7	 25
  3	 27	42.0	7.4	 25
  4	 27	59.0	11.0	 20
  5	 27	54.0	8.3	 25
  6	 27	44.0	6.2	 25
  7	 27	69.3	11.8	 20
  8	 27	53.0	9.5	 25
  9	 27	51.0	8.3	 25
 10	 27	63.3	10.7	 20
 11	 27	45.0	8.3	 25
 12	 27	65.0	11.0	 25
 13	 27	118.0	18.1	 20
 14	 27	68.0	10.2	 25
 15	 27	341.0	37.9	 25
 16	 27	64.3	14.2	 20
 17	 27	104.0	19.1	 25
 18	 27	49.0	9.1	 25
 19	 27	47.0	7.4	 20
 20	 27	56.0	8.0	 25
 21	 27	51.0	10.8	 25
 22	 27	43.3	6.2	 20
 23	 27	51.0	8.1	 25
 24	 27	50.0	9.3	 25
 25	 27	43.0	5.4	 20
 26	 27	48.0	4.8	 25
 27	 27	81.0	12.3	 25
 28	 27	102.3	13.2	 20
 29	 27	100.0	16.3	 25
 30	 27	52.5	8.4	 20
 31	 27	190.0	31.6	 25
 32	 27	163.0	23.1	 25
 33	 27	70.0	9.3	 20
 34	 27	66.0	11.9	 25
 35	 27	67.0	8.3	 25
 36	 27	71.0	9.7	 20
 37	 27	86.0	18.3	 25
 38	 27	67.0	12.1	 25
 39	 27	52.0	6.8	 20
 40	 27	345.0	83.8	 25
 41	 27	172.0	26.9	 25
 42	 27	904.8	113.1	 20
 43	 27	60.0	41.5	 25
 44	 27	49.0	7.1	 25
 45	 27	49.0	9.3	 20
 46	 27	51.0	8.6	 25
 47	 27	54.0	9.4	 25
 48	 27	46.0	9.0	 20
 49	 27	45.0	7.6	 25
 50	 27	45.0	8.5	 25
 51	 27	45.5	9.3	 20
 52	 27	52.0	6.0	 25
 53	 27	81.0	12.8	 25
 54	 27	51.5	8.0	 20
 55	 27	46.0	8.9	 25
 56	 27	41.0	6.4	 25
 57	 27	45.3	7.4	 20
 58	 27	47.0	6.6	 25
 59	 27	47.0	14.9	 25
 60	 27	40.8	7.6	 20
 61	 27	43.0	7.3	 25
 62	 27	51.0	8.6	 25
 63	 27	44.5	6.2	 20
 64	 27	71.0	13.6	 25
 65	 27	87.0	15.5	 25
 66	 27	71.5	10.6	 20
 67	 27	48.0	9.0	 25
 68	 27	48.0	8.3	 25
 69	 27	42.5	8.7	 20
 70	 27	44.0	9.9	 25
 71	 27	242.0	42.4	 25
 72	 27	78.5	9.6	 20
 73	 27	76.0	18.8	 25
 74	 27	250.0	29.3	 25
 75	 27	60.5	10.9	 20
 76	 27	76.0	11.5	 25
 77	 27	384.0	52.8	 25
 78	 27	88.3	9.9	 20
 79	 27	247.0	34.8	 25
 80	 27	128.0	20.2	 25
 81	 27	119.5	15.9	 20
 82	 27	98.0	22.6	 25
 83	 27	58.0	10.6	 25
 84	 27	55.3	8.3	 20
 85	 27	52.0	8.7	 25
 86	 27	59.0	9.0	 25
 87	 27	84.5	9.0	 20
 88	 27	86.0	13.0	 25
 89	 27	75.0	10.5	 25
 90	 27	41.3	7.3	 20
 91	 27	216.0	46.8	 25
 92	 27	64.0	11.4	 25
 93	 27	75.0	10.5	 20
 94	 27	162.0	21.6	 25
 95	 27	330.0	41.0	 25
 96	 27	342.5	22.5	 20
 97	 27	157.0	29.3	 25
 98	 27	55.0	8.4	 25
 99	 27	78.3	11.5	 20
100	 27	240.0	47.3	 25
101	 27	74.0	8.7	 25
102	 27	81.0	12.4	 20
103	 27	391.0	62.3	 25
104	 27	125.0	24.5	 25
105	 27	65.5	10.2	 20
106	 27	63.0	9.9	 25
107	 27	80.0	10.6	 25
108	 27	46.3	6.3	 20
109	 27	44.0	7.5	 25
110	 27	46.0	5.9	 25
111	 27	47.0	7.5	 20
112	 27	47.0	46.7	 25
113	 27	39.0	7.3	 25
114	 27	46.5	9.1	 20
115	 27	48.0	8.6	 25
116	 27	74.0	14.7	 25
117	 27	54.3	5.6	 20
118	 27	45.0	7.2	 25
119	 27	350.0	55.1	 25
120	 27	137.0	23.3	 20
121	 27	70.0	13.6	 25
122	 27	49.0	11.9	 25
123	 27	49.5	6.5	 20
124	 27	72.0	12.4	 25
125	 27	71.0	13.2	 25
126	 27	89.3	15.6	 20
127	 27	84.0	13.8	 25
128	 27	45.0	7.1	 25
129	 27	44.5	7.2	 20
130	 27	47.0	6.7	 25
131	 27	55.0	9.0	 25
132	 27	222.0	35.5	 20
133	 27	53.0	9.0	 25
134	 27	84.0	13.8	 25
135	 27	70.8	12.1	 20
136	 27	58.0	13.2	 25
137	 27	193.0	23.6	 25
138	 27	213.0	24.4	 20
139	 27	202.0	20.9	 25
140	 27	89.0	13.3	 25
141	 27	53.0	9.4	 20
142	 27	135.0	24.2	 25
143	 27	67.0	13.5	 25
144	 27	202.3	20.7	 20
145	 27	78.0	13.8	 25
146	 27	118.0	15.8	 25
147	 27	53.3	9.4	 20
148	 27	49.0	6.6	 25
149	 27	469.0	63.5	 25
150	 27	43.5	7.9	 20
151	 27	46.0	8.4	 25
152	 27	73.0	12.3	 25
153	 27	151.3	20.7	 20
154	 27	95.0	12.8	 25
155	 27	170.3	25.0	 20
156	 27	651.0	115.5	 25
157	 27	479.0	47.1	 25
158	 27	97.5	11.8	 20
159	 27	56.0	9.9	 25
160	 27	138.0	16.2	 25
161	 27	49.3	9.0	 20
162	 27	52.0	7.4	 25
163	 27	57.0	10.2	 25
164	 27	57.0	7.0	 20
165	 27	63.0	11.0	 25
166	 27	76.5	15.2	 20
167	 27	64.8	10.5	 16
168	 27	95.8	16.3	 20
169	 27	110.0	13.8	 20
170	 27	118.5	11.4	 16
171	 27	49.0	9.6	 20
172	 27	51.3	9.3	 20
173	 27	51.0	6.5	 16
174	 27	53.3	7.3	 20
175	 27	51.5	7.5	 20
176	 27	71.3	20.3	 16
177	 27	82.0	15.9	 20
178	 27	41.0	5.9	 20
179	 27	54.0	12.2	 16
180	 27	51.3	7.9	 20
181	 27	74.5	11.7	 20
182	 27	280.5	21.6	 16
183	 27	64.3	7.5	 20
184	 27	42.5	6.4	 20
185	 27	52.3	10.5	 16
186	 27	48.5	6.6	 20
187	 27	47.0	6.7	 20
188	 27	59.0	11.0	 16
189	 27	54.0	8.8	 20
190	 27	66.3	12.1	 20
191	 27	85.8	10.6	 16
192	 27	110.3	15.8	 20
193	 27	85.3	10.8	 20
194	 27	98.0	10.2	 16
195	 27	334.0	57.8	 20
196	 27	47.5	7.4	 20
197	 27	46.0	7.3	 16
198	 27	93.8	14.8	 20
199	 27	60.0	8.7	 20
200	 27	63.0	8.3	 16
201	 27	71.8	11.1	 20
202	 27	59.5	9.5	 20
203	 27	60.3	6.7	 16
204	 27	44.3	7.6	 20
205	 27	54.3	10.8	 20
206	 27	44.0	6.3	 16
207	 27	43.0	9.2	 20
208	 27	58.0	10.7	 20
209	 27	38.8	5.8	 16
210	 27	43.5	6.9	 20
211	 27	46.0	10.4	 20
212	 27	50.3	35.6	 16
213	 27	65.3	15.9	 20
214	 27	43.3	6.7	 20
215	 27	49.0	10.2	 16
216	 27	67.0	10.2	 20
217	 27	178.5	31.1	 20
218	 27	48.3	8.2	 16
219	 27	88.8	17.4	 20
220	 27	47.0	7.1	 20
221	 27	1582.5	164.1	 16
222	 27	76.3	12.4	 20
223	 27	50.8	7.8	 20
224	 27	71.0	10.0	 16
225	 27	71.0	12.4	 20
226	 27	59.3	9.2	 20
227	 27	41.3	7.3	 16
228	 27	48.0	8.5	 20
229	 27	39.3	8.8	 20
230	 27	49.5	8.6	 16
231	 27	43.0	4.3	 20
232	 27	53.0	15.9	 20
233	 27	49.3	7.1	 16
234	 27	64.0	11.0	 20
235	 27	57.0	7.3	 20
236	 27	64.3	11.3	 16
237	 27	85.3	15.0	 20
238	 27	105.0	13.2	 20
239	 27	168.0	19.9	 16
240	 27	106.5	13.3	 20
241	 27	101.0	15.5	 20
242	 27	60.0	12.1	 16
243	 27	243.3	25.1	 20
244	 27	433.8	33.6	 20
245	 27	124.0	15.7	 16
246	 27	525.0	42.8	 20
247	 27	170.5	24.4	 20
248	 27	68.8	12.3	 16
249	 27	66.5	7.3	 20
250	 27	55.3	16.9	 20
251	 27	407.5	27.3	 16
252	 27	44.0	6.3	 20
253	 27	45.0	7.4	 20
254	 27	57.0	10.4	 16
255	 27	65.8	25.6	 20
256	 27	47.3	9.1	 20
257	 27	51.0	10.8	 16
258	 27	50.3	8.5	 20
259	 27	73.8	21.4	 20
260	 27	78.5	12.1	 16
261	 27	47.3	7.6	 20
262	 27	51.0	8.9	 20
263	 27	61.0	8.1	 16
264	 27	52.0	8.0	 20
265	 27	40.0	5.7	 20
266	 27	42.3	7.5	 16
267	 27	91.8	18.1	 20
268	 27	56.0	7.4	 20
269	 27	64.0	11.0	 16
270	 27	56.0	20.2	 25
271	 27	57.0	7.6	 25
272	 27	46.8	7.2	 20
273	 27	49.0	8.6	 25
274	 27	49.0	7.5	 25
275	 27	60.3	9.7	 20
276	 27	54.0	8.8	 25
277	 27	50.0	11.3	 25
278	 27	76.0	13.1	 20
279	 27	44.0	8.5	 25
280	 27	47.3	10.4	 20
281	 27	46.0	6.7	 25
282	 27	44.0	6.7	 25
283	 27	51.5	8.8	 20
284	 27	45.0	7.9	 25
285	 27	45.0	8.3	 25
286	 27	45.0	8.3	 20
287	 27	45.0	6.8	 25
288	 27	101.0	18.8	 25
289	 27	49.3	7.8	 20
290	 27	65.0	10.3	 25
291	 27	46.0	8.3	 25
292	 27	83.3	15.5	 20
293	 27	47.0	9.4	 25
294	 27	49.0	6.6	 25
295	 27	47.3	7.0	 20
296	 27	51.0	8.7	 25
297	 27	71.0	9.9	 25
298	 27	60.3	5.8	 20
299	 27	64.0	8.8	 25
300	 27	141.0	25.3	 25
301	 27	50.5	12.7	 20
302	 27	52.0	7.7	 25
303	 27	64.0	10.2	 25
304	 27	61.5	10.4	 20
305	 27	64.0	12.1	 25
306	 27	48.0	7.0	 25
307	 27	51.0	9.6	 20
308	 27	55.0	9.7	 25
309	 27	139.0	18.8	 25
310	 27	104.3	16.1	 20
311	 27	56.0	8.3	 25
312	 27	55.0	9.1	 25
313	 27	60.0	10.1	 20
314	 27	178.0	30.8	 25
315	 27	132.0	13.0	 25
316	 27	1877.3	113.4	 20
317	 27	347.0	37.8	 25
318	 27	54.0	7.3	 25
319	 27	69.5	10.3	 20
320	 27	50.0	5.9	 25
321	 27	45.0	8.1	 25
322	 27	42.5	7.1	 20
323	 27	44.0	6.9	 25
324	 27	56.0	10.0	 25
325	 27	54.3	9.7	 20
326	 27	182.0	37.4	 25
327	 27	57.0	9.7	 25
328	 27	47.0	9.0	 20
329	 27	62.0	12.1	 25
330	 27	51.0	10.7	 25
331	 27	47.5	8.3	 20
332	 27	48.0	9.3	 25
333	 27	72.0	10.2	 25
334	 27	88.8	14.1	 20
335	 27	56.0	9.1	 25
336	 27	126.0	16.4	 25
337	 27	59.3	7.5	 20
338	 27	59.0	11.9	 25
339	 27	207.0	22.8	 25
340	 27	113.5	15.4	 20
341	 27	91.0	18.3	 25
342	 27	64.0	11.3	 25
343	 27	194.0	25.8	 20
344	 27	71.0	13.6	 25
345	 27	55.0	7.5	 25
346	 27	48.3	9.2	 20
347	 27	48.0	8.7	 25
348	 27	53.0	8.3	 25
349	 27	45.3	7.0	 20
350	 27	46.0	9.2	 25
351	 27	47.0	7.8	 25
352	 27	66.3	10.1	 20
353	 27	56.0	7.7	 25
354	 27	75.0	9.0	 25
355	 27	64.8	11.8	 20
356	 27	56.0	11.1	 25
357	 27	46.0	8.2	 25
358	 27	82.5	16.9	 20
359	 27	58.0	6.9	 25
360	 27	54.0	10.1	 25
361	 27	73.3	19.4	 20
362	 27	60.0	11.1	 25
363	 27	51.0	6.7	 25
364	 27	62.3	10.4	 20
365	 27	46.0	7.9	 25
366	 27	46.0	5.7	 25
367	 27	90.8	11.4	 20
368	 27	42.0	6.7	 25
369	 27	49.0	14.0	 25
370	 27	183.8	23.2	 20
371	 27	338.0	40.0	 25
372	 27	191.0	23.1	 25
373	 27	223.5	24.8	 20
374	 27	58.0	10.5	 25
375	 27	52.0	9.4	 25
376	 27	186.0	23.4	 20
377	 27	121.0	19.9	 25
378	 27	93.0	8.6	 25
379	 27	59.3	10.5	 20
380	 27	76.0	10.2	 25
381	 27	58.0	9.8	 25
382	 27	161.3	19.7	 20
383	 27	63.0	9.3	 25
384	 27	60.0	10.5	 25
385	 27	115.3	13.9	 20
386	 27	97.0	12.6	 25
387	 27	59.0	9.6	 25
388	 27	73.5	14.7	 20
389	 27	62.0	9.9	 25
390	 27	54.0	8.0	 25
391	 27	52.0	9.2	 20
392	 27	53.0	9.0	 25
393	 27	48.0	8.1	 25
394	 27	69.3	9.7	 20
395	 27	50.0	8.7	 25
396	 27	70.0	11.6	 25
397	 27	43.8	9.4	 20
398	 27	42.0	6.2	 25
399	 27	72.0	11.0	 25
400	 27	90.3	12.8	 20
401	 27	47.0	7.4	 25
402	 27	95.0	15.5	 25
403	 27	122.5	19.9	 20
404	 27	55.0	10.6	 25
405	 27	87.0	15.9	 20
406	 27	86.0	12.8	 25
407	 27	49.0	6.5	 25
408	 27	46.5	8.2	 20
409	 27	42.0	6.5	 25
410	 27	48.0	7.5	 25
411	 27	91.3	16.3	 20
412	 27	49.0	7.4	 25
413	 27	700.0	96.3	 25
414	 27	243.3	27.7	 20
415	 27	109.0	15.6	 25
416	 27	102.0	14.5	 25
417	 27	152.0	17.7	 20
418	 27	152.0	18.3	 25
419	 27	87.0	13.3	 25
420	 27	70.0	10.2	 20
421	 27	76.0	14.1	 25
422	 27	85.0	12.4	 25
423	 27	46.3	9.0	 20
424	 27	51.0	10.8	 25
425	 27	48.0	7.9	 25
426	 27	63.3	8.3	 20
427	 27	98.0	14.5	 25
428	 27	48.0	9.5	 25
429	 27	55.3	10.5	 20
430	 27	71.0	16.2	 25
431	 27	56.0	9.8	 25
432	 27	62.8	10.4	 20
433	 27	120.0	16.5	 25
434	 27	91.0	16.4	 25
435	 27	71.0	16.4	 20
436	 27	207.0	22.6	 25
437	 27	109.0	18.2	 25
438	 27	85.8	11.1	 20
439	 27	45.0	12.0	 25
440	 27	50.0	8.2	 25
441	 27	107.8	13.4	 20
442	 27	45.0	8.0	 25
443	 27	84.0	10.8	 25
444	 27	109.3	20.8	 20
445	 27	64.0	8.2	 25
446	 27	46.0	8.1	 25
447	 27	101.3	18.5	 20
448	 27	47.0	7.4	 25
449	 27	55.0	11.6	 25
450	 27	51.3	7.8	 20
451	 27	51.0	8.7	 25
452	 27	48.0	7.0	 25
453	 27	106.8	15.7	 20
454	 27	49.0	8.4	 25
455	 27	55.0	10.8	 25
456	 27	70.3	13.5	 20
457	 27	95.0	13.2	 25
458	 27	145.0	20.8	 25
459	 27	123.8	15.9	 20
460	 27	187.0	28.8	 25
461	 27	158.0	22.0	 25
462	 27	53.3	6.7	 20
463	 27	53.0	9.5	 25
464	 27	129.0	30.0	 25
465	 27	62.0	9.7	 20
466	 27	52.0	8.2	 25
467	 27	45.0	9.1	 25
468	 27	56.0	7.5	 20
469	 27	60.0	9.1	 25
470	 27	46.0	9.2	 25
471	 27	49.3	9.3	 20
472	 27	46.0	8.8	 25
473	 27	41.0	7.1	 25
474	 27	46.0	10.1	 20
475	 27	47.0	8.3	 25
476	 27	42.0	8.0	 25
477	 27	152.3	19.1	 20
478	 27	317.0	54.4	 25
479	 27	49.5	7.5	 20
480	 27	46.5	7.4	 16
481	 27	57.5	8.8	 20
482	 27	88.0	11.6	 20
483	 27	59.3	9.2	 16
484	 27	76.0	11.1	 20
485	 27	46.0	10.2	 20
486	 27	48.3	6.9	 16
487	 27	90.0	15.2	 20
488	 27	99.0	17.0	 20
489	 27	81.0	10.8	 16
490	 27	47.0	7.7	 20
491	 27	48.0	8.8	 20
492	 27	326.3	29.4	 16
493	 27	44.5	7.3	 20
494	 27	47.3	8.8	 20
495	 27	62.8	10.8	 16
496	 27	135.0	22.2	 20
497	 27	423.3	45.4	 20
498	 27	494.5	44.6	 16
499	 27	75.3	10.1	 20
500	 27	81.3	11.6	 20
501	 27	49.8	10.6	 16
502	 27	74.0	11.4	 20
503	 27	136.0	18.0	 20
504	 27	73.8	10.8	 16
505	 27	46.5	7.5	 20
506	 27	54.3	9.2	 20
507	 27	44.5	7.6	 16
508	 27	64.5	10.3	 20
509	 27	45.8	7.6	 20
510	 27	48.0	6.9	 16
511	 27	84.0	10.4	 20
512	 27	61.0	9.0	 20
513	 27	60.0	9.6	 16
514	 27	405.0	51.5	 20
515	 27	197.5	23.4	 20
516	 27	294.0	19.8	 16
517	 27	274.8	23.7	 20
518	 27	64.0	12.2	 20
519	 27	119.5	16.7	 16
520	 27	50.3	9.8	 20
521	 27	46.5	10.6	 20
522	 27	56.0	10.0	 16
523	 27	51.5	10.9	 20
524	 27	54.0	9.5	 20
525	 27	54.5	9.2	 16
526	 27	50.0	8.6	 20
527	 27	162.3	18.1	 20
528	 27	55.0	8.1	 16
529	 27	48.3	7.4	 20
530	 27	96.0	9.0	 16
531	 27	92.5	14.2	 20
532	 27	61.8	10.4	 20
533	 27	426.5	32.5	 16
534	 27	66.5	11.2	 20
535	 27	57.3	11.5	 20
536	 27	68.3	12.7	 16
537	 27	46.8	10.2	 20
538	 27	49.0	6.5	 20
539	 27	45.3	6.4	 16
540	 27	52.3	112.5	 20
541	 27	48.3	8.3	 20
542	 27	50.8	7.2	 16
543	 27	72.0	11.3	 20
544	 27	51.0	7.8	 20
545	 27	46.0	11.9	 16
546	 27	50.3	8.0	 20
547	 27	48.0	6.9	 20
548	 27	47.3	6.9	 16
549	 27	69.3	14.7	 20
550	 27	123.5	16.9	 20
551	 27	44.3	7.7	 16
552	 27	65.0	8.0	 20
553	 27	66.3	11.7	 20
554	 27	52.5	8.5	 16
555	 27	90.8	13.3	 20
556	 27	49.3	7.5	 20
557	 27	70.5	12.3	 16
558	 27	44.0	6.9	 20
559	 27	127.8	18.9	 20
560	 27	59.8	9.7	 16
561	 27	82.3	9.8	 20
562	 27	84.3	12.7	 20
563	 27	100.5	16.6	 16
564	 27	107.0	10.6	 20
565	 27	48.8	9.9	 20
566	 27	56.3	10.3	 16
567	 27	50.3	10.4	 20
568	 27	55.3	9.0	 20
569	 27	74.5	12.7	 16
570	 27	57.8	11.1	 20
571	 27	74.5	13.2	 20
572	 27	66.3	8.9	 16
573	 27	46.8	10.7	 20
574	 27	63.3	8.3	 20
575	 27	60.8	7.8	 16
576	 27	60.0	7.2	 20
577	 27	58.3	9.7	 20
578	 27	57.3	9.0	 16
579	 27	55.0	5.9	 20
580	 27	57.3	9.5	 20
581	 27	52.3	8.8	 16
582	 27	47.3	6.8	 20
583	 27	380.0	33.5	 25
584	 27	60.0	9.7	 20
585	 27	202.0	26.9	 25
586	 27	82.0	8.6	 25
587	 27	93.8	9.9	 20
588	 27	57.0	9.8	 25
589	 27	81.0	12.5	 25
590	 27	81.0	14.5	 20
591	 27	88.0	15.5	 25
592	 27	73.0	8.3	 25
593	 27	51.8	7.3	 20
594	 27	48.0	6.4	 25
595	 27	69.0	10.3	 25
596	 27	62.3	8.9	 20
597	 27	199.0	22.7	 25
598	 27	42.0	6.7	 25
599	 27	79.5	7.2	 20
600	 27	60.0	8.8	 25
601	 27	56.0	8.4	 25
602	 27	41.0	5.9	 20
603	 27	43.0	7.8	 25
604	 27	51.0	10.2	 25
605	 27	51.3	9.0	 20
606	 27	50.0	8.1	 25
607	 27	307.0	32.3	 25
608	 27	64.3	10.2	 20
609	 27	132.0	18.5	 25
610	 27	123.0	18.9	 25
611	 27	57.0	9.7	 20
612	 27	77.0	11.5	 25
613	 27	69.0	9.0	 25
614	 27	74.8	9.1	 20
615	 27	51.0	8.5	 25
616	 27	65.0	10.1	 25
617	 27	189.8	17.1	 20
618	 27	55.0	8.7	 25
619	 27	101.0	15.7	 25
620	 27	82.3	11.3	 20
621	 27	46.0	7.1	 25
622	 27	49.0	10.0	 25
623	 27	50.0	8.0	 20
624	 27	56.0	7.7	 25
625	 27	162.0	21.7	 25
626	 27	49.3	8.2	 20
627	 27	50.0	7.1	 25
628	 27	83.0	10.6	 25
629	 27	117.0	14.7	 20
630	 27	68.0	11.2	 25
631	 27	109.0	16.7	 25
632	 27	292.0	27.3	 20
633	 27	81.0	11.3	 25
634	 27	105.0	12.8	 25
635	 27	70.3	12.0	 20
636	 27	100.0	15.8	 25
637	 27	281.0	48.4	 25
638	 27	269.0	30.0	 20
639	 27	57.0	8.9	 25
  0	 28	1757.5	283.4	 20
  1	 28	55.8	10.9	 16
  2	 28	44.0	6.9	 20
  3	 28	46.3	6.4	 20
  4	 28	42.3	5.1	 16
  5	 28	45.3	6.2	 20
  6	 28	47.0	9.1	 20
  7	 28	48.5	6.8	 16
  8	 28	60.3	9.1	 20
  9	 28	42.3	7.6	 20
 10	 28	49.3	8.7	 16
 11	 28	51.5	14.8	 20
 12	 28	81.8	10.8	 20
 13	 28	110.3	12.9	 16
 14	 28	59.0	11.6	 20
 15	 28	58.5	11.2	 20
 16	 28	63.5	7.7	 16
 17	 28	56.5	6.7	 20
 18	 28	50.3	6.3	 20
 19	 28	44.5	6.4	 16
 20	 28	51.3	9.9	 20
 21	 28	46.0	7.8	 20
 22	 28	47.0	7.3	 16
 23	 28	43.3	5.8	 20
 24	 28	45.5	8.0	 20
 25	 28	45.0	11.0	 16
 26	 28	48.3	8.1	 20
 27	 28	48.3	5.6	 20
 28	 28	76.0	12.6	 16
 29	 28	58.8	11.5	 20
 30	 28	48.5	8.6	 16
 31	 28	88.5	12.7	 20
 32	 28	80.0	14.1	 20
 33	 28	58.3	8.7	 16
 34	 28	62.5	11.8	 20
 35	 28	54.0	9.1	 20
 36	 28	84.5	13.9	 16
 37	 28	92.0	15.2	 20
 38	 28	80.3	13.8	 20
 39	 28	51.3	9.2	 16
 40	 28	113.3	18.6	 20
 41	 28	99.5	14.2	 20
 42	 28	381.8	33.4	 16
 43	 28	64.0	26.5	 20
 44	 28	47.5	10.5	 20
 45	 28	43.8	7.1	 16
 46	 28	51.8	8.2	 20
 47	 28	57.3	9.7	 20
 48	 28	55.3	11.1	 16
 49	 28	46.3	5.9	 20
 50	 28	44.3	9.0	 20
 51	 28	39.8	6.6	 16
 52	 28	46.0	7.4	 20
 53	 28	62.0	9.7	 20
 54	 28	56.5	9.0	 16
 55	 28	42.0	8.3	 20
 56	 28	41.5	5.3	 20
 57	 28	55.5	12.5	 16
 58	 28	44.5	6.8	 20
 59	 28	46.3	7.5	 20
 60	 28	45.8	12.0	 16
 61	 28	43.3	7.9	 20
 62	 28	47.0	9.1	 25
 63	 28	39.0	7.8	 20
 64	 28	51.0	10.6	 25
 65	 28	47.0	9.8	 25
 66	 28	52.3	8.2	 20
 67	 28	41.0	7.7	 25
 68	 28	45.0	7.7	 25
 69	 28	46.0	8.5	 20
 70	 28	42.0	7.4	 25
 71	 28	77.0	13.6	 25
 72	 28	58.8	9.3	 20
 73	 28	54.0	12.2	 25
 74	 28	195.0	36.8	 25
 75	 28	54.3	8.8	 20
 76	 28	51.0	9.7	 25
 77	 28	106.0	17.1	 25
 78	 28	61.5	9.1	 20
 79	 28	91.0	20.5	 25
 80	 28	82.0	9.5	 25
 81	 28	72.3	9.2	 20
 82	 28	106.0	14.4	 25
 83	 28	49.0	8.0	 25
 84	 28	56.0	11.2	 20
 85	 28	51.0	7.1	 25
 86	 28	48.0	8.0	 25
 87	 28	50.3	7.8	 20
 88	 28	50.0	7.0	 25
 89	 28	47.0	9.5	 25
 90	 28	45.0	7.0	 20
 91	 28	130.0	23.0	 25
 92	 28	60.0	11.4	 25
 93	 28	89.0	13.7	 20
 94	 28	109.0	11.6	 25
 95	 28	195.0	29.7	 25
 96	 28	213.0	20.7	 20
 97	 28	118.0	27.8	 25
 98	 28	53.0	12.1	 25
 99	 28	58.0	8.4	 20
100	 28	268.0	62.1	 25
101	 28	85.0	12.2	 25
102	 28	98.0	13.0	 20
103	 28	223.0	35.0	 25
104	 28	119.0	19.7	 25
105	 28	69.3	7.5	 20
106	 28	79.0	15.2	 25
107	 28	115.0	17.5	 25
108	 28	44.5	7.9	 20
109	 28	47.0	6.4	 25
110	 28	48.0	8.6	 25
111	 28	46.8	6.8	 20
112	 28	41.0	6.6	 25
113	 28	43.0	9.6	 25
114	 28	40.3	6.2	 20
115	 28	44.0	9.0	 25
116	 28	49.0	10.9	 25
117	 28	52.0	9.7	 20
118	 28	50.0	10.8	 25
119	 28	104.0	19.5	 25
120	 28	90.3	13.5	 20
121	 28	123.0	20.3	 25
122	 28	56.0	7.8	 25
123	 28	60.3	7.7	 20
124	 28	55.0	15.4	 25
125	 28	70.0	17.5	 25
126	 28	50.3	7.4	 20
127	 28	48.0	7.5	 25
128	 28	43.0	8.8	 25
129	 28	50.8	12.5	 20
130	 28	43.0	6.2	 25
131	 28	41.0	4.8	 25
132	 28	52.5	13.2	 20
133	 28	40.0	7.3	 25
134	 28	49.0	8.8	 25
135	 28	49.5	8.3	 20
136	 28	49.0	8.6	 25
137	 28	130.0	18.2	 25
138	 28	112.5	14.1	 20
139	 28	91.0	12.3	 25
140	 28	59.0	8.8	 25
141	 28	55.0	10.2	 20
142	 28	45.0	7.2	 25
143	 28	71.0	10.3	 25
144	 28	135.3	17.7	 20
145	 28	116.0	15.9	 25
146	 28	332.0	34.1	 25
147	 28	63.0	11.5	 20
148	 28	61.0	8.3	 25
149	 28	164.0	25.6	 25
150	 28	46.0	7.9	 20
151	 28	43.0	7.0	 25
152	 28	58.0	11.0	 25
153	 28	90.3	11.8	 20
154	 28	86.0	10.8	 25
155	 28	160.3	20.6	 20
156	 28	373.0	35.5	 25
157	 28	291.0	26.4	 25
158	 28	129.5	15.6	 20
159	 28	61.0	7.5	 25
160	 28	101.0	14.7	 25
161	 28	45.0	6.5	 20
162	 28	48.0	7.1	 25
163	 28	49.0	9.7	 25
164	 28	50.3	6.8	 20
165	 28	95.0	12.0	 25
166	 28	67.0	11.2	 25
167	 28	100.5	21.5	 20
168	 28	216.0	17.8	 25
169	 28	119.0	18.4	 25
170	 28	94.0	14.1	 20
171	 28	47.0	9.4	 25
172	 28	54.0	9.2	 25
173	 28	46.3	10.2	 20
174	 28	48.0	7.3	 25
175	 28	48.0	6.7	 25
176	 28	53.0	9.2	 20
177	 28	56.0	10.1	 25
178	 28	41.0	6.5	 25
179	 28	51.3	7.9	 20
180	 28	59.0	11.5	 25
181	 28	137.0	18.6	 25
182	 28	169.3	22.8	 20
183	 28	60.0	13.9	 25
184	 28	49.0	12.8	 25
185	 28	42.5	8.4	 20
186	 28	48.0	6.7	 25
187	 28	51.0	9.6	 25
188	 28	50.3	6.7	 20
189	 28	46.0	7.8	 25
190	 28	72.0	10.3	 25
191	 28	63.8	10.7	 20
192	 28	132.0	19.3	 25
193	 28	49.0	8.8	 25
194	 28	54.3	7.7	 20
195	 28	58.0	10.0	 25
196	 28	47.0	7.3	 25
197	 28	48.5	13.7	 20
198	 28	54.0	39.3	 25
199	 28	54.0	8.5	 25
200	 28	64.5	9.8	 20
201	 28	71.0	9.6	 25
202	 28	60.0	9.6	 25
203	 28	69.3	10.4	 20
204	 28	48.0	7.8	 25
205	 28	50.0	9.8	 25
206	 28	50.0	7.4	 20
207	 28	43.0	8.4	 25
208	 28	50.0	8.3	 25
209	 28	45.3	7.5	 20
210	 28	38.0	4.9	 25
211	 28	41.0	5.2	 25
212	 28	41.5	9.0	 20
213	 28	48.0	8.8	 25
214	 28	44.0	7.3	 25
215	 28	43.3	7.8	 20
216	 28	40.0	5.2	 25
217	 28	51.0	9.9	 25
218	 28	55.0	9.6	 20
219	 28	47.0	6.5	 25
220	 28	49.0	6.9	 25
221	 28	126.5	23.4	 20
222	 28	58.0	10.6	 25
223	 28	45.0	7.6	 25
224	 28	46.5	7.1	 20
225	 28	47.0	13.5	 25
226	 28	63.0	7.6	 25
227	 28	47.5	9.8	 20
228	 28	41.0	8.6	 25
229	 28	43.0	7.6	 25
230	 28	42.3	4.6	 20
231	 28	46.0	10.1	 25
232	 28	49.0	8.8	 25
233	 28	47.3	7.4	 20
234	 28	50.0	8.3	 25
235	 28	49.0	8.1	 25
236	 28	52.0	8.2	 20
237	 28	68.0	11.2	 25
238	 28	87.0	13.1	 25
239	 28	92.3	9.8	 20
240	 28	152.0	20.0	 25
241	 28	86.0	14.3	 25
242	 28	51.8	7.1	 20
243	 28	387.0	59.3	 25
244	 28	509.0	32.6	 25
245	 28	134.5	20.9	 20
246	 28	580.0	54.3	 25
247	 28	132.0	17.3	 25
248	 28	65.3	5.8	 20
249	 28	51.0	6.6	 25
250	 28	49.0	12.8	 25
251	 28	67.0	8.8	 20
252	 28	47.0	10.0	 25
253	 28	44.0	5.5	 25
254	 28	46.5	7.1	 20
255	 28	51.0	10.3	 25
256	 28	53.0	12.1	 25
257	 28	49.8	8.7	 20
258	 28	54.0	8.3	 25
259	 28	54.0	8.3	 25
260	 28	67.0	8.9	 20
261	 28	46.0	7.9	 25
262	 28	47.0	7.5	 25
263	 28	45.5	7.2	 20
264	 28	52.0	9.1	 25
265	 28	49.0	9.0	 25
266	 28	48.0	8.0	 20
267	 28	114.0	25.5	 25
268	 28	62.0	21.6	 25
269	 28	65.0	11.0	 20
270	 28	48.5	7.8	 20
271	 28	54.5	10.9	 20
272	 28	52.5	14.7	 16
273	 28	43.5	7.7	 20
274	 28	51.8	9.6	 20
275	 28	46.0	8.0	 16
276	 28	54.3	10.1	 20
277	 28	49.0	6.4	 20
278	 28	56.3	9.1	 16
279	 28	47.5	7.1	 20
280	 28	50.5	9.5	 16
281	 28	42.3	8.6	 20
282	 28	49.0	8.9	 20
283	 28	47.0	7.9	 16
284	 28	47.0	8.4	 20
285	 28	46.8	7.3	 20
286	 28	44.0	6.4	 16
287	 28	41.0	6.5	 20
288	 28	49.0	7.3	 20
289	 28	47.5	7.6	 16
290	 28	56.0	9.1	 20
291	 28	43.5	5.5	 20
292	 28	44.3	7.9	 16
293	 28	41.8	6.1	 20
294	 28	44.5	10.3	 20
295	 28	56.0	11.1	 16
296	 28	47.5	8.0	 20
297	 28	51.3	8.1	 20
298	 28	58.8	10.5	 16
299	 28	64.0	15.5	 20
300	 28	53.5	9.2	 20
301	 28	44.0	6.0	 16
302	 28	44.5	9.1	 20
303	 28	54.5	8.4	 20
304	 28	60.0	11.7	 16
305	 28	63.3	10.2	 20
306	 28	43.5	9.1	 20
307	 28	50.3	13.1	 16
308	 28	50.8	9.0	 20
309	 28	96.0	9.6	 20
310	 28	44.5	6.1	 16
311	 28	52.3	8.2	 20
312	 28	46.3	7.4	 20
313	 28	55.0	7.6	 16
314	 28	93.5	15.9	 20
315	 28	73.3	10.1	 20
316	 28	461.8	36.5	 16
317	 28	147.8	24.0	 20
318	 28	56.3	7.3	 20
319	 28	55.3	8.3	 16
320	 28	52.3	9.7	 20
321	 28	44.0	6.8	 20
322	 28	44.3	5.1	 16
323	 28	44.5	7.4	 20
324	 28	47.0	9.4	 20
325	 28	49.3	7.7	 16
326	 28	52.3	8.8	 20
327	 28	49.5	6.5	 20
328	 28	47.0	9.1	 16
329	 28	43.0	7.1	 20
330	 28	39.0	5.2	 20
331	 28	45.5	7.4	 16
332	 28	42.5	7.9	 20
333	 28	79.0	12.5	 20
334	 28	76.3	8.7	 16
335	 28	75.8	14.1	 20
336	 28	143.5	19.5	 20
337	 28	83.0	6.2	 16
338	 28	62.3	12.0	 20
339	 28	298.3	35.0	 20
340	 28	109.8	12.2	 16
341	 28	110.8	18.7	 20
342	 28	83.8	13.7	 20
343	 28	103.0	17.3	 16
344	 28	82.8	8.6	 20
345	 28	58.3	7.6	 20
346	 28	68.5	16.0	 16
347	 28	51.5	8.0	 20
348	 28	48.0	8.5	 20
349	 28	44.3	7.2	 16
350	 28	46.3	6.3	 20
351	 28	48.0	7.3	 20
352	 28	46.8	9.1	 16
353	 28	49.0	9.7	 20
354	 28	67.3	15.9	 20
355	 28	46.5	7.4	 16
356	 28	46.0	8.8	 20
357	 28	43.3	6.6	 20
358	 28	59.0	13.9	 16
359	 28	61.8	9.5	 20
360	 28	51.0	7.2	 20
361	 28	100.0	20.5	 16
362	 28	42.0	6.3	 20
363	 28	50.0	9.7	 20
364	 28	49.3	7.8	 16
365	 28	46.8	9.3	 20
366	 28	45.5	10.4	 20
367	 28	47.0	7.5	 16
368	 28	47.5	8.8	 20
369	 28	48.0	9.3	 20
370	 28	167.3	23.2	 16
371	 28	566.8	62.8	 20
372	 28	181.8	16.0	 20
373	 28	58.5	9.4	 16
374	 28	51.0	4.8	 20
375	 28	49.0	10.2	 25
376	 28	63.3	12.6	 20
377	 28	57.0	16.4	 25
378	 28	115.0	16.2	 25
379	 28	54.3	9.1	 20
380	 28	112.0	20.3	 25
381	 28	55.0	7.0	 25
382	 28	61.3	7.4	 20
383	 28	93.0	15.4	 25
384	 28	52.0	8.6	 25
385	 28	88.3	12.3	 20
386	 28	72.0	12.6	 25
387	 28	58.0	8.5	 25
388	 28	54.3	10.0	 20
389	 28	56.0	9.8	 25
390	 28	50.0	8.6	 25
391	 28	49.3	9.6	 20
392	 28	54.0	9.9	 25
393	 28	60.0	7.5	 25
394	 28	53.0	7.4	 20
395	 28	47.0	7.3	 25
396	 28	57.0	10.8	 25
397	 28	47.0	8.1	 20
398	 28	47.0	9.0	 25
399	 28	52.0	7.8	 25
400	 28	61.3	9.1	 20
401	 28	48.0	6.4	 25
402	 28	48.0	8.0	 25
403	 28	56.3	7.2	 20
404	 28	54.0	9.4	 25
405	 28	67.3	12.9	 20
406	 28	49.0	7.7	 25
407	 28	48.0	7.1	 25
408	 28	49.3	8.6	 20
409	 28	47.0	10.2	 25
410	 28	43.0	7.4	 25
411	 28	61.8	9.2	 20
412	 28	56.0	6.5	 25
413	 28	192.0	27.8	 25
414	 28	142.0	17.3	 20
415	 28	121.0	15.0	 25
416	 28	129.0	12.7	 25
417	 28	80.0	12.2	 20
418	 28	179.0	16.0	 25
419	 28	196.0	26.8	 25
420	 28	60.0	7.4	 20
421	 28	52.0	8.3	 25
422	 28	71.0	11.6	 25
423	 28	42.3	6.7	 20
424	 28	45.0	7.9	 25
425	 28	48.0	8.0	 25
426	 28	67.3	16.3	 20
427	 28	66.0	9.4	 25
428	 28	51.0	9.2	 25
429	 28	48.3	8.8	 20
430	 28	55.0	8.9	 25
431	 28	51.0	8.0	 25
432	 28	49.3	9.0	 20
433	 28	47.0	7.6	 25
434	 28	63.0	8.3	 25
435	 28	54.3	7.6	 20
436	 28	205.0	26.2	 25
[truncated: 8,507,258 more chars]
