# Supplementary material for: Genome-wide transcriptional profiling data from skin of chronic cutaneous lupus erythematosus (CCLE) patients
Source: Data Brief. 2015 Apr 18;4:47–9. doi: 10.1016/j.dib.2015.02.024 (PMC4510375; doi:10.1016/j.dib.2015.02.024)
Supplement: Supplementary file 1 — Supplementary data [file mmc1.zip › CCLE Skin-CEL files- DIB- Dey-Rao/LE1009N.CEL]

[CEL]
Version=3

[HEADER]
Cols=640
Rows=640
TotalX=640
TotalY=640
OffsetX=0
OffsetY=0
GridCornerUL=234 235
GridCornerUR=4498 232
GridCornerLR=4500 4497
GridCornerLL=237 4500
Axis-invertX=0
AxisInvertY=0
swapXY=0
DatHeader=[3..46106]  LE1009NHu95A:CLS=4733 RWS=4733 XIN=3  YIN=3  VE=17        2.0 12/14/02 08:52:10       HG_U95Av2.1sq                  6
Algorithm=Percentile
AlgorithmParameters=Percentile:75;CellMargin:2;OutlierHigh:1.500;OutlierLow:1.004

[INTENSITY]
NumberCells=409600
CellHeader=X	Y	MEAN	STDV	NPIXELS
  0	  0	61.0	8.0	 25
  1	  0	1888.0	379.2	 20
  2	  0	61.0	10.8	 25
  3	  0	1867.0	377.7	 25
  4	  0	69.5	12.1	 20
  5	  0	60.0	11.5	 25
  6	  0	1482.0	322.1	 25
  7	  0	56.8	6.4	 20
  8	  0	1303.0	314.4	 25
  9	  0	57.0	10.8	 25
 10	  0	1328.0	303.5	 20
 11	  0	53.0	8.3	 25
 12	  0	1270.0	292.8	 25
 13	  0	52.5	7.5	 20
 14	  0	1269.0	316.4	 25
 15	  0	57.0	10.5	 25
 16	  0	1367.3	289.4	 20
 17	  0	62.0	8.0	 25
 18	  0	1365.0	281.9	 25
 19	  0	51.3	5.1	 20
 20	  0	1403.0	344.4	 25
 21	  0	56.0	9.5	 25
 22	  0	1367.3	280.1	 20
 23	  0	64.0	14.2	 25
 24	  0	1235.0	269.2	 25
 25	  0	56.8	10.4	 20
 26	  0	1148.0	318.5	 25
 27	  0	58.0	9.3	 25
 28	  0	1120.0	270.2	 20
 29	  0	54.0	6.9	 25
 30	  0	1158.0	267.7	 25
 31	  0	53.8	7.6	 20
 32	  0	1184.0	327.1	 25
 33	  0	55.0	9.8	 25
 34	  0	1139.0	260.2	 20
 35	  0	61.3	10.0	 20
 36	  0	1214.8	200.3	 20
 37	  0	58.0	6.1	 16
 38	  0	1199.5	289.2	 20
 39	  0	57.3	6.8	 20
 40	  0	1173.8	138.1	 16
 41	  0	59.3	8.3	 20
 42	  0	1094.8	211.2	 20
 43	  0	57.5	9.9	 16
 44	  0	1084.0	266.8	 20
 45	  0	56.3	7.6	 20
 46	  0	1128.5	137.6	 16
 47	  0	59.3	33.4	 20
 48	  0	1172.0	189.4	 20
 49	  0	58.3	8.5	 16
 50	  0	1176.3	279.2	 20
 51	  0	49.0	7.2	 20
 52	  0	1203.8	149.5	 16
 53	  0	61.5	10.2	 20
 54	  0	1184.0	182.9	 20
 55	  0	61.8	12.6	 16
 56	  0	1201.3	269.4	 20
 57	  0	56.5	9.2	 20
 58	  0	1210.8	169.3	 16
 59	  0	65.0	10.6	 20
 60	  0	1160.0	181.1	 20
 61	  0	60.3	10.9	 16
 62	  0	1596.3	366.5	 20
 63	  0	66.3	11.6	 20
 64	  0	1581.5	154.6	 16
 65	  0	63.8	9.3	 20
 66	  0	1492.8	252.4	 16
 67	  0	69.3	16.3	 20
 68	  0	1476.8	318.9	 20
 69	  0	58.3	7.2	 16
 70	  0	1227.5	362.5	 20
 71	  0	56.0	8.5	 20
 72	  0	1386.3	244.8	 16
 73	  0	64.3	15.6	 20
 74	  0	1407.3	314.3	 20
 75	  0	61.3	7.0	 16
 76	  0	1251.8	368.7	 20
 77	  0	54.3	7.5	 20
 78	  0	1242.5	193.6	 16
 79	  0	54.5	7.7	 20
 80	  0	1399.8	291.7	 20
 81	  0	54.5	11.3	 16
 82	  0	1283.0	370.9	 20
 83	  0	61.3	9.7	 20
 84	  0	1281.5	202.8	 16
 85	  0	61.0	9.6	 20
 86	  0	1578.3	320.5	 20
 87	  0	58.5	10.6	 16
 88	  0	1546.3	405.4	 20
 89	  0	60.3	19.9	 20
 90	  0	1509.8	208.2	 16
 91	  0	66.0	9.8	 20
 92	  0	1690.0	328.4	 20
 93	  0	75.5	15.7	 16
 94	  0	1355.0	351.5	 20
 95	  0	60.5	8.8	 20
 96	  0	1278.0	174.1	 16
 97	  0	66.3	14.0	 20
 98	  0	1388.8	259.5	 20
 99	  0	60.0	8.4	 16
100	  0	1192.5	310.1	 20
101	  0	56.3	9.4	 20
102	  0	1249.3	175.7	 16
103	  0	59.3	14.2	 20
104	  0	1463.3	252.8	 20
105	  0	52.5	5.7	 16
106	  0	1224.3	249.7	 20
107	  0	58.0	11.4	 25
108	  0	1239.3	136.2	 20
109	  0	60.0	8.3	 25
110	  0	1516.0	213.8	 25
111	  0	58.3	6.0	 20
112	  0	1350.0	206.9	 25
113	  0	62.0	10.8	 25
114	  0	1306.8	129.3	 20
115	  0	59.0	8.8	 25
116	  0	1622.0	212.3	 25
117	  0	61.5	9.6	 20
118	  0	1269.0	177.9	 25
119	  0	65.0	10.7	 25
120	  0	1439.3	136.7	 20
121	  0	64.0	10.3	 25
122	  0	1653.0	218.4	 25
123	  0	61.3	7.3	 20
124	  0	1548.0	296.6	 25
125	  0	61.0	10.7	 25
126	  0	1484.0	170.8	 20
127	  0	60.0	9.7	 25
128	  0	1706.0	234.2	 25
129	  0	62.0	10.1	 20
130	  0	1277.0	243.2	 25
131	  0	61.0	9.4	 25
132	  0	1082.8	113.3	 20
133	  0	61.0	8.3	 25
134	  0	1532.0	189.4	 25
135	  0	67.5	10.2	 20
136	  0	1271.0	186.0	 25
137	  0	58.0	12.8	 25
138	  0	1447.5	103.9	 20
139	  0	65.0	10.9	 25
140	  0	1589.0	214.0	 25
141	  0	60.5	11.1	 20
142	  0	1519.0	223.8	 25
143	  0	60.0	6.9	 25
144	  0	1464.8	128.1	 20
145	  0	70.0	12.0	 25
146	  0	1671.0	202.9	 25
147	  0	79.0	13.9	 20
148	  0	1535.0	294.1	 25
149	  0	68.0	11.6	 25
150	  0	1475.8	131.6	 20
151	  0	69.0	11.6	 25
152	  0	1412.0	203.6	 25
153	  0	63.8	10.0	 20
154	  0	1579.0	257.8	 25
155	  0	58.0	8.6	 25
156	  0	1475.0	145.7	 20
157	  0	59.0	9.4	 25
158	  0	1568.0	310.9	 25
159	  0	57.3	10.5	 20
160	  0	1285.0	199.9	 25
161	  0	58.0	8.3	 25
162	  0	1241.0	139.1	 20
163	  0	59.0	10.2	 25
164	  0	1243.0	188.4	 25
165	  0	56.8	9.1	 20
166	  0	1177.0	171.1	 25
167	  0	60.0	9.4	 25
168	  0	1189.3	136.1	 20
169	  0	57.0	9.1	 25
170	  0	1212.0	188.3	 25
171	  0	54.3	10.7	 20
172	  0	1154.0	208.7	 25
173	  0	56.0	9.9	 25
174	  0	1131.5	147.1	 20
175	  0	60.0	11.1	 25
176	  0	1212.0	190.4	 25
177	  0	60.3	11.4	 20
178	  0	1224.0	240.1	 25
179	  0	57.0	8.5	 25
180	  0	1189.0	195.0	 20
181	  0	58.0	11.5	 25
182	  0	1156.0	188.5	 25
183	  0	57.5	12.3	 20
184	  0	1132.0	228.3	 25
185	  0	58.0	10.1	 25
186	  0	1208.3	186.8	 20
187	  0	61.0	8.5	 25
188	  0	1161.0	190.1	 25
189	  0	57.3	8.3	 20
190	  0	1096.0	242.3	 25
191	  0	62.0	9.0	 25
192	  0	1105.3	200.4	 20
193	  0	60.0	27.9	 25
194	  0	1151.5	209.8	 20
195	  0	61.0	7.6	 25
196	  0	1190.0	253.1	 25
197	  0	61.0	9.5	 20
198	  0	1214.0	341.3	 25
199	  0	59.0	9.2	 25
200	  0	1173.3	203.0	 20
201	  0	69.0	16.3	 25
202	  0	1285.0	270.2	 25
203	  0	62.3	10.5	 20
204	  0	1348.0	349.4	 25
205	  0	54.0	10.0	 25
206	  0	1388.3	236.1	 20
207	  0	55.0	9.4	 25
208	  0	1277.0	263.0	 25
209	  0	65.3	21.2	 20
210	  0	1364.0	370.6	 25
211	  0	70.0	10.0	 25
212	  0	749.0	159.4	 20
213	  0	73.0	10.5	 25
214	  0	63.0	15.1	 25
215	  0	76.0	10.8	 20
216	  0	1692.0	424.1	 25
217	  0	59.0	13.8	 25
218	  0	1298.3	232.0	 20
219	  0	58.0	10.4	 25
220	  0	1151.0	264.4	 25
221	  0	56.8	9.5	 20
222	  0	1261.0	352.0	 25
223	  0	55.0	7.6	 25
224	  0	1173.3	258.9	 20
225	  0	68.0	18.8	 25
226	  0	1051.0	255.5	 25
227	  0	53.5	7.0	 20
228	  0	1078.0	305.3	 25
229	  0	56.0	11.7	 25
230	  0	1227.5	253.4	 20
231	  0	61.0	11.1	 25
232	  0	1255.0	291.7	 25
233	  0	62.3	11.8	 20
234	  0	1331.0	361.5	 25
235	  0	60.0	10.0	 25
236	  0	1338.0	287.3	 20
237	  0	57.0	17.4	 25
238	  0	1312.0	297.4	 25
239	  0	61.3	10.4	 20
240	  0	1243.0	347.4	 25
241	  0	53.0	9.5	 25
242	  0	1206.5	276.1	 20
243	  0	58.0	9.7	 25
244	  0	1283.0	282.3	 25
245	  0	57.3	9.5	 20
246	  0	1312.0	337.0	 25
247	  0	54.0	9.6	 25
248	  0	1402.5	281.7	 20
249	  0	53.5	7.8	 20
250	  0	1388.5	176.1	 20
251	  0	53.3	8.7	 16
252	  0	1315.5	228.5	 20
253	  0	58.3	9.4	 20
254	  0	1357.5	103.7	 16
255	  0	62.3	10.3	 20
256	  0	1285.5	160.5	 20
257	  0	57.8	9.7	 16
258	  0	1257.5	198.9	 20
259	  0	67.5	15.0	 20
260	  0	1241.8	89.4	 16
261	  0	63.5	10.2	 20
262	  0	1232.5	167.7	 20
263	  0	63.8	54.3	 16
264	  0	1150.5	160.4	 20
265	  0	58.3	8.3	 20
266	  0	1292.0	87.0	 16
267	  0	55.3	7.6	 20
268	  0	1360.5	169.8	 20
269	  0	59.3	14.3	 16
270	  0	1348.0	160.4	 20
271	  0	62.5	9.8	 20
272	  0	1408.3	90.4	 16
273	  0	59.3	11.2	 20
274	  0	1224.3	159.9	 20
275	  0	55.5	8.1	 16
276	  0	1216.5	165.4	 20
277	  0	58.3	9.5	 20
278	  0	1317.0	99.4	 16
279	  0	59.0	12.3	 20
280	  0	1296.3	160.2	 20
281	  0	52.0	5.8	 16
282	  0	1322.3	174.3	 20
283	  0	64.0	9.5	 20
284	  0	1286.0	96.4	 16
285	  0	61.0	10.1	 20
286	  0	1294.3	168.3	 20
287	  0	58.0	8.5	 16
288	  0	1338.3	221.4	 20
289	  0	57.0	6.7	 20
290	  0	1356.3	112.0	 16
291	  0	63.0	10.2	 20
292	  0	1410.0	194.0	 20
293	  0	57.5	13.9	 16
294	  0	1326.5	205.4	 20
295	  0	55.5	11.6	 20
296	  0	1427.8	118.8	 16
297	  0	53.5	8.1	 20
298	  0	1418.0	173.3	 20
299	  0	59.5	9.9	 16
300	  0	1350.0	212.3	 20
301	  0	63.3	12.6	 20
302	  0	1363.5	130.4	 16
303	  0	59.0	11.3	 20
304	  0	1318.8	152.9	 20
305	  0	59.3	8.6	 16
306	  0	1379.8	222.3	 20
307	  0	57.5	8.7	 20
308	  0	1440.0	100.4	 16
309	  0	61.3	12.7	 20
310	  0	1525.3	210.6	 20
311	  0	61.3	8.0	 16
312	  0	1512.5	230.3	 20
313	  0	71.3	11.5	 20
314	  0	1457.3	120.4	 16
315	  0	62.3	8.0	 20
316	  0	1268.0	168.3	 20
317	  0	52.5	9.4	 16
318	  0	1294.0	208.0	 20
319	  0	59.3	10.5	 20
320	  0	1376.0	159.1	 20
321	  0	63.0	11.1	 25
322	  0	1415.0	177.2	 20
323	  0	63.0	9.6	 25
324	  0	1393.0	237.4	 25
325	  0	63.0	11.2	 20
326	  0	1367.0	319.6	 25
327	  0	62.0	9.1	 25
328	  0	1384.0	196.6	 20
329	  0	64.0	12.7	 25
330	  0	1376.0	256.9	 25
331	  0	53.3	7.4	 20
332	  0	1391.0	345.6	 25
333	  0	58.0	9.4	 25
334	  0	1407.0	180.6	 20
335	  0	58.0	9.2	 25
336	  0	1303.0	220.3	 25
337	  0	58.0	8.9	 20
338	  0	1260.0	324.4	 25
339	  0	56.0	7.7	 25
340	  0	1419.3	182.1	 20
341	  0	59.0	10.7	 25
342	  0	1467.0	250.2	 25
343	  0	64.3	9.3	 20
344	  0	1376.0	315.6	 25
345	  0	61.0	7.8	 25
346	  0	1431.8	199.3	 20
347	  0	62.0	10.4	 25
348	  0	1386.0	223.3	 25
349	  0	56.5	9.6	 20
350	  0	1402.0	297.3	 25
351	  0	63.0	9.9	 25
352	  0	1436.5	164.7	 20
353	  0	62.0	9.1	 25
354	  0	1414.0	222.7	 25
355	  0	62.3	14.1	 20
356	  0	1343.0	274.0	 25
357	  0	63.0	8.9	 25
358	  0	1325.3	164.4	 20
359	  0	59.0	6.6	 25
360	  0	1309.0	201.6	 25
361	  0	65.3	10.1	 20
362	  0	1277.0	267.5	 25
363	  0	67.0	10.3	 25
364	  0	1357.5	178.5	 20
365	  0	64.0	9.6	 25
366	  0	1352.0	221.0	 25
367	  0	56.3	8.9	 20
368	  0	1432.0	339.4	 25
369	  0	56.0	7.7	 25
370	  0	1550.0	172.5	 20
371	  0	69.0	14.4	 25
372	  0	1491.0	220.4	 25
373	  0	63.3	10.1	 20
374	  0	1354.0	283.8	 25
375	  0	59.0	6.3	 25
376	  0	1342.5	179.8	 20
377	  0	66.0	10.8	 25
378	  0	1405.0	219.9	 25
379	  0	61.5	9.0	 20
380	  0	1411.0	283.1	 25
381	  0	60.0	9.6	 25
382	  0	1414.3	168.8	 20
383	  0	60.0	8.2	 25
384	  0	1505.0	217.2	 25
385	  0	62.0	8.3	 20
386	  0	1626.0	310.9	 25
387	  0	62.0	9.2	 25
388	  0	1605.8	172.1	 20
389	  0	57.0	9.2	 25
390	  0	1554.0	237.2	 25
391	  0	58.8	9.3	 20
392	  0	1592.0	301.9	 25
393	  0	59.0	9.4	 25
394	  0	1615.0	198.8	 20
395	  0	56.0	9.4	 25
396	  0	1567.0	252.3	 25
397	  0	64.3	7.9	 20
398	  0	1389.0	248.7	 25
399	  0	63.0	9.1	 25
400	  0	1425.5	184.6	 20
401	  0	61.0	8.9	 25
402	  0	1320.0	234.8	 25
403	  0	66.0	9.5	 20
404	  0	1299.0	235.6	 25
405	  0	55.0	8.5	 25
406	  0	1424.3	204.6	 20
407	  0	60.0	9.7	 25
408	  0	1404.0	242.7	 25
409	  0	66.0	12.9	 20
410	  0	1397.0	232.2	 25
411	  0	58.0	9.1	 25
412	  0	1328.5	167.9	 20
413	  0	60.0	9.2	 25
414	  0	1357.0	261.6	 25
415	  0	62.0	9.1	 20
416	  0	1370.0	254.2	 25
417	  0	55.0	9.1	 25
418	  0	1501.3	241.7	 20
419	  0	64.0	9.9	 25
420	  0	1417.0	288.4	 25
421	  0	58.3	10.6	 20
422	  0	1426.0	256.2	 25
423	  0	60.0	9.7	 25
424	  0	111.8	40.5	 20
425	  0	886.0	182.8	 25
426	  0	80.0	16.3	 25
427	  0	55.0	9.1	 20
428	  0	82.0	13.9	 25
429	  0	62.0	11.9	 25
430	  0	1518.8	251.6	 20
431	  0	66.0	13.3	 25
432	  0	1386.0	327.8	 25
433	  0	78.3	13.0	 20
434	  0	1439.0	245.1	 25
435	  0	68.0	10.4	 25
436	  0	1448.3	259.5	 20
437	  0	62.0	21.4	 25
438	  0	1456.0	348.7	 25
439	  0	59.8	10.3	 20
440	  0	1420.0	282.4	 25
441	  0	62.0	10.7	 25
442	  0	1470.8	262.7	 20
443	  0	63.0	9.6	 25
444	  0	1403.0	334.2	 25
445	  0	66.0	12.7	 20
446	  0	1375.0	276.8	 25
447	  0	64.0	10.2	 25
448	  0	1349.5	237.1	 20
449	  0	62.0	10.7	 25
450	  0	1451.0	234.3	 20
451	  0	60.0	9.1	 25
452	  0	1413.0	298.6	 25
453	  0	65.5	10.4	 20
454	  0	1413.0	297.5	 25
455	  0	61.0	9.2	 25
456	  0	1540.0	304.7	 20
457	  0	62.0	10.4	 25
458	  0	1493.0	305.4	 25
459	  0	59.0	6.8	 20
460	  0	1356.0	295.9	 25
461	  0	57.0	7.7	 25
462	  0	1363.8	103.7	 16
463	  0	60.3	8.5	 20
464	  0	1335.0	175.3	 20
465	  0	55.5	6.4	 16
466	  0	1406.3	210.8	 20
467	  0	67.8	10.7	 20
468	  0	1538.3	113.2	 16
469	  0	65.8	10.0	 20
470	  0	1505.8	184.8	 20
471	  0	59.5	7.6	 16
472	  0	1435.5	224.3	 20
473	  0	56.8	11.6	 20
474	  0	1411.0	108.0	 16
475	  0	56.5	8.0	 20
476	  0	1412.0	159.7	 20
477	  0	62.3	14.7	 16
478	  0	1460.0	225.8	 20
479	  0	63.5	14.8	 20
480	  0	1704.0	78.6	 16
481	  0	60.3	8.0	 20
482	  0	1582.3	211.2	 20
483	  0	60.3	10.7	 16
484	  0	1355.5	174.3	 20
485	  0	57.5	8.3	 20
486	  0	1320.0	101.0	 16
487	  0	62.3	11.0	 20
488	  0	1314.0	180.5	 20
489	  0	59.5	5.0	 16
490	  0	1313.0	191.3	 20
491	  0	62.5	8.4	 20
492	  0	1381.5	87.4	 16
493	  0	60.3	10.7	 20
494	  0	1517.5	204.3	 20
495	  0	55.8	9.9	 16
496	  0	1450.0	208.5	 20
497	  0	58.0	7.1	 20
498	  0	1599.5	140.5	 16
499	  0	63.0	8.6	 20
500	  0	1620.0	221.2	 20
501	  0	58.3	9.8	 16
502	  0	1656.3	266.9	 20
503	  0	65.3	10.6	 20
504	  0	1536.8	137.1	 16
505	  0	60.0	7.8	 20
506	  0	1482.8	168.6	 20
507	  0	58.3	7.4	 16
508	  0	1421.3	227.6	 20
509	  0	61.0	9.5	 20
510	  0	1493.8	162.3	 16
511	  0	60.3	9.6	 20
512	  0	1392.8	184.6	 20
513	  0	56.0	7.7	 16
514	  0	1372.3	233.1	 20
515	  0	59.3	7.2	 20
516	  0	1424.8	157.1	 16
517	  0	56.0	9.9	 20
518	  0	1316.3	197.7	 20
519	  0	60.0	8.3	 16
520	  0	1334.3	215.5	 20
521	  0	61.0	22.4	 20
522	  0	1388.3	107.5	 16
523	  0	58.0	8.7	 20
524	  0	1471.5	184.7	 20
525	  0	59.0	9.1	 16
526	  0	1483.0	243.7	 20
527	  0	66.3	12.4	 20
528	  0	1460.5	147.1	 16
529	  0	62.0	12.7	 20
530	  0	1552.5	199.9	 20
531	  0	60.0	9.5	 16
532	  0	1656.0	233.2	 20
533	  0	58.0	8.9	 25
534	  0	1571.8	125.8	 20
535	  0	55.0	8.0	 25
536	  0	1493.0	251.3	 25
537	  0	55.5	8.3	 20
538	  0	1563.0	198.5	 25
539	  0	59.0	10.4	 25
540	  0	1712.5	142.3	 20
541	  0	61.0	10.7	 25
542	  0	1642.0	301.5	 25
543	  0	60.8	8.2	 20
544	  0	1482.0	214.1	 25
545	  0	64.0	11.4	 25
546	  0	1451.0	176.7	 20
547	  0	63.0	12.1	 25
548	  0	1450.0	290.4	 25
549	  0	57.3	8.0	 20
550	  0	1550.0	200.5	 25
551	  0	60.0	8.8	 25
552	  0	1653.5	208.1	 20
553	  0	58.0	9.4	 25
554	  0	1424.0	306.7	 25
555	  0	75.8	28.0	 20
556	  0	1445.0	213.7	 25
557	  0	68.0	13.0	 25
558	  0	1645.0	191.1	 20
559	  0	57.0	8.4	 25
560	  0	1618.0	322.8	 25
561	  0	60.3	9.4	 20
562	  0	1538.0	236.6	 25
563	  0	64.0	11.4	 25
564	  0	1513.0	187.3	 20
565	  0	59.0	11.1	 25
566	  0	1772.0	317.5	 25
567	  0	58.3	8.5	 20
568	  0	1667.0	241.1	 25
569	  0	68.0	17.9	 25
570	  0	1491.3	211.5	 20
571	  0	65.0	10.1	 25
572	  0	1454.0	306.4	 25
573	  0	58.3	8.6	 20
574	  0	1532.0	239.5	 25
575	  0	55.0	7.2	 25
576	  0	1465.8	218.2	 20
577	  0	67.0	10.8	 25
578	  0	1398.3	209.8	 20
579	  0	53.0	7.4	 25
580	  0	1542.0	248.5	 25
581	  0	64.3	8.0	 20
582	  0	1544.0	252.4	 25
583	  0	58.0	9.3	 25
584	  0	1576.0	194.4	 20
585	  0	63.0	8.1	 25
586	  0	1473.0	254.1	 25
587	  0	62.5	9.6	 20
588	  0	1583.0	228.3	 25
589	  0	63.0	8.6	 25
590	  0	1495.5	220.9	 20
591	  0	57.0	8.5	 25
592	  0	1395.0	278.7	 25
593	  0	62.5	10.2	 20
594	  0	1488.0	273.9	 25
595	  0	59.0	10.6	 25
596	  0	1469.0	251.1	 20
597	  0	58.0	8.1	 25
598	  0	1413.0	284.2	 25
599	  0	69.3	10.9	 20
600	  0	1440.0	239.1	 25
601	  0	64.0	8.6	 25
602	  0	1601.5	279.0	 20
603	  0	62.0	13.7	 25
604	  0	1485.0	290.2	 25
605	  0	62.0	11.2	 20
606	  0	1496.0	301.9	 25
607	  0	59.0	8.9	 25
608	  0	1573.3	294.2	 20
609	  0	62.0	7.3	 25
610	  0	1559.0	291.1	 25
611	  0	56.5	6.8	 20
612	  0	1494.0	315.0	 25
613	  0	59.0	8.9	 25
614	  0	1497.8	275.1	 20
615	  0	56.0	7.8	 25
616	  0	1522.0	304.9	 25
617	  0	62.0	10.5	 20
618	  0	1508.0	285.1	 25
619	  0	64.0	9.4	 25
620	  0	1534.5	272.0	 20
621	  0	61.0	10.0	 25
622	  0	1662.0	312.2	 25
623	  0	64.3	13.0	 20
624	  0	1575.0	319.9	 25
625	  0	64.0	11.2	 25
626	  0	1598.8	330.2	 20
627	  0	66.0	14.6	 25
628	  0	1477.0	361.1	 25
629	  0	56.0	9.1	 20
630	  0	1395.0	330.3	 25
631	  0	60.0	7.3	 25
632	  0	1483.0	313.7	 20
633	  0	60.0	10.1	 25
634	  0	1588.0	363.3	 25
635	  0	82.8	12.7	 20
636	  0	70.0	10.5	 25
637	  0	2035.0	506.3	 25
638	  0	77.0	15.2	 20
639	  0	2157.0	449.6	 25
  0	  1	1951.3	218.9	 20
  1	  1	65.0	8.5	 16
  2	  1	1838.5	239.8	 20
  3	  1	61.5	7.1	 20
  4	  1	65.0	8.4	 16
  5	  1	108.8	18.8	 20
  6	  1	89.0	12.0	 20
  7	  1	98.8	18.1	 16
  8	  1	52.3	8.5	 20
  9	  1	69.0	11.2	 20
 10	  1	62.3	19.1	 16
 11	  1	53.3	7.9	 20
 12	  1	60.3	10.2	 20
 13	  1	70.3	7.6	 16
 14	  1	94.0	12.9	 20
 15	  1	50.0	12.8	 20
 16	  1	53.0	8.2	 16
 17	  1	56.0	7.7	 20
 18	  1	156.0	15.7	 20
 19	  1	64.5	15.5	 16
 20	  1	46.3	6.1	 20
 21	  1	45.5	8.3	 20
 22	  1	54.3	11.1	 16
 23	  1	51.3	8.8	 20
 24	  1	92.8	18.3	 20
 25	  1	49.8	7.3	 16
 26	  1	93.0	12.7	 20
 27	  1	66.8	10.3	 20
 28	  1	70.3	12.7	 16
 29	  1	86.8	15.8	 20
 30	  1	69.3	8.6	 20
 31	  1	90.8	14.7	 16
 32	  1	393.5	45.3	 20
 33	  1	80.8	14.3	 20
 34	  1	46.3	5.5	 16
 35	  1	98.0	16.5	 25
 36	  1	53.0	7.5	 25
 37	  1	88.3	13.4	 20
 38	  1	58.0	10.2	 25
 39	  1	1320.0	187.9	 25
 40	  1	74.3	11.3	 20
 41	  1	56.0	10.0	 25
 42	  1	122.0	26.4	 25
 43	  1	49.0	7.5	 20
 44	  1	48.0	9.3	 25
 45	  1	47.0	7.2	 25
 46	  1	48.3	9.6	 20
 47	  1	53.0	9.5	 25
 48	  1	48.0	7.7	 25
 49	  1	52.3	9.7	 20
 50	  1	54.0	7.9	 25
 51	  1	54.0	9.5	 25
 52	  1	53.3	7.2	 20
 53	  1	60.0	10.6	 25
 54	  1	77.0	16.0	 25
 55	  1	103.3	14.4	 20
 56	  1	54.0	7.9	 25
 57	  1	53.0	9.6	 25
 58	  1	53.3	8.9	 20
 59	  1	51.0	7.4	 25
 60	  1	97.0	13.5	 25
 61	  1	67.3	10.2	 20
 62	  1	55.0	8.7	 25
 63	  1	1490.0	240.4	 25
 64	  1	1555.5	134.4	 20
 65	  1	1397.0	148.7	 25
 66	  1	68.5	15.8	 20
 67	  1	64.0	9.4	 25
 68	  1	53.0	7.6	 25
 69	  1	59.3	10.6	 20
 70	  1	52.0	8.6	 25
 71	  1	61.0	11.4	 25
 72	  1	55.5	9.1	 20
 73	  1	70.0	12.4	 25
 74	  1	60.0	7.6	 25
 75	  1	57.5	9.5	 20
 76	  1	55.0	8.0	 25
 77	  1	59.0	8.3	 25
 78	  1	56.5	10.0	 20
 79	  1	60.0	11.1	 25
 80	  1	52.0	11.5	 25
 81	  1	55.3	7.5	 20
 82	  1	57.0	10.8	 25
 83	  1	54.0	8.8	 25
 84	  1	63.5	10.5	 20
 85	  1	69.0	14.6	 25
 86	  1	56.0	8.8	 25
 87	  1	1534.8	231.1	 20
 88	  1	1580.0	204.0	 25
 89	  1	1302.0	166.3	 25
 90	  1	65.0	7.0	 20
 91	  1	62.0	10.4	 25
 92	  1	1775.0	338.1	 25
 93	  1	65.3	10.2	 20
 94	  1	58.0	9.3	 25
 95	  1	53.0	8.6	 25
 96	  1	55.3	9.0	 20
 97	  1	66.0	12.7	 25
 98	  1	53.0	9.7	 25
 99	  1	58.5	9.9	 20
100	  1	58.0	8.4	 25
101	  1	61.0	10.2	 25
102	  1	57.5	11.2	 20
103	  1	57.0	6.6	 25
104	  1	53.0	10.0	 25
105	  1	63.0	13.2	 20
106	  1	59.0	9.5	 25
107	  1	59.0	10.8	 25
108	  1	55.8	9.5	 20
109	  1	74.0	13.7	 25
110	  1	74.0	10.9	 25
111	  1	81.3	10.5	 20
112	  1	203.0	29.0	 25
113	  1	65.0	10.2	 25
114	  1	74.3	19.5	 20
115	  1	67.0	13.7	 25
116	  1	1729.0	210.4	 25
117	  1	62.0	8.2	 20
118	  1	63.0	10.2	 25
119	  1	62.0	8.7	 25
120	  1	1619.8	160.8	 20
121	  1	76.0	12.3	 25
122	  1	62.0	9.6	 25
123	  1	1614.8	218.0	 20
124	  1	1574.0	243.2	 25
125	  1	1364.0	191.4	 25
126	  1	63.3	10.9	 20
127	  1	70.0	11.7	 25
128	  1	71.0	8.2	 25
129	  1	65.0	11.6	 20
130	  1	176.0	22.1	 25
131	  1	213.0	24.1	 25
132	  1	95.5	11.5	 20
133	  1	64.0	7.1	 25
134	  1	1699.0	160.1	 25
135	  1	61.0	8.3	 20
136	  1	56.0	7.1	 25
137	  1	60.0	9.9	 25
138	  1	1474.5	116.3	 20
139	  1	70.0	12.2	 25
140	  1	67.0	9.3	 25
141	  1	1588.3	250.7	 20
142	  1	1586.0	267.1	 25
143	  1	1427.0	240.0	 25
144	  1	63.0	8.7	 20
145	  1	91.0	13.9	 25
146	  1	1881.0	121.7	 25
147	  1	1714.0	279.9	 20
148	  1	1573.0	272.9	 25
149	  1	1438.0	242.3	 25
150	  1	1470.8	275.3	 20
151	  1	70.0	10.4	 25
152	  1	58.0	9.1	 25
153	  1	60.5	10.5	 20
154	  1	1735.0	317.9	 25
155	  1	67.0	11.3	 25
156	  1	55.0	7.8	 20
157	  1	71.0	13.4	 25
158	  1	73.0	16.4	 25
159	  1	55.0	7.2	 20
160	  1	65.0	10.3	 25
161	  1	365.0	38.4	 25
162	  1	133.8	18.6	 20
163	  1	68.0	9.4	 25
164	  1	62.0	11.3	 25
165	  1	70.0	12.0	 20
166	  1	65.0	9.5	 25
167	  1	67.0	10.7	 25
168	  1	60.0	11.5	 20
169	  1	59.0	9.1	 25
170	  1	54.0	10.3	 25
171	  1	50.3	9.9	 20
172	  1	50.0	9.3	 25
173	  1	56.0	10.4	 25
174	  1	51.5	10.8	 20
175	  1	185.0	30.6	 25
176	  1	76.0	17.3	 25
177	  1	423.0	62.9	 16
178	  1	97.3	12.8	 20
179	  1	52.5	7.3	 20
180	  1	51.0	8.2	 16
181	  1	52.3	8.7	 20
182	  1	58.5	9.3	 20
183	  1	58.0	10.1	 16
184	  1	51.5	10.9	 20
185	  1	51.0	9.5	 20
186	  1	48.0	8.3	 16
187	  1	73.3	12.7	 20
188	  1	155.0	18.5	 20
189	  1	112.5	13.0	 16
190	  1	55.8	8.4	 20
191	  1	100.0	19.7	 20
192	  1	85.3	13.7	 16
193	  1	124.0	17.1	 20
194	  1	147.0	15.3	 16
195	  1	176.0	18.2	 20
196	  1	75.0	25.5	 20
197	  1	138.0	15.0	 16
198	  1	72.3	13.3	 20
199	  1	74.0	10.3	 20
200	  1	103.0	16.3	 16
201	  1	69.0	10.8	 20
202	  1	56.3	7.7	 20
203	  1	50.0	6.4	 16
204	  1	82.3	16.2	 20
205	  1	69.5	10.0	 20
206	  1	57.3	9.1	 16
207	  1	76.3	11.7	 20
208	  1	68.0	8.4	 20
209	  1	322.3	24.7	 16
210	  1	148.8	22.3	 20
211	  1	69.8	8.8	 20
212	  1	340.3	41.0	 16
213	  1	66.0	12.7	 20
214	  1	50.3	9.4	 20
215	  1	71.0	10.9	 16
216	  1	63.0	9.8	 20
217	  1	80.3	12.3	 20
218	  1	86.5	10.6	 16
219	  1	58.5	12.0	 20
220	  1	74.3	7.2	 20
221	  1	67.0	11.2	 16
222	  1	114.3	10.8	 20
223	  1	60.8	8.7	 20
224	  1	161.3	24.1	 16
225	  1	53.3	9.4	 20
226	  1	51.3	11.3	 20
227	  1	62.5	17.0	 16
228	  1	51.3	7.8	 20
229	  1	59.3	8.4	 20
230	  1	76.0	13.1	 16
231	  1	96.3	14.8	 20
232	  1	233.5	39.6	 20
233	  1	175.8	20.6	 16
234	  1	50.3	8.7	 20
235	  1	48.0	7.2	 20
236	  1	53.3	7.4	 16
237	  1	57.5	9.1	 20
238	  1	61.0	9.3	 20
239	  1	51.5	7.9	 16
240	  1	52.5	10.7	 20
241	  1	47.0	5.0	 20
242	  1	71.3	10.9	 16
243	  1	61.0	9.5	 20
244	  1	93.0	14.1	 20
245	  1	113.0	15.3	 16
246	  1	52.5	7.5	 20
247	  1	51.8	9.2	 20
248	  1	58.0	9.0	 16
249	  1	56.0	10.1	 25
250	  1	49.0	6.5	 25
251	  1	50.0	7.6	 20
252	  1	49.0	9.3	 25
253	  1	54.0	9.0	 25
254	  1	49.3	7.7	 20
255	  1	53.0	8.7	 25
256	  1	59.0	16.7	 25
257	  1	45.5	7.7	 20
258	  1	55.0	10.6	 25
259	  1	48.0	8.4	 25
260	  1	71.3	10.4	 20
261	  1	58.0	8.9	 25
262	  1	64.0	7.8	 25
263	  1	157.0	18.0	 20
264	  1	80.0	13.1	 25
265	  1	192.0	19.1	 25
266	  1	59.3	9.8	 20
267	  1	54.0	10.5	 25
268	  1	95.0	13.7	 25
269	  1	134.3	23.3	 20
270	  1	58.0	9.0	 25
271	  1	58.0	8.4	 25
272	  1	88.3	12.8	 20
273	  1	81.0	19.7	 25
274	  1	62.0	8.1	 25
275	  1	71.0	12.8	 20
276	  1	56.0	8.1	 25
277	  1	53.0	8.9	 25
278	  1	50.3	7.7	 20
279	  1	63.0	8.8	 25
280	  1	54.0	8.5	 25
281	  1	56.8	9.8	 20
282	  1	58.0	8.6	 25
283	  1	83.0	15.3	 25
284	  1	61.0	10.5	 20
285	  1	139.0	23.4	 25
286	  1	83.0	9.8	 25
287	  1	60.5	10.8	 20
288	  1	111.0	18.0	 25
289	  1	60.0	7.8	 25
290	  1	61.0	7.2	 20
291	  1	56.0	24.1	 25
292	  1	55.0	9.7	 25
293	  1	53.8	9.0	 20
294	  1	58.0	9.9	 25
295	  1	60.0	12.5	 25
296	  1	120.5	20.9	 20
297	  1	61.0	11.6	 25
298	  1	70.0	10.7	 25
299	  1	69.5	13.2	 20
300	  1	62.0	9.2	 25
301	  1	201.0	32.0	 25
302	  1	82.0	12.1	 20
303	  1	53.0	7.7	 25
304	  1	441.0	52.4	 25
305	  1	51.3	10.0	 20
306	  1	60.0	10.1	 25
307	  1	55.0	11.0	 25
308	  1	75.3	12.2	 20
309	  1	57.0	9.1	 25
310	  1	58.0	11.0	 25
311	  1	57.3	10.4	 20
312	  1	70.0	11.4	 25
313	  1	63.0	8.8	 25
314	  1	78.5	16.9	 20
315	  1	79.0	38.8	 25
316	  1	77.0	10.9	 25
317	  1	54.5	10.4	 20
318	  1	58.0	7.9	 25
319	  1	58.0	10.9	 25
320	  1	61.3	10.9	 20
321	  1	110.0	18.7	 25
322	  1	61.3	9.8	 20
323	  1	94.0	14.5	 25
324	  1	102.0	31.9	 25
325	  1	84.5	10.6	 20
326	  1	62.0	8.0	 25
327	  1	93.0	19.0	 25
328	  1	53.5	6.8	 20
329	  1	50.0	7.9	 25
330	  1	49.0	7.5	 25
331	  1	53.0	8.7	 20
332	  1	59.0	8.3	 25
333	  1	59.0	9.8	 25
334	  1	64.5	10.8	 20
335	  1	94.0	18.1	 25
336	  1	53.0	7.7	 25
337	  1	58.5	11.0	 20
338	  1	93.0	15.1	 25
339	  1	66.0	9.2	 25
340	  1	51.3	9.3	 20
341	  1	51.0	7.2	 25
342	  1	49.0	7.7	 25
343	  1	78.0	13.1	 20
344	  1	53.0	7.0	 25
345	  1	61.0	10.3	 25
346	  1	132.3	12.0	 20
347	  1	55.0	11.1	 25
348	  1	60.0	12.0	 25
349	  1	58.0	9.1	 20
350	  1	47.0	5.7	 25
351	  1	51.0	6.4	 25
352	  1	55.3	6.1	 20
353	  1	80.0	15.8	 25
354	  1	52.0	8.1	 25
355	  1	80.0	10.4	 20
356	  1	53.0	8.4	 25
357	  1	67.0	9.5	 25
358	  1	59.3	8.7	 20
359	  1	60.0	9.6	 25
360	  1	190.0	25.7	 25
361	  1	64.3	8.8	 20
362	  1	53.0	7.0	 25
363	  1	65.0	10.7	 25
364	  1	72.3	14.0	 20
365	  1	51.0	7.7	 25
366	  1	162.0	19.2	 25
367	  1	87.5	13.0	 20
368	  1	71.0	12.6	 25
369	  1	57.0	7.4	 25
370	  1	55.0	9.1	 20
371	  1	56.0	8.5	 25
372	  1	68.0	15.8	 25
373	  1	69.3	12.1	 20
374	  1	94.0	14.4	 25
375	  1	74.0	11.8	 25
376	  1	75.5	12.7	 20
377	  1	82.0	15.2	 25
378	  1	65.0	12.5	 25
379	  1	144.5	17.6	 20
380	  1	89.0	10.0	 25
381	  1	112.0	10.7	 25
382	  1	69.8	13.4	 20
383	  1	103.0	15.6	 25
384	  1	194.0	29.8	 25
385	  1	219.0	38.3	 20
386	  1	85.0	11.2	 25
387	  1	66.0	10.4	 25
388	  1	69.8	10.0	 20
389	  1	56.0	10.3	 25
390	  1	53.0	7.6	 25
391	  1	56.3	8.6	 16
392	  1	56.0	8.6	 20
393	  1	52.3	9.5	 20
394	  1	51.0	11.8	 16
395	  1	54.3	9.3	 20
396	  1	50.8	55.5	 20
397	  1	51.3	8.3	 16
398	  1	53.0	8.6	 20
399	  1	234.5	32.6	 20
400	  1	136.0	15.3	 16
401	  1	374.3	35.9	 20
402	  1	777.3	78.5	 20
403	  1	59.5	9.7	 16
404	  1	99.3	14.8	 20
405	  1	59.0	7.1	 20
406	  1	62.8	12.4	 16
407	  1	54.3	8.0	 20
408	  1	60.3	13.4	 20
409	  1	52.3	9.8	 16
410	  1	54.0	6.6	 20
411	  1	69.3	9.8	 20
412	  1	64.3	11.6	 16
413	  1	54.5	7.7	 20
414	  1	53.3	7.1	 20
415	  1	49.0	10.5	 16
416	  1	60.3	9.8	 20
417	  1	54.5	7.1	 20
418	  1	60.0	15.3	 16
419	  1	63.3	13.2	 20
420	  1	74.5	16.2	 20
421	  1	62.0	10.1	 16
422	  1	526.0	58.8	 20
423	  1	54.8	8.8	 20
424	  1	77.0	14.8	 16
425	  1	425.3	53.5	 20
426	  1	70.3	12.1	 20
427	  1	57.8	10.2	 16
428	  1	67.0	7.2	 20
429	  1	68.5	14.5	 20
430	  1	52.3	5.5	 16
431	  1	53.8	9.0	 20
432	  1	52.5	8.3	 20
433	  1	59.3	12.0	 16
434	  1	61.3	8.8	 20
435	  1	62.0	9.2	 20
436	  1	63.3	13.4	 16
437	  1	53.8	8.8	 20
438	  1	52.5	9.3	 20
439	  1	59.3	9.9	 16
440	  1	74.0	20.5	 20
441	  1	99.5	16.9	 20
442	  1	97.5	14.4	 16
443	  1	73.0	11.9	 20
444	  1	59.3	10.5	 20
445	  1	1880.8	115.4	 16
446	  1	106.3	10.8	 20
447	  1	800.3	163.2	 20
448	  1	62.3	10.3	 16
449	  1	56.3	8.3	 20
450	  1	60.0	9.1	 16
451	  1	54.0	9.5	 20
452	  1	50.8	9.1	 20
453	  1	66.0	7.7	 16
454	  1	69.3	10.4	 20
455	  1	76.3	9.1	 20
456	  1	159.5	25.0	 16
457	  1	58.3	11.3	 20
458	  1	60.3	9.0	 20
459	  1	51.5	6.8	 16
460	  1	60.3	9.8	 20
461	  1	60.3	7.4	 20
462	  1	80.3	10.2	 20
463	  1	446.0	69.7	 25
464	  1	96.0	13.2	 25
465	  1	208.5	28.0	 20
466	  1	1573.0	251.9	 25
467	  1	66.0	9.8	 25
468	  1	52.0	5.3	 20
469	  1	51.0	9.1	 25
470	  1	62.0	12.8	 25
471	  1	100.0	17.4	 20
472	  1	54.0	10.0	 25
473	  1	61.0	9.0	 25
474	  1	107.3	10.0	 20
475	  1	75.0	8.6	 25
476	  1	51.0	6.0	 25
477	  1	65.5	10.5	 20
478	  1	118.0	19.9	 25
479	  1	56.0	8.4	 25
480	  1	59.5	8.7	 20
481	  1	58.0	11.0	 25
482	  1	62.0	7.2	 25
483	  1	110.0	16.8	 20
484	  1	136.0	22.1	 25
485	  1	68.0	8.8	 25
486	  1	107.3	17.2	 20
487	  1	138.0	21.8	 25
488	  1	70.0	12.5	 25
489	  1	51.5	7.7	 20
490	  1	54.0	10.7	 25
491	  1	67.0	9.2	 25
492	  1	113.8	14.6	 20
493	  1	53.0	9.6	 25
494	  1	47.0	5.1	 25
495	  1	61.0	9.2	 20
496	  1	68.0	10.8	 25
497	  1	52.0	8.0	 25
498	  1	52.0	5.8	 20
499	  1	94.0	10.6	 25
500	  1	201.0	24.7	 25
501	  1	60.0	9.8	 20
502	  1	58.0	7.9	 25
503	  1	71.0	11.1	 25
504	  1	414.0	59.1	 20
505	  1	106.0	13.9	 25
506	  1	189.0	23.3	 25
507	  1	49.0	8.2	 20
508	  1	55.0	8.8	 25
509	  1	53.0	7.4	 25
510	  1	53.0	7.3	 20
511	  1	50.0	7.1	 25
512	  1	148.0	22.5	 25
513	  1	50.0	7.6	 20
514	  1	57.0	10.6	 25
515	  1	52.0	8.2	 25
516	  1	53.3	10.1	 20
517	  1	48.0	8.0	 25
518	  1	47.0	8.1	 25
519	  1	55.8	10.7	 20
520	  1	55.0	12.6	 25
521	  1	69.0	10.5	 25
522	  1	88.0	9.4	 20
523	  1	54.0	10.4	 25
524	  1	59.0	28.5	 25
525	  1	48.3	6.4	 20
526	  1	50.0	7.5	 25
527	  1	86.0	12.3	 25
528	  1	50.3	8.2	 20
529	  1	54.0	6.5	 25
530	  1	51.0	12.3	 25
531	  1	66.3	10.8	 20
532	  1	48.0	7.1	 25
533	  1	50.0	7.4	 25
534	  1	50.5	9.6	 20
535	  1	55.0	8.8	 25
536	  1	49.0	8.1	 25
537	  1	81.5	10.6	 20
538	  1	100.0	13.5	 25
539	  1	64.0	9.4	 25
540	  1	77.3	12.2	 20
541	  1	53.0	8.2	 25
542	  1	52.0	6.9	 25
543	  1	64.0	9.3	 20
544	  1	64.0	10.5	 25
545	  1	64.0	10.9	 25
546	  1	108.0	18.5	 20
547	  1	876.0	81.8	 25
548	  1	917.0	90.9	 25
549	  1	352.8	28.6	 20
550	  1	67.0	12.4	 25
551	  1	67.0	11.4	 25
552	  1	63.3	8.9	 20
553	  1	51.0	6.8	 25
554	  1	51.0	8.6	 25
555	  1	58.3	9.4	 20
556	  1	57.0	9.3	 25
557	  1	52.0	8.2	 25
558	  1	51.0	8.6	 20
559	  1	66.0	8.1	 25
560	  1	73.0	11.3	 25
561	  1	59.3	11.9	 20
562	  1	108.0	14.2	 25
563	  1	54.0	9.5	 25
564	  1	54.0	11.6	 20
565	  1	63.0	10.8	 25
566	  1	105.0	13.2	 25
567	  1	162.0	10.7	 20
568	  1	70.0	9.1	 25
569	  1	157.0	16.5	 25
570	  1	269.0	19.2	 20
571	  1	1651.0	151.3	 25
572	  1	65.0	10.7	 25
573	  1	81.0	11.2	 20
574	  1	54.0	9.3	 25
575	  1	57.0	13.2	 25
576	  1	57.3	9.1	 20
577	  1	52.0	8.8	 25
578	  1	77.3	12.8	 20
579	  1	320.0	40.0	 25
580	  1	238.0	31.9	 25
581	  1	78.5	12.9	 20
582	  1	131.0	17.4	 25
583	  1	119.0	15.6	 25
584	  1	96.3	12.3	 20
585	  1	139.0	18.1	 25
586	  1	192.0	17.5	 25
587	  1	125.0	18.9	 20
588	  1	51.0	9.4	 25
589	  1	60.0	14.9	 25
590	  1	121.5	13.8	 20
591	  1	72.0	11.3	 25
592	  1	158.0	17.0	 25
593	  1	95.0	16.8	 20
594	  1	65.0	10.5	 25
595	  1	71.0	12.0	 25
596	  1	56.3	10.3	 20
597	  1	179.0	20.4	 25
598	  1	53.0	8.9	 25
599	  1	90.0	11.8	 20
600	  1	67.0	9.3	 25
601	  1	61.0	12.1	 25
602	  1	81.3	16.7	 20
603	  1	69.0	10.1	 25
604	  1	64.0	11.2	 20
605	  1	54.8	6.7	 16
606	  1	144.0	17.4	 20
607	  1	141.5	13.9	 20
608	  1	74.3	12.5	 16
609	  1	79.3	11.3	 20
610	  1	92.3	13.2	 20
611	  1	46.3	4.6	 16
612	  1	56.8	8.8	 20
613	  1	53.3	9.2	 20
614	  1	55.5	9.3	 16
615	  1	55.5	8.7	 20
616	  1	81.0	14.5	 20
617	  1	74.0	11.4	 16
618	  1	131.5	17.1	 20
619	  1	170.0	19.5	 20
620	  1	663.5	51.4	 16
621	  1	109.3	14.3	 20
622	  1	126.3	15.4	 20
623	  1	100.3	13.4	 16
624	  1	413.0	38.9	 20
625	  1	134.5	14.2	 20
626	  1	59.3	10.0	 16
627	  1	49.0	6.2	 20
628	  1	54.3	7.3	 20
629	  1	81.0	10.7	 16
630	  1	72.3	11.0	 20
631	  1	56.3	10.1	 20
632	  1	54.3	7.5	 16
633	  1	62.3	9.9	 20
634	  1	110.0	18.2	 20
635	  1	79.0	13.0	 16
636	  1	1886.8	217.6	 20
637	  1	69.8	11.4	 20
638	  1	2058.8	165.6	 16
639	  1	66.3	8.2	 20
  0	  2	60.0	9.2	 25
  1	  2	1837.8	221.6	 20
  2	  2	67.0	11.6	 25
  3	  2	1744.0	254.6	 25
  4	  2	70.8	15.7	 20
  5	  2	123.0	15.8	 25
  6	  2	94.0	14.7	 25
  7	  2	146.8	19.3	 20
  8	  2	59.0	10.1	 25
  9	  2	87.0	18.7	 25
 10	  2	54.0	6.2	 20
 11	  2	43.0	6.7	 25
 12	  2	45.0	8.2	 25
 13	  2	56.3	11.6	 20
 14	  2	89.0	15.1	 25
 15	  2	45.0	6.5	 25
 16	  2	49.3	5.7	 20
 17	  2	50.0	10.3	 25
 18	  2	91.0	13.4	 25
 19	  2	47.0	6.4	 20
 20	  2	44.0	8.7	 25
 21	  2	54.0	10.7	 25
 22	  2	45.8	5.5	 20
 23	  2	49.0	8.0	 25
 24	  2	54.0	8.1	 25
 25	  2	53.3	9.9	 20
 26	  2	55.0	8.6	 25
 27	  2	81.0	11.0	 25
 28	  2	102.0	13.3	 20
 29	  2	60.0	10.5	 25
 30	  2	56.0	11.3	 25
 31	  2	67.5	9.2	 20
 32	  2	407.0	40.0	 25
 33	  2	81.0	14.5	 25
 34	  2	49.0	8.9	 20
 35	  2	57.0	9.2	 25
 36	  2	53.0	7.7	 25
 37	  2	102.0	12.9	 20
 38	  2	54.0	9.7	 25
 39	  2	531.0	100.1	 25
 40	  2	52.3	8.8	 20
 41	  2	53.0	10.6	 25
 42	  2	54.0	10.7	 25
 43	  2	45.8	7.5	 20
 44	  2	48.0	9.2	 25
 45	  2	53.0	13.8	 25
 46	  2	48.3	6.6	 20
 47	  2	47.0	7.0	 25
 48	  2	46.0	12.5	 25
 49	  2	50.0	18.1	 20
 50	  2	50.0	9.2	 25
 51	  2	49.0	6.9	 25
 52	  2	50.0	8.9	 20
 53	  2	71.0	18.0	 25
 54	  2	61.0	7.4	 25
 55	  2	72.3	12.7	 20
 56	  2	60.0	22.4	 25
 57	  2	46.0	7.4	 25
 58	  2	48.8	8.5	 20
 59	  2	56.0	10.5	 25
 60	  2	73.0	9.6	 25
 61	  2	64.0	8.4	 20
 62	  2	1585.0	346.5	 25
 63	  2	59.0	10.0	 25
 64	  2	63.3	9.8	 20
 65	  2	63.0	13.5	 25
 66	  2	1421.0	307.5	 25
 67	  2	67.0	11.4	 20
 68	  2	57.0	7.1	 25
 69	  2	55.3	7.8	 20
 70	  2	58.0	9.0	 25
 71	  2	62.0	9.4	 25
 72	  2	54.3	7.0	 20
 73	  2	69.0	11.7	 25
 74	  2	55.0	10.7	 25
 75	  2	59.3	12.2	 20
 76	  2	55.0	7.1	 25
 77	  2	57.0	7.4	 25
 78	  2	59.5	9.7	 20
 79	  2	64.0	8.5	 25
 80	  2	56.0	7.1	 25
 81	  2	58.3	9.8	 20
 82	  2	54.0	7.0	 25
 83	  2	62.0	11.6	 25
 84	  2	58.0	8.3	 20
 85	  2	68.0	10.9	 25
 86	  2	1775.0	312.2	 25
 87	  2	100.5	28.5	 20
 88	  2	59.0	8.6	 25
 89	  2	59.0	10.0	 25
 90	  2	1171.3	289.7	 20
 91	  2	68.0	11.5	 25
 92	  2	1795.0	309.7	 25
 93	  2	66.5	28.9	 20
 94	  2	62.0	9.7	 25
 95	  2	57.0	10.0	 25
 96	  2	60.0	9.2	 20
 97	  2	64.0	12.5	 25
 98	  2	55.0	7.2	 25
 99	  2	49.3	6.0	 20
100	  2	57.0	13.5	 25
101	  2	53.0	9.0	 25
102	  2	56.5	10.8	 20
103	  2	75.0	12.6	 25
104	  2	60.0	10.1	 25
105	  2	56.3	7.8	 20
106	  2	55.5	7.2	 20
107	  2	54.0	8.1	 20
108	  2	50.0	8.6	 16
109	  2	67.5	12.8	 20
110	  2	79.5	13.5	 20
111	  2	58.5	12.1	 16
112	  2	67.0	11.5	 20
113	  2	68.0	8.6	 20
114	  2	92.3	14.9	 16
115	  2	61.3	12.8	 20
116	  2	1729.0	177.3	 20
117	  2	66.0	11.6	 16
118	  2	62.3	9.0	 20
119	  2	59.3	8.0	 20
120	  2	1687.3	121.1	 16
121	  2	78.8	12.8	 20
122	  2	1863.3	186.3	 20
123	  2	60.5	8.3	 16
124	  2	55.8	7.6	 20
125	  2	61.0	8.0	 20
126	  2	1518.5	171.1	 16
127	  2	65.5	10.2	 20
128	  2	73.0	9.5	 20
129	  2	63.8	8.1	 16
130	  2	144.3	22.3	 20
131	  2	122.8	13.8	 20
132	  2	114.0	13.1	 16
133	  2	68.3	11.2	 20
134	  2	1649.8	153.5	 20
135	  2	67.5	10.6	 16
136	  2	59.0	9.3	 20
137	  2	60.5	10.5	 20
138	  2	1525.8	137.6	 16
139	  2	82.3	14.3	 20
140	  2	1828.8	195.4	 20
141	  2	64.0	7.0	 16
142	  2	60.5	9.8	 20
143	  2	70.8	15.0	 20
144	  2	1656.5	152.2	 16
145	  2	81.3	9.1	 20
146	  2	1770.3	156.4	 20
147	  2	64.5	11.5	 16
148	  2	65.5	9.1	 20
149	  2	53.0	5.8	 20
150	  2	62.8	11.5	 16
151	  2	68.5	12.0	 20
152	  2	68.8	11.1	 20
153	  2	1674.8	147.2	 16
154	  2	1875.0	99.6	 20
155	  2	1784.5	170.9	 20
156	  2	67.8	9.6	 16
157	  2	67.0	17.5	 20
158	  2	77.3	11.6	 20
159	  2	57.3	11.9	 16
160	  2	58.3	9.6	 20
161	  2	210.3	27.0	 20
162	  2	163.5	19.2	 16
163	  2	75.3	12.0	 20
164	  2	66.3	9.0	 20
165	  2	57.8	9.1	 16
166	  2	59.0	8.9	 20
167	  2	63.3	21.1	 20
168	  2	58.0	8.7	 16
169	  2	51.8	10.4	 20
170	  2	54.0	11.6	 20
171	  2	59.0	13.9	 16
172	  2	46.5	8.2	 20
173	  2	47.3	6.0	 20
174	  2	51.5	8.9	 16
175	  2	76.5	12.0	 20
176	  2	54.5	7.4	 20
177	  2	84.3	9.8	 20
178	  2	71.0	12.0	 25
179	  2	51.0	8.3	 25
180	  2	46.5	6.1	 20
181	  2	49.0	11.6	 25
182	  2	54.0	7.2	 25
183	  2	57.5	9.4	 20
184	  2	50.0	8.0	 25
185	  2	53.0	7.9	 25
186	  2	48.5	5.7	 20
187	  2	66.0	8.4	 25
188	  2	90.0	14.4	 25
189	  2	138.3	18.3	 20
190	  2	58.0	8.1	 25
191	  2	84.0	14.7	 25
192	  2	57.0	6.6	 20
193	  2	103.0	13.8	 25
194	  2	243.0	23.5	 25
195	  2	88.3	17.9	 20
196	  2	88.0	17.0	 25
197	  2	128.3	17.2	 20
198	  2	54.0	7.1	 25
199	  2	68.0	14.1	 25
200	  2	62.0	9.4	 20
201	  2	64.0	8.1	 25
202	  2	52.0	9.6	 25
203	  2	49.5	8.5	 20
204	  2	68.0	10.0	 25
205	  2	51.0	7.9	 25
206	  2	57.3	8.8	 20
207	  2	62.0	10.4	 25
208	  2	62.0	11.6	 25
209	  2	131.0	16.5	 20
210	  2	189.0	22.0	 25
211	  2	74.0	18.3	 25
212	  2	192.3	43.7	 20
213	  2	68.0	14.4	 25
214	  2	48.0	6.3	 25
215	  2	70.0	10.7	 20
216	  2	60.0	9.9	 25
217	  2	72.0	11.7	 25
218	  2	104.5	13.8	 20
219	  2	62.0	12.8	 25
220	  2	64.0	10.1	 25
221	  2	66.0	10.4	 20
222	  2	134.0	19.5	 25
223	  2	60.0	10.5	 25
224	  2	136.3	17.8	 20
225	  2	58.0	11.8	 25
226	  2	47.0	8.0	 25
227	  2	50.3	7.5	 20
228	  2	47.0	7.6	 25
229	  2	55.0	8.6	 25
230	  2	53.0	8.4	 20
231	  2	56.0	7.7	 25
232	  2	87.0	15.1	 25
233	  2	98.5	17.2	 20
234	  2	50.0	8.2	 25
235	  2	46.0	7.0	 25
236	  2	51.3	7.5	 20
237	  2	49.0	6.5	 25
238	  2	50.0	5.9	 25
239	  2	50.0	8.2	 20
240	  2	50.0	9.1	 25
241	  2	49.0	7.4	 25
242	  2	54.5	8.8	 20
243	  2	53.0	10.0	 25
244	  2	59.0	12.8	 25
245	  2	64.3	11.9	 20
246	  2	54.0	8.0	 25
247	  2	50.0	7.7	 25
248	  2	53.0	8.4	 20
249	  2	50.0	6.8	 25
250	  2	48.0	8.6	 25
251	  2	51.3	10.3	 20
252	  2	52.0	10.8	 25
253	  2	48.0	7.7	 25
254	  2	47.5	9.7	 20
255	  2	48.0	6.0	 25
256	  2	50.0	8.5	 25
257	  2	47.5	7.4	 20
258	  2	49.0	6.4	 25
259	  2	47.0	7.9	 25
260	  2	51.3	6.6	 20
261	  2	51.0	10.3	 25
262	  2	56.0	9.1	 25
263	  2	141.5	15.5	 20
264	  2	89.0	10.2	 25
265	  2	110.0	16.2	 25
266	  2	53.0	9.3	 20
267	  2	45.0	5.7	 25
268	  2	65.0	11.2	 25
269	  2	48.5	8.5	 20
270	  2	44.0	8.2	 25
271	  2	61.0	9.1	 25
272	  2	53.0	7.5	 20
273	  2	58.0	7.9	 25
274	  2	72.0	10.3	 25
275	  2	87.0	14.8	 20
276	  2	51.0	6.7	 25
277	  2	52.0	14.5	 25
278	  2	60.3	8.7	 20
279	  2	74.0	14.0	 25
280	  2	60.0	37.8	 25
281	  2	54.0	9.2	 20
282	  2	54.0	8.5	 25
283	  2	135.0	20.6	 25
284	  2	74.0	11.0	 20
285	  2	81.0	12.2	 25
286	  2	103.0	16.5	 25
287	  2	54.0	7.2	 20
288	  2	62.0	9.8	 25
289	  2	60.0	9.6	 25
290	  2	54.3	6.2	 20
291	  2	51.0	8.8	 25
292	  2	50.0	7.0	 25
293	  2	47.8	8.9	 20
294	  2	51.0	8.5	 25
295	  2	71.0	10.6	 25
296	  2	149.0	21.0	 20
297	  2	59.0	8.5	 25
298	  2	57.0	8.5	 25
299	  2	54.8	8.1	 20
300	  2	68.0	11.0	 25
301	  2	105.0	17.0	 25
302	  2	80.5	9.9	 20
303	  2	51.0	9.0	 25
304	  2	72.0	12.3	 25
305	  2	53.0	10.6	 20
306	  2	51.0	7.1	 25
307	  2	49.0	7.4	 25
308	  2	48.3	7.7	 20
309	  2	48.0	5.6	 25
310	  2	59.0	10.5	 25
311	  2	53.5	8.7	 20
312	  2	55.0	7.6	 25
313	  2	55.0	10.3	 25
314	  2	59.5	7.6	 20
315	  2	55.0	8.3	 25
316	  2	66.0	10.8	 25
317	  2	50.5	10.8	 20
318	  2	48.0	8.9	 25
319	  2	66.0	9.8	 20
320	  2	56.3	6.2	 16
321	  2	95.5	14.9	 20
322	  2	65.3	9.3	 20
323	  2	112.8	17.6	 16
324	  2	69.0	10.5	 20
325	  2	127.0	17.1	 16
326	  2	80.0	11.2	 20
327	  2	52.3	8.4	 20
328	  2	48.3	6.1	 16
329	  2	53.0	7.3	 20
330	  2	51.0	9.6	 20
331	  2	45.8	8.3	 16
332	  2	49.5	7.7	 20
333	  2	50.5	6.7	 20
334	  2	54.3	7.7	 16
335	  2	47.3	6.3	 20
336	  2	56.0	7.2	 20
337	  2	53.3	8.6	 16
338	  2	51.3	8.8	 20
339	  2	54.8	10.9	 20
340	  2	56.5	10.6	 16
341	  2	47.8	10.4	 20
342	  2	47.3	7.0	 20
343	  2	68.3	11.6	 16
344	  2	50.3	8.8	 20
345	  2	52.3	7.9	 20
346	  2	70.0	12.7	 16
347	  2	48.3	6.7	 20
348	  2	59.3	12.0	 20
349	  2	53.0	10.7	 16
350	  2	47.5	6.4	 20
351	  2	53.3	7.6	 20
352	  2	54.5	7.4	 16
353	  2	59.3	8.9	 20
354	  2	54.5	9.2	 20
355	  2	71.0	11.5	 16
356	  2	54.0	12.7	 20
357	  2	53.0	7.2	 20
358	  2	62.0	9.8	 16
359	  2	59.5	8.7	 20
360	  2	88.5	10.1	 20
361	  2	51.3	7.4	 16
362	  2	51.3	8.0	 20
363	  2	60.0	8.6	 20
364	  2	66.3	10.4	 16
365	  2	54.3	8.2	 20
366	  2	110.8	13.2	 20
367	  2	65.0	10.2	 16
368	  2	67.3	10.7	 20
369	  2	57.0	8.3	 20
370	  2	55.3	10.3	 16
371	  2	49.0	8.2	 20
372	  2	53.3	8.2	 20
373	  2	81.3	13.4	 16
374	  2	123.0	22.4	 20
375	  2	87.5	13.3	 20
376	  2	61.8	12.1	 16
377	  2	63.8	10.3	 20
378	  2	60.0	9.1	 20
379	  2	65.3	9.4	 16
380	  2	119.5	14.0	 20
381	  2	117.3	16.0	 20
382	  2	74.0	9.4	 16
383	  2	64.0	9.7	 20
384	  2	118.3	18.2	 20
385	  2	82.0	12.3	 16
386	  2	54.8	11.2	 20
387	  2	51.3	7.6	 20
388	  2	54.3	9.3	 16
389	  2	53.5	7.4	 20
390	  2	49.0	10.6	 20
391	  2	49.0	9.3	 20
392	  2	48.0	7.8	 25
393	  2	48.0	7.6	 25
394	  2	49.0	5.1	 20
395	  2	54.0	9.6	 25
396	  2	49.0	9.2	 25
397	  2	51.3	8.8	 20
398	  2	59.0	12.1	 25
399	  2	120.0	19.5	 25
400	  2	220.3	26.6	 20
401	  2	413.0	42.7	 25
402	  2	103.0	17.2	 25
403	  2	66.0	10.7	 20
404	  2	75.0	13.1	 25
405	  2	53.0	9.5	 25
406	  2	66.0	8.7	 20
407	  2	61.0	8.1	 25
408	  2	66.0	21.4	 25
409	  2	55.3	9.9	 20
410	  2	52.0	8.6	 25
411	  2	60.0	14.1	 25
412	  2	54.0	9.6	 20
413	  2	54.0	11.9	 25
414	  2	52.0	8.5	 25
415	  2	47.0	9.7	 20
416	  2	63.0	9.2	 25
417	  2	53.0	10.9	 25
418	  2	50.0	10.1	 20
419	  2	54.0	9.1	 25
420	  2	53.0	7.1	 25
421	  2	61.3	11.5	 20
422	  2	89.0	14.9	 25
423	  2	55.0	6.3	 25
424	  2	76.3	11.1	 20
425	  2	222.0	29.2	 25
426	  2	72.0	10.4	 25
427	  2	58.5	12.1	 20
428	  2	79.0	12.8	 25
429	  2	55.0	8.1	 25
430	  2	59.0	11.4	 20
431	  2	54.0	8.1	 25
432	  2	50.0	6.6	 25
433	  2	52.5	8.1	 20
434	  2	50.0	8.5	 25
435	  2	51.0	9.6	 25
436	  2	52.0	9.1	 20
437	  2	52.0	9.6	 25
438	  2	57.0	9.4	 25
439	  2	56.0	10.1	 20
440	  2	59.0	10.4	 25
441	  2	66.0	13.0	 25
442	  2	61.5	11.1	 20
443	  2	53.0	7.8	 25
444	  2	63.0	10.1	 25
445	  2	512.5	62.9	 20
446	  2	59.0	10.7	 25
447	  2	146.0	26.1	 25
448	  2	67.5	9.5	 20
449	  2	64.0	9.2	 25
450	  2	62.0	12.0	 25
451	  2	49.0	7.3	 20
452	  2	49.0	6.3	 25
453	  2	56.0	8.6	 20
454	  2	66.0	12.6	 25
455	  2	85.0	11.2	 25
456	  2	53.3	10.0	 20
457	  2	51.0	6.8	 25
458	  2	49.0	7.7	 25
459	  2	44.8	10.4	 20
460	  2	53.0	7.2	 25
461	  2	46.0	8.3	 25
462	  2	103.3	18.6	 20
463	  2	86.0	9.6	 25
464	  2	65.0	7.0	 25
465	  2	132.3	18.9	 20
466	  2	384.0	76.4	 25
467	  2	52.0	7.3	 25
468	  2	55.3	9.4	 20
469	  2	51.0	7.6	 25
470	  2	58.0	8.0	 25
471	  2	55.3	9.1	 20
472	  2	53.0	8.8	 25
473	  2	53.0	13.2	 25
474	  2	72.0	10.5	 20
475	  2	60.0	10.0	 25
476	  2	53.0	9.7	 25
477	  2	52.8	8.5	 20
478	  2	54.0	10.4	 25
479	  2	51.0	8.9	 25
480	  2	45.5	7.8	 20
481	  2	54.0	10.7	 25
482	  2	49.0	6.5	 25
483	  2	57.0	6.0	 20
484	  2	78.0	13.6	 25
485	  2	68.0	8.2	 25
486	  2	126.0	14.2	 20
487	  2	144.0	16.4	 25
488	  2	75.0	12.5	 25
489	  2	50.3	8.5	 20
490	  2	56.0	10.5	 25
491	  2	53.0	9.2	 25
492	  2	59.5	11.7	 20
493	  2	56.0	6.9	 25
494	  2	45.0	8.1	 25
495	  2	63.3	7.8	 20
496	  2	55.0	9.7	 25
497	  2	48.0	6.7	 25
498	  2	52.5	7.6	 20
499	  2	68.0	10.8	 25
500	  2	74.0	6.7	 25
501	  2	51.0	7.0	 20
502	  2	54.0	8.5	 25
503	  2	70.0	31.8	 25
504	  2	84.8	10.5	 20
505	  2	68.0	12.8	 25
506	  2	99.0	13.9	 25
507	  2	51.8	8.5	 20
508	  2	51.0	8.4	 25
509	  2	47.0	8.0	 25
510	  2	53.3	9.2	 20
511	  2	53.0	8.1	 25
512	  2	67.0	10.7	 25
513	  2	46.5	9.5	 20
514	  2	48.0	4.9	 25
515	  2	52.0	6.5	 25
516	  2	58.5	9.3	 20
517	  2	51.0	6.5	 25
518	  2	50.0	8.5	 25
519	  2	61.8	11.9	 20
520	  2	48.0	8.9	 25
521	  2	47.0	7.5	 25
522	  2	59.3	9.1	 20
523	  2	45.0	9.2	 25
524	  2	50.0	7.4	 25
525	  2	50.5	9.5	 20
526	  2	53.0	8.3	 25
527	  2	83.0	10.3	 25
528	  2	51.3	5.3	 20
529	  2	51.0	7.6	 25
530	  2	49.0	8.2	 25
531	  2	45.0	7.4	 20
532	  2	47.0	9.0	 25
533	  2	50.3	7.4	 20
534	  2	49.5	6.6	 16
535	  2	48.5	6.7	 20
536	  2	53.0	8.3	 20
537	  2	74.3	8.8	 16
538	  2	58.3	10.5	 20
539	  2	56.0	8.9	 20
540	  2	59.3	7.9	 16
541	  2	64.5	11.7	 20
542	  2	53.5	9.0	 20
543	  2	50.3	8.2	 16
544	  2	61.5	21.1	 20
545	  2	60.0	8.7	 20
546	  2	60.3	7.6	 16
547	  2	257.8	30.1	 20
548	  2	633.5	86.8	 20
549	  2	192.0	25.4	 16
550	  2	63.0	11.0	 20
551	  2	55.8	7.5	 20
552	  2	52.8	6.0	 16
553	  2	49.5	10.7	 20
554	  2	54.3	7.5	 20
555	  2	52.8	10.4	 16
556	  2	48.5	6.9	 20
557	  2	48.0	5.4	 20
558	  2	47.5	8.9	 16
559	  2	53.0	10.4	 20
560	  2	81.0	11.1	 20
561	  2	49.8	6.4	 16
562	  2	55.0	8.1	 20
563	  2	51.0	7.5	 20
564	  2	79.8	11.4	 16
565	  2	65.3	8.0	 20
566	  2	79.5	10.6	 20
567	  2	100.5	11.5	 16
568	  2	95.3	14.6	 20
569	  2	77.8	11.0	 20
570	  2	138.0	15.4	 16
571	  2	571.0	82.1	 20
572	  2	53.0	7.5	 20
573	  2	59.8	12.6	 16
574	  2	56.3	6.7	 20
575	  2	49.8	7.7	 20
576	  2	66.3	16.1	 16
577	  2	51.3	7.5	 20
578	  2	75.5	13.2	 20
579	  2	112.0	10.8	 16
580	  2	109.3	16.6	 20
581	  2	55.5	7.4	 16
582	  2	55.8	8.2	 20
583	  2	90.5	11.0	 20
584	  2	72.5	10.4	 16
585	  2	297.3	20.7	 20
586	  2	106.3	15.8	 20
587	  2	64.3	8.8	 16
588	  2	42.3	7.6	 20
589	  2	56.5	11.2	 20
590	  2	49.5	9.6	 16
591	  2	78.3	14.0	 20
592	  2	118.5	13.2	 20
593	  2	87.0	9.4	 16
594	  2	91.0	15.3	 20
595	  2	98.0	14.1	 20
596	  2	54.5	16.3	 16
597	  2	96.5	13.2	 20
598	  2	58.3	12.5	 20
599	  2	80.8	10.4	 16
600	  2	93.0	9.3	 20
601	  2	51.0	7.4	 20
602	  2	59.3	9.9	 16
603	  2	65.3	8.5	 20
604	  2	52.0	8.4	 25
605	  2	51.5	7.1	 20
606	  2	100.0	12.3	 25
607	  2	59.0	7.8	 25
608	  2	49.0	5.0	 20
609	  2	56.0	7.7	 25
610	  2	48.0	6.4	 25
611	  2	54.3	8.8	 20
612	  2	47.0	7.1	 25
613	  2	49.0	8.3	 25
614	  2	51.8	9.6	 20
615	  2	55.0	7.8	 25
616	  2	81.0	13.6	 25
617	  2	67.5	10.5	 20
618	  2	67.0	9.3	 25
619	  2	91.0	13.2	 25
620	  2	443.3	36.9	 20
621	  2	129.0	17.4	 25
622	  2	107.0	13.0	 25
623	  2	131.8	16.5	 20
624	  2	127.0	22.7	 25
625	  2	68.0	16.1	 25
626	  2	64.8	11.9	 20
627	  2	48.0	7.9	 25
628	  2	56.0	11.0	 25
629	  2	51.3	10.7	 20
630	  2	69.0	9.3	 25
631	  2	55.0	8.5	 25
632	  2	50.5	7.1	 20
633	  2	61.0	10.2	 25
634	  2	61.0	10.5	 25
635	  2	79.3	13.5	 20
636	  2	63.0	13.1	 25
637	  2	1910.0	377.4	 25
638	  2	64.3	7.4	 20
639	  2	1977.0	310.7	 25
  0	  3	2037.0	483.9	 25
  1	  3	57.0	8.0	 20
  2	  3	1712.0	391.8	 25
  3	  3	57.0	6.7	 25
  4	  3	68.5	12.7	 20
  5	  3	146.0	23.9	 25
  6	  3	61.0	9.9	 25
  7	  3	55.0	7.2	 20
  8	  3	64.0	8.8	 25
  9	  3	91.0	11.4	 25
 10	  3	92.3	13.5	 20
 11	  3	183.0	23.2	 25
 12	  3	119.0	18.8	 25
 13	  3	167.0	23.8	 20
 14	  3	73.0	12.3	 25
 15	  3	63.0	11.9	 25
 16	  3	52.3	12.1	 20
 17	  3	60.0	9.3	 25
 18	  3	57.0	10.7	 25
 19	  3	56.3	9.1	 20
 20	  3	82.0	13.7	 25
 21	  3	58.0	10.3	 25
 22	  3	49.3	7.4	 20
 23	  3	52.0	9.3	 25
 24	  3	51.0	8.2	 25
 25	  3	44.3	6.2	 20
 26	  3	58.0	10.0	 25
 27	  3	50.0	9.2	 25
 28	  3	57.5	8.8	 20
 29	  3	73.0	10.4	 25
 30	  3	119.0	20.0	 25
 31	  3	95.0	14.8	 20
 32	  3	221.0	27.0	 25
 33	  3	72.0	13.8	 25
 34	  3	97.3	16.9	 20
 35	  3	56.0	8.4	 20
 36	  3	67.0	11.5	 20
 37	  3	144.3	14.0	 16
 38	  3	120.3	15.5	 20
 39	  3	215.0	28.4	 20
 40	  3	71.0	14.9	 16
 41	  3	59.0	10.5	 20
 42	  3	55.8	10.6	 20
 43	  3	57.8	7.8	 16
 44	  3	55.0	8.4	 20
 45	  3	82.5	17.5	 20
 46	  3	64.5	12.4	 16
 47	  3	50.3	6.9	 20
 48	  3	52.5	10.0	 20
 49	  3	60.0	16.9	 16
 50	  3	49.3	8.3	 20
 51	  3	45.0	11.9	 20
 52	  3	80.3	12.3	 16
 53	  3	54.0	12.3	 20
 54	  3	50.0	9.5	 20
 55	  3	64.0	9.7	 16
 56	  3	71.5	12.4	 20
 57	  3	47.3	6.3	 20
 58	  3	54.8	8.8	 16
 59	  3	52.3	9.6	 20
 60	  3	85.5	15.2	 20
 61	  3	65.0	11.0	 16
 62	  3	1754.0	407.1	 20
 63	  3	61.5	9.3	 20
 64	  3	56.0	9.2	 16
 65	  3	59.0	8.6	 20
 66	  3	64.0	12.5	 20
 67	  3	73.8	15.2	 16
 68	  3	68.0	12.8	 20
 69	  3	1690.5	248.4	 20
 70	  3	1669.5	134.9	 16
 71	  3	1682.8	144.2	 20
 72	  3	58.8	12.1	 16
 73	  3	72.3	11.5	 20
 74	  3	1896.5	377.1	 20
 75	  3	67.0	9.7	 16
 76	  3	1433.0	415.4	 20
 77	  3	1460.8	111.4	 20
 78	  3	63.0	9.3	 16
 79	  3	69.5	12.5	 20
 80	  3	61.5	8.4	 20
 81	  3	1735.3	252.9	 16
 82	  3	1728.0	139.6	 20
 83	  3	1607.0	117.5	 20
 84	  3	63.8	11.1	 16
 85	  3	71.5	10.8	 20
 86	  3	1836.8	320.8	 20
 87	  3	62.5	10.7	 16
 88	  3	60.5	9.6	 20
 89	  3	61.5	11.3	 20
 90	  3	59.8	11.0	 16
 91	  3	81.8	13.2	 20
 92	  3	1790.3	337.5	 20
 93	  3	69.0	9.7	 16
 94	  3	1525.3	402.3	 20
 95	  3	1451.5	167.8	 20
 96	  3	58.0	9.0	 16
 97	  3	62.3	15.4	 20
 98	  3	55.3	8.7	 20
 99	  3	55.0	9.6	 16
100	  3	1225.8	327.6	 20
101	  3	46.3	6.1	 20
102	  3	58.0	11.8	 16
103	  3	68.3	11.0	 20
104	  3	1787.3	260.0	 20
105	  3	1890.0	203.8	 16
106	  3	1734.0	312.5	 25
107	  3	63.0	8.6	 25
108	  3	57.0	9.1	 20
109	  3	66.0	12.2	 25
110	  3	65.0	9.0	 25
111	  3	62.3	9.3	 20
112	  3	106.0	15.0	 25
113	  3	85.0	14.6	 25
114	  3	379.0	27.2	 20
115	  3	76.0	11.9	 25
116	  3	1740.0	205.1	 25
117	  3	61.3	7.7	 20
118	  3	63.0	9.1	 25
119	  3	69.0	11.4	 25
120	  3	1780.3	149.1	 20
121	  3	77.0	7.5	 25
122	  3	1973.0	211.5	 25
123	  3	59.3	7.5	 20
124	  3	58.0	6.7	 25
125	  3	62.0	15.2	 25
126	  3	57.0	7.0	 20
127	  3	79.0	12.7	 25
128	  3	70.0	12.0	 25
129	  3	109.8	15.3	 20
130	  3	86.0	12.7	 25
131	  3	1201.0	129.0	 25
132	  3	88.0	11.4	 20
133	  3	69.0	9.1	 25
134	  3	1702.0	154.4	 25
135	  3	59.3	8.8	 20
136	  3	56.0	11.3	 25
137	  3	67.0	10.9	 25
138	  3	1564.3	103.7	 20
139	  3	70.0	11.9	 25
140	  3	1742.0	244.8	 25
141	  3	63.5	10.7	 20
142	  3	62.0	10.2	 25
143	  3	65.0	14.9	 25
144	  3	1668.3	213.9	 20
145	  3	74.0	10.5	 25
146	  3	1700.0	236.3	 25
147	  3	65.0	7.8	 20
148	  3	60.0	9.4	 25
149	  3	67.0	15.0	 25
150	  3	57.3	9.3	 20
151	  3	70.0	10.5	 25
152	  3	60.0	9.0	 25
153	  3	1821.8	133.2	 20
154	  3	1812.0	70.9	 25
155	  3	1752.0	150.9	 25
156	  3	62.8	8.3	 20
157	  3	73.0	8.5	 25
158	  3	74.0	14.2	 25
159	  3	50.0	7.6	 20
160	  3	49.0	6.8	 25
161	  3	252.0	31.2	 25
162	  3	227.3	33.8	 20
163	  3	59.0	10.1	 25
164	  3	65.0	11.8	 25
165	  3	50.0	9.6	 20
166	  3	54.0	8.1	 25
167	  3	138.0	22.9	 25
168	  3	54.0	7.3	 20
169	  3	50.0	8.6	 25
170	  3	64.0	11.4	 25
171	  3	70.8	11.4	 20
172	  3	45.0	7.9	 25
173	  3	50.0	7.6	 25
174	  3	48.8	8.5	 20
175	  3	56.0	10.9	 25
176	  3	55.0	8.2	 25
177	  3	74.5	10.3	 20
178	  3	415.0	45.2	 25
179	  3	489.0	35.8	 25
180	  3	85.5	11.3	 20
181	  3	58.0	9.5	 25
182	  3	45.0	9.2	 25
183	  3	49.3	6.7	 20
184	  3	54.0	8.8	 25
185	  3	57.0	9.2	 25
186	  3	57.3	19.2	 20
187	  3	99.0	16.7	 25
188	  3	111.0	15.5	 25
189	  3	168.3	15.9	 20
190	  3	74.0	10.2	 25
191	  3	50.0	10.2	 25
192	  3	68.3	12.7	 20
193	  3	517.0	85.8	 25
194	  3	1167.0	81.8	 25
195	  3	1361.3	93.9	 20
196	  3	115.0	16.3	 25
197	  3	75.0	10.7	 20
198	  3	51.0	8.4	 25
199	  3	90.0	13.8	 25
200	  3	50.0	11.4	 20
201	  3	67.0	12.6	 25
202	  3	76.0	9.7	 25
203	  3	102.0	11.9	 20
204	  3	62.0	51.0	 25
205	  3	52.0	8.5	 25
206	  3	60.5	9.3	 20
207	  3	63.0	8.7	 25
208	  3	87.0	15.1	 25
209	  3	118.8	19.5	 20
210	  3	138.0	21.4	 25
211	  3	77.0	14.3	 25
212	  3	90.8	15.4	 20
213	  3	76.0	11.1	 25
214	  3	75.0	10.3	 25
215	  3	71.0	12.0	 20
216	  3	133.0	23.2	 25
217	  3	67.0	9.6	 25
218	  3	52.0	6.1	 20
219	  3	68.0	13.1	 25
220	  3	135.0	15.4	 25
221	  3	333.3	25.9	 20
222	  3	278.0	63.9	 25
223	  3	138.0	20.9	 25
224	  3	57.8	8.1	 20
225	  3	67.0	11.5	 25
226	  3	53.0	6.9	 25
227	  3	84.3	14.1	 20
228	  3	84.0	23.3	 25
229	  3	69.0	100.9	 25
230	  3	51.8	8.3	 20
231	  3	62.0	10.2	 25
232	  3	61.0	10.5	 25
233	  3	53.3	7.7	 20
234	  3	53.0	7.8	 25
235	  3	52.0	8.3	 25
236	  3	44.8	8.5	 20
237	  3	48.0	7.3	 25
238	  3	54.0	10.0	 25
239	  3	48.5	7.2	 20
240	  3	55.0	10.2	 25
241	  3	65.0	15.5	 25
242	  3	53.0	6.8	 20
243	  3	71.0	12.9	 25
244	  3	56.0	10.0	 25
245	  3	124.0	14.2	 20
246	  3	90.0	10.4	 25
247	  3	91.0	12.3	 25
248	  3	53.3	10.5	 16
249	  3	54.3	10.0	 20
250	  3	46.8	7.3	 20
251	  3	59.3	8.6	 16
252	  3	59.3	7.7	 20
253	  3	50.0	7.1	 20
254	  3	58.3	7.4	 16
255	  3	72.8	26.0	 20
256	  3	50.0	8.5	 20
257	  3	49.0	7.3	 16
258	  3	74.5	9.9	 20
259	  3	118.3	10.7	 20
260	  3	70.3	6.2	 16
261	  3	53.5	8.1	 20
262	  3	51.5	8.9	 20
263	  3	52.8	9.6	 16
264	  3	52.3	10.0	 20
265	  3	58.0	7.7	 20
266	  3	60.5	7.5	 16
267	  3	51.5	9.0	 20
268	  3	45.3	5.7	 20
269	  3	75.5	10.4	 16
270	  3	52.3	7.3	 20
271	  3	52.3	11.4	 20
272	  3	73.0	12.7	 16
273	  3	58.0	10.3	 20
274	  3	61.3	12.4	 20
275	  3	57.8	46.2	 16
276	  3	55.3	9.3	 20
277	  3	76.3	13.5	 20
278	  3	48.3	7.6	 16
279	  3	58.5	13.8	 20
280	  3	56.8	9.3	 20
281	  3	60.0	7.5	 16
282	  3	53.0	6.1	 20
283	  3	53.8	10.5	 20
284	  3	52.0	8.5	 16
285	  3	56.0	8.7	 20
286	  3	55.0	8.5	 20
287	  3	80.8	11.2	 16
288	  3	95.5	13.5	 20
289	  3	68.3	7.9	 20
290	  3	68.8	8.2	 16
291	  3	54.0	8.0	 20
292	  3	51.3	7.3	 20
293	  3	55.8	11.9	 16
294	  3	52.8	8.8	 20
295	  3	47.3	7.1	 20
296	  3	50.3	7.9	 16
297	  3	47.0	10.4	 20
298	  3	49.3	9.4	 20
299	  3	54.0	8.8	 16
300	  3	44.3	8.7	 20
301	  3	63.0	10.5	 20
302	  3	52.5	10.1	 16
303	  3	59.8	10.4	 20
304	  3	52.5	7.5	 20
305	  3	68.3	10.5	 16
306	  3	61.0	10.3	 20
307	  3	51.3	10.5	 20
308	  3	50.0	7.3	 16
309	  3	67.3	16.2	 20
310	  3	64.5	9.8	 20
311	  3	753.5	70.5	 16
312	  3	172.5	21.0	 20
313	  3	61.0	7.4	 20
314	  3	58.8	11.5	 16
315	  3	55.5	8.4	 20
316	  3	61.0	8.5	 20
317	  3	83.3	9.0	 16
318	  3	96.0	8.8	 20
319	  3	75.0	11.7	 25
320	  3	96.5	13.8	 20
321	  3	405.0	67.5	 25
322	  3	62.0	9.4	 25
323	  3	391.3	42.7	 20
324	  3	513.0	58.7	 25
325	  3	94.8	14.8	 20
326	  3	54.0	7.1	 25
327	  3	48.0	5.6	 25
328	  3	70.3	12.4	 20
329	  3	59.0	7.0	 25
330	  3	47.0	7.7	 25
331	  3	50.3	8.8	 20
332	  3	59.0	10.1	 25
333	  3	51.0	9.5	 25
334	  3	56.0	10.9	 20
335	  3	46.0	9.6	 25
336	  3	45.0	5.4	 25
337	  3	50.3	7.2	 20
338	  3	74.0	13.8	 25
339	  3	53.0	7.0	 25
340	  3	71.0	10.8	 20
341	  3	79.0	13.5	 25
342	  3	48.0	6.1	 25
343	  3	44.3	7.2	 20
344	  3	191.0	41.7	 25
345	  3	54.0	7.7	 25
346	  3	78.5	43.8	 20
347	  3	53.0	10.8	 25
348	  3	60.0	8.3	 25
349	  3	53.0	8.3	 20
350	  3	196.0	43.4	 25
351	  3	217.0	34.6	 25
352	  3	52.3	9.7	 20
353	  3	67.0	12.2	 25
354	  3	49.0	9.2	 25
355	  3	48.8	9.3	 20
356	  3	52.0	7.5	 25
357	  3	50.0	7.7	 25
358	  3	49.3	9.4	 20
359	  3	52.0	6.3	 25
360	  3	49.0	8.5	 25
361	  3	49.3	5.4	 20
362	  3	59.0	9.9	 25
363	  3	104.0	18.6	 25
364	  3	103.0	13.4	 20
365	  3	167.0	29.8	 25
366	  3	119.0	19.0	 25
367	  3	73.3	13.0	 20
368	  3	63.0	9.4	 25
369	  3	69.0	11.4	 25
370	  3	53.5	8.6	 20
371	  3	52.0	9.2	 25
372	  3	48.0	5.5	 25
373	  3	73.0	12.2	 20
374	  3	61.0	10.2	 25
375	  3	168.0	20.9	 25
376	  3	136.0	17.4	 20
377	  3	76.0	8.7	 25
378	  3	71.0	11.8	 25
379	  3	99.5	17.5	 20
380	  3	60.0	10.4	 25
381	  3	52.0	8.7	 25
382	  3	53.0	7.2	 20
383	  3	54.0	8.7	 25
384	  3	64.0	8.8	 25
385	  3	51.3	9.3	 20
386	  3	64.0	10.0	 25
387	  3	59.0	6.4	 25
388	  3	59.8	10.4	 20
389	  3	55.0	9.0	 25
390	  3	54.0	8.0	 25
391	  3	73.8	13.7	 20
392	  3	52.0	8.4	 25
393	  3	55.0	8.3	 25
394	  3	163.3	20.5	 20
395	  3	210.0	25.4	 25
396	  3	62.0	15.2	 25
397	  3	50.3	9.0	 20
398	  3	56.0	9.3	 25
399	  3	53.0	9.9	 25
400	  3	111.3	15.7	 20
401	  3	287.0	43.1	 25
402	  3	131.0	11.4	 25
403	  3	116.3	18.5	 20
404	  3	1188.0	156.6	 25
405	  3	90.0	11.4	 25
406	  3	92.0	16.6	 20
407	  3	76.0	11.4	 25
408	  3	57.0	8.1	 25
409	  3	53.3	8.2	 20
410	  3	52.0	8.3	 25
411	  3	53.0	8.2	 25
412	  3	52.5	7.9	 20
413	  3	52.0	7.6	 25
414	  3	51.0	8.4	 25
415	  3	54.0	10.9	 20
416	  3	48.0	6.3	 25
417	  3	50.0	8.7	 25
418	  3	47.0	6.1	 20
419	  3	132.0	21.3	 25
420	  3	142.0	21.5	 25
421	  3	85.8	13.3	 20
422	  3	52.0	8.3	 25
423	  3	95.0	14.8	 25
424	  3	75.5	11.3	 20
425	  3	83.0	11.7	 25
426	  3	74.0	11.7	 25
427	  3	72.0	10.9	 20
428	  3	75.0	12.3	 25
429	  3	51.0	9.4	 25
430	  3	51.0	7.4	 20
431	  3	57.0	9.9	 25
432	  3	47.0	7.2	 25
433	  3	54.3	8.7	 20
434	  3	54.0	8.5	 25
435	  3	72.0	9.4	 25
436	  3	49.3	6.4	 20
437	  3	194.0	25.7	 25
438	  3	249.0	39.7	 25
439	  3	316.3	32.1	 20
440	  3	77.0	9.4	 25
441	  3	69.0	12.1	 25
442	  3	109.8	16.5	 20
443	  3	48.0	7.7	 25
444	  3	50.0	9.4	 25
445	  3	90.3	11.0	 20
446	  3	64.0	10.2	 25
447	  3	95.0	14.8	 25
448	  3	51.5	9.8	 20
449	  3	53.0	6.8	 25
450	  3	62.0	9.2	 25
451	  3	81.5	9.9	 20
452	  3	48.0	8.9	 25
453	  3	64.3	10.5	 20
454	  3	49.0	8.3	 25
455	  3	48.0	7.1	 25
456	  3	54.3	9.3	 20
457	  3	56.0	13.5	 25
458	  3	55.0	8.7	 25
459	  3	68.8	9.1	 20
460	  3	164.0	20.9	 25
461	  3	165.0	26.0	 20
462	  3	267.8	24.5	 16
463	  3	105.8	16.6	 20
464	  3	1175.3	135.6	 20
465	  3	55.3	5.8	 16
466	  3	65.5	8.9	 20
467	  3	48.3	7.3	 20
468	  3	74.3	9.7	 16
469	  3	57.3	12.4	 20
470	  3	65.5	18.8	 20
471	  3	46.0	7.5	 16
472	  3	48.3	9.9	 20
473	  3	53.3	15.5	 20
474	  3	52.8	8.4	 16
475	  3	235.5	45.0	 20
476	  3	53.3	10.2	 20
477	  3	53.5	10.4	 16
478	  3	54.3	10.4	 20
479	  3	54.3	8.2	 20
480	  3	50.3	7.7	 16
481	  3	50.3	8.5	 20
482	  3	55.0	8.2	 20
483	  3	145.3	16.3	 16
484	  3	178.3	22.2	 20
485	  3	50.0	6.9	 20
486	  3	48.5	9.9	 16
487	  3	48.3	8.0	 20
488	  3	54.0	7.2	 20
489	  3	102.5	13.1	 16
490	  3	66.3	9.2	 20
491	  3	48.3	10.4	 20
492	  3	78.0	8.7	 16
493	  3	48.8	9.6	 20
494	  3	60.5	6.7	 20
495	  3	48.3	8.1	 16
496	  3	48.3	7.4	 20
497	  3	79.3	8.6	 20
498	  3	107.0	19.2	 16
499	  3	248.3	22.4	 20
500	  3	157.3	20.2	 20
501	  3	58.3	7.0	 16
502	  3	901.8	105.2	 20
503	  3	58.0	10.0	 20
504	  3	57.0	7.8	 16
505	  3	186.3	26.8	 20
506	  3	545.8	38.6	 20
507	  3	239.3	20.5	 16
508	  3	187.3	20.4	 20
509	  3	168.8	16.8	 20
510	  3	448.5	36.8	 16
511	  3	57.8	10.0	 20
512	  3	57.8	8.8	 20
513	  3	56.3	10.2	 16
514	  3	47.3	7.9	 20
515	  3	52.3	8.8	 20
516	  3	48.0	5.8	 16
517	  3	56.0	7.4	 20
518	  3	254.3	35.6	 20
519	  3	293.0	33.6	 16
520	  3	202.5	25.1	 20
521	  3	126.0	15.8	 20
522	  3	188.8	20.1	 16
523	  3	88.3	13.9	 20
524	  3	64.0	10.1	 20
525	  3	57.5	9.0	 16
526	  3	67.3	14.3	 20
527	  3	104.3	15.9	 20
528	  3	182.3	19.8	 16
529	  3	66.0	8.1	 20
530	  3	55.0	20.5	 20
531	  3	47.3	9.7	 16
532	  3	52.5	8.2	 20
533	  3	60.0	25.5	 25
534	  3	108.8	14.7	 20
535	  3	48.0	6.9	 25
536	  3	45.0	6.5	 25
537	  3	71.0	8.3	 20
538	  3	59.0	8.5	 25
539	  3	52.0	8.9	 25
540	  3	48.0	6.0	 20
541	  3	62.0	11.3	 25
542	  3	57.0	7.6	 25
543	  3	58.0	9.6	 20
544	  3	68.0	11.0	 25
545	  3	53.0	8.6	 25
546	  3	61.0	8.9	 20
547	  3	67.0	9.2	 25
548	  3	68.0	9.5	 25
549	  3	102.5	9.9	 20
550	  3	104.0	19.1	 25
551	  3	1120.0	188.9	 25
552	  3	47.3	9.8	 20
553	  3	53.0	8.2	 25
554	  3	63.0	9.9	 25
555	  3	55.0	8.5	 20
556	  3	48.0	9.7	 25
557	  3	52.0	16.5	 25
558	  3	44.5	5.2	 20
559	  3	56.0	7.9	 25
560	  3	113.0	14.9	 25
561	  3	60.5	9.2	 20
562	  3	118.0	14.9	 25
563	  3	63.0	15.3	 25
564	  3	50.0	8.3	 20
565	  3	48.0	8.2	 25
566	  3	57.0	10.3	 25
567	  3	55.0	8.2	 20
568	  3	183.0	19.4	 25
569	  3	165.0	23.1	 25
570	  3	78.0	8.4	 20
571	  3	54.0	9.0	 25
572	  3	53.0	8.7	 25
573	  3	84.3	12.2	 20
574	  3	87.0	14.7	 25
575	  3	59.0	8.3	 25
576	  3	61.3	10.6	 20
577	  3	54.0	7.3	 25
578	  3	67.0	9.7	 25
579	  3	61.8	13.2	 20
580	  3	78.0	12.8	 25
581	  3	154.0	18.6	 20
582	  3	396.0	46.7	 25
583	  3	100.0	13.9	 25
584	  3	112.5	10.6	 20
585	  3	63.0	7.8	 25
586	  3	66.0	6.8	 25
587	  3	125.3	20.2	 20
588	  3	52.0	9.8	 25
589	  3	55.0	10.5	 25
590	  3	51.5	8.8	 20
591	  3	72.0	14.5	 25
592	  3	50.0	8.1	 25
593	  3	55.0	10.5	 20
594	  3	58.0	9.0	 25
595	  3	308.0	29.8	 25
596	  3	133.3	14.3	 20
597	  3	90.0	13.9	 25
598	  3	93.0	13.7	 25
599	  3	134.5	9.2	 20
600	  3	66.0	8.4	 25
601	  3	96.0	14.1	 25
602	  3	70.0	8.8	 20
603	  3	69.0	10.4	 25
604	  3	66.0	11.1	 25
605	  3	52.5	5.2	 20
606	  3	113.0	14.5	 25
607	  3	124.0	14.9	 25
608	  3	68.5	10.6	 20
609	  3	70.0	10.6	 25
610	  3	69.0	12.6	 25
611	  3	48.0	8.0	 20
612	  3	51.0	8.6	 25
613	  3	96.0	15.3	 25
614	  3	90.8	14.6	 20
615	  3	64.0	8.2	 25
616	  3	54.0	9.9	 25
617	  3	60.5	9.2	 20
618	  3	57.0	7.8	 25
619	  3	52.0	7.8	 25
620	  3	57.3	8.6	 20
621	  3	118.0	16.5	 25
622	  3	141.0	23.9	 25
623	  3	65.3	11.5	 20
624	  3	90.0	15.1	 25
625	  3	75.0	13.0	 25
626	  3	146.8	15.3	 20
627	  3	49.0	8.3	 25
628	  3	69.0	10.8	 25
629	  3	60.3	9.1	 20
630	  3	138.0	23.9	 25
631	  3	122.0	20.8	 25
632	  3	57.3	10.0	 20
633	  3	54.0	10.6	 25
634	  3	65.0	12.3	 25
635	  3	76.8	17.1	 20
636	  3	1708.0	356.5	 25
637	  3	57.0	13.0	 25
638	  3	1835.3	364.3	 20
639	  3	67.0	11.1	 25
  0	  4	88.3	20.1	 20
  1	  4	73.3	8.9	 16
  2	  4	74.3	12.2	 20
  3	  4	63.0	10.0	 20
  4	  4	64.5	10.9	 16
  5	  4	67.0	11.1	 20
  6	  4	50.5	8.5	 20
  7	  4	51.5	7.3	 16
  8	  4	56.3	11.3	 20
  9	  4	60.3	10.2	 20
 10	  4	53.0	7.6	 16
 11	  4	77.3	11.5	 20
 12	  4	148.8	24.6	 20
 13	  4	141.0	17.8	 16
 14	  4	87.5	13.9	 20
 15	  4	76.5	11.6	 20
 16	  4	47.5	6.1	 16
 17	  4	64.3	10.3	 20
 18	  4	51.5	7.3	 20
 19	  4	53.5	11.5	 16
 20	  4	61.5	11.6	 20
 21	  4	54.3	6.2	 20
 22	  4	50.5	8.4	 16
 23	  4	54.0	8.2	 20
 24	  4	46.0	9.8	 20
 25	  4	48.3	4.8	 16
 26	  4	51.3	8.1	 20
 27	  4	56.8	15.8	 20
 28	  4	64.0	6.8	 16
 29	  4	71.5	10.4	 20
 30	  4	102.8	14.3	 20
 31	  4	75.3	12.1	 16
 32	  4	127.0	19.6	 20
 33	  4	67.8	9.8	 20
 34	  4	71.3	12.8	 16
 35	  4	61.0	10.2	 25
 36	  4	71.0	10.7	 25
 37	  4	188.0	20.9	 20
 38	  4	79.0	10.8	 25
 39	  4	55.0	7.0	 25
 40	  4	47.0	8.0	 20
 41	  4	55.0	9.0	 25
 42	  4	53.0	14.4	 25
 43	  4	63.8	10.0	 20
 44	  4	63.0	7.8	 25
 45	  4	55.0	10.6	 25
 46	  4	68.3	10.8	 20
 47	  4	51.0	6.7	 25
 48	  4	54.0	8.8	 25
 49	  4	49.3	8.5	 20
 50	  4	47.0	6.6	 25
 51	  4	48.0	8.6	 25
 52	  4	43.3	5.4	 20
 53	  4	45.0	13.8	 25
 54	  4	47.0	6.6	 25
 55	  4	55.0	10.2	 20
 56	  4	57.0	7.0	 25
 57	  4	52.0	9.1	 25
 58	  4	52.8	10.6	 20
 59	  4	57.0	9.4	 25
 60	  4	73.0	13.3	 25
 61	  4	80.3	63.6	 20
 62	  4	1649.0	368.2	 25
 63	  4	58.0	8.7	 25
 64	  4	61.5	8.7	 20
 65	  4	1374.0	322.9	 25
 66	  4	1714.0	152.4	 25
 67	  4	70.0	9.3	 20
 68	  4	1984.0	1842.2	 25
 69	  4	65.0	7.7	 25
 70	  4	72.5	11.2	 20
 71	  4	64.0	8.7	 25
 72	  4	1515.5	258.5	 20
 73	  4	78.0	13.1	 25
 74	  4	1892.0	382.7	 25
 75	  4	1718.3	220.3	 20
 76	  4	74.0	13.0	 25
 77	  4	60.0	8.6	 25
 78	  4	1507.5	263.5	 20
 79	  4	76.0	10.0	 25
 80	  4	1957.0	378.5	 25
 81	  4	70.3	11.3	 20
 82	  4	68.0	9.9	 25
 83	  4	64.0	9.4	 25
 84	  4	1502.5	266.4	 20
 85	  4	75.0	13.1	 25
 86	  4	1795.0	329.2	 25
 87	  4	61.0	11.9	 20
 88	  4	56.0	10.4	 25
 89	  4	53.0	7.8	 25
 90	  4	54.5	7.1	 20
 91	  4	73.0	13.7	 25
 92	  4	1883.0	336.0	 25
 93	  4	1740.0	264.6	 20
 94	  4	67.0	14.7	 25
 95	  4	64.0	12.3	 25
 96	  4	1516.5	249.3	 20
 97	  4	79.0	15.5	 25
 98	  4	55.0	10.8	 25
 99	  4	57.3	9.3	 20
100	  4	58.0	9.4	 25
101	  4	53.0	9.0	 25
102	  4	54.0	7.7	 20
103	  4	74.0	10.7	 25
104	  4	1819.0	289.2	 25
105	  4	60.3	10.2	 20
106	  4	64.0	12.3	 25
107	  4	1350.0	248.3	 25
108	  4	65.0	12.1	 20
109	  4	75.0	14.5	 25
110	  4	67.0	10.6	 25
111	  4	77.0	8.3	 20
112	  4	144.0	18.5	 25
113	  4	67.0	12.7	 25
114	  4	162.0	16.0	 20
115	  4	72.0	10.3	 25
116	  4	1756.0	132.9	 25
117	  4	1672.0	275.3	 20
118	  4	1512.0	273.9	 25
119	  4	1490.0	235.6	 25
120	  4	1737.0	72.3	 20
121	  4	83.0	12.8	 25
122	  4	1914.0	181.0	 25
123	  4	63.0	8.3	 20
124	  4	59.0	7.6	 25
125	  4	1424.0	268.6	 25
126	  4	1704.0	100.2	 20
127	  4	74.0	8.8	 25
128	  4	80.0	15.3	 25
129	  4	66.5	10.9	 20
130	  4	69.0	13.5	 25
131	  4	252.0	36.2	 25
132	  4	102.0	15.0	 20
133	  4	77.0	13.8	 25
134	  4	1746.0	178.7	 25
135	  4	61.3	10.8	 20
136	  4	57.0	8.0	 25
137	  4	56.0	9.2	 25
138	  4	1678.5	142.4	 20
139	  4	76.0	13.6	 25
140	  4	57.0	9.0	 25
141	  4	1515.8	292.8	 20
142	  4	1555.0	272.0	 25
143	  4	1625.0	147.7	 25
144	  4	58.3	10.0	 20
145	  4	77.0	15.1	 25
146	  4	57.0	7.7	 25
147	  4	1544.0	298.5	 20
148	  4	1549.0	283.8	 25
149	  4	1496.0	296.6	 25
150	  4	69.3	54.9	 20
151	  4	74.0	11.7	 25
152	  4	68.0	9.2	 25
153	  4	1726.3	356.6	 20
154	  4	1645.0	351.3	 25
155	  4	1523.0	329.7	 25
156	  4	63.0	8.6	 20
157	  4	76.0	12.0	 25
158	  4	73.0	13.5	 25
159	  4	64.5	13.1	 20
160	  4	49.0	8.4	 25
161	  4	119.0	15.1	 25
162	  4	114.8	14.9	 20
163	  4	65.0	9.9	 25
164	  4	50.0	7.7	 25
165	  4	50.8	9.8	 20
166	  4	51.0	14.7	 25
167	  4	70.0	9.9	 25
168	  4	58.3	10.2	 20
169	  4	57.0	6.7	 25
170	  4	56.0	8.2	 25
171	  4	58.3	11.2	 20
172	  4	51.0	8.9	 25
173	  4	51.0	7.8	 25
174	  4	44.3	5.8	 20
175	  4	60.0	11.3	 25
176	  4	53.0	9.9	 25
177	  4	69.8	11.9	 16
178	  4	494.8	57.4	 20
179	  4	429.3	54.7	 20
180	  4	101.8	14.7	 16
181	  4	52.0	9.7	 20
182	  4	42.3	9.6	 20
183	  4	51.0	7.7	 16
184	  4	46.3	5.4	 20
185	  4	59.0	11.9	 20
186	  4	54.8	9.6	 16
187	  4	140.3	24.6	 20
188	  4	135.8	17.7	 20
189	  4	92.0	17.1	 16
190	  4	62.0	10.5	 20
191	  4	56.3	10.4	 20
192	  4	62.0	12.5	 16
193	  4	231.5	30.6	 20
194	  4	804.0	91.4	 20
195	  4	858.8	64.3	 16
196	  4	100.0	14.3	 20
197	  4	70.0	11.2	 20
198	  4	51.0	7.3	 16
199	  4	53.3	9.7	 20
200	  4	48.8	7.9	 16
201	  4	66.5	13.5	 20
202	  4	58.0	8.1	 20
203	  4	61.0	9.3	 16
204	  4	52.0	7.5	 20
205	  4	57.5	9.0	 20
206	  4	59.0	9.0	 16
207	  4	65.3	9.8	 20
208	  4	79.8	15.5	 20
209	  4	81.5	12.7	 16
210	  4	83.8	8.2	 20
211	  4	64.3	13.6	 20
212	  4	81.5	14.0	 16
213	  4	72.3	11.5	 20
214	  4	71.3	12.1	 20
215	  4	69.8	12.2	 16
216	  4	88.8	12.6	 20
217	  4	71.3	9.6	 20
218	  4	52.8	9.6	 16
219	  4	63.8	11.8	 20
220	  4	253.3	37.7	 20
221	  4	312.0	26.9	 16
222	  4	100.8	53.1	 20
223	  4	68.3	10.7	 20
224	  4	72.0	9.8	 16
225	  4	52.3	8.2	 20
226	  4	51.3	6.9	 20
227	  4	65.3	11.5	 16
228	  4	56.0	6.3	 20
229	  4	56.8	9.7	 20
230	  4	55.0	7.7	 16
231	  4	56.3	9.4	 20
232	  4	62.0	8.8	 20
233	  4	49.5	7.4	 16
234	  4	60.3	10.0	 20
235	  4	51.0	9.7	 20
236	  4	49.5	4.5	 16
237	  4	49.0	8.4	 20
238	  4	49.5	7.4	 20
239	  4	51.0	10.9	 16
240	  4	68.3	14.7	 20
241	  4	70.0	10.2	 20
242	  4	54.3	10.8	 16
243	  4	52.3	8.7	 20
244	  4	59.3	10.4	 20
245	  4	103.0	15.7	 16
246	  4	65.5	10.5	 20
247	  4	112.5	15.9	 20
248	  4	54.3	9.5	 20
249	  4	52.0	9.1	 25
250	  4	52.0	8.8	 25
251	  4	58.5	8.0	 20
252	  4	48.0	8.5	 25
253	  4	50.0	8.6	 25
254	  4	50.3	9.4	 20
255	  4	49.0	9.5	 25
256	  4	51.0	9.1	 25
257	  4	49.3	7.0	 20
258	  4	54.0	10.0	 25
259	  4	56.0	8.8	 25
260	  4	73.3	12.9	 20
261	  4	52.0	6.4	 25
262	  4	51.0	6.9	 25
263	  4	49.3	7.7	 20
264	  4	52.0	15.9	 25
265	  4	56.0	17.4	 25
266	  4	51.3	8.2	 20
267	  4	46.0	7.6	 25
268	  4	62.0	13.9	 25
269	  4	49.3	8.0	 20
270	  4	47.0	8.3	 25
271	  4	60.0	9.9	 25
272	  4	69.3	13.0	 20
273	  4	52.0	7.9	 25
274	  4	50.0	8.3	 25
275	  4	76.0	10.4	 20
276	  4	50.0	8.1	 25
277	  4	50.0	7.4	 25
278	  4	50.3	9.0	 20
279	  4	51.0	6.9	 25
280	  4	55.0	21.2	 25
281	  4	53.3	9.6	 20
282	  4	54.0	10.3	 25
283	  4	52.0	8.6	 25
284	  4	62.0	46.7	 20
285	  4	57.0	8.3	 25
286	  4	65.0	10.1	 25
287	  4	108.5	16.3	 20
288	  4	53.0	6.1	 25
289	  4	125.0	16.4	 25
290	  4	62.0	10.8	 20
291	  4	48.0	7.5	 25
292	  4	53.0	7.8	 25
293	  4	62.3	8.9	 20
294	  4	64.0	9.5	 25
295	  4	49.0	7.7	 25
296	  4	46.8	6.1	 20
297	  4	46.0	10.1	 25
298	  4	49.0	11.0	 25
299	  4	52.8	12.2	 20
300	  4	47.0	7.9	 25
301	  4	66.0	8.2	 25
302	  4	50.0	8.8	 20
303	  4	64.0	13.6	 25
304	  4	56.0	6.5	 25
305	  4	53.0	9.4	 20
306	  4	53.0	7.8	 25
307	  4	52.0	8.5	 25
308	  4	56.0	11.1	 20
309	  4	57.0	9.1	 25
310	  4	61.0	9.5	 25
311	  4	245.5	30.0	 20
312	  4	74.0	14.6	 25
313	  4	61.0	11.3	 25
314	  4	61.3	11.4	 20
315	  4	70.0	10.4	 25
316	  4	66.0	7.4	 25
317	  4	101.5	14.3	 20
318	  4	125.0	16.3	 25
319	  4	58.0	10.1	 25
320	  4	53.3	8.0	 20
321	  4	143.0	27.5	 25
322	  4	71.0	9.7	 25
323	  4	171.8	24.0	 20
324	  4	173.0	20.0	 25
325	  4	70.0	16.5	 25
326	  4	49.8	8.1	 20
327	  4	59.0	9.1	 25
328	  4	52.3	6.5	 20
329	  4	60.0	9.1	 25
330	  4	53.0	8.8	 25
331	  4	51.3	6.6	 20
332	  4	60.0	10.3	 25
333	  4	49.0	8.8	 25
334	  4	51.3	7.5	 20
335	  4	51.0	9.3	 25
336	  4	48.0	6.9	 25
337	  4	44.0	7.5	 20
338	  4	70.0	15.1	 25
339	  4	56.0	9.9	 25
340	  4	95.5	14.9	 20
341	  4	75.0	10.3	 25
342	  4	46.0	8.6	 25
343	  4	46.3	6.0	 20
344	  4	63.0	11.1	 25
345	  4	59.0	10.1	 25
346	  4	54.8	9.6	 20
347	  4	53.0	6.4	 25
348	  4	51.0	8.2	 25
349	  4	50.3	7.8	 20
350	  4	54.0	8.9	 25
351	  4	54.0	8.0	 25
352	  4	54.0	11.8	 20
353	  4	53.0	8.7	 25
354	  4	49.0	8.0	 25
355	  4	52.5	7.8	 20
356	  4	54.0	8.1	 25
357	  4	48.0	6.7	 25
358	  4	53.0	8.4	 20
359	  4	50.0	7.8	 25
360	  4	48.0	6.5	 25
361	  4	50.3	8.8	 20
362	  4	57.0	8.8	 25
363	  4	139.0	21.4	 25
364	  4	114.5	18.8	 20
365	  4	174.0	25.4	 25
366	  4	116.0	18.7	 25
367	  4	62.5	7.8	 20
368	  4	61.0	10.1	 25
369	  4	55.0	10.5	 25
370	  4	57.8	12.1	 20
371	  4	50.0	8.9	 25
372	  4	51.0	8.8	 25
373	  4	65.3	7.4	 20
374	  4	57.0	7.9	 25
375	  4	76.0	10.7	 25
376	  4	209.3	29.6	 20
377	  4	58.0	10.0	 25
378	  4	64.0	8.3	 25
379	  4	69.8	10.0	 20
380	  4	66.0	9.7	 25
381	  4	56.0	8.8	 25
382	  4	48.3	8.5	 20
383	  4	50.0	11.3	 25
384	  4	48.0	8.7	 25
385	  4	47.3	5.6	 20
386	  4	64.0	9.6	 25
387	  4	58.0	10.7	 25
388	  4	53.3	7.6	 20
389	  4	59.0	13.0	 25
390	  4	50.3	6.6	 20
391	  4	52.5	8.0	 16
392	  4	53.8	9.2	 20
393	  4	55.0	11.7	 20
394	  4	69.3	9.3	 16
395	  4	67.3	11.2	 20
396	  4	52.0	10.5	 20
397	  4	46.5	4.9	 16
398	  4	53.0	9.4	 20
399	  4	54.3	9.2	 20
400	  4	48.3	7.0	 16
401	  4	121.5	20.9	 20
402	  4	92.5	12.1	 20
403	  4	89.5	10.9	 16
404	  4	213.8	25.3	 20
405	  4	50.8	8.8	 20
406	  4	59.0	7.9	 16
407	  4	50.0	8.4	 20
408	  4	52.3	10.1	 20
409	  4	50.0	7.8	 16
410	  4	42.8	6.0	 20
411	  4	48.3	8.3	 20
412	  4	46.3	7.3	 16
413	  4	55.5	10.4	 20
414	  4	54.8	9.7	 20
415	  4	48.8	6.1	 16
416	  4	51.3	7.0	 20
417	  4	55.5	12.5	 20
418	  4	48.3	4.8	 16
419	  4	77.0	11.8	 20
420	  4	80.3	11.1	 20
421	  4	72.3	11.8	 16
422	  4	50.5	9.2	 20
423	  4	52.8	10.0	 20
424	  4	69.3	9.4	 16
425	  4	73.8	11.1	 20
426	  4	75.3	14.8	 20
427	  4	72.0	12.1	 16
428	  4	65.3	8.7	 20
429	  4	56.0	9.9	 20
430	  4	50.3	5.8	 16
431	  4	52.3	7.8	 20
432	  4	48.5	7.5	 20
433	  4	52.8	8.8	 16
434	  4	60.5	9.5	 20
435	  4	53.0	7.4	 20
436	  4	50.3	7.0	 16
437	  4	99.0	15.4	 20
438	  4	65.5	11.2	 20
439	  4	60.5	6.8	 16
440	  4	70.0	9.9	 20
441	  4	69.3	8.6	 20
442	  4	58.5	9.3	 16
443	  4	52.3	10.1	 20
444	  4	49.0	8.4	 20
445	  4	57.0	10.3	 16
446	  4	60.5	12.7	 20
447	  4	60.0	9.1	 20
448	  4	46.5	5.9	 16
449	  4	56.3	9.3	 20
450	  4	55.5	11.3	 20
451	  4	52.0	7.6	 16
452	  4	55.5	11.1	 20
453	  4	55.5	9.8	 20
454	  4	49.3	8.2	 16
455	  4	54.3	11.0	 20
456	  4	47.3	9.3	 16
457	  4	50.0	6.9	 20
458	  4	47.8	6.2	 20
459	  4	60.5	7.5	 16
460	  4	250.5	29.6	 20
461	  4	55.0	10.7	 25
462	  4	98.5	12.2	 20
463	  4	62.0	26.7	 25
464	  4	355.0	63.3	 25
465	  4	67.0	16.8	 20
466	  4	55.0	9.6	 25
467	  4	54.0	10.5	 25
468	  4	49.3	6.6	 20
469	  4	54.0	12.2	 25
470	  4	53.0	8.9	 25
471	  4	49.3	8.1	 20
472	  4	47.0	7.4	 25
473	  4	43.0	6.4	 25
474	  4	51.5	6.6	 20
475	  4	54.0	9.5	 25
476	  4	50.0	7.8	 25
477	  4	44.8	8.0	 20
478	  4	48.0	7.1	 25
479	  4	49.0	10.0	 25
480	  4	55.8	10.1	 20
481	  4	54.0	8.5	 25
482	  4	77.0	13.0	 25
483	  4	68.3	10.9	 20
484	  4	81.0	11.8	 25
485	  4	48.0	7.9	 25
486	  4	49.0	8.5	 20
487	  4	51.0	8.4	 25
488	  4	54.0	7.1	 25
489	  4	50.0	8.1	 20
490	  4	54.0	9.3	 25
491	  4	56.0	13.1	 25
492	  4	69.0	13.4	 20
493	  4	41.0	6.0	 25
494	  4	47.0	6.6	 25
495	  4	44.3	5.8	 20
496	  4	52.0	8.0	 25
497	  4	68.0	11.0	 25
498	  4	88.5	13.5	 20
499	  4	136.0	16.3	 25
500	  4	116.0	18.1	 25
501	  4	49.3	6.6	 20
502	  4	114.0	17.5	 25
503	  4	57.0	8.2	 25
504	  4	64.3	8.7	 20
505	  4	187.0	25.1	 25
506	  4	634.0	37.2	 25
507	  4	117.5	19.1	 20
508	  4	120.0	16.8	 25
509	  4	265.0	28.3	 25
510	  4	587.3	71.1	 20
511	  4	71.0	13.7	 25
512	  4	56.0	9.9	 25
513	  4	53.5	7.2	 20
514	  4	44.0	8.4	 25
515	  4	48.0	9.1	 25
516	  4	47.3	8.3	 20
517	  4	52.0	7.2	 25
518	  4	87.0	14.7	 25
519	  4	127.3	17.9	 20
520	  4	171.0	20.5	 25
521	  4	67.0	9.6	 25
522	  4	86.5	11.8	 20
523	  4	61.0	14.9	 25
524	  4	51.0	7.7	 25
525	  4	51.5	10.0	 20
526	  4	69.0	13.2	 25
527	  4	88.0	23.3	 25
528	  4	90.3	13.4	 20
529	  4	49.0	6.8	 25
530	  4	49.0	6.9	 25
531	  4	60.8	16.2	 20
532	  4	52.0	7.3	 25
533	  4	46.0	9.3	 25
534	  4	59.0	9.0	 20
535	  4	50.0	8.5	 25
536	  4	46.0	7.0	 25
537	  4	62.8	10.1	 20
538	  4	51.0	6.7	 25
539	  4	57.0	10.6	 25
540	  4	50.0	8.7	 20
541	  4	58.0	6.8	 25
542	  4	53.0	8.6	 25
543	  4	54.8	9.0	 20
544	  4	51.0	11.0	 25
545	  4	53.0	7.3	 25
546	  4	84.0	12.8	 20
547	  4	71.0	10.5	 25
548	  4	91.0	14.7	 25
549	  4	77.8	14.8	 20
550	  4	71.0	6.0	 25
551	  4	270.0	49.3	 25
552	  4	50.3	6.5	 20
553	  4	56.0	9.5	 25
554	  4	52.0	8.4	 25
555	  4	57.5	8.7	 20
556	  4	52.0	8.0	 25
557	  4	56.0	9.3	 25
558	  4	51.0	6.6	 20
559	  4	63.0	10.8	 25
560	  4	105.0	15.5	 25
561	  4	58.0	6.2	 20
562	  4	83.0	10.9	 25
563	  4	57.0	7.0	 25
564	  4	46.5	8.2	 20
565	  4	49.0	8.2	 25
566	  4	48.0	5.9	 25
567	  4	48.0	7.8	 20
568	  4	226.0	29.0	 25
569	  4	261.0	31.9	 25
570	  4	76.5	13.9	 20
571	  4	53.0	8.4	 25
572	  4	52.0	8.2	 25
573	  4	53.0	8.5	 20
574	  4	59.0	7.9	 25
575	  4	68.0	11.3	 25
576	  4	57.5	10.5	 20
577	  4	51.0	8.8	 25
578	  4	52.0	7.3	 25
579	  4	51.0	8.9	 20
580	  4	75.0	9.8	 25
581	  4	154.0	20.0	 20
582	  4	88.0	17.6	 25
583	  4	61.0	16.2	 25
584	  4	157.0	21.7	 20
585	  4	111.0	19.5	 25
586	  4	68.0	12.3	 25
587	  4	108.3	15.1	 20
588	  4	49.0	7.9	 25
589	  4	50.0	9.6	 25
590	  4	46.0	7.0	 20
591	  4	52.0	9.0	 25
592	  4	50.0	7.4	 25
593	  4	51.3	6.7	 20
594	  4	58.0	11.2	 25
595	  4	123.0	17.1	 25
596	  4	75.3	12.9	 20
597	  4	104.0	47.4	 25
598	  4	93.0	13.4	 25
599	  4	84.5	10.4	 20
600	  4	83.0	11.8	 25
601	  4	75.0	10.1	 25
602	  4	52.0	6.2	 20
603	  4	50.3	7.3	 20
604	  4	52.3	9.4	 20
605	  4	48.5	8.3	 16
606	  4	106.8	14.5	 20
607	  4	222.0	28.7	 20
608	  4	110.3	16.9	 16
609	  4	57.3	9.0	 20
610	  4	53.3	6.4	 20
611	  4	46.5	7.5	 16
612	  4	59.8	13.9	 20
613	  4	51.3	6.1	 20
614	  4	83.0	11.4	 16
615	  4	57.3	11.0	 20
616	  4	54.3	9.6	 20
617	  4	45.0	7.8	 16
618	  4	51.3	6.7	 20
619	  4	58.0	11.1	 20
620	  4	57.8	9.1	 16
621	  4	129.3	14.8	 20
622	  4	167.8	17.9	 20
623	  4	58.5	12.0	 16
624	  4	56.3	7.7	 20
625	  4	62.0	11.1	 20
626	  4	103.5	10.4	 16
627	  4	59.0	10.9	 20
628	  4	52.3	8.1	 20
629	  4	56.0	7.1	 16
630	  4	63.5	11.2	 20
631	  4	53.3	6.6	 20
632	  4	58.8	15.0	 16
633	  4	49.5	8.6	 20
634	  4	60.0	8.6	 20
635	  4	68.0	8.3	 16
636	  4	79.3	11.2	 20
637	  4	74.0	11.6	 20
638	  4	77.3	9.3	 16
639	  4	83.3	13.2	 20
  0	  5	60.0	11.0	 25
  1	  5	58.0	8.9	 20
  2	  5	57.0	9.7	 25
  3	  5	135.0	30.2	 25
  4	  5	422.3	42.3	 20
  5	  5	47.0	6.5	 25
  6	  5	63.0	11.0	 25
  7	  5	54.3	8.4	 20
  8	  5	51.0	10.6	 25
  9	  5	48.0	7.0	 25
 10	  5	49.0	6.5	 20
 11	  5	56.0	7.7	 25
 12	  5	48.0	7.2	 25
 13	  5	52.3	6.1	 20
 14	  5	70.0	8.3	 25
 15	  5	56.0	8.2	 25
 16	  5	51.3	9.2	 20
 17	  5	43.0	6.4	 25
 18	  5	47.0	7.8	 25
 19	  5	64.8	11.7	 20
 20	  5	57.0	11.0	 25
 21	  5	60.0	6.8	 25
 22	  5	55.0	10.6	 20
 23	  5	121.0	17.7	 25
 24	  5	68.0	11.2	 25
 25	  5	83.8	10.7	 20
 26	  5	209.0	48.5	 25
 27	  5	77.0	11.1	 25
 28	  5	588.3	39.1	 20
 29	  5	99.0	22.0	 25
 30	  5	57.0	9.5	 25
 31	  5	112.3	69.2	 20
 32	  5	227.0	24.2	 25
 33	  5	200.0	22.4	 25
 34	  5	58.5	9.4	 20
 35	  5	1566.0	313.8	 25
 36	  5	90.0	22.2	 25
 37	  5	120.3	21.4	 20
 38	  5	110.0	15.8	 25
 39	  5	56.0	8.2	 25
 40	  5	103.0	15.4	 20
 41	  5	66.0	10.4	 25
 42	  5	151.0	27.0	 25
 43	  5	86.5	10.7	 20
 44	  5	57.0	12.2	 25
 45	  5	103.0	11.9	 25
 46	  5	53.8	8.3	 20
 47	  5	48.0	8.6	 25
 48	  5	44.0	7.0	 25
 49	  5	48.5	9.5	 20
 50	  5	55.0	18.7	 25
 51	  5	55.0	8.7	 25
 52	  5	57.3	10.6	 20
 53	  5	47.0	14.4	 25
 54	  5	57.0	9.8	 25
 55	  5	58.8	12.3	 20
 56	  5	54.0	9.1	 25
 57	  5	52.0	8.2	 25
 58	  5	62.8	7.5	 20
 59	  5	59.0	11.9	 25
 60	  5	57.0	6.8	 25
 61	  5	70.0	8.6	 20
 62	  5	1642.0	367.3	 25
 63	  5	60.0	8.9	 25
 64	  5	56.5	9.1	 20
 65	  5	61.0	9.4	 25
 66	  5	1746.0	303.4	 25
 67	  5	87.3	14.1	 20
 68	  5	1954.0	427.2	 25
 69	  5	1815.0	369.8	 25
 70	  5	1794.3	365.7	 20
 71	  5	1661.0	339.0	 25
 72	  5	59.0	7.8	 25
 73	  5	76.5	11.4	 20
 74	  5	1797.0	358.6	 25
 75	  5	72.5	11.4	 20
 76	  5	63.0	9.6	 25
 77	  5	56.0	8.8	 25
 78	  5	1582.8	245.7	 20
 79	  5	80.0	13.2	 25
 80	  5	1939.0	367.2	 25
 81	  5	1897.0	1314.5	 20
 82	  5	1747.0	384.2	 25
 83	  5	1627.0	362.6	 25
 84	  5	62.8	8.6	 20
 85	  5	77.0	19.7	 25
 86	  5	1771.0	325.8	 25
 87	  5	62.3	10.5	 20
 88	  5	56.0	7.5	 25
 89	  5	57.0	6.3	 25
 90	  5	60.3	10.8	 20
 91	  5	76.0	13.1	 25
 92	  5	1876.0	331.2	 25
 93	  5	65.5	10.0	 20
 94	  5	57.0	16.7	 25
 95	  5	61.0	7.4	 25
 96	  5	1562.5	217.4	 20
 97	  5	78.0	13.0	 25
 98	  5	59.0	9.2	 25
 99	  5	60.0	9.5	 20
100	  5	1465.0	378.4	 25
101	  5	59.0	12.1	 25
102	  5	57.5	8.5	 20
103	  5	67.0	12.6	 25
104	  5	1847.0	264.1	 25
105	  5	1795.0	84.8	 16
106	  5	1610.3	109.0	 20
107	  5	61.0	7.3	 20
108	  5	55.0	8.3	 16
109	  5	70.0	10.4	 20
110	  5	63.8	7.5	 20
111	  5	120.3	13.5	 16
112	  5	234.8	25.1	 20
113	  5	113.0	13.7	 20
114	  5	56.8	6.9	 16
115	  5	69.8	16.3	 20
116	  5	1657.0	175.1	 20
117	  5	60.3	10.4	 16
118	  5	62.3	7.9	 20
119	  5	64.3	8.5	 20
120	  5	1656.3	122.5	 16
121	  5	87.3	14.3	 20
122	  5	2003.5	224.5	 20
123	  5	59.5	7.7	 16
124	  5	62.3	12.3	 20
125	  5	55.8	9.2	 20
126	  5	1808.0	151.5	 16
127	  5	88.0	15.6	 20
128	  5	71.3	11.8	 20
129	  5	79.3	15.8	 16
130	  5	54.3	8.8	 20
131	  5	110.5	16.0	 20
132	  5	146.5	15.1	 16
133	  5	86.5	13.7	 20
134	  5	1671.3	178.3	 20
135	  5	56.5	9.5	 16
136	  5	59.8	8.3	 20
137	  5	59.0	7.0	 20
138	  5	1779.5	144.1	 16
139	  5	81.0	13.6	 20
140	  5	60.0	6.9	 20
141	  5	56.8	8.4	 16
142	  5	58.0	7.7	 20
143	  5	1523.5	169.7	 20
144	  5	58.3	8.6	 16
145	  5	73.8	11.8	 20
146	  5	57.3	10.7	 20
147	  5	58.5	8.9	 16
148	  5	62.3	7.5	 20
149	  5	62.8	7.4	 20
150	  5	1876.8	186.2	 16
151	  5	73.5	11.4	 20
152	  5	1938.3	177.8	 20
153	  5	62.3	7.4	 16
154	  5	64.0	10.1	 20
155	  5	58.5	8.2	 20
156	  5	1680.5	161.8	 16
157	  5	82.8	15.4	 20
158	  5	70.3	11.3	 20
159	  5	50.3	8.8	 16
160	  5	57.8	14.0	 20
161	  5	75.5	13.3	 20
162	  5	291.8	21.0	 16
163	  5	62.3	9.5	 20
164	  5	99.8	14.5	 20
165	  5	193.5	19.8	 16
166	  5	181.3	18.6	 20
167	  5	110.3	21.5	 20
168	  5	108.0	15.2	 16
169	  5	90.0	13.3	 20
170	  5	92.0	20.9	 20
171	  5	70.5	13.7	 16
172	  5	89.8	14.5	 20
173	  5	51.0	6.8	 20
174	  5	112.3	16.2	 16
175	  5	71.3	14.4	 20
176	  5	77.0	11.7	 20
177	  5	80.0	10.3	 20
178	  5	101.0	11.5	 25
179	  5	77.0	11.6	 25
180	  5	65.3	7.5	 20
181	  5	58.0	8.5	 25
182	  5	49.0	11.9	 25
183	  5	50.5	11.6	 20
184	  5	62.0	10.2	 25
185	  5	51.0	6.4	 25
186	  5	49.3	8.4	 20
187	  5	50.0	7.6	 25
188	  5	49.0	7.5	 25
189	  5	157.3	20.0	 20
190	  5	53.0	8.7	 25
191	  5	66.0	57.0	 25
192	  5	54.0	5.9	 20
193	  5	271.0	36.3	 25
194	  5	717.0	43.5	 25
195	  5	142.5	15.8	 20
196	  5	119.0	14.3	 25
197	  5	95.0	13.5	 25
198	  5	132.0	20.7	 20
199	  5	284.0	40.6	 25
200	  5	53.0	6.0	 20
201	  5	333.0	382.5	 25
202	  5	130.0	17.8	 25
203	  5	89.3	12.1	 20
204	  5	96.0	13.2	 25
205	  5	69.0	9.2	 25
206	  5	86.5	15.3	 20
207	  5	79.0	12.9	 25
208	  5	50.0	7.7	 25
209	  5	46.0	7.0	 20
210	  5	50.0	7.4	 25
211	  5	54.0	9.3	 25
212	  5	46.5	9.3	 20
213	  5	50.0	6.0	 25
214	  5	74.0	10.4	 25
215	  5	55.3	7.3	 20
216	  5	83.0	21.4	 25
217	  5	2102.0	361.1	 25
218	  5	100.0	17.6	 20
219	  5	87.0	14.8	 25
220	  5	668.0	99.6	 25
221	  5	349.5	30.6	 20
222	  5	223.0	17.5	 25
223	  5	223.0	18.7	 25
224	  5	488.8	41.8	 20
225	  5	318.0	39.3	 25
226	  5	122.0	18.5	 25
227	  5	74.3	12.1	 20
228	  5	78.0	14.0	 25
229	  5	53.0	8.4	 25
230	  5	54.8	7.6	 20
231	  5	50.0	10.7	 25
232	  5	51.0	10.1	 25
233	  5	51.0	7.7	 20
234	  5	55.0	8.7	 25
235	  5	54.0	7.1	 25
236	  5	50.3	6.6	 20
237	  5	55.0	9.9	 25
238	  5	54.0	8.2	 25
239	  5	61.5	9.7	 20
240	  5	70.0	12.2	 25
241	  5	53.0	9.1	 25
242	  5	76.0	8.0	 20
243	  5	100.0	16.6	 25
244	  5	75.0	17.5	 25
245	  5	64.8	8.9	 20
246	  5	100.0	14.4	 25
247	  5	91.0	12.2	 25
248	  5	62.3	10.1	 20
249	  5	66.0	11.2	 25
250	  5	166.0	21.0	 25
251	  5	60.3	8.7	 20
252	  5	50.0	9.4	 25
253	  5	58.0	9.7	 25
254	  5	62.0	11.4	 20
255	  5	85.0	13.5	 25
256	  5	86.0	12.6	 25
257	  5	55.0	7.4	 20
258	  5	54.0	9.4	 25
259	  5	58.0	8.9	 25
260	  5	52.5	6.2	 20
261	  5	225.0	36.2	 25
262	  5	52.0	7.9	 25
263	  5	105.5	19.4	 20
264	  5	51.0	7.9	 25
265	  5	95.0	16.0	 25
266	  5	79.3	13.6	 20
267	  5	156.0	29.2	 25
268	  5	52.0	7.7	 25
269	  5	68.3	7.7	 20
270	  5	80.0	12.3	 25
271	  5	99.0	14.3	 25
272	  5	109.5	21.2	 20
273	  5	92.0	15.5	 25
274	  5	114.0	17.3	 25
275	  5	115.3	15.4	 20
276	  5	64.0	11.1	 25
277	  5	76.0	11.2	 25
278	  5	197.0	24.7	 20
279	  5	59.0	9.7	 25
280	  5	51.0	7.0	 25
281	  5	51.0	7.6	 20
282	  5	45.0	8.3	 25
283	  5	60.0	9.7	 25
284	  5	55.5	20.2	 20
285	  5	191.0	23.0	 25
286	  5	185.0	23.7	 25
287	  5	154.3	20.4	 20
288	  5	228.0	26.0	 25
289	  5	62.0	10.1	 25
290	  5	87.0	9.0	 20
291	  5	58.0	9.5	 25
292	  5	82.0	12.6	 25
293	  5	85.3	13.8	 20
294	  5	103.0	14.0	 25
295	  5	66.0	8.5	 25
296	  5	51.0	6.7	 20
297	  5	50.0	9.4	 25
298	  5	44.0	7.0	 25
299	  5	51.3	6.9	 20
300	  5	133.0	21.3	 25
301	  5	87.0	13.9	 25
302	  5	51.3	6.8	 20
303	  5	344.0	44.0	 25
304	  5	52.0	9.3	 25
305	  5	56.3	7.4	 20
306	  5	59.0	11.6	 25
307	  5	60.0	11.5	 25
308	  5	92.0	11.3	 20
309	  5	52.0	8.8	 25
310	  5	103.0	18.8	 25
311	  5	62.3	9.7	 20
312	  5	68.0	10.9	 25
313	  5	99.0	18.9	 25
314	  5	72.3	12.2	 20
315	  5	69.0	8.9	 25
316	  5	52.0	7.2	 25
317	  5	58.3	8.2	 20
318	  5	54.0	9.3	 25
319	  5	65.0	11.6	 20
320	  5	143.3	16.9	 16
321	  5	177.0	21.6	 20
322	  5	122.5	13.1	 20
323	  5	250.8	21.9	 16
324	  5	115.0	15.8	 20
325	  5	1006.0	133.1	 20
326	  5	50.0	6.9	 16
327	  5	59.5	10.3	 20
328	  5	56.3	9.5	 16
329	  5	55.5	9.4	 20
330	  5	50.5	7.6	 20
331	  5	48.3	8.2	 16
332	  5	48.0	10.0	 20
333	  5	64.0	9.7	 20
334	  5	54.5	8.5	 16
335	  5	51.3	8.8	 20
336	  5	54.0	7.9	 20
337	  5	49.3	6.9	 16
338	  5	52.0	7.4	 20
339	  5	59.5	8.4	 20
340	  5	62.8	8.1	 16
341	  5	53.0	10.1	 20
342	  5	54.3	8.7	 20
343	  5	54.5	9.4	 16
344	  5	50.3	6.9	 20
345	  5	52.8	9.9	 20
346	  5	61.3	11.3	 16
347	  5	44.3	7.2	 20
348	  5	64.5	7.4	 20
349	  5	48.3	18.5	 16
350	  5	119.0	24.4	 20
351	  5	50.0	11.5	 20
352	  5	50.0	6.3	 16
353	  5	44.5	7.1	 20
354	  5	59.0	7.3	 20
355	  5	66.3	11.0	 16
356	  5	52.5	8.3	 20
357	  5	52.0	9.0	 20
358	  5	58.5	9.3	 16
359	  5	53.0	8.5	 20
360	  5	51.5	8.0	 20
361	  5	120.0	16.6	 16
362	  5	114.3	18.0	 20
363	  5	50.0	6.9	 20
364	  5	54.5	9.0	 16
365	  5	50.0	8.6	 20
366	  5	56.3	9.6	 20
367	  5	68.3	10.6	 16
368	  5	217.8	31.1	 20
369	  5	68.0	9.5	 20
370	  5	113.8	22.3	 16
371	  5	144.3	18.1	 20
372	  5	197.0	29.4	 20
373	  5	95.3	14.1	 16
374	  5	77.3	14.2	 20
375	  5	82.3	15.6	 20
376	  5	113.0	112.1	 16
377	  5	54.3	7.2	 20
378	  5	50.8	7.9	 20
379	  5	56.0	9.4	 16
380	  5	62.0	10.8	 20
381	  5	59.5	11.8	 20
382	  5	62.0	7.7	 16
383	  5	63.8	10.0	 20
384	  5	53.3	9.1	 20
385	  5	49.8	8.2	 16
386	  5	52.0	7.5	 20
387	  5	51.8	7.7	 20
388	  5	55.5	8.1	 16
389	  5	63.3	12.5	 20
390	  5	52.0	9.3	 25
391	  5	67.3	11.6	 20
392	  5	119.0	18.8	 25
393	  5	97.0	15.5	 25
394	  5	74.3	9.9	 20
395	  5	206.0	29.4	 25
396	  5	63.0	10.7	 25
397	  5	65.0	8.9	 20
398	  5	47.0	9.8	 25
399	  5	54.0	13.4	 25
400	  5	61.5	10.1	 20
401	  5	53.0	7.8	 25
402	  5	75.0	12.1	 25
403	  5	252.3	25.6	 20
404	  5	87.0	13.7	 25
405	  5	99.0	16.6	 25
406	  5	52.3	10.4	 20
407	  5	48.0	8.1	 25
408	  5	66.0	15.3	 25
409	  5	50.3	13.6	 20
410	  5	74.0	13.2	 25
411	  5	118.0	19.1	 25
412	  5	93.5	12.1	 20
413	  5	55.0	9.3	 25
414	  5	205.0	26.2	 25
415	  5	91.5	11.2	 20
416	  5	201.0	20.4	 25
417	  5	125.0	17.3	 25
418	  5	348.0	26.6	 20
419	  5	377.0	30.6	 25
420	  5	81.0	9.1	 25
421	  5	105.3	11.8	 20
422	  5	60.0	7.4	 25
423	  5	97.0	14.3	 25
424	  5	87.0	12.0	 20
425	  5	76.0	11.1	 25
426	  5	54.0	8.8	 25
427	  5	46.0	8.6	 20
428	  5	288.0	28.9	 25
429	  5	109.0	18.8	 25
430	  5	69.3	11.9	 20
431	  5	50.0	6.2	 25
432	  5	50.0	6.3	 25
433	  5	47.5	6.8	 20
434	  5	49.0	7.6	 25
435	  5	51.0	7.4	 25
436	  5	44.3	8.2	 20
437	  5	44.0	8.7	 25
438	  5	61.0	19.5	 25
439	  5	51.5	8.6	 20
440	  5	50.0	9.3	 25
441	  5	54.0	9.1	 25
442	  5	95.0	13.9	 20
443	  5	61.0	14.4	 25
444	  5	79.0	11.9	 25
445	  5	74.5	10.0	 20
446	  5	77.0	11.0	 25
447	  5	72.0	8.2	 25
448	  5	121.3	15.8	 20
449	  5	910.0	114.5	 25
450	  5	119.0	17.3	 25
451	  5	54.0	8.1	 20
452	  5	102.0	14.2	 25
453	  5	62.0	13.3	 25
454	  5	115.5	16.1	 20
455	  5	50.0	8.5	 25
456	  5	49.3	8.1	 20
457	  5	95.0	17.9	 25
458	  5	55.0	9.5	 25
459	  5	57.3	8.2	 20
460	  5	52.0	9.2	 25
461	  5	49.0	8.3	 25
462	  5	57.3	8.0	 20
463	  5	67.0	9.6	 25
464	  5	62.0	10.7	 25
465	  5	233.3	22.6	 20
466	  5	72.0	11.8	 25
467	  5	86.0	13.5	 25
468	  5	73.0	10.2	 20
469	  5	55.0	9.6	 25
470	  5	61.0	8.7	 25
471	  5	54.5	10.9	 20
472	  5	44.0	7.7	 25
473	  5	47.0	6.9	 25
474	  5	47.3	10.5	 20
475	  5	69.0	13.6	 25
476	  5	445.0	47.8	 25
477	  5	48.0	9.9	 20
478	  5	59.0	10.3	 25
479	  5	79.0	12.6	 25
480	  5	49.3	7.8	 20
481	  5	50.0	7.8	 25
482	  5	89.0	14.5	 25
483	  5	79.0	14.0	 20
484	  5	84.0	10.4	 25
485	  5	64.0	17.6	 25
486	  5	52.5	6.3	 20
487	  5	314.0	52.2	 25
488	  5	179.0	27.8	 25
489	  5	102.5	13.3	 20
490	  5	70.0	9.4	 25
491	  5	282.0	32.9	 25
492	  5	62.0	9.2	 20
493	  5	111.0	17.0	 25
494	  5	160.0	19.6	 25
495	  5	49.0	8.4	 20
496	  5	105.0	17.8	 25
497	  5	72.0	11.5	 25
498	  5	70.3	11.0	 20
499	  5	109.0	19.2	 25
500	  5	121.0	17.3	 25
501	  5	81.3	18.3	 20
502	  5	210.0	26.5	 25
503	  5	148.0	20.8	 25
504	  5	138.3	13.1	 20
505	  5	187.0	25.8	 25
506	  5	381.0	47.9	 25
507	  5	130.5	16.4	 20
508	  5	77.0	12.3	 25
509	  5	131.0	249.2	 25
510	  5	133.3	22.4	 20
511	  5	62.0	8.3	 25
512	  5	65.0	9.9	 25
513	  5	45.3	5.9	 20
514	  5	45.0	7.7	 25
515	  5	50.0	8.9	 25
516	  5	80.3	9.5	 20
517	  5	49.0	7.4	 25
518	  5	80.0	11.2	 25
519	  5	67.5	10.4	 20
520	  5	102.0	13.3	 25
521	  5	74.0	11.6	 25
522	  5	56.5	8.5	 20
523	  5	103.0	18.7	 25
524	  5	84.0	10.5	 25
525	  5	54.3	9.5	 20
526	  5	102.0	18.6	 25
527	  5	46.0	7.0	 25
528	  5	65.3	21.8	 20
529	  5	62.0	10.8	 25
530	  5	61.0	8.7	 25
531	  5	48.0	5.0	 20
532	  5	56.0	8.6	 20
533	  5	57.3	10.7	 20
534	  5	96.5	13.4	 16
535	  5	118.8	18.5	 20
536	  5	52.3	8.9	 20
537	  5	61.8	6.6	 16
538	  5	54.3	8.9	 20
539	  5	44.0	5.4	 20
540	  5	48.0	6.8	 16
541	  5	112.5	18.6	 20
542	  5	87.5	12.9	 20
543	  5	97.3	13.7	 16
544	  5	70.0	9.6	 20
545	  5	51.3	6.5	 20
546	  5	332.5	21.9	 16
547	  5	48.3	8.7	 20
548	  5	179.5	29.2	 20
549	  5	553.5	36.5	 16
550	  5	175.0	16.8	 20
551	  5	329.8	39.8	 20
552	  5	94.0	13.2	 16
553	  5	78.0	13.2	 20
554	  5	145.3	18.8	 20
555	  5	73.5	10.4	 16
556	  5	782.3	72.8	 20
557	  5	95.0	13.1	 20
558	  5	190.0	21.9	 16
559	  5	323.5	32.4	 20
560	  5	78.3	11.5	 20
561	  5	133.5	21.3	 16
562	  5	63.0	7.4	 20
563	  5	51.3	7.6	 20
564	  5	102.3	11.9	 16
565	  5	131.0	18.7	 20
566	  5	124.0	17.7	 20
567	  5	62.3	10.6	 16
568	  5	77.0	9.8	 20
569	  5	259.3	35.9	 20
570	  5	127.5	16.8	 16
571	  5	94.8	14.3	 20
572	  5	333.8	32.1	 20
573	  5	84.3	13.5	 16
574	  5	77.3	11.0	 20
575	  5	92.8	15.5	 20
576	  5	51.3	6.2	 16
577	  5	57.3	12.6	 20
578	  5	49.3	8.2	 20
579	  5	50.3	7.3	 16
580	  5	58.3	10.3	 20
581	  5	75.3	9.8	 20
582	  5	126.8	21.8	 16
583	  5	82.3	13.3	 20
584	  5	167.0	18.2	 16
585	  5	88.0	36.0	 20
586	  5	59.3	8.9	 20
587	  5	55.5	7.8	 16
588	  5	62.0	10.1	 20
589	  5	46.3	8.4	 20
590	  5	52.5	7.4	 16
591	  5	170.0	22.9	 20
592	  5	72.5	16.2	 20
593	  5	78.5	9.4	 16
594	  5	56.8	10.3	 20
595	  5	54.3	8.6	 20
596	  5	65.8	10.0	 16
597	  5	104.0	17.7	 20
598	  5	56.3	11.3	 20
599	  5	73.0	15.2	 16
600	  5	94.8	9.6	 20
601	  5	113.3	12.0	 20
602	  5	57.5	10.8	 16
603	  5	57.0	8.3	 25
604	  5	67.0	9.7	 25
605	  5	59.5	9.4	 20
606	  5	52.0	8.2	 25
607	  5	302.0	37.3	 25
608	  5	117.0	17.2	 20
609	  5	70.0	11.2	 25
610	  5	78.0	13.8	 25
611	  5	413.5	35.0	 20
612	  5	108.0	14.8	 25
613	  5	392.0	46.1	 25
614	  5	57.5	9.1	 20
615	  5	86.0	14.7	 25
616	  5	61.0	8.6	 25
617	  5	243.0	23.1	 20
618	  5	51.0	6.4	 25
619	  5	58.0	7.4	 25
620	  5	52.0	9.4	 20
621	  5	93.0	9.3	 25
622	  5	58.0	8.4	 25
623	  5	51.3	8.2	 20
624	  5	55.0	12.1	 25
625	  5	114.0	13.9	 25
626	  5	132.8	17.2	 20
627	  5	58.0	8.4	 25
628	  5	75.0	11.2	 25
629	  5	55.8	9.3	 20
630	  5	75.0	10.3	 25
631	  5	70.0	8.0	 25
632	  5	51.8	8.1	 20
633	  5	58.0	13.9	 25
634	  5	70.0	9.2	 25
635	  5	71.5	12.8	 20
636	  5	352.0	47.4	 25
637	  5	66.0	9.6	 25
638	  5	142.0	14.3	 20
639	  5	60.0	11.1	 25
  0	  6	1970.0	433.1	 25
  1	  6	62.8	12.5	 20
  2	  6	63.0	8.5	 25
  3	  6	60.0	9.3	 25
  4	  6	173.0	36.0	 20
  5	  6	47.0	7.7	 25
  6	  6	62.0	10.8	 25
  7	  6	53.3	10.7	 20
  8	  6	51.0	7.6	 25
  9	  6	46.0	7.5	 25
 10	  6	49.0	8.7	 20
 11	  6	52.0	6.8	 25
 12	  6	46.0	7.1	 25
 13	  6	51.5	7.2	 20
 14	  6	64.0	11.8	 25
 15	  6	57.0	9.6	 25
 16	  6	45.5	10.7	 20
 17	  6	46.0	9.4	 25
 18	  6	51.0	7.7	 25
 19	  6	51.3	10.9	 20
 20	  6	57.0	9.4	 25
 21	  6	51.0	7.8	 25
 22	  6	53.3	7.2	 20
 23	  6	70.0	12.6	 25
 24	  6	60.0	8.9	 25
 25	  6	95.8	11.8	 20
 26	  6	74.0	15.1	 25
 27	  6	68.0	13.3	 25
 28	  6	301.0	55.1	 20
 29	  6	68.0	14.5	 25
 30	  6	52.0	9.8	 25
 31	  6	89.5	13.6	 20
 32	  6	299.0	41.2	 25
 33	  6	236.0	30.9	 25
 34	  6	72.0	11.2	 16
 35	  6	354.3	70.9	 20
 36	  6	66.3	9.0	 20
 37	  6	51.0	7.2	 16
 38	  6	58.5	8.8	 20
 39	  6	51.0	8.4	 20
 40	  6	60.8	7.3	 16
 41	  6	54.0	8.0	 20
 42	  6	79.5	10.4	 20
 43	  6	91.5	11.1	 16
 44	  6	51.5	10.4	 20
 45	  6	54.5	10.1	 20
 46	  6	53.5	7.2	 16
 47	  6	52.5	9.9	 20
 48	  6	47.0	10.0	 20
 49	  6	52.0	8.7	 16
 50	  6	48.0	9.1	 20
 51	  6	54.5	10.7	 20
 52	  6	46.5	11.2	 16
 53	  6	50.3	7.1	 20
 54	  6	62.3	10.1	 20
 55	  6	44.5	6.8	 16
 56	  6	60.0	11.9	 20
 57	  6	48.0	7.8	 20
 58	  6	62.3	7.0	 16
 59	  6	50.0	8.8	 20
 60	  6	50.5	8.7	 20
 61	  6	63.3	9.9	 16
 62	  6	1483.8	334.3	 20
 63	  6	66.0	7.7	 20
 64	  6	59.3	29.3	 16
 65	  6	60.5	6.5	 20
 66	  6	1678.3	267.1	 20
 67	  6	83.3	21.0	 16
 68	  6	1757.8	375.8	 20
 69	  6	58.8	10.7	 20
 70	  6	63.8	11.4	 16
 71	  6	65.0	12.4	 20
 72	  6	68.5	13.8	 20
 73	  6	66.5	11.2	 16
 74	  6	1748.3	335.6	 20
 75	  6	64.3	8.8	 16
 76	  6	58.3	10.3	 20
 77	  6	64.0	10.2	 20
 78	  6	1654.8	278.2	 16
 79	  6	81.3	15.8	 20
 80	  6	1724.5	340.3	 20
 81	  6	69.3	12.8	 16
 82	  6	64.0	7.7	 20
 83	  6	58.5	9.6	 20
 84	  6	62.8	14.4	 16
 85	  6	76.8	42.6	 20
 86	  6	1756.3	343.7	 20
 87	  6	57.5	9.5	 16
 88	  6	59.0	7.6	 20
 89	  6	65.0	19.6	 20
 90	  6	1601.3	250.3	 16
 91	  6	78.8	10.8	 20
 92	  6	1793.8	321.4	 20
 93	  6	60.0	7.7	 16
 94	  6	57.0	6.8	 20
 95	  6	57.3	7.5	 20
 96	  6	1586.0	212.3	 16
 97	  6	68.0	9.8	 20
 98	  6	58.5	8.2	 20
 99	  6	56.3	9.5	 16
100	  6	1543.8	406.7	 20
101	  6	55.5	8.8	 20
102	  6	61.3	10.5	 16
103	  6	74.0	11.9	 20
104	  6	1709.5	234.6	 20
105	  6	63.5	8.7	 20
106	  6	62.0	8.3	 25
107	  6	58.0	6.1	 25
108	  6	54.0	11.4	 20
109	  6	81.0	16.8	 25
110	  6	66.0	11.9	 25
111	  6	103.8	11.3	 20
112	  6	169.0	19.6	 25
113	  6	79.0	10.7	 25
114	  6	53.0	8.9	 20
115	  6	63.0	11.1	 25
116	  6	1583.0	243.5	 25
117	  6	60.0	12.4	 20
118	  6	56.0	8.4	 25
119	  6	62.0	11.7	 25
120	  6	1666.5	130.0	 20
121	  6	80.0	10.5	 25
122	  6	1835.0	270.7	 25
123	  6	61.0	6.8	 20
124	  6	60.0	8.1	 25
125	  6	60.0	8.1	 25
126	  6	1784.3	241.4	 20
127	  6	79.0	14.1	 25
128	  6	79.0	12.2	 25
129	  6	58.5	8.6	 20
130	  6	53.0	7.5	 25
131	  6	143.0	21.3	 25
132	  6	205.3	30.6	 20
133	  6	74.0	12.7	 25
134	  6	1575.0	227.3	 25
135	  6	62.8	8.9	 20
136	  6	56.0	8.0	 25
137	  6	61.0	13.8	 25
138	  6	1713.3	226.8	 20
139	  6	72.0	12.8	 25
140	  6	59.0	8.8	 25
141	  6	62.3	15.7	 20
142	  6	1430.0	242.3	 25
143	  6	60.0	8.9	 25
144	  6	54.3	8.5	 20
145	  6	71.0	10.2	 25
146	  6	1622.0	223.3	 25
147	  6	57.0	9.6	 20
148	  6	57.0	8.7	 25
149	  6	68.0	11.7	 25
150	  6	1875.8	287.8	 20
151	  6	76.0	10.8	 25
152	  6	1997.0	193.7	 25
153	  6	57.0	7.1	 20
154	  6	55.0	6.0	 25
155	  6	58.0	8.0	 25
156	  6	1764.3	120.4	 20
157	  6	77.0	18.1	 25
158	  6	76.0	11.5	 25
159	  6	51.0	10.6	 20
160	  6	51.0	7.8	 25
161	  6	59.0	8.1	 25
162	  6	204.5	29.3	 20
163	  6	63.0	12.4	 25
164	  6	77.0	8.0	 25
165	  6	104.3	11.8	 20
166	  6	75.0	14.4	 25
167	  6	73.0	10.4	 25
168	  6	71.0	11.6	 20
169	  6	66.0	8.5	 25
170	  6	89.0	13.5	 25
171	  6	80.3	9.9	 20
172	  6	62.0	10.1	 25
173	  6	54.0	9.9	 25
174	  6	84.8	10.1	 20
175	  6	55.0	7.7	 25
176	  6	114.0	16.2	 25
177	  6	118.5	15.7	 20
178	  6	128.0	23.2	 25
179	  6	73.0	10.7	 25
180	  6	54.5	7.7	 20
181	  6	62.0	9.2	 25
182	  6	53.0	9.7	 25
183	  6	51.3	6.5	 20
184	  6	81.0	11.6	 25
185	  6	51.0	9.7	 25
186	  6	48.3	8.2	 20
187	  6	48.0	7.2	 25
188	  6	46.0	6.8	 25
189	  6	47.0	7.8	 20
190	  6	52.0	8.3	 25
191	  6	50.0	6.2	 25
192	  6	51.3	5.9	 20
193	  6	207.0	30.0	 25
194	  6	371.0	33.2	 25
195	  6	210.0	21.9	 20
196	  6	189.0	21.3	 25
197	  6	243.0	24.2	 25
198	  6	174.8	16.2	 20
199	  6	195.0	23.5	 25
200	  6	58.0	7.1	 25
201	  6	59.0	10.1	 20
202	  6	165.0	31.2	 25
203	  6	66.5	11.5	 20
204	  6	94.0	16.6	 25
205	  6	55.0	8.3	 25
206	  6	56.0	8.5	 20
207	  6	62.0	11.2	 25
208	  6	50.0	12.1	 25
209	  6	49.3	10.5	 20
210	  6	48.0	5.6	 25
211	  6	65.0	11.0	 25
212	  6	50.3	9.9	 20
213	  6	54.0	8.0	 25
214	  6	62.0	9.6	 25
215	  6	59.3	11.4	 20
216	  6	76.0	11.7	 25
217	  6	648.0	162.2	 25
218	  6	140.3	21.0	 20
219	  6	73.0	13.3	 25
220	  6	435.0	75.8	 25
221	  6	367.8	46.6	 20
222	  6	247.0	33.1	 25
223	  6	255.0	40.2	 25
224	  6	482.8	49.8	 20
225	  6	362.0	47.3	 25
226	  6	149.0	19.3	 25
227	  6	108.5	13.8	 20
228	  6	103.0	14.9	 25
229	  6	52.0	7.8	 25
230	  6	47.3	8.2	 20
231	  6	51.0	9.7	 25
232	  6	50.0	7.4	 25
233	  6	58.3	8.2	 20
234	  6	53.0	9.9	 25
235	  6	56.0	7.0	 25
236	  6	51.5	9.3	 20
237	  6	49.0	7.4	 25
238	  6	60.0	9.7	 25
239	  6	61.8	15.1	 20
240	  6	54.0	8.7	 25
241	  6	54.0	11.4	 25
242	  6	60.3	10.0	 20
243	  6	154.0	31.6	 25
244	  6	63.0	9.8	 25
245	  6	105.0	20.6	 20
246	  6	68.0	11.0	 25
247	  6	67.3	9.8	 20
248	  6	57.3	8.7	 16
249	  6	89.5	11.0	 20
250	  6	71.0	11.8	 20
251	  6	52.0	9.2	 16
252	  6	50.5	9.2	 20
253	  6	55.3	9.8	 20
254	  6	59.5	13.1	 16
255	  6	54.8	8.9	 20
256	  6	58.0	6.2	 20
257	  6	61.3	9.4	 16
258	  6	45.3	8.1	 20
259	  6	58.0	10.3	 20
260	  6	57.0	11.2	 16
261	  6	69.3	12.3	 20
262	  6	70.0	11.8	 20
263	  6	49.5	6.6	 16
264	  6	50.3	7.1	 20
265	  6	47.0	7.8	 20
266	  6	47.3	7.5	 16
267	  6	59.3	14.8	 20
268	  6	63.3	11.1	 20
269	  6	60.3	8.4	 16
270	  6	69.5	10.2	 20
271	  6	105.3	14.4	 20
272	  6	101.5	16.5	 16
273	  6	102.3	13.7	 20
274	  6	56.0	9.3	 20
275	  6	116.3	15.6	 16
276	  6	62.8	11.4	 20
277	  6	73.3	13.4	 20
278	  6	172.3	19.7	 16
279	  6	52.8	7.9	 20
280	  6	54.0	9.9	 20
281	  6	52.0	8.2	 16
282	  6	46.0	5.4	 20
283	  6	49.0	7.0	 20
284	  6	43.3	6.9	 16
285	  6	83.8	13.8	 20
286	  6	99.0	14.3	 20
287	  6	99.3	17.5	 16
288	  6	117.3	18.0	 20
289	  6	60.3	8.3	 20
290	  6	73.5	12.4	 16
291	  6	69.0	11.7	 20
292	  6	96.8	15.9	 20
293	  6	98.3	14.8	 16
294	  6	69.5	9.2	 20
295	  6	53.5	7.7	 20
296	  6	51.5	8.8	 16
297	  6	52.0	8.6	 20
298	  6	49.5	9.6	 20
299	  6	53.0	9.3	 16
300	  6	49.0	7.4	 20
301	  6	60.3	9.3	 20
302	  6	54.3	10.3	 16
303	  6	104.3	14.0	 20
304	  6	57.0	8.5	 20
305	  6	58.5	10.7	 16
306	  6	49.8	6.7	 20
307	  6	51.0	6.8	 20
308	  6	60.3	11.3	 16
309	  6	52.0	8.6	 20
310	  6	50.0	8.0	 20
311	  6	51.8	8.9	 16
312	  6	95.8	15.7	 20
313	  6	161.8	19.9	 20
314	  6	82.0	11.1	 16
315	  6	59.0	9.0	 20
316	  6	56.3	9.4	 20
317	  6	79.3	9.5	 16
318	  6	53.8	8.6	 20
319	  6	59.0	9.8	 25
320	  6	74.3	11.5	 20
321	  6	260.0	27.7	 25
322	  6	120.0	16.3	 25
323	  6	158.3	14.6	 20
324	  6	78.0	13.4	 25
325	  6	104.0	16.7	 25
326	  6	53.8	9.4	 20
327	  6	50.0	6.8	 25
328	  6	49.0	9.2	 25
329	  6	47.3	5.9	 20
330	  6	46.0	8.1	 25
331	  6	45.0	6.5	 20
332	  6	49.0	10.9	 25
333	  6	50.0	8.0	 25
334	  6	54.0	8.7	 20
335	  6	53.0	10.0	 25
336	  6	56.0	9.6	 25
337	  6	47.5	10.5	 20
338	  6	48.0	6.6	 25
339	  6	48.0	7.0	 25
340	  6	63.5	10.4	 20
341	  6	75.0	10.2	 25
342	  6	55.0	9.8	 25
343	  6	47.0	7.8	 20
344	  6	54.0	8.9	 25
345	  6	49.0	7.0	 25
346	  6	48.0	7.5	 20
347	  6	55.0	10.3	 25
348	  6	53.0	12.1	 25
349	  6	48.0	6.3	 20
350	  6	51.0	10.5	 25
351	  6	50.0	9.4	 25
352	  6	55.3	9.2	 20
353	  6	51.0	7.6	 25
354	  6	54.0	8.4	 25
355	  6	62.3	8.8	 20
356	  6	46.0	7.4	 25
357	  6	53.0	8.0	 25
358	  6	53.0	7.5	 20
359	  6	53.0	9.4	 25
360	  6	54.0	8.2	 25
361	  6	53.0	7.9	 20
362	  6	57.0	6.9	 25
363	  6	49.0	8.5	 25
364	  6	47.0	7.4	 20
365	  6	54.0	31.2	 25
366	  6	54.0	13.9	 25
367	  6	57.3	6.2	 20
368	  6	128.0	17.0	 25
369	  6	57.0	10.4	 25
370	  6	69.5	12.0	 20
371	  6	80.0	12.1	 25
372	  6	142.0	18.6	 25
373	  6	60.0	7.0	 20
374	  6	61.0	13.9	 25
375	  6	59.0	8.5	 25
376	  6	54.0	8.1	 20
377	  6	50.0	10.2	 25
378	  6	56.0	8.0	 25
379	  6	54.3	7.6	 20
380	  6	59.0	8.7	 25
381	  6	66.0	11.8	 25
382	  6	63.8	11.2	 20
383	  6	63.0	11.2	 25
384	  6	60.0	11.5	 25
385	  6	49.3	8.4	 20
386	  6	98.0	15.2	 25
387	  6	54.0	11.0	 25
388	  6	60.3	10.1	 20
389	  6	53.0	8.4	 25
390	  6	62.0	10.6	 25
391	  6	75.8	10.0	 20
392	  6	71.0	12.4	 25
393	  6	73.0	11.3	 25
394	  6	105.3	17.9	 20
395	  6	89.0	13.9	 25
396	  6	60.0	9.9	 25
397	  6	60.0	10.5	 20
398	  6	55.0	10.5	 25
399	  6	53.0	8.7	 25
400	  6	51.3	8.0	 20
401	  6	52.0	6.6	 25
402	  6	76.0	12.5	 25
403	  6	406.3	49.7	 20
404	  6	119.0	23.7	 25
405	  6	54.0	9.9	 25
406	  6	46.0	6.1	 20
407	  6	47.0	6.6	 25
408	  6	58.0	26.0	 25
409	  6	53.8	9.3	 20
410	  6	56.0	7.7	 25
411	  6	91.0	12.9	 25
412	  6	58.3	8.3	 20
413	  6	52.0	7.1	 25
414	  6	57.0	8.4	 25
415	  6	55.3	8.8	 20
416	  6	82.0	8.4	 25
417	  6	69.0	13.7	 25
418	  6	141.8	23.9	 20
419	  6	696.0	48.4	 25
420	  6	108.0	13.7	 25
421	  6	66.3	9.8	 20
422	  6	68.0	9.3	 25
423	  6	148.0	17.0	 25
424	  6	133.8	21.4	 20
425	  6	95.0	14.7	 25
426	  6	64.0	19.7	 25
427	  6	58.0	10.7	 20
428	  6	205.0	19.8	 25
429	  6	74.0	14.1	 25
430	  6	51.3	7.7	 20
431	  6	54.0	8.6	 25
432	  6	50.0	8.4	 25
433	  6	44.0	6.3	 20
434	  6	54.0	9.8	 25
435	  6	56.0	8.4	 25
436	  6	49.0	6.3	 20
437	  6	53.0	8.9	 25
438	  6	48.0	8.5	 25
439	  6	49.5	8.4	 20
440	  6	54.0	8.1	 25
441	  6	60.0	15.9	 25
442	  6	89.0	11.5	 20
443	  6	63.0	8.5	 25
444	  6	59.0	7.7	 25
445	  6	56.8	8.4	 20
446	  6	60.0	10.1	 25
447	  6	73.0	8.8	 25
448	  6	85.0	15.6	 20
449	  6	112.0	21.0	 25
450	  6	93.0	16.0	 25
451	  6	50.3	9.8	 20
452	  6	66.0	10.1	 25
453	  6	52.0	9.2	 25
454	  6	67.5	11.9	 20
455	  6	52.0	9.0	 25
456	  6	55.5	8.8	 20
457	  6	72.0	25.3	 25
458	  6	54.0	6.7	 25
459	  6	48.0	7.6	 20
460	  6	49.0	8.8	 25
461	  6	49.0	6.2	 20
462	  6	52.0	9.1	 16
463	  6	81.3	13.8	 20
464	  6	68.5	9.5	 20
465	  6	70.3	11.5	 16
466	  6	99.3	14.5	 20
467	  6	120.5	13.8	 20
468	  6	128.0	19.3	 16
469	  6	57.3	9.8	 20
470	  6	52.5	7.9	 20
471	  6	46.5	8.8	 16
472	  6	45.8	8.0	 20
473	  6	47.0	7.4	 20
474	  6	50.5	9.2	 16
475	  6	48.8	10.4	 20
476	  6	58.3	9.8	 20
477	  6	45.8	7.9	 16
478	  6	48.0	11.6	 20
479	  6	87.8	14.9	 20
480	  6	60.5	10.4	 16
481	  6	61.3	10.6	 20
482	  6	77.3	12.3	 20
483	  6	92.3	16.4	 16
484	  6	117.5	14.1	 20
485	  6	67.0	6.9	 20
486	  6	53.5	10.9	 16
487	  6	83.0	10.9	 20
488	  6	60.0	14.0	 20
489	  6	131.3	13.1	 16
490	  6	74.0	11.1	 20
491	  6	122.8	19.9	 20
492	  6	51.0	8.3	 16
493	  6	78.3	11.4	 20
494	  6	207.5	22.0	 20
495	  6	57.8	8.9	 16
496	  6	69.8	11.3	 20
497	  6	73.0	9.9	 20
498	  6	59.3	9.3	 16
499	  6	63.0	9.2	 20
500	  6	71.0	11.0	 20
501	  6	58.0	6.7	 16
502	  6	88.0	11.0	 20
503	  6	151.3	15.1	 20
504	  6	122.8	18.7	 16
505	  6	90.0	13.6	 20
506	  6	189.5	22.1	 20
507	  6	211.0	18.3	 16
508	  6	65.5	11.4	 20
509	  6	92.0	127.8	 20
510	  6	70.5	10.1	 16
511	  6	54.5	8.3	 20
512	  6	50.0	5.3	 20
513	  6	47.3	9.7	 16
514	  6	56.0	10.0	 20
515	  6	51.0	10.0	 20
516	  6	52.3	10.4	 16
517	  6	48.0	7.5	 20
518	  6	85.8	14.7	 20
519	  6	55.8	9.4	 16
520	  6	66.0	21.6	 20
521	  6	62.3	10.7	 20
522	  6	51.3	8.4	 16
523	  6	64.5	13.2	 20
524	  6	69.3	10.4	 20
525	  6	56.3	10.7	 16
526	  6	69.0	10.1	 20
527	  6	54.3	6.9	 20
528	  6	49.5	7.9	 16
529	  6	50.8	5.1	 20
530	  6	57.3	8.9	 20
531	  6	45.5	7.2	 16
532	  6	47.0	8.6	 25
533	  6	49.0	8.6	 25
534	  6	74.0	11.9	 20
535	  6	78.0	10.5	 25
536	  6	50.0	8.5	 25
537	  6	52.0	7.1	 20
538	  6	49.0	7.6	 25
539	  6	50.0	7.2	 25
540	  6	53.3	9.6	 20
541	  6	53.0	9.4	 25
542	  6	95.0	13.7	 25
543	  6	60.3	9.4	 20
544	  6	54.0	7.1	 25
545	  6	60.0	10.6	 25
546	  6	83.0	17.0	 20
547	  6	50.0	9.9	 25
548	  6	86.0	11.7	 25
549	  6	193.5	25.4	 20
550	  6	101.0	12.2	 25
551	  6	146.0	23.4	 25
552	  6	74.0	11.9	 20
553	  6	58.0	7.9	 25
554	  6	101.0	16.3	 25
555	  6	69.3	10.1	 20
556	  6	360.0	39.2	 25
557	  6	82.0	13.9	 25
558	  6	120.3	15.0	 20
559	  6	141.0	17.7	 25
560	  6	64.0	8.4	 25
561	  6	128.3	13.8	 20
562	  6	60.0	9.2	 25
563	  6	48.0	6.3	 25
564	  6	56.3	9.2	 20
565	  6	60.0	7.2	 25
566	  6	59.0	10.0	 25
567	  6	67.3	9.9	 20
568	  6	85.0	7.7	 25
569	  6	94.0	12.6	 25
570	  6	211.8	21.9	 20
571	  6	161.0	18.5	 25
572	  6	144.0	18.8	 25
573	  6	64.5	10.9	 20
574	  6	60.0	9.2	 25
575	  6	60.0	9.1	 25
576	  6	53.3	7.6	 20
577	  6	52.0	11.6	 25
578	  6	50.0	9.5	 25
579	  6	46.8	6.2	 20
580	  6	52.0	7.3	 25
581	  6	63.0	11.9	 25
582	  6	55.0	8.4	 20
583	  6	56.0	10.1	 25
584	  6	86.5	10.8	 20
585	  6	65.0	11.4	 25
586	  6	54.0	9.3	 25
587	  6	69.5	13.0	 20
588	  6	54.0	9.1	 25
589	  6	49.0	8.3	 25
590	  6	46.0	8.4	 20
591	  6	108.0	23.1	 25
592	  6	82.0	17.9	 25
593	  6	69.5	11.2	 20
594	  6	55.0	12.6	 25
595	  6	50.0	7.5	 25
596	  6	56.0	6.4	 20
597	  6	62.0	8.3	 25
598	  6	46.0	6.5	 25
599	  6	62.0	7.2	 20
600	  6	192.0	31.6	 25
601	  6	71.0	11.4	 25
602	  6	71.0	11.3	 20
603	  6	53.0	8.9	 25
604	  6	49.0	5.5	 25
605	  6	45.8	8.1	 20
606	  6	48.0	6.3	 25
607	  6	90.0	9.3	 25
608	  6	242.3	36.8	 20
609	  6	74.0	9.5	 25
610	  6	102.0	18.7	 25
611	  6	540.8	52.4	 20
612	  6	123.0	16.5	 25
613	  6	211.0	31.4	 25
614	  6	66.3	10.3	 20
615	  6	51.0	8.9	 25
616	  6	55.0	8.2	 25
617	  6	86.3	11.8	 20
618	  6	51.0	6.5	 25
619	  6	57.0	9.4	 25
620	  6	66.8	26.7	 20
621	  6	75.0	10.6	 25
622	  6	65.0	10.5	 25
623	  6	45.3	7.3	 20
624	  6	48.0	8.5	 25
625	  6	89.0	14.6	 25
626	  6	103.3	15.4	 20
627	  6	59.0	11.0	 25
628	  6	144.0	27.1	 25
629	  6	59.3	9.2	 20
630	  6	58.0	8.5	 25
631	  6	60.0	9.1	 25
632	  6	53.0	8.3	 20
633	  6	58.0	8.3	 25
634	  6	69.0	10.5	 25
635	  6	72.0	11.4	 20
636	  6	115.0	20.6	 25
637	  6	80.0	9.9	 25
638	  6	105.5	13.9	 20
639	  6	1576.0	339.3	 25
  0	  7	56.0	9.0	 20
  1	  7	90.0	12.8	 16
  2	  7	54.5	5.8	 20
  3	  7	54.3	9.5	 20
  4	  7	50.3	7.5	 16
  5	  7	47.8	10.5	 20
  6	  7	48.3	5.8	 20
  7	  7	52.8	7.8	 16
  8	  7	47.3	7.6	 20
  9	  7	43.5	6.2	 20
 10	  7	54.8	9.4	 16
 11	  7	47.3	6.9	 20
 12	  7	43.5	5.9	 20
 13	  7	48.5	9.2	 16
 14	  7	48.5	9.2	 20
 15	  7	48.0	10.3	 20
 16	  7	43.0	8.3	 16
 17	  7	45.3	9.8	 20
 18	  7	320.3	49.3	 20
 19	  7	48.3	6.3	 16
 20	  7	1222.5	261.0	 20
 21	  7	58.8	9.7	 20
 22	  7	54.5	8.9	 16
 23	  7	63.5	9.7	 20
 24	  7	77.0	10.0	 20
 25	  7	68.0	11.6	 16
 26	  7	48.5	11.1	 20
 27	  7	121.3	19.4	 20
 28	  7	69.5	12.0	 16
 29	  7	294.8	43.7	 20
 30	  7	279.3	21.1	 20
 31	  7	326.3	26.0	 16
 32	  7	66.5	11.3	 20
 33	  7	159.5	24.4	 20
 34	  7	125.8	16.2	 20
 35	  7	134.0	31.9	 25
 36	  7	48.0	6.7	 25
 37	  7	71.0	12.3	 20
 38	  7	82.0	10.3	 25
 39	  7	52.0	6.6	 25
 40	  7	74.8	10.7	 20
 41	  7	114.0	18.6	 25
 42	  7	88.0	9.5	 25
 43	  7	69.3	10.3	 20
 44	  7	55.0	9.3	 25
 45	  7	48.0	6.6	 25
 46	  7	124.0	17.5	 20
 47	  7	47.0	8.4	 25
 48	  7	51.0	9.2	 25
 49	  7	61.3	11.3	 20
 50	  7	44.0	8.2	 25
 51	  7	46.0	7.9	 25
 52	  7	53.3	10.1	 20
 53	  7	51.0	9.5	 25
 54	  7	48.0	8.5	 25
 55	  7	49.3	8.8	 20
 56	  7	53.0	9.7	 25
 57	  7	97.0	15.6	 25
 58	  7	59.5	9.3	 20
 59	  7	60.0	10.0	 25
 60	  7	61.0	11.8	 25
 61	  7	67.0	11.5	 20
 62	  7	57.0	9.0	 25
 63	  7	1519.0	320.7	 25
 64	  7	1531.0	215.6	 20
 65	  7	1557.0	225.1	 25
 66	  7	60.0	8.4	 25
 67	  7	73.5	15.4	 20
 68	  7	55.0	7.1	 25
 69	  7	1505.0	290.6	 25
 70	  7	1600.8	263.8	 20
 71	  7	1508.0	238.1	 25
 72	  7	58.0	8.4	 25
 73	  7	66.8	10.3	 20
 74	  7	1532.0	362.2	 25
 75	  7	57.0	7.1	 25
 76	  7	51.3	8.1	 20
 77	  7	57.0	9.9	 25
 78	  7	1539.0	321.4	 20
 79	  7	77.0	10.0	 25
 80	  7	61.0	9.7	 25
 81	  7	1413.5	281.5	 20
 82	  7	1582.0	273.1	 25
 83	  7	1551.0	264.5	 25
 84	  7	57.3	9.8	 20
 85	  7	67.0	9.5	 25
 86	  7	58.0	9.5	 25
 87	  7	1527.5	320.7	 20
 88	  7	1626.0	289.0	 25
 89	  7	1595.0	302.3	 25
 90	  7	62.3	11.3	 20
 91	  7	73.0	14.5	 25
 92	  7	1578.0	381.7	 25
 93	  7	56.0	8.4	 20
 94	  7	57.0	8.9	 25
 95	  7	62.0	11.9	 25
 96	  7	1349.5	315.8	 20
 97	  7	70.0	12.1	 25
 98	  7	56.0	8.7	 25
 99	  7	57.3	8.5	 20
100	  7	1429.0	430.2	 25
101	  7	55.0	7.3	 25
102	  7	58.3	9.8	 20
103	  7	75.0	13.3	 25
104	  7	1576.0	359.2	 25
105	  7	54.0	6.3	 20
106	  7	58.0	14.2	 25
107	  7	58.0	11.4	 25
108	  7	55.3	7.9	 20
109	  7	68.0	10.7	 25
110	  7	67.0	12.5	 25
111	  7	72.0	10.5	 20
112	  7	59.0	8.6	 25
113	  7	64.0	10.5	 25
114	  7	86.8	13.3	 20
115	  7	60.0	9.3	 25
116	  7	1415.0	321.5	 25
117	  7	55.0	9.3	 20
118	  7	55.0	7.2	 25
119	  7	60.0	12.1	 25
120	  7	1550.8	344.9	 20
121	  7	73.0	10.8	 25
122	  7	60.0	8.7	 25
123	  7	1504.3	331.4	 20
124	  7	1585.0	338.2	 25
125	  7	1479.0	341.5	 25
126	  7	58.8	8.3	 20
127	  7	69.0	12.6	 25
128	  7	70.0	8.0	 25
129	  7	52.8	9.8	 20
130	  7	55.0	8.0	 25
131	  7	57.0	8.8	 25
132	  7	54.0	10.5	 20
133	  7	74.0	13.5	 25
134	  7	51.0	11.4	 25
135	  7	1526.0	344.0	 20
136	  7	1627.0	368.8	 25
137	  7	1540.0	379.0	 25
138	  7	57.8	9.9	 20
139	  7	72.0	10.1	 25
140	  7	58.0	9.6	 25
141	  7	1375.5	314.9	 20
142	  7	60.0	12.3	 25
143	  7	54.0	8.8	 25
144	  7	56.0	8.4	 20
145	  7	73.0	15.9	 25
146	  7	55.0	9.4	 25
147	  7	1565.3	375.7	 20
148	  7	1672.0	399.7	 25
149	  7	1703.0	423.5	 25
150	  7	56.5	8.4	 20
151	  7	74.0	12.1	 25
152	  7	1827.0	476.0	 25
153	  7	56.8	7.8	 20
154	  7	59.0	10.9	 25
155	  7	53.0	7.9	 25
156	  7	1775.5	467.1	 20
157	  7	79.0	12.0	 25
158	  7	70.0	10.5	 25
159	  7	47.3	7.8	 20
160	  7	44.0	8.1	 25
161	  7	50.0	8.3	 25
162	  7	41.3	8.2	 20
163	  7	46.0	7.6	 25
164	  7	54.0	8.1	 25
165	  7	50.0	10.1	 20
166	  7	53.0	12.5	 25
167	  7	1027.0	130.1	 25
168	  7	842.5	98.2	 20
169	  7	57.0	9.6	 25
170	  7	49.0	9.6	 25
171	  7	53.3	7.5	 20
172	  7	51.0	9.6	 25
173	  7	55.0	14.6	 25
174	  7	62.3	11.1	 20
175	  7	58.0	7.0	 25
176	  7	91.0	12.5	 20
177	  7	87.3	12.6	 16
178	  7	105.8	16.0	 20
179	  7	58.5	5.1	 20
180	  7	53.8	8.4	 16
181	  7	68.5	7.3	 20
182	  7	49.3	6.4	 20
183	  7	72.3	8.8	 16
184	  7	84.0	14.6	 20
185	  7	104.8	11.9	 20
186	  7	61.3	7.3	 16
187	  7	88.5	14.7	 20
188	  7	45.3	10.2	 20
189	  7	48.3	8.9	 16
190	  7	42.8	6.7	 20
191	  7	52.0	8.2	 20
192	  7	93.5	11.5	 16
193	  7	80.0	9.9	 20
194	  7	139.3	23.1	 20
195	  7	65.3	8.7	 16
196	  7	98.8	16.8	 20
197	  7	247.3	20.9	 20
198	  7	260.3	20.9	 16
199	  7	249.5	25.9	 20
200	  7	63.8	10.9	 20
201	  7	69.3	13.5	 16
202	  7	160.3	21.6	 20
203	  7	60.5	12.6	 20
204	  7	55.3	6.6	 16
205	  7	53.3	7.0	 20
206	  7	60.5	10.7	 16
207	  7	51.3	9.4	 20
208	  7	48.5	6.3	 20
209	  7	52.0	7.0	 16
210	  7	45.3	8.2	 20
211	  7	53.3	9.3	 20
212	  7	43.3	10.7	 16
213	  7	54.3	7.9	 20
214	  7	72.5	9.4	 20
215	  7	74.0	10.1	 16
216	  7	57.8	7.6	 20
217	  7	107.8	19.7	 20
218	  7	90.5	13.6	 16
219	  7	107.3	16.3	 20
220	  7	60.0	9.6	 20
221	  7	60.0	6.7	 16
222	  7	179.0	23.0	 20
223	  7	247.0	35.6	 20
224	  7	388.0	36.9	 16
225	  7	300.5	41.3	 20
226	  7	88.0	12.7	 20
227	  7	1452.5	169.2	 16
228	  7	227.8	27.6	 20
229	  7	77.0	10.7	 20
230	  7	58.3	11.6	 16
231	  7	87.0	16.2	 20
232	  7	88.3	11.9	 20
233	  7	91.3	16.8	 16
234	  7	54.5	10.9	 20
235	  7	141.3	24.9	 20
236	  7	59.0	8.3	 16
237	  7	106.5	17.7	 20
238	  7	48.8	7.6	 20
239	  7	45.5	8.0	 16
240	  7	45.3	8.5	 20
241	  7	49.0	8.4	 20
242	  7	49.5	9.7	 16
243	  7	57.3	11.5	 20
244	  7	81.5	12.8	 20
245	  7	90.3	15.4	 16
246	  7	100.3	15.7	 20
247	  7	91.0	12.0	 25
248	  7	290.8	28.6	 20
249	  7	212.0	24.2	 25
250	  7	186.0	25.0	 25
251	  7	102.3	14.4	 20
252	  7	59.0	10.6	 25
253	  7	81.0	10.9	 25
254	  7	63.0	9.5	 20
255	  7	76.0	14.0	 25
256	  7	68.0	10.2	 25
257	  7	64.3	12.3	 20
258	  7	48.0	9.1	 25
259	  7	57.0	9.1	 25
260	  7	67.3	13.2	 20
261	  7	59.0	10.1	 25
262	  7	58.0	8.0	 25
263	  7	82.3	14.1	 20
264	  7	50.0	9.1	 25
265	  7	55.0	9.4	 25
266	  7	51.3	8.4	 20
267	  7	47.0	8.0	 25
268	  7	310.0	40.7	 25
269	  7	372.8	31.3	 20
270	  7	86.0	9.6	 25
271	  7	93.0	13.6	 25
272	  7	496.5	40.0	 20
273	  7	141.0	14.5	 25
274	  7	144.0	20.9	 25
275	  7	125.8	15.0	 20
276	  7	699.0	106.2	 25
277	  7	83.0	11.7	 25
278	  7	521.5	33.1	 20
279	  7	415.0	27.5	 25
280	  7	342.0	33.5	 25
281	  7	119.5	21.8	 20
282	  7	92.0	10.6	 25
283	  7	74.0	11.2	 25
284	  7	53.0	10.1	 20
285	  7	60.0	9.7	 25
286	  7	53.0	10.9	 25
287	  7	62.8	9.2	 20
288	  7	100.0	18.6	 25
289	  7	900.0	109.1	 25
290	  7	454.5	35.0	 20
291	  7	61.0	10.2	 25
292	  7	53.0	9.5	 25
293	  7	50.3	7.3	 20
294	  7	67.0	9.0	 25
295	  7	229.0	28.1	 25
296	  7	145.3	20.0	 20
297	  7	141.0	18.8	 25
298	  7	152.0	22.4	 25
299	  7	80.5	8.9	 20
300	  7	73.0	10.1	 25
301	  7	54.0	11.1	 25
302	  7	52.0	6.3	 20
303	  7	55.0	9.5	 25
304	  7	58.0	9.6	 25
305	  7	65.8	8.8	 20
306	  7	58.0	11.9	 25
307	  7	62.0	9.5	 25
308	  7	84.0	11.5	 20
309	  7	51.0	7.3	 25
310	  7	59.0	8.9	 25
311	  7	52.3	7.7	 20
312	  7	54.0	10.2	 25
313	  7	87.0	12.3	 25
314	  7	91.0	12.9	 20
315	  7	119.0	12.5	 25
316	  7	59.0	9.4	 25
317	  7	54.0	8.0	 20
318	  7	56.0	7.9	 25
319	  7	55.0	8.1	 25
320	  7	52.8	9.1	 20
321	  7	160.0	29.4	 25
322	  7	57.0	10.1	 25
323	  7	74.0	10.2	 20
324	  7	88.0	15.2	 25
325	  7	54.0	10.2	 25
326	  7	216.8	24.1	 20
327	  7	56.0	9.7	 25
328	  7	65.0	10.3	 25
329	  7	53.8	9.3	 20
330	  7	61.0	15.5	 25
331	  7	48.5	7.4	 20
332	  7	50.0	7.3	 25
333	  7	51.0	7.1	 25
334	  7	61.8	15.5	 20
335	  7	55.0	25.5	 25
336	  7	51.0	8.5	 25
337	  7	54.0	11.3	 20
338	  7	89.0	14.5	 25
339	  7	86.0	15.9	 25
340	  7	75.3	10.2	 20
341	  7	47.0	9.7	 25
342	  7	54.0	11.5	 25
343	  7	50.3	9.4	 20
344	  7	50.0	7.5	 25
345	  7	53.0	9.0	 25
346	  7	51.8	8.9	 20
347	  7	53.0	8.2	 25
348	  7	113.0	19.9	 25
349	  7	83.5	12.5	 20
350	  7	128.0	17.2	 25
351	  7	65.0	10.0	 25
352	  7	72.0	7.8	 20
353	  7	55.0	9.8	 25
354	  7	90.0	10.8	 25
355	  7	73.0	10.7	 20
356	  7	49.0	6.2	 25
357	  7	48.0	6.9	 25
358	  7	58.3	10.0	 20
359	  7	66.0	9.7	 25
360	  7	71.0	10.8	 25
361	  7	47.8	7.1	 20
362	  7	50.0	6.9	 25
363	  7	55.0	10.6	 25
364	  7	138.0	19.8	 20
365	  7	61.0	7.3	 25
366	  7	62.0	9.5	 25
367	  7	57.0	11.2	 20
368	  7	69.0	9.1	 25
369	  7	227.0	30.7	 25
370	  7	308.5	27.2	 20
371	  7	206.0	30.6	 25
372	  7	109.0	16.1	 25
373	  7	96.5	14.3	 20
374	  7	63.0	12.2	 25
375	  7	72.0	17.4	 25
376	  7	51.5	8.1	 20
377	  7	46.0	7.6	 25
378	  7	52.0	7.6	 25
379	  7	74.5	9.8	 20
380	  7	55.0	8.3	 25
381	  7	57.0	10.6	 25
382	  7	51.0	8.9	 20
383	  7	53.0	10.7	 25
384	  7	58.0	9.5	 25
385	  7	84.3	12.3	 20
386	  7	53.0	7.6	 25
387	  7	50.0	7.6	 25
388	  7	55.0	9.5	 20
389	  7	59.0	9.4	 20
390	  7	50.0	7.1	 20
391	  7	48.3	6.5	 16
392	  7	58.0	10.8	 20
393	  7	58.0	9.3	 20
394	  7	68.3	9.9	 16
395	  7	51.0	7.7	 20
396	  7	48.0	6.3	 20
397	  7	195.8	18.9	 16
398	  7	47.0	7.5	 20
399	  7	51.5	6.3	 20
400	  7	67.0	26.5	 16
401	  7	96.8	12.6	 20
402	  7	93.0	15.4	 20
403	  7	139.0	17.1	 16
404	  7	103.3	13.6	 20
405	  7	112.8	14.3	 20
406	  7	60.3	8.4	 16
407	  7	54.5	9.0	 20
408	  7	61.3	14.3	 20
409	  7	66.5	7.7	 16
410	  7	56.0	11.6	 20
411	  7	73.5	7.5	 20
412	  7	64.5	8.7	 16
413	  7	199.3	19.6	 20
414	  7	116.0	14.6	 20
415	  7	85.3	10.1	 16
416	  7	53.0	7.0	 20
417	  7	66.3	9.6	 20
418	  7	129.5	11.5	 16
419	  7	783.8	90.8	 20
420	  7	137.5	16.5	 20
421	  7	84.0	13.2	 16
422	  7	55.5	10.2	 20
423	  7	68.0	13.9	 20
424	  7	87.5	9.6	 16
425	  7	107.0	11.6	 20
426	  7	60.3	8.5	 20
427	  7	69.5	9.9	 16
428	  7	96.3	16.5	 20
429	  7	123.8	17.9	 20
430	  7	57.0	7.0	 16
431	  7	70.8	9.6	 20
432	  7	68.5	12.6	 20
433	  7	46.0	6.2	 16
434	  7	46.3	9.4	 20
435	  7	75.0	11.6	 20
436	  7	58.0	9.5	 16
437	  7	51.3	10.6	 20
438	  7	51.5	104.8	 20
439	  7	53.8	10.0	 16
440	  7	63.0	8.2	 20
441	  7	55.0	9.7	 20
442	  7	51.5	9.2	 16
443	  7	84.3	13.9	 20
444	  7	51.0	6.5	 20
445	  7	47.3	6.2	 16
446	  7	54.8	7.0	 20
447	  7	49.8	10.9	 20
448	  7	94.3	12.3	 16
449	  7	126.5	18.7	 20
450	  7	121.8	14.3	 20
451	  7	190.0	18.6	 16
452	  7	154.0	17.5	 20
453	  7	65.0	11.0	 20
454	  7	50.3	4.8	 16
455	  7	69.5	20.0	 20
456	  7	169.0	25.4	 20
457	  7	58.8	10.2	 16
458	  7	50.0	14.2	 20
459	  7	47.5	9.6	 16
460	  7	43.3	8.9	 20
461	  7	61.0	11.3	 25
462	  7	48.0	8.6	 20
463	  7	217.0	40.5	 25
464	  7	243.0	40.1	 25
465	  7	56.3	9.2	 20
466	  7	310.0	33.5	 25
467	  7	394.0	30.6	 25
468	  7	144.8	13.0	 20
469	  7	58.0	8.6	 25
470	  7	48.0	6.8	 25
471	  7	66.5	10.3	 20
472	  7	49.0	8.2	 25
473	  7	59.0	11.5	 25
474	  7	549.8	77.8	 20
475	  7	54.0	9.8	 25
476	  7	75.0	11.1	 25
477	  7	66.0	13.8	 20
478	  7	102.0	15.7	 25
479	  7	52.0	7.3	 25
480	  7	47.5	8.5	 20
481	  7	45.0	6.2	 25
482	  7	73.0	10.4	 25
483	  7	145.0	21.4	 20
484	  7	71.0	11.8	 25
485	  7	72.0	10.8	 25
486	  7	50.3	7.3	 20
487	  7	367.0	52.4	 25
488	  7	78.0	11.7	 25
489	  7	208.3	22.4	 20
490	  7	66.0	9.9	 25
491	  7	82.0	10.8	 25
492	  7	114.0	14.6	 20
493	  7	142.0	21.6	 25
494	  7	138.0	11.8	 25
495	  7	120.5	27.8	 20
496	  7	112.0	13.3	 25
497	  7	96.0	13.9	 25
498	  7	732.5	80.5	 20
499	  7	76.0	11.8	 25
500	  7	80.0	12.8	 25
501	  7	235.0	22.8	 20
502	  7	187.0	19.3	 25
503	  7	104.0	12.7	 25
504	  7	72.3	10.8	 20
505	  7	70.0	10.7	 25
506	  7	184.0	20.0	 25
507	  7	199.3	18.8	 20
508	  7	69.0	12.5	 25
509	  7	120.0	14.6	 25
510	  7	137.3	19.1	 20
511	  7	59.0	10.6	 25
512	  7	47.0	7.1	 25
513	  7	50.0	6.7	 20
514	  7	85.0	13.9	 25
515	  7	53.0	10.9	 25
516	  7	104.0	18.7	 20
517	  7	55.0	12.9	 25
518	  7	124.0	14.3	 25
519	  7	64.5	7.6	 20
520	  7	75.0	11.3	 25
521	  7	193.0	24.8	 25
522	  7	80.3	9.4	 20
523	  7	576.0	67.4	 25
524	  7	1542.0	137.3	 25
525	  7	77.3	9.9	 20
526	  7	94.0	16.4	 25
527	  7	95.0	16.1	 25
528	  7	544.5	53.1	 20
529	  7	76.0	14.5	 25
530	  7	49.0	6.6	 25
531	  7	51.3	8.5	 20
532	  7	121.0	15.6	 25
533	  7	194.0	25.9	 25
534	  7	114.3	11.5	 20
535	  7	81.0	11.4	 25
536	  7	53.0	8.6	 25
537	  7	45.0	8.9	 20
538	  7	198.0	26.5	 25
539	  7	56.0	11.4	 25
540	  7	71.0	10.9	 20
541	  7	108.0	18.5	 25
542	  7	268.0	38.5	 25
543	  7	187.8	17.9	 20
544	  7	93.0	15.5	 25
545	  7	105.0	19.4	 25
546	  7	56.3	9.0	 20
547	  7	55.0	7.8	 25
548	  7	102.0	15.5	 25
549	  7	66.0	12.9	 20
550	  7	335.0	36.9	 25
551	  7	54.0	5.5	 25
552	  7	108.3	10.6	 20
553	  7	69.0	11.8	 25
554	  7	252.0	36.7	 25
555	  7	79.0	10.5	 20
556	  7	59.0	10.6	 25
557	  7	99.0	17.6	 25
558	  7	3444.5	176.1	 20
559	  7	100.0	12.9	 25
560	  7	78.0	11.8	 25
561	  7	154.8	23.0	 20
562	  7	73.0	9.3	 25
563	  7	130.0	19.0	 25
564	  7	47.0	7.1	 20
565	  7	53.0	8.9	 25
566	  7	87.0	16.0	 25
567	  7	78.5	11.4	 20
568	  7	65.0	12.7	 25
569	  7	123.0	20.1	 25
570	  7	54.0	9.2	 20
571	  7	67.0	8.8	 25
572	  7	83.0	10.5	 25
573	  7	64.3	12.0	 20
574	  7	70.0	11.9	 25
575	  7	94.0	15.0	 25
576	  7	457.3	454.2	 20
577	  7	48.0	8.5	 25
578	  7	52.0	8.7	 25
579	  7	48.3	13.0	 20
580	  7	52.0	9.6	 25
581	  7	50.0	8.0	 25
582	  7	69.0	8.6	 20
583	  7	48.0	28.2	 25
584	  7	54.0	5.5	 25
585	  7	58.0	8.6	 20
586	  7	117.0	18.6	 25
587	  7	95.5	12.4	 20
588	  7	66.0	9.4	 25
589	  7	70.0	9.5	 25
590	  7	88.3	10.1	 20
591	  7	57.0	7.7	 25
592	  7	175.0	18.9	 25
593	  7	389.0	35.9	 20
594	  7	90.0	14.7	 25
595	  7	55.0	8.7	 25
596	  7	57.3	9.0	 20
597	  7	173.0	21.4	 25
598	  7	58.0	11.8	 25
599	  7	54.3	8.1	 20
600	  7	47.0	12.1	 25
601	  7	63.0	11.2	 25
602	  7	60.0	9.7	 20
603	  7	64.0	8.2	 20
604	  7	49.5	9.6	 20
605	  7	62.3	10.6	 16
606	  7	65.3	11.1	 20
607	  7	55.3	7.8	 20
608	  7	85.3	9.9	 16
609	  7	95.3	12.1	 20
610	  7	90.3	14.3	 20
611	  7	355.0	21.6	 16
612	  7	446.8	34.6	 20
613	  7	88.5	13.0	 20
614	  7	67.0	12.3	 16
615	  7	209.0	19.1	 20
616	  7	91.0	11.5	 20
617	  7	48.3	6.2	 16
618	  7	49.0	7.4	 20
619	  7	74.5	11.8	 20
620	  7	168.5	15.0	 16
621	  7	51.0	8.9	 20
622	  7	128.5	18.0	 20
623	  7	120.5	14.6	 16
624	  7	236.5	22.9	 20
625	  7	88.0	10.9	 20
626	  7	55.0	9.4	 16
627	  7	47.0	9.1	 20
628	  7	61.0	8.0	 20
629	  7	63.5	8.9	 16
630	  7	93.8	11.5	 20
631	  7	103.3	12.8	 20
632	  7	50.3	7.4	 16
633	  7	47.3	7.8	 20
634	  7	50.3	9.2	 20
635	  7	55.8	11.4	 16
636	  7	49.5	7.0	 20
637	  7	57.3	8.7	 20
638	  7	62.5	9.4	 16
639	  7	66.3	10.4	 20
  0	  8	1938.0	363.7	 25
  1	  8	61.3	8.7	 20
  2	  8	53.0	10.1	 25
  3	  8	47.0	7.2	 25
  4	  8	47.5	6.3	 20
  5	  8	50.0	7.9	 25
  6	  8	46.0	10.6	 25
  7	  8	51.3	8.7	 20
  8	  8	50.0	8.8	 25
  9	  8	49.0	9.6	 25
 10	  8	47.5	8.8	 20
 11	  8	50.0	21.0	 25
 12	  8	52.0	9.6	 25
 13	  8	48.0	8.0	 20
 14	  8	49.0	7.8	 25
 15	  8	42.0	5.6	 25
 16	  8	43.8	7.6	 20
 17	  8	42.0	8.6	 25
 18	  8	54.0	10.4	 25
 19	  8	49.0	8.8	 20
 20	  8	277.0	73.5	 25
 21	  8	61.0	11.0	 25
 22	  8	48.0	6.1	 20
 23	  8	50.0	8.0	 25
 24	  8	60.0	11.1	 25
 25	  8	47.5	9.1	 20
 26	  8	51.0	9.3	 25
 27	  8	73.0	10.9	 25
 28	  8	51.5	7.7	 20
 29	  8	242.0	52.4	 25
 30	  8	122.0	16.9	 25
 31	  8	269.3	28.2	 20
 32	  8	64.0	24.0	 25
 33	  8	84.0	13.6	 25
 34	  8	97.5	17.3	 20
 35	  8	101.0	17.2	 25
 36	  8	47.0	7.6	 25
 37	  8	56.5	6.8	 20
 38	  8	57.0	7.8	 25
 39	  8	58.0	9.0	 25
 40	  8	153.3	22.6	 20
 41	  8	104.0	17.9	 25
 42	  8	92.0	13.3	 25
 43	  8	70.0	11.5	 20
 44	  8	56.0	9.9	 25
 45	  8	45.0	6.9	 25
 46	  8	51.5	9.4	 20
 47	  8	44.0	8.1	 25
 48	  8	47.0	7.9	 25
 49	  8	46.3	9.3	 20
 50	  8	50.0	8.0	 25
 51	  8	46.0	7.7	 25
 52	  8	50.0	8.1	 20
 53	  8	49.0	8.2	 25
 54	  8	46.0	8.3	 25
 55	  8	49.5	9.8	 20
 56	  8	52.0	8.6	 25
 57	  8	56.0	7.0	 25
 58	  8	51.8	7.4	 20
 59	  8	71.0	9.5	 25
 60	  8	63.0	9.3	 25
 61	  8	67.3	11.6	 20
 62	  8	72.0	13.1	 25
 63	  8	76.0	12.4	 25
 64	  8	71.0	12.1	 20
 65	  8	69.0	34.2	 25
 66	  8	66.0	9.6	 25
 67	  8	64.3	11.8	 20
 68	  8	71.0	15.1	 25
 69	  8	68.0	13.6	 25
 70	  8	63.8	10.9	 20
 71	  8	63.0	10.1	 25
 72	  8	59.0	6.2	 25
 73	  8	72.3	10.7	 20
 74	  8	65.0	11.2	 25
 75	  8	60.0	8.9	 25
 76	  8	66.0	13.3	 20
 77	  8	65.0	13.5	 25
 78	  8	68.5	12.0	 20
 79	  8	70.0	11.6	 25
 80	  8	69.0	9.2	 25
 81	  8	73.3	11.3	 20
 82	  8	77.0	13.2	 25
 83	  8	82.0	15.0	 25
 84	  8	72.8	15.1	 20
 85	  8	73.0	22.1	 25
 86	  8	79.0	13.0	 25
 87	  8	71.3	9.1	 20
 88	  8	70.0	11.1	 25
 89	  8	69.0	9.7	 25
 90	  8	64.8	7.7	 20
 91	  8	77.0	15.4	 25
 92	  8	73.0	13.9	 25
 93	  8	66.5	16.6	 20
 94	  8	63.0	7.7	 25
 95	  8	79.0	13.7	 25
 96	  8	72.3	10.8	 20
 97	  8	57.0	10.5	 25
 98	  8	59.0	8.1	 25
 99	  8	60.0	14.0	 20
100	  8	72.0	13.8	 25
101	  8	66.0	11.0	 25
102	  8	72.3	12.6	 20
103	  8	75.0	14.7	 25
104	  8	68.0	8.2	 25
105	  8	71.3	10.6	 16
106	  8	64.5	8.6	 20
107	  8	68.3	9.6	 20
108	  8	63.8	9.8	 16
109	  8	69.3	12.1	 20
110	  8	60.3	6.9	 20
111	  8	63.8	11.0	 16
112	  8	67.5	9.8	 20
113	  8	71.0	10.8	 20
114	  8	187.0	18.6	 16
115	  8	64.3	14.3	 20
116	  8	60.0	11.1	 20
117	  8	64.0	10.9	 16
118	  8	68.0	8.9	 20
119	  8	69.3	8.3	 20
120	  8	67.5	11.4	 16
121	  8	75.0	17.9	 20
122	  8	75.5	20.9	 20
123	  8	75.3	12.7	 16
124	  8	71.8	13.6	 20
125	  8	65.0	9.0	 20
126	  8	80.5	18.0	 16
127	  8	73.0	8.7	 20
128	  8	71.8	16.0	 20
129	  8	54.5	7.0	 16
130	  8	51.3	6.8	 20
131	  8	50.0	7.7	 20
132	  8	54.8	10.2	 16
133	  8	72.0	10.0	 20
134	  8	78.3	13.6	 20
135	  8	72.8	9.2	 16
136	  8	71.3	10.1	 20
137	  8	70.3	12.5	 20
138	  8	77.0	13.2	 16
139	  8	81.3	12.3	 20
140	  8	74.0	13.7	 20
141	  8	64.3	13.4	 16
142	  8	67.0	12.7	 20
143	  8	67.3	10.9	 20
144	  8	69.3	9.1	 16
145	  8	82.0	14.5	 20
146	  8	78.0	14.9	 20
147	  8	74.3	13.0	 16
148	  8	67.0	9.4	 20
149	  8	75.5	10.6	 20
150	  8	73.5	11.3	 16
151	  8	71.0	14.4	 20
152	  8	75.8	12.2	 20
153	  8	72.5	15.0	 16
154	  8	69.5	12.1	 20
155	  8	65.8	10.7	 20
156	  8	66.8	9.4	 16
157	  8	69.3	15.3	 20
158	  8	60.5	12.3	 20
159	  8	52.0	7.6	 16
160	  8	50.5	9.5	 20
161	  8	91.0	108.9	 20
162	  8	59.3	29.9	 16
163	  8	45.3	8.3	 20
164	  8	48.5	7.3	 20
165	  8	50.0	7.2	 16
166	  8	88.5	15.9	 20
167	  8	297.0	49.1	 20
168	  8	131.3	19.7	 16
169	  8	57.3	9.3	 20
170	  8	47.8	9.7	 20
171	  8	46.5	7.8	 16
172	  8	50.3	7.0	 20
173	  8	55.0	7.5	 20
174	  8	60.3	10.9	 16
175	  8	77.3	16.3	 20
176	  8	68.0	6.0	 25
177	  8	67.0	12.6	 20
178	  8	65.0	11.4	 25
179	  8	54.0	46.0	 25
180	  8	56.0	8.5	 20
181	  8	59.0	17.1	 25
182	  8	50.0	10.6	 25
183	  8	67.0	11.3	 20
184	  8	62.0	22.4	 25
185	  8	72.0	11.9	 25
186	  8	58.5	7.6	 20
187	  8	54.0	7.6	 25
188	  8	47.0	9.9	 25
189	  8	57.3	9.7	 20
190	  8	51.0	8.3	 25
191	  8	47.0	5.9	 25
192	  8	53.0	6.6	 20
193	  8	67.0	9.7	 25
194	  8	83.0	11.3	 25
195	  8	56.8	10.6	 20
196	  8	144.0	18.8	 25
197	  8	169.0	30.1	 25
198	  8	85.3	16.9	 20
199	  8	66.0	11.0	 25
200	  8	48.0	9.3	 25
201	  8	51.3	8.0	 20
202	  8	101.0	13.0	 25
203	  8	56.0	8.8	 25
204	  8	54.0	11.0	 20
205	  8	50.0	19.9	 25
206	  8	52.3	10.7	 20
207	  8	51.0	6.7	 25
208	  8	48.0	8.4	 25
209	  8	45.3	7.0	 20
210	  8	48.0	9.2	 25
211	  8	50.0	8.0	 25
212	  8	48.3	12.5	 20
213	  8	54.0	8.2	 25
214	  8	78.0	11.4	 25
215	  8	81.5	9.7	 20
216	  8	61.0	10.8	 25
217	  8	136.0	18.4	 25
218	  8	122.8	18.0	 20
219	  8	118.0	14.7	 25
220	  8	77.0	12.1	 25
221	  8	61.5	10.6	 20
222	  8	281.0	40.3	 25
223	  8	537.0	48.1	 25
224	  8	275.5	26.9	 20
225	  8	122.0	17.5	 25
226	  8	64.0	10.2	 25
227	  8	489.3	98.0	 20
228	  8	108.0	19.4	 25
229	  8	63.0	12.6	 25
230	  8	58.3	6.9	 20
231	  8	59.0	11.4	 25
232	  8	62.0	10.4	 25
233	  8	55.3	12.4	 20
234	  8	55.0	9.0	 25
235	  8	69.0	10.2	 25
236	  8	56.3	8.7	 20
237	  8	63.0	9.9	 25
238	  8	51.0	30.2	 25
239	  8	43.5	5.5	 20
240	  8	50.0	7.9	 25
241	  8	55.0	9.5	 25
242	  8	54.8	9.5	 20
243	  8	50.0	9.8	 25
244	  8	63.0	9.8	 25
245	  8	68.0	11.1	 20
246	  8	66.0	11.5	 25
247	  8	69.0	10.8	 25
248	  8	121.3	19.0	 20
249	  8	95.0	10.8	 25
250	  8	143.0	20.4	 25
251	  8	71.3	11.9	 20
252	  8	51.0	13.8	 25
253	  8	67.0	10.1	 25
254	  8	76.8	12.2	 20
255	  8	63.0	11.3	 25
256	  8	73.0	14.0	 25
257	  8	54.0	9.2	 20
258	  8	48.0	7.1	 25
259	  8	54.0	13.4	 25
260	  8	64.3	9.3	 20
261	  8	52.0	6.6	 25
262	  8	52.0	9.1	 25
263	  8	51.3	9.5	 20
264	  8	51.0	7.2	 25
265	  8	51.0	9.0	 25
266	  8	50.3	7.5	 20
267	  8	56.0	10.7	 25
268	  8	73.0	13.5	 25
269	  8	107.0	22.8	 20
270	  8	96.0	14.4	 25
271	  8	72.0	11.5	 25
272	  8	97.8	14.1	 20
273	  8	69.0	14.4	 25
274	  8	167.0	23.6	 25
275	  8	102.0	15.2	 20
276	  8	124.0	23.5	 25
277	  8	98.0	11.7	 25
278	  8	251.3	29.3	 20
279	  8	129.0	17.0	 25
280	  8	167.0	26.3	 25
281	  8	101.3	13.1	 20
282	  8	71.0	10.2	 25
283	  8	65.0	13.7	 25
284	  8	47.0	8.5	 20
285	  8	52.0	7.5	 25
286	  8	49.0	5.6	 25
287	  8	53.3	6.8	 20
288	  8	67.0	9.7	 25
289	  8	215.0	53.4	 25
290	  8	235.5	45.1	 20
291	  8	59.0	7.3	 25
292	  8	54.0	8.5	 25
293	  8	46.5	6.5	 20
294	  8	58.0	7.8	 25
295	  8	224.0	34.6	 25
296	  8	151.0	17.0	 20
297	  8	57.0	9.3	 25
298	  8	114.0	13.5	 25
299	  8	67.3	10.1	 20
300	  8	50.0	10.5	 25
301	  8	43.0	8.3	 25
302	  8	49.3	8.3	 20
303	  8	52.0	8.5	 25
304	  8	52.0	6.4	 25
305	  8	87.5	15.1	 20
306	  8	58.0	10.4	 25
307	  8	53.0	8.6	 25
308	  8	63.3	9.1	 20
309	  8	61.0	14.5	 25
310	  8	57.0	7.6	 25
311	  8	45.0	10.0	 20
312	  8	65.0	9.8	 25
313	  8	49.0	7.4	 25
314	  8	66.8	9.7	 20
315	  8	71.0	11.2	 25
316	  8	46.0	7.3	 25
317	  8	50.0	7.9	 20
318	  8	50.3	11.4	 20
319	  8	51.3	9.0	 20
320	  8	47.0	6.2	 16
321	  8	114.3	15.7	 20
322	  8	58.5	8.9	 20
323	  8	52.3	7.3	 16
324	  8	60.8	41.3	 20
325	  8	71.3	11.3	 20
326	  8	91.3	10.5	 16
327	  8	56.0	8.8	 20
328	  8	58.8	10.6	 20
329	  8	48.3	7.7	 16
330	  8	56.5	10.3	 20
331	  8	50.5	7.0	 20
332	  8	46.8	10.4	 16
333	  8	51.3	8.0	 20
334	  8	59.0	7.6	 16
335	  8	51.0	6.9	 20
336	  8	47.8	7.2	 20
337	  8	53.0	10.5	 16
338	  8	46.3	5.0	 20
339	  8	52.3	6.9	 20
340	  8	45.5	9.2	 16
341	  8	43.3	7.1	 20
342	  8	49.5	8.7	 20
343	  8	50.0	6.8	 16
344	  8	55.0	8.6	 20
345	  8	47.3	7.2	 20
346	  8	53.3	8.7	 16
347	  8	52.5	8.8	 20
348	  8	70.0	11.3	 20
349	  8	76.3	14.6	 16
350	  8	79.3	16.5	 20
351	  8	57.0	8.4	 20
352	  8	87.8	12.5	 16
353	  8	63.3	9.4	 20
354	  8	132.5	13.8	 20
355	  8	54.0	10.7	 16
356	  8	46.8	8.8	 20
357	  8	49.5	6.9	 20
358	  8	49.0	5.4	 16
359	  8	74.0	10.1	 20
360	  8	70.3	10.0	 20
361	  8	60.3	9.2	 16
362	  8	54.3	10.3	 20
363	  8	54.5	9.3	 20
364	  8	53.5	12.6	 16
365	  8	53.3	9.4	 20
366	  8	59.3	10.9	 20
367	  8	73.5	9.5	 16
368	  8	62.0	12.8	 20
369	  8	163.3	22.5	 20
370	  8	203.5	25.4	 16
371	  8	203.8	27.6	 20
372	  8	81.5	15.5	 20
373	  8	101.5	91.0	 16
374	  8	65.8	9.8	 20
375	  8	70.8	12.7	 20
376	  8	49.3	7.9	 16
377	  8	54.3	9.7	 20
378	  8	55.0	11.5	 20
379	  8	52.3	4.9	 16
380	  8	54.3	9.1	 20
381	  8	64.0	12.5	 20
382	  8	49.0	6.1	 16
383	  8	53.5	9.0	 20
384	  8	61.0	7.6	 20
385	  8	62.5	8.6	 16
386	  8	50.3	7.6	 20
387	  8	47.8	7.5	 20
388	  8	48.3	6.4	 16
389	  8	47.0	5.8	 25
390	  8	52.0	7.6	 25
391	  8	55.3	12.4	 20
392	  8	52.0	9.2	 25
393	  8	50.0	8.8	 25
394	  8	47.3	7.2	 20
395	  8	48.0	7.0	 25
396	  8	52.0	6.2	 25
397	  8	323.0	25.0	 20
398	  8	51.0	7.5	 25
399	  8	54.0	8.8	 25
400	  8	49.5	9.4	 20
401	  8	70.0	7.2	 25
402	  8	63.0	10.4	 25
403	  8	59.0	12.6	 20
404	  8	68.0	11.3	 25
405	  8	71.0	13.1	 25
406	  8	57.0	8.4	 20
407	  8	55.0	8.6	 25
408	  8	45.0	11.5	 25
409	  8	53.0	7.4	 20
410	  8	55.0	8.8	 25
411	  8	75.0	9.0	 25
412	  8	100.0	14.1	 20
413	  8	209.0	23.6	 25
414	  8	135.0	21.4	 25
415	  8	56.5	7.3	 20
416	  8	75.0	11.8	 25
417	  8	97.0	16.8	 25
418	  8	91.5	10.9	 20
419	  8	491.0	71.9	 25
420	  8	126.0	18.9	 25
421	  8	71.3	16.1	 20
422	  8	58.0	8.2	 25
423	  8	84.0	14.0	 25
424	  8	96.3	13.0	 20
425	  8	143.0	14.6	 25
426	  8	62.0	9.2	 25
427	  8	65.3	10.7	 20
428	  8	69.0	11.2	 25
429	  8	56.0	11.4	 25
430	  8	58.3	9.4	 20
431	  8	63.0	8.4	 25
432	  8	65.0	9.7	 25
433	  8	52.0	7.5	 20
434	  8	51.0	8.7	 25
435	  8	55.0	8.2	 25
436	  8	56.3	8.6	 20
437	  8	47.0	13.5	 25
438	  8	47.0	6.8	 25
439	  8	48.3	7.7	 20
440	  8	57.0	10.7	 25
441	  8	59.0	11.2	 25
442	  8	50.3	8.1	 20
443	  8	60.0	9.1	 25
444	  8	51.0	7.7	 25
445	  8	50.0	9.7	 20
446	  8	51.0	8.6	 25
447	  8	46.0	8.5	 25
448	  8	51.5	10.5	 20
449	  8	96.0	14.6	 25
450	  8	98.0	18.3	 25
451	  8	118.3	18.5	 20
452	  8	85.0	13.0	 25
453	  8	59.0	11.8	 25
454	  8	53.3	8.7	 20
455	  8	59.0	11.9	 25
456	  8	59.0	9.6	 25
457	  8	47.8	7.9	 20
458	  8	51.0	9.1	 25
459	  8	45.0	8.3	 20
460	  8	45.0	5.3	 25
461	  8	54.0	7.6	 25
462	  8	47.3	7.4	 20
463	  8	66.0	10.8	 25
464	  8	60.0	8.5	 25
465	  8	68.3	16.5	 20
466	  8	173.0	34.6	 25
467	  8	211.0	24.2	 25
468	  8	157.3	15.6	 20
469	  8	76.0	16.7	 25
470	  8	53.0	10.7	 25
471	  8	46.0	5.9	 20
472	  8	47.0	8.5	 25
473	  8	54.0	9.6	 25
474	  8	101.5	18.2	 20
475	  8	59.0	10.0	 25
476	  8	67.0	8.6	 25
477	  8	68.5	13.2	 20
478	  8	55.0	10.6	 25
479	  8	50.0	8.8	 25
480	  8	49.0	7.3	 20
481	  8	53.0	179.6	 25
482	  8	51.0	6.6	 25
483	  8	61.0	9.2	 20
484	  8	65.0	11.2	 25
485	  8	63.0	12.4	 25
486	  8	56.5	9.1	 20
487	  8	127.0	24.0	 25
488	  8	92.0	12.0	 25
489	  8	75.3	13.4	 20
490	  8	73.0	13.0	 25
491	  8	111.0	29.0	 25
492	  8	67.0	11.7	 20
493	  8	90.0	16.0	 25
494	  8	133.0	17.3	 25
495	  8	98.8	14.2	 20
496	  8	134.0	36.7	 25
497	  8	222.0	27.9	 25
498	  8	221.0	46.9	 20
499	  8	73.0	11.8	 25
500	  8	60.0	9.3	 25
501	  8	187.0	24.6	 20
502	  8	105.0	13.1	 25
503	  8	89.0	13.4	 25
504	  8	57.0	8.2	 20
505	  8	54.0	9.9	 25
506	  8	89.0	11.1	 25
507	  8	98.5	10.5	 20
508	  8	88.0	13.1	 25
509	  8	99.0	14.7	 25
510	  8	95.8	12.8	 20
511	  8	52.0	9.3	 25
512	  8	51.0	9.9	 25
513	  8	52.0	81.0	 20
514	  8	50.0	6.5	 25
515	  8	56.0	8.9	 25
516	  8	68.3	9.2	 20
517	  8	54.0	10.4	 25
518	  8	71.0	11.8	 25
519	  8	76.5	20.8	 20
520	  8	102.0	16.5	 25
521	  8	137.0	20.6	 25
522	  8	117.8	16.4	 20
523	  8	303.0	39.1	 25
524	  8	583.0	140.3	 25
525	  8	107.5	15.6	 20
526	  8	82.0	17.1	 25
527	  8	62.0	9.6	 25
528	  8	179.0	39.0	 20
529	  8	57.0	8.4	 25
530	  8	53.0	8.7	 25
531	  8	53.0	7.2	 16
532	  8	89.0	14.1	 20
533	  8	109.5	16.7	 20
534	  8	162.3	25.5	 16
535	  8	60.5	8.6	 20
536	  8	59.3	8.1	 20
537	  8	47.0	5.6	 16
538	  8	95.8	16.7	 20
539	  8	50.5	6.4	 20
540	  8	62.0	13.2	 16
541	  8	65.5	10.2	 20
542	  8	113.5	16.5	 20
543	  8	75.5	14.0	 16
544	  8	53.8	7.7	 20
545	  8	53.3	7.9	 20
546	  8	59.0	9.1	 16
547	  8	50.5	7.3	 20
548	  8	153.0	22.1	 20
549	  8	64.0	8.5	 16
550	  8	140.0	16.0	 20
551	  8	53.3	9.4	 20
552	  8	108.0	12.4	 16
553	  8	77.3	9.0	 20
554	  8	228.8	35.4	 20
555	  8	56.8	8.7	 16
556	  8	55.0	9.7	 20
557	  8	77.0	10.7	 20
558	  8	1676.3	95.9	 16
559	  8	94.0	11.2	 20
560	  8	71.8	11.7	 20
561	  8	190.0	21.1	 16
562	  8	67.8	13.1	 20
563	  8	74.3	8.6	 20
564	  8	57.3	10.1	 16
565	  8	48.5	7.9	 20
566	  8	61.3	8.7	 20
567	  8	58.8	6.9	 16
568	  8	55.3	7.1	 20
569	  8	66.0	8.9	 20
570	  8	48.0	7.3	 16
571	  8	105.5	13.3	 20
572	  8	55.3	7.7	 20
573	  8	63.0	21.0	 16
574	  8	50.0	7.0	 20
575	  8	49.3	9.0	 20
576	  8	50.0	7.2	 16
577	  8	45.5	6.2	 20
578	  8	50.3	10.0	 20
579	  8	47.3	8.0	 16
580	  8	48.0	6.9	 20
581	  8	48.0	6.5	 20
582	  8	75.0	80.7	 16
583	  8	47.3	7.7	 20
584	  8	60.3	9.9	 20
585	  8	51.3	8.0	 16
586	  8	55.0	13.1	 20
587	  8	55.0	8.0	 16
588	  8	48.5	7.4	 20
589	  8	61.0	9.7	 20
590	  8	60.8	9.5	 16
591	  8	62.8	8.7	 20
592	  8	154.8	15.0	 20
593	  8	193.0	19.5	 16
594	  8	64.5	8.6	 20
595	  8	54.3	9.3	 20
596	  8	60.8	10.2	 16
597	  8	104.3	12.8	 20
598	  8	59.0	10.1	 20
599	  8	63.0	10.1	 16
600	  8	45.3	8.6	 20
601	  8	63.3	11.0	 20
602	  8	82.5	9.9	 16
603	  8	51.0	7.9	 25
604	  8	53.0	9.6	 25
605	  8	59.0	9.9	 20
606	  8	54.0	8.5	 25
607	  8	69.0	11.7	 25
608	  8	56.5	10.4	 20
609	  8	68.0	10.7	 25
610	  8	77.0	11.8	 25
611	  8	206.0	22.2	 20
612	  8	303.0	24.7	 25
613	  8	64.0	8.3	 25
614	  8	45.3	6.7	 20
615	  8	83.0	13.3	 25
616	  8	93.0	13.9	 25
617	  8	56.3	10.4	 20
618	  8	56.0	8.6	 25
619	  8	71.0	11.3	 25
620	  8	124.3	9.4	 20
621	  8	53.0	7.8	 25
622	  8	59.0	8.3	 25
623	  8	62.3	8.7	 20
624	  8	96.0	22.7	 25
625	  8	63.0	8.8	 25
626	  8	53.0	6.9	 20
627	  8	51.0	8.1	 25
628	  8	59.0	8.4	 25
629	  8	54.5	7.8	 20
630	  8	97.0	15.1	 25
631	  8	110.0	17.4	 25
632	  8	50.8	9.1	 20
633	  8	44.0	7.7	 25
634	  8	53.0	9.5	 25
635	  8	53.8	9.1	 20
636	  8	51.0	7.2	 25
637	  8	54.0	11.7	 25
638	  8	56.3	6.7	 20
639	  8	1636.0	327.7	 25
  0	  9	58.0	9.3	 25
  1	  9	172.5	29.1	 20
  2	  9	52.0	10.5	 25
  3	  9	51.0	8.4	 25
  4	  9	51.3	8.1	 20
  5	  9	119.0	19.0	 25
  6	  9	53.0	8.6	 25
  7	  9	49.5	8.7	 20
  8	  9	48.0	7.1	 25
  9	  9	45.0	7.7	 25
 10	  9	55.3	9.8	 20
 11	  9	51.0	9.7	 25
 12	  9	45.0	8.2	 25
 13	  9	52.5	7.8	 20
 14	  9	49.0	9.6	 25
 15	  9	48.0	8.1	 25
 16	  9	71.0	14.6	 20
 17	  9	43.0	8.5	 25
 18	  9	43.0	7.7	 25
 19	  9	47.5	8.6	 20
 20	  9	72.0	13.4	 25
 21	  9	66.0	10.5	 25
 22	  9	52.3	10.6	 20
 23	  9	47.0	11.1	 25
 24	  9	54.0	9.5	 25
 25	  9	47.0	6.8	 20
 26	  9	50.0	8.7	 25
 27	  9	58.0	7.9	 25
 28	  9	51.0	6.8	 20
 29	  9	602.0	133.6	 25
 30	  9	150.0	24.0	 25
 31	  9	97.5	11.8	 20
 32	  9	53.0	7.6	 25
 33	  9	50.3	7.2	 20
 34	  9	47.3	6.4	 16
 35	  9	53.3	10.3	 20
 36	  9	50.0	7.8	 20
 37	  9	144.5	14.4	 16
 38	  9	154.3	24.6	 20
 39	  9	52.3	9.6	 20
 40	  9	93.8	15.1	 16
 41	  9	55.0	6.9	 20
 42	  9	55.3	10.3	 20
 43	  9	93.5	15.3	 16
 44	  9	55.3	9.6	 20
 45	  9	49.3	8.2	 20
 46	  9	68.3	9.3	 16
 47	  9	66.3	12.9	 20
 48	  9	49.8	7.6	 20
 49	  9	45.3	7.0	 16
 50	  9	45.0	5.5	 20
 51	  9	46.0	9.9	 20
 52	  9	67.3	7.8	 16
 53	  9	197.8	37.0	 20
 54	  9	80.5	15.6	 20
 55	  9	176.3	23.5	 16
 56	  9	55.5	8.9	 20
 57	  9	267.0	30.4	 20
 58	  9	311.8	25.5	 16
 59	  9	153.3	24.0	 20
 60	  9	55.3	9.8	 20
 61	  9	64.0	10.4	 16
 62	  9	50.8	7.2	 20
 63	  9	157.3	19.8	 20
 64	  9	53.3	9.1	 16
 65	  9	54.0	6.7	 20
 66	  9	57.3	9.7	 20
 67	  9	118.5	17.8	 16
 68	  9	60.3	10.6	 20
 69	  9	93.0	11.2	 20
 70	  9	55.3	10.3	 16
 71	  9	341.3	53.6	 20
 72	  9	51.0	9.1	 20
 73	  9	47.3	9.1	 16
 74	  9	90.3	18.4	 20
 75	  9	57.5	13.2	 20
 76	  9	53.5	8.5	 16
 77	  9	43.3	6.8	 20
 78	  9	58.0	9.8	 20
 79	  9	63.3	10.1	 16
 80	  9	60.3	10.0	 20
 81	  9	60.5	11.0	 16
 82	  9	130.8	19.5	 20
 83	  9	454.3	85.4	 20
 84	  9	63.3	9.1	 16
 85	  9	1510.5	375.1	 20
 86	  9	210.3	19.1	 20
 87	  9	107.8	16.2	 16
 88	  9	66.3	6.6	 20
 89	  9	54.3	9.5	 20
 90	  9	47.3	6.6	 16
 91	  9	49.0	6.7	 20
 92	  9	44.0	8.4	 20
 93	  9	48.5	10.3	 16
 94	  9	50.3	9.6	 20
 95	  9	48.3	9.2	 20
 96	  9	104.0	16.4	 16
 97	  9	60.8	46.8	 20
 98	  9	68.3	10.7	 20
 99	  9	56.5	9.3	 16
100	  9	60.3	9.2	 20
101	  9	63.3	9.4	 20
102	  9	60.0	46.7	 16
103	  9	115.3	17.4	 20
104	  9	362.8	40.0	 20
105	  9	121.0	16.9	 20
106	  9	57.0	11.9	 25
107	  9	52.0	9.0	 25
108	  9	51.0	5.2	 20
109	  9	85.0	12.3	 25
110	  9	66.0	7.2	 25
111	  9	87.8	15.5	 20
112	  9	48.0	7.4	 25
113	  9	53.0	8.9	 25
114	  9	47.0	6.1	 20
115	  9	66.0	10.9	 25
116	  9	94.0	14.3	 25
117	  9	61.8	7.6	 20
118	  9	111.0	14.2	 25
119	  9	251.0	30.5	 25
120	  9	67.3	12.1	 20
121	  9	86.0	15.9	 25
122	  9	189.0	20.0	 25
123	  9	101.3	16.2	 20
124	  9	61.0	8.9	 25
125	  9	58.0	9.9	 25
126	  9	96.5	12.7	 20
127	  9	68.0	10.8	 25
128	  9	131.0	23.2	 25
129	  9	70.3	8.8	 20
130	  9	55.0	8.7	 25
131	  9	47.0	8.3	 25
132	  9	53.0	8.9	 20
133	  9	50.0	8.6	 25
134	  9	48.0	7.5	 25
135	  9	53.3	8.3	 20
136	  9	48.0	8.0	 25
137	  9	48.0	7.5	 25
138	  9	53.8	14.4	 20
139	  9	49.0	7.1	 25
140	  9	1301.0	140.3	 25
141	  9	48.0	7.8	 20
142	  9	46.0	8.2	 25
143	  9	49.0	7.6	 25
144	  9	281.5	26.4	 20
145	  9	56.0	10.2	 25
146	  9	54.0	7.8	 25
147	  9	55.5	11.5	 20
148	  9	54.0	7.6	 25
149	  9	48.0	7.7	 25
150	  9	45.5	7.5	 20
151	  9	61.0	11.6	 25
152	  9	51.0	8.8	 25
153	  9	55.3	10.5	 20
154	  9	45.0	8.5	 25
155	  9	51.0	6.4	 25
156	  9	48.3	7.3	 20
157	  9	45.0	6.2	 25
158	  9	46.0	6.9	 25
159	  9	146.3	21.6	 20
160	  9	161.0	20.1	 25
161	  9	485.0	60.4	 25
162	  9	143.5	26.0	 20
163	  9	62.0	8.5	 25
164	  9	58.0	10.2	 25
165	  9	53.0	7.2	 20
166	  9	49.0	8.6	 25
167	  9	54.0	8.4	 25
168	  9	51.0	8.6	 20
169	  9	58.0	8.1	 25
170	  9	116.0	16.6	 25
171	  9	152.0	16.6	 20
172	  9	113.0	17.3	 25
173	  9	151.0	21.7	 25
174	  9	220.8	24.0	 20
175	  9	68.0	12.6	 25
176	  9	86.0	11.2	 25
177	  9	77.8	9.8	 20
178	  9	532.0	103.9	 25
179	  9	58.0	9.6	 25
180	  9	69.5	14.4	 20
181	  9	111.0	14.0	 25
182	  9	81.0	12.8	 25
183	  9	264.0	30.7	 20
184	  9	127.0	14.7	 25
185	  9	122.0	14.7	 25
186	  9	91.5	12.9	 20
187	  9	101.0	17.3	 25
188	  9	66.0	9.8	 25
189	  9	48.3	6.5	 20
190	  9	49.0	10.5	 25
191	  9	46.0	8.8	 25
192	  9	53.5	6.1	 20
193	  9	68.0	9.0	 25
194	  9	53.0	11.0	 25
195	  9	53.0	9.6	 20
196	  9	51.0	8.6	 25
197	  9	47.0	5.9	 25
198	  9	257.0	30.9	 20
199	  9	141.0	21.8	 25
200	  9	57.0	10.3	 25
201	  9	51.5	12.1	 20
202	  9	52.0	12.0	 25
203	  9	117.0	13.8	 25
204	  9	49.8	11.4	 20
205	  9	111.0	16.9	 25
206	  9	50.0	15.0	 25
207	  9	52.3	11.2	 20
208	  9	48.0	8.9	 25
209	  9	44.0	6.3	 20
210	  9	45.0	8.3	 25
211	  9	50.0	7.3	 25
212	  9	163.3	21.9	 20
213	  9	48.0	8.2	 25
214	  9	62.0	8.4	 25
215	  9	53.0	7.2	 20
216	  9	96.0	16.8	 25
217	  9	79.0	13.8	 25
218	  9	263.8	38.6	 20
219	  9	109.0	17.5	 25
220	  9	90.0	11.2	 25
221	  9	52.3	8.5	 20
222	  9	48.0	7.0	 25
223	  9	104.0	14.7	 25
224	  9	138.5	17.5	 20
225	  9	162.0	21.9	 25
226	  9	110.0	14.2	 25
227	  9	64.3	8.8	 20
228	  9	62.0	8.6	 25
229	  9	78.0	12.7	 25
230	  9	96.3	13.1	 20
231	  9	61.0	11.5	 25
232	  9	59.0	10.7	 25
233	  9	65.3	12.4	 20
234	  9	53.0	10.5	 25
235	  9	47.0	5.8	 25
236	  9	48.5	5.9	 20
237	  9	57.0	10.1	 25
238	  9	58.0	9.1	 25
239	  9	61.8	11.2	 20
240	  9	55.0	9.6	 25
241	  9	56.0	10.2	 25
242	  9	52.0	7.1	 20
243	  9	49.0	8.2	 25
244	  9	46.0	6.7	 25
245	  9	42.0	6.9	 20
246	  9	54.0	9.0	 25
247	  9	48.3	7.9	 20
248	  9	96.8	12.2	 16
249	  9	59.3	9.2	 20
250	  9	57.3	9.4	 20
251	  9	57.5	10.3	 16
252	  9	49.5	6.1	 20
253	  9	58.3	7.8	 20
254	  9	55.5	7.2	 16
255	  9	53.5	10.5	 20
256	  9	52.3	8.4	 20
257	  9	60.0	9.5	 16
258	  9	56.0	7.3	 20
259	  9	137.5	23.7	 20
260	  9	52.3	9.7	 16
261	  9	57.3	8.6	 20
262	  9	65.8	9.7	 20
263	  9	76.3	15.9	 16
264	  9	63.3	11.8	 20
265	  9	48.3	8.5	 20
266	  9	47.3	8.8	 16
267	  9	48.5	8.6	 20
268	  9	51.0	8.4	 20
269	  9	55.3	11.2	 16
270	  9	54.5	10.5	 20
271	  9	58.3	7.8	 20
272	  9	65.0	6.4	 16
273	  9	80.0	15.1	 20
274	  9	119.5	10.9	 20
275	  9	59.8	11.3	 16
276	  9	101.3	16.8	 20
277	  9	103.0	15.7	 20
278	  9	105.5	12.0	 16
279	  9	76.0	11.7	 20
280	  9	62.5	10.5	 20
281	  9	54.8	10.2	 16
282	  9	55.3	8.2	 20
283	  9	50.0	7.1	 20
284	  9	81.3	7.0	 16
285	  9	86.3	18.8	 20
286	  9	50.0	7.0	 20
287	  9	63.8	12.3	 16
288	  9	62.0	10.8	 20
289	  9	49.3	9.2	 20
290	  9	53.0	8.5	 16
291	  9	119.5	16.3	 20
292	  9	76.0	11.7	 20
293	  9	51.3	8.0	 16
294	  9	53.0	8.8	 20
295	  9	101.8	17.6	 20
296	  9	63.3	7.0	 16
297	  9	190.3	27.9	 20
298	  9	463.5	50.4	 20
299	  9	59.3	9.5	 16
300	  9	75.5	11.2	 20
301	  9	50.3	5.9	 20
302	  9	46.3	7.9	 16
303	  9	55.0	11.2	 20
304	  9	148.0	22.1	 20
305	  9	84.3	12.0	 16
306	  9	99.5	12.6	 20
307	  9	65.3	11.0	 20
308	  9	76.5	11.5	 16
309	  9	153.3	15.1	 20
310	  9	61.0	9.6	 20
311	  9	120.5	19.3	 16
312	  9	57.5	10.9	 20
313	  9	59.5	9.7	 20
314	  9	55.5	9.3	 16
315	  9	45.3	7.5	 20
316	  9	53.8	9.5	 20
317	  9	53.8	15.4	 16
318	  9	54.0	10.5	 25
319	  9	220.0	24.1	 25
320	  9	51.3	7.5	 20
321	  9	102.0	16.2	 25
322	  9	234.0	29.8	 25
323	  9	51.0	8.3	 20
324	  9	71.0	12.0	 25
325	  9	153.0	24.3	 25
326	  9	85.0	14.6	 20
327	  9	79.0	9.1	 25
328	  9	54.0	9.7	 25
329	  9	58.0	9.3	 20
330	  9	49.0	8.4	 25
331	  9	51.0	8.7	 25
332	  9	58.0	8.8	 20
333	  9	51.0	8.4	 25
334	  9	55.5	18.3	 20
335	  9	49.0	7.5	 25
336	  9	57.0	24.0	 25
337	  9	45.0	6.2	 20
338	  9	50.0	10.2	 25
339	  9	46.0	10.0	 25
340	  9	46.0	6.1	 20
341	  9	51.0	6.3	 25
342	  9	54.0	9.0	 25
343	  9	56.3	22.8	 20
344	  9	47.0	9.7	 25
345	  9	65.0	10.6	 25
346	  9	59.3	7.5	 20
347	  9	85.0	16.4	 25
348	  9	230.0	32.6	 25
349	  9	119.0	13.4	 20
350	  9	202.0	28.5	 25
351	  9	51.0	8.7	 25
352	  9	122.8	15.9	 20
353	  9	78.0	15.9	 25
354	  9	100.0	14.6	 25
355	  9	63.0	11.2	 20
356	  9	84.0	11.7	 25
357	  9	51.0	7.6	 25
358	  9	52.3	8.5	 20
359	  9	53.0	7.2	 25
360	  9	50.0	8.6	 25
361	  9	54.0	9.2	 20
362	  9	59.0	12.2	 25
363	  9	56.0	9.0	 25
364	  9	49.3	9.1	 20
365	  9	51.0	8.1	 25
366	  9	58.0	17.2	 25
367	  9	54.0	20.5	 20
368	  9	59.0	11.8	 25
369	  9	60.0	16.6	 25
370	  9	191.3	24.9	 20
371	  9	49.0	8.5	 25
372	  9	60.0	7.9	 25
373	  9	111.3	13.7	 20
374	  9	50.0	7.5	 25
375	  9	67.0	12.8	 25
376	  9	64.3	9.0	 20
377	  9	145.0	22.3	 25
378	  9	53.0	6.9	 25
379	  9	79.3	9.6	 20
380	  9	61.0	12.8	 25
381	  9	81.0	11.7	 25
382	  9	57.0	9.0	 20
383	  9	59.0	7.8	 25
384	  9	66.0	9.0	 25
385	  9	53.3	7.3	 20
386	  9	189.0	32.1	 25
387	  9	62.0	13.4	 25
388	  9	57.0	8.4	 20
389	  9	65.0	14.7	 25
390	  9	49.0	7.3	 25
391	  9	60.0	10.5	 20
392	  9	46.0	7.4	 25
393	  9	53.0	9.1	 25
394	  9	79.0	12.1	 20
395	  9	107.0	16.7	 25
396	  9	53.0	9.5	 25
397	  9	126.3	14.2	 20
398	  9	50.0	10.5	 25
399	  9	50.0	9.2	 25
400	  9	57.3	9.2	 20
401	  9	53.0	8.1	 25
402	  9	50.0	4.7	 25
403	  9	50.8	8.2	 20
404	  9	59.0	9.0	 25
405	  9	99.0	14.5	 25
406	  9	76.0	9.9	 20
407	  9	70.0	8.9	 25
408	  9	73.0	19.8	 25
409	  9	66.3	11.1	 20
410	  9	60.0	10.2	 25
411	  9	50.0	8.1	 25
412	  9	100.3	11.9	 20
413	  9	100.0	12.6	 25
414	  9	60.0	8.9	 25
415	  9	58.3	9.5	 20
416	  9	70.0	11.7	 25
417	  9	108.0	14.4	 25
418	  9	89.8	11.8	 20
419	  9	143.0	23.2	 25
420	  9	114.0	15.4	 25
421	  9	83.0	22.8	 20
422	  9	72.0	11.2	 25
423	  9	66.0	9.8	 25
424	  9	71.0	14.0	 20
425	  9	151.0	20.3	 25
426	  9	74.0	9.9	 25
427	  9	71.0	10.1	 20
428	  9	60.0	7.9	 25
429	  9	55.0	8.6	 25
430	  9	61.3	8.6	 20
431	  9	217.0	22.5	 25
432	  9	91.0	13.2	 25
433	  9	206.8	27.2	 20
434	  9	118.0	12.7	 25
435	  9	56.0	7.4	 25
436	  9	79.3	13.6	 20
437	  9	458.0	67.2	 25
438	  9	58.0	9.5	 25
439	  9	52.8	10.6	 20
440	  9	48.0	9.2	 25
441	  9	59.0	20.8	 25
442	  9	57.3	9.5	 20
443	  9	45.0	10.1	 25
444	  9	50.0	7.4	 25
445	  9	46.5	7.5	 20
446	  9	57.0	8.7	 25
447	  9	50.0	7.9	 25
448	  9	56.3	13.6	 20
449	  9	82.0	10.1	 25
450	  9	328.0	64.3	 25
451	  9	55.0	8.6	 20
452	  9	61.0	9.1	 25
453	  9	94.0	15.2	 25
454	  9	219.0	22.9	 20
455	  9	274.0	27.9	 25
456	  9	72.0	9.8	 25
457	  9	147.0	20.2	 20
458	  9	46.0	5.6	 25
459	  9	56.0	12.3	 25
460	  9	54.0	7.3	 16
461	  9	47.3	9.0	 20
462	  9	53.0	6.8	 16
463	  9	59.5	9.8	 20
464	  9	57.0	7.9	 20
465	  9	118.5	25.6	 16
466	  9	143.5	17.8	 20
467	  9	122.5	12.3	 20
468	  9	82.0	10.4	 16
469	  9	71.0	10.6	 20
470	  9	52.3	7.5	 20
471	  9	48.3	8.3	 16
472	  9	53.3	8.0	 20
473	  9	60.3	8.9	 20
474	  9	48.3	5.7	 16
475	  9	56.5	10.4	 20
476	  9	66.5	11.9	 20
477	  9	60.3	10.0	 16
478	  9	79.5	11.3	 20
479	  9	59.0	9.7	 20
480	  9	46.3	6.6	 16
481	  9	50.0	6.4	 20
482	  9	52.5	10.0	 20
483	  9	82.0	13.4	 16
484	  9	48.3	7.9	 20
485	  9	53.3	8.1	 20
486	  9	51.5	8.1	 16
487	  9	68.0	8.1	 20
488	  9	55.3	9.1	 20
489	  9	143.3	19.8	 16
490	  9	241.3	31.1	 20
491	  9	144.5	16.6	 20
492	  9	64.3	8.4	 16
493	  9	88.0	9.0	 20
494	  9	283.0	29.5	 20
495	  9	332.0	28.8	 16
496	  9	54.0	9.2	 20
497	  9	505.8	52.8	 20
498	  9	221.5	22.5	 16
499	  9	70.0	9.2	 20
500	  9	72.0	10.3	 20
501	  9	111.0	15.1	 16
502	  9	76.5	11.7	 20
503	  9	61.8	9.3	 20
504	  9	86.3	12.8	 16
505	  9	79.0	7.9	 20
506	  9	261.3	34.5	 20
507	  9	333.0	59.1	 16
508	  9	272.5	24.7	 20
509	  9	405.8	33.6	 20
510	  9	99.5	13.7	 16
511	  9	313.3	30.9	 20
512	  9	87.3	12.1	 20
513	  9	48.0	7.8	 16
514	  9	60.5	10.7	 20
515	  9	165.3	20.3	 20
516	  9	231.5	24.3	 16
517	  9	61.0	6.9	 20
518	  9	47.0	8.1	 20
519	  9	94.3	15.4	 16
520	  9	54.5	9.5	 20
521	  9	273.8	35.0	 20
522	  9	202.3	18.9	 16
523	  9	328.8	32.9	 20
524	  9	122.3	16.6	 20
525	  9	143.0	20.7	 16
526	  9	188.8	54.6	 20
527	  9	52.0	6.1	 20
528	  9	73.0	9.2	 16
529	  9	130.8	22.0	 20
530	  9	545.3	68.3	 20
531	  9	571.3	56.8	 20
532	  9	276.0	33.7	 25
533	  9	70.0	11.6	 25
534	  9	59.0	10.0	 20
535	  9	126.0	18.5	 25
536	  9	52.0	6.6	 25
537	  9	49.8	11.1	 20
538	  9	48.0	7.6	 25
539	  9	74.0	12.5	 25
540	  9	53.0	8.5	 20
541	  9	49.0	8.1	 25
542	  9	109.0	14.6	 25
543	  9	88.0	10.0	 20
544	  9	90.0	11.5	 25
545	  9	122.0	16.6	 25
546	  9	251.3	21.3	 20
547	  9	100.0	13.0	 25
548	  9	68.0	11.1	 25
549	  9	66.5	10.9	 20
550	  9	91.0	11.9	 25
551	  9	55.0	8.5	 25
552	  9	94.0	15.1	 20
553	  9	132.0	19.7	 25
554	  9	88.0	39.6	 25
555	  9	61.0	9.9	 20
556	  9	1115.0	105.3	 25
557	  9	504.0	27.9	 25
558	  9	261.3	21.1	 20
559	  9	182.0	20.8	 25
560	  9	335.0	16.2	 25
561	  9	85.3	10.4	 20
562	  9	165.0	19.7	 25
563	  9	68.0	10.9	 25
564	  9	51.5	6.8	 20
565	  9	288.0	34.6	 25
566	  9	88.0	12.7	 25
567	  9	59.5	14.7	 20
568	  9	65.0	9.0	 25
569	  9	66.0	11.1	 25
570	  9	234.0	26.2	 20
571	  9	59.0	11.8	 25
572	  9	74.0	11.9	 25
573	  9	88.3	15.2	 20
574	  9	139.0	24.9	 25
575	  9	175.0	32.3	 25
576	  9	42.0	9.5	 20
577	  9	50.0	8.7	 25
578	  9	47.0	8.2	 25
579	  9	47.3	8.9	 20
580	  9	48.0	6.5	 25
581	  9	67.0	11.1	 25
582	  9	53.3	9.1	 20
583	  9	69.0	13.7	 25
584	  9	3617.0	663.9	 25
585	  9	122.8	18.5	 20
586	  9	245.0	16.3	 25
587	  9	79.0	10.8	 20
588	  9	70.0	10.2	 25
589	  9	61.0	9.5	 25
590	  9	49.3	6.9	 20
591	  9	192.0	20.2	 25
592	  9	210.0	20.3	 25
593	  9	360.5	33.1	 20
594	  9	60.0	10.1	 25
595	  9	52.0	10.7	 25
596	  9	58.3	8.8	 20
597	  9	124.0	17.1	 25
598	  9	162.0	21.1	 25
599	  9	113.3	11.2	 20
600	  9	113.0	20.0	 25
601	  9	89.0	13.9	 25
602	  9	127.3	12.3	 20
603	  9	48.0	6.6	 25
604	  9	61.0	9.0	 25
605	  9	108.0	15.1	 20
606	  9	60.0	9.1	 25
607	  9	50.0	13.2	 25
608	  9	54.3	7.8	 20
609	  9	57.0	9.5	 25
610	  9	58.0	8.4	 25
611	  9	61.5	9.5	 20
612	  9	80.0	13.0	 25
613	  9	93.0	14.0	 25
614	  9	70.0	8.5	 20
615	  9	69.0	11.2	 25
616	  9	57.0	9.5	 25
617	  9	68.3	10.1	 20
618	  9	169.0	28.0	 25
619	  9	283.0	25.7	 25
620	  9	91.3	12.6	 20
621	  9	59.0	9.1	 25
622	  9	58.0	8.2	 25
623	  9	62.3	10.5	 20
624	  9	56.0	9.3	 25
625	  9	81.0	14.2	 25
626	  9	57.5	7.9	 20
627	  9	149.0	23.4	 25
628	  9	71.0	10.6	 25
629	  9	57.3	10.1	 20
630	  9	117.0	23.4	 25
631	  9	118.0	16.0	 25
632	  9	324.5	38.8	 20
633	  9	65.0	9.4	 25
634	  9	58.0	10.5	 25
635	  9	71.3	12.6	 20
636	  9	54.0	10.5	 25
637	  9	47.0	7.0	 25
638	  9	55.0	9.1	 20
639	  9	66.0	15.7	 25
  0	 10	1965.3	307.0	 20
  1	 10	50.3	5.9	 16
  2	 10	45.8	7.9	 20
  3	 10	48.0	6.9	 20
  4	 10	54.0	8.1	 16
  5	 10	59.3	10.6	 20
  6	 10	63.0	9.2	 20
  7	 10	52.5	8.8	 16
  8	 10	48.3	7.1	 20
  9	 10	47.0	8.0	 20
 10	 10	46.3	8.3	 16
 11	 10	44.8	6.6	 20
 12	 10	49.5	11.2	 20
 13	 10	46.0	9.3	 16
 14	 10	54.5	12.8	 20
 15	 10	48.0	8.0	 20
 16	 10	53.3	7.4	 16
 17	 10	45.0	8.6	 20
 18	 10	42.8	7.1	 20
 19	 10	46.0	9.0	 16
 20	 10	48.0	6.8	 20
 21	 10	58.5	9.6	 20
 22	 10	47.3	9.3	 16
 23	 10	51.5	9.1	 20
 24	 10	48.0	7.1	 20
 25	 10	52.0	8.0	 16
 26	 10	47.0	7.8	 20
 27	 10	56.0	9.0	 20
 28	 10	47.5	8.0	 16
 29	 10	93.5	17.5	 20
 30	 10	61.0	8.1	 20
 31	 10	73.3	14.1	 16
 32	 10	58.0	8.2	 20
 33	 10	55.0	7.4	 25
 34	 10	52.0	9.0	 20
 35	 10	55.0	9.0	 25
 36	 10	50.0	7.9	 25
 37	 10	86.8	15.9	 20
 38	 10	74.0	13.2	 25
 39	 10	53.0	6.7	 25
 40	 10	61.3	11.6	 20
 41	 10	53.0	8.1	 25
 42	 10	51.0	8.1	 25
 43	 10	49.3	7.4	 20
 44	 10	49.0	7.1	 25
 45	 10	46.0	8.9	 25
 46	 10	54.5	8.4	 20
 47	 10	45.0	9.0	 25
 48	 10	51.0	10.9	 25
 49	 10	46.5	5.7	 20
 50	 10	42.0	4.5	 25
 51	 10	46.0	8.5	 25
 52	 10	57.0	10.7	 20
 53	 10	58.0	9.2	 25
 54	 10	72.0	11.0	 25
 55	 10	78.3	11.9	 20
 56	 10	57.0	6.7	 25
 57	 10	67.0	11.6	 25
 58	 10	72.3	12.1	 20
 59	 10	111.0	18.4	 25
 60	 10	51.0	8.8	 25
 61	 10	86.3	11.3	 20
 62	 10	55.0	9.4	 25
 63	 10	54.0	7.4	 25
 64	 10	47.3	6.5	 20
 65	 10	49.0	8.5	 25
 66	 10	42.0	5.9	 25
 67	 10	54.3	7.9	 20
 68	 10	56.0	8.9	 25
 69	 10	58.0	10.0	 25
 70	 10	45.3	6.4	 20
 71	 10	76.0	15.8	 25
 72	 10	48.0	8.6	 25
 73	 10	54.0	11.1	 20
 74	 10	50.0	6.2	 25
 75	 10	46.0	6.7	 25
 76	 10	52.3	12.8	 20
 77	 10	47.0	5.7	 25
 78	 10	51.0	8.2	 25
 79	 10	56.3	8.2	 20
 80	 10	60.0	13.1	 25
 81	 10	54.0	27.3	 25
 82	 10	82.3	13.9	 20
 83	 10	256.0	52.7	 25
 84	 10	73.3	14.7	 20
 85	 10	616.0	173.7	 25
 86	 10	116.0	15.8	 25
 87	 10	80.5	14.0	 20
 88	 10	82.0	15.5	 25
 89	 10	55.0	13.3	 25
 90	 10	46.3	8.5	 20
 91	 10	52.0	11.6	 25
 92	 10	45.0	7.5	 25
 93	 10	47.5	17.0	 20
 94	 10	49.0	7.8	 25
 95	 10	54.0	12.4	 25
 96	 10	68.0	13.3	 20
 97	 10	92.0	25.7	 25
 98	 10	149.0	22.5	 25
 99	 10	107.8	21.2	 20
100	 10	74.0	13.0	 25
101	 10	69.0	10.6	 25
102	 10	54.0	13.2	 20
103	 10	57.0	8.0	 25
104	 10	200.0	37.7	 25
105	 10	67.0	11.3	 20
106	 10	48.0	6.9	 25
107	 10	52.0	7.8	 25
108	 10	50.8	9.2	 20
109	 10	65.0	13.8	 25
110	 10	65.0	9.7	 25
111	 10	52.0	8.1	 20
112	 10	47.0	6.2	 25
113	 10	44.0	9.0	 25
114	 10	50.0	7.9	 20
115	 10	47.0	8.7	 25
116	 10	58.0	12.7	 25
117	 10	48.8	10.1	 20
118	 10	54.0	7.2	 25
119	 10	106.0	20.8	 25
120	 10	69.5	9.4	 20
121	 10	59.0	8.9	 25
122	 10	110.0	20.3	 25
123	 10	81.8	14.6	 20
124	 10	54.0	8.5	 25
125	 10	81.0	19.6	 25
126	 10	62.5	11.5	 20
127	 10	78.0	11.9	 25
128	 10	192.0	34.7	 25
129	 10	64.0	10.8	 20
130	 10	49.0	5.4	 25
131	 10	52.0	8.9	 25
132	 10	58.0	10.4	 20
133	 10	53.0	7.8	 25
134	 10	50.0	8.2	 25
135	 10	49.3	8.3	 20
136	 10	50.0	8.9	 25
137	 10	48.0	13.7	 25
138	 10	51.8	9.0	 20
139	 10	52.0	7.4	 25
140	 10	379.0	103.5	 25
141	 10	47.0	8.2	 20
142	 10	51.0	9.6	 25
143	 10	50.0	7.4	 25
144	 10	71.3	11.3	 20
145	 10	60.0	24.0	 25
146	 10	56.0	9.5	 25
147	 10	52.5	10.0	 20
148	 10	50.0	6.8	 25
149	 10	48.0	9.9	 25
150	 10	51.3	8.0	 20
151	 10	57.0	9.7	 25
152	 10	53.0	8.6	 25
153	 10	47.3	9.5	 20
154	 10	46.0	6.5	 25
155	 10	50.0	12.5	 25
156	 10	50.5	10.0	 20
157	 10	47.0	8.5	 25
158	 10	50.0	6.8	 25
159	 10	59.8	11.2	 20
160	 10	227.0	50.4	 25
161	 10	511.0	117.3	 25
162	 10	287.5	60.9	 20
163	 10	81.0	13.1	 25
164	 10	50.0	8.9	 25
165	 10	68.5	10.7	 20
166	 10	55.0	6.5	 25
167	 10	61.0	9.1	 25
168	 10	52.0	8.3	 20
169	 10	55.0	9.4	 25
170	 10	61.0	8.9	 25
171	 10	80.0	16.5	 20
172	 10	109.0	17.3	 25
173	 10	108.0	18.3	 25
174	 10	285.3	63.1	 20
175	 10	60.5	10.5	 20
176	 10	71.0	12.2	 20
177	 10	59.0	10.9	 16
178	 10	192.0	122.3	 20
179	 10	56.0	19.0	 20
180	 10	77.5	15.0	 16
181	 10	183.8	16.9	 20
182	 10	168.8	18.2	 20
183	 10	114.3	20.2	 16
184	 10	75.8	13.8	 20
185	 10	82.3	12.1	 20
186	 10	77.8	15.8	 16
187	 10	83.3	15.8	 20
188	 10	54.0	8.3	 20
189	 10	49.5	9.7	 16
190	 10	50.0	8.2	 20
191	 10	46.5	6.7	 20
192	 10	47.0	5.8	 16
193	 10	52.3	9.6	 20
194	 10	51.0	11.2	 20
195	 10	59.8	12.6	 16
196	 10	44.8	7.3	 20
197	 10	53.0	9.4	 20
198	 10	82.3	8.9	 16
199	 10	61.3	12.8	 20
200	 10	51.8	11.9	 20
201	 10	47.3	10.8	 16
202	 10	52.5	10.4	 20
203	 10	116.8	15.9	 20
204	 10	50.3	6.1	 16
205	 10	53.5	6.9	 20
206	 10	48.0	6.1	 20
207	 10	50.0	8.8	 16
208	 10	47.3	7.8	 20
209	 10	47.3	7.0	 16
210	 10	44.3	6.8	 20
211	 10	52.5	7.5	 20
212	 10	75.3	9.5	 16
213	 10	51.3	7.9	 20
214	 10	64.3	9.7	 20
215	 10	51.8	10.7	 16
216	 10	63.5	9.7	 20
217	 10	62.3	10.3	 20
218	 10	126.8	16.8	 16
219	 10	164.3	18.6	 20
220	 10	71.5	10.8	 20
221	 10	59.5	10.1	 16
222	 10	50.3	9.2	 20
223	 10	185.8	26.1	 20
224	 10	97.3	11.9	 16
225	 10	78.3	12.7	 20
226	 10	64.3	8.8	 20
227	 10	72.5	10.3	 16
228	 10	75.5	15.8	 20
229	 10	79.8	10.9	 20
230	 10	65.8	11.1	 16
231	 10	47.5	7.3	 20
232	 10	58.5	9.1	 20
233	 10	79.3	8.9	 16
234	 10	51.3	5.9	 20
235	 10	52.3	7.0	 20
236	 10	50.8	8.9	 16
237	 10	48.3	8.5	 20
238	 10	51.0	8.0	 20
239	 10	76.3	17.9	 16
240	 10	49.0	7.6	 20
241	 10	58.0	9.8	 20
242	 10	54.0	9.1	 16
243	 10	48.8	7.9	 20
244	 10	42.3	10.7	 20
245	 10	51.3	6.9	 16
246	 10	51.5	10.5	 20
247	 10	48.0	8.1	 25
248	 10	77.5	12.1	 20
249	 10	57.0	10.0	 25
250	 10	57.0	8.1	 25
251	 10	51.8	7.7	 20
252	 10	48.0	6.5	 25
253	 10	56.0	7.9	 25
254	 10	47.3	5.4	 20
255	 10	52.0	9.2	 25
256	 10	48.0	8.3	 25
257	 10	53.3	8.5	 20
258	 10	59.0	9.8	 25
259	 10	62.0	11.4	 25
260	 10	51.0	7.2	 20
261	 10	59.0	9.0	 25
262	 10	66.0	6.8	 25
263	 10	66.0	10.3	 20
264	 10	50.0	7.7	 25
265	 10	47.0	6.1	 25
266	 10	49.3	8.0	 20
267	 10	46.0	7.1	 25
268	 10	52.0	9.5	 25
269	 10	45.8	6.8	 20
270	 10	47.0	6.5	 25
271	 10	67.0	13.2	 25
272	 10	56.0	10.0	 20
273	 10	143.0	21.6	 25
274	 10	245.0	29.9	 25
275	 10	63.0	7.8	 20
276	 10	54.0	8.8	 25
277	 10	54.0	9.1	 25
278	 10	56.0	9.0	 20
279	 10	64.0	10.3	 25
280	 10	60.0	13.6	 25
281	 10	51.0	7.9	 20
282	 10	56.0	7.3	 25
283	 10	56.0	7.6	 25
284	 10	71.0	11.4	 20
285	 10	52.0	10.5	 25
286	 10	50.0	9.4	 25
287	 10	58.8	9.6	 20
288	 10	59.0	8.3	 25
289	 10	48.0	7.8	 25
290	 10	51.3	8.5	 20
291	 10	54.0	8.0	 25
292	 10	56.0	6.8	 25
293	 10	55.0	9.4	 20
294	 10	57.0	8.2	 25
295	 10	64.0	11.0	 25
296	 10	66.3	11.1	 20
297	 10	224.0	28.8	 25
298	 10	124.0	18.9	 25
299	 10	60.3	9.8	 20
300	 10	54.0	9.1	 25
301	 10	45.0	9.5	 25
302	 10	58.0	12.9	 20
303	 10	51.0	7.2	 25
304	 10	101.0	17.0	 25
305	 10	56.0	10.6	 20
306	 10	58.0	8.3	 25
307	 10	56.0	8.5	 25
308	 10	71.8	13.0	 20
309	 10	105.0	16.9	 25
310	 10	55.0	7.0	 25
311	 10	58.8	8.3	 20
312	 10	61.0	13.0	 25
313	 10	56.0	7.8	 25
314	 10	56.0	8.0	 20
315	 10	45.0	6.5	 25
316	 10	53.0	11.4	 25
317	 10	49.5	9.7	 20
318	 10	53.0	9.6	 25
319	 10	124.0	24.9	 25
320	 10	45.3	7.0	 20
321	 10	47.0	7.6	 25
322	 10	86.0	17.5	 25
323	 10	52.0	12.4	 20
324	 10	63.0	8.7	 25
325	 10	50.0	10.9	 25
326	 10	53.3	5.1	 20
327	 10	56.0	9.6	 25
328	 10	60.0	10.8	 25
329	 10	50.3	9.6	 20
330	 10	47.0	6.4	 25
331	 10	52.0	8.1	 25
332	 10	51.3	14.9	 20
333	 10	65.0	10.6	 25
334	 10	52.0	6.9	 25
335	 10	58.3	9.9	 20
336	 10	53.0	11.2	 25
337	 10	55.8	9.0	 20
338	 10	48.0	8.0	 25
339	 10	49.0	7.1	 25
340	 10	49.8	11.9	 20
341	 10	49.0	8.7	 25
342	 10	49.0	9.4	 25
343	 10	55.5	10.2	 20
344	 10	49.0	9.7	 25
345	 10	51.0	7.0	 25
346	 10	51.0	8.0	 20
347	 10	69.0	14.1	 25
348	 10	194.0	45.7	 25
349	 10	69.0	10.5	 20
350	 10	114.0	23.2	 25
351	 10	56.0	9.2	 25
352	 10	91.8	12.7	 20
353	 10	60.0	8.5	 25
354	 10	97.0	16.1	 25
355	 10	52.8	9.6	 20
356	 10	66.0	11.6	 25
357	 10	52.0	15.9	 25
358	 10	58.0	14.5	 20
359	 10	50.0	5.8	 25
360	 10	47.0	8.9	 25
361	 10	50.5	9.1	 20
362	 10	52.0	9.0	 25
363	 10	51.0	9.5	 25
364	 10	50.0	6.9	 20
365	 10	53.0	8.1	 25
366	 10	69.0	11.6	 25
367	 10	51.3	8.2	 20
368	 10	52.0	9.1	 25
369	 10	46.0	7.7	 25
370	 10	63.0	11.3	 20
371	 10	51.0	7.3	 25
372	 10	54.0	8.3	 25
373	 10	60.5	8.5	 20
374	 10	52.0	8.5	 25
375	 10	78.0	12.5	 25
376	 10	55.5	8.8	 20
377	 10	50.0	8.5	 25
378	 10	50.0	7.1	 25
379	 10	63.0	13.2	 20
380	 10	57.0	7.5	 25
381	 10	60.0	20.0	 25
382	 10	56.5	10.0	 20
383	 10	56.0	10.7	 25
384	 10	55.0	9.4	 25
385	 10	48.5	6.8	 20
386	 10	60.0	13.5	 25
387	 10	58.0	9.3	 25
388	 10	45.5	8.3	 20
389	 10	49.3	6.7	 20
390	 10	55.3	9.5	 20
391	 10	62.5	9.2	 16
392	 10	48.0	4.8	 20
393	 10	49.3	6.4	 20
394	 10	52.3	7.8	 16
395	 10	51.5	8.4	 20
396	 10	61.8	8.8	 20
397	 10	55.0	10.1	 16
398	 10	52.0	6.9	 20
399	 10	55.3	10.2	 20
400	 10	58.3	8.6	 16
401	 10	49.3	5.9	 20
402	 10	51.8	10.4	 20
403	 10	49.3	7.6	 16
404	 10	56.8	20.5	 20
405	 10	74.0	13.6	 20
406	 10	133.5	59.6	 16
407	 10	68.0	7.7	 20
408	 10	61.3	11.0	 20
409	 10	63.5	11.6	 16
410	 10	59.3	10.5	 20
411	 10	54.3	9.8	 20
412	 10	141.8	19.2	 16
413	 10	169.8	17.2	 20
414	 10	75.3	11.8	 20
415	 10	54.8	17.9	 16
416	 10	50.3	9.3	 20
417	 10	58.3	7.5	 20
418	 10	82.3	11.6	 16
419	 10	85.5	14.5	 20
420	 10	132.5	16.5	 20
421	 10	67.5	16.5	 16
422	 10	69.0	10.7	 20
423	 10	60.3	13.4	 20
424	 10	61.8	11.3	 16
425	 10	101.3	16.3	 20
426	 10	66.5	11.4	 20
427	 10	90.5	13.6	 16
428	 10	63.3	9.4	 20
429	 10	54.3	9.0	 20
430	 10	60.3	7.8	 16
431	 10	78.3	9.5	 20
432	 10	65.3	7.6	 20
433	 10	90.0	12.2	 16
434	 10	79.3	17.7	 20
435	 10	57.3	9.8	 20
436	 10	52.3	7.1	 16
437	 10	245.3	42.4	 20
438	 10	54.0	9.4	 20
439	 10	47.5	8.4	 16
440	 10	56.3	9.0	 20
441	 10	54.3	8.4	 20
442	 10	53.3	6.5	 16
443	 10	50.0	7.4	 20
444	 10	47.3	6.3	 20
445	 10	53.0	9.0	 16
446	 10	51.0	8.8	 20
447	 10	53.0	8.1	 20
448	 10	58.8	9.2	 16
449	 10	119.3	84.4	 20
450	 10	63.5	8.1	 20
451	 10	50.3	7.4	 16
452	 10	60.0	9.4	 20
453	 10	75.0	11.7	 20
454	 10	97.8	13.0	 16
455	 10	179.8	20.7	 20
456	 10	71.8	12.2	 20
457	 10	52.3	8.2	 16
458	 10	43.8	6.9	 20
459	 10	52.3	16.3	 20
460	 10	54.0	9.3	 20
461	 10	47.0	8.1	 25
462	 10	49.3	9.4	 20
463	 10	77.0	20.0	 25
464	 10	63.0	7.8	 25
465	 10	164.0	21.9	 20
466	 10	365.0	45.8	 25
467	 10	169.0	24.0	 25
468	 10	96.5	14.4	 20
469	 10	51.0	9.1	 25
470	 10	46.0	7.0	 25
471	 10	50.8	6.6	 20
472	 10	57.0	7.9	 25
473	 10	63.0	12.8	 25
474	 10	77.3	50.0	 20
475	 10	52.0	12.9	 25
476	 10	69.0	9.8	 25
477	 10	50.5	9.1	 20
478	 10	53.0	8.0	 25
479	 10	51.0	8.6	 25
480	 10	49.3	7.0	 20
481	 10	48.0	8.3	 25
482	 10	60.0	8.7	 25
483	 10	56.0	8.9	 20
484	 10	47.0	6.8	 25
485	 10	53.0	7.1	 25
486	 10	51.0	7.1	 20
487	 10	65.0	10.1	 25
488	 10	61.0	10.0	 25
489	 10	217.3	31.9	 20
490	 10	199.0	24.0	 25
491	 10	78.0	13.7	 25
492	 10	58.0	9.3	 20
493	 10	66.0	6.8	 25
494	 10	102.0	15.1	 25
495	 10	63.5	8.1	 20
496	 10	60.0	8.4	 25
497	 10	250.0	36.3	 25
498	 10	406.0	61.5	 20
499	 10	74.0	11.8	 25
500	 10	75.0	11.4	 25
501	 10	64.0	9.0	 20
502	 10	52.0	9.3	 25
503	 10	75.0	11.4	 25
504	 10	55.8	8.3	 20
505	 10	63.0	11.0	 25
506	 10	281.0	37.9	 25
507	 10	375.3	39.1	 20
508	 10	161.0	23.2	 25
509	 10	306.0	48.8	 25
510	 10	70.3	10.6	 20
511	 10	175.0	42.5	 25
512	 10	56.0	12.0	 25
513	 10	52.3	10.4	 20
514	 10	48.0	7.5	 25
515	 10	81.0	12.4	 25
516	 10	88.3	14.7	 20
517	 10	54.0	8.6	 25
518	 10	45.0	7.7	 25
519	 10	57.0	9.1	 20
520	 10	51.0	8.1	 25
521	 10	205.0	38.1	 25
522	 10	95.3	9.8	 20
523	 10	213.0	33.5	 25
524	 10	76.0	11.3	 25
525	 10	100.3	13.4	 20
526	 10	58.0	10.0	 25
527	 10	50.0	8.6	 25
528	 10	54.3	7.9	 20
529	 10	68.0	12.1	 25
530	 10	60.0	9.9	 25
531	 10	106.3	16.0	 20
532	 10	175.0	36.9	 25
533	 10	70.0	12.7	 25
534	 10	57.8	11.6	 20
535	 10	60.0	10.1	 25
536	 10	53.0	34.3	 25
537	 10	44.0	6.8	 20
538	 10	46.0	7.5	 25
539	 10	56.0	11.8	 25
540	 10	48.3	7.3	 20
541	 10	53.0	11.4	 25
542	 10	70.0	11.3	 25
543	 10	53.5	6.6	 20
544	 10	74.0	13.8	 25
545	 10	72.0	15.6	 25
546	 10	149.8	25.9	 20
547	 10	71.0	12.2	 25
548	 10	67.0	39.0	 25
549	 10	66.0	6.5	 20
550	 10	104.0	19.4	 25
551	 10	52.0	8.5	 25
552	 10	73.5	16.2	 20
553	 10	97.0	15.0	 25
554	 10	77.0	13.2	 25
555	 10	70.5	12.7	 20
556	 10	444.0	101.5	 25
557	 10	216.0	39.5	 25
558	 10	111.5	16.3	 20
559	 10	134.0	16.8	 25
560	 10	189.0	35.9	 25
561	 10	127.8	23.2	 20
562	 10	90.0	14.4	 25
563	 10	61.0	9.9	 25
564	 10	55.5	10.6	 20
565	 10	148.0	29.2	 25
566	 10	78.0	9.0	 25
567	 10	60.3	8.1	 20
568	 10	81.0	13.2	 25
569	 10	54.0	9.5	 25
570	 10	73.3	11.1	 20
571	 10	60.0	11.9	 25
572	 10	75.0	12.1	 25
573	 10	60.3	9.4	 20
574	 10	98.0	17.1	 25
575	 10	132.0	26.2	 25
576	 10	52.3	8.7	 20
577	 10	49.0	6.6	 25
578	 10	46.0	10.3	 25
579	 10	48.0	8.0	 20
580	 10	46.0	11.0	 25
581	 10	60.0	11.2	 25
582	 10	50.0	9.3	 20
583	 10	59.0	8.3	 25
584	 10	812.0	262.3	 25
585	 10	66.0	9.4	 20
586	 10	174.0	32.6	 25
587	 10	64.0	11.8	 25
588	 10	52.3	7.9	 20
589	 10	55.0	8.7	 25
590	 10	49.5	10.6	 20
591	 10	159.0	34.0	 25
592	 10	294.0	63.1	 25
593	 10	483.3	114.1	 20
594	 10	53.0	9.9	 25
595	 10	54.0	7.1	 25
596	 10	54.0	6.5	 20
597	 10	80.0	16.1	 25
598	 10	102.0	19.0	 25
599	 10	112.3	15.4	 20
600	 10	75.0	13.3	 25
601	 10	114.0	22.1	 25
602	 10	66.0	13.0	 16
603	 10	48.0	7.4	 20
604	 10	51.3	7.0	 20
605	 10	53.5	7.5	 16
606	 10	60.0	12.4	 20
607	 10	47.3	6.6	 20
608	 10	59.0	7.0	 16
609	 10	57.5	9.5	 20
610	 10	51.0	8.1	 20
611	 10	59.3	15.9	 16
612	 10	64.5	8.0	 20
613	 10	67.3	9.1	 20
614	 10	56.3	4.8	 16
615	 10	51.3	7.7	 20
616	 10	59.5	10.3	 20
617	 10	78.0	13.5	 16
618	 10	86.0	13.2	 20
619	 10	86.0	9.0	 20
620	 10	65.8	9.9	 16
621	 10	54.8	6.8	 20
622	 10	52.3	10.5	 20
623	 10	57.3	8.6	 16
624	 10	52.5	16.3	 20
625	 10	59.8	11.3	 20
626	 10	50.5	9.1	 16
627	 10	65.3	13.9	 20
628	 10	64.3	9.6	 20
629	 10	57.3	8.4	 16
630	 10	57.3	9.8	 20
631	 10	64.3	8.2	 20
632	 10	80.0	9.2	 16
633	 10	58.8	7.8	 20
634	 10	68.8	13.4	 20
635	 10	57.8	9.9	 16
636	 10	52.8	9.3	 20
637	 10	54.3	11.6	 20
638	 10	54.8	8.2	 16
639	 10	1710.8	290.4	 20
  0	 11	55.0	10.4	 25
  1	 11	69.3	14.3	 20
  2	 11	62.0	11.8	 25
  3	 11	62.0	8.6	 25
  4	 11	61.8	10.7	 20
  5	 11	73.0	16.4	 25
  6	 11	65.0	11.1	 25
  7	 11	63.0	11.0	 20
  8	 11	70.0	14.6	 25
  9	 11	61.0	8.8	 25
 10	 11	72.5	13.0	 20
 11	 11	60.0	8.6	 25
 12	 11	72.0	14.4	 25
 13	 11	97.0	1179.1	 20
 14	 11	64.0	11.1	 25
 15	 11	61.0	11.0	 25
 16	 11	61.0	11.8	 20
 17	 11	70.0	14.8	 25
 18	 11	72.0	9.6	 25
 19	 11	61.3	13.1	 20
 20	 11	62.0	9.4	 25
 21	 11	61.0	12.0	 25
 22	 11	58.0	9.8	 20
 23	 11	61.0	10.8	 25
 24	 11	63.0	9.7	 25
 25	 11	59.5	10.6	 20
 26	 11	78.0	100.1	 25
 27	 11	65.0	10.0	 25
 28	 11	73.0	13.1	 20
 29	 11	64.0	11.6	 25
 30	 11	72.0	12.8	 25
 31	 11	72.5	30.1	 20
 32	 11	71.0	12.4	 25
 33	 11	65.0	12.2	 25
 34	 11	61.3	11.1	 20
 35	 11	61.0	14.1	 25
 36	 11	63.0	11.0	 25
 37	 11	61.3	8.8	 20
 38	 11	60.0	12.0	 25
 39	 11	64.0	13.6	 25
 40	 11	60.5	16.4	 20
 41	 11	67.0	28.1	 25
 42	 11	62.0	9.4	 25
 43	 11	67.0	11.1	 20
 44	 11	63.0	9.9	 25
 45	 11	71.0	15.9	 25
 46	 11	69.3	11.8	 20
 47	 11	77.0	14.9	 25
 48	 11	70.0	18.4	 25
 49	 11	55.0	6.7	 20
 50	 11	65.0	7.6	 25
 51	 11	60.0	10.1	 25
 52	 11	64.5	14.4	 20
 53	 11	64.0	12.0	 25
 54	 11	61.0	9.0	 25
 55	 11	83.8	20.2	 20
 56	 11	72.0	29.1	 25
 57	 11	61.0	11.5	 25
 58	 11	78.3	15.6	 20
 59	 11	66.0	12.2	 25
 60	 11	66.0	11.1	 25
 61	 11	65.0	12.2	 20
 62	 11	62.0	8.0	 25
 63	 11	56.0	8.1	 25
 64	 11	62.5	22.0	 20
 65	 11	64.0	14.1	 25
 66	 11	58.0	8.8	 25
 67	 11	68.3	10.3	 20
 68	 11	60.0	8.9	 25
 69	 11	64.0	8.0	 25
 70	 11	69.8	17.3	 20
 71	 11	65.0	11.4	 25
 72	 11	64.0	9.8	 25
 73	 11	59.0	10.4	 20
 74	 11	65.0	9.8	 25
 75	 11	72.0	11.3	 25
 76	 11	66.3	10.9	 20
 77	 11	63.0	12.5	 25
 78	 11	63.0	10.9	 25
 79	 11	70.8	16.3	 20
 80	 11	62.0	10.9	 25
 81	 11	59.0	9.6	 25
 82	 11	63.5	13.0	 20
 83	 11	62.0	11.5	 25
 84	 11	78.0	13.6	 20
 85	 11	62.0	10.3	 25
 86	 11	62.0	10.4	 25
 87	 11	67.3	13.2	 20
 88	 11	66.0	14.0	 25
 89	 11	70.0	17.3	 25
 90	 11	64.0	8.9	 20
 91	 11	64.0	11.8	 25
 92	 11	65.0	10.9	 25
 93	 11	61.3	10.1	 20
 94	 11	70.0	14.1	 25
 95	 11	65.0	11.1	 25
 96	 11	68.3	13.3	 20
 97	 11	76.0	17.6	 25
 98	 11	65.0	10.5	 25
 99	 11	62.3	11.4	 20
100	 11	65.0	12.7	 25
101	 11	75.0	13.7	 25
102	 11	66.0	11.3	 20
103	 11	65.0	11.9	 25
104	 11	62.3	7.0	 20
105	 11	60.8	9.7	 16
106	 11	66.3	8.1	 20
107	 11	74.3	15.2	 20
108	 11	73.3	11.0	 16
109	 11	77.3	9.8	 20
110	 11	64.5	9.1	 20
111	 11	70.3	12.6	 16
112	 11	75.0	18.4	 20
113	 11	73.5	12.4	 20
114	 11	73.5	11.0	 16
115	 11	67.0	9.5	 20
116	 11	66.5	11.1	 20
117	 11	73.0	15.3	 16
118	 11	78.8	26.9	 20
119	 11	63.8	9.8	 20
120	 11	64.0	7.7	 16
121	 11	73.5	11.4	 20
122	 11	71.0	11.4	 20
123	 11	60.3	8.0	 16
124	 11	66.0	9.9	 20
125	 11	67.5	17.7	 20
126	 11	65.0	6.5	 16
127	 11	71.3	13.4	 20
128	 11	71.8	13.2	 20
129	 11	63.8	8.8	 16
130	 11	69.5	9.0	 20
131	 11	70.0	9.7	 20
132	 11	73.3	13.4	 16
133	 11	69.8	8.1	 20
134	 11	71.8	10.4	 20
135	 11	78.0	10.9	 16
136	 11	76.8	13.4	 20
137	 11	70.3	9.3	 20
138	 11	69.8	14.3	 16
139	 11	70.5	11.4	 20
140	 11	70.3	16.8	 20
141	 11	67.8	13.1	 16
142	 11	62.3	11.2	 20
143	 11	59.5	10.9	 20
144	 11	71.3	11.1	 16
145	 11	66.8	12.3	 20
146	 11	67.5	8.1	 20
147	 11	71.3	11.2	 16
148	 11	67.5	11.1	 20
149	 11	71.5	12.5	 20
150	 11	66.3	11.3	 16
151	 11	69.3	11.5	 20
152	 11	62.8	14.5	 20
153	 11	75.8	10.3	 16
154	 11	66.3	9.7	 20
155	 11	65.8	12.4	 20
156	 11	68.5	10.7	 16
157	 11	67.5	12.5	 20
158	 11	68.0	11.0	 20
159	 11	68.5	12.2	 16
160	 11	72.3	11.6	 20
161	 11	71.5	10.3	 20
162	 11	73.8	13.9	 16
163	 11	65.0	9.7	 20
164	 11	79.3	23.7	 20
165	 11	77.5	14.2	 16
166	 11	71.8	10.0	 20
167	 11	73.5	9.5	 20
168	 11	65.5	12.9	 16
169	 11	70.3	10.8	 20
170	 11	68.0	11.3	 20
171	 11	66.8	14.0	 16
172	 11	74.0	13.9	 20
173	 11	68.3	9.9	 20
174	 11	69.0	7.7	 16
175	 11	78.0	17.4	 25
176	 11	69.0	11.8	 25
177	 11	72.8	14.6	 20
178	 11	68.0	11.7	 25
179	 11	68.0	13.2	 25
180	 11	64.0	8.5	 20
181	 11	65.0	11.7	 25
182	 11	71.0	13.1	 25
183	 11	67.0	12.0	 20
184	 11	61.0	7.7	 25
185	 11	65.0	15.2	 25
186	 11	65.8	16.8	 20
187	 11	72.0	15.3	 25
188	 11	67.0	10.0	 25
189	 11	73.3	12.6	 20
190	 11	70.0	9.0	 25
191	 11	79.0	12.4	 25
192	 11	66.0	8.5	 20
193	 11	66.0	10.3	 25
194	 11	80.0	15.5	 25
195	 11	69.0	14.8	 20
196	 11	67.0	10.7	 25
197	 11	71.0	8.9	 25
198	 11	66.3	12.7	 20
199	 11	74.0	13.0	 25
200	 11	68.0	10.2	 25
201	 11	76.5	9.9	 20
202	 11	74.0	13.3	 25
203	 11	71.0	11.6	 25
204	 11	73.3	10.2	 20
205	 11	64.0	10.4	 25
206	 11	72.0	12.3	 25
207	 11	73.5	15.8	 20
208	 11	74.0	12.2	 25
209	 11	69.0	8.0	 25
210	 11	73.3	10.7	 20
211	 11	77.0	9.1	 25
212	 11	78.0	12.5	 20
213	 11	65.0	10.2	 25
214	 11	63.0	9.2	 25
215	 11	67.8	10.7	 20
216	 11	68.0	34.5	 25
217	 11	64.0	13.1	 25
218	 11	68.8	10.7	 20
219	 11	70.0	14.2	 25
220	 11	71.0	10.7	 25
221	 11	77.3	14.7	 20
222	 11	74.0	12.6	 25
223	 11	73.0	10.9	 25
224	 11	75.3	13.5	 20
225	 11	75.0	12.2	 25
226	 11	78.0	12.1	 25
227	 11	71.3	10.5	 20
228	 11	64.0	10.8	 25
229	 11	68.0	11.1	 25
230	 11	73.3	13.8	 20
231	 11	70.0	10.8	 25
232	 11	73.0	10.8	 25
233	 11	80.5	15.6	 20
234	 11	72.0	11.8	 25
235	 11	73.0	10.4	 25
236	 11	72.8	14.2	 20
237	 11	70.0	11.7	 25
238	 11	67.0	9.6	 25
239	 11	71.3	14.8	 20
240	 11	73.0	12.7	 25
241	 11	68.0	10.9	 25
242	 11	74.3	12.1	 20
243	 11	78.0	13.0	 25
244	 11	68.0	13.2	 25
245	 11	72.3	14.5	 20
246	 11	71.0	13.0	 25
247	 11	62.0	9.4	 25
248	 11	69.3	12.5	 20
249	 11	71.0	13.2	 25
250	 11	71.0	12.8	 25
251	 11	69.0	11.9	 20
252	 11	68.0	11.0	 25
253	 11	71.0	11.5	 25
254	 11	71.3	8.7	 20
255	 11	69.0	10.0	 25
256	 11	67.0	10.9	 25
257	 11	71.0	9.5	 20
258	 11	73.0	11.9	 25
259	 11	75.0	15.3	 25
260	 11	75.3	10.5	 20
261	 11	79.0	13.6	 25
262	 11	79.0	12.6	 25
263	 11	70.5	10.1	 20
264	 11	85.0	19.7	 25
265	 11	68.0	12.5	 25
266	 11	72.5	12.1	 20
267	 11	77.0	27.1	 25
268	 11	74.0	14.3	 25
269	 11	69.0	10.9	 20
270	 11	72.0	12.9	 25
271	 11	72.0	9.5	 25
272	 11	80.8	11.9	 20
273	 11	87.0	18.3	 25
274	 11	77.0	18.7	 25
275	 11	70.3	10.6	 20
276	 11	78.0	13.1	 25
277	 11	70.0	9.5	 25
278	 11	67.3	11.5	 20
279	 11	73.0	12.3	 25
280	 11	79.0	11.0	 25
281	 11	70.0	11.1	 20
282	 11	74.0	10.6	 25
283	 11	82.0	16.5	 25
284	 11	68.0	9.8	 20
285	 11	70.0	18.2	 25
286	 11	75.0	14.3	 25
287	 11	68.3	10.3	 20
288	 11	71.0	12.4	 25
289	 11	85.0	15.6	 25
290	 11	74.5	15.8	 20
291	 11	77.0	12.5	 25
292	 11	78.0	22.8	 25
293	 11	83.3	13.6	 20
294	 11	85.0	13.2	 25
295	 11	70.0	13.9	 25
296	 11	73.0	15.4	 20
297	 11	66.0	8.9	 25
298	 11	72.0	16.2	 25
299	 11	67.8	11.7	 20
300	 11	66.0	11.2	 25
301	 11	68.0	10.0	 25
302	 11	73.0	17.6	 20
303	 11	78.0	12.6	 25
304	 11	75.0	9.7	 25
305	 11	90.0	15.4	 20
306	 11	76.0	14.2	 25
307	 11	75.0	11.7	 25
308	 11	72.5	12.2	 20
309	 11	77.0	11.9	 25
310	 11	74.0	11.1	 25
311	 11	74.3	12.8	 20
312	 11	71.0	9.9	 25
313	 11	73.0	14.4	 25
314	 11	77.0	13.8	 20
315	 11	73.0	11.0	 25
316	 11	73.0	10.5	 25
317	 11	79.3	11.4	 16
318	 11	79.0	12.5	 20
319	 11	71.3	9.3	 20
320	 11	78.8	11.9	 16
321	 11	75.3	10.8	 20
322	 11	79.0	43.7	 20
323	 11	69.5	10.9	 16
324	 11	77.5	14.1	 20
325	 11	75.0	12.4	 20
326	 11	77.8	12.3	 16
327	 11	74.8	12.4	 20
328	 11	75.5	15.1	 20
329	 11	66.8	7.6	 16
330	 11	74.3	10.6	 20
331	 11	79.0	12.8	 20
332	 11	74.3	9.1	 16
333	 11	71.5	10.3	 20
334	 11	73.0	8.7	 20
335	 11	72.3	11.1	 16
336	 11	78.3	11.1	 20
337	 11	65.5	10.7	 16
338	 11	75.3	13.0	 20
339	 11	71.0	9.4	 20
340	 11	71.0	13.3	 16
341	 11	72.8	9.5	 20
342	 11	73.8	12.6	 20
343	 11	71.0	14.2	 16
344	 11	77.3	18.1	 20
345	 11	71.3	6.8	 20
346	 11	77.0	9.7	 16
347	 11	77.3	12.1	 20
348	 11	75.8	13.4	 20
349	 11	69.3	10.1	 16
350	 11	76.0	12.7	 20
351	 11	64.3	9.6	 20
352	 11	67.8	9.5	 16
353	 11	80.0	11.0	 20
354	 11	77.3	14.0	 20
355	 11	66.5	11.2	 16
356	 11	66.5	11.1	 20
357	 11	73.5	12.7	 20
358	 11	74.3	11.7	 16
359	 11	82.3	13.8	 20
360	 11	80.3	11.1	 20
361	 11	70.5	10.6	 16
362	 11	75.0	10.5	 20
363	 11	71.0	13.1	 20
364	 11	74.5	11.6	 16
365	 11	74.5	11.5	 20
366	 11	69.3	12.5	 20
367	 11	67.5	11.7	 16
368	 11	84.5	17.7	 20
369	 11	77.5	13.1	 20
370	 11	64.3	7.6	 16
371	 11	73.3	10.4	 20
372	 11	69.8	15.0	 20
373	 11	75.3	10.1	 16
374	 11	71.5	9.2	 20
375	 11	71.3	10.4	 20
376	 11	67.5	8.9	 16
377	 11	81.3	12.2	 20
378	 11	71.3	10.7	 20
379	 11	84.0	11.9	 16
380	 11	79.8	12.9	 20
381	 11	77.0	12.1	 20
382	 11	73.3	13.1	 16
383	 11	79.5	12.5	 20
384	 11	78.3	13.4	 20
385	 11	66.8	9.2	 16
386	 11	73.8	12.1	 20
387	 11	90.0	14.4	 20
388	 11	81.0	11.7	 16
389	 11	81.0	13.9	 25
390	 11	73.0	14.0	 25
391	 11	67.0	11.8	 20
392	 11	74.0	11.1	 25
393	 11	74.0	11.2	 25
394	 11	72.3	14.6	 20
395	 11	61.0	6.9	 25
396	 11	90.0	21.2	 25
397	 11	72.5	13.5	 20
398	 11	78.0	12.2	 25
399	 11	76.0	14.6	 25
400	 11	72.0	9.8	 20
401	 11	78.0	11.2	 25
402	 11	71.0	8.9	 25
403	 11	74.5	9.7	 20
404	 11	77.0	11.8	 25
405	 11	77.0	9.0	 25
406	 11	77.0	9.8	 20
407	 11	70.0	10.6	 25
408	 11	75.0	12.7	 25
409	 11	80.0	12.4	 20
410	 11	76.0	20.6	 25
411	 11	70.0	12.2	 25
412	 11	75.0	11.4	 20
413	 11	69.0	13.4	 25
414	 11	68.0	9.2	 25
415	 11	65.5	19.0	 20
416	 11	77.0	22.1	 25
417	 11	80.0	11.4	 25
418	 11	72.8	11.5	 20
419	 11	78.0	14.4	 25
420	 11	71.0	12.2	 25
421	 11	63.3	9.6	 20
422	 11	81.0	14.4	 25
423	 11	74.0	12.2	 25
424	 11	73.3	10.1	 20
425	 11	70.0	9.9	 25
426	 11	72.0	11.5	 25
427	 11	72.5	11.0	 20
428	 11	74.0	15.3	 25
429	 11	78.0	15.1	 25
430	 11	75.5	13.1	 20
431	 11	68.0	26.3	 25
432	 11	78.0	11.5	 25
433	 11	88.3	14.5	 20
434	 11	79.0	14.0	 25
435	 11	70.0	10.6	 25
436	 11	68.5	10.2	 20
437	 11	74.0	12.7	 25
438	 11	76.0	9.8	 25
439	 11	68.5	12.9	 20
440	 11	71.0	10.7	 25
441	 11	69.0	11.4	 25
442	 11	68.3	10.0	 20
443	 11	76.0	13.2	 25
444	 11	78.0	17.9	 25
445	 11	77.3	11.7	 20
446	 11	72.0	10.3	 25
447	 11	75.0	11.5	 25
448	 11	69.3	10.1	 20
449	 11	74.0	15.1	 25
450	 11	75.0	10.2	 25
451	 11	68.3	11.9	 20
452	 11	78.0	14.4	 25
453	 11	78.0	12.6	 25
454	 11	81.5	15.2	 20
455	 11	78.0	11.2	 25
456	 11	74.0	10.3	 25
457	 11	72.5	15.0	 20
458	 11	78.0	14.9	 25
459	 11	75.0	13.1	 25
460	 11	73.3	10.0	 20
461	 11	75.0	13.4	 25
462	 11	63.0	9.4	 25
463	 11	73.3	13.2	 20
464	 11	74.0	12.8	 25
465	 11	79.8	11.4	 20
466	 11	70.0	10.1	 25
467	 11	80.0	26.7	 25
468	 11	74.5	9.6	 20
469	 11	70.0	12.2	 25
470	 11	68.0	11.1	 25
471	 11	78.0	15.1	 20
472	 11	77.0	13.0	 25
473	 11	68.0	13.0	 25
474	 11	75.8	16.6	 20
475	 11	73.0	9.7	 25
476	 11	66.0	8.3	 25
477	 11	77.3	14.6	 20
478	 11	75.0	10.6	 25
479	 11	73.0	12.8	 25
480	 11	72.8	10.5	 20
481	 11	82.0	12.8	 25
482	 11	79.0	13.5	 25
483	 11	79.0	16.8	 20
484	 11	72.0	12.6	 25
485	 11	71.0	19.2	 25
486	 11	74.0	9.0	 20
487	 11	83.0	14.8	 25
488	 11	75.0	13.8	 25
489	 11	75.0	11.2	 20
490	 11	68.0	13.3	 25
491	 11	74.0	13.0	 25
492	 11	68.8	12.9	 20
493	 11	72.0	13.6	 25
494	 11	75.0	12.3	 25
495	 11	66.0	8.4	 20
496	 11	71.0	10.3	 25
497	 11	76.0	11.8	 25
498	 11	67.3	12.4	 20
499	 11	72.0	11.7	 25
500	 11	66.0	6.9	 25
501	 11	65.8	11.0	 20
502	 11	78.0	16.3	 25
503	 11	71.0	11.1	 25
504	 11	72.5	8.8	 20
505	 11	73.0	10.9	 25
506	 11	78.0	11.8	 25
507	 11	74.0	15.7	 20
508	 11	75.0	15.8	 25
509	 11	78.0	14.4	 25
510	 11	79.3	11.7	 20
511	 11	77.0	14.0	 25
512	 11	75.0	11.8	 25
513	 11	72.3	11.2	 20
514	 11	72.0	10.8	 25
515	 11	71.0	11.7	 25
516	 11	75.3	10.0	 20
517	 11	87.0	14.0	 25
518	 11	83.0	15.8	 25
519	 11	72.0	14.0	 20
520	 11	65.0	11.9	 25
521	 11	78.0	13.6	 25
522	 11	78.3	14.8	 20
523	 11	80.0	12.0	 25
524	 11	88.0	14.9	 25
525	 11	99.3	18.2	 20
526	 11	80.0	10.2	 25
527	 11	71.0	9.0	 25
528	 11	76.0	16.6	 20
529	 11	76.0	10.5	 25
530	 11	78.0	14.2	 25
531	 11	67.3	12.2	 16
532	 11	71.5	8.1	 20
533	 11	78.0	10.6	 20
534	 11	71.0	11.4	 16
535	 11	73.3	10.2	 20
536	 11	78.8	11.7	 20
537	 11	70.3	9.6	 16
538	 11	69.3	9.7	 20
539	 11	88.0	41.9	 20
540	 11	79.3	16.5	 16
541	 11	82.8	14.2	 20
542	 11	79.8	11.2	 20
543	 11	73.5	8.4	 16
544	 11	71.5	12.6	 20
545	 11	85.8	14.3	 20
546	 11	73.8	11.7	 16
547	 11	74.0	12.8	 20
548	 11	66.3	9.0	 20
549	 11	70.8	11.0	 16
550	 11	70.3	11.0	 20
551	 11	70.0	10.3	 20
552	 11	79.3	11.3	 16
553	 11	72.0	11.2	 20
554	 11	78.5	16.6	 20
555	 11	159.3	99.3	 16
556	 11	74.5	10.6	 20
557	 11	82.5	15.6	 20
558	 11	82.3	43.4	 16
559	 11	76.0	11.9	 20
560	 11	66.0	11.3	 20
561	 11	78.5	11.9	 16
562	 11	68.5	11.8	 20
563	 11	79.5	14.3	 20
564	 11	72.3	10.6	 16
565	 11	70.0	9.9	 20
566	 11	78.8	11.3	 20
567	 11	77.0	11.8	 16
568	 11	85.3	23.1	 20
569	 11	77.0	13.4	 20
570	 11	67.3	11.5	 16
571	 11	80.8	15.4	 20
572	 11	80.5	9.5	 20
573	 11	76.5	10.4	 16
574	 11	78.0	14.3	 20
575	 11	77.3	9.5	 20
576	 11	82.3	20.6	 16
577	 11	73.0	12.2	 20
578	 11	73.5	14.0	 20
579	 11	76.8	13.7	 16
580	 11	68.5	9.3	 20
581	 11	81.0	18.9	 20
582	 11	71.0	13.7	 16
583	 11	80.5	16.7	 20
584	 11	79.0	16.6	 20
585	 11	81.3	12.9	 16
586	 11	89.3	14.6	 20
587	 11	74.3	13.5	 20
588	 11	71.3	9.0	 16
589	 11	76.3	9.8	 20
590	 11	75.8	9.6	 16
591	 11	72.3	12.4	 20
592	 11	81.5	9.7	 20
593	 11	72.3	12.5	 16
594	 11	70.5	13.1	 20
595	 11	81.5	14.4	 20
596	 11	73.0	10.4	 16
597	 11	72.0	8.5	 20
598	 11	67.5	14.1	 20
599	 11	73.0	11.2	 16
600	 11	73.0	13.9	 20
601	 11	81.3	11.8	 20
602	 11	81.5	16.6	 20
603	 11	75.0	14.3	 25
604	 11	72.0	11.5	 25
605	 11	80.3	16.3	 20
606	 11	69.0	12.4	 25
607	 11	73.0	12.4	 25
608	 11	70.5	12.1	 20
609	 11	68.0	10.4	 25
610	 11	67.0	8.5	 25
611	 11	77.3	14.0	 20
612	 11	75.0	10.1	 25
613	 11	78.0	13.4	 25
614	 11	73.8	14.0	 20
615	 11	82.0	10.0	 25
616	 11	75.0	12.3	 25
617	 11	69.8	13.1	 20
618	 11	74.0	14.5	 25
619	 11	68.0	10.5	 25
620	 11	65.3	10.0	 20
621	 11	69.0	11.3	 25
622	 11	71.0	9.9	 25
623	 11	68.5	8.0	 20
624	 11	72.0	15.4	 25
625	 11	75.0	10.3	 25
626	 11	72.8	13.8	 20
627	 11	73.0	11.1	 25
628	 11	75.0	12.5	 25
629	 11	70.3	10.1	 20
630	 11	74.0	8.9	 25
631	 11	69.0	12.6	 25
632	 11	85.8	18.5	 20
633	 11	78.0	12.6	 25
634	 11	73.0	10.3	 25
635	 11	75.0	10.9	 20
636	 11	81.0	13.2	 25
637	 11	80.0	11.0	 25
638	 11	85.8	15.6	 20
639	 11	69.0	17.0	 25
  0	 12	1859.0	446.7	 25
  1	 12	92.3	12.3	 20
  2	 12	65.0	11.1	 25
  3	 12	126.0	20.5	 25
  4	 12	47.3	5.2	 20
  5	 12	83.0	12.1	 25
  6	 12	110.0	22.0	 25
  7	 12	240.0	32.2	 20
  8	 12	174.0	31.4	 25
  9	 12	210.0	36.3	 25
 10	 12	90.3	13.4	 20
 11	 12	68.0	13.7	 25
 12	 12	54.0	9.9	 25
 13	 12	53.5	7.9	 20
 14	 12	52.0	9.4	 25
 15	 12	89.0	10.8	 25
 16	 12	66.5	10.4	 20
 17	 12	80.0	16.5	 25
 18	 12	51.0	8.9	 25
 19	 12	54.3	9.3	 20
 20	 12	99.0	19.2	 25
 21	 12	48.0	8.9	 25
 22	 12	79.5	12.6	 20
 23	 12	277.0	53.8	 25
 24	 12	185.0	27.0	 25
 25	 12	129.0	18.5	 20
 26	 12	49.0	7.9	 25
 27	 12	57.0	9.8	 25
 28	 12	82.3	16.0	 20
 29	 12	163.0	36.2	 25
 30	 12	135.0	26.0	 25
 31	 12	128.0	23.9	 20
 32	 12	91.0	18.1	 25
 33	 12	81.0	12.8	 20
 34	 12	68.8	14.7	 16
 35	 12	92.3	18.6	 20
 36	 12	52.0	6.7	 20
 37	 12	59.3	6.0	 16
 38	 12	192.5	49.8	 20
 39	 12	127.5	20.8	 20
 40	 12	141.3	14.0	 16
 41	 12	82.3	19.9	 20
 42	 12	168.3	29.9	 20
 43	 12	206.0	44.9	 16
 44	 12	101.5	17.0	 20
 45	 12	50.5	8.6	 20
 46	 12	67.5	13.1	 16
 47	 12	67.0	12.3	 20
 48	 12	79.3	13.1	 20
 49	 12	84.0	14.7	 16
 50	 12	69.3	10.9	 20
 51	 12	88.8	18.8	 20
 52	 12	77.8	14.2	 16
 53	 12	209.0	48.1	 20
 54	 12	268.0	43.4	 20
 55	 12	104.5	19.8	 16
 56	 12	52.8	8.5	 20
 57	 12	47.0	9.4	 20
 58	 12	63.5	11.8	 16
 59	 12	116.0	24.4	 20
 60	 12	48.3	8.0	 20
 61	 12	88.3	14.2	 16
 62	 12	174.0	44.3	 20
 63	 12	105.5	17.9	 20
 64	 12	164.3	22.2	 16
 65	 12	55.0	6.1	 20
 66	 12	80.8	14.2	 20
 67	 12	197.8	26.0	 16
 68	 12	161.5	32.8	 20
 69	 12	67.0	12.0	 20
 70	 12	98.8	19.1	 16
 71	 12	548.0	114.9	 20
 72	 12	251.3	37.9	 20
 73	 12	85.5	19.8	 16
 74	 12	97.3	15.1	 20
 75	 12	65.3	14.4	 20
 76	 12	166.0	25.2	 16
 77	 12	214.0	48.3	 20
 78	 12	57.8	7.5	 20
 79	 12	67.3	11.0	 16
 80	 12	197.5	46.7	 20
 81	 12	50.0	4.7	 20
 82	 12	99.0	11.4	 16
 83	 12	280.3	62.4	 20
 84	 12	72.8	11.7	 20
 85	 12	72.0	15.6	 16
 86	 12	152.3	31.1	 20
 87	 12	383.0	72.6	 16
 88	 12	198.5	51.5	 20
 89	 12	77.5	11.4	 20
 90	 12	199.5	36.2	 16
 91	 12	368.0	104.7	 20
 92	 12	286.8	64.3	 20
 93	 12	72.0	10.2	 16
 94	 12	97.3	22.8	 20
 95	 12	265.3	55.9	 20
 96	 12	65.0	10.8	 16
 97	 12	54.0	7.9	 20
 98	 12	67.5	11.2	 20
 99	 12	63.3	8.0	 16
100	 12	56.5	8.7	 20
101	 12	247.3	54.5	 20
102	 12	334.3	69.9	 16
103	 12	59.0	8.6	 20
104	 12	84.0	14.5	 25
105	 12	133.5	26.3	 20
106	 12	80.0	14.9	 25
107	 12	96.0	14.0	 25
108	 12	59.3	7.7	 20
109	 12	49.0	9.0	 25
110	 12	145.0	28.7	 25
111	 12	125.5	19.2	 20
112	 12	177.0	37.8	 25
113	 12	179.0	27.7	 25
114	 12	117.0	16.4	 20
115	 12	97.0	16.3	 25
116	 12	213.0	41.3	 25
117	 12	58.3	6.4	 20
118	 12	121.0	25.6	 25
119	 12	80.0	15.5	 25
120	 12	72.3	11.1	 20
121	 12	232.0	39.4	 25
122	 12	382.0	58.3	 25
123	 12	264.0	26.9	 20
124	 12	164.0	34.5	 25
125	 12	97.0	17.7	 25
126	 12	164.0	22.4	 20
127	 12	490.0	116.2	 25
128	 12	507.0	86.2	 25
129	 12	875.3	78.8	 20
130	 12	1181.0	177.3	 25
131	 12	1315.0	130.4	 25
132	 12	720.3	66.4	 20
133	 12	617.0	88.3	 25
134	 12	351.0	52.0	 25
135	 12	393.3	38.5	 20
136	 12	382.0	69.4	 25
137	 12	580.0	61.3	 25
138	 12	504.0	55.6	 20
139	 12	500.0	83.2	 25
140	 12	392.0	114.8	 25
141	 12	2766.3	159.1	 20
142	 12	859.0	175.7	 25
143	 12	162.0	27.7	 25
144	 12	245.5	43.8	 20
145	 12	2220.0	450.1	 25
146	 12	1157.0	212.3	 25
147	 12	680.3	68.6	 20
148	 12	211.0	42.5	 25
149	 12	1003.0	171.9	 25
150	 12	706.3	80.4	 20
151	 12	1668.0	418.5	 25
152	 12	830.0	150.1	 25
153	 12	92.0	10.7	 20
154	 12	1170.0	293.7	 25
155	 12	798.0	144.9	 25
156	 12	1069.5	128.5	 20
157	 12	196.0	38.7	 25
158	 12	254.0	39.1	 25
159	 12	341.3	38.2	 20
160	 12	298.0	66.9	 25
161	 12	1068.0	140.2	 25
162	 12	267.5	39.0	 20
163	 12	2772.0	453.4	 25
164	 12	2904.0	400.4	 25
165	 12	3030.5	191.1	 20
166	 12	779.0	151.2	 25
167	 12	3197.0	403.2	 25
168	 12	939.8	121.0	 20
169	 12	377.0	75.0	 25
170	 12	323.0	41.2	 25
171	 12	595.8	68.8	 20
172	 12	1413.0	304.3	 25
173	 12	1865.0	214.8	 25
174	 12	623.3	58.2	 20
175	 12	1166.0	236.1	 25
176	 12	2311.0	270.4	 25
177	 12	816.3	106.4	 20
178	 12	62.0	10.2	 25
179	 12	594.0	120.0	 25
180	 12	128.3	16.4	 20
181	 12	53.0	8.3	 25
182	 12	60.0	11.1	 25
183	 12	66.0	10.4	 20
184	 12	50.0	8.3	 25
185	 12	46.0	6.7	 25
186	 12	53.5	7.6	 20
187	 12	58.0	9.5	 25
188	 12	49.0	7.4	 25
189	 12	62.0	4.9	 20
190	 12	93.0	13.3	 25
191	 12	48.0	7.4	 25
192	 12	52.8	7.0	 20
193	 12	50.0	10.8	 25
194	 12	44.0	7.5	 25
195	 12	44.3	7.5	 20
196	 12	45.0	8.2	 25
197	 12	45.0	8.5	 25
198	 12	45.8	8.3	 20
199	 12	48.0	10.6	 25
200	 12	48.0	7.2	 25
201	 12	49.0	9.4	 20
202	 12	46.0	8.0	 25
203	 12	46.0	9.4	 25
204	 12	55.3	17.0	 20
205	 12	53.0	7.6	 25
206	 12	45.0	7.7	 25
207	 12	47.8	8.6	 20
208	 12	49.0	9.0	 25
209	 12	97.0	18.9	 25
210	 12	69.0	10.9	 20
211	 12	89.0	14.2	 25
212	 12	48.5	8.5	 20
213	 12	50.0	8.1	 25
214	 12	83.0	11.8	 25
215	 12	54.5	6.7	 20
216	 12	46.0	7.8	 25
217	 12	49.0	9.8	 25
218	 12	57.5	7.9	 20
219	 12	60.0	10.3	 25
220	 12	51.0	6.2	 25
221	 12	53.5	9.5	 20
222	 12	57.0	9.5	 25
223	 12	48.0	8.9	 25
224	 12	47.3	8.6	 20
225	 12	48.0	7.4	 25
226	 12	53.0	9.1	 25
227	 12	52.5	19.8	 20
228	 12	52.0	10.8	 25
229	 12	54.0	14.3	 25
230	 12	49.3	5.1	 20
231	 12	49.0	8.0	 25
232	 12	56.0	10.0	 25
233	 12	53.0	12.4	 20
234	 12	67.0	12.6	 25
235	 12	62.0	12.6	 25
236	 12	50.8	8.2	 20
237	 12	48.0	10.8	 25
238	 12	43.0	7.7	 25
239	 12	53.8	9.3	 20
240	 12	48.0	11.0	 25
241	 12	46.0	8.6	 25
242	 12	57.3	8.1	 20
243	 12	67.0	13.2	 25
244	 12	51.0	9.9	 25
245	 12	49.0	5.7	 20
246	 12	53.0	10.5	 20
247	 12	49.0	8.7	 20
248	 12	48.3	10.3	 16
249	 12	53.3	7.7	 20
250	 12	44.0	8.0	 20
251	 12	53.0	8.2	 16
252	 12	48.0	6.9	 20
253	 12	49.5	20.5	 20
254	 12	53.8	7.9	 16
255	 12	48.0	7.4	 20
256	 12	52.5	9.7	 20
257	 12	48.8	8.5	 16
258	 12	49.3	6.9	 20
259	 12	48.3	7.7	 20
260	 12	52.3	8.8	 16
261	 12	60.5	36.9	 20
262	 12	58.0	7.2	 20
263	 12	59.3	8.2	 16
264	 12	71.8	10.6	 20
265	 12	52.3	7.9	 20
266	 12	56.5	9.9	 16
267	 12	52.0	7.8	 20
268	 12	48.0	7.4	 20
269	 12	63.0	11.0	 16
270	 12	56.3	11.0	 20
271	 12	58.5	8.9	 20
272	 12	49.3	6.8	 16
273	 12	54.5	11.4	 20
274	 12	47.3	6.4	 20
275	 12	48.3	7.2	 16
276	 12	46.3	13.0	 20
277	 12	49.8	7.0	 20
278	 12	59.5	11.8	 16
279	 12	83.5	11.4	 20
280	 12	163.0	23.1	 20
281	 12	47.3	4.7	 16
282	 12	63.3	55.5	 20
283	 12	49.5	6.2	 20
284	 12	55.3	10.4	 16
285	 12	52.3	8.6	 20
286	 12	54.3	10.5	 20
287	 12	47.3	7.5	 16
288	 12	57.0	8.9	 20
289	 12	70.8	12.5	 20
290	 12	73.0	10.9	 16
291	 12	75.5	12.9	 20
292	 12	62.5	10.0	 20
293	 12	56.0	7.2	 16
294	 12	53.3	9.1	 20
295	 12	50.5	7.9	 20
296	 12	52.0	9.1	 16
297	 12	49.0	6.9	 20
298	 12	49.8	8.8	 20
299	 12	54.3	7.9	 16
300	 12	56.0	8.4	 20
301	 12	56.3	10.2	 20
302	 12	49.3	7.0	 16
303	 12	52.3	7.0	 20
304	 12	51.0	8.0	 20
305	 12	55.0	10.2	 16
306	 12	53.5	8.6	 20
307	 12	63.8	62.9	 20
308	 12	61.3	9.5	 16
309	 12	58.5	13.2	 20
310	 12	63.3	11.5	 20
311	 12	57.3	9.6	 16
312	 12	59.0	9.2	 20
313	 12	51.5	8.5	 20
314	 12	53.5	9.4	 16
315	 12	68.3	9.4	 20
316	 12	68.3	11.1	 20
317	 12	51.3	8.4	 20
318	 12	46.0	9.7	 25
319	 12	57.0	9.1	 25
320	 12	54.5	9.8	 20
321	 12	50.0	9.0	 25
322	 12	62.0	9.4	 25
323	 12	61.5	8.3	 20
324	 12	50.0	8.6	 25
325	 12	48.0	7.8	 25
326	 12	51.0	8.0	 20
327	 12	60.0	11.0	 25
328	 12	56.0	7.0	 25
329	 12	53.0	9.7	 20
330	 12	55.0	9.1	 25
331	 12	51.0	7.1	 25
332	 12	63.5	12.4	 20
333	 12	56.0	10.1	 25
334	 12	64.0	9.7	 25
335	 12	235.0	24.6	 20
336	 12	50.0	8.1	 25
337	 12	56.0	8.4	 25
338	 12	44.3	6.1	 20
339	 12	48.0	9.6	 25
340	 12	49.3	7.7	 20
341	 12	75.0	12.8	 25
342	 12	83.0	11.2	 25
343	 12	60.8	12.2	 20
344	 12	61.0	9.6	 25
345	 12	76.0	16.8	 25
346	 12	51.5	10.4	 20
347	 12	57.0	9.2	 25
348	 12	77.0	13.2	 25
349	 12	52.3	9.1	 20
350	 12	61.0	8.7	 25
351	 12	59.0	9.9	 25
352	 12	67.0	10.5	 20
353	 12	69.0	10.8	 25
354	 12	60.0	10.4	 25
355	 12	77.0	12.0	 20
356	 12	55.0	8.2	 25
357	 12	65.0	11.6	 25
358	 12	76.3	12.3	 20
359	 12	83.0	12.8	 25
360	 12	52.0	9.6	 25
361	 12	50.3	10.7	 20
362	 12	101.0	15.9	 25
363	 12	57.0	9.1	 25
364	 12	61.8	14.5	 20
365	 12	53.0	10.1	 25
366	 12	52.0	8.7	 25
367	 12	58.0	9.8	 20
368	 12	61.0	9.5	 25
369	 12	58.0	10.1	 25
370	 12	50.0	6.9	 20
371	 12	65.0	11.9	 25
372	 12	49.0	8.3	 25
373	 12	74.8	9.7	 20
374	 12	51.0	7.3	 25
375	 12	72.0	9.2	 25
376	 12	66.3	9.9	 20
377	 12	53.0	9.6	 25
378	 12	49.0	7.7	 25
379	 12	50.5	7.1	 20
380	 12	47.0	7.7	 25
381	 12	52.0	8.6	 25
382	 12	50.3	5.3	 20
383	 12	50.0	7.9	 25
384	 12	68.0	8.9	 25
385	 12	56.8	10.3	 20
386	 12	55.0	7.3	 25
387	 12	53.0	7.6	 25
388	 12	49.3	7.0	 20
389	 12	47.0	7.9	 25
390	 12	46.0	6.1	 25
391	 12	55.0	8.6	 20
392	 12	48.0	7.4	 25
393	 12	56.0	10.6	 25
394	 12	152.3	10.5	 20
395	 12	52.0	8.1	 25
396	 12	51.0	8.3	 25
397	 12	52.0	8.3	 20
398	 12	47.0	6.1	 25
399	 12	51.0	8.0	 25
400	 12	60.0	10.0	 20
401	 12	53.0	8.6	 25
402	 12	69.0	9.3	 25
403	 12	60.3	7.7	 20
404	 12	57.0	8.6	 25
405	 12	115.0	15.8	 25
406	 12	53.3	8.6	 20
407	 12	54.0	7.5	 25
408	 12	43.0	6.3	 25
409	 12	51.8	9.7	 20
410	 12	59.0	15.1	 25
411	 12	53.0	7.9	 25
412	 12	49.3	8.4	 20
413	 12	56.0	9.6	 25
414	 12	55.0	12.8	 25
415	 12	77.0	16.7	 20
416	 12	89.0	15.3	 25
417	 12	54.0	9.3	 25
418	 12	54.3	9.8	 20
419	 12	65.0	11.3	 25
420	 12	168.0	21.6	 25
421	 12	47.0	6.6	 20
422	 12	48.0	8.9	 25
423	 12	52.0	8.2	 25
424	 12	65.3	10.3	 20
425	 12	65.0	8.6	 25
426	 12	68.0	11.8	 25
427	 12	44.3	5.6	 20
428	 12	45.0	8.0	 25
429	 12	49.0	6.7	 25
430	 12	56.3	10.6	 20
431	 12	56.0	9.1	 25
432	 12	50.0	8.2	 25
433	 12	60.0	11.4	 20
434	 12	52.0	8.5	 25
435	 12	55.0	8.0	 25
436	 12	61.8	7.8	 20
437	 12	58.0	9.1	 25
438	 12	79.0	12.3	 25
439	 12	55.0	8.6	 20
440	 12	85.0	10.7	 25
441	 12	50.0	7.4	 25
442	 12	45.0	7.2	 20
443	 12	53.0	9.1	 25
444	 12	56.0	10.8	 25
445	 12	56.3	8.8	 20
446	 12	62.0	8.1	 25
447	 12	60.0	10.1	 25
448	 12	51.0	6.2	 20
449	 12	50.0	7.7	 25
450	 12	46.0	7.7	 25
451	 12	51.0	8.4	 20
452	 12	57.0	8.8	 25
453	 12	52.0	8.9	 25
454	 12	53.0	10.7	 20
455	 12	55.0	8.5	 25
456	 12	55.0	7.7	 25
457	 12	60.0	6.0	 20
458	 12	46.0	5.8	 25
459	 12	50.0	6.6	 20
460	 12	45.0	6.9	 16
461	 12	52.5	9.4	 20
462	 12	49.5	7.6	 20
463	 12	49.3	7.3	 16
464	 12	45.3	6.0	 20
465	 12	46.5	7.2	 16
466	 12	49.3	9.7	 20
467	 12	55.0	8.8	 20
468	 12	52.8	8.9	 16
469	 12	51.5	8.7	 20
470	 12	48.5	10.3	 20
471	 12	50.5	8.4	 16
472	 12	66.5	14.1	 20
473	 12	50.3	14.3	 20
474	 12	181.0	19.6	 16
475	 12	52.3	8.0	 20
476	 12	65.0	8.6	 20
477	 12	53.3	10.3	 16
478	 12	53.5	11.5	 20
479	 12	48.0	6.8	 20
480	 12	54.0	8.7	 16
481	 12	80.8	12.2	 20
482	 12	66.0	9.0	 20
483	 12	61.0	13.1	 16
484	 12	83.0	11.7	 20
485	 12	78.8	13.8	 20
486	 12	95.8	13.3	 16
487	 12	52.0	8.2	 20
488	 12	63.5	12.4	 20
489	 12	79.3	11.9	 16
490	 12	76.3	14.2	 20
491	 12	50.0	8.2	 20
492	 12	46.5	9.7	 16
493	 12	51.0	7.5	 20
494	 12	60.0	10.7	 20
495	 12	52.0	6.6	 16
496	 12	52.3	8.6	 20
497	 12	58.5	10.8	 20
498	 12	64.3	10.9	 16
499	 12	45.3	7.0	 20
500	 12	57.0	10.7	 20
501	 12	61.3	8.8	 16
502	 12	52.3	9.9	 20
503	 12	76.0	8.9	 20
504	 12	73.5	12.1	 16
505	 12	70.3	11.4	 20
506	 12	53.3	6.8	 20
507	 12	77.3	8.3	 16
508	 12	45.3	5.0	 20
509	 12	59.0	9.6	 20
510	 12	52.0	9.1	 16
511	 12	46.0	8.5	 20
512	 12	71.0	15.0	 20
513	 12	49.0	7.2	 16
514	 12	53.3	7.7	 20
515	 12	51.5	9.3	 20
516	 12	49.8	11.0	 16
517	 12	56.0	10.4	 20
518	 12	50.3	8.2	 20
519	 12	49.3	9.5	 16
520	 12	44.5	7.5	 20
521	 12	47.5	7.5	 20
522	 12	51.0	7.6	 16
523	 12	47.5	7.5	 20
524	 12	57.0	10.0	 20
525	 12	62.8	8.9	 16
526	 12	67.0	10.7	 20
527	 12	79.3	13.3	 20
528	 12	49.0	9.5	 16
529	 12	54.3	8.9	 20
530	 12	70.5	14.4	 20
531	 12	48.3	7.7	 20
532	 12	54.0	9.0	 25
533	 12	51.0	6.7	 25
534	 12	50.3	6.4	 20
535	 12	49.0	7.8	 25
536	 12	53.0	9.7	 25
537	 12	70.0	8.1	 20
538	 12	50.0	7.5	 25
539	 12	44.0	7.9	 25
540	 12	47.3	7.0	 20
541	 12	48.0	7.8	 25
542	 12	53.0	6.9	 25
543	 12	47.3	8.2	 20
544	 12	305.0	51.0	 25
545	 12	51.0	8.5	 25
546	 12	55.3	5.6	 20
547	 12	147.0	19.7	 25
548	 12	96.0	18.3	 25
549	 12	49.0	7.7	 20
550	 12	49.0	9.7	 25
551	 12	49.0	8.1	 25
552	 12	53.5	8.3	 20
553	 12	79.0	11.7	 25
554	 12	49.0	6.1	 25
555	 12	271.5	275.0	 20
556	 12	48.0	10.6	 25
557	 12	58.0	8.6	 25
558	 12	47.0	7.6	 20
559	 12	50.0	7.1	 25
560	 12	53.0	9.5	 25
561	 12	49.3	8.5	 20
562	 12	49.0	7.0	 25
563	 12	63.0	51.3	 25
564	 12	59.0	8.6	 20
565	 12	52.0	9.1	 25
566	 12	51.0	9.6	 25
567	 12	64.3	14.0	 20
568	 12	70.0	11.3	 25
569	 12	51.0	7.9	 25
570	 12	47.5	7.7	 20
571	 12	50.0	8.1	 25
572	 12	47.0	7.9	 25
573	 12	53.0	7.5	 20
574	 12	67.0	12.2	 25
575	 12	49.0	7.3	 25
576	 12	69.0	12.9	 20
577	 12	54.0	10.3	 25
578	 12	54.0	7.4	 25
579	 12	65.0	8.0	 20
580	 12	62.0	11.0	 25
581	 12	51.0	9.1	 25
582	 12	44.5	8.2	 20
583	 12	49.0	7.7	 25
584	 12	53.0	8.2	 25
585	 12	51.3	9.9	 20
586	 12	55.0	7.2	 25
587	 12	51.0	7.9	 25
588	 12	53.5	9.7	 20
589	 12	44.0	8.4	 25
590	 12	50.0	7.2	 25
591	 12	64.0	10.8	 20
592	 12	55.0	8.0	 25
593	 12	62.3	12.5	 20
594	 12	52.0	10.1	 25
595	 12	60.0	10.2	 25
596	 12	48.3	9.3	 20
597	 12	46.0	7.3	 25
598	 12	52.0	10.5	 25
599	 12	51.0	7.2	 20
600	 12	48.0	8.6	 25
601	 12	63.0	12.6	 25
602	 12	53.0	8.4	 20
603	 12	53.0	8.7	 25
604	 12	49.0	6.4	 25
605	 12	55.5	11.1	 20
606	 12	52.0	9.4	 25
607	 12	64.0	7.8	 25
608	 12	78.3	13.9	 20
609	 12	55.0	9.1	 25
610	 12	50.0	9.8	 25
611	 12	48.5	7.6	 20
612	 12	56.0	12.0	 25
613	 12	52.0	8.7	 25
614	 12	50.3	8.8	 20
615	 12	53.0	7.6	 25
616	 12	48.0	8.6	 25
617	 12	186.5	24.4	 20
618	 12	106.0	14.9	 25
619	 12	58.0	9.0	 25
620	 12	50.3	7.5	 20
621	 12	108.0	12.2	 25
622	 12	107.0	12.6	 25
623	 12	109.3	15.6	 20
624	 12	48.0	6.9	 25
625	 12	55.0	6.9	 25
626	 12	49.8	9.3	 20
627	 12	48.0	8.1	 25
628	 12	59.0	10.4	 25
629	 12	52.0	9.1	 20
630	 12	56.0	8.5	 25
631	 12	51.0	8.1	 25
632	 12	53.0	14.7	 20
633	 12	99.0	15.7	 25
634	 12	48.0	5.5	 25
635	 12	58.5	43.5	 20
636	 12	56.0	8.4	 25
637	 12	53.0	8.9	 25
638	 12	58.3	8.9	 20
639	 12	1601.0	373.1	 25
  0	 13	60.5	9.8	 20
  1	 13	53.0	9.0	 16
  2	 13	51.3	56.2	 20
  3	 13	90.5	15.1	 20
  4	 13	42.3	6.0	 16
  5	 13	62.3	9.3	 20
  6	 13	57.3	12.9	 20
  7	 13	135.5	16.2	 16
  8	 13	76.3	14.9	 20
  9	 13	75.8	14.9	 20
 10	 13	52.3	6.3	 16
 11	 13	64.3	19.0	 20
 12	 13	49.3	5.2	 20
 13	 13	49.3	6.2	 16
 14	 13	57.0	7.7	 20
 15	 13	48.3	10.3	 20
 16	 13	153.3	19.2	 16
 17	 13	49.5	9.3	 20
 18	 13	48.5	8.3	 20
 19	 13	48.3	8.2	 16
 20	 13	82.3	12.2	 20
 21	 13	52.5	8.7	 20
 22	 13	49.0	7.1	 16
 23	 13	80.3	12.8	 20
 24	 13	83.0	16.6	 20
 25	 13	69.0	10.2	 16
 26	 13	43.5	5.4	 20
 27	 13	58.0	13.5	 20
 28	 13	61.0	9.4	 16
 29	 13	72.0	11.5	 20
 30	 13	77.0	12.1	 20
 31	 13	58.3	12.9	 16
 32	 13	48.5	6.5	 20
 33	 13	52.0	9.0	 25
 34	 13	49.3	7.8	 20
 35	 13	55.0	11.3	 25
 36	 13	48.0	7.0	 25
 37	 13	55.0	9.3	 20
 38	 13	135.0	29.3	 25
 39	 13	64.0	12.3	 25
 40	 13	69.5	12.5	 20
 41	 13	54.0	7.8	 25
 42	 13	53.0	9.0	 25
 43	 13	132.3	19.4	 20
 44	 13	59.0	8.9	 25
 45	 13	49.0	7.7	 25
 46	 13	47.5	8.0	 20
 47	 13	53.0	11.9	 25
 48	 13	65.0	11.4	 25
 49	 13	55.0	7.8	 20
 50	 13	60.0	11.8	 25
 51	 13	56.0	7.9	 25
 52	 13	56.3	9.7	 20
 53	 13	59.0	8.0	 25
 54	 13	93.0	19.0	 25
 55	 13	51.3	23.3	 20
 56	 13	52.0	7.1	 25
 57	 13	45.0	9.5	 25
 58	 13	49.3	6.8	 20
 59	 13	94.0	14.2	 25
 60	 13	47.0	8.6	 25
 61	 13	57.5	18.5	 20
 62	 13	64.0	11.6	 25
 63	 13	58.0	22.9	 25
 64	 13	69.3	9.7	 20
 65	 13	56.0	9.1	 25
 66	 13	56.0	11.1	 25
 67	 13	60.0	9.8	 20
 68	 13	63.0	9.5	 25
 69	 13	70.0	11.2	 25
 70	 13	76.3	12.0	 20
 71	 13	202.0	29.6	 25
 72	 13	89.0	12.3	 25
 73	 13	48.0	8.8	 20
 74	 13	55.0	9.7	 25
 75	 13	53.0	6.5	 25
 76	 13	86.8	16.3	 20
 77	 13	56.0	8.6	 25
 78	 13	45.0	9.5	 25
 79	 13	57.5	8.2	 20
 80	 13	69.0	11.6	 25
 81	 13	51.0	6.2	 25
 82	 13	64.3	11.3	 20
 83	 13	117.0	21.5	 25
 84	 13	46.0	10.1	 25
 85	 13	44.0	7.3	 20
 86	 13	76.0	10.4	 25
 87	 13	148.3	21.6	 20
 88	 13	67.0	11.6	 25
 89	 13	48.0	9.4	 25
 90	 13	103.3	18.8	 20
 91	 13	116.0	22.9	 25
 92	 13	110.0	17.3	 25
 93	 13	55.0	10.7	 20
 94	 13	64.0	11.6	 25
 95	 13	181.0	33.4	 25
 96	 13	58.3	10.9	 20
 97	 13	62.0	43.2	 25
 98	 13	57.0	7.0	 25
 99	 13	60.3	11.2	 20
100	 13	52.0	9.9	 25
101	 13	93.0	16.3	 25
102	 13	110.5	18.8	 20
103	 13	49.0	8.4	 25
104	 13	48.0	10.0	 25
105	 13	58.8	10.7	 20
106	 13	49.0	8.4	 25
107	 13	62.0	10.7	 25
108	 13	57.5	8.4	 20
109	 13	50.0	9.6	 25
110	 13	66.0	11.9	 25
111	 13	71.0	9.7	 20
112	 13	136.0	21.1	 25
113	 13	57.0	8.9	 25
114	 13	67.5	13.5	 20
115	 13	51.0	7.5	 25
116	 13	68.0	11.7	 25
117	 13	51.0	7.4	 20
118	 13	60.0	9.6	 25
119	 13	59.0	8.3	 25
120	 13	48.0	7.6	 20
121	 13	66.0	9.4	 25
122	 13	82.0	13.7	 25
123	 13	60.3	11.3	 20
124	 13	46.0	9.3	 25
125	 13	49.0	8.0	 25
126	 13	63.0	10.7	 20
127	 13	209.0	53.5	 25
128	 13	117.0	25.1	 25
129	 13	123.3	17.9	 20
130	 13	409.0	74.3	 25
131	 13	242.0	36.9	 25
132	 13	936.5	125.4	 20
133	 13	585.0	81.8	 25
134	 13	129.0	18.1	 25
135	 13	194.3	35.7	 20
136	 13	257.0	46.4	 25
137	 13	180.0	27.5	 25
138	 13	134.0	19.1	 20
139	 13	138.0	27.4	 25
140	 13	219.0	31.3	 25
141	 13	1020.8	160.1	 20
142	 13	132.0	25.7	 25
143	 13	54.0	9.6	 25
144	 13	56.8	9.7	 20
145	 13	267.0	69.3	 25
146	 13	182.0	45.6	 25
147	 13	118.8	26.2	 20
148	 13	62.0	10.3	 25
149	 13	103.0	17.7	 25
150	 13	85.5	13.8	 20
151	 13	257.0	65.9	 25
152	 13	224.0	37.0	 25
153	 13	56.5	10.4	 20
154	 13	170.0	45.0	 25
155	 13	62.0	13.7	 25
156	 13	84.0	19.7	 20
157	 13	146.0	35.3	 25
158	 13	49.0	8.9	 25
159	 13	97.3	16.6	 20
160	 13	78.0	20.1	 25
161	 13	150.0	37.6	 25
162	 13	73.8	13.1	 20
163	 13	330.0	86.9	 25
164	 13	624.0	151.7	 25
165	 13	675.3	171.4	 20
166	 13	81.0	14.3	 25
167	 13	1279.0	262.4	 25
168	 13	187.8	39.7	 20
169	 13	57.0	7.4	 25
170	 13	59.0	11.2	 25
171	 13	113.5	22.9	 20
172	 13	364.0	90.0	 25
173	 13	560.0	135.8	 25
174	 13	84.3	15.9	 20
175	 13	152.0	18.3	 20
176	 13	813.8	100.9	 20
177	 13	94.5	9.0	 16
178	 13	50.5	10.9	 20
179	 13	113.5	18.2	 20
180	 13	45.0	7.3	 16
181	 13	48.0	6.1	 20
182	 13	50.3	9.6	 20
183	 13	68.8	21.5	 16
184	 13	50.0	5.9	 20
185	 13	44.5	6.2	 20
186	 13	48.0	8.0	 16
187	 13	56.3	10.7	 20
188	 13	47.8	9.3	 20
189	 13	48.3	7.6	 16
190	 13	59.3	10.1	 20
191	 13	48.8	9.9	 20
192	 13	52.3	6.1	 16
193	 13	48.0	6.7	 20
194	 13	48.3	7.9	 20
195	 13	47.3	4.6	 16
196	 13	50.0	10.9	 20
197	 13	48.8	9.7	 20
198	 13	57.5	9.6	 16
199	 13	52.0	8.1	 20
200	 13	49.5	7.7	 20
201	 13	51.5	9.7	 16
202	 13	52.5	8.4	 20
203	 13	46.3	9.5	 20
204	 13	45.5	5.6	 16
205	 13	45.5	9.4	 20
206	 13	47.5	7.5	 20
207	 13	52.0	8.2	 16
208	 13	52.3	11.2	 20
209	 13	82.3	16.9	 20
210	 13	45.5	6.8	 16
211	 13	464.8	57.8	 20
212	 13	48.0	7.4	 20
213	 13	50.3	8.1	 16
214	 13	58.0	11.0	 20
215	 13	50.3	7.1	 16
216	 13	85.8	19.6	 20
217	 13	47.8	7.6	 20
218	 13	50.0	9.2	 16
219	 13	54.3	9.7	 20
220	 13	44.0	8.9	 20
221	 13	72.3	7.5	 16
222	 13	66.0	8.2	 20
223	 13	48.5	9.5	 20
224	 13	47.0	9.2	 16
225	 13	50.0	8.4	 20
226	 13	49.0	9.3	 20
227	 13	48.3	7.7	 16
228	 13	53.5	6.7	 20
229	 13	52.5	5.2	 20
230	 13	54.3	7.4	 16
231	 13	45.5	5.7	 20
232	 13	47.5	6.0	 20
233	 13	48.8	11.5	 16
234	 13	77.3	15.4	 20
235	 13	66.5	11.2	 20
236	 13	51.0	7.1	 16
237	 13	55.0	10.2	 20
238	 13	50.5	8.1	 20
239	 13	53.3	8.7	 16
240	 13	46.3	9.0	 20
241	 13	46.5	9.3	 20
242	 13	56.0	8.1	 16
243	 13	56.3	8.2	 20
244	 13	58.0	9.3	 20
245	 13	55.3	10.2	 16
246	 13	48.0	7.1	 25
247	 13	56.0	9.2	 25
248	 13	44.0	8.5	 20
249	 13	50.0	9.3	 25
250	 13	47.0	9.2	 25
251	 13	51.3	6.3	 20
252	 13	50.0	11.0	 25
253	 13	46.0	6.3	 25
254	 13	50.0	6.6	 20
255	 13	48.0	13.9	 25
256	 13	47.0	9.5	 25
257	 13	56.3	9.0	 20
258	 13	49.0	7.0	 25
259	 13	50.0	7.5	 25
260	 13	53.0	8.6	 20
261	 13	75.0	10.3	 25
262	 13	99.0	15.7	 25
263	 13	60.8	13.4	 20
264	 13	62.0	10.5	 25
265	 13	46.0	8.3	 25
266	 13	47.8	8.7	 20
267	 13	65.0	11.9	 25
268	 13	47.0	7.2	 25
269	 13	77.3	12.4	 20
270	 13	47.0	7.9	 25
271	 13	59.0	8.0	 25
272	 13	46.3	6.4	 20
273	 13	49.0	9.1	 25
274	 13	49.0	7.6	 25
275	 13	47.0	8.3	 20
276	 13	47.0	8.0	 25
277	 13	53.0	8.4	 25
278	 13	60.3	12.6	 20
279	 13	84.0	10.1	 25
280	 13	89.0	12.3	 25
281	 13	54.5	10.0	 20
282	 13	47.0	6.2	 25
283	 13	46.0	6.6	 25
284	 13	51.3	7.6	 20
285	 13	49.0	7.6	 25
286	 13	51.0	8.3	 25
287	 13	46.0	9.2	 20
288	 13	45.0	6.3	 25
289	 13	67.0	10.0	 25
290	 13	63.8	9.3	 20
291	 13	47.0	6.9	 25
292	 13	65.0	8.5	 25
293	 13	49.5	7.5	 20
294	 13	56.0	9.7	 25
295	 13	49.0	7.6	 25
296	 13	52.3	8.0	 20
297	 13	48.0	8.0	 25
298	 13	54.0	9.8	 25
299	 13	60.3	12.2	 20
300	 13	61.0	9.4	 25
301	 13	54.0	8.4	 25
302	 13	55.8	9.0	 20
303	 13	46.0	7.5	 25
304	 13	52.0	5.7	 25
305	 13	65.0	23.5	 20
306	 13	51.0	6.9	 25
307	 13	71.0	14.6	 25
308	 13	68.3	7.1	 20
309	 13	83.0	13.2	 25
310	 13	56.0	8.2	 25
311	 13	59.3	8.3	 20
312	 13	57.0	9.0	 25
313	 13	52.0	8.9	 25
314	 13	53.5	8.4	 20
315	 13	55.0	7.1	 25
316	 13	54.0	7.3	 25
317	 13	54.3	12.5	 20
318	 13	50.0	8.6	 25
319	 13	50.0	10.1	 25
320	 13	53.0	7.7	 20
321	 13	51.0	8.5	 25
322	 13	66.0	10.1	 25
323	 13	57.5	7.3	 20
324	 13	50.0	8.1	 25
325	 13	55.0	9.2	 25
326	 13	49.5	7.0	 20
327	 13	53.0	7.6	 25
328	 13	89.0	12.7	 25
329	 13	54.0	8.2	 20
330	 13	60.0	9.2	 25
331	 13	55.0	10.7	 25
332	 13	57.3	8.8	 20
333	 13	68.0	20.8	 25
334	 13	56.0	7.5	 25
335	 13	80.0	12.3	 20
336	 13	49.0	9.2	 25
337	 13	51.0	8.5	 25
338	 13	52.8	8.5	 20
339	 13	62.0	8.4	 25
340	 13	65.5	13.4	 20
341	 13	85.0	14.6	 25
342	 13	63.0	10.2	 25
343	 13	76.3	17.1	 20
344	 13	61.0	10.9	 25
345	 13	58.0	8.9	 25
346	 13	60.0	8.7	 20
347	 13	54.0	10.0	 25
348	 13	71.0	13.1	 25
349	 13	49.5	9.8	 20
350	 13	69.0	11.6	 25
351	 13	52.0	8.1	 25
352	 13	77.3	12.1	 20
353	 13	65.0	11.8	 25
354	 13	66.0	11.2	 25
355	 13	61.0	8.6	 20
356	 13	57.0	8.3	 25
357	 13	58.0	11.0	 25
358	 13	66.8	12.6	 20
359	 13	77.0	11.2	 25
360	 13	54.0	7.9	 25
361	 13	52.0	10.8	 20
362	 13	76.0	12.0	 25
363	 13	48.0	8.7	 25
364	 13	48.5	10.2	 20
365	 13	53.0	9.6	 25
366	 13	55.0	22.2	 25
367	 13	52.5	8.1	 20
368	 13	51.0	8.2	 25
369	 13	61.0	9.9	 25
370	 13	64.0	8.1	 20
371	 13	80.0	9.0	 25
372	 13	49.0	5.4	 25
373	 13	73.5	9.3	 20
374	 13	59.0	10.4	 25
375	 13	58.0	10.0	 25
376	 13	72.5	12.6	 20
377	 13	55.0	7.1	 25
378	 13	56.0	8.6	 25
379	 13	57.8	11.4	 20
380	 13	55.0	8.8	 25
381	 13	55.0	8.5	 25
382	 13	56.0	7.8	 20
383	 13	44.0	7.5	 25
384	 13	125.0	20.7	 25
385	 13	49.3	5.6	 20
386	 13	70.0	14.9	 25
387	 13	50.0	10.8	 25
388	 13	48.3	7.1	 16
389	 13	49.5	8.6	 20
390	 13	53.3	8.6	 20
391	 13	53.3	9.6	 16
392	 13	49.8	7.0	 20
393	 13	52.0	8.8	 20
394	 13	87.0	12.9	 16
395	 13	48.5	7.9	 20
396	 13	51.0	7.6	 20
397	 13	57.3	8.8	 16
398	 13	49.3	7.1	 20
399	 13	50.0	8.8	 20
400	 13	53.0	8.4	 16
401	 13	66.3	10.0	 20
402	 13	76.0	13.1	 20
403	 13	63.0	13.0	 16
404	 13	53.0	7.9	 20
405	 13	61.5	11.2	 20
406	 13	50.3	5.8	 16
407	 13	51.0	8.3	 20
408	 13	45.0	4.7	 20
409	 13	48.5	7.9	 16
410	 13	76.0	13.3	 20
411	 13	50.3	9.6	 20
412	 13	50.5	8.8	 16
413	 13	111.0	13.5	 20
414	 13	51.8	9.3	 20
415	 13	82.8	11.1	 16
416	 13	96.8	12.5	 20
417	 13	57.3	7.6	 20
418	 13	51.3	9.0	 16
419	 13	61.3	6.8	 20
420	 13	111.3	19.1	 20
421	 13	51.0	8.6	 16
422	 13	46.3	7.5	 20
423	 13	55.0	9.9	 20
424	 13	77.8	14.5	 16
425	 13	52.3	8.8	 20
426	 13	61.8	17.1	 20
427	 13	46.8	8.0	 16
428	 13	49.3	7.6	 20
429	 13	50.3	9.2	 20
430	 13	52.0	11.1	 16
431	 13	54.8	9.2	 20
432	 13	47.8	8.9	 20
433	 13	76.5	19.3	 16
434	 13	60.0	9.5	 20
435	 13	49.8	12.1	 20
436	 13	66.8	18.8	 16
437	 13	51.3	4.8	 20
438	 13	97.0	14.7	 20
439	 13	54.5	9.5	 16
440	 13	77.8	10.3	 20
441	 13	48.0	8.3	 20
442	 13	48.8	6.2	 16
443	 13	55.5	8.7	 20
444	 13	83.0	12.0	 20
445	 13	64.0	8.6	 16
446	 13	63.3	12.9	 20
447	 13	79.5	12.9	 20
448	 13	48.0	5.9	 16
449	 13	49.0	7.9	 20
450	 13	47.0	8.8	 20
451	 13	54.5	7.0	 16
452	 13	48.0	7.1	 20
453	 13	43.3	7.0	 20
454	 13	75.5	10.4	 16
455	 13	62.3	23.3	 20
456	 13	55.5	6.4	 20
457	 13	87.3	10.1	 16
458	 13	47.0	5.0	 20
459	 13	53.0	15.2	 25
460	 13	53.5	9.8	 20
461	 13	52.0	9.4	 25
462	 13	52.0	9.6	 25
463	 13	48.0	8.2	 20
464	 13	48.0	8.5	 25
465	 13	53.0	7.7	 25
466	 13	48.3	7.2	 20
467	 13	55.0	8.5	 25
468	 13	52.0	7.2	 20
469	 13	54.0	7.9	 25
470	 13	48.0	7.3	 25
471	 13	57.3	9.3	 20
472	 13	60.0	9.6	 25
473	 13	51.0	8.8	 25
474	 13	68.3	12.2	 20
475	 13	53.0	6.6	 25
476	 13	52.0	7.7	 25
477	 13	52.0	11.5	 20
478	 13	47.0	7.7	 25
479	 13	56.0	7.7	 25
480	 13	51.0	6.3	 20
481	 13	71.0	11.7	 25
482	 13	93.0	11.5	 25
483	 13	72.5	8.4	 20
484	 13	129.0	17.0	 25
485	 13	92.0	16.8	 25
486	 13	106.8	12.4	 20
487	 13	58.0	10.0	 25
488	 13	54.0	8.8	 25
489	 13	54.8	8.7	 20
490	 13	87.0	12.1	 25
491	 13	49.0	9.6	 25
492	 13	46.5	8.7	 20
493	 13	47.0	6.5	 25
494	 13	49.0	9.1	 25
495	 13	51.5	9.7	 20
496	 13	54.0	9.2	 25
497	 13	53.0	9.3	 25
498	 13	51.3	8.6	 20
499	 13	43.0	6.0	 25
500	 13	49.0	5.7	 25
501	 13	66.0	11.4	 20
502	 13	46.0	6.6	 25
503	 13	53.0	8.3	 25
504	 13	54.3	8.1	 20
505	 13	59.0	10.9	 25
506	 13	72.0	9.8	 25
507	 13	186.8	27.2	 20
508	 13	60.0	10.5	 25
509	 13	66.0	11.1	 25
510	 13	43.8	6.8	 20
511	 13	51.0	10.2	 25
512	 13	55.0	8.7	 25
513	 13	54.5	9.2	 20
514	 13	49.0	6.8	 25
515	 13	59.0	9.4	 25
516	 13	60.3	9.0	 20
517	 13	79.0	12.4	 25
518	 13	48.0	7.1	 25
519	 13	52.0	7.4	 20
520	 13	48.0	7.6	 25
521	 13	50.0	7.1	 25
522	 13	49.3	8.3	 20
523	 13	51.0	7.5	 25
524	 13	53.0	8.0	 25
525	 13	58.0	8.6	 20
526	 13	58.0	7.6	 25
527	 13	145.0	12.7	 25
528	 13	48.5	6.2	 20
529	 13	47.0	7.2	 25
530	 13	57.0	7.6	 25
531	 13	49.3	5.5	 20
532	 13	54.0	8.5	 25
533	 13	51.0	7.5	 25
534	 13	51.3	9.4	 20
535	 13	48.0	7.8	 25
536	 13	50.0	8.1	 25
537	 13	60.3	11.3	 20
538	 13	53.0	10.0	 25
539	 13	54.0	8.7	 25
540	 13	46.3	7.8	 20
541	 13	46.0	6.6	 25
542	 13	50.0	8.0	 25
543	 13	52.0	6.5	 20
544	 13	704.0	96.5	 25
545	 13	54.0	7.5	 25
546	 13	57.8	11.0	 20
547	 13	97.0	17.1	 25
548	 13	169.0	32.1	 25
549	 13	52.8	9.4	 20
550	 13	51.0	7.6	 25
551	 13	48.0	7.3	 25
552	 13	52.3	9.4	 20
553	 13	55.0	7.1	 25
554	 13	53.0	7.0	 25
555	 13	56.0	8.4	 20
556	 13	49.0	7.8	 25
557	 13	63.0	10.0	 25
558	 13	47.0	8.3	 20
559	 13	48.0	10.1	 25
560	 13	48.0	8.2	 25
561	 13	45.3	7.1	 20
562	 13	49.0	8.1	 25
563	 13	51.0	6.7	 25
564	 13	66.5	11.0	 20
565	 13	50.0	7.9	 25
566	 13	60.0	10.0	 25
567	 13	57.0	9.8	 20
568	 13	49.0	10.6	 25
569	 13	63.0	12.9	 25
570	 13	51.0	7.7	 20
571	 13	55.0	11.9	 25
572	 13	47.0	10.0	 25
573	 13	48.0	8.5	 20
574	 13	57.0	7.7	 25
575	 13	54.0	9.8	 25
576	 13	57.8	8.9	 20
577	 13	48.0	5.6	 25
578	 13	58.0	14.8	 25
579	 13	71.3	12.2	 20
580	 13	56.0	9.2	 25
581	 13	51.0	8.1	 25
582	 13	49.0	7.3	 20
583	 13	48.0	8.4	 25
584	 13	53.0	8.4	 25
585	 13	62.5	10.3	 20
586	 13	48.0	9.8	 25
587	 13	66.0	13.3	 25
588	 13	56.3	11.9	 20
589	 13	50.0	7.3	 25
590	 13	49.0	7.2	 25
591	 13	61.8	12.7	 20
592	 13	55.0	7.6	 25
593	 13	47.0	7.6	 20
594	 13	67.0	12.9	 25
595	 13	57.0	7.3	 25
596	 13	47.0	8.3	 20
597	 13	49.0	7.9	 25
598	 13	54.0	11.0	 25
599	 13	50.3	7.7	 20
600	 13	51.0	9.7	 25
601	 13	54.3	7.3	 20
602	 13	49.3	8.6	 16
603	 13	52.5	10.1	 20
604	 13	54.3	8.2	 20
605	 13	56.5	10.6	 16
606	 13	56.3	9.4	 20
607	 13	64.0	9.0	 20
608	 13	62.0	9.8	 16
609	 13	49.5	5.9	 20
610	 13	52.0	9.2	 20
611	 13	50.3	6.1	 16
612	 13	53.0	9.1	 20
613	 13	48.3	7.6	 20
614	 13	55.0	9.5	 16
615	 13	52.0	11.0	 20
616	 13	56.0	10.4	 20
617	 13	108.0	8.2	 16
618	 13	51.5	8.7	 20
619	 13	53.0	10.7	 20
620	 13	50.5	8.2	 16
621	 13	90.3	12.5	 20
622	 13	81.0	17.4	 20
623	 13	68.5	8.6	 16
624	 13	59.5	8.2	 20
625	 13	54.3	7.4	 20
626	 13	51.5	9.1	 16
627	 13	51.3	9.5	 20
628	 13	50.5	6.3	 20
629	 13	52.3	6.3	 16
630	 13	52.3	8.1	 20
631	 13	50.3	9.0	 20
632	 13	54.3	8.3	 16
633	 13	51.5	7.6	 20
634	 13	49.3	7.8	 20
635	 13	49.5	9.3	 16
636	 13	51.5	8.0	 20
637	 13	56.8	9.9	 20
638	 13	62.3	10.0	 16
639	 13	61.0	9.0	 20
  0	 14	1835.0	332.3	 25
  1	 14	65.3	9.7	 20
  2	 14	58.0	7.7	 25
  3	 14	44.0	8.1	 25
  4	 14	53.3	8.5	 20
  5	 14	47.0	8.4	 25
  6	 14	46.0	5.8	 25
  7	 14	70.8	11.5	 20
  8	 14	51.0	5.8	 25
  9	 14	50.0	9.3	 25
 10	 14	48.5	7.3	 20
 11	 14	112.0	20.9	 25
 12	 14	111.0	14.1	 25
 13	 14	45.3	6.8	 20
 14	 14	49.0	7.2	 25
 15	 14	53.0	8.1	 25
 16	 14	47.3	8.7	 20
 17	 14	52.0	7.7	 25
 18	 14	54.0	8.5	 25
 19	 14	237.5	30.5	 20
 20	 14	78.0	16.6	 25
 21	 14	160.0	25.7	 25
 22	 14	57.0	7.2	 20
 23	 14	45.0	8.9	 25
 24	 14	46.0	8.7	 25
 25	 14	59.3	17.9	 20
 26	 14	59.0	10.6	 25
 27	 14	54.0	7.7	 25
 28	 14	70.3	11.4	 20
 29	 14	123.0	15.4	 25
 30	 14	90.0	13.3	 25
 31	 14	54.3	11.6	 20
 32	 14	73.0	17.7	 25
 33	 14	51.0	9.3	 25
 34	 14	46.3	9.3	 20
 35	 14	55.0	9.2	 25
 36	 14	54.0	6.3	 25
 37	 14	52.3	9.0	 20
 38	 14	62.0	13.8	 25
 39	 14	249.0	43.9	 25
 40	 14	46.5	6.9	 20
 41	 14	49.0	10.2	 25
 42	 14	48.0	8.1	 25
 43	 14	52.0	8.3	 20
 44	 14	51.0	9.1	 25
 45	 14	57.0	12.3	 25
 46	 14	59.8	13.2	 20
 47	 14	84.0	13.7	 25
 48	 14	85.0	17.7	 25
 49	 14	136.3	28.9	 20
 50	 14	95.0	14.6	 25
 51	 14	65.0	10.9	 25
 52	 14	82.3	14.6	 20
 53	 14	60.0	8.1	 25
 54	 14	56.0	8.9	 25
 55	 14	60.8	9.9	 20
 56	 14	48.0	7.7	 25
 57	 14	54.0	9.8	 25
 58	 14	48.3	9.7	 20
 59	 14	61.0	11.7	 25
 60	 14	82.0	9.5	 25
 61	 14	87.5	12.9	 20
 62	 14	53.0	11.5	 25
 63	 14	99.0	16.9	 25
 64	 14	86.3	11.6	 20
 65	 14	51.0	7.9	 25
 66	 14	54.0	23.2	 25
 67	 14	55.3	8.6	 20
 68	 14	49.0	8.0	 25
 69	 14	54.0	8.2	 25
 70	 14	113.0	15.1	 20
 71	 14	68.0	12.3	 25
 72	 14	64.0	10.7	 25
 73	 14	57.3	12.0	 20
 74	 14	54.0	36.1	 25
 75	 14	85.0	12.3	 25
 76	 14	75.3	9.2	 20
 77	 14	56.0	9.8	 25
 78	 14	47.0	11.2	 25
 79	 14	48.0	8.5	 20
 80	 14	50.0	15.1	 25
 81	 14	655.0	116.0	 25
 82	 14	61.3	7.9	 20
 83	 14	62.0	9.2	 25
 84	 14	54.0	6.7	 25
 85	 14	42.3	6.0	 20
 86	 14	54.0	8.9	 25
 87	 14	50.0	6.4	 25
 88	 14	69.3	54.1	 20
 89	 14	51.0	8.1	 25
 90	 14	56.3	29.8	 20
 91	 14	47.0	9.9	 25
 92	 14	63.0	11.0	 25
 93	 14	51.3	10.1	 20
 94	 14	45.0	6.7	 25
 95	 14	54.0	8.3	 25
 96	 14	83.3	15.5	 20
 97	 14	57.0	12.8	 25
 98	 14	55.0	7.1	 25
 99	 14	83.3	12.6	 20
100	 14	47.0	8.8	 25
101	 14	46.0	8.4	 25
102	 14	49.3	8.4	 20
103	 14	54.3	11.3	 20
104	 14	48.0	7.5	 20
105	 14	59.3	9.5	 16
106	 14	144.0	22.0	 20
107	 14	218.3	24.4	 20
108	 14	52.3	7.2	 16
109	 14	51.3	10.1	 20
110	 14	49.0	6.9	 20
111	 14	48.3	7.6	 16
112	 14	85.5	9.6	 20
113	 14	65.3	10.3	 20
114	 14	44.5	8.1	 16
115	 14	47.3	8.5	 20
116	 14	272.0	31.4	 20
117	 14	259.0	24.0	 16
118	 14	84.8	11.0	 20
119	 14	55.0	10.4	 20
120	 14	217.0	34.4	 16
121	 14	341.5	70.0	 20
122	 14	78.3	9.8	 20
123	 14	75.3	8.7	 16
124	 14	49.3	7.5	 20
125	 14	45.0	5.1	 20
126	 14	209.3	24.0	 16
127	 14	50.0	8.5	 20
128	 14	54.0	8.9	 20
129	 14	58.5	11.4	 16
130	 14	61.5	8.0	 20
131	 14	96.8	18.6	 20
132	 14	129.3	18.6	 16
133	 14	55.0	8.8	 20
134	 14	59.0	11.0	 20
135	 14	62.3	8.3	 16
136	 14	107.3	13.8	 20
137	 14	135.5	16.0	 20
138	 14	130.3	17.3	 16
139	 14	135.5	19.7	 20
140	 14	81.0	12.9	 20
141	 14	60.8	6.1	 16
142	 14	50.3	6.5	 20
143	 14	56.8	9.4	 20
144	 14	70.3	11.3	 16
145	 14	57.3	8.2	 20
146	 14	54.5	8.5	 20
147	 14	108.5	16.5	 16
148	 14	56.3	9.5	 20
149	 14	66.5	9.9	 20
150	 14	50.3	8.5	 16
151	 14	69.3	9.9	 20
152	 14	56.0	9.7	 20
153	 14	51.3	8.0	 16
154	 14	68.0	10.0	 20
155	 14	55.0	8.8	 20
156	 14	54.0	8.1	 16
157	 14	188.8	31.6	 20
158	 14	82.8	15.1	 20
159	 14	46.3	7.3	 16
160	 14	47.0	8.1	 20
161	 14	69.3	9.4	 20
162	 14	56.3	9.0	 16
163	 14	69.0	13.5	 20
164	 14	212.3	24.7	 20
165	 14	58.5	7.1	 16
166	 14	52.8	9.4	 20
167	 14	63.0	9.4	 20
168	 14	55.0	7.0	 16
169	 14	62.8	11.3	 20
170	 14	64.3	11.3	 20
171	 14	191.3	33.8	 16
172	 14	65.3	9.9	 20
173	 14	64.5	7.8	 20
174	 14	58.0	9.3	 16
175	 14	64.0	8.2	 25
176	 14	75.0	10.3	 25
177	 14	52.8	8.9	 20
178	 14	97.0	17.8	 25
179	 14	70.0	10.2	 25
180	 14	48.5	18.3	 20
181	 14	47.0	7.1	 25
182	 14	566.0	87.3	 25
183	 14	69.0	8.6	 20
184	 14	62.0	6.7	 25
185	 14	67.0	12.8	 25
186	 14	67.3	20.0	 20
187	 14	57.0	12.7	 25
188	 14	63.0	10.0	 25
189	 14	67.5	10.1	 20
190	 14	65.0	10.6	 25
191	 14	66.0	12.1	 25
192	 14	70.3	16.3	 20
193	 14	62.0	8.6	 25
194	 14	67.0	15.0	 25
195	 14	65.0	11.7	 20
196	 14	64.0	8.6	 25
197	 14	66.0	9.0	 25
198	 14	57.0	10.0	 20
199	 14	58.0	11.5	 25
200	 14	60.0	11.7	 25
201	 14	63.8	11.5	 20
202	 14	61.0	15.2	 25
203	 14	57.0	9.6	 25
204	 14	65.8	15.2	 20
205	 14	61.0	10.2	 25
206	 14	65.0	8.8	 25
207	 14	61.3	11.4	 20
208	 14	68.0	10.3	 25
209	 14	72.0	8.5	 25
210	 14	66.0	12.9	 20
211	 14	65.0	11.8	 25
212	 14	70.0	12.2	 25
213	 14	65.0	6.5	 20
214	 14	67.0	11.2	 25
215	 14	68.0	10.7	 20
216	 14	59.0	10.7	 25
217	 14	63.0	9.7	 25
218	 14	68.8	10.3	 20
219	 14	69.0	12.2	 25
220	 14	66.0	12.8	 25
221	 14	69.5	11.5	 20
222	 14	74.0	13.9	 25
223	 14	71.0	12.1	 25
224	 14	67.0	11.5	 20
225	 14	90.0	17.3	 25
226	 14	89.0	38.8	 25
227	 14	76.0	11.2	 20
228	 14	73.0	11.8	 25
229	 14	67.0	11.3	 25
230	 14	64.3	8.7	 20
231	 14	79.0	13.7	 25
232	 14	71.0	10.8	 25
233	 14	71.3	9.9	 20
234	 14	68.0	10.0	 25
235	 14	72.0	12.0	 25
236	 14	75.0	11.0	 20
237	 14	71.0	12.2	 25
238	 14	65.0	12.4	 25
239	 14	64.0	10.9	 20
240	 14	75.0	15.3	 25
241	 14	74.0	11.4	 25
242	 14	63.5	9.9	 20
243	 14	64.0	9.0	 25
244	 14	68.0	17.2	 25
245	 14	56.3	10.4	 20
246	 14	66.0	10.7	 25
247	 14	66.0	15.6	 25
248	 14	68.5	13.5	 20
249	 14	62.0	10.2	 25
250	 14	65.0	8.1	 25
251	 14	62.3	8.9	 20
252	 14	69.0	12.9	 25
253	 14	68.0	12.2	 25
254	 14	62.8	10.3	 20
255	 14	63.0	9.6	 25
256	 14	71.0	14.4	 25
257	 14	62.3	9.2	 20
258	 14	70.0	10.7	 25
259	 14	68.0	11.4	 25
260	 14	64.0	11.3	 20
261	 14	73.0	11.0	 25
262	 14	71.0	13.7	 25
263	 14	64.3	8.2	 20
264	 14	61.0	13.5	 25
265	 14	60.0	11.0	 25
266	 14	64.0	11.6	 20
267	 14	62.0	11.1	 25
268	 14	64.0	12.7	 25
269	 14	64.0	13.3	 20
270	 14	71.0	24.6	 25
271	 14	63.0	9.5	 25
272	 14	64.3	7.9	 20
273	 14	64.0	9.7	 25
274	 14	65.0	12.0	 25
275	 14	61.3	7.5	 20
276	 14	72.0	14.0	 25
277	 14	69.0	9.6	 25
278	 14	80.8	20.0	 20
279	 14	73.0	11.1	 25
280	 14	73.0	10.5	 25
281	 14	61.0	7.8	 20
282	 14	68.0	11.8	 25
283	 14	71.0	13.4	 25
284	 14	75.3	15.8	 20
285	 14	68.0	8.5	 25
286	 14	71.0	11.8	 25
287	 14	68.3	13.1	 20
288	 14	69.0	10.0	 25
289	 14	65.0	12.0	 25
290	 14	65.5	11.2	 20
291	 14	78.0	16.3	 25
292	 14	65.0	10.3	 25
293	 14	65.5	10.3	 20
294	 14	70.0	10.8	 25
295	 14	64.0	10.7	 25
296	 14	72.0	13.0	 20
297	 14	73.0	8.9	 25
298	 14	75.0	11.7	 25
299	 14	72.8	11.1	 20
300	 14	83.0	14.2	 25
301	 14	77.0	9.8	 25
302	 14	79.0	12.9	 20
303	 14	69.0	13.3	 25
304	 14	70.0	16.1	 25
305	 14	72.3	10.2	 20
306	 14	64.0	12.2	 25
307	 14	75.0	11.8	 25
308	 14	68.0	12.2	 20
309	 14	68.0	10.9	 25
310	 14	64.0	8.9	 25
311	 14	67.5	11.0	 20
312	 14	71.0	13.6	 25
313	 14	70.0	8.9	 25
314	 14	69.5	10.3	 20
315	 14	71.0	13.7	 25
316	 14	72.0	14.0	 25
317	 14	75.5	13.7	 16
318	 14	77.0	14.2	 20
319	 14	76.0	11.9	 20
320	 14	71.5	8.8	 16
321	 14	80.3	14.4	 20
322	 14	80.0	9.6	 20
323	 14	75.5	11.4	 16
324	 14	71.0	11.5	 20
325	 14	81.0	15.6	 20
326	 14	90.3	26.1	 16
327	 14	70.5	9.9	 20
328	 14	82.8	16.9	 20
329	 14	73.5	12.9	 16
330	 14	82.8	14.7	 20
331	 14	64.3	10.0	 20
332	 14	65.8	7.8	 16
333	 14	65.0	17.3	 20
334	 14	71.3	11.4	 20
335	 14	66.3	11.2	 16
336	 14	68.8	12.4	 20
337	 14	70.3	8.7	 20
338	 14	72.5	12.3	 16
339	 14	74.5	11.4	 20
340	 14	77.3	10.6	 20
341	 14	74.5	9.8	 16
342	 14	75.0	11.3	 20
343	 14	74.3	13.4	 16
344	 14	70.3	8.7	 20
345	 14	66.8	11.0	 20
346	 14	76.5	11.4	 16
347	 14	76.0	14.1	 20
348	 14	82.0	11.2	 20
349	 14	70.3	13.4	 16
350	 14	81.5	14.0	 20
351	 14	72.3	13.3	 20
352	 14	77.0	12.4	 16
353	 14	62.3	9.9	 20
354	 14	67.3	11.1	 20
355	 14	69.3	10.0	 16
356	 14	62.3	7.6	 20
357	 14	72.5	13.3	 20
358	 14	70.3	10.0	 16
359	 14	62.3	9.9	 20
360	 14	73.0	12.6	 20
361	 14	71.5	8.0	 16
362	 14	81.8	17.6	 20
363	 14	70.5	14.4	 20
364	 14	65.5	7.8	 16
365	 14	68.3	11.1	 20
366	 14	68.3	17.2	 20
367	 14	63.3	9.7	 16
368	 14	66.0	11.1	 20
369	 14	69.3	15.8	 20
370	 14	59.8	8.0	 16
371	 14	58.0	9.4	 20
372	 14	69.5	27.1	 20
373	 14	57.0	10.2	 16
374	 14	63.0	10.9	 20
375	 14	62.8	9.0	 20
376	 14	63.3	12.9	 16
377	 14	61.0	11.6	 20
378	 14	62.0	6.4	 20
379	 14	66.3	8.7	 16
380	 14	65.0	8.2	 20
381	 14	65.8	13.2	 20
382	 14	61.5	9.3	 16
383	 14	67.8	12.2	 20
384	 14	67.3	8.9	 20
385	 14	67.5	12.6	 16
386	 14	70.5	12.4	 20
387	 14	68.8	12.2	 20
388	 14	74.5	13.6	 20
389	 14	73.0	9.4	 25
390	 14	73.0	12.1	 25
391	 14	66.0	11.0	 20
392	 14	68.0	9.1	 25
393	 14	67.0	10.4	 25
394	 14	73.8	41.2	 20
395	 14	66.0	12.7	 25
396	 14	65.0	10.5	 25
397	 14	64.0	11.0	 20
398	 14	60.0	7.4	 25
399	 14	70.0	9.8	 25
400	 14	73.0	10.3	 20
401	 14	66.0	10.5	 25
402	 14	66.0	15.1	 25
403	 14	78.3	11.5	 20
404	 14	67.0	11.0	 25
405	 14	75.0	16.3	 25
406	 14	69.0	11.2	 20
407	 14	73.0	14.2	 25
408	 14	73.0	11.8	 25
409	 14	74.3	10.0	 20
410	 14	69.0	10.0	 25
411	 14	72.0	10.3	 25
412	 14	63.0	12.4	 20
413	 14	75.0	13.9	 25
414	 14	67.0	10.9	 25
415	 14	62.0	9.0	 20
416	 14	71.0	10.7	 25
417	 14	70.0	9.0	 25
418	 14	69.0	11.6	 20
419	 14	65.0	8.6	 25
420	 14	66.0	14.6	 25
421	 14	61.0	6.7	 20
422	 14	67.0	9.7	 25
423	 14	62.0	11.0	 25
424	 14	58.0	9.9	 20
425	 14	64.0	9.0	 25
426	 14	65.0	14.5	 25
427	 14	61.5	12.4	 20
428	 14	62.0	9.7	 25
429	 14	72.0	9.9	 25
430	 14	64.8	10.9	 20
431	 14	68.0	13.5	 25
432	 14	62.0	9.4	 25
433	 14	63.3	12.5	 20
434	 14	69.0	16.9	 25
435	 14	66.0	13.7	 25
436	 14	66.5	24.1	 20
437	 14	60.0	8.5	 25
438	 14	63.0	8.6	 25
439	 14	60.0	11.2	 20
440	 14	65.0	10.2	 25
441	 14	60.0	7.2	 25
442	 14	69.3	13.9	 20
443	 14	67.0	13.1	 25
444	 14	69.0	9.5	 25
445	 14	77.3	12.2	 20
446	 14	64.0	14.7	 25
447	 14	66.0	10.6	 25
448	 14	63.5	9.3	 20
449	 14	72.0	11.1	 25
450	 14	78.0	14.7	 25
451	 14	74.3	12.9	 20
452	 14	68.0	14.4	 25
453	 14	67.0	8.9	 25
454	 14	68.8	11.0	 20
455	 14	66.0	11.2	 25
456	 14	73.0	12.1	 25
457	 14	73.3	11.2	 20
458	 14	65.0	10.3	 25
459	 14	61.0	10.3	 25
460	 14	67.5	10.7	 20
461	 14	75.0	13.0	 25
462	 14	74.0	14.4	 25
463	 14	64.0	9.1	 20
464	 14	74.0	10.1	 25
465	 14	75.0	12.3	 25
466	 14	73.8	13.8	 20
467	 14	59.0	9.0	 25
468	 14	72.0	13.4	 20
469	 14	70.0	13.0	 25
470	 14	75.0	10.9	 25
471	 14	71.8	12.5	 20
472	 14	70.0	11.3	 25
473	 14	65.0	12.0	 25
474	 14	65.0	8.2	 20
475	 14	68.0	9.7	 25
476	 14	73.0	11.2	 25
477	 14	74.3	11.9	 20
478	 14	75.0	13.5	 25
479	 14	70.0	9.4	 25
480	 14	69.0	9.1	 20
481	 14	78.0	14.1	 25
482	 14	74.0	12.1	 25
483	 14	70.3	12.0	 20
484	 14	68.0	14.7	 25
485	 14	67.0	10.9	 25
486	 14	59.5	10.8	 20
487	 14	65.0	10.1	 25
488	 14	63.0	13.6	 25
489	 14	63.3	8.3	 20
490	 14	64.0	12.9	 25
491	 14	66.0	15.7	 25
492	 14	61.0	7.7	 20
493	 14	71.0	13.9	 25
494	 14	65.0	9.5	 25
495	 14	66.3	10.4	 20
496	 14	60.0	9.7	 25
497	 14	64.0	13.3	 25
498	 14	63.5	10.6	 20
499	 14	66.0	12.2	 25
500	 14	72.0	11.1	 25
501	 14	69.0	9.1	 20
502	 14	68.0	9.1	 25
503	 14	76.0	13.1	 25
504	 14	88.3	24.2	 20
505	 14	75.0	12.5	 25
506	 14	75.0	12.4	 25
507	 14	69.0	8.8	 20
508	 14	68.0	14.4	 25
509	 14	69.0	8.4	 25
510	 14	68.5	16.2	 20
511	 14	69.0	10.9	 25
512	 14	71.0	9.5	 25
513	 14	69.3	10.4	 20
514	 14	71.0	9.7	 25
515	 14	79.0	16.9	 25
516	 14	71.5	10.0	 20
517	 14	70.0	21.6	 25
518	 14	74.0	13.8	 25
519	 14	73.3	9.5	 20
520	 14	72.0	12.2	 25
521	 14	72.0	38.1	 25
522	 14	77.0	12.7	 20
523	 14	78.0	15.4	 25
524	 14	67.0	8.4	 25
525	 14	74.0	12.3	 20
526	 14	69.0	12.4	 25
527	 14	77.0	16.0	 25
528	 14	71.8	14.0	 20
529	 14	65.0	10.4	 25
530	 14	67.3	12.7	 20
531	 14	66.5	14.0	 16
532	 14	68.8	13.2	 20
533	 14	70.3	15.2	 20
534	 14	62.3	11.1	 16
535	 14	65.8	11.3	 20
536	 14	64.0	11.3	 20
537	 14	65.3	13.0	 16
538	 14	61.3	7.9	 20
539	 14	64.3	8.9	 20
540	 14	72.8	21.7	 16
541	 14	59.0	11.4	 20
542	 14	66.5	12.5	 20
543	 14	64.3	8.0	 16
544	 14	69.3	12.5	 20
545	 14	69.0	12.6	 20
546	 14	76.0	10.8	 16
547	 14	62.0	8.8	 20
548	 14	63.3	9.2	 20
549	 14	71.3	27.7	 16
550	 14	59.0	10.0	 20
551	 14	69.0	10.2	 20
552	 14	69.3	9.0	 16
553	 14	73.0	11.9	 20
554	 14	71.0	12.5	 20
555	 14	67.5	12.5	 16
556	 14	73.3	11.0	 20
557	 14	82.0	13.6	 20
558	 14	64.8	10.9	 16
559	 14	67.3	8.2	 20
560	 14	66.5	11.0	 20
561	 14	72.8	13.3	 16
562	 14	60.5	7.2	 20
563	 14	70.5	9.1	 20
564	 14	67.0	10.7	 16
565	 14	79.0	12.3	 20
566	 14	71.8	8.1	 20
567	 14	73.8	7.3	 16
568	 14	72.3	9.8	 20
569	 14	62.8	8.3	 20
570	 14	67.5	7.0	 16
571	 14	70.8	11.3	 20
572	 14	74.3	16.7	 20
573	 14	68.3	9.8	 16
574	 14	76.5	16.7	 20
575	 14	73.0	18.8	 20
576	 14	73.3	11.7	 16
577	 14	70.8	12.7	 20
578	 14	73.0	15.8	 20
579	 14	70.5	6.2	 16
580	 14	78.3	13.6	 20
581	 14	73.8	17.4	 20
582	 14	68.8	11.9	 16
583	 14	60.5	10.3	 20
584	 14	72.3	13.2	 20
585	 14	73.0	11.1	 16
586	 14	70.8	9.3	 20
587	 14	67.0	12.1	 20
588	 14	79.0	13.2	 16
589	 14	73.3	10.0	 20
590	 14	77.3	11.4	 20
591	 14	71.3	7.7	 16
592	 14	68.8	9.2	 20
593	 14	76.8	11.4	 20
594	 14	57.8	12.7	 16
595	 14	71.0	9.4	 20
596	 14	65.5	10.4	 16
597	 14	72.0	14.9	 20
598	 14	71.0	9.6	 20
599	 14	69.3	11.4	 16
600	 14	68.3	10.4	 20
601	 14	71.0	11.8	 25
602	 14	73.3	9.6	 20
603	 14	68.0	10.4	 25
604	 14	68.0	12.9	 25
605	 14	65.0	12.0	 20
606	 14	68.0	14.4	 25
607	 14	65.0	10.0	 25
608	 14	70.3	11.2	 20
609	 14	64.0	9.9	 25
610	 14	60.0	7.7	 25
611	 14	59.3	7.3	 20
612	 14	63.0	9.4	 25
613	 14	55.0	8.9	 25
614	 14	72.0	10.1	 20
615	 14	68.0	11.7	 25
616	 14	66.0	8.6	 25
617	 14	60.5	10.2	 20
618	 14	68.0	9.2	 25
619	 14	69.0	13.6	 25
620	 14	74.5	11.8	 20
621	 14	62.0	7.6	 25
622	 14	67.0	11.5	 25
623	 14	61.3	11.4	 20
624	 14	66.0	11.6	 25
625	 14	74.0	14.1	 25
626	 14	63.8	11.7	 20
627	 14	66.0	11.4	 25
628	 14	67.0	14.5	 25
629	 14	61.0	8.0	 20
630	 14	69.0	11.7	 25
631	 14	61.0	10.0	 25
632	 14	59.3	9.6	 20
633	 14	64.0	10.6	 25
634	 14	71.0	12.2	 25
635	 14	73.5	13.3	 20
636	 14	72.0	11.0	 25
637	 14	74.0	10.8	 25
638	 14	80.0	12.6	 20
639	 14	1700.0	291.4	 25
  0	 15	61.0	9.3	 25
  1	 15	52.3	8.9	 20
  2	 15	57.0	24.3	 25
  3	 15	47.0	8.8	 25
  4	 15	50.3	11.3	 20
  5	 15	45.0	7.7	 25
  6	 15	45.0	9.7	 25
  7	 15	95.8	20.3	 20
  8	 15	63.0	10.2	 25
  9	 15	46.0	9.2	 25
 10	 15	63.3	11.7	 20
 11	 15	52.0	11.3	 25
 12	 15	50.0	6.6	 25
 13	 15	46.0	7.0	 20
 14	 15	51.0	8.1	 25
 15	 15	48.0	8.8	 25
 16	 15	45.3	7.1	 20
 17	 15	49.0	7.7	 25
 18	 15	67.0	8.1	 25
 19	 15	77.3	12.3	 20
 20	 15	111.0	18.5	 25
 21	 15	85.0	15.4	 25
 22	 15	55.3	8.8	 20
 23	 15	49.0	6.1	 25
 24	 15	52.0	8.0	 25
 25	 15	52.8	8.4	 20
 26	 15	56.0	9.9	 25
 27	 15	46.0	9.9	 25
 28	 15	56.0	9.3	 20
 29	 15	182.0	31.9	 25
 30	 15	119.0	23.4	 25
 31	 15	52.5	15.2	 20
 32	 15	44.3	4.9	 20
 33	 15	50.8	6.3	 20
 34	 15	49.3	8.4	 16
 35	 15	46.8	12.3	 20
 36	 15	69.3	10.2	 20
 37	 15	49.5	8.1	 16
 38	 15	70.3	14.2	 20
 39	 15	141.0	17.4	 20
 40	 15	50.0	9.5	 16
 41	 15	48.5	8.6	 20
 42	 15	46.3	7.0	 20
 43	 15	61.8	8.4	 16
 44	 15	47.3	7.1	 20
 45	 15	49.0	9.3	 20
 46	 15	80.0	15.7	 16
 47	 15	118.5	13.7	 20
 48	 15	122.5	15.6	 20
 49	 15	67.3	13.7	 16
 50	 15	94.3	13.1	 20
 51	 15	84.5	15.4	 20
 52	 15	52.0	10.2	 16
 53	 15	64.0	11.5	 20
 54	 15	52.0	7.6	 20
 55	 15	52.0	5.4	 16
 56	 15	48.3	9.4	 20
 57	 15	53.3	10.7	 20
 58	 15	75.8	12.0	 16
 59	 15	64.3	13.0	 20
 60	 15	57.5	8.0	 20
 61	 15	74.3	12.8	 16
 62	 15	53.0	6.3	 20
 63	 15	62.8	10.6	 20
 64	 15	135.0	14.2	 16
 65	 15	51.3	8.7	 20
 66	 15	61.0	5.9	 20
 67	 15	51.0	6.5	 16
 68	 15	51.3	9.5	 20
 69	 15	51.0	8.0	 20
 70	 15	272.3	30.4	 16
 71	 15	64.8	9.6	 20
 72	 15	59.0	7.6	 20
 73	 15	52.8	7.3	 16
 74	 15	46.3	8.0	 20
 75	 15	163.0	20.6	 20
 76	 15	90.3	11.9	 16
 77	 15	61.3	12.8	 20
 78	 15	54.5	8.6	 20
 79	 15	47.0	6.4	 16
 80	 15	60.8	10.1	 20
 81	 15	85.3	16.7	 20
 82	 15	61.0	11.7	 16
 83	 15	51.3	8.4	 20
 84	 15	81.0	23.1	 20
 85	 15	45.3	7.7	 16
 86	 15	48.8	7.4	 20
 87	 15	49.3	12.4	 20
 88	 15	51.5	9.3	 16
 89	 15	66.5	9.9	 20
 90	 15	53.0	8.3	 16
 91	 15	47.3	5.6	 20
 92	 15	77.5	11.7	 20
 93	 15	46.8	7.8	 16
 94	 15	63.0	10.3	 20
 95	 15	44.3	9.1	 20
 96	 15	56.8	8.1	 16
 97	 15	50.0	9.0	 20
 98	 15	60.5	11.9	 20
 99	 15	65.0	14.3	 16
100	 15	52.3	9.4	 20
101	 15	46.5	8.9	 20
102	 15	55.8	9.8	 16
103	 15	61.0	10.4	 25
104	 15	47.0	7.5	 25
105	 15	100.3	10.2	 20
106	 15	83.0	14.9	 25
107	 15	84.0	9.4	 25
108	 15	49.5	7.6	 20
109	 15	59.0	13.1	 25
110	 15	88.0	15.9	 25
111	 15	56.0	7.8	 20
112	 15	56.0	8.0	 25
113	 15	66.0	9.8	 25
114	 15	57.5	8.1	 20
115	 15	49.0	10.0	 25
116	 15	159.0	20.2	 25
117	 15	193.3	21.9	 20
118	 15	54.0	9.2	 25
119	 15	50.0	7.9	 25
120	 15	70.0	11.6	 20
121	 15	91.0	13.3	 25
122	 15	52.0	19.9	 25
123	 15	86.5	12.9	 20
124	 15	47.0	10.2	 25
125	 15	49.0	7.8	 25
126	 15	72.3	15.6	 20
127	 15	53.0	8.6	 25
128	 15	51.0	12.0	 25
129	 15	51.0	7.7	 20
130	 15	56.0	7.6	 25
131	 15	58.0	9.9	 25
132	 15	59.5	8.5	 20
133	 15	47.0	8.4	 25
134	 15	57.0	10.0	 25
135	 15	63.5	7.9	 20
136	 15	71.0	11.0	 25
137	 15	87.0	11.4	 25
138	 15	83.8	9.4	 20
139	 15	146.0	19.0	 25
140	 15	71.0	10.6	 25
141	 15	64.3	11.2	 20
142	 15	52.0	9.1	 25
143	 15	45.0	7.1	 25
144	 15	55.8	6.3	 20
145	 15	63.0	9.9	 25
146	 15	62.0	10.5	 25
147	 15	59.8	9.3	 20
148	 15	53.0	9.0	 25
149	 15	54.0	7.9	 25
150	 15	47.3	6.8	 20
151	 15	53.0	10.0	 25
152	 15	96.0	16.9	 25
153	 15	45.8	10.7	 20
154	 15	87.0	14.6	 25
155	 15	54.0	9.2	 25
156	 15	47.5	6.7	 20
157	 15	63.0	9.0	 25
158	 15	51.0	8.2	 25
159	 15	45.5	7.5	 20
160	 15	48.0	6.4	 25
161	 15	55.0	10.2	 25
162	 15	46.0	7.3	 20
163	 15	74.0	13.2	 25
164	 15	118.0	17.2	 25
165	 15	53.0	6.7	 20
166	 15	55.0	8.9	 25
167	 15	48.0	9.7	 25
168	 15	51.5	10.1	 20
169	 15	60.0	10.9	 25
170	 15	51.0	9.2	 25
171	 15	53.0	8.0	 20
172	 15	61.0	8.4	 25
173	 15	68.0	11.7	 25
174	 15	78.8	9.7	 20
175	 15	55.0	10.2	 25
176	 15	72.0	10.6	 25
177	 15	57.0	7.9	 20
178	 15	74.0	11.4	 25
179	 15	90.0	13.3	 25
180	 15	44.5	8.3	 20
181	 15	46.0	6.1	 25
182	 15	91.0	15.1	 25
183	 15	212.8	24.9	 20
184	 15	79.0	17.9	 25
185	 15	55.0	8.9	 25
186	 15	54.8	11.8	 20
187	 15	52.0	53.8	 25
188	 15	47.0	6.1	 25
189	 15	57.3	9.7	 20
190	 15	53.0	6.7	 25
191	 15	106.0	13.8	 25
192	 15	61.0	10.9	 20
193	 15	61.0	12.0	 25
194	 15	51.0	8.6	 25
195	 15	57.3	7.5	 20
196	 15	53.0	8.6	 25
197	 15	54.0	8.2	 25
198	 15	46.0	7.5	 20
199	 15	50.0	9.5	 25
200	 15	49.0	10.0	 25
201	 15	47.3	9.3	 20
202	 15	48.0	8.4	 25
203	 15	58.0	10.2	 25
204	 15	51.0	10.7	 20
205	 15	45.0	6.8	 25
206	 15	48.0	6.2	 25
207	 15	55.3	10.2	 20
208	 15	64.0	14.6	 25
209	 15	48.0	8.7	 25
210	 15	59.3	9.3	 20
211	 15	47.0	6.9	 25
212	 15	53.0	11.4	 25
213	 15	61.3	8.9	 20
214	 15	46.0	8.8	 25
215	 15	53.0	7.5	 25
216	 15	46.8	5.7	 20
217	 15	46.0	8.1	 25
218	 15	51.3	7.9	 20
219	 15	45.0	6.8	 25
220	 15	46.0	5.6	 25
221	 15	49.0	7.4	 20
222	 15	57.0	8.7	 25
223	 15	71.0	13.5	 25
224	 15	68.5	8.5	 20
225	 15	174.0	28.8	 25
226	 15	62.0	11.7	 25
227	 15	64.0	8.1	 20
228	 15	159.0	25.3	 25
229	 15	65.0	10.3	 25
230	 15	56.3	9.7	 20
231	 15	54.0	7.7	 25
232	 15	54.0	8.5	 25
233	 15	52.0	7.9	 20
234	 15	54.0	10.2	 25
235	 15	79.0	12.4	 25
236	 15	85.5	15.4	 20
237	 15	86.0	12.7	 25
238	 15	60.0	9.7	 25
239	 15	103.5	15.7	 20
240	 15	73.0	10.8	 25
241	 15	118.0	15.9	 25
242	 15	62.3	9.5	 20
243	 15	45.0	8.8	 25
244	 15	71.0	12.7	 25
245	 15	49.3	8.1	 16
246	 15	91.0	17.1	 20
247	 15	50.0	8.1	 20
248	 15	58.0	8.1	 16
249	 15	52.3	12.9	 20
250	 15	47.3	6.9	 20
251	 15	51.3	8.9	 16
252	 15	50.3	9.3	 20
253	 15	44.8	7.4	 20
254	 15	52.3	9.9	 16
255	 15	62.8	11.6	 20
256	 15	59.3	11.0	 20
257	 15	48.3	4.8	 16
258	 15	52.0	8.4	 20
259	 15	56.3	11.5	 20
260	 15	60.0	11.8	 16
261	 15	48.3	8.4	 20
262	 15	90.8	14.4	 20
263	 15	52.3	5.9	 16
264	 15	49.0	11.2	 20
265	 15	48.5	9.2	 20
266	 15	50.0	9.7	 16
267	 15	564.5	99.8	 20
268	 15	55.5	9.1	 20
269	 15	55.3	8.0	 16
270	 15	60.0	9.9	 20
271	 15	48.0	9.4	 20
272	 15	47.5	7.8	 16
273	 15	50.0	10.7	 20
274	 15	51.0	8.2	 20
275	 15	46.3	9.7	 16
276	 15	122.0	24.5	 20
277	 15	55.0	8.9	 20
278	 15	66.3	10.9	 16
279	 15	49.0	8.4	 20
280	 15	50.3	8.2	 20
281	 15	64.0	9.9	 16
282	 15	74.3	9.9	 20
283	 15	47.3	5.1	 20
284	 15	53.0	11.3	 16
285	 15	67.8	13.1	 20
286	 15	56.0	9.5	 20
287	 15	152.0	20.3	 16
288	 15	207.8	19.0	 20
289	 15	132.0	18.2	 20
290	 15	57.3	6.9	 16
291	 15	81.5	11.1	 20
292	 15	70.0	11.5	 20
293	 15	81.3	12.3	 16
294	 15	66.3	9.8	 20
295	 15	66.8	9.6	 20
296	 15	104.3	12.9	 16
297	 15	75.3	13.1	 20
298	 15	72.8	15.4	 20
299	 15	102.0	12.0	 16
300	 15	88.8	17.1	 20
301	 15	118.3	16.6	 20
302	 15	72.0	12.3	 16
303	 15	50.5	9.0	 20
304	 15	81.3	11.3	 20
305	 15	70.5	7.6	 16
306	 15	136.3	15.1	 20
307	 15	199.3	20.6	 20
308	 15	147.8	15.0	 16
309	 15	109.3	14.4	 20
310	 15	102.3	13.3	 20
311	 15	111.5	15.5	 16
312	 15	87.8	11.8	 20
313	 15	115.5	16.8	 20
314	 15	262.3	65.5	 16
315	 15	226.0	24.3	 20
316	 15	91.5	10.3	 20
317	 15	66.5	10.5	 20
318	 15	65.0	8.2	 25
319	 15	70.0	12.8	 25
320	 15	62.8	10.4	 20
321	 15	58.0	10.4	 25
322	 15	65.0	14.6	 25
323	 15	56.3	8.9	 20
324	 15	85.0	11.5	 25
325	 15	125.0	16.2	 25
326	 15	88.8	16.4	 20
327	 15	119.0	18.8	 25
328	 15	200.0	23.1	 25
329	 15	226.8	20.2	 20
330	 15	226.0	28.4	 25
331	 15	147.0	19.9	 25
332	 15	282.0	30.5	 20
333	 15	54.0	6.1	 25
334	 15	57.0	7.3	 25
335	 15	162.0	18.6	 20
336	 15	53.0	7.3	 25
337	 15	51.0	9.2	 25
338	 15	93.3	16.9	 20
339	 15	56.0	8.2	 25
340	 15	56.0	7.3	 25
341	 15	52.0	10.0	 20
342	 15	56.0	6.7	 25
343	 15	60.0	9.6	 20
344	 15	67.0	11.0	 25
345	 15	92.0	17.0	 25
346	 15	775.5	63.0	 20
347	 15	123.0	20.7	 25
348	 15	105.0	15.0	 25
349	 15	220.3	16.5	 20
350	 15	138.0	18.4	 25
351	 15	232.0	19.9	 25
352	 15	281.5	32.1	 20
353	 15	107.0	18.2	 25
354	 15	70.0	12.0	 25
355	 15	367.3	35.7	 20
356	 15	92.0	15.7	 25
357	 15	58.0	9.7	 25
358	 15	53.0	11.7	 20
359	 15	49.0	7.2	 25
360	 15	67.0	12.2	 25
361	 15	65.5	12.1	 20
362	 15	72.0	12.5	 25
363	 15	93.0	15.0	 25
364	 15	111.5	11.0	 20
365	 15	176.0	25.6	 25
366	 15	79.0	8.5	 25
367	 15	100.0	15.2	 20
368	 15	176.0	19.1	 25
369	 15	54.0	7.3	 25
370	 15	51.5	9.6	 20
371	 15	51.0	8.4	 25
372	 15	54.0	8.9	 25
373	 15	49.0	8.7	 20
374	 15	50.0	8.9	 25
375	 15	52.0	7.4	 25
376	 15	50.0	7.5	 20
377	 15	54.0	8.1	 25
378	 15	61.0	11.9	 25
379	 15	54.0	7.4	 20
380	 15	57.0	9.8	 25
381	 15	53.0	7.0	 25
382	 15	54.0	8.6	 20
383	 15	51.0	7.3	 25
384	 15	55.0	8.6	 25
385	 15	76.0	10.4	 20
386	 15	114.0	15.4	 25
387	 15	194.0	25.2	 25
388	 15	221.5	26.1	 20
389	 15	159.0	20.8	 25
390	 15	102.0	15.5	 25
391	 15	49.5	10.1	 20
392	 15	54.0	7.3	 25
393	 15	53.0	6.0	 25
394	 15	49.0	6.8	 20
395	 15	57.0	7.2	 25
396	 15	57.0	9.7	 25
397	 15	101.3	18.6	 20
398	 15	72.0	13.7	 25
399	 15	50.0	8.4	 25
400	 15	66.5	13.6	 20
401	 15	51.0	9.3	 25
402	 15	93.0	15.8	 25
403	 15	103.3	18.2	 20
404	 15	49.0	8.0	 25
405	 15	57.0	23.5	 25
406	 15	50.3	6.9	 20
407	 15	73.0	12.2	 25
408	 15	61.0	9.5	 25
409	 15	62.3	8.4	 20
410	 15	61.0	9.2	 25
411	 15	149.0	20.2	 25
412	 15	112.3	11.3	 20
413	 15	105.0	15.9	 25
414	 15	106.0	16.7	 25
415	 15	639.0	69.5	 20
416	 15	77.0	10.5	 25
417	 15	53.0	8.6	 25
418	 15	48.3	9.0	 20
419	 15	48.0	10.4	 25
420	 15	85.0	16.4	 25
421	 15	93.8	12.1	 20
422	 15	47.0	6.5	 25
423	 15	49.0	8.4	 25
424	 15	46.5	8.4	 20
425	 15	46.0	8.5	 25
426	 15	58.0	11.6	 25
427	 15	81.5	15.7	 20
428	 15	53.0	7.0	 25
429	 15	55.0	5.9	 25
430	 15	49.0	9.2	 20
431	 15	52.0	8.5	 25
432	 15	61.0	8.2	 25
433	 15	52.5	10.0	 20
434	 15	49.0	9.3	 25
435	 15	61.0	10.4	 25
436	 15	98.0	12.3	 20
437	 15	63.0	11.9	 25
438	 15	72.0	10.4	 25
439	 15	55.0	7.9	 20
440	 15	47.0	8.3	 25
441	 15	48.0	7.5	 25
442	 15	53.5	9.5	 20
443	 15	55.0	7.4	 25
444	 15	53.0	8.2	 25
445	 15	59.3	12.4	 20
446	 15	124.0	16.0	 25
447	 15	66.0	7.6	 25
448	 15	287.8	34.0	 20
449	 15	93.0	13.8	 25
450	 15	67.0	11.2	 25
451	 15	209.5	32.0	 20
452	 15	193.0	19.1	 25
453	 15	152.0	28.1	 25
454	 15	77.3	14.3	 20
455	 15	58.0	9.9	 25
456	 15	50.0	8.7	 25
457	 15	48.0	5.9	 20
458	 15	51.0	7.1	 25
459	 15	70.0	8.3	 20
460	 15	92.8	12.5	 16
461	 15	153.0	18.3	 20
462	 15	60.5	9.8	 20
463	 15	61.5	9.4	 16
464	 15	137.8	22.2	 20
465	 15	68.3	11.4	 20
466	 15	55.5	7.7	 16
467	 15	56.5	8.7	 20
468	 15	65.3	12.2	 20
469	 15	74.8	15.0	 16
470	 15	82.0	13.1	 20
471	 15	156.5	13.0	 16
472	 15	189.0	19.3	 20
473	 15	88.3	20.1	 20
474	 15	223.5	20.7	 16
475	 15	72.3	10.1	 20
476	 15	80.8	15.4	 20
477	 15	54.3	8.4	 16
478	 15	58.5	9.6	 20
479	 15	142.0	24.3	 20
480	 15	427.8	27.4	 16
481	 15	743.3	100.6	 20
482	 15	101.3	9.9	 20
483	 15	240.5	24.0	 16
484	 15	77.0	11.7	 20
485	 15	71.3	9.8	 20
486	 15	58.3	7.4	 16
487	 15	54.5	7.1	 20
488	 15	90.3	14.0	 20
489	 15	51.5	9.7	 16
490	 15	304.5	42.3	 20
491	 15	60.5	7.6	 20
492	 15	177.8	24.2	 16
493	 15	51.3	9.7	 20
494	 15	47.3	8.6	 20
495	 15	57.0	11.6	 16
496	 15	52.3	10.0	 20
497	 15	59.8	15.1	 20
498	 15	58.8	10.2	 16
499	 15	56.3	9.3	 20
500	 15	53.0	8.2	 20
501	 15	81.5	13.9	 16
502	 15	70.3	10.8	 20
503	 15	88.0	12.3	 20
504	 15	187.3	22.9	 16
505	 15	323.8	25.9	 20
506	 15	273.8	20.3	 20
507	 15	350.0	26.6	 16
508	 15	161.8	30.4	 20
509	 15	62.0	11.4	 20
510	 15	91.8	18.2	 16
511	 15	70.5	9.3	 20
512	 15	206.5	28.9	 20
513	 15	199.0	17.3	 16
514	 15	372.0	46.4	 20
515	 15	74.3	11.8	 20
516	 15	118.0	16.8	 16
517	 15	74.0	9.0	 20
518	 15	68.5	9.1	 20
519	 15	251.8	27.7	 16
520	 15	869.8	86.7	 20
521	 15	560.8	35.1	 20
522	 15	186.0	19.4	 16
523	 15	91.8	12.7	 20
524	 15	490.3	39.2	 20
525	 15	141.0	11.8	 16
526	 15	225.5	27.6	 20
527	 15	219.3	21.5	 20
528	 15	91.3	14.7	 16
529	 15	92.3	15.7	 20
530	 15	54.0	9.7	 25
531	 15	59.0	10.0	 20
532	 15	85.0	15.8	 25
533	 15	61.0	8.7	 25
534	 15	49.0	9.2	 20
535	 15	55.0	11.6	 25
536	 15	57.0	10.0	 25
537	 15	69.3	9.0	 20
538	 15	56.0	6.8	 25
539	 15	50.0	7.7	 25
540	 15	47.0	8.1	 20
541	 15	55.0	11.5	 25
542	 15	54.0	7.4	 25
543	 15	47.8	9.7	 20
544	 15	65.0	9.1	 25
545	 15	51.0	5.6	 25
546	 15	52.3	9.2	 20
547	 15	50.0	7.3	 25
548	 15	102.0	16.9	 25
549	 15	69.0	7.0	 20
550	 15	52.0	8.0	 25
551	 15	52.0	12.6	 25
552	 15	48.0	7.7	 20
553	 15	51.0	7.1	 25
554	 15	68.0	11.3	 25
555	 15	80.0	13.8	 20
556	 15	84.0	11.9	 25
557	 15	91.0	14.0	 25
558	 15	53.8	7.9	 20
559	 15	52.0	8.3	 25
560	 15	55.0	9.2	 25
561	 15	60.3	10.1	 20
562	 15	52.0	9.4	 25
563	 15	50.0	7.9	 25
564	 15	48.5	7.3	 20
565	 15	258.0	29.2	 25
566	 15	128.0	17.1	 25
567	 15	247.8	28.9	 20
568	 15	92.0	9.5	 25
569	 15	280.0	30.5	 25
570	 15	105.0	16.2	 20
571	 15	260.0	24.3	 25
572	 15	60.0	7.1	 25
573	 15	65.0	9.6	 20
574	 15	70.0	12.3	 25
575	 15	71.0	14.9	 25
576	 15	62.3	8.3	 20
577	 15	127.0	16.8	 25
578	 15	81.0	9.0	 25
579	 15	421.0	30.8	 20
580	 15	80.0	13.9	 25
581	 15	63.0	11.5	 25
582	 15	102.3	13.1	 20
583	 15	84.0	10.6	 25
584	 15	65.0	11.3	 25
585	 15	64.3	13.3	 20
586	 15	138.0	17.8	 25
587	 15	93.0	13.5	 25
588	 15	93.5	12.6	 20
589	 15	308.0	33.6	 25
590	 15	76.0	9.2	 25
591	 15	57.3	7.9	 20
592	 15	52.0	6.2	 25
593	 15	133.0	19.2	 25
594	 15	140.0	17.9	 20
595	 15	61.0	12.2	 25
596	 15	60.5	8.4	 20
597	 15	271.0	27.9	 25
598	 15	669.0	54.4	 25
599	 15	649.8	36.1	 20
600	 15	115.0	14.7	 25
601	 15	69.0	10.9	 25
602	 15	53.0	8.9	 20
603	 15	60.0	10.5	 25
604	 15	48.0	6.9	 25
605	 15	50.3	9.6	 20
606	 15	54.0	9.6	 25
607	 15	50.0	8.6	 25
608	 15	46.5	7.0	 20
609	 15	46.0	8.3	 25
610	 15	49.0	8.7	 25
611	 15	52.3	10.0	 20
612	 15	54.0	7.7	 25
613	 15	91.0	15.7	 25
614	 15	68.0	11.5	 20
615	 15	60.0	9.0	 25
616	 15	62.0	13.6	 25
617	 15	84.8	11.5	 20
618	 15	126.0	14.6	 25
619	 15	133.0	13.8	 25
620	 15	537.5	62.7	 20
621	 15	535.0	55.5	 25
622	 15	158.0	17.3	 25
623	 15	53.0	9.1	 20
624	 15	111.0	21.1	 25
625	 15	55.0	9.4	 25
626	 15	96.5	18.4	 20
627	 15	88.0	14.3	 25
628	 15	103.0	16.3	 25
629	 15	61.0	10.9	 20
630	 15	74.0	15.5	 25
631	 15	50.0	7.0	 25
632	 15	51.3	9.7	 20
633	 15	61.0	12.1	 25
634	 15	86.0	14.6	 25
635	 15	69.3	10.5	 20
636	 15	107.0	15.2	 25
637	 15	98.0	14.6	 25
638	 15	74.3	11.9	 20
639	 15	80.0	18.6	 25
  0	 16	2040.3	307.4	 20
  1	 16	77.0	11.4	 16
  2	 16	72.5	12.2	 20
  3	 16	69.0	11.1	 20
  4	 16	62.5	11.7	 16
  5	 16	62.5	8.2	 20
  6	 16	63.0	10.9	 20
  7	 16	62.3	10.8	 16
  8	 16	62.3	8.8	 20
  9	 16	60.5	7.1	 20
 10	 16	66.3	9.0	 16
 11	 16	73.3	14.8	 20
 12	 16	67.3	13.7	 20
 13	 16	67.0	11.6	 16
 14	 16	59.5	7.6	 20
 15	 16	61.8	14.1	 20
 16	 16	60.3	13.4	 16
 17	 16	64.8	8.4	 20
 18	 16	56.0	8.6	 20
 19	 16	55.5	8.2	 16
 20	 16	65.3	11.0	 20
 21	 16	64.8	22.7	 20
 22	 16	81.5	20.7	 16
 23	 16	57.0	7.6	 20
 24	 16	60.0	9.0	 20
 25	 16	67.3	15.4	 16
 26	 16	67.3	10.1	 20
 27	 16	68.0	12.7	 20
 28	 16	63.8	11.7	 16
 29	 16	61.8	9.5	 20
 30	 16	64.0	8.9	 20
 31	 16	72.0	12.7	 16
 32	 16	70.0	12.7	 25
 33	 16	54.0	7.0	 25
 34	 16	63.3	10.1	 20
 35	 16	72.0	13.7	 25
 36	 16	57.0	11.0	 25
 37	 16	61.0	10.2	 20
 38	 16	56.0	10.3	 25
 39	 16	59.0	7.4	 25
 40	 16	59.8	9.8	 20
 41	 16	59.0	9.7	 25
 42	 16	56.0	10.9	 25
 43	 16	58.5	11.3	 20
 44	 16	63.0	55.2	 25
 45	 16	56.0	9.1	 25
 46	 16	59.3	10.6	 20
 47	 16	59.0	9.7	 25
 48	 16	55.0	7.8	 25
 49	 16	55.3	9.1	 20
 50	 16	55.0	7.5	 25
 51	 16	54.0	11.4	 25
 52	 16	71.0	13.2	 20
 53	 16	56.0	9.2	 25
 54	 16	59.0	11.1	 25
 55	 16	57.3	8.7	 20
 56	 16	64.0	11.9	 25
 57	 16	63.0	11.3	 25
 58	 16	59.0	10.3	 20
 59	 16	59.0	10.7	 25
 60	 16	65.0	11.5	 25
 61	 16	56.0	8.6	 20
 62	 16	62.0	14.4	 25
 63	 16	58.0	11.2	 25
 64	 16	62.3	7.3	 20
 65	 16	59.0	11.3	 25
 66	 16	59.0	10.6	 25
 67	 16	67.0	11.5	 20
 68	 16	61.0	8.6	 25
 69	 16	66.0	10.5	 25
 70	 16	61.3	13.3	 20
 71	 16	58.0	9.0	 25
 72	 16	55.0	9.2	 25
 73	 16	58.3	8.3	 20
 74	 16	56.0	10.5	 25
 75	 16	56.0	8.2	 25
 76	 16	54.3	10.0	 20
 77	 16	57.0	10.9	 25
 78	 16	62.0	10.7	 25
 79	 16	59.3	9.7	 20
 80	 16	64.0	10.6	 25
 81	 16	56.0	9.1	 25
 82	 16	59.5	7.3	 20
 83	 16	59.0	11.0	 25
 84	 16	66.0	11.8	 25
 85	 16	62.5	10.0	 20
 86	 16	54.0	11.6	 25
 87	 16	56.0	9.7	 25
 88	 16	61.0	10.4	 20
 89	 16	63.0	12.7	 25
 90	 16	59.0	13.2	 25
 91	 16	65.3	10.3	 20
 92	 16	70.0	12.4	 25
 93	 16	69.0	11.2	 20
 94	 16	67.0	17.2	 25
 95	 16	61.0	8.2	 25
 96	 16	65.0	11.9	 20
 97	 16	62.0	10.4	 25
 98	 16	66.0	10.6	 25
 99	 16	58.5	10.1	 20
100	 16	55.0	10.5	 25
101	 16	60.0	10.0	 25
102	 16	60.3	9.2	 20
103	 16	57.0	7.6	 25
104	 16	64.0	13.9	 25
105	 16	63.8	10.8	 20
106	 16	76.0	13.0	 25
107	 16	69.0	14.0	 25
108	 16	65.8	11.6	 20
109	 16	62.0	10.5	 25
110	 16	63.0	15.8	 25
111	 16	65.5	9.9	 20
112	 16	62.0	9.4	 25
113	 16	62.0	24.0	 25
114	 16	62.8	10.1	 20
115	 16	57.0	7.0	 25
116	 16	59.0	12.9	 25
117	 16	62.5	11.0	 20
118	 16	58.0	11.9	 25
119	 16	57.0	7.6	 25
120	 16	73.5	12.0	 20
121	 16	62.0	10.0	 25
122	 16	59.0	8.9	 25
123	 16	63.3	10.4	 20
124	 16	60.0	12.1	 25
125	 16	65.0	10.4	 25
126	 16	65.8	11.0	 20
127	 16	58.0	9.5	 25
128	 16	74.0	13.7	 25
129	 16	63.8	13.6	 20
130	 16	59.0	9.4	 25
131	 16	60.0	9.8	 25
132	 16	75.0	21.9	 20
133	 16	59.0	8.4	 25
134	 16	58.0	9.8	 25
135	 16	57.0	7.6	 20
136	 16	57.0	10.2	 25
137	 16	59.0	10.3	 25
138	 16	69.0	13.1	 20
139	 16	66.0	13.4	 25
140	 16	58.0	9.7	 25
141	 16	58.8	10.2	 20
142	 16	63.0	11.8	 25
143	 16	61.0	10.3	 25
144	 16	65.5	10.5	 20
145	 16	69.0	12.9	 25
146	 16	64.0	11.0	 25
147	 16	65.3	10.8	 20
148	 16	62.0	10.3	 25
149	 16	66.0	13.5	 25
150	 16	62.8	12.7	 20
151	 16	52.0	7.3	 25
152	 16	70.0	14.0	 25
153	 16	60.5	9.9	 20
154	 16	61.0	13.9	 25
155	 16	68.0	12.3	 25
156	 16	69.0	13.9	 20
157	 16	57.0	10.9	 25
158	 16	58.0	9.7	 25
159	 16	65.3	11.6	 20
160	 16	65.0	13.8	 25
161	 16	65.0	10.2	 25
162	 16	72.8	10.2	 20
163	 16	73.0	12.7	 25
164	 16	69.0	10.7	 25
165	 16	75.0	12.0	 20
166	 16	70.0	9.5	 25
167	 16	74.0	15.6	 25
168	 16	68.0	10.2	 20
169	 16	65.0	10.5	 25
170	 16	72.0	14.0	 25
171	 16	55.5	9.4	 20
172	 16	63.0	12.2	 25
173	 16	62.0	12.4	 25
174	 16	70.0	15.2	 16
175	 16	68.0	13.2	 20
176	 16	66.0	10.0	 20
177	 16	62.5	14.7	 16
178	 16	66.5	13.6	 20
179	 16	62.8	9.7	 20
180	 16	75.8	29.2	 16
181	 16	64.3	9.2	 20
182	 16	65.3	26.5	 20
183	 16	381.5	29.5	 16
184	 16	96.5	15.3	 20
185	 16	90.0	14.3	 20
186	 16	57.0	9.8	 16
187	 16	48.3	7.4	 20
188	 16	47.0	9.1	 20
189	 16	54.3	7.2	 16
190	 16	58.3	10.5	 20
191	 16	122.8	14.3	 20
192	 16	46.5	7.2	 16
193	 16	54.0	8.3	 20
194	 16	48.0	5.8	 20
195	 16	52.8	11.9	 16
196	 16	54.0	11.8	 20
197	 16	57.8	9.0	 20
198	 16	46.0	7.0	 16
199	 16	50.3	6.9	 20
200	 16	51.3	29.9	 20
201	 16	45.8	7.6	 16
202	 16	47.3	6.3	 20
203	 16	60.5	10.1	 20
204	 16	47.3	9.3	 16
205	 16	44.5	7.8	 20
206	 16	45.8	7.9	 20
207	 16	53.0	9.0	 16
208	 16	50.3	7.3	 20
209	 16	54.3	10.6	 20
210	 16	71.5	35.2	 16
211	 16	50.0	10.3	 20
212	 16	47.3	9.0	 20
213	 16	52.0	9.1	 16
214	 16	48.3	9.1	 20
215	 16	50.8	8.6	 20
216	 16	47.3	6.9	 16
217	 16	48.0	8.4	 20
218	 16	51.5	8.9	 16
219	 16	47.3	7.5	 20
220	 16	47.0	10.3	 20
221	 16	49.3	10.7	 16
222	 16	50.5	7.9	 20
223	 16	76.3	9.4	 20
224	 16	74.5	8.4	 16
225	 16	134.5	23.7	 20
226	 16	71.3	13.6	 20
227	 16	64.3	9.5	 16
228	 16	105.0	15.4	 20
229	 16	61.3	13.7	 20
230	 16	56.5	10.0	 16
231	 16	52.0	9.4	 20
232	 16	56.5	10.9	 20
233	 16	52.3	6.6	 16
234	 16	54.3	9.8	 20
235	 16	69.3	12.1	 20
236	 16	69.3	10.6	 16
237	 16	87.3	11.9	 20
238	 16	129.3	18.0	 20
239	 16	123.3	17.7	 16
240	 16	109.3	18.4	 20
241	 16	129.8	17.4	 20
242	 16	57.3	10.1	 16
243	 16	43.5	6.4	 20
244	 16	57.0	9.5	 20
245	 16	49.0	6.8	 20
246	 16	71.0	13.3	 25
247	 16	49.0	9.9	 25
248	 16	55.3	8.5	 20
249	 16	45.0	9.4	 25
250	 16	47.0	9.6	 25
251	 16	46.0	6.6	 20
252	 16	49.0	10.1	 25
253	 16	48.0	7.3	 25
254	 16	51.3	9.0	 20
255	 16	68.0	11.3	 25
256	 16	54.0	13.7	 25
257	 16	46.3	7.1	 20
258	 16	55.0	9.6	 25
259	 16	45.0	6.4	 25
260	 16	56.3	9.5	 20
261	 16	50.0	9.7	 25
262	 16	46.0	7.1	 25
263	 16	60.5	17.0	 20
264	 16	47.0	7.2	 25
265	 16	52.0	11.9	 25
266	 16	47.8	10.2	 20
267	 16	97.0	17.6	 25
268	 16	56.0	8.9	 25
269	 16	49.3	9.9	 20
270	 16	54.0	10.5	 25
271	 16	48.0	6.3	 25
272	 16	55.0	8.5	 20
273	 16	46.0	6.3	 25
274	 16	53.0	10.1	 25
275	 16	48.3	7.3	 20
276	 16	52.0	6.9	 25
277	 16	45.0	8.1	 25
278	 16	50.3	7.5	 20
279	 16	52.0	8.8	 25
280	 16	54.0	16.3	 25
281	 16	78.5	10.8	 20
282	 16	57.0	8.8	 25
283	 16	51.0	16.7	 25
284	 16	44.3	5.4	 20
285	 16	53.0	10.9	 25
286	 16	54.0	8.0	 25
287	 16	93.3	12.4	 20
288	 16	132.0	21.2	 25
289	 16	74.0	14.2	 25
290	 16	65.5	7.0	 20
291	 16	62.0	8.0	 25
292	 16	91.0	13.7	 25
293	 16	97.0	10.6	 20
294	 16	68.0	10.7	 25
295	 16	64.0	10.2	 25
296	 16	82.5	13.6	 20
297	 16	71.0	11.7	 25
298	 16	106.0	14.2	 25
299	 16	102.5	15.0	 20
300	 16	75.0	12.2	 25
301	 16	85.0	11.5	 25
302	 16	70.0	13.0	 20
303	 16	56.0	8.1	 25
304	 16	63.0	10.2	 25
305	 16	69.0	8.3	 20
306	 16	232.0	36.0	 25
307	 16	547.0	69.7	 25
308	 16	69.0	9.3	 20
309	 16	86.0	25.9	 25
310	 16	65.0	10.3	 25
311	 16	63.0	8.1	 20
312	 16	62.0	9.7	 25
313	 16	72.0	16.4	 25
314	 16	118.8	17.9	 20
315	 16	461.0	44.4	 25
316	 16	81.0	10.7	 25
317	 16	73.5	8.9	 20
318	 16	54.0	8.2	 25
319	 16	66.0	7.6	 25
320	 16	53.0	10.4	 20
321	 16	64.0	10.6	 25
322	 16	60.0	8.2	 25
323	 16	54.5	7.6	 20
324	 16	171.0	24.4	 25
325	 16	69.0	11.0	 25
326	 16	58.3	6.1	 20
327	 16	64.0	11.3	 25
328	 16	72.0	9.4	 25
329	 16	75.8	12.2	 20
330	 16	73.0	12.8	 25
331	 16	61.0	11.3	 25
332	 16	74.0	12.6	 20
333	 16	64.0	11.5	 25
334	 16	80.0	11.6	 25
335	 16	70.5	6.9	 20
336	 16	55.0	9.3	 25
337	 16	57.0	7.2	 25
338	 16	64.5	9.5	 20
339	 16	79.0	11.4	 25
340	 16	58.0	10.4	 25
341	 16	62.5	15.6	 20
342	 16	69.0	9.1	 25
343	 16	61.0	9.4	 25
344	 16	62.0	9.8	 20
345	 16	74.0	10.4	 25
346	 16	141.3	18.7	 20
347	 16	59.0	10.6	 25
348	 16	57.0	9.2	 25
349	 16	54.0	10.9	 20
350	 16	178.0	32.9	 25
351	 16	172.0	18.9	 25
352	 16	100.8	22.9	 20
353	 16	75.0	13.2	 25
354	 16	58.0	9.1	 25
355	 16	237.3	46.0	 20
356	 16	94.0	14.4	 25
357	 16	61.0	11.4	 25
358	 16	53.3	8.6	 20
359	 16	51.0	7.1	 25
360	 16	55.0	9.4	 25
361	 16	57.3	8.9	 20
362	 16	54.0	9.0	 25
363	 16	55.0	11.2	 25
364	 16	61.3	9.3	 20
365	 16	211.0	26.0	 25
366	 16	89.0	10.1	 25
367	 16	62.0	8.8	 20
368	 16	85.0	14.6	 25
369	 16	64.0	12.3	 25
370	 16	48.3	8.5	 20
371	 16	56.0	9.3	 25
372	 16	51.0	8.0	 25
373	 16	52.8	8.1	 20
374	 16	53.0	8.9	 25
375	 16	54.0	7.8	 25
376	 16	53.0	6.7	 20
377	 16	51.0	8.6	 25
378	 16	51.0	7.3	 25
379	 16	52.0	8.3	 20
380	 16	51.0	8.8	 25
381	 16	49.0	7.4	 25
382	 16	50.3	8.1	 20
383	 16	55.0	16.8	 25
384	 16	57.0	8.5	 25
385	 16	81.0	15.2	 20
386	 16	80.0	11.2	 25
387	 16	439.5	37.9	 20
388	 16	251.3	20.8	 16
389	 16	246.8	26.1	 20
390	 16	74.5	14.8	 20
391	 16	54.0	9.3	 16
392	 16	50.3	8.2	 20
393	 16	58.0	9.3	 20
394	 16	60.3	11.0	 16
395	 16	56.3	8.0	 20
396	 16	53.3	6.6	 20
397	 16	60.8	9.1	 16
398	 16	60.0	8.8	 20
399	 16	51.0	6.4	 20
400	 16	52.5	6.7	 16
401	 16	49.3	7.8	 20
402	 16	55.5	8.7	 20
403	 16	58.5	11.0	 16
404	 16	49.0	7.2	 20
405	 16	50.3	7.5	 20
406	 16	58.3	10.3	 16
407	 16	68.0	10.4	 20
408	 16	57.0	9.3	 20
409	 16	68.3	11.6	 16
410	 16	60.8	11.7	 20
411	 16	256.3	22.4	 20
412	 16	67.0	10.1	 16
413	 16	146.5	20.4	 20
414	 16	72.5	9.9	 20
415	 16	183.3	25.4	 16
416	 16	63.5	7.4	 20
417	 16	49.0	8.6	 20
418	 16	47.3	5.9	 16
419	 16	47.3	6.0	 20
420	 16	52.3	7.8	 20
421	 16	82.8	11.2	 16
422	 16	56.0	10.4	 20
423	 16	49.3	6.8	 20
424	 16	47.3	7.2	 16
425	 16	54.3	9.3	 20
426	 16	73.5	20.5	 20
427	 16	72.5	12.6	 16
428	 16	47.3	6.8	 20
429	 16	48.5	7.8	 20
430	 16	46.5	6.6	 16
431	 16	50.8	9.0	 20
432	 16	47.0	7.2	 20
433	 16	63.0	14.2	 16
434	 16	46.0	5.4	 20
435	 16	63.3	9.2	 20
436	 16	116.5	13.4	 16
437	 16	74.5	9.1	 20
438	 16	77.5	16.2	 20
439	 16	60.0	29.9	 16
440	 16	45.3	9.2	 20
441	 16	50.0	8.4	 20
442	 16	57.5	13.0	 16
443	 16	78.8	14.6	 20
444	 16	64.0	9.2	 20
445	 16	93.0	10.2	 16
446	 16	207.3	29.8	 20
447	 16	75.8	22.0	 20
448	 16	229.5	26.9	 16
449	 16	134.3	15.1	 20
450	 16	60.8	11.2	 20
451	 16	143.8	17.5	 16
452	 16	116.0	15.0	 20
453	 16	84.3	9.4	 20
454	 16	93.8	15.2	 16
455	 16	64.8	11.7	 20
456	 16	49.8	9.0	 20
457	 16	48.3	7.4	 16
458	 16	49.0	11.7	 20
459	 16	70.0	10.0	 25
460	 16	73.5	19.4	 20
461	 16	82.0	12.7	 25
462	 16	49.0	8.7	 25
463	 16	43.5	7.7	 20
464	 16	75.0	11.3	 25
465	 16	92.0	13.8	 25
466	 16	52.0	8.8	 20
467	 16	48.0	8.1	 25
468	 16	53.0	7.5	 25
469	 16	56.3	17.1	 20
470	 16	61.0	9.3	 25
471	 16	102.8	15.0	 20
472	 16	429.0	31.7	 25
473	 16	84.0	15.3	 25
474	 16	266.0	23.9	 20
475	 16	78.0	13.7	 25
476	 16	70.0	15.9	 25
477	 16	86.5	12.6	 20
478	 16	91.0	14.1	 25
479	 16	186.0	20.9	 25
480	 16	295.5	26.5	 20
481	 16	213.0	23.7	 25
482	 16	82.0	12.4	 25
483	 16	76.0	7.5	 20
484	 16	54.0	9.6	 25
485	 16	60.0	8.2	 25
486	 16	53.3	8.9	 20
487	 16	47.0	8.3	 25
488	 16	55.0	13.2	 25
489	 16	54.0	9.0	 20
490	 16	73.0	10.9	 25
491	 16	49.0	7.0	 25
492	 16	70.5	8.4	 20
493	 16	50.0	6.3	 25
494	 16	52.0	7.4	 25
495	 16	49.0	8.0	 20
496	 16	51.0	8.1	 25
497	 16	57.0	9.4	 25
498	 16	46.0	7.2	 20
499	 16	51.0	10.7	 25
500	 16	56.0	7.6	 25
501	 16	55.0	8.8	 20
502	 16	50.0	7.6	 25
503	 16	106.0	16.5	 25
504	 16	129.8	19.5	 20
505	 16	266.0	26.7	 25
506	 16	299.0	31.3	 25
507	 16	497.3	55.2	 20
508	 16	185.0	27.2	 25
509	 16	63.0	7.9	 25
510	 16	91.8	12.1	 20
511	 16	105.0	14.5	 25
512	 16	114.0	11.7	 25
513	 16	150.8	20.9	 20
514	 16	109.0	16.4	 25
515	 16	76.0	12.9	 25
516	 16	140.5	13.8	 20
517	 16	70.0	14.3	 25
518	 16	64.0	15.9	 25
519	 16	304.5	35.3	 20
520	 16	496.0	50.9	 25
521	 16	491.0	47.3	 25
522	 16	137.0	17.7	 20
523	 16	68.0	9.8	 25
524	 16	243.0	25.8	 25
525	 16	99.3	12.7	 20
526	 16	124.0	21.0	 25
527	 16	111.0	15.2	 25
528	 16	78.3	12.6	 20
529	 16	65.0	9.2	 25
530	 16	48.0	6.7	 25
531	 16	47.3	5.7	 20
532	 16	49.0	8.1	 25
533	 16	47.0	8.0	 25
534	 16	48.5	6.0	 20
535	 16	53.0	9.4	 25
536	 16	51.0	8.7	 25
537	 16	49.8	9.5	 20
538	 16	50.0	7.8	 25
539	 16	60.0	8.3	 25
540	 16	46.0	10.1	 20
541	 16	49.0	9.2	 25
542	 16	54.0	8.5	 25
543	 16	47.5	8.0	 20
544	 16	107.0	15.6	 25
545	 16	46.0	10.5	 25
546	 16	57.0	9.6	 20
547	 16	57.0	11.6	 25
548	 16	54.0	10.0	 25
549	 16	49.5	8.4	 20
550	 16	49.0	12.2	 25
551	 16	45.0	8.3	 25
552	 16	50.8	7.9	 20
553	 16	53.0	9.9	 25
554	 16	65.0	7.5	 25
555	 16	88.5	11.3	 20
556	 16	71.0	9.4	 25
557	 16	88.0	13.8	 25
558	 16	68.5	23.3	 20
559	 16	46.0	7.9	 25
560	 16	57.0	16.5	 25
561	 16	53.0	6.3	 20
562	 16	51.0	9.3	 25
563	 16	49.0	8.3	 25
564	 16	58.0	7.6	 20
565	 16	102.0	16.9	 25
566	 16	113.0	13.3	 25
567	 16	157.0	27.2	 20
568	 16	67.0	10.8	 25
569	 16	125.0	25.8	 25
570	 16	68.8	11.5	 20
571	 16	122.0	18.3	 25
572	 16	64.0	19.1	 25
573	 16	68.0	17.2	 20
574	 16	68.0	10.3	 25
575	 16	104.0	14.5	 25
576	 16	100.0	14.4	 20
577	 16	85.0	13.1	 25
578	 16	67.0	12.2	 25
579	 16	147.3	30.4	 20
580	 16	81.0	10.0	 25
581	 16	57.0	6.8	 25
582	 16	126.0	23.8	 20
583	 16	76.0	15.2	 25
584	 16	56.0	10.8	 25
585	 16	67.3	10.8	 20
586	 16	157.0	32.4	 25
587	 16	67.0	12.1	 25
588	 16	69.0	12.1	 20
589	 16	180.0	26.1	 25
590	 16	79.0	15.0	 25
591	 16	58.5	9.4	 20
592	 16	59.0	17.4	 25
593	 16	111.0	14.3	 25
594	 16	119.3	14.8	 20
595	 16	55.0	7.9	 25
596	 16	58.3	8.2	 20
597	 16	118.0	23.9	 25
598	 16	325.0	63.1	 25
599	 16	185.0	18.5	 20
600	 16	91.0	12.5	 25
601	 16	69.0	10.3	 20
602	 16	67.3	7.0	 16
603	 16	60.5	9.7	 20
604	 16	51.0	8.1	 20
605	 16	54.0	10.0	 16
606	 16	50.3	8.8	 20
607	 16	46.3	7.5	 20
608	 16	50.0	7.4	 16
609	 16	46.0	7.7	 20
610	 16	51.0	9.2	 20
611	 16	50.3	7.4	 16
612	 16	64.0	8.2	 20
613	 16	63.3	11.1	 20
614	 16	67.0	15.2	 16
615	 16	49.3	7.4	 20
616	 16	53.5	7.6	 20
617	 16	78.3	12.1	 16
618	 16	83.0	13.7	 20
619	 16	77.3	14.6	 20
620	 16	172.8	22.1	 16
621	 16	324.3	31.1	 20
622	 16	110.5	14.8	 20
623	 16	58.0	8.7	 16
624	 16	72.0	10.0	 20
625	 16	57.3	12.9	 20
626	 16	121.0	16.3	 16
627	 16	80.3	9.6	 20
628	 16	84.5	10.4	 20
629	 16	63.8	10.6	 16
630	 16	50.3	6.7	 20
631	 16	53.8	10.4	 20
632	 16	52.0	7.6	 16
633	 16	48.3	6.3	 20
634	 16	73.5	8.1	 20
635	 16	63.0	7.0	 16
636	 16	79.5	9.7	 20
637	 16	79.8	14.7	 20
638	 16	65.5	10.0	 16
639	 16	1483.3	210.7	 20
  0	 17	56.0	7.5	 25
  1	 17	58.0	10.7	 20
  2	 17	52.0	7.1	 25
  3	 17	61.0	10.9	 25
  4	 17	212.3	28.5	 20
  5	 17	48.0	10.3	 25
  6	 17	48.0	6.8	 25
  7	 17	52.3	9.0	 20
  8	 17	51.0	7.0	 25
  9	 17	50.0	6.7	 25
 10	 17	88.3	14.1	 20
 11	 17	49.0	8.4	 25
 12	 17	44.0	6.8	 25
 13	 17	45.3	12.7	 20
 14	 17	54.0	9.6	 25
 15	 17	253.0	37.3	 25
 16	 17	63.3	8.6	 20
 17	 17	136.0	72.7	 25
 18	 17	108.0	17.4	 25
 19	 17	55.8	9.8	 20
 20	 17	80.0	13.2	 25
 21	 17	109.0	18.5	 25
 22	 17	44.5	11.0	 20
 23	 17	56.0	7.4	 25
 24	 17	54.0	10.3	 25
 25	 17	62.0	8.9	 20
 26	 17	51.0	10.6	 25
 27	 17	54.0	8.2	 25
 28	 17	57.8	10.4	 20
 29	 17	53.0	8.4	 25
 30	 17	46.0	7.0	 25
 31	 17	48.0	7.1	 20
 32	 17	45.0	7.7	 25
 33	 17	59.0	8.6	 25
 34	 17	51.5	10.0	 20
 35	 17	53.0	9.5	 25
 36	 17	53.0	10.4	 25
 37	 17	47.0	9.6	 20
 38	 17	47.0	8.1	 25
 39	 17	50.0	9.4	 25
 40	 17	44.3	6.7	 20
 41	 17	47.0	7.2	 25
 42	 17	49.0	7.6	 25
 43	 17	50.0	7.1	 20
 44	 17	63.0	8.6	 25
 45	 17	44.0	7.8	 25
 46	 17	47.0	5.9	 20
 47	 17	59.0	10.3	 25
 48	 17	45.0	8.3	 25
 49	 17	52.3	8.5	 20
 50	 17	51.0	8.3	 25
 51	 17	52.0	9.4	 25
 52	 17	73.5	118.3	 20
 53	 17	79.0	15.6	 25
 54	 17	55.0	8.4	 25
 55	 17	50.3	8.4	 20
 56	 17	50.0	8.5	 25
 57	 17	49.0	9.0	 25
 58	 17	54.3	6.6	 20
 59	 17	67.0	12.0	 25
 60	 17	52.0	10.9	 25
 61	 17	52.0	7.1	 20
 62	 17	81.0	13.2	 25
 63	 17	86.0	15.9	 25
 64	 17	50.3	6.2	 20
 65	 17	51.0	6.7	 25
 66	 17	66.0	21.0	 25
 67	 17	64.3	9.6	 20
 68	 17	53.0	6.9	 25
 69	 17	51.0	7.5	 25
 70	 17	49.3	6.9	 20
 71	 17	49.0	8.0	 25
 72	 17	54.0	9.5	 25
 73	 17	56.5	10.9	 20
 74	 17	57.0	9.6	 25
 75	 17	54.0	10.3	 25
 76	 17	58.0	7.8	 20
 77	 17	76.0	10.2	 25
 78	 17	61.0	17.1	 25
 79	 17	49.5	9.4	 20
 80	 17	45.0	9.9	 25
 81	 17	47.0	8.1	 25
 82	 17	49.5	9.5	 20
 83	 17	67.0	10.1	 25
 84	 17	152.0	22.4	 25
 85	 17	55.0	10.1	 20
 86	 17	55.0	8.7	 25
 87	 17	49.0	9.6	 25
 88	 17	50.0	8.1	 20
 89	 17	119.0	19.3	 25
 90	 17	72.0	11.2	 25
 91	 17	76.8	14.3	 20
 92	 17	208.0	25.3	 25
 93	 17	108.3	12.4	 20
 94	 17	121.0	20.9	 25
 95	 17	72.0	10.6	 25
 96	 17	57.0	9.5	 20
 97	 17	51.0	7.2	 25
 98	 17	48.0	8.2	 25
 99	 17	52.0	8.0	 20
100	 17	51.0	8.3	 25
101	 17	48.0	6.9	 25
102	 17	75.0	14.3	 20
103	 17	87.5	20.4	 20
104	 17	71.8	13.2	 20
105	 17	126.0	15.6	 16
106	 17	87.0	13.0	 20
107	 17	78.0	13.3	 20
108	 17	94.3	12.3	 16
109	 17	84.0	12.5	 20
110	 17	95.0	12.2	 20
111	 17	51.5	7.2	 16
112	 17	59.8	9.3	 20
113	 17	54.5	8.3	 20
114	 17	53.3	12.1	 16
115	 17	46.0	8.1	 20
116	 17	59.8	8.4	 20
117	 17	58.3	8.9	 16
118	 17	65.3	10.3	 20
119	 17	73.3	9.9	 20
120	 17	1034.8	76.2	 16
121	 17	774.3	67.7	 20
122	 17	92.0	12.5	 20
123	 17	52.3	7.3	 16
124	 17	49.3	7.6	 20
125	 17	76.5	10.1	 20
126	 17	74.5	7.8	 16
127	 17	164.3	29.3	 20
128	 17	147.8	25.8	 20
129	 17	222.5	35.4	 16
130	 17	164.5	28.8	 20
131	 17	52.0	7.9	 20
132	 17	83.3	10.5	 16
133	 17	58.5	8.8	 20
134	 17	51.0	9.1	 20
135	 17	207.0	28.3	 16
136	 17	72.0	10.7	 20
137	 17	71.8	8.0	 20
138	 17	133.5	15.4	 16
139	 17	51.5	9.0	 20
140	 17	126.0	20.0	 20
141	 17	327.0	24.8	 16
142	 17	106.8	13.8	 20
143	 17	208.8	25.3	 20
144	 17	53.0	8.2	 16
145	 17	51.3	13.0	 20
146	 17	46.5	8.0	 20
147	 17	47.5	5.4	 16
148	 17	64.0	10.1	 20
149	 17	64.5	11.3	 20
150	 17	56.3	9.4	 16
151	 17	50.0	7.3	 20
152	 17	50.3	8.4	 20
153	 17	43.8	8.2	 16
154	 17	46.3	7.5	 20
155	 17	86.5	11.7	 20
156	 17	70.3	10.1	 16
157	 17	69.0	10.4	 20
158	 17	59.3	9.1	 20
159	 17	81.3	12.1	 16
160	 17	101.5	13.8	 20
161	 17	97.0	15.5	 20
162	 17	118.0	19.5	 16
163	 17	65.3	9.3	 20
164	 17	111.0	16.6	 20
165	 17	132.3	17.5	 16
166	 17	151.3	16.0	 20
167	 17	98.5	14.8	 20
168	 17	129.3	14.4	 16
169	 17	76.8	11.8	 20
170	 17	49.0	9.0	 20
171	 17	43.8	6.4	 16
172	 17	55.0	10.7	 20
173	 17	54.0	10.9	 20
174	 17	46.8	7.0	 20
175	 17	56.0	9.0	 25
176	 17	47.0	7.4	 25
177	 17	96.3	18.5	 20
178	 17	53.0	7.4	 25
179	 17	59.0	8.7	 25
180	 17	52.0	9.2	 20
181	 17	47.0	6.3	 25
182	 17	57.0	10.2	 25
183	 17	79.0	15.0	 20
184	 17	54.0	8.2	 25
185	 17	50.0	5.7	 25
186	 17	62.0	10.0	 20
187	 17	73.0	10.2	 25
188	 17	80.0	11.3	 25
189	 17	62.3	9.4	 20
190	 17	46.0	6.8	 25
191	 17	108.0	24.0	 25
192	 17	47.3	7.0	 20
193	 17	49.0	8.3	 25
194	 17	87.0	12.6	 25
195	 17	84.3	8.6	 20
196	 17	103.0	12.8	 25
197	 17	213.0	20.7	 25
198	 17	56.8	11.5	 20
199	 17	54.0	8.8	 25
200	 17	49.0	9.6	 25
201	 17	47.0	6.3	 20
202	 17	53.0	7.5	 25
203	 17	55.0	9.7	 25
204	 17	43.5	6.9	 20
205	 17	137.0	28.8	 25
206	 17	43.0	9.3	 25
207	 17	49.5	5.4	 20
208	 17	46.0	6.4	 25
209	 17	55.0	12.5	 25
210	 17	66.3	9.2	 20
211	 17	54.0	8.9	 25
212	 17	43.0	6.7	 25
213	 17	52.0	7.1	 20
214	 17	55.0	6.9	 25
215	 17	48.0	7.2	 25
216	 17	51.5	8.7	 20
217	 17	50.0	10.2	 25
218	 17	45.0	6.1	 25
219	 17	91.3	14.6	 20
220	 17	47.0	8.9	 25
221	 17	47.3	7.6	 20
222	 17	47.0	9.0	 25
223	 17	49.0	9.4	 25
224	 17	53.5	8.4	 20
225	 17	48.0	8.6	 25
226	 17	80.0	15.5	 25
227	 17	87.5	10.7	 20
228	 17	55.0	7.2	 25
229	 17	55.0	9.4	 25
230	 17	72.3	10.6	 20
231	 17	53.0	8.3	 25
232	 17	52.0	8.3	 25
233	 17	57.0	8.2	 20
234	 17	54.0	10.8	 25
235	 17	44.0	5.8	 25
236	 17	49.3	9.2	 20
237	 17	73.0	14.1	 25
238	 17	69.0	9.3	 25
239	 17	88.3	23.1	 20
240	 17	84.0	11.9	 25
241	 17	70.0	11.0	 25
242	 17	78.0	11.1	 20
243	 17	225.0	46.2	 25
244	 17	82.0	10.7	 25
245	 17	55.0	9.7	 20
246	 17	69.0	11.5	 25
247	 17	51.0	8.7	 25
248	 17	158.0	21.1	 20
249	 17	49.0	7.7	 25
250	 17	44.0	7.8	 25
251	 17	51.5	7.2	 20
252	 17	50.0	7.2	 25
253	 17	49.0	7.0	 25
254	 17	57.3	10.3	 20
255	 17	47.0	7.8	 25
256	 17	52.0	5.5	 25
257	 17	52.3	9.3	 20
258	 17	57.0	10.4	 25
259	 17	54.0	8.0	 25
260	 17	78.3	14.4	 20
261	 17	58.0	11.0	 25
262	 17	91.0	17.2	 25
263	 17	46.8	7.3	 20
264	 17	56.0	10.3	 25
265	 17	49.0	8.7	 25
266	 17	61.3	13.9	 20
267	 17	50.0	5.4	 25
268	 17	56.0	10.0	 25
269	 17	45.0	6.9	 20
270	 17	51.0	9.1	 25
271	 17	54.0	8.2	 25
272	 17	54.5	10.1	 20
273	 17	50.0	9.6	 25
274	 17	80.0	9.0	 25
275	 17	48.3	8.4	 20
276	 17	52.0	8.0	 25
277	 17	49.0	9.3	 25
278	 17	53.3	7.7	 20
279	 17	58.0	11.1	 25
280	 17	51.0	7.9	 25
281	 17	56.3	10.5	 20
282	 17	56.0	8.9	 25
283	 17	51.0	8.5	 25
284	 17	89.3	13.6	 20
285	 17	112.0	19.9	 25
286	 17	55.0	9.5	 25
287	 17	54.5	11.3	 20
288	 17	53.0	11.2	 25
289	 17	170.0	23.6	 25
290	 17	125.0	14.2	 20
291	 17	57.0	9.2	 25
292	 17	52.0	11.5	 25
293	 17	54.3	7.8	 20
294	 17	162.0	20.1	 25
295	 17	114.0	12.0	 25
296	 17	233.3	25.6	 20
297	 17	141.0	17.5	 25
298	 17	362.0	32.6	 25
299	 17	83.0	14.5	 20
300	 17	167.0	26.1	 25
301	 17	100.0	15.3	 25
302	 17	984.8	87.7	 20
303	 17	106.0	15.0	 25
304	 17	82.0	13.0	 25
305	 17	53.0	9.5	 20
306	 17	121.0	19.3	 25
307	 17	96.0	14.0	 25
308	 17	63.0	7.9	 20
309	 17	89.0	12.1	 25
310	 17	190.0	18.8	 25
311	 17	110.5	13.6	 20
312	 17	219.0	32.5	 25
313	 17	82.0	12.8	 25
314	 17	74.3	10.5	 20
315	 17	208.0	21.8	 25
316	 17	105.5	17.9	 20
317	 17	66.5	9.9	 16
318	 17	71.5	11.2	 20
319	 17	53.0	6.5	 20
320	 17	60.8	9.8	 16
321	 17	92.3	13.0	 20
322	 17	654.0	87.5	 20
323	 17	60.0	8.3	 16
324	 17	102.0	26.9	 20
325	 17	97.0	14.2	 20
326	 17	91.0	10.2	 16
327	 17	74.8	9.8	 20
328	 17	149.0	19.3	 20
329	 17	284.5	36.1	 16
330	 17	185.3	24.4	 20
331	 17	68.3	12.6	 20
332	 17	64.3	13.9	 16
333	 17	47.8	6.7	 20
334	 17	303.3	30.6	 20
335	 17	120.3	15.2	 16
336	 17	58.0	7.9	 20
337	 17	51.5	7.6	 20
338	 17	145.5	17.2	 16
339	 17	2167.0	396.6	 20
340	 17	376.3	29.0	 20
341	 17	177.8	26.0	 16
342	 17	441.3	57.3	 20
343	 17	144.8	16.3	 20
344	 17	111.3	16.7	 16
345	 17	128.5	17.1	 20
346	 17	71.5	9.1	 16
347	 17	61.8	8.3	 20
348	 17	50.3	8.1	 20
349	 17	178.0	28.6	 16
350	 17	66.5	11.5	 20
351	 17	53.3	8.9	 20
352	 17	50.3	11.8	 16
353	 17	49.0	6.6	 20
354	 17	49.5	8.6	 20
355	 17	49.8	27.6	 16
356	 17	58.3	9.5	 20
357	 17	47.0	7.0	 20
358	 17	65.3	11.7	 16
359	 17	46.0	7.6	 20
360	 17	65.5	10.5	 20
361	 17	48.5	7.1	 16
362	 17	50.8	10.9	 20
363	 17	396.8	63.3	 20
364	 17	50.0	7.9	 16
365	 17	155.8	26.5	 20
366	 17	59.5	8.5	 20
367	 17	50.0	7.0	 16
368	 17	51.3	5.4	 20
369	 17	49.5	7.1	 20
370	 17	48.5	9.4	 16
371	 17	540.5	117.4	 20
372	 17	637.3	47.7	 20
373	 17	51.0	11.4	 16
374	 17	74.0	9.9	 20
375	 17	356.0	41.4	 20
376	 17	52.0	7.6	 16
377	 17	57.0	11.7	 20
378	 17	66.5	47.2	 20
379	 17	59.3	8.4	 16
380	 17	75.8	12.3	 20
381	 17	51.3	8.1	 20
382	 17	46.3	7.8	 16
383	 17	57.0	9.2	 20
384	 17	57.0	8.0	 20
385	 17	66.3	10.6	 16
386	 17	64.3	11.2	 20
387	 17	70.0	8.4	 25
388	 17	180.8	14.1	 20
389	 17	109.0	30.8	 25
390	 17	74.0	7.4	 25
391	 17	114.3	18.1	 20
392	 17	311.0	57.7	 25
393	 17	53.0	10.0	 25
394	 17	58.8	8.9	 20
395	 17	55.0	8.4	 25
396	 17	50.0	9.6	 25
397	 17	47.0	10.0	 20
398	 17	63.0	11.5	 25
399	 17	78.0	11.8	 25
400	 17	88.3	10.7	 20
401	 17	65.0	11.8	 25
402	 17	53.0	7.0	 25
403	 17	57.3	9.3	 20
404	 17	54.0	7.3	 25
405	 17	99.0	15.1	 25
406	 17	224.8	25.1	 20
407	 17	73.0	10.1	 25
408	 17	91.0	12.6	 25
409	 17	207.8	21.6	 20
410	 17	74.0	12.5	 25
411	 17	268.0	37.6	 25
412	 17	104.3	14.5	 20
413	 17	51.0	7.8	 25
414	 17	52.0	9.6	 25
415	 17	48.0	8.0	 20
416	 17	101.0	14.9	 25
417	 17	111.0	19.8	 25
418	 17	53.3	8.3	 20
419	 17	48.0	8.2	 25
420	 17	45.0	5.4	 25
421	 17	45.0	7.4	 20
422	 17	58.0	8.8	 25
423	 17	52.0	10.9	 25
424	 17	54.8	7.7	 20
425	 17	97.0	13.3	 25
426	 17	48.0	8.1	 25
427	 17	42.3	5.0	 20
428	 17	68.0	9.8	 25
429	 17	47.0	7.0	 25
430	 17	50.5	8.4	 20
431	 17	56.0	10.3	 25
432	 17	48.0	9.2	 25
433	 17	51.3	7.0	 20
434	 17	62.0	9.5	 25
435	 17	55.0	8.3	 25
436	 17	70.0	11.3	 20
437	 17	58.0	10.9	 25
438	 17	60.0	8.4	 25
439	 17	57.3	10.0	 20
440	 17	51.0	12.0	 25
441	 17	50.0	10.5	 25
442	 17	49.0	6.8	 20
443	 17	52.0	9.0	 25
444	 17	60.0	9.6	 25
445	 17	62.3	6.3	 20
446	 17	65.0	12.1	 25
447	 17	63.0	9.0	 25
448	 17	52.5	9.4	 20
449	 17	49.0	6.9	 25
450	 17	618.0	106.3	 25
451	 17	56.3	7.4	 20
452	 17	65.0	9.7	 25
453	 17	55.0	8.6	 25
454	 17	2385.5	170.5	 20
455	 17	117.0	14.4	 25
456	 17	84.0	9.8	 25
457	 17	61.0	9.1	 20
458	 17	55.0	6.5	 25
459	 17	73.0	12.1	 25
460	 17	51.0	10.6	 20
461	 17	57.0	7.8	 25
462	 17	86.0	12.5	 25
463	 17	52.0	7.4	 20
464	 17	86.0	14.2	 25
465	 17	75.0	12.8	 25
466	 17	56.3	7.2	 20
467	 17	64.0	9.6	 25
468	 17	51.0	10.7	 25
469	 17	73.0	12.1	 20
470	 17	82.0	12.5	 25
471	 17	82.8	9.8	 20
472	 17	80.0	11.5	 25
473	 17	89.0	10.0	 25
474	 17	124.8	16.8	 20
475	 17	177.0	29.1	 25
476	 17	253.0	35.6	 25
477	 17	90.3	8.7	 20
478	 17	57.0	8.0	 25
479	 17	83.0	12.3	 25
480	 17	127.0	13.9	 20
481	 17	93.0	13.4	 25
482	 17	113.0	13.8	 25
483	 17	174.3	20.8	 20
484	 17	54.0	11.4	 25
485	 17	49.0	6.9	 25
486	 17	51.0	7.8	 20
487	 17	52.0	7.8	 25
488	 17	54.0	9.4	 25
489	 17	49.8	8.1	 20
490	 17	52.0	9.7	 25
491	 17	49.0	8.0	 25
492	 17	50.0	7.7	 20
493	 17	59.0	9.6	 25
494	 17	55.0	7.2	 25
495	 17	58.5	9.6	 20
496	 17	103.0	15.2	 25
497	 17	136.0	15.6	 25
498	 17	114.8	14.8	 20
499	 17	75.0	9.5	 25
500	 17	80.0	15.6	 25
501	 17	51.5	7.2	 20
502	 17	70.0	10.3	 25
503	 17	63.0	11.3	 25
504	 17	184.0	19.3	 20
505	 17	267.0	29.1	 25
506	 17	167.0	18.5	 25
507	 17	75.0	9.2	 20
508	 17	113.0	14.5	 25
509	 17	103.0	15.9	 25
510	 17	172.3	15.7	 20
511	 17	556.0	65.9	 25
512	 17	180.0	17.9	 25
513	 17	55.5	7.5	 20
514	 17	72.0	9.2	 25
515	 17	98.0	12.3	 25
516	 17	65.0	14.2	 20
517	 17	71.0	10.0	 25
518	 17	69.0	9.4	 25
519	 17	122.3	21.4	 20
520	 17	691.0	117.2	 25
521	 17	119.0	12.7	 25
522	 17	77.3	9.1	 20
523	 17	76.0	13.3	 25
524	 17	63.0	11.4	 25
525	 17	71.3	10.3	 20
526	 17	96.0	14.9	 25
527	 17	136.0	18.7	 25
528	 17	131.5	18.5	 20
529	 17	113.3	12.1	 20
530	 17	58.3	8.4	 20
531	 17	63.0	9.1	 16
532	 17	87.0	13.6	 20
533	 17	63.3	12.3	 20
534	 17	50.3	8.9	 16
535	 17	61.5	10.5	 20
536	 17	49.0	7.4	 20
537	 17	51.8	5.9	 16
538	 17	47.3	9.0	 20
539	 17	49.0	6.8	 20
540	 17	59.5	9.6	 16
541	 17	96.0	17.0	 20
542	 17	56.3	9.5	 20
543	 17	49.8	7.9	 16
544	 17	314.5	34.1	 20
545	 17	57.5	9.4	 20
546	 17	53.3	6.1	 16
547	 17	54.0	7.2	 20
548	 17	47.8	8.1	 20
549	 17	48.0	7.3	 16
550	 17	49.0	10.2	 20
551	 17	55.0	10.5	 20
552	 17	59.3	10.9	 16
553	 17	55.0	9.6	 20
554	 17	63.3	7.1	 20
555	 17	79.8	11.5	 16
556	 17	92.5	11.8	 20
557	 17	70.8	7.9	 20
558	 17	55.0	9.1	 16
559	 17	81.3	12.9	 20
560	 17	83.0	12.7	 20
561	 17	175.3	21.0	 16
562	 17	50.3	8.4	 20
563	 17	178.3	21.3	 20
564	 17	85.8	12.9	 16
565	 17	79.0	15.6	 20
566	 17	483.5	45.7	 20
567	 17	73.3	11.6	 16
568	 17	74.5	12.1	 20
569	 17	57.3	10.3	 20
570	 17	263.8	21.9	 16
571	 17	60.8	32.0	 20
572	 17	116.5	17.0	 20
573	 17	140.5	18.6	 16
574	 17	246.0	22.4	 20
575	 17	93.3	18.0	 20
576	 17	56.0	9.5	 16
577	 17	93.3	12.5	 20
578	 17	60.3	11.1	 20
579	 17	52.3	8.5	 16
580	 17	75.3	13.0	 20
581	 17	50.3	8.2	 20
582	 17	129.8	21.8	 16
583	 17	165.5	21.0	 20
584	 17	69.5	10.8	 20
585	 17	53.5	8.0	 16
586	 17	45.3	5.8	 20
587	 17	50.3	8.5	 20
588	 17	170.8	19.6	 16
589	 17	51.0	9.0	 20
590	 17	164.0	20.5	 20
591	 17	60.3	11.2	 16
592	 17	50.8	7.7	 20
593	 17	59.5	13.4	 20
594	 17	163.0	15.0	 16
595	 17	61.3	9.0	 20
596	 17	67.5	8.8	 20
597	 17	50.0	9.8	 16
598	 17	65.8	9.5	 20
599	 17	172.3	24.1	 16
600	 17	440.5	43.2	 20
601	 17	122.0	12.7	 25
602	 17	52.8	9.1	 20
603	 17	48.0	8.3	 25
604	 17	51.0	7.8	 25
605	 17	248.0	21.5	 20
606	 17	94.0	11.6	 25
607	 17	81.0	10.4	 25
608	 17	57.0	10.3	 20
609	 17	187.0	25.8	 25
610	 17	75.0	7.8	 25
611	 17	70.0	11.5	 20
612	 17	445.0	61.9	 25
613	 17	61.0	8.1	 25
614	 17	48.3	7.8	 20
615	 17	50.0	9.0	 25
616	 17	50.0	8.0	 25
617	 17	47.0	7.1	 20
618	 17	49.0	13.4	 25
619	 17	62.0	9.5	 25
620	 17	116.0	13.4	 20
621	 17	575.0	39.5	 25
622	 17	1066.0	65.9	 25
623	 17	131.5	15.6	 20
624	 17	244.0	22.2	 25
625	 17	66.0	10.8	 25
626	 17	64.3	10.8	 20
627	 17	94.0	14.2	 25
628	 17	57.0	8.5	 25
629	 17	51.5	8.3	 20
630	 17	67.0	12.8	 25
631	 17	200.0	33.5	 25
632	 17	55.0	10.1	 20
633	 17	47.0	8.1	 25
634	 17	50.0	9.3	 25
635	 17	46.5	9.6	 20
636	 17	144.0	25.0	 25
637	 17	141.0	20.0	 25
638	 17	71.0	9.6	 20
639	 17	64.0	6.8	 25
  0	 18	1882.0	489.4	 25
  1	 18	50.3	9.0	 20
  2	 18	64.0	9.2	 25
  3	 18	54.0	8.0	 25
  4	 18	51.3	11.2	 20
  5	 18	45.0	6.1	 25
  6	 18	45.0	5.7	 25
  7	 18	52.3	9.1	 20
  8	 18	56.0	11.0	 25
  9	 18	45.0	7.2	 25
 10	 18	48.3	8.5	 20
 11	 18	45.0	7.4	 25
 12	 18	47.0	8.9	 25
 13	 18	49.3	6.2	 20
 14	 18	50.0	7.6	 25
 15	 18	60.0	10.8	 25
 16	 18	55.3	11.2	 20
 17	 18	59.0	12.1	 25
 18	 18	119.0	20.1	 25
 19	 18	78.8	14.7	 20
 20	 18	111.0	19.1	 25
 21	 18	95.0	12.7	 25
 22	 18	47.3	7.3	 20
 23	 18	93.0	19.5	 25
 24	 18	48.0	5.7	 25
 25	 18	48.5	8.7	 20
 26	 18	45.0	8.8	 25
 27	 18	47.0	6.7	 25
 28	 18	52.0	7.4	 20
 29	 18	54.0	8.2	 25
 30	 18	44.0	6.6	 25
 31	 18	47.3	7.4	 16
 32	 18	46.3	8.3	 20
 33	 18	46.5	8.1	 20
 34	 18	53.3	7.9	 16
 35	 18	50.3	8.4	 20
 36	 18	55.8	10.1	 20
 37	 18	46.3	8.4	 16
 38	 18	41.0	7.2	 20
 39	 18	47.5	16.6	 20
 40	 18	43.3	6.5	 16
 41	 18	46.0	8.6	 20
 42	 18	44.3	7.1	 20
 43	 18	47.0	8.8	 16
 44	 18	55.0	7.1	 20
 45	 18	46.3	7.5	 20
 46	 18	43.3	5.2	 16
 47	 18	48.0	9.7	 20
 48	 18	48.0	8.1	 20
 49	 18	51.3	9.5	 16
 50	 18	47.5	9.8	 20
 51	 18	52.3	8.5	 20
 52	 18	51.3	8.6	 16
 53	 18	59.3	9.8	 20
 54	 18	48.0	7.1	 20
 55	 18	49.5	9.0	 16
 56	 18	58.3	27.1	 20
 57	 18	51.5	63.9	 20
 58	 18	47.3	6.7	 16
 59	 18	50.3	7.9	 20
 60	 18	47.5	7.2	 20
 61	 18	50.3	7.2	 16
 62	 18	57.8	10.1	 20
 63	 18	52.5	11.0	 20
 64	 18	51.3	8.3	 16
 65	 18	56.0	12.6	 20
 66	 18	50.0	7.8	 20
 67	 18	62.5	12.0	 16
 68	 18	49.3	7.4	 20
 69	 18	49.3	8.0	 20
 70	 18	52.3	10.7	 16
 71	 18	46.3	7.1	 20
 72	 18	47.3	7.9	 20
 73	 18	49.3	7.9	 16
 74	 18	50.3	10.1	 20
 75	 18	51.3	7.1	 20
 76	 18	45.5	7.3	 16
 77	 18	68.3	11.5	 20
 78	 18	64.0	15.6	 20
 79	 18	50.3	9.6	 16
 80	 18	46.0	10.2	 20
 81	 18	51.3	7.0	 20
 82	 18	47.8	6.4	 16
 83	 18	50.0	10.0	 20
 84	 18	65.3	12.1	 20
 85	 18	49.3	6.6	 16
 86	 18	50.3	9.1	 20
 87	 18	51.5	8.6	 20
 88	 18	47.0	8.0	 16
 89	 18	76.0	14.2	 20
 90	 18	73.0	8.3	 20
 91	 18	91.0	20.6	 16
 92	 18	138.3	13.0	 20
 93	 18	113.3	14.7	 20
 94	 18	220.0	30.5	 16
 95	 18	90.3	22.9	 20
 96	 18	54.3	12.3	 16
 97	 18	54.3	7.7	 20
 98	 18	59.0	7.1	 20
 99	 18	47.5	9.0	 16
100	 18	47.3	7.8	 20
101	 18	49.8	8.2	 20
102	 18	52.0	7.3	 16
103	 18	94.0	15.4	 25
104	 18	59.0	10.0	 25
105	 18	67.3	6.7	 20
106	 18	62.0	11.1	 25
107	 18	92.0	13.9	 25
108	 18	82.8	13.4	 20
109	 18	68.0	10.5	 25
110	 18	69.0	10.8	 25
111	 18	59.3	8.4	 20
112	 18	55.0	9.4	 25
113	 18	62.0	10.2	 25
114	 18	47.3	8.0	 20
115	 18	51.0	8.1	 25
116	 18	57.0	8.4	 25
117	 18	52.5	7.7	 20
118	 18	70.0	14.1	 25
119	 18	76.0	10.1	 25
120	 18	251.0	47.8	 20
121	 18	93.0	18.7	 25
122	 18	67.0	9.1	 25
123	 18	48.0	5.4	 20
124	 18	52.0	9.5	 25
125	 18	46.0	7.6	 25
126	 18	54.0	13.1	 20
127	 18	61.0	12.1	 25
128	 18	54.0	6.7	 25
129	 18	52.0	8.1	 20
130	 18	56.0	10.0	 25
131	 18	58.0	10.4	 25
132	 18	58.0	7.7	 20
133	 18	52.0	10.2	 25
134	 18	49.0	8.8	 25
135	 18	57.8	9.4	 20
136	 18	80.0	11.8	 25
137	 18	48.0	7.6	 25
138	 18	58.0	7.4	 20
139	 18	49.0	7.7	 25
140	 18	91.0	12.9	 25
141	 18	200.8	24.1	 20
142	 18	170.0	18.2	 25
143	 18	369.0	27.3	 25
144	 18	51.0	7.2	 20
145	 18	71.0	134.2	 25
146	 18	48.0	8.6	 25
147	 18	50.5	6.8	 20
148	 18	49.0	10.6	 25
149	 18	49.0	6.9	 25
150	 18	51.3	10.1	 20
151	 18	51.0	8.2	 25
152	 18	48.0	6.4	 25
153	 18	49.0	16.7	 20
154	 18	52.0	19.5	 25
155	 18	53.0	8.7	 25
156	 18	62.5	9.1	 20
157	 18	65.0	9.3	 25
158	 18	72.0	10.2	 25
159	 18	117.0	18.9	 20
160	 18	107.0	13.9	 25
161	 18	123.0	14.9	 25
162	 18	71.3	12.1	 20
163	 18	71.0	9.2	 25
164	 18	83.0	13.3	 25
165	 18	122.0	16.6	 20
166	 18	167.0	124.7	 25
167	 18	76.0	12.1	 25
168	 18	66.3	9.8	 20
169	 18	65.0	11.3	 25
170	 18	47.0	6.7	 25
171	 18	48.0	6.7	 20
172	 18	50.0	8.1	 25
173	 18	47.0	9.9	 25
174	 18	49.0	7.2	 20
175	 18	48.0	7.5	 25
176	 18	48.0	9.9	 25
177	 18	62.8	10.9	 20
178	 18	45.0	9.3	 25
179	 18	51.0	8.9	 25
180	 18	50.3	8.0	 20
181	 18	53.0	13.0	 25
182	 18	47.0	7.4	 25
183	 18	49.5	7.8	 20
184	 18	59.0	10.9	 25
185	 18	50.0	8.7	 25
186	 18	54.5	7.8	 20
187	 18	83.0	15.8	 25
188	 18	101.0	14.3	 25
189	 18	53.3	10.7	 20
190	 18	50.0	16.0	 25
191	 18	63.0	8.7	 25
192	 18	51.3	10.0	 20
193	 18	52.0	10.5	 25
194	 18	62.0	9.0	 25
195	 18	64.5	10.5	 20
196	 18	61.0	11.8	 25
197	 18	98.0	15.4	 25
198	 18	57.0	8.7	 20
199	 18	53.0	11.3	 25
200	 18	50.0	10.4	 25
201	 18	41.5	6.4	 20
202	 18	58.0	9.3	 25
203	 18	57.0	9.7	 25
204	 18	42.3	6.1	 20
205	 18	47.0	6.8	 25
206	 18	48.0	8.6	 25
207	 18	49.5	8.2	 20
208	 18	51.0	9.3	 25
209	 18	47.0	9.0	 25
210	 18	84.3	16.5	 20
211	 18	51.0	8.2	 25
212	 18	47.0	8.6	 25
213	 18	48.5	6.9	 20
214	 18	51.0	7.9	 25
215	 18	48.0	12.0	 25
216	 18	49.3	8.7	 20
217	 18	47.0	7.1	 25
218	 18	45.0	8.9	 25
219	 18	72.3	69.8	 20
220	 18	50.0	10.1	 25
221	 18	44.5	9.7	 20
222	 18	43.0	6.9	 25
223	 18	44.0	7.9	 25
224	 18	47.0	6.7	 20
225	 18	47.0	8.2	 25
226	 18	50.0	7.2	 25
227	 18	51.3	8.6	 20
228	 18	51.0	14.1	 25
229	 18	60.0	12.3	 25
230	 18	69.3	11.8	 20
231	 18	54.0	9.4	 25
232	 18	48.0	7.7	 25
233	 18	54.0	8.1	 20
234	 18	49.0	8.7	 25
235	 18	47.0	8.3	 25
236	 18	56.3	24.9	 20
237	 18	59.0	10.4	 25
238	 18	57.0	9.0	 25
239	 18	60.3	9.9	 20
240	 18	65.0	10.1	 25
241	 18	85.0	20.0	 25
242	 18	96.5	19.7	 20
243	 18	82.0	13.4	 25
244	 18	54.0	7.2	 25
245	 18	45.3	5.7	 16
246	 18	49.0	8.8	 20
247	 18	52.5	8.1	 20
248	 18	54.0	5.9	 16
249	 18	58.8	11.7	 20
250	 18	50.3	8.3	 20
251	 18	55.5	9.5	 16
252	 18	46.3	6.9	 20
253	 18	52.3	9.3	 20
254	 18	56.8	12.7	 16
255	 18	51.3	8.1	 20
256	 18	45.3	6.4	 20
257	 18	50.8	7.1	 16
258	 18	55.0	9.5	 20
259	 18	55.0	9.7	 20
260	 18	62.0	12.2	 16
261	 18	72.3	7.8	 20
262	 18	105.3	16.8	 20
263	 18	57.0	9.6	 16
264	 18	56.0	9.2	 20
265	 18	60.5	8.4	 20
266	 18	73.3	7.9	 16
267	 18	55.5	12.6	 20
268	 18	53.3	9.6	 20
269	 18	49.3	7.1	 16
270	 18	50.0	6.2	 20
271	 18	54.0	9.9	 20
272	 18	46.0	8.2	 16
273	 18	48.3	8.2	 20
274	 18	57.3	10.2	 20
275	 18	49.3	7.2	 16
276	 18	56.0	11.8	 20
277	 18	51.5	8.3	 20
278	 18	47.0	7.3	 16
279	 18	57.5	7.7	 20
280	 18	50.0	7.1	 20
281	 18	46.0	6.9	 16
282	 18	50.0	7.8	 20
283	 18	53.3	7.5	 20
284	 18	50.5	9.1	 16
285	 18	54.0	6.4	 20
286	 18	51.5	12.5	 20
287	 18	64.0	10.3	 16
288	 18	52.0	7.3	 20
289	 18	89.8	18.2	 20
290	 18	50.5	9.0	 16
291	 18	54.5	9.4	 20
292	 18	55.0	6.5	 20
293	 18	55.3	6.5	 16
294	 18	110.3	15.6	 20
295	 18	103.3	16.4	 20
296	 18	324.0	37.3	 16
297	 18	118.8	15.5	 20
298	 18	179.5	30.9	 20
299	 18	97.3	12.9	 16
300	 18	68.5	9.4	 20
301	 18	74.3	12.3	 20
302	 18	203.3	32.5	 16
303	 18	60.3	10.4	 20
304	 18	48.8	7.4	 20
305	 18	45.3	6.7	 16
306	 18	62.3	9.8	 20
307	 18	62.3	8.9	 20
308	 18	51.3	6.9	 16
309	 18	114.8	13.1	 20
310	 18	141.5	22.5	 20
311	 18	89.0	13.5	 16
312	 18	84.3	11.3	 20
313	 18	82.8	12.4	 20
314	 18	84.0	10.1	 16
315	 18	142.5	20.8	 20
316	 18	77.0	16.2	 25
317	 18	71.0	10.6	 20
318	 18	86.0	9.2	 25
319	 18	55.0	9.3	 25
320	 18	56.0	11.6	 20
321	 18	57.0	7.8	 25
322	 18	104.0	17.6	 25
323	 18	101.5	15.9	 20
324	 18	147.0	17.5	 25
325	 18	123.0	13.1	 25
326	 18	68.8	8.8	 20
327	 18	71.0	12.5	 25
328	 18	206.0	22.1	 25
329	 18	459.5	37.7	 20
330	 18	112.0	28.0	 25
331	 18	55.0	9.4	 25
332	 18	49.3	7.7	 20
333	 18	53.0	12.9	 25
334	 18	107.0	14.5	 25
335	 18	73.3	12.1	 20
336	 18	57.0	8.8	 25
337	 18	50.0	8.3	 25
338	 18	64.3	12.8	 20
339	 18	1009.0	199.6	 25
340	 18	265.0	32.5	 25
341	 18	80.5	15.3	 20
342	 18	109.0	19.7	 25
343	 18	93.0	16.3	 25
344	 18	67.8	11.1	 20
345	 18	66.0	11.9	 25
346	 18	127.0	17.2	 25
347	 18	56.3	7.0	 20
348	 18	48.0	7.0	 25
349	 18	62.3	11.3	 20
350	 18	83.0	11.3	 25
351	 18	52.0	16.8	 25
352	 18	52.5	9.1	 20
353	 18	49.0	10.3	 25
354	 18	55.0	8.7	 25
355	 18	52.0	6.8	 20
356	 18	50.0	8.5	 25
357	 18	50.0	6.9	 25
358	 18	47.3	10.3	 20
359	 18	49.0	6.6	 25
360	 18	45.0	6.5	 25
361	 18	48.3	5.8	 20
362	 18	58.0	10.3	 25
363	 18	81.0	12.3	 25
364	 18	47.5	8.9	 20
365	 18	107.0	21.7	 25
366	 18	78.0	12.9	 25
367	 18	52.3	10.7	 20
368	 18	46.0	5.5	 25
369	 18	51.0	8.2	 25
370	 18	50.0	6.4	 20
371	 18	114.0	28.5	 25
372	 18	129.0	17.6	 25
373	 18	53.3	7.6	 20
374	 18	55.0	9.0	 25
375	 18	64.0	9.0	 25
376	 18	56.0	8.3	 20
377	 18	54.0	8.7	 25
378	 18	60.0	11.7	 25
379	 18	54.0	8.7	 20
380	 18	52.0	10.4	 25
381	 18	52.0	23.7	 25
382	 18	54.3	13.9	 20
383	 18	54.0	8.3	 25
384	 18	56.0	9.6	 25
385	 18	59.3	10.2	 20
386	 18	61.0	9.6	 25
387	 18	60.0	9.2	 25
388	 18	89.5	11.3	 20
389	 18	76.0	11.9	 25
390	 18	68.0	11.9	 25
391	 18	91.0	13.5	 20
392	 18	158.0	32.7	 25
393	 18	53.0	7.8	 25
394	 18	56.0	9.4	 20
395	 18	56.0	7.9	 25
396	 18	52.0	9.3	 25
397	 18	62.0	15.8	 20
398	 18	56.0	10.0	 25
399	 18	58.0	7.3	 25
400	 18	89.0	11.8	 20
401	 18	59.0	7.5	 25
402	 18	61.0	9.9	 25
403	 18	48.5	6.4	 20
404	 18	54.0	9.5	 25
405	 18	54.0	7.6	 25
406	 18	212.3	38.0	 20
407	 18	84.0	12.2	 25
408	 18	139.0	32.4	 25
409	 18	151.3	23.5	 20
410	 18	71.0	10.2	 25
411	 18	73.0	11.5	 25
412	 18	166.8	19.4	 20
413	 18	51.0	7.9	 25
414	 18	52.0	10.0	 25
415	 18	52.0	8.8	 20
416	 18	70.0	10.5	 25
417	 18	55.0	8.5	 25
418	 18	50.5	13.6	 20
419	 18	49.0	9.5	 25
420	 18	45.0	8.3	 25
421	 18	44.5	6.7	 20
422	 18	51.0	9.1	 25
423	 18	58.0	9.4	 25
424	 18	53.3	8.2	 20
425	 18	81.0	11.9	 25
426	 18	49.0	9.3	 25
427	 18	47.5	8.5	 20
428	 18	59.0	8.2	 25
429	 18	45.0	5.6	 25
430	 18	47.3	7.5	 20
431	 18	58.0	10.7	 25
432	 18	51.0	9.3	 25
433	 18	59.3	12.8	 20
434	 18	52.0	7.2	 25
435	 18	58.0	11.2	 25
436	 18	61.0	9.8	 20
437	 18	53.0	8.6	 25
438	 18	53.0	11.8	 25
439	 18	49.5	7.4	 20
440	 18	50.0	8.6	 25
441	 18	50.0	9.5	 25
442	 18	63.3	9.3	 20
443	 18	59.0	9.5	 25
444	 18	61.0	7.3	 25
445	 18	58.8	10.7	 20
446	 18	85.0	15.5	 25
447	 18	67.0	9.1	 25
448	 18	48.3	6.6	 20
449	 18	50.0	8.9	 25
450	 18	65.0	11.2	 25
451	 18	53.5	10.4	 20
452	 18	58.0	7.6	 25
453	 18	50.0	7.7	 25
454	 18	543.8	152.7	 20
455	 18	71.0	8.7	 25
456	 18	69.0	14.6	 25
457	 18	52.3	8.2	 20
458	 18	57.3	9.8	 20
459	 18	77.0	8.6	 20
460	 18	50.5	8.0	 16
461	 18	54.3	9.0	 20
462	 18	112.0	16.2	 20
463	 18	61.3	12.0	 16
464	 18	86.3	14.6	 20
465	 18	81.0	11.5	 20
466	 18	48.3	5.9	 16
467	 18	57.5	7.5	 20
468	 18	56.8	9.6	 20
469	 18	100.3	10.7	 16
470	 18	80.8	11.8	 20
471	 18	69.3	14.2	 20
472	 18	64.5	9.6	 16
473	 18	64.0	7.5	 20
474	 18	98.8	14.0	 16
475	 18	78.3	12.5	 20
476	 18	79.8	14.3	 20
477	 18	66.3	10.4	 16
478	 18	51.5	9.8	 20
479	 18	65.0	10.9	 20
480	 18	65.0	10.2	 16
481	 18	67.3	10.3	 20
482	 18	79.8	10.3	 20
483	 18	432.0	41.5	 16
484	 18	56.5	8.8	 20
485	 18	43.3	6.3	 20
486	 18	50.0	7.0	 16
487	 18	46.0	6.9	 20
488	 18	48.5	7.3	 20
489	 18	49.5	7.9	 16
490	 18	51.3	7.0	 20
491	 18	52.3	8.7	 20
492	 18	53.5	7.4	 16
493	 18	51.0	7.2	 20
494	 18	70.3	9.2	 20
495	 18	55.0	8.6	 16
496	 18	65.8	17.6	 20
497	 18	82.0	9.9	 20
498	 18	78.8	11.9	 16
499	 18	59.3	9.0	 20
500	 18	71.3	13.9	 20
501	 18	62.0	9.7	 16
502	 18	68.5	20.3	 20
503	 18	57.0	9.1	 20
504	 18	137.3	14.8	 16
505	 18	144.5	16.2	 20
506	 18	75.3	10.5	 20
507	 18	95.5	13.2	 16
508	 18	90.3	11.9	 20
509	 18	92.5	13.3	 20
510	 18	103.3	11.5	 16
511	 18	371.3	33.7	 20
512	 18	95.3	14.4	 20
513	 18	51.0	8.2	 16
514	 18	61.0	10.4	 20
515	 18	77.5	12.1	 20
516	 18	65.5	7.6	 16
517	 18	67.0	7.7	 20
518	 18	63.3	10.1	 20
519	 18	73.0	8.1	 16
520	 18	174.0	29.5	 20
521	 18	79.3	10.9	 20
522	 18	63.8	11.4	 16
523	 18	71.5	10.1	 20
524	 18	83.5	19.9	 20
525	 18	58.5	9.1	 16
526	 18	70.5	10.3	 20
527	 18	85.5	10.4	 20
528	 18	68.3	9.2	 16
529	 18	73.0	27.0	 25
530	 18	61.0	11.8	 25
531	 18	84.0	12.5	 20
532	 18	52.0	7.5	 25
533	 18	52.0	8.1	 25
534	 18	51.3	8.6	 20
535	 18	52.0	7.9	 25
536	 18	50.0	8.3	 25
537	 18	43.0	10.8	 20
538	 18	50.0	9.1	 25
539	 18	48.0	6.2	 25
540	 18	51.5	8.4	 20
541	 18	91.0	17.5	 25
542	 18	61.0	9.9	 25
543	 18	50.8	7.2	 20
544	 18	73.0	10.5	 25
545	 18	56.0	9.0	 25
546	 18	57.3	9.3	 20
547	 18	57.0	10.4	 25
548	 18	49.0	8.3	 25
549	 18	45.5	6.7	 20
550	 18	45.0	7.5	 25
551	 18	49.0	8.2	 25
552	 18	50.8	7.8	 20
553	 18	58.0	9.7	 25
554	 18	63.0	13.2	 25
555	 18	89.3	10.4	 20
556	 18	124.0	14.6	 25
557	 18	68.0	9.7	 25
558	 18	51.3	8.6	 20
559	 18	60.0	9.1	 25
560	 18	64.0	11.4	 25
561	 18	231.0	34.5	 20
562	 18	63.0	15.4	 25
563	 18	351.0	33.0	 25
564	 18	88.5	14.3	 20
565	 18	90.0	14.7	 25
566	 18	239.0	37.5	 25
567	 18	58.3	9.1	 20
568	 18	100.0	14.8	 25
569	 18	51.0	7.0	 25
570	 18	110.5	17.0	 20
571	 18	57.0	7.9	 25
572	 18	85.0	13.6	 25
573	 18	225.0	25.8	 20
574	 18	180.0	15.1	 25
575	 18	65.0	7.0	 25
576	 18	71.8	9.8	 20
577	 18	133.0	39.6	 25
578	 18	56.0	9.9	 25
579	 18	59.0	9.9	 20
580	 18	50.0	7.6	 25
581	 18	45.0	8.2	 25
582	 18	245.5	26.3	 20
583	 18	172.0	24.0	 25
584	 18	92.0	14.0	 25
585	 18	49.0	7.1	 20
586	 18	50.0	7.4	 25
587	 18	56.0	8.6	 25
588	 18	97.0	26.6	 20
589	 18	59.0	11.6	 25
590	 18	119.0	14.8	 25
591	 18	55.5	9.3	 20
592	 18	50.0	6.5	 25
593	 18	53.0	10.9	 25
594	 18	68.5	8.4	 20
595	 18	49.0	8.4	 25
596	 18	58.0	11.1	 25
597	 18	48.3	10.2	 20
598	 18	71.0	11.2	 25
599	 18	93.3	14.5	 20
600	 18	139.0	29.5	 25
601	 18	78.0	10.9	 25
602	 18	49.0	8.0	 20
603	 18	56.0	11.2	 25
604	 18	53.0	34.4	 25
605	 18	66.5	12.6	 20
606	 18	74.0	10.6	 25
607	 18	55.0	8.8	 25
608	 18	52.0	6.6	 20
609	 18	57.0	8.3	 25
610	 18	69.0	9.7	 25
611	 18	68.0	5.5	 20
612	 18	124.0	27.5	 25
613	 18	51.0	6.4	 25
614	 18	50.5	7.1	 20
615	 18	49.0	6.6	 25
616	 18	50.0	7.2	 25
617	 18	51.3	9.0	 20
618	 18	51.0	7.6	 25
619	 18	52.0	9.1	 25
620	 18	155.5	14.6	 20
621	 18	434.0	49.3	 25
622	 18	357.0	62.4	 25
623	 18	67.3	9.4	 20
624	 18	147.0	17.6	 25
625	 18	53.0	8.7	 25
626	 18	55.0	10.5	 20
627	 18	98.0	15.7	 25
628	 18	51.0	9.7	 25
629	 18	58.5	7.8	 20
630	 18	49.0	7.9	 25
631	 18	60.0	9.2	 25
632	 18	55.0	9.9	 20
633	 18	48.0	5.9	 25
634	 18	50.0	8.3	 25
635	 18	44.8	5.9	 20
636	 18	51.0	7.2	 25
637	 18	52.0	8.6	 25
638	 18	47.8	5.8	 20
639	 18	1672.0	428.1	 25
  0	 19	61.0	9.7	 20
  1	 19	160.3	16.6	 16
  2	 19	48.5	6.2	 20
  3	 19	59.0	7.5	 20
  4	 19	60.0	8.6	 16
  5	 19	47.0	8.7	 20
  6	 19	54.0	8.3	 20
  7	 19	47.0	10.9	 16
  8	 19	49.5	8.2	 20
  9	 19	54.0	9.2	 20
 10	 19	42.0	8.1	 16
 11	 19	46.3	9.3	 20
 12	 19	50.3	8.2	 20
 13	 19	121.5	16.2	 16
 14	 19	45.3	7.8	 20
 15	 19	46.0	6.7	 20
 16	 19	60.3	10.6	 16
 17	 19	55.3	9.2	 20
 18	 19	87.3	11.8	 20
 19	 19	51.3	7.5	 16
 20	 19	58.3	8.2	 20
 21	 19	155.8	24.5	 20
 22	 19	151.8	24.2	 16
 23	 19	81.8	14.6	 20
 24	 19	61.5	5.4	 20
 25	 19	71.0	10.8	 16
 26	 19	143.0	17.4	 20
 27	 19	54.0	7.2	 20
 28	 19	57.3	8.1	 16
 29	 19	69.0	17.1	 20
 30	 19	58.0	6.7	 20
 31	 19	48.0	8.3	 20
 32	 19	51.0	8.2	 25
 33	 19	118.0	19.1	 25
 34	 19	68.3	12.7	 20
 35	 19	64.0	8.4	 25
 36	 19	45.0	7.0	 25
 37	 19	46.5	7.3	 20
 38	 19	47.0	7.6	 25
 39	 19	50.0	8.5	 25
 40	 19	49.0	7.0	 20
 41	 19	51.0	9.7	 25
 42	 19	40.0	6.6	 25
 43	 19	46.0	7.8	 20
 44	 19	46.0	8.7	 25
 45	 19	45.0	7.6	 25
 46	 19	44.5	7.6	 20
 47	 19	48.0	7.3	 25
 48	 19	56.0	10.5	 25
 49	 19	49.5	9.4	 20
 50	 19	55.0	8.5	 25
 51	 19	50.0	7.9	 25
 52	 19	90.5	11.4	 20
 53	 19	51.0	9.9	 25
 54	 19	50.0	7.1	 25
 55	 19	52.5	9.9	 20
 56	 19	49.0	9.1	 25
 57	 19	53.0	8.9	 25
 58	 19	49.3	9.1	 20
 59	 19	148.0	39.1	 25
 60	 19	55.0	8.3	 25
 61	 19	54.0	5.6	 20
 62	 19	58.0	7.7	 25
 63	 19	50.0	16.4	 25
 64	 19	48.3	10.0	 20
 65	 19	49.0	8.5	 25
 66	 19	51.0	9.2	 25
 67	 19	48.3	9.6	 20
 68	 19	90.0	17.8	 25
 69	 19	69.0	11.6	 25
 70	 19	49.5	6.2	 20
 71	 19	47.0	8.5	 25
 72	 19	56.0	8.7	 25
 73	 19	46.3	8.7	 20
 74	 19	50.0	6.8	 25
 75	 19	118.0	21.4	 25
 76	 19	54.5	9.7	 20
 77	 19	53.0	12.7	 25
 78	 19	141.0	14.6	 25
 79	 19	202.3	23.5	 20
 80	 19	170.0	22.9	 25
 81	 19	83.0	10.4	 25
 82	 19	53.5	12.0	 20
 83	 19	66.0	9.3	 25
 84	 19	98.0	14.2	 25
 85	 19	52.8	9.2	 20
 86	 19	62.0	13.9	 25
 87	 19	57.0	8.5	 25
 88	 19	63.3	12.1	 20
 89	 19	65.0	10.8	 25
 90	 19	183.0	27.5	 25
 91	 19	242.8	28.4	 20
 92	 19	368.0	32.1	 25
 93	 19	202.0	28.2	 25
 94	 19	351.5	27.3	 20
 95	 19	318.0	29.9	 25
 96	 19	118.0	18.4	 25
 97	 19	212.0	24.6	 20
 98	 19	51.0	26.1	 25
 99	 19	44.5	6.9	 20
100	 19	42.0	8.5	 25
101	 19	46.0	7.7	 25
102	 19	316.0	51.0	 20
103	 19	65.0	11.0	 25
104	 19	57.0	10.1	 25
105	 19	53.0	5.5	 20
106	 19	54.0	10.4	 25
107	 19	54.0	8.3	 25
108	 19	51.5	8.4	 20
109	 19	47.0	7.2	 25
110	 19	53.0	14.7	 25
111	 19	51.3	7.1	 20
112	 19	66.0	9.6	 25
113	 19	60.0	10.3	 25
114	 19	66.8	9.4	 20
115	 19	49.0	7.5	 25
116	 19	74.0	13.0	 25
117	 19	117.8	17.8	 20
118	 19	244.0	39.7	 25
119	 19	81.0	14.5	 25
120	 19	91.3	12.2	 20
121	 19	56.0	9.0	 25
122	 19	73.0	14.0	 25
123	 19	47.5	8.1	 20
124	 19	52.0	15.3	 25
125	 19	309.0	59.2	 25
126	 19	50.3	8.1	 20
127	 19	269.0	54.4	 25
128	 19	47.0	6.6	 25
129	 19	50.3	9.4	 20
130	 19	106.0	19.2	 25
131	 19	51.0	9.0	 25
132	 19	98.3	9.4	 20
133	 19	51.0	6.4	 25
134	 19	51.0	7.8	 25
135	 19	82.5	8.9	 20
136	 19	124.0	20.7	 25
137	 19	49.0	8.5	 25
138	 19	53.0	7.9	 20
139	 19	49.0	6.5	 25
140	 19	70.0	12.3	 25
141	 19	182.5	22.1	 20
142	 19	120.0	14.2	 25
143	 19	220.0	19.6	 25
144	 19	339.8	35.3	 20
145	 19	360.0	34.9	 25
146	 19	63.0	9.1	 25
147	 19	47.3	13.1	 20
148	 19	51.0	10.1	 25
149	 19	49.0	6.4	 25
150	 19	58.3	10.4	 20
151	 19	60.0	8.9	 25
152	 19	132.0	17.6	 25
153	 19	70.3	10.5	 20
154	 19	48.0	6.3	 25
155	 19	49.0	7.6	 25
156	 19	59.0	7.1	 20
157	 19	70.0	9.4	 25
158	 19	66.0	10.1	 25
159	 19	49.3	10.2	 20
160	 19	105.0	16.2	 25
161	 19	126.0	14.1	 25
162	 19	175.3	19.1	 20
163	 19	235.0	21.1	 25
164	 19	252.0	31.7	 25
165	 19	76.3	14.6	 20
166	 19	102.0	17.1	 25
167	 19	197.0	16.9	 25
168	 19	158.5	18.5	 20
169	 19	84.0	16.3	 25
170	 19	62.0	8.2	 25
171	 19	54.5	9.2	 20
172	 19	55.0	7.0	 25
173	 19	50.8	6.7	 20
174	 19	54.3	8.0	 16
175	 19	187.3	23.0	 20
176	 19	347.0	35.3	 20
177	 19	92.3	16.3	 16
178	 19	49.3	6.1	 20
179	 19	46.5	7.6	 20
180	 19	67.3	9.6	 16
181	 19	50.0	6.6	 20
182	 19	51.0	8.8	 20
183	 19	58.5	10.8	 16
184	 19	76.8	11.6	 20
185	 19	63.3	8.3	 20
186	 19	57.3	5.3	 16
187	 19	58.0	11.6	 20
188	 19	75.8	12.4	 20
189	 19	56.0	10.3	 16
190	 19	52.3	11.1	 20
191	 19	51.5	8.9	 20
192	 19	113.8	22.2	 16
193	 19	603.0	127.7	 20
194	 19	57.5	7.3	 20
195	 19	47.5	8.8	 16
196	 19	47.0	8.2	 20
197	 19	733.0	88.9	 20
198	 19	70.3	13.5	 16
199	 19	61.0	10.3	 20
200	 19	54.0	9.3	 20
201	 19	45.3	7.1	 16
202	 19	44.5	7.9	 20
203	 19	46.5	8.5	 20
204	 19	45.0	6.1	 16
205	 19	56.3	9.6	 20
206	 19	49.3	9.2	 20
207	 19	63.3	14.3	 16
208	 19	63.0	10.0	 20
209	 19	57.0	9.5	 20
210	 19	46.3	9.5	 16
211	 19	43.0	8.1	 20
212	 19	47.0	7.7	 20
213	 19	49.0	9.1	 16
214	 19	53.0	8.3	 20
215	 19	344.0	48.7	 20
216	 19	63.0	7.9	 16
217	 19	54.5	8.3	 20
218	 19	49.8	7.4	 20
219	 19	57.0	5.5	 16
220	 19	70.8	11.4	 20
221	 19	46.3	7.8	 20
222	 19	44.0	5.8	 16
223	 19	51.3	10.9	 20
224	 19	51.3	6.4	 16
225	 19	45.3	5.3	 20
226	 19	50.0	8.8	 20
227	 19	55.5	8.2	 16
228	 19	53.0	8.0	 20
229	 19	49.0	8.6	 20
230	 19	53.0	8.5	 16
231	 19	50.3	9.0	 20
232	 19	47.0	7.5	 20
233	 19	57.5	6.3	 16
234	 19	51.8	10.8	 20
235	 19	51.8	7.9	 20
236	 19	54.0	9.0	 16
237	 19	61.3	7.8	 20
238	 19	55.0	8.6	 20
239	 19	73.5	10.1	 16
240	 19	57.3	7.7	 20
241	 19	46.0	7.8	 20
242	 19	55.8	8.0	 16
243	 19	168.3	67.6	 20
244	 19	167.3	18.0	 20
245	 19	90.0	10.7	 20
246	 19	66.0	10.1	 25
247	 19	79.0	10.4	 25
248	 19	54.0	8.1	 20
249	 19	47.0	8.6	 25
250	 19	71.0	9.6	 25
251	 19	96.8	13.3	 20
252	 19	101.0	11.3	 25
253	 19	93.0	14.7	 25
254	 19	64.0	12.4	 20
255	 19	53.0	7.8	 25
256	 19	56.0	10.2	 25
257	 19	62.3	11.6	 20
258	 19	49.0	9.4	 25
259	 19	53.0	11.5	 25
260	 19	48.8	11.0	 20
261	 19	58.0	8.7	 25
262	 19	78.0	12.1	 25
263	 19	71.0	13.3	 20
264	 19	200.0	23.6	 25
265	 19	59.0	9.7	 25
266	 19	174.0	20.4	 20
267	 19	76.0	14.2	 25
268	 19	109.0	12.2	 25
269	 19	121.5	17.5	 20
270	 19	56.0	10.4	 25
271	 19	87.0	17.2	 25
272	 19	60.5	11.6	 20
273	 19	51.0	9.1	 25
274	 19	50.0	9.6	 25
275	 19	74.8	9.5	 20
276	 19	54.0	11.5	 25
277	 19	73.0	11.2	 25
278	 19	60.5	11.2	 20
279	 19	77.0	14.1	 25
280	 19	63.0	13.5	 25
281	 19	60.0	9.1	 20
282	 19	56.0	10.4	 25
283	 19	251.0	27.0	 25
284	 19	76.5	12.4	 20
285	 19	69.0	11.1	 25
286	 19	106.0	14.2	 25
287	 19	55.0	10.2	 20
288	 19	62.0	11.9	 25
289	 19	94.0	18.0	 25
290	 19	377.8	32.2	 20
291	 19	167.0	22.6	 25
292	 19	91.0	12.4	 25
293	 19	78.3	12.7	 20
294	 19	73.0	13.6	 25
295	 19	59.0	12.0	 25
296	 19	108.5	19.1	 20
297	 19	57.0	8.2	 25
298	 19	71.0	9.2	 25
299	 19	85.5	13.8	 20
300	 19	137.0	16.6	 25
301	 19	91.0	21.9	 25
302	 19	65.3	6.6	 20
303	 19	54.0	10.6	 25
304	 19	50.0	7.4	 25
305	 19	49.5	7.7	 20
306	 19	51.0	15.5	 25
307	 19	52.0	7.4	 25
308	 19	107.0	25.6	 20
309	 19	52.0	7.6	 25
310	 19	62.0	8.8	 25
311	 19	213.5	22.9	 20
312	 19	64.0	11.4	 25
313	 19	54.0	11.4	 25
314	 19	55.0	7.9	 20
315	 19	61.0	10.6	 25
316	 19	58.0	9.8	 25
317	 19	79.3	10.1	 20
318	 19	61.0	8.9	 25
319	 19	48.0	6.9	 25
320	 19	50.5	7.1	 20
321	 19	51.0	8.0	 25
322	 19	47.0	7.2	 25
323	 19	107.3	16.1	 20
324	 19	102.0	16.5	 25
325	 19	212.0	24.3	 25
326	 19	49.0	5.8	 20
327	 19	50.0	8.9	 25
328	 19	484.0	73.8	 25
329	 19	152.0	20.3	 20
330	 19	114.0	19.7	 25
331	 19	65.0	11.7	 25
332	 19	49.3	9.8	 20
333	 19	92.0	13.6	 25
334	 19	103.0	16.3	 25
335	 19	58.3	9.4	 20
336	 19	102.0	14.9	 25
337	 19	60.0	7.7	 25
338	 19	53.3	7.8	 20
339	 19	52.0	7.2	 25
340	 19	56.0	11.3	 25
341	 19	46.0	7.3	 20
342	 19	52.0	8.1	 25
343	 19	54.0	9.7	 25
344	 19	51.0	11.7	 20
345	 19	223.0	39.1	 25
346	 19	566.0	48.6	 25
347	 19	181.3	39.8	 20
348	 19	81.0	11.9	 25
349	 19	58.8	9.5	 20
350	 19	75.0	8.5	 25
351	 19	49.0	6.9	 25
352	 19	53.3	9.9	 20
353	 19	72.0	11.3	 25
354	 19	56.0	8.9	 25
355	 19	75.0	40.2	 20
356	 19	49.0	9.5	 25
357	 19	49.0	7.8	 25
358	 19	54.3	9.2	 20
359	 19	53.0	7.0	 25
360	 19	53.0	10.2	 25
361	 19	50.0	7.3	 20
362	 19	50.0	8.3	 25
363	 19	55.0	7.3	 25
364	 19	50.3	9.8	 20
365	 19	47.0	7.0	 25
366	 19	47.0	8.7	 25
367	 19	46.3	8.2	 20
368	 19	47.0	6.6	 25
369	 19	56.0	10.1	 25
370	 19	49.8	8.4	 20
371	 19	52.0	10.4	 25
372	 19	125.0	20.6	 25
373	 19	75.3	12.2	 20
374	 19	63.0	9.9	 25
375	 19	277.0	34.9	 25
376	 19	91.3	13.2	 20
377	 19	51.0	9.5	 25
378	 19	78.0	13.2	 25
379	 19	67.3	9.5	 20
380	 19	84.0	15.2	 25
381	 19	51.0	8.0	 25
382	 19	99.5	17.4	 20
383	 19	50.0	6.7	 25
384	 19	55.0	9.4	 25
385	 19	54.0	10.0	 20
386	 19	60.0	9.3	 25
387	 19	56.3	8.3	 20
388	 19	53.5	10.1	 16
389	 19	85.3	9.3	 20
390	 19	65.0	11.0	 20
391	 19	52.0	7.8	 16
392	 19	54.8	10.5	 20
393	 19	51.0	7.1	 20
394	 19	64.3	9.7	 16
395	 19	74.5	9.9	 20
396	 19	201.8	25.0	 20
397	 19	165.0	19.7	 16
398	 19	89.3	13.9	 20
399	 19	107.8	11.9	 20
400	 19	84.3	10.9	 16
401	 19	82.3	8.7	 20
402	 19	120.5	15.6	 20
403	 19	53.3	9.7	 16
404	 19	63.5	10.1	 20
405	 19	103.3	13.8	 20
406	 19	48.3	8.3	 16
407	 19	96.0	12.8	 20
408	 19	57.3	9.4	 20
409	 19	51.0	8.8	 16
410	 19	225.3	34.8	 20
411	 19	561.3	54.3	 20
412	 19	144.5	15.3	 16
413	 19	189.5	14.8	 20
414	 19	59.3	8.5	 20
415	 19	47.8	7.8	 16
416	 19	49.0	12.5	 20
417	 19	63.5	9.2	 20
418	 19	67.8	9.0	 16
419	 19	53.3	9.5	 20
420	 19	47.0	9.5	 20
421	 19	54.5	10.9	 16
422	 19	47.3	7.0	 20
423	 19	48.5	9.9	 20
424	 19	59.8	11.2	 16
425	 19	62.3	11.4	 20
426	 19	113.0	15.7	 20
427	 19	62.8	11.4	 16
428	 19	68.5	9.2	 20
429	 19	57.3	9.9	 20
430	 19	47.3	9.7	 16
431	 19	88.8	16.5	 20
432	 19	75.0	11.5	 20
433	 19	233.0	17.7	 16
434	 19	67.3	16.0	 20
435	 19	56.3	10.0	 20
436	 19	55.0	8.1	 16
437	 19	55.8	29.1	 20
438	 19	75.3	13.6	 20
439	 19	48.3	6.3	 16
440	 19	58.3	11.0	 20
441	 19	51.0	8.5	 20
442	 19	52.5	7.6	 16
443	 19	56.0	7.6	 20
444	 19	56.5	8.8	 20
445	 19	60.3	9.9	 16
446	 19	125.5	21.5	 20
447	 19	62.5	10.4	 20
448	 19	62.8	11.6	 16
449	 19	80.3	16.2	 20
450	 19	66.5	9.5	 20
451	 19	53.5	6.5	 16
452	 19	55.3	10.9	 20
453	 19	51.3	7.5	 20
454	 19	52.5	9.0	 16
455	 19	52.3	7.1	 20
456	 19	52.0	8.8	 20
457	 19	46.0	5.5	 16
458	 19	49.0	6.5	 25
459	 19	49.0	8.8	 25
460	 19	47.5	5.9	 20
461	 19	142.0	15.6	 25
462	 19	75.0	13.0	 25
463	 19	989.5	72.0	 20
464	 19	94.0	12.4	 25
465	 19	137.0	20.4	 25
466	 19	198.5	24.6	 20
467	 19	82.0	14.8	 25
468	 19	75.0	11.4	 25
469	 19	64.8	10.8	 20
470	 19	171.0	25.8	 25
471	 19	116.0	16.9	 25
472	 19	55.3	10.2	 20
473	 19	89.0	13.2	 25
474	 19	61.5	8.1	 20
475	 19	52.0	6.9	 25
476	 19	90.0	10.1	 25
477	 19	54.8	8.0	 20
478	 19	55.0	9.8	 25
479	 19	63.0	7.8	 25
480	 19	206.8	27.1	 20
481	 19	53.0	10.6	 25
482	 19	64.0	11.8	 25
483	 19	56.5	7.2	 20
484	 19	52.0	11.1	 25
485	 19	50.0	8.4	 25
486	 19	47.3	7.1	 20
487	 19	45.0	7.1	 25
488	 19	50.0	8.7	 25
489	 19	57.3	11.2	 20
490	 19	61.0	8.8	 25
491	 19	54.0	9.1	 25
492	 19	49.5	16.6	 20
493	 19	45.0	6.9	 25
494	 19	59.0	9.1	 25
495	 19	55.3	8.8	 20
496	 19	48.0	9.2	 25
497	 19	56.0	8.7	 25
498	 19	130.5	13.4	 20
499	 19	65.0	8.7	 25
500	 19	61.0	6.8	 25
501	 19	61.0	9.3	 20
502	 19	59.0	9.9	 25
503	 19	97.0	19.7	 25
504	 19	59.3	10.3	 20
505	 19	83.0	12.5	 25
506	 19	66.0	11.2	 25
507	 19	65.3	7.0	 20
508	 19	53.0	7.5	 25
509	 19	98.0	12.0	 25
510	 19	86.0	12.5	 20
511	 19	68.0	12.3	 25
512	 19	64.0	9.2	 25
513	 19	78.0	10.3	 20
514	 19	111.0	16.9	 25
515	 19	50.0	8.0	 25
516	 19	73.5	11.0	 20
517	 19	105.0	13.5	 25
518	 19	74.0	8.3	 25
519	 19	200.5	20.5	 20
520	 19	78.0	9.7	 25
521	 19	214.0	30.8	 25
522	 19	161.5	17.6	 20
523	 19	77.0	11.1	 25
524	 19	108.0	20.2	 25
525	 19	81.5	10.3	 20
526	 19	66.0	10.0	 25
527	 19	87.0	13.6	 25
528	 19	86.3	17.5	 20
529	 19	58.0	9.5	 25
530	 19	60.0	9.4	 25
531	 19	52.5	7.4	 20
532	 19	83.0	11.6	 25
533	 19	68.0	12.7	 25
534	 19	50.8	7.3	 20
535	 19	49.0	6.7	 25
536	 19	83.0	13.7	 25
537	 19	65.3	11.5	 20
538	 19	489.0	64.2	 25
539	 19	59.0	10.8	 25
540	 19	47.5	7.8	 20
541	 19	60.0	10.5	 25
542	 19	57.0	7.8	 25
543	 19	56.5	13.3	 20
544	 19	55.0	8.4	 25
545	 19	52.0	6.2	 25
546	 19	80.5	13.5	 20
547	 19	252.0	40.3	 25
548	 19	88.0	10.6	 25
549	 19	49.0	7.0	 20
550	 19	51.0	9.1	 25
551	 19	44.0	6.7	 25
552	 19	85.0	17.2	 20
553	 19	49.0	7.5	 25
554	 19	52.0	7.8	 25
555	 19	107.3	20.1	 20
556	 19	78.0	12.6	 25
557	 19	164.0	16.9	 25
558	 19	70.0	9.6	 20
559	 19	50.0	7.6	 25
560	 19	57.0	12.7	 25
561	 19	59.3	8.2	 20
562	 19	161.0	20.2	 25
563	 19	418.0	48.4	 25
564	 19	136.8	18.1	 20
565	 19	65.0	9.5	 25
566	 19	81.0	10.5	 25
567	 19	120.0	19.1	 20
568	 19	77.0	9.2	 25
569	 19	118.0	16.7	 25
570	 19	60.0	10.2	 20
571	 19	93.0	16.6	 25
572	 19	183.0	23.0	 25
573	 19	322.3	35.0	 20
574	 19	245.0	21.7	 25
575	 19	268.0	33.0	 25
576	 19	109.8	15.2	 20
577	 19	126.0	16.0	 25
578	 19	317.0	28.4	 25
579	 19	149.3	22.1	 20
580	 19	336.0	37.8	 25
581	 19	90.0	12.5	 25
582	 19	50.3	8.8	 20
583	 19	54.0	8.5	 25
584	 19	50.0	7.9	 25
585	 19	46.0	8.3	 20
586	 19	52.0	15.3	 25
587	 19	49.0	7.3	 25
588	 19	67.5	8.2	 20
589	 19	147.0	15.7	 25
590	 19	91.0	18.8	 25
591	 19	53.3	7.4	 20
592	 19	59.0	11.4	 25
593	 19	199.0	37.4	 25
594	 19	292.0	43.2	 20
595	 19	53.0	9.5	 25
596	 19	49.0	8.4	 25
597	 19	63.3	10.1	 20
598	 19	124.0	16.3	 25
599	 19	63.0	8.9	 25
600	 19	54.5	8.3	 16
601	 19	48.3	6.2	 20
602	 19	123.3	12.6	 16
603	 19	248.3	27.2	 20
604	 19	72.5	57.0	 20
605	 19	67.5	28.3	 16
606	 19	49.3	7.6	 20
607	 19	67.3	8.7	 20
608	 19	61.8	10.3	 16
609	 19	152.8	20.3	 20
610	 19	199.5	28.9	 20
611	 19	70.0	12.0	 16
612	 19	75.3	10.7	 20
613	 19	66.3	9.3	 20
614	 19	69.8	10.6	 16
615	 19	357.3	45.4	 20
616	 19	359.5	22.1	 20
617	 19	53.5	5.3	 16
618	 19	79.5	15.0	 20
619	 19	67.0	10.5	 20
620	 19	119.3	17.3	 16
621	 19	260.8	29.6	 20
622	 19	97.8	11.2	 20
623	 19	256.0	25.3	 16
624	 19	183.0	19.4	 20
625	 19	80.5	13.7	 20
626	 19	52.3	6.0	 16
627	 19	63.5	11.9	 20
628	 19	47.3	7.9	 20
629	 19	59.8	8.8	 16
630	 19	137.3	17.6	 20
631	 19	117.8	17.7	 20
632	 19	90.8	14.8	 16
633	 19	58.8	11.4	 20
634	 19	74.0	16.3	 20
635	 19	61.3	11.4	 16
636	 19	50.8	9.8	 20
637	 19	52.3	7.7	 20
638	 19	66.3	11.0	 16
639	 19	63.3	11.2	 20
  0	 20	1921.0	351.0	 25
  1	 20	81.5	13.3	 20
  2	 20	55.0	10.1	 25
  3	 20	65.0	10.9	 25
  4	 20	55.3	8.8	 20
  5	 20	49.0	11.3	 25
  6	 20	54.0	10.0	 25
  7	 20	44.0	7.6	 20
  8	 20	88.0	62.3	 25
  9	 20	48.0	5.6	 25
 10	 20	45.5	8.2	 20
 11	 20	49.0	8.7	 25
 12	 20	50.0	6.8	 25
 13	 20	53.8	9.7	 20
 14	 20	52.0	8.7	 25
 15	 20	52.0	8.8	 25
 16	 20	80.5	12.2	 20
 17	 20	61.0	15.4	 25
 18	 20	58.0	12.5	 25
 19	 20	50.8	7.3	 20
 20	 20	53.0	9.3	 25
 21	 20	67.0	8.9	 25
 22	 20	73.3	11.4	 20
 23	 20	68.0	8.4	 25
 24	 20	72.0	11.6	 25
 25	 20	534.5	95.6	 20
 26	 20	295.0	45.6	 25
 27	 20	57.0	9.2	 25
 28	 20	59.0	9.9	 20
 29	 20	55.0	9.1	 25
 30	 20	55.0	10.2	 25
 31	 20	45.3	7.7	 20
 32	 20	51.0	8.7	 25
 33	 20	49.0	10.1	 25
 34	 20	60.8	7.1	 20
 35	 20	50.0	7.9	 25
 36	 20	47.0	6.4	 25
 37	 20	45.0	7.7	 20
 38	 20	48.0	9.0	 25
 39	 20	48.0	8.4	 25
 40	 20	46.0	12.6	 20
 41	 20	45.0	8.7	 25
 42	 20	49.0	13.0	 25
 43	 20	44.8	7.2	 20
 44	 20	44.0	7.8	 25
 45	 20	56.0	19.8	 25
 46	 20	49.0	6.9	 20
 47	 20	54.0	10.5	 25
 48	 20	54.0	12.2	 25
 49	 20	48.3	8.1	 20
 50	 20	49.0	9.6	 25
 51	 20	47.0	7.9	 25
 52	 20	66.0	9.2	 20
 53	 20	52.0	10.9	 25
 54	 20	47.0	8.1	 25
 55	 20	52.3	7.2	 20
 56	 20	51.0	9.4	 25
 57	 20	46.0	7.4	 25
 58	 20	43.3	5.8	 20
 59	 20	56.0	8.1	 25
 60	 20	48.0	7.4	 25
 61	 20	47.0	8.0	 20
 62	 20	52.0	14.2	 25
 63	 20	51.0	9.7	 25
 64	 20	49.3	9.3	 20
 65	 20	49.0	13.2	 25
 66	 20	46.0	7.9	 25
 67	 20	47.3	7.9	 20
 68	 20	63.0	8.8	 25
 69	 20	53.0	8.0	 25
 70	 20	49.5	7.3	 20
 71	 20	47.0	7.2	 25
 72	 20	50.0	8.5	 25
 73	 20	43.3	16.6	 20
 74	 20	43.0	7.0	 25
 75	 20	49.0	7.1	 25
 76	 20	57.0	9.5	 20
 77	 20	55.0	27.5	 25
 78	 20	166.0	24.4	 25
 79	 20	133.5	24.9	 20
 80	 20	115.0	25.6	 25
 81	 20	62.0	9.9	 25
 82	 20	49.3	10.8	 20
 83	 20	81.0	12.6	 25
 84	 20	53.0	7.6	 25
 85	 20	70.3	15.3	 20
 86	 20	49.0	8.1	 25
 87	 20	55.0	9.3	 25
 88	 20	57.0	11.4	 20
 89	 20	54.0	7.5	 25
 90	 20	100.0	13.5	 25
 91	 20	138.3	20.4	 20
 92	 20	253.0	20.0	 25
 93	 20	106.0	14.8	 25
 94	 20	148.0	18.8	 20
 95	 20	149.0	21.4	 25
 96	 20	95.0	18.1	 25
 97	 20	66.0	8.5	 20
 98	 20	48.0	7.4	 25
 99	 20	44.0	7.2	 20
100	 20	46.0	11.0	 25
101	 20	42.0	6.8	 25
102	 20	61.3	11.7	 16
103	 20	43.3	9.8	 20
104	 20	47.5	6.3	 20
105	 20	45.8	7.9	 16
106	 20	48.0	8.7	 20
107	 20	50.0	4.8	 20
108	 20	47.3	7.4	 16
109	 20	45.0	6.6	 20
110	 20	52.8	9.2	 20
111	 20	44.0	4.5	 16
112	 20	83.0	11.7	 20
113	 20	62.3	12.2	 20
114	 20	72.8	12.9	 16
115	 20	52.3	8.9	 20
116	 20	47.3	7.6	 20
117	 20	156.3	18.8	 16
118	 20	313.0	49.6	 20
119	 20	76.0	11.0	 20
120	 20	74.0	12.0	 16
121	 20	50.3	7.7	 20
122	 20	51.0	8.9	 20
123	 20	52.5	9.1	 16
124	 20	58.3	10.4	 20
125	 20	125.8	19.2	 20
126	 20	48.3	9.1	 16
127	 20	57.8	10.3	 20
128	 20	50.3	10.3	 20
129	 20	49.0	9.4	 16
130	 20	58.0	12.2	 20
131	 20	50.0	6.5	 20
132	 20	64.5	13.8	 16
133	 20	55.0	9.8	 20
134	 20	57.8	9.5	 20
135	 20	56.0	9.8	 16
136	 20	50.8	7.1	 20
137	 20	46.3	7.1	 20
138	 20	50.3	6.7	 16
139	 20	52.3	8.6	 20
140	 20	83.3	10.9	 20
141	 20	116.3	15.0	 16
142	 20	95.8	11.3	 20
143	 20	135.3	13.5	 20
144	 20	119.5	16.6	 16
145	 20	195.5	22.6	 20
146	 20	53.3	10.0	 20
147	 20	46.5	6.4	 16
148	 20	56.0	7.1	 20
149	 20	50.3	10.2	 20
150	 20	55.8	7.5	 16
151	 20	80.3	14.1	 20
152	 20	74.3	9.9	 20
153	 20	52.5	9.4	 16
154	 20	49.3	7.2	 20
155	 20	47.0	6.7	 20
156	 20	47.8	8.0	 16
157	 20	62.5	7.9	 20
158	 20	53.5	6.8	 20
159	 20	43.5	8.1	 16
160	 20	76.0	11.2	 20
161	 20	168.5	20.7	 20
162	 20	137.5	18.0	 16
163	 20	296.8	17.5	 20
164	 20	175.0	22.3	 20
165	 20	104.5	12.5	 16
166	 20	203.5	24.9	 20
167	 20	212.8	23.7	 20
168	 20	235.5	18.0	 16
169	 20	110.3	11.8	 20
170	 20	65.3	11.6	 20
171	 20	51.3	9.5	 16
172	 20	50.0	5.1	 20
173	 20	46.0	6.2	 25
174	 20	44.3	6.1	 20
175	 20	95.0	11.4	 25
176	 20	79.0	11.8	 25
177	 20	57.3	9.9	 20
178	 20	58.0	12.7	 25
179	 20	50.0	9.7	 25
180	 20	48.5	7.2	 20
181	 20	53.0	10.7	 25
182	 20	46.0	8.2	 25
183	 20	49.0	7.8	 20
184	 20	58.0	7.5	 25
185	 20	55.0	7.8	 25
186	 20	54.0	7.2	 20
187	 20	54.0	8.3	 25
188	 20	63.0	8.3	 25
189	 20	46.8	5.7	 20
190	 20	51.0	8.7	 25
191	 20	48.0	6.8	 25
192	 20	60.8	8.9	 20
193	 20	61.0	10.0	 25
194	 20	52.0	6.4	 25
195	 20	45.3	8.6	 20
196	 20	46.0	7.8	 25
197	 20	419.0	64.7	 25
198	 20	54.3	7.4	 20
199	 20	67.0	10.6	 25
200	 20	45.0	9.2	 25
201	 20	47.5	9.0	 20
202	 20	46.0	9.1	 25
203	 20	44.0	6.6	 25
204	 20	45.0	6.5	 20
205	 20	45.0	6.8	 25
206	 20	45.0	6.3	 25
207	 20	50.0	8.4	 20
208	 20	47.0	9.9	 25
209	 20	49.0	6.9	 25
210	 20	46.5	6.4	 20
211	 20	49.0	8.9	 25
212	 20	48.0	17.5	 25
213	 20	51.0	6.7	 20
214	 20	47.0	6.5	 25
215	 20	87.0	16.4	 25
216	 20	70.0	13.5	 20
217	 20	58.0	10.3	 25
218	 20	50.0	8.9	 25
219	 20	49.5	7.6	 20
220	 20	50.0	8.0	 25
221	 20	50.0	10.9	 25
222	 20	40.5	7.2	 20
223	 20	42.0	5.4	 25
224	 20	57.3	9.3	 20
225	 20	55.0	9.0	 25
226	 20	47.0	7.7	 25
227	 20	62.5	10.7	 20
228	 20	55.0	7.9	 25
229	 20	53.0	9.7	 25
230	 20	54.0	9.2	 20
231	 20	65.0	10.7	 25
232	 20	52.0	10.8	 25
233	 20	58.8	11.1	 20
234	 20	53.0	8.9	 25
235	 20	47.0	7.4	 25
236	 20	56.8	9.2	 20
237	 20	69.0	9.5	 25
238	 20	55.0	8.0	 25
239	 20	64.0	7.6	 20
240	 20	54.0	9.6	 25
241	 20	50.0	8.9	 25
242	 20	60.8	10.2	 20
243	 20	66.0	11.6	 25
244	 20	51.0	7.8	 25
245	 20	71.3	11.3	 20
246	 20	81.0	13.5	 25
247	 20	62.0	10.9	 25
248	 20	56.0	10.0	 20
249	 20	48.0	6.9	 25
250	 20	62.0	10.1	 25
251	 20	97.3	12.1	 20
252	 20	106.0	14.1	 25
253	 20	76.0	10.6	 25
254	 20	56.3	8.8	 20
255	 20	52.0	7.5	 25
256	 20	49.0	7.8	 25
257	 20	59.0	7.6	 20
258	 20	55.0	9.3	 25
259	 20	50.0	8.8	 25
260	 20	53.0	7.1	 20
261	 20	51.0	7.1	 25
262	 20	55.0	7.2	 25
263	 20	54.0	8.6	 20
264	 20	67.0	11.8	 25
265	 20	51.0	7.2	 25
266	 20	111.8	16.0	 20
267	 20	70.0	14.2	 25
268	 20	79.0	12.4	 25
269	 20	133.0	20.7	 20
270	 20	53.0	8.1	 25
271	 20	63.0	8.7	 25
272	 20	53.5	9.2	 20
273	 20	51.0	9.6	 25
274	 20	55.0	8.9	 25
275	 20	59.3	8.9	 20
276	 20	53.0	7.9	 25
277	 20	59.0	9.5	 25
278	 20	48.5	7.6	 20
279	 20	51.0	8.0	 25
280	 20	55.0	10.1	 25
281	 20	55.3	7.5	 20
282	 20	57.0	9.6	 25
283	 20	143.0	221.1	 25
284	 20	59.0	8.7	 20
285	 20	81.0	13.3	 25
286	 20	89.0	14.1	 25
287	 20	55.0	11.6	 20
288	 20	51.0	8.9	 25
289	 20	68.0	10.6	 25
290	 20	80.8	13.7	 20
291	 20	180.0	30.7	 25
292	 20	109.0	21.3	 25
293	 20	67.5	11.5	 20
294	 20	57.0	9.4	 25
295	 20	70.0	9.6	 25
296	 20	186.3	18.9	 20
297	 20	60.0	9.2	 25
298	 20	63.0	10.2	 25
299	 20	60.5	7.5	 20
300	 20	75.0	13.0	 25
301	 20	136.0	21.2	 25
302	 20	69.3	10.4	 20
303	 20	59.0	8.5	 25
304	 20	52.0	13.3	 25
305	 20	51.5	8.1	 20
306	 20	45.0	8.1	 25
307	 20	60.0	10.2	 25
308	 20	67.0	10.1	 20
309	 20	57.0	21.1	 25
310	 20	59.0	8.6	 25
311	 20	106.5	15.7	 20
312	 20	100.0	18.2	 25
313	 20	50.0	9.3	 25
314	 20	52.5	7.1	 20
315	 20	57.0	9.7	 20
316	 20	55.0	11.9	 20
317	 20	105.5	20.4	 16
318	 20	59.0	6.1	 20
319	 20	55.5	8.6	 20
320	 20	52.3	8.2	 16
321	 20	47.8	8.0	 20
322	 20	45.3	9.5	 20
323	 20	68.0	11.6	 16
324	 20	104.8	14.6	 20
325	 20	280.5	36.9	 20
326	 20	55.5	9.9	 16
327	 20	47.5	7.2	 20
328	 20	110.8	16.5	 20
329	 20	110.8	15.3	 16
330	 20	85.3	12.9	 20
331	 20	64.3	11.5	 20
332	 20	52.8	9.7	 16
333	 20	55.3	8.2	 20
334	 20	69.3	12.2	 20
335	 20	55.5	6.5	 16
336	 20	57.3	9.9	 20
337	 20	51.3	8.3	 20
338	 20	47.3	5.4	 16
339	 20	57.0	48.1	 20
340	 20	50.3	7.9	 20
341	 20	48.8	11.0	 16
342	 20	48.3	9.8	 20
343	 20	51.5	9.5	 20
344	 20	45.3	8.6	 16
345	 20	122.0	26.3	 20
346	 20	261.5	23.3	 20
347	 20	227.8	21.5	 16
348	 20	95.5	15.2	 20
349	 20	72.3	10.6	 20
350	 20	60.5	10.5	 16
351	 20	48.3	8.5	 20
352	 20	48.3	8.7	 16
353	 20	55.3	8.8	 20
354	 20	50.5	5.7	 20
355	 20	52.0	7.6	 16
356	 20	52.3	8.3	 20
357	 20	44.3	7.6	 20
358	 20	53.3	8.5	 16
359	 20	48.0	6.0	 20
360	 20	48.3	5.8	 20
361	 20	48.3	7.0	 16
362	 20	56.3	8.8	 20
363	 20	58.8	10.8	 20
364	 20	59.0	9.3	 16
365	 20	48.8	9.5	 20
366	 20	53.3	8.0	 20
367	 20	48.0	11.2	 16
368	 20	51.3	7.2	 20
369	 20	51.3	10.2	 20
370	 20	52.5	10.2	 16
371	 20	49.5	8.3	 20
372	 20	60.3	8.9	 20
373	 20	52.0	7.5	 16
374	 20	51.3	8.6	 20
375	 20	223.3	31.4	 20
376	 20	66.0	6.9	 16
377	 20	53.0	7.7	 20
378	 20	47.5	5.8	 20
379	 20	51.0	8.4	 16
380	 20	57.8	7.0	 20
381	 20	50.0	7.8	 20
382	 20	52.5	10.5	 16
383	 20	51.3	7.0	 20
384	 20	59.5	10.0	 20
385	 20	52.5	10.3	 16
386	 20	54.5	10.3	 20
387	 20	54.0	8.0	 25
388	 20	53.3	7.5	 20
389	 20	57.0	7.2	 25
390	 20	58.0	10.1	 25
391	 20	53.3	6.8	 20
392	 20	53.0	7.9	 25
393	 20	53.0	8.3	 25
394	 20	52.5	7.2	 20
395	 20	88.0	12.8	 25
396	 20	120.0	16.4	 25
397	 20	76.5	10.7	 20
398	 20	62.0	10.1	 25
399	 20	76.0	10.4	 25
400	 20	69.3	10.0	 20
401	 20	54.0	6.7	 25
402	 20	74.0	13.4	 25
403	 20	62.3	13.2	 20
404	 20	94.0	20.1	 25
405	 20	64.0	11.0	 25
406	 20	49.8	10.5	 20
407	 20	58.0	10.0	 25
408	 20	52.0	8.1	 25
409	 20	57.0	8.1	 20
410	 20	66.0	9.1	 25
411	 20	260.0	35.6	 25
412	 20	98.3	12.0	 20
413	 20	120.0	19.4	 25
414	 20	57.0	7.8	 25
415	 20	61.3	10.6	 20
416	 20	52.0	7.6	 25
417	 20	68.0	13.2	 25
418	 20	65.3	12.9	 20
419	 20	58.0	12.9	 25
420	 20	46.0	8.2	 25
421	 20	55.0	8.2	 20
422	 20	48.0	7.8	 25
423	 20	46.0	8.2	 25
424	 20	54.3	10.5	 20
425	 20	58.0	17.1	 25
426	 20	78.0	14.1	 25
427	 20	48.3	6.9	 20
428	 20	46.0	7.7	 25
429	 20	50.0	9.9	 25
430	 20	54.0	10.4	 20
431	 20	83.0	15.2	 25
432	 20	67.0	10.2	 25
433	 20	103.3	16.4	 20
434	 20	49.0	6.3	 25
435	 20	66.0	12.6	 25
436	 20	53.0	16.1	 20
437	 20	50.0	7.5	 25
438	 20	52.0	9.4	 25
439	 20	50.0	7.7	 20
440	 20	48.0	8.7	 25
441	 20	49.0	8.6	 25
442	 20	48.5	7.7	 20
443	 20	51.0	10.2	 25
444	 20	52.0	7.1	 25
445	 20	54.3	8.0	 20
446	 20	69.0	10.3	 25
447	 20	75.0	14.0	 25
448	 20	64.3	9.2	 20
449	 20	55.0	5.8	 25
450	 20	75.0	11.9	 25
451	 20	53.3	7.6	 20
452	 20	47.0	8.1	 25
453	 20	53.0	9.9	 25
454	 20	48.3	6.4	 20
455	 20	52.0	6.7	 25
456	 20	48.0	7.2	 25
457	 20	53.0	8.1	 20
458	 20	51.0	8.7	 25
459	 20	52.0	7.6	 25
460	 20	52.0	8.3	 20
461	 20	85.0	13.0	 25
462	 20	68.0	11.2	 25
463	 20	161.0	39.4	 20
464	 20	114.0	15.7	 25
465	 20	71.0	11.8	 25
466	 20	101.3	20.3	 20
467	 20	113.0	18.3	 25
468	 20	105.0	13.5	 25
469	 20	103.5	13.4	 20
470	 20	158.0	25.6	 25
471	 20	86.0	13.8	 25
472	 20	83.0	17.1	 20
473	 20	72.0	10.2	 25
474	 20	64.0	8.3	 25
475	 20	66.5	11.8	 20
476	 20	54.0	8.2	 25
477	 20	59.0	11.2	 20
478	 20	49.0	7.9	 25
479	 20	56.0	10.1	 25
480	 20	79.0	14.9	 20
481	 20	51.0	8.8	 25
482	 20	54.0	8.2	 25
483	 20	56.0	6.8	 20
484	 20	49.0	9.3	 25
485	 20	49.0	8.4	 25
486	 20	51.0	8.7	 20
487	 20	49.0	7.5	 25
488	 20	50.0	7.2	 25
489	 20	52.8	8.6	 20
490	 20	54.0	6.8	 25
491	 20	47.0	8.5	 25
492	 20	47.3	8.8	 20
493	 20	50.0	7.5	 25
494	 20	48.0	7.9	 25
495	 20	57.8	10.0	 20
496	 20	53.0	7.2	 25
497	 20	61.0	9.9	 25
498	 20	119.0	15.1	 20
499	 20	88.0	16.2	 25
500	 20	89.0	13.0	 25
501	 20	57.3	8.2	 20
502	 20	55.0	9.8	 25
503	 20	62.0	9.2	 25
504	 20	46.3	7.2	 20
505	 20	86.0	9.7	 25
506	 20	69.0	11.9	 25
507	 20	58.5	9.8	 20
508	 20	53.0	9.5	 25
509	 20	128.0	21.3	 25
510	 20	68.3	9.6	 20
511	 20	62.0	10.9	 25
512	 20	71.0	9.5	 25
513	 20	79.3	13.8	 20
514	 20	91.0	17.8	 25
515	 20	51.0	8.1	 25
516	 20	54.3	6.9	 20
517	 20	167.0	32.4	 25
518	 20	76.0	9.5	 25
519	 20	84.0	12.3	 20
520	 20	76.0	10.8	 25
521	 20	139.0	32.7	 25
522	 20	111.3	15.8	 20
523	 20	67.0	11.3	 25
524	 20	77.0	15.5	 25
525	 20	105.3	14.6	 20
526	 20	73.0	13.1	 25
527	 20	88.0	16.3	 25
528	 20	74.3	8.6	 20
529	 20	58.0	9.0	 20
530	 20	63.3	11.4	 20
531	 20	56.3	11.2	 16
532	 20	54.5	12.4	 20
533	 20	54.0	6.7	 20
534	 20	54.0	9.3	 16
535	 20	54.3	9.0	 20
536	 20	49.0	7.6	 20
537	 20	50.3	8.8	 16
538	 20	74.3	11.6	 20
539	 20	54.0	7.9	 20
540	 20	55.8	9.7	 16
541	 20	57.8	11.3	 20
542	 20	49.0	9.4	 20
543	 20	51.8	7.2	 16
544	 20	48.3	6.8	 20
545	 20	48.5	7.8	 20
546	 20	56.3	10.5	 16
547	 20	67.5	13.1	 20
548	 20	62.0	9.6	 20
549	 20	50.0	8.0	 16
550	 20	47.5	7.1	 20
551	 20	44.5	8.1	 20
552	 20	50.5	10.6	 16
553	 20	58.0	10.6	 20
554	 20	53.5	10.5	 20
555	 20	129.0	13.1	 16
556	 20	91.0	15.5	 20
557	 20	175.5	23.1	 20
558	 20	84.8	12.3	 16
559	 20	50.5	7.0	 20
560	 20	62.3	10.7	 20
561	 20	62.3	9.2	 16
562	 20	92.3	14.1	 20
563	 20	172.8	18.9	 20
564	 20	67.8	11.3	 16
565	 20	77.8	11.0	 20
566	 20	61.5	8.8	 20
567	 20	62.5	10.0	 16
568	 20	59.3	8.5	 20
569	 20	69.0	10.6	 20
570	 20	50.0	7.4	 16
571	 20	58.3	7.4	 20
572	 20	113.3	14.9	 20
573	 20	176.0	16.8	 16
574	 20	181.0	18.0	 20
575	 20	119.5	11.6	 20
576	 20	64.8	8.9	 16
577	 20	117.0	14.2	 20
578	 20	572.8	58.8	 20
579	 20	172.5	23.4	 16
580	 20	138.8	18.7	 20
581	 20	69.5	10.7	 20
582	 20	61.5	9.0	 16
583	 20	58.8	8.2	 20
584	 20	47.3	7.6	 20
585	 20	45.0	6.7	 16
586	 20	46.3	6.3	 20
587	 20	48.0	7.4	 20
588	 20	52.3	5.3	 16
589	 20	107.3	15.2	 20
590	 20	60.5	9.4	 20
591	 20	57.0	7.9	 16
592	 20	59.3	8.0	 20
593	 20	50.0	6.6	 20
594	 20	51.3	6.6	 16
595	 20	54.8	10.6	 20
596	 20	51.0	8.6	 20
597	 20	52.3	9.5	 16
598	 20	58.0	8.3	 20
599	 20	66.5	9.2	 20
600	 20	52.0	8.6	 20
601	 20	54.0	10.4	 25
602	 20	251.0	31.2	 20
603	 20	574.0	58.8	 25
604	 20	54.0	9.5	 25
605	 20	49.5	9.5	 20
606	 20	47.0	8.7	 25
607	 20	52.0	8.3	 25
608	 20	51.3	9.1	 20
609	 20	54.0	11.1	 25
610	 20	59.0	10.2	 25
611	 20	47.3	9.3	 20
612	 20	51.0	8.5	 25
613	 20	60.0	8.7	 25
614	 20	59.3	9.3	 20
615	 20	133.0	20.8	 25
616	 20	202.0	30.1	 25
617	 20	66.0	10.5	 20
618	 20	58.0	8.6	 25
619	 20	66.0	11.1	 25
620	 20	109.3	15.8	 20
621	 20	153.0	20.6	 25
622	 20	81.0	9.9	 25
623	 20	106.3	18.1	 20
624	 20	104.0	17.6	 25
625	 20	74.0	11.9	 25
626	 20	49.5	9.2	 20
627	 20	48.0	7.6	 25
628	 20	50.0	8.7	 25
629	 20	64.3	8.2	 20
630	 20	63.0	9.2	 25
631	 20	70.0	8.9	 25
632	 20	61.0	11.2	 20
633	 20	57.0	8.3	 25
634	 20	75.0	10.9	 25
635	 20	58.5	9.7	 20
636	 20	47.0	7.5	 25
637	 20	49.0	9.6	 25
638	 20	68.5	11.7	 20
639	 20	1701.0	327.3	 25
  0	 21	63.0	10.8	 25
  1	 21	71.8	12.7	 20
  2	 21	51.0	7.0	 25
  3	 21	56.0	10.6	 25
  4	 21	55.5	9.4	 20
  5	 21	111.0	29.0	 25
  6	 21	49.0	9.7	 25
  7	 21	51.3	8.8	 20
  8	 21	41.0	6.1	 25
  9	 21	47.0	8.4	 25
 10	 21	45.3	7.7	 20
 11	 21	47.0	8.1	 25
 12	 21	49.0	7.8	 25
 13	 21	50.3	8.7	 20
 14	 21	49.0	8.8	 25
 15	 21	65.0	12.6	 25
 16	 21	55.0	5.2	 20
 17	 21	133.0	22.7	 25
 18	 21	113.0	15.9	 25
 19	 21	50.0	8.8	 20
 20	 21	52.0	5.9	 25
 21	 21	47.0	19.7	 25
 22	 21	85.5	19.5	 20
 23	 21	52.0	8.1	 25
 24	 21	51.0	7.1	 25
 25	 21	67.3	13.3	 20
 26	 21	123.0	20.0	 25
 27	 21	52.0	7.4	 25
 28	 21	59.8	9.6	 20
 29	 21	86.0	15.1	 25
 30	 21	47.0	7.0	 25
 31	 21	81.0	9.8	 16
 32	 21	77.3	12.6	 20
 33	 21	50.5	8.3	 20
 34	 21	49.5	5.6	 16
 35	 21	52.0	8.4	 20
 36	 21	51.3	8.9	 20
 37	 21	57.0	22.7	 16
 38	 21	48.0	9.3	 20
 39	 21	46.8	7.7	 20
 40	 21	43.8	7.5	 16
 41	 21	48.5	8.2	 20
 42	 21	50.3	10.5	 20
 43	 21	49.5	8.8	 16
 44	 21	44.5	7.5	 20
 45	 21	42.3	8.1	 20
 46	 21	44.0	8.6	 16
 47	 21	44.3	13.4	 20
 48	 21	93.3	12.9	 20
 49	 21	51.3	8.8	 16
 50	 21	51.5	9.3	 20
 51	 21	54.3	8.0	 20
 52	 21	72.0	10.3	 16
 53	 21	93.5	12.0	 20
 54	 21	80.3	12.1	 20
 55	 21	76.5	15.9	 16
 56	 21	61.0	8.2	 20
 57	 21	66.0	10.7	 20
 58	 21	46.0	9.4	 16
 59	 21	127.8	29.6	 20
 60	 21	162.3	16.5	 20
 61	 21	44.0	7.0	 16
 62	 21	53.0	8.5	 20
 63	 21	47.3	8.0	 20
 64	 21	43.5	5.9	 16
 65	 21	44.5	8.0	 20
 66	 21	49.8	8.4	 20
 67	 21	47.0	9.2	 16
 68	 21	57.3	8.5	 20
 69	 21	55.0	20.2	 20
 70	 21	50.3	7.9	 16
 71	 21	48.0	6.9	 20
 72	 21	46.0	7.2	 20
 73	 21	52.0	5.8	 16
 74	 21	54.8	9.8	 20
 75	 21	60.3	8.4	 20
 76	 21	121.0	15.9	 16
 77	 21	46.3	11.2	 20
 78	 21	56.3	11.4	 20
 79	 21	60.5	11.5	 16
 80	 21	73.3	10.3	 20
 81	 21	47.0	6.8	 20
 82	 21	48.5	7.4	 16
 83	 21	50.0	4.2	 20
 84	 21	51.5	10.6	 20
 85	 21	50.3	8.5	 16
 86	 21	49.0	8.2	 20
 87	 21	52.3	9.2	 20
 88	 21	126.5	15.1	 16
 89	 21	161.8	21.0	 20
 90	 21	99.0	13.3	 20
 91	 21	306.5	27.5	 16
 92	 21	265.3	25.7	 20
 93	 21	160.3	15.8	 20
 94	 21	122.5	10.4	 16
 95	 21	97.8	15.2	 20
 96	 21	67.3	8.0	 20
 97	 21	76.0	14.2	 16
 98	 21	60.3	10.4	 20
 99	 21	45.8	5.5	 20
100	 21	53.3	8.2	 16
101	 21	48.0	8.3	 20
102	 21	58.3	8.7	 20
103	 21	68.0	15.4	 25
104	 21	53.0	9.1	 25
105	 21	57.3	11.3	 20
106	 21	68.0	11.1	 25
107	 21	60.0	9.3	 25
108	 21	48.3	13.0	 20
109	 21	45.0	8.0	 25
110	 21	48.0	9.4	 25
111	 21	47.3	8.6	 20
112	 21	51.0	31.9	 25
113	 21	243.0	33.8	 25
114	 21	50.5	8.9	 20
115	 21	83.0	17.0	 25
116	 21	52.0	8.2	 25
117	 21	77.0	11.4	 20
118	 21	58.0	8.5	 25
119	 21	56.0	10.6	 25
120	 21	53.5	8.2	 20
121	 21	63.0	12.1	 25
122	 21	68.0	9.2	 25
123	 21	49.3	9.5	 20
124	 21	58.0	11.0	 25
125	 21	53.0	9.2	 25
126	 21	56.3	7.1	 20
127	 21	50.0	11.3	 25
128	 21	47.0	7.3	 25
129	 21	43.0	8.5	 20
130	 21	44.0	9.0	 25
131	 21	47.0	6.7	 25
132	 21	142.5	21.0	 20
133	 21	60.0	10.0	 25
134	 21	56.0	8.2	 25
135	 21	50.3	6.4	 20
136	 21	60.0	10.2	 25
137	 21	55.0	9.6	 25
138	 21	54.3	9.0	 20
139	 21	44.0	7.4	 25
140	 21	75.0	12.9	 25
141	 21	109.8	20.3	 20
142	 21	184.0	21.9	 25
143	 21	83.0	11.9	 25
144	 21	216.8	21.2	 20
145	 21	159.0	17.0	 25
146	 21	59.0	11.9	 25
147	 21	57.0	5.4	 20
148	 21	109.0	17.7	 25
149	 21	51.0	6.7	 25
150	 21	481.3	65.1	 20
151	 21	49.0	13.6	 25
152	 21	51.0	9.5	 25
153	 21	262.0	33.9	 20
154	 21	44.0	9.7	 25
155	 21	65.0	11.5	 25
156	 21	61.5	13.3	 20
157	 21	54.0	10.7	 25
158	 21	58.0	9.2	 25
159	 21	50.5	8.9	 20
160	 21	117.0	11.9	 25
161	 21	104.0	12.1	 25
162	 21	243.5	31.8	 20
163	 21	276.0	28.5	 25
164	 21	69.0	12.0	 25
165	 21	109.3	20.0	 20
166	 21	101.0	11.1	 25
167	 21	225.0	28.7	 25
168	 21	224.0	29.4	 20
169	 21	128.0	18.2	 25
170	 21	132.0	20.0	 25
171	 21	135.5	19.1	 20
172	 21	268.0	36.5	 25
173	 21	80.0	8.9	 25
174	 21	100.8	13.4	 20
175	 21	145.0	24.7	 25
176	 21	153.0	22.2	 25
177	 21	70.0	13.6	 20
178	 21	53.0	9.8	 25
179	 21	55.0	9.1	 25
180	 21	83.8	11.7	 20
181	 21	139.0	21.9	 25
182	 21	59.0	10.5	 25
183	 21	47.0	6.3	 20
184	 21	49.0	8.5	 25
185	 21	59.0	8.5	 25
186	 21	118.0	17.9	 20
187	 21	202.0	30.0	 25
188	 21	179.0	17.1	 25
189	 21	159.8	19.5	 20
190	 21	55.0	9.1	 25
191	 21	96.0	14.2	 25
192	 21	362.0	26.6	 20
193	 21	214.0	24.6	 25
194	 21	134.0	16.7	 25
195	 21	75.3	11.0	 20
196	 21	77.0	12.4	 25
197	 21	97.0	14.0	 25
198	 21	161.5	19.5	 20
199	 21	111.0	10.2	 25
200	 21	127.0	22.4	 25
201	 21	111.8	14.4	 20
202	 21	108.0	18.4	 25
203	 21	76.0	13.2	 25
204	 21	340.3	32.8	 20
205	 21	80.0	10.3	 25
206	 21	61.0	12.2	 25
207	 21	54.0	9.2	 20
208	 21	49.0	7.7	 25
209	 21	45.0	7.1	 25
210	 21	48.5	6.0	 20
211	 21	52.0	9.8	 25
212	 21	53.0	8.2	 25
213	 21	52.3	8.4	 20
214	 21	48.0	7.5	 25
215	 21	45.0	15.9	 25
216	 21	55.5	9.3	 20
217	 21	44.0	8.2	 25
218	 21	48.0	9.0	 25
219	 21	47.0	6.4	 20
220	 21	50.0	8.8	 25
221	 21	52.0	9.5	 25
222	 21	68.3	12.3	 20
223	 21	74.0	10.9	 25
224	 21	47.0	7.1	 25
225	 21	61.3	12.9	 20
226	 21	70.0	11.6	 25
227	 21	202.8	34.7	 20
228	 21	52.0	10.4	 25
229	 21	45.0	6.5	 25
230	 21	88.8	16.4	 20
231	 21	49.0	8.7	 25
232	 21	59.0	11.7	 25
233	 21	56.8	10.3	 20
234	 21	69.0	10.1	 25
235	 21	106.0	18.0	 25
236	 21	101.3	13.2	 20
237	 21	73.0	12.7	 25
238	 21	67.0	9.9	 25
239	 21	87.8	12.6	 20
240	 21	57.0	10.0	 25
241	 21	63.0	8.9	 25
242	 21	88.0	9.5	 20
243	 21	83.0	14.2	 25
244	 21	115.8	14.7	 20
245	 21	132.8	21.8	 16
246	 21	143.3	22.6	 20
247	 21	139.5	19.2	 20
248	 21	163.3	26.4	 16
249	 21	64.5	9.3	 20
250	 21	50.0	6.0	 20
251	 21	336.0	38.9	 16
252	 21	49.5	9.3	 20
253	 21	58.5	9.2	 20
254	 21	64.5	9.3	 16
255	 21	63.0	13.7	 20
256	 21	251.3	22.4	 20
257	 21	247.8	53.2	 16
258	 21	53.3	10.8	 20
259	 21	56.3	19.8	 20
260	 21	51.3	10.6	 16
261	 21	62.5	10.0	 20
262	 21	146.0	17.6	 20
263	 21	82.3	15.3	 16
264	 21	99.3	18.3	 20
265	 21	48.3	6.9	 20
266	 21	49.0	9.2	 16
267	 21	48.3	9.8	 20
268	 21	45.3	4.3	 20
269	 21	49.3	8.9	 16
270	 21	56.3	7.8	 20
271	 21	51.3	8.7	 20
272	 21	54.8	10.2	 16
273	 21	221.0	37.5	 20
274	 21	97.3	16.3	 20
275	 21	57.5	9.4	 16
276	 21	250.5	30.7	 20
277	 21	77.3	11.3	 20
278	 21	50.3	10.4	 16
279	 21	59.5	10.4	 20
280	 21	146.0	20.6	 20
281	 21	637.5	37.0	 16
282	 21	344.5	56.0	 20
283	 21	103.0	15.0	 20
284	 21	126.3	17.3	 16
285	 21	237.5	34.3	 20
286	 21	264.0	25.4	 20
287	 21	63.0	9.4	 16
288	 21	55.3	11.8	 20
289	 21	52.3	8.8	 20
290	 21	56.3	9.0	 16
291	 21	57.8	10.7	 20
292	 21	52.0	9.5	 20
293	 21	60.0	11.2	 16
294	 21	139.3	15.5	 20
295	 21	92.0	17.8	 20
296	 21	276.3	22.7	 16
297	 21	68.3	9.7	 20
298	 21	56.0	9.0	 20
299	 21	58.3	10.6	 16
300	 21	52.3	9.5	 20
301	 21	62.3	9.4	 20
302	 21	58.5	8.9	 16
303	 21	54.8	7.8	 20
304	 21	61.3	8.8	 20
305	 21	65.0	7.9	 16
306	 21	84.5	12.7	 20
307	 21	182.3	27.3	 20
308	 21	248.0	21.6	 16
309	 21	60.5	9.4	 20
310	 21	50.3	6.7	 20
311	 21	48.0	9.0	 16
312	 21	47.3	8.0	 20
313	 21	50.3	33.4	 20
314	 21	53.3	7.4	 16
315	 21	54.0	8.7	 25
316	 21	158.0	28.2	 25
317	 21	63.0	10.0	 20
318	 21	64.0	9.0	 25
319	 21	156.0	23.0	 25
320	 21	56.3	7.7	 20
321	 21	66.0	8.3	 25
322	 21	47.0	6.5	 25
323	 21	49.3	7.4	 20
324	 21	51.0	6.5	 25
325	 21	49.0	6.2	 25
326	 21	52.0	6.4	 20
327	 21	69.0	11.2	 25
328	 21	47.0	7.6	 25
329	 21	57.5	7.6	 20
330	 21	54.0	10.0	 25
331	 21	57.0	6.8	 25
332	 21	53.3	11.3	 20
333	 21	150.0	26.2	 25
334	 21	86.0	11.6	 25
335	 21	108.3	16.9	 20
336	 21	225.0	42.2	 25
337	 21	141.0	14.5	 25
338	 21	65.0	9.1	 20
339	 21	59.0	8.0	 25
340	 21	99.0	16.0	 25
341	 21	53.3	10.4	 20
342	 21	53.0	8.0	 25
343	 21	54.0	9.8	 25
344	 21	62.0	10.1	 20
345	 21	108.0	16.7	 25
346	 21	115.0	14.7	 25
347	 21	138.3	18.5	 20
348	 21	58.0	8.2	 25
349	 21	58.0	7.0	 25
350	 21	65.8	8.9	 20
351	 21	180.0	27.9	 25
352	 21	47.5	9.9	 20
353	 21	53.0	9.9	 25
354	 21	48.0	9.2	 25
355	 21	82.8	13.0	 20
356	 21	51.0	8.7	 25
357	 21	54.0	9.7	 25
358	 21	50.0	9.3	 20
359	 21	53.0	13.8	 25
360	 21	48.0	6.9	 25
361	 21	56.3	8.8	 20
362	 21	83.0	15.7	 25
363	 21	73.0	12.8	 25
364	 21	44.0	8.4	 20
365	 21	60.0	12.4	 25
366	 21	50.0	18.8	 25
367	 21	47.3	6.8	 20
368	 21	48.0	5.5	 25
369	 21	49.0	6.9	 25
370	 21	68.3	8.8	 20
371	 21	51.0	11.0	 25
372	 21	48.0	7.7	 25
373	 21	54.3	12.4	 20
374	 21	100.0	22.9	 25
375	 21	239.0	34.1	 25
376	 21	173.0	17.2	 20
377	 21	200.0	23.2	 25
378	 21	77.0	11.5	 25
379	 21	59.5	10.6	 20
380	 21	101.0	12.9	 25
381	 21	60.0	10.1	 25
382	 21	51.3	7.8	 20
383	 21	70.0	13.9	 25
384	 21	51.0	9.3	 25
385	 21	55.0	6.8	 20
386	 21	52.0	10.3	 25
387	 21	56.0	9.4	 25
388	 21	51.5	10.2	 20
389	 21	58.0	12.4	 25
390	 21	55.0	6.3	 25
391	 21	54.3	6.3	 20
392	 21	67.0	12.0	 25
393	 21	71.0	13.9	 25
394	 21	55.3	10.0	 20
395	 21	58.0	9.3	 25
396	 21	51.0	8.8	 25
397	 21	148.3	20.4	 20
398	 21	183.0	27.9	 25
399	 21	69.0	10.7	 25
400	 21	121.3	20.7	 20
401	 21	212.0	31.3	 25
402	 21	79.0	13.2	 25
403	 21	58.3	8.7	 20
404	 21	120.0	26.5	 25
405	 21	115.0	18.9	 25
406	 21	368.5	34.9	 20
407	 21	129.0	20.1	 25
408	 21	65.0	11.9	 25
409	 21	132.8	17.7	 20
410	 21	132.0	20.2	 25
411	 21	99.0	13.5	 25
412	 21	112.3	11.4	 20
413	 21	71.0	8.2	 25
414	 21	48.0	12.2	 25
415	 21	49.3	8.1	 20
416	 21	52.0	10.9	 25
417	 21	67.0	13.4	 25
418	 21	59.8	9.1	 20
419	 21	208.0	28.5	 25
420	 21	98.0	15.3	 25
421	 21	92.0	11.6	 20
422	 21	241.0	25.4	 25
423	 21	55.0	10.8	 25
424	 21	52.3	10.5	 20
425	 21	51.0	10.6	 25
426	 21	56.0	11.1	 25
427	 21	48.5	7.3	 20
428	 21	48.0	10.4	 25
429	 21	57.0	8.9	 25
430	 21	159.5	21.9	 20
431	 21	128.0	19.0	 25
432	 21	54.0	8.5	 25
433	 21	608.3	56.4	 20
434	 21	53.0	10.0	 25
435	 21	57.0	9.8	 25
436	 21	71.0	14.4	 20
437	 21	151.0	14.9	 25
438	 21	52.0	6.7	 25
439	 21	50.5	9.4	 20
440	 21	54.0	9.6	 25
441	 21	46.0	7.6	 25
442	 21	47.3	7.3	 20
443	 21	54.0	9.6	 25
444	 21	60.0	10.7	 25
445	 21	58.3	9.5	 20
446	 21	53.0	8.6	 25
447	 21	53.0	10.7	 25
448	 21	52.0	8.4	 20
449	 21	59.0	8.0	 25
450	 21	88.0	12.2	 25
451	 21	433.3	39.7	 20
452	 21	125.0	18.4	 25
453	 21	205.0	28.7	 25
454	 21	207.3	20.3	 20
455	 21	85.0	8.4	 25
456	 21	60.0	11.3	 25
457	 21	47.3	4.8	 16
458	 21	46.5	7.7	 20
459	 21	49.3	7.6	 20
460	 21	54.3	8.0	 16
461	 21	56.3	8.3	 20
462	 21	54.3	8.3	 20
463	 21	53.8	10.8	 16
464	 21	62.3	7.9	 20
465	 21	57.3	8.1	 20
466	 21	55.0	8.7	 16
467	 21	51.0	9.2	 20
468	 21	70.0	8.4	 20
469	 21	109.5	13.1	 16
470	 21	145.0	20.6	 20
471	 21	81.3	11.9	 20
472	 21	106.8	10.1	 16
473	 21	54.3	9.1	 20
474	 21	92.3	12.2	 20
475	 21	45.8	9.3	 16
476	 21	49.0	6.2	 20
477	 21	70.0	10.9	 16
478	 21	58.3	8.4	 20
479	 21	71.0	10.5	 20
480	 21	122.3	17.0	 16
481	 21	76.3	15.6	 20
482	 21	59.3	9.5	 20
483	 21	49.5	8.0	 16
484	 21	52.5	9.2	 20
485	 21	71.3	11.0	 20
486	 21	110.3	21.3	 16
487	 21	61.5	9.6	 20
488	 21	47.0	7.9	 20
489	 21	57.3	8.8	 16
490	 21	56.3	10.0	 20
491	 21	89.5	11.5	 20
492	 21	79.0	9.4	 16
493	 21	110.3	17.6	 20
494	 21	64.0	9.4	 20
495	 21	64.5	11.5	 16
496	 21	112.3	14.4	 20
497	 21	74.3	13.8	 20
498	 21	242.3	30.9	 16
499	 21	418.8	45.5	 20
500	 21	110.8	17.8	 20
501	 21	214.3	16.8	 16
502	 21	90.8	13.1	 20
503	 21	55.0	6.1	 20
504	 21	47.0	6.9	 16
505	 21	113.3	18.1	 20
506	 21	69.8	11.7	 20
507	 21	66.3	10.7	 16
508	 21	66.3	10.7	 20
509	 21	52.3	9.2	 20
510	 21	95.0	14.9	 16
511	 21	229.5	38.8	 20
512	 21	63.0	11.1	 20
513	 21	55.3	11.1	 16
514	 21	52.5	5.8	 20
515	 21	58.3	9.6	 20
516	 21	50.8	8.2	 16
517	 21	52.0	6.0	 20
518	 21	255.5	30.3	 20
519	 21	76.0	13.8	 16
520	 21	112.3	18.6	 20
521	 21	226.5	19.3	 20
522	 21	99.0	13.6	 16
523	 21	273.8	38.5	 20
524	 21	77.3	13.5	 20
525	 21	286.3	31.5	 16
526	 21	199.5	19.5	 20
527	 21	70.5	10.7	 20
528	 21	78.0	12.2	 16
529	 21	66.0	9.8	 25
530	 21	101.0	15.9	 25
531	 21	61.5	9.2	 20
532	 21	70.0	10.4	 25
533	 21	85.0	9.6	 25
534	 21	163.3	20.9	 20
535	 21	70.0	9.7	 25
536	 21	50.0	8.1	 25
537	 21	65.5	11.8	 20
538	 21	172.0	17.2	 25
539	 21	98.0	12.6	 25
540	 21	69.0	7.1	 20
541	 21	80.0	12.4	 25
542	 21	55.0	9.4	 25
543	 21	62.3	7.4	 20
544	 21	49.0	7.5	 25
545	 21	47.0	9.9	 25
546	 21	50.3	8.5	 20
547	 21	49.0	6.9	 25
548	 21	48.0	9.4	 25
549	 21	46.3	8.1	 20
550	 21	49.0	9.4	 25
551	 21	42.0	3.9	 25
552	 21	47.5	9.7	 20
553	 21	50.0	10.2	 25
554	 21	48.0	9.0	 25
555	 21	162.0	13.1	 20
556	 21	49.0	7.8	 25
557	 21	77.0	14.8	 25
558	 21	49.3	6.9	 20
559	 21	65.0	9.5	 25
560	 21	69.0	9.7	 25
561	 21	61.3	8.5	 20
562	 21	66.0	10.4	 25
563	 21	77.0	19.7	 25
564	 21	123.3	29.0	 20
565	 21	76.0	11.0	 25
566	 21	50.0	6.8	 25
567	 21	56.0	13.8	 20
568	 21	62.0	12.2	 25
569	 21	56.0	9.3	 25
570	 21	52.5	7.2	 20
571	 21	146.0	23.4	 25
572	 21	55.0	7.9	 25
573	 21	72.3	11.6	 20
574	 21	58.0	9.4	 25
575	 21	72.0	12.6	 25
576	 21	80.3	11.6	 20
577	 21	562.0	73.0	 25
578	 21	71.0	9.4	 25
579	 21	110.8	16.9	 20
580	 21	69.0	10.0	 25
581	 21	51.0	8.5	 25
582	 21	73.3	10.2	 20
583	 21	78.0	11.5	 25
584	 21	61.0	8.7	 25
585	 21	54.8	8.3	 20
586	 21	281.0	43.5	 25
587	 21	50.0	7.9	 25
588	 21	52.5	7.7	 20
589	 21	83.0	10.8	 25
590	 21	94.0	15.8	 25
591	 21	67.3	9.3	 20
592	 21	144.0	15.4	 25
593	 21	57.0	10.3	 25
594	 21	55.3	7.5	 20
595	 21	52.0	9.8	 25
596	 21	54.0	9.4	 25
597	 21	57.0	17.3	 20
598	 21	46.0	8.4	 25
599	 21	69.0	9.8	 25
600	 21	50.3	7.2	 20
601	 21	49.0	7.7	 25
602	 21	54.0	7.8	 20
603	 21	58.0	10.2	 25
604	 21	55.0	9.0	 25
605	 21	48.0	7.1	 20
606	 21	44.0	5.2	 25
607	 21	47.0	5.7	 25
608	 21	55.5	10.5	 20
609	 21	55.0	8.8	 25
610	 21	50.0	6.8	 25
611	 21	48.0	9.3	 20
612	 21	52.0	7.5	 25
613	 21	94.0	14.5	 25
614	 21	72.3	9.2	 20
615	 21	88.0	15.4	 25
616	 21	86.0	11.3	 25
617	 21	62.0	10.9	 20
618	 21	59.0	7.5	 25
619	 21	218.0	37.4	 25
620	 21	367.3	51.4	 20
621	 21	69.0	11.6	 25
622	 21	119.0	17.1	 25
623	 21	142.0	20.9	 20
624	 21	168.0	27.4	 25
625	 21	208.0	20.5	 25
626	 21	89.3	12.2	 20
627	 21	53.0	5.1	 25
628	 21	93.0	12.2	 25
629	 21	76.0	11.5	 20
630	 21	66.0	12.2	 25
631	 21	61.0	11.1	 25
632	 21	166.0	25.0	 20
633	 21	217.0	22.1	 25
634	 21	62.0	7.5	 25
635	 21	85.3	13.6	 20
636	 21	63.0	7.6	 25
637	 21	75.0	12.4	 25
638	 21	59.3	11.8	 20
639	 21	63.0	10.1	 25
  0	 22	1896.0	210.2	 20
  1	 22	59.3	10.5	 16
  2	 22	48.3	6.8	 20
  3	 22	54.0	11.2	 20
  4	 22	55.5	9.8	 16
  5	 22	60.8	12.9	 20
  6	 22	51.3	14.0	 20
  7	 22	43.5	6.9	 16
  8	 22	45.5	8.9	 20
  9	 22	42.0	7.2	 20
 10	 22	49.0	8.7	 16
 11	 22	44.3	8.8	 20
 12	 22	49.3	7.1	 20
 13	 22	47.0	8.1	 16
 14	 22	46.3	9.2	 20
 15	 22	56.0	8.7	 20
 16	 22	56.3	7.8	 16
 17	 22	115.8	95.8	 20
 18	 22	55.8	9.7	 20
 19	 22	48.8	11.3	 16
 20	 22	47.0	8.3	 20
 21	 22	50.5	7.8	 20
 22	 22	50.3	6.8	 16
 23	 22	50.3	8.6	 20
 24	 22	58.5	10.1	 20
 25	 22	50.5	8.4	 16
 26	 22	59.3	8.4	 20
 27	 22	47.5	6.7	 20
 28	 22	58.0	6.9	 16
 29	 22	55.3	10.1	 20
 30	 22	47.3	10.2	 20
 31	 22	55.3	10.5	 20
 32	 22	53.0	7.9	 25
 33	 22	49.0	10.4	 25
 34	 22	46.3	9.1	 20
 35	 22	52.0	6.4	 25
 36	 22	46.0	8.2	 25
 37	 22	44.3	9.2	 20
 38	 22	43.0	5.4	 25
 39	 22	49.0	9.5	 25
 40	 22	44.0	7.0	 20
 41	 22	42.0	5.9	 25
 42	 22	44.0	4.7	 25
 43	 22	49.0	9.4	 20
 44	 22	47.0	10.9	 25
 45	 22	44.0	6.3	 25
 46	 22	41.3	7.8	 20
 47	 22	43.0	7.6	 25
 48	 22	44.0	9.3	 25
 49	 22	49.5	7.9	 20
 50	 22	45.0	5.4	 25
 51	 22	50.0	7.9	 25
 52	 22	85.0	10.0	 20
 53	 22	82.0	11.1	 25
 54	 22	159.0	20.8	 25
 55	 22	73.0	12.8	 20
 56	 22	50.0	9.6	 25
 57	 22	65.0	11.1	 25
 58	 22	44.3	4.3	 20
 59	 22	65.0	16.8	 25
 60	 22	139.0	24.3	 25
 61	 22	45.8	7.7	 20
 62	 22	51.0	9.0	 25
 63	 22	45.0	7.0	 25
 64	 22	43.0	6.9	 20
 65	 22	50.0	7.7	 25
 66	 22	49.0	8.0	 25
 67	 22	49.0	6.1	 20
 68	 22	69.0	10.0	 25
 69	 22	56.0	8.4	 25
 70	 22	72.3	14.7	 20
 71	 22	51.0	9.6	 25
 72	 22	60.0	15.6	 25
 73	 22	59.5	10.1	 20
 74	 22	84.0	23.1	 25
 75	 22	66.0	12.7	 25
 76	 22	52.0	10.1	 20
 77	 22	47.0	8.2	 25
 78	 22	50.0	7.8	 25
 79	 22	57.8	10.0	 20
 80	 22	65.0	11.5	 25
 81	 22	46.0	9.0	 25
 82	 22	47.3	7.3	 20
 83	 22	66.0	11.0	 25
 84	 22	48.0	9.1	 25
 85	 22	50.5	7.1	 20
 86	 22	51.0	8.9	 25
 87	 22	57.0	12.4	 25
 88	 22	181.3	24.4	 20
 89	 22	116.0	38.7	 25
 90	 22	79.0	16.1	 25
 91	 22	763.8	227.5	 20
 92	 22	371.0	43.8	 25
 93	 22	240.0	27.3	 25
 94	 22	162.5	21.5	 20
 95	 22	130.0	24.7	 25
 96	 22	71.0	10.6	 25
 97	 22	63.0	9.8	 20
 98	 22	54.0	8.2	 25
 99	 22	50.0	9.4	 25
100	 22	48.3	7.3	 20
101	 22	51.0	8.8	 25
102	 22	50.8	9.1	 20
103	 22	46.0	8.1	 25
104	 22	53.0	7.3	 25
105	 22	47.3	6.3	 20
106	 22	43.0	5.6	 25
107	 22	44.0	6.4	 25
108	 22	46.0	6.0	 20
109	 22	47.0	6.9	 25
110	 22	52.0	29.4	 25
111	 22	54.5	10.5	 20
112	 22	50.0	5.6	 25
113	 22	72.0	11.9	 25
114	 22	51.3	9.4	 20
115	 22	58.0	11.4	 25
116	 22	46.0	6.7	 25
117	 22	45.0	7.1	 20
118	 22	53.0	8.5	 25
119	 22	50.0	8.8	 25
120	 22	50.3	10.6	 20
121	 22	75.0	10.8	 25
122	 22	90.0	15.4	 25
123	 22	50.5	9.8	 20
124	 22	49.0	7.9	 25
125	 22	51.0	9.2	 25
126	 22	55.3	9.4	 20
127	 22	50.0	6.3	 25
128	 22	50.0	10.3	 25
129	 22	51.3	12.1	 20
130	 22	48.0	7.8	 25
131	 22	49.0	13.6	 25
132	 22	82.5	11.6	 20
133	 22	49.0	9.5	 25
134	 22	51.0	8.9	 25
135	 22	55.3	22.6	 20
136	 22	53.0	8.4	 25
137	 22	64.0	11.5	 25
138	 22	50.3	6.7	 20
139	 22	51.0	8.6	 25
140	 22	62.0	11.4	 25
141	 22	70.5	10.9	 20
142	 22	94.0	13.0	 25
143	 22	104.0	18.4	 25
144	 22	128.3	21.2	 20
145	 22	112.0	15.3	 25
146	 22	67.0	10.1	 25
147	 22	71.8	19.6	 20
148	 22	61.0	11.3	 25
149	 22	53.0	8.8	 25
150	 22	76.3	12.6	 20
151	 22	48.0	7.0	 25
152	 22	49.0	9.0	 25
153	 22	55.3	9.1	 20
154	 22	51.0	8.3	 25
155	 22	66.0	13.2	 25
156	 22	62.3	11.7	 20
157	 22	74.0	26.7	 25
158	 22	56.0	7.2	 25
159	 22	44.0	7.6	 20
160	 22	65.0	11.5	 25
161	 22	66.0	9.8	 25
162	 22	102.3	11.3	 20
163	 22	124.0	21.8	 25
164	 22	65.0	14.0	 25
165	 22	63.5	9.0	 20
166	 22	128.0	20.3	 25
167	 22	60.0	7.8	 25
168	 22	85.3	10.9	 20
169	 22	94.0	15.3	 25
170	 22	82.0	13.3	 25
171	 22	81.8	10.4	 20
172	 22	181.0	22.1	 25
173	 22	80.3	11.8	 20
174	 22	98.3	13.5	 16
175	 22	89.0	14.2	 20
176	 22	73.8	10.7	 20
177	 22	49.8	10.0	 16
178	 22	49.0	9.3	 20
179	 22	44.5	6.8	 20
180	 22	58.3	10.3	 16
181	 22	56.8	13.2	 20
182	 22	54.0	8.7	 20
183	 22	47.3	6.3	 16
184	 22	43.3	7.0	 20
185	 22	62.3	9.4	 20
186	 22	168.8	24.1	 16
187	 22	149.3	15.5	 20
188	 22	83.5	13.5	 20
189	 22	105.3	10.2	 16
190	 22	73.0	11.1	 20
191	 22	64.0	7.7	 20
192	 22	104.8	11.2	 16
193	 22	65.5	9.4	 20
194	 22	196.3	18.7	 20
195	 22	100.8	13.4	 16
196	 22	87.3	18.7	 20
197	 22	114.0	15.1	 20
198	 22	254.8	15.3	 16
199	 22	84.0	12.1	 20
200	 22	75.8	10.4	 20
201	 22	77.0	12.2	 16
202	 22	68.5	11.5	 20
203	 22	54.0	10.0	 20
204	 22	62.5	11.3	 16
205	 22	57.5	9.1	 20
206	 22	49.3	8.6	 20
207	 22	47.3	6.7	 16
208	 22	44.0	7.8	 20
209	 22	48.8	6.9	 20
210	 22	46.8	6.6	 16
211	 22	51.0	6.5	 20
212	 22	46.3	7.4	 20
213	 22	49.5	6.9	 16
214	 22	41.3	6.4	 20
215	 22	47.3	9.1	 20
216	 22	50.0	12.9	 16
217	 22	45.5	10.2	 20
218	 22	43.5	8.4	 20
219	 22	50.3	8.7	 16
220	 22	50.3	7.4	 20
221	 22	48.3	7.3	 20
222	 22	50.3	4.6	 16
223	 22	47.3	7.8	 20
224	 22	46.0	5.8	 20
225	 22	58.8	7.6	 16
226	 22	48.0	11.4	 20
227	 22	44.5	8.3	 16
228	 22	48.0	6.5	 20
229	 22	46.3	7.5	 20
230	 22	53.3	9.2	 16
231	 22	42.3	7.6	 20
232	 22	51.8	10.1	 20
233	 22	55.3	9.3	 16
234	 22	60.0	8.8	 20
235	 22	164.0	18.6	 20
236	 22	125.8	12.9	 16
237	 22	91.5	30.1	 20
238	 22	61.5	10.8	 20
239	 22	74.0	11.0	 16
240	 22	62.3	8.5	 20
241	 22	66.3	10.3	 20
242	 22	67.5	10.8	 16
243	 22	55.3	10.4	 20
244	 22	52.0	11.3	 25
245	 22	86.0	10.8	 20
246	 22	85.0	12.5	 25
247	 22	84.0	11.6	 25
248	 22	109.3	13.6	 20
249	 22	58.0	10.3	 25
250	 22	50.0	9.3	 25
251	 22	86.0	14.7	 20
252	 22	47.0	8.3	 25
253	 22	53.0	9.6	 25
254	 22	78.3	9.5	 20
255	 22	77.0	13.0	 25
256	 22	77.0	13.8	 25
257	 22	64.5	10.0	 20
258	 22	48.0	7.2	 25
259	 22	50.0	7.5	 25
260	 22	47.5	6.8	 20
261	 22	60.0	13.6	 25
262	 22	87.0	13.8	 25
263	 22	65.0	10.3	 20
264	 22	49.0	10.5	 25
265	 22	46.0	7.6	 25
266	 22	53.0	10.9	 20
267	 22	50.0	8.7	 25
268	 22	47.0	7.9	 25
269	 22	44.3	7.1	 20
270	 22	51.0	7.8	 25
271	 22	46.0	8.8	 25
272	 22	55.8	12.6	 20
273	 22	77.0	14.9	 25
274	 22	71.0	9.1	 25
275	 22	61.3	9.1	 20
276	 22	122.0	15.8	 25
277	 22	61.0	8.7	 25
278	 22	52.3	8.1	 20
279	 22	64.0	9.4	 25
280	 22	79.0	13.3	 25
281	 22	197.8	16.6	 20
282	 22	115.0	18.3	 25
283	 22	56.0	9.8	 25
284	 22	141.3	20.9	 20
285	 22	98.0	12.2	 25
286	 22	170.0	26.1	 25
287	 22	60.0	8.7	 20
288	 22	47.0	5.4	 25
289	 22	51.0	9.0	 25
290	 22	77.0	11.6	 20
291	 22	53.0	11.7	 25
292	 22	48.0	7.2	 25
293	 22	64.0	13.8	 20
294	 22	149.0	19.2	 25
295	 22	67.0	10.2	 25
296	 22	150.0	34.7	 20
297	 22	82.0	12.1	 25
298	 22	57.0	8.4	 25
299	 22	54.3	8.0	 20
300	 22	55.0	11.2	 25
301	 22	55.0	10.2	 25
302	 22	62.0	9.8	 20
303	 22	57.0	9.7	 25
304	 22	75.0	9.2	 25
305	 22	64.3	8.7	 20
306	 22	59.0	10.7	 25
307	 22	59.0	10.8	 25
308	 22	103.0	9.3	 20
309	 22	49.0	8.4	 25
310	 22	49.0	8.1	 25
311	 22	62.3	12.3	 20
312	 22	51.0	11.3	 25
313	 22	51.0	9.3	 25
314	 22	53.0	7.8	 20
315	 22	72.0	13.1	 25
316	 22	59.0	7.7	 25
317	 22	53.3	10.8	 20
318	 22	59.0	8.6	 25
319	 22	58.0	9.1	 25
320	 22	53.5	8.5	 20
321	 22	72.0	9.0	 25
322	 22	52.0	9.1	 25
323	 22	55.0	12.9	 20
324	 22	52.0	8.8	 25
325	 22	53.0	12.7	 25
326	 22	50.5	8.8	 20
327	 22	58.0	9.0	 25
328	 22	48.0	8.1	 25
329	 22	60.3	25.7	 20
330	 22	55.0	7.8	 25
331	 22	61.0	12.9	 25
332	 22	83.3	19.0	 20
333	 22	262.0	38.5	 25
334	 22	129.0	22.0	 25
335	 22	123.8	14.9	 20
336	 22	131.0	14.8	 25
337	 22	170.0	19.0	 25
338	 22	65.5	7.0	 20
339	 22	56.0	9.3	 25
340	 22	59.0	12.8	 25
341	 22	53.3	6.1	 20
342	 22	54.0	7.8	 25
343	 22	68.0	11.7	 25
344	 22	55.3	8.4	 20
345	 22	95.0	12.8	 25
346	 22	77.0	12.9	 25
347	 22	109.8	14.5	 20
348	 22	62.0	9.5	 25
349	 22	61.0	9.3	 25
350	 22	58.8	8.6	 20
351	 22	61.0	8.5	 25
352	 22	52.0	13.9	 25
353	 22	50.0	7.8	 20
354	 22	48.0	11.6	 25
355	 22	99.0	16.5	 20
356	 22	54.0	15.6	 25
357	 22	48.0	6.6	 25
358	 22	49.3	8.6	 20
359	 22	52.0	6.5	 25
360	 22	47.0	9.7	 25
361	 22	51.0	7.3	 20
362	 22	75.0	15.2	 25
363	 22	58.0	8.9	 25
364	 22	51.0	5.3	 20
365	 22	47.0	6.3	 25
366	 22	48.0	7.9	 25
367	 22	46.3	6.4	 20
368	 22	49.0	8.5	 25
369	 22	74.0	25.8	 25
370	 22	79.8	11.5	 20
371	 22	47.0	6.5	 25
372	 22	49.0	6.5	 25
373	 22	49.3	7.2	 20
374	 22	56.0	8.5	 25
375	 22	127.0	22.2	 25
376	 22	106.5	11.9	 20
377	 22	115.0	19.5	 25
378	 22	68.0	11.1	 25
379	 22	53.8	8.0	 20
380	 22	75.0	10.8	 25
381	 22	55.0	10.3	 25
382	 22	46.5	8.6	 20
383	 22	76.0	12.9	 25
384	 22	52.0	7.8	 25
385	 22	57.3	9.5	 20
386	 22	52.3	7.3	 20
387	 22	48.0	5.6	 20
388	 22	49.0	4.0	 16
389	 22	57.3	10.4	 20
390	 22	52.0	7.8	 20
391	 22	48.8	7.1	 16
392	 22	65.0	11.5	 20
393	 22	61.3	7.2	 20
394	 22	52.3	6.5	 16
395	 22	58.3	8.2	 20
396	 22	54.0	8.4	 20
397	 22	67.5	9.0	 16
398	 22	190.3	28.9	 20
399	 22	63.8	5.9	 20
400	 22	84.3	14.1	 16
401	 22	129.0	17.9	 20
402	 22	57.3	9.4	 20
403	 22	57.5	8.2	 16
404	 22	295.8	39.2	 20
405	 22	227.3	24.3	 20
406	 22	229.3	21.4	 16
407	 22	99.8	15.3	 20
408	 22	52.3	8.0	 20
409	 22	78.3	12.5	 16
410	 22	64.0	10.9	 20
411	 22	64.3	10.8	 20
412	 22	69.5	11.2	 16
413	 22	64.8	19.8	 20
414	 22	50.3	8.7	 20
415	 22	56.0	6.6	 16
416	 22	50.3	6.7	 20
417	 22	51.3	7.9	 20
418	 22	56.0	5.9	 16
419	 22	108.8	13.5	 20
420	 22	56.0	7.3	 20
421	 22	69.0	9.6	 16
422	 22	86.8	12.3	 20
423	 22	49.5	9.1	 20
424	 22	43.3	8.8	 16
425	 22	46.3	7.0	 20
426	 22	49.3	6.7	 20
427	 22	52.0	7.9	 16
428	 22	53.0	11.7	 20
429	 22	49.0	8.5	 20
430	 22	59.8	10.7	 16
431	 22	124.3	13.5	 20
432	 22	47.3	7.7	 20
433	 22	128.5	13.4	 16
434	 22	64.3	34.6	 20
435	 22	80.3	18.1	 20
436	 22	60.5	11.1	 16
437	 22	99.3	20.4	 20
438	 22	51.0	7.3	 20
439	 22	49.3	9.6	 16
440	 22	46.0	7.8	 20
441	 22	61.3	9.2	 20
442	 22	47.3	4.8	 16
443	 22	51.5	9.5	 20
444	 22	50.0	8.7	 20
445	 22	50.3	9.3	 16
446	 22	51.0	8.3	 20
447	 22	52.3	8.6	 20
448	 22	66.8	45.1	 16
449	 22	48.0	5.1	 20
450	 22	71.0	11.3	 20
451	 22	171.0	26.7	 16
452	 22	88.3	14.3	 20
453	 22	268.0	32.1	 20
454	 22	113.3	15.5	 16
455	 22	62.3	11.2	 20
456	 22	60.5	8.7	 20
457	 22	52.0	8.9	 20
458	 22	50.0	8.5	 25
459	 22	53.0	17.6	 25
460	 22	54.8	8.9	 20
461	 22	52.0	10.4	 25
462	 22	58.0	15.6	 25
463	 22	50.3	8.1	 20
464	 22	53.0	6.5	 25
465	 22	49.0	7.3	 25
466	 22	49.5	9.1	 20
467	 22	48.0	8.4	 25
468	 22	55.0	8.1	 25
469	 22	100.0	13.9	 20
470	 22	60.0	10.8	 25
471	 22	63.0	10.2	 25
472	 22	65.8	9.9	 20
473	 22	51.0	6.4	 25
474	 22	59.0	11.8	 25
475	 22	56.5	13.6	 20
476	 22	51.0	7.9	 25
477	 22	53.0	8.8	 25
478	 22	54.3	11.7	 20
479	 22	46.0	8.0	 25
480	 22	68.0	16.3	 20
481	 22	55.0	6.6	 25
482	 22	48.0	8.6	 25
483	 22	49.0	9.5	 20
484	 22	47.0	6.2	 25
485	 22	59.0	9.1	 25
486	 22	172.3	11.5	 20
487	 22	79.0	12.7	 25
488	 22	46.0	7.3	 25
489	 22	57.0	12.2	 20
490	 22	58.0	10.5	 25
491	 22	56.0	8.2	 25
492	 22	63.3	11.8	 20
493	 22	69.0	9.5	 25
494	 22	52.0	11.2	 25
495	 22	52.0	6.2	 20
496	 22	193.0	27.5	 25
497	 22	85.0	13.9	 25
498	 22	147.8	27.2	 20
499	 22	167.0	18.7	 25
500	 22	67.0	9.8	 25
501	 22	73.3	10.9	 20
502	 22	51.0	9.2	 25
503	 22	52.0	7.4	 25
504	 22	52.3	8.9	 20
505	 22	67.0	11.7	 25
506	 22	57.0	8.9	 25
507	 22	52.5	7.0	 20
508	 22	65.0	8.3	 25
509	 22	59.0	9.1	 25
510	 22	72.0	9.9	 20
511	 22	68.0	12.9	 25
512	 22	60.0	9.2	 25
513	 22	52.0	6.7	 20
514	 22	50.0	6.5	 25
515	 22	59.0	8.1	 25
516	 22	55.3	9.5	 20
517	 22	50.0	7.7	 25
518	 22	80.0	14.4	 25
519	 22	54.3	8.3	 20
520	 22	110.0	21.2	 25
521	 22	309.0	23.2	 25
522	 22	67.3	8.9	 20
523	 22	89.0	13.4	 25
524	 22	118.0	17.3	 25
525	 22	309.5	32.0	 20
526	 22	133.0	19.3	 25
527	 22	76.0	10.6	 25
528	 22	58.3	9.6	 20
529	 22	60.0	10.1	 25
530	 22	69.0	9.3	 25
531	 22	52.5	7.3	 20
532	 22	60.0	8.6	 25
533	 22	94.0	11.6	 25
534	 22	223.3	25.2	 20
535	 22	70.0	13.8	 25
536	 22	53.0	9.2	 25
537	 22	55.5	8.9	 20
538	 22	260.0	27.4	 25
539	 22	106.0	14.0	 25
540	 22	68.3	11.1	 20
541	 22	82.0	11.0	 25
542	 22	48.0	7.6	 25
543	 22	50.5	7.4	 20
544	 22	49.0	8.6	 25
545	 22	52.0	9.0	 25
546	 22	50.0	7.2	 20
547	 22	44.0	8.5	 25
548	 22	42.0	5.7	 25
549	 22	54.0	22.6	 20
550	 22	48.0	9.0	 25
551	 22	43.0	8.6	 25
552	 22	43.0	7.4	 20
553	 22	46.0	8.1	 25
554	 22	48.0	6.6	 25
555	 22	65.3	10.4	 20
556	 22	48.0	7.4	 25
557	 22	63.0	13.0	 25
558	 22	52.3	7.0	 20
559	 22	56.0	10.1	 25
560	 22	61.0	11.3	 25
561	 22	61.0	5.6	 20
562	 22	76.0	14.6	 25
563	 22	59.0	8.7	 25
564	 22	76.0	8.8	 20
565	 22	57.0	8.1	 25
566	 22	55.0	10.8	 25
567	 22	52.3	10.2	 20
568	 22	72.0	11.9	 25
569	 22	50.0	7.6	 25
570	 22	45.0	8.7	 20
571	 22	58.0	11.8	 25
572	 22	52.0	8.0	 25
573	 22	60.3	14.0	 20
574	 22	51.0	7.6	 25
575	 22	59.0	10.0	 25
576	 22	54.0	7.8	 20
577	 22	87.0	16.9	 25
578	 22	72.0	11.5	 25
579	 22	57.0	8.7	 20
580	 22	73.0	9.2	 25
581	 22	56.0	8.1	 25
582	 22	69.0	9.5	 20
583	 22	63.0	10.2	 25
584	 22	60.0	9.2	 25
585	 22	59.8	8.4	 20
586	 22	96.0	13.6	 25
587	 22	49.0	10.1	 25
588	 22	48.0	6.7	 20
589	 22	56.0	8.3	 25
590	 22	67.0	18.3	 25
591	 22	50.0	7.7	 20
592	 22	85.0	12.0	 25
593	 22	49.0	7.4	 25
594	 22	49.5	8.0	 20
595	 22	43.0	7.3	 25
596	 22	54.0	8.6	 25
597	 22	50.0	10.0	 20
598	 22	52.0	9.4	 25
599	 22	54.3	7.4	 20
600	 22	48.0	8.9	 16
601	 22	45.5	7.4	 20
602	 22	53.5	7.7	 20
603	 22	54.5	11.3	 16
604	 22	50.0	6.7	 20
605	 22	53.5	7.2	 16
606	 22	48.0	7.8	 20
607	 22	48.0	6.7	 20
608	 22	53.3	7.0	 16
609	 22	47.8	9.5	 20
610	 22	61.0	12.4	 20
611	 22	53.8	10.3	 16
612	 22	52.3	10.6	 20
613	 22	73.3	10.0	 20
614	 22	73.5	11.8	 16
615	 22	77.8	11.3	 20
616	 22	79.3	13.5	 20
617	 22	60.3	10.4	 16
618	 22	53.3	7.4	 20
619	 22	110.5	20.7	 20
620	 22	93.8	14.1	 16
621	 22	60.5	8.9	 20
622	 22	58.3	8.2	 20
623	 22	58.0	9.0	 16
624	 22	257.5	40.3	 20
625	 22	122.3	12.3	 20
626	 22	65.5	9.2	 16
627	 22	51.8	6.3	 20
628	 22	68.0	11.5	 20
629	 22	67.8	13.6	 16
630	 22	73.8	6.6	 20
631	 22	89.5	13.9	 20
632	 22	93.8	12.9	 16
633	 22	172.3	15.2	 20
634	 22	72.5	27.0	 20
635	 22	68.0	12.5	 16
636	 22	62.8	8.9	 20
637	 22	80.8	11.5	 20
638	 22	54.3	9.7	 16
639	 22	1504.0	177.9	 20
  0	 23	56.0	7.9	 25
  1	 23	75.3	10.4	 20
  2	 23	79.0	13.5	 25
  3	 23	61.0	10.5	 25
  4	 23	46.0	5.5	 20
  5	 23	73.0	10.1	 25
  6	 23	55.0	9.2	 25
  7	 23	55.3	9.4	 20
  8	 23	48.0	9.4	 25
  9	 23	49.0	10.0	 25
 10	 23	43.5	8.4	 20
 11	 23	55.0	8.9	 25
 12	 23	46.0	6.8	 25
 13	 23	46.0	9.4	 20
 14	 23	55.0	8.2	 25
 15	 23	54.0	9.3	 25
 16	 23	65.3	10.5	 20
 17	 23	81.0	12.4	 25
 18	 23	55.0	7.6	 25
 19	 23	94.0	15.4	 20
 20	 23	61.0	13.9	 25
 21	 23	48.0	8.2	 25
 22	 23	46.0	6.9	 20
 23	 23	65.0	9.7	 25
 24	 23	58.0	9.6	 25
 25	 23	99.5	15.1	 20
 26	 23	278.0	36.1	 25
 27	 23	125.0	17.4	 25
 28	 23	109.3	17.0	 20
 29	 23	68.0	8.1	 25
 30	 23	152.0	19.6	 25
 31	 23	226.3	30.9	 20
 32	 23	290.0	25.1	 25
 33	 23	92.0	12.2	 25
 34	 23	73.5	11.1	 20
 35	 23	46.0	8.9	 25
 36	 23	84.0	13.4	 25
 37	 23	440.0	55.9	 20
 38	 23	62.0	10.1	 25
 39	 23	65.0	8.5	 25
 40	 23	41.3	6.8	 20
 41	 23	47.0	5.8	 25
 42	 23	46.0	7.0	 25
 43	 23	110.0	17.9	 20
 44	 23	45.0	7.6	 25
 45	 23	51.0	9.9	 25
 46	 23	61.8	13.9	 20
 47	 23	52.0	8.6	 25
 48	 23	187.0	40.3	 25
 49	 23	45.3	5.9	 20
 50	 23	44.0	6.1	 25
 51	 23	342.0	69.0	 25
 52	 23	86.3	10.1	 20
 53	 23	100.0	33.2	 25
 54	 23	92.0	14.2	 25
 55	 23	55.3	6.5	 20
 56	 23	49.0	9.2	 25
 57	 23	69.0	14.9	 25
 58	 23	48.0	11.8	 20
 59	 23	47.0	10.2	 25
 60	 23	94.0	14.7	 25
 61	 23	49.3	6.8	 20
 62	 23	51.0	8.3	 25
 63	 23	53.0	8.7	 25
 64	 23	53.3	7.3	 20
 65	 23	57.0	7.6	 25
 66	 23	202.0	37.0	 25
 67	 23	48.5	8.8	 20
 68	 23	144.0	25.3	 25
 69	 23	122.0	13.0	 25
 70	 23	671.5	82.1	 20
 71	 23	64.0	10.5	 25
 72	 23	58.0	8.5	 25
 73	 23	65.0	10.4	 20
 74	 23	71.0	10.6	 25
 75	 23	54.0	8.4	 25
 76	 23	64.3	7.3	 20
 77	 23	47.0	7.8	 25
 78	 23	66.0	14.1	 25
 79	 23	69.3	10.4	 20
 80	 23	82.0	16.6	 25
 81	 23	47.0	6.6	 25
 82	 23	44.0	6.6	 20
 83	 23	50.0	7.6	 25
 84	 23	72.0	8.7	 25
 85	 23	59.0	8.4	 20
 86	 23	96.0	17.6	 25
 87	 23	73.0	12.8	 25
 88	 23	56.3	10.0	 20
 89	 23	75.0	11.0	 25
 90	 23	164.0	22.6	 25
 91	 23	85.0	9.3	 20
 92	 23	198.0	25.5	 25
 93	 23	275.0	32.2	 25
 94	 23	54.3	6.9	 20
 95	 23	50.0	6.6	 25
 96	 23	64.0	8.5	 25
 97	 23	138.8	18.6	 20
 98	 23	76.0	12.5	 25
 99	 23	52.0	8.3	 25
100	 23	68.3	10.5	 20
101	 23	59.8	9.9	 20
102	 23	57.0	9.7	 20
103	 23	72.5	13.1	 16
104	 23	62.5	12.4	 20
105	 23	71.3	7.8	 16
106	 23	48.3	9.3	 20
107	 23	61.8	18.2	 20
108	 23	76.3	8.9	 16
109	 23	49.5	8.0	 20
110	 23	88.5	13.4	 20
111	 23	60.0	10.3	 16
112	 23	90.5	18.0	 20
113	 23	47.0	6.3	 20
114	 23	59.5	8.6	 16
115	 23	69.3	9.8	 20
116	 23	73.3	11.7	 20
117	 23	48.3	6.6	 16
118	 23	57.8	10.4	 20
119	 23	158.0	18.1	 20
120	 23	79.3	12.2	 16
121	 23	81.3	13.7	 20
122	 23	66.0	7.0	 20
123	 23	475.8	34.4	 16
124	 23	159.3	14.2	 20
125	 23	208.0	22.4	 20
126	 23	193.0	20.1	 16
127	 23	245.3	38.5	 20
128	 23	187.3	16.1	 20
129	 23	70.5	8.2	 16
130	 23	59.5	9.9	 20
131	 23	47.5	6.2	 20
132	 23	129.8	16.8	 16
133	 23	62.8	9.8	 20
134	 23	74.0	11.2	 20
135	 23	69.0	8.4	 16
136	 23	59.3	13.2	 20
137	 23	51.0	5.9	 20
138	 23	146.0	18.7	 16
139	 23	50.3	12.4	 20
140	 23	49.0	7.3	 20
141	 23	51.8	5.7	 16
142	 23	144.8	23.0	 20
143	 23	73.8	11.2	 20
144	 23	259.3	27.6	 16
145	 23	108.5	12.0	 20
146	 23	243.0	44.6	 20
147	 23	730.8	47.9	 16
148	 23	735.5	49.2	 20
149	 23	81.3	13.3	 20
150	 23	110.8	16.3	 16
151	 23	81.8	12.2	 20
152	 23	73.0	14.4	 20
153	 23	110.0	17.4	 16
154	 23	49.0	8.3	 20
155	 23	55.5	9.2	 20
156	 23	74.5	14.0	 16
157	 23	77.8	13.8	 20
158	 23	48.0	8.3	 20
159	 23	50.0	7.5	 16
160	 23	53.8	15.6	 20
161	 23	64.5	9.8	 20
162	 23	174.8	23.9	 16
163	 23	63.0	10.0	 20
164	 23	48.5	8.3	 20
165	 23	46.8	8.9	 16
166	 23	59.0	9.5	 20
167	 23	60.0	15.8	 20
168	 23	57.8	8.8	 16
169	 23	74.3	8.4	 20
170	 23	72.3	9.9	 20
171	 23	112.8	15.7	 16
172	 23	66.0	11.4	 20
173	 23	66.0	8.3	 25
174	 23	145.3	16.6	 20
175	 23	70.0	12.6	 25
176	 23	109.0	11.3	 25
177	 23	74.3	11.9	 20
178	 23	106.0	15.3	 25
179	 23	54.0	7.7	 25
180	 23	46.0	6.9	 20
181	 23	46.0	8.6	 25
182	 23	47.0	8.6	 25
183	 23	46.0	8.7	 20
184	 23	68.0	11.6	 25
185	 23	57.0	7.7	 25
186	 23	87.0	10.0	 20
187	 23	173.0	27.8	 25
188	 23	249.0	30.1	 25
189	 23	66.8	9.7	 20
190	 23	55.0	9.1	 25
191	 23	67.0	14.1	 25
192	 23	56.0	10.9	 20
193	 23	73.0	10.6	 25
194	 23	56.0	9.6	 25
195	 23	54.5	10.1	 20
196	 23	54.0	9.0	 25
197	 23	309.0	31.1	 25
198	 23	327.3	26.7	 20
199	 23	117.0	15.5	 25
200	 23	56.0	9.2	 25
201	 23	58.5	9.0	 20
202	 23	73.0	8.9	 25
203	 23	50.0	10.4	 25
204	 23	44.5	9.6	 20
205	 23	50.0	6.7	 25
206	 23	52.0	8.5	 25
207	 23	49.0	6.1	 20
208	 23	51.0	9.3	 25
209	 23	48.0	9.3	 25
210	 23	43.5	5.4	 20
211	 23	53.0	9.2	 25
212	 23	50.0	9.5	 25
213	 23	39.3	6.4	 20
214	 23	45.0	7.0	 25
215	 23	42.0	6.9	 25
216	 23	47.5	8.0	 20
217	 23	52.0	8.9	 25
218	 23	59.0	9.8	 25
219	 23	58.3	8.4	 20
220	 23	175.0	29.1	 25
221	 23	47.0	5.8	 25
222	 23	44.3	10.0	 20
223	 23	50.0	7.8	 25
224	 23	59.0	10.3	 25
225	 23	43.0	9.7	 20
226	 23	50.0	8.0	 25
227	 23	50.0	8.7	 25
228	 23	49.0	7.9	 20
229	 23	49.0	7.6	 25
230	 23	217.5	27.5	 20
231	 23	60.0	12.8	 25
232	 23	85.0	12.4	 25
233	 23	95.8	15.3	 20
234	 23	222.0	36.7	 25
235	 23	199.0	19.6	 25
236	 23	93.0	11.7	 20
237	 23	79.0	14.1	 25
238	 23	73.0	10.5	 25
239	 23	73.3	10.8	 20
240	 23	74.0	11.4	 25
241	 23	187.0	18.3	 25
242	 23	97.0	13.6	 20
243	 23	68.0	10.6	 25
244	 23	71.0	8.8	 25
245	 23	48.5	9.3	 20
246	 23	52.0	7.8	 25
247	 23	83.0	18.6	 25
248	 23	184.3	20.7	 20
249	 23	97.0	14.7	 25
250	 23	282.0	31.0	 25
251	 23	161.3	15.3	 20
252	 23	78.0	11.5	 25
253	 23	74.0	11.5	 25
254	 23	89.0	12.4	 20
255	 23	889.0	151.7	 25
256	 23	1011.0	67.0	 25
257	 23	67.5	10.0	 20
258	 23	74.0	9.9	 25
259	 23	124.0	16.2	 25
260	 23	49.3	9.3	 20
261	 23	52.0	9.0	 25
262	 23	47.0	7.0	 25
263	 23	52.3	7.0	 20
264	 23	70.0	11.6	 25
265	 23	59.0	9.3	 25
266	 23	58.3	9.4	 20
267	 23	52.0	9.0	 25
268	 23	53.0	7.9	 25
269	 23	47.3	8.2	 20
270	 23	62.0	11.1	 25
271	 23	65.0	9.1	 25
272	 23	49.3	8.0	 20
273	 23	47.0	6.7	 25
274	 23	48.0	7.3	 25
275	 23	42.3	7.8	 20
276	 23	55.0	8.7	 25
277	 23	43.0	7.0	 25
278	 23	46.3	6.9	 20
279	 23	63.0	10.5	 25
280	 23	86.0	9.1	 25
281	 23	53.0	7.6	 20
282	 23	51.0	8.3	 25
283	 23	51.0	8.1	 25
284	 23	221.8	23.4	 20
285	 23	58.0	11.4	 25
286	 23	75.0	14.2	 25
287	 23	50.3	8.8	 20
288	 23	49.0	8.0	 25
289	 23	48.0	9.7	 25
290	 23	81.0	11.3	 20
291	 23	54.0	9.1	 25
292	 23	102.0	14.9	 25
293	 23	77.5	10.0	 20
294	 23	136.0	21.7	 25
295	 23	172.0	25.7	 25
296	 23	92.3	15.5	 20
297	 23	73.0	14.3	 25
298	 23	114.0	15.9	 25
299	 23	120.3	15.3	 20
300	 23	56.0	11.8	 25
301	 23	212.0	43.8	 25
302	 23	54.5	9.5	 20
303	 23	53.0	10.2	 25
304	 23	60.0	9.8	 25
305	 23	58.3	7.8	 20
306	 23	52.0	7.2	 25
307	 23	58.0	9.0	 25
308	 23	69.0	11.4	 20
309	 23	57.0	20.3	 25
310	 23	181.0	32.8	 25
311	 23	103.3	13.1	 20
312	 23	71.0	10.8	 25
313	 23	54.0	10.1	 25
314	 23	51.5	5.5	 20
315	 23	229.8	49.4	 20
316	 23	64.8	10.3	 20
317	 23	48.3	7.1	 16
318	 23	53.3	6.7	 20
319	 23	42.3	6.1	 20
320	 23	53.0	9.4	 16
321	 23	132.5	28.1	 20
322	 23	147.3	19.3	 20
323	 23	602.8	48.7	 16
324	 23	56.0	8.6	 20
325	 23	48.5	6.8	 20
326	 23	47.5	9.3	 16
327	 23	57.3	9.4	 20
328	 23	50.0	6.8	 20
329	 23	49.8	12.2	 16
330	 23	145.3	26.1	 20
331	 23	61.3	10.8	 20
332	 23	94.3	11.4	 16
333	 23	80.3	9.0	 20
334	 23	276.8	45.2	 20
335	 23	192.3	17.6	 16
336	 23	339.3	29.3	 20
337	 23	318.5	26.6	 20
338	 23	506.5	25.0	 16
339	 23	106.5	24.9	 20
340	 23	126.3	19.2	 20
341	 23	72.5	8.8	 16
342	 23	89.0	10.8	 20
343	 23	73.0	10.2	 20
344	 23	76.0	7.9	 16
345	 23	81.8	18.6	 20
346	 23	65.8	7.9	 20
347	 23	62.3	15.4	 16
348	 23	74.0	12.9	 20
349	 23	226.8	25.2	 20
350	 23	385.5	20.5	 16
351	 23	135.0	12.8	 20
352	 23	53.5	8.7	 20
353	 23	61.0	8.8	 16
354	 23	122.3	19.8	 20
355	 23	139.5	34.7	 16
356	 23	65.3	11.9	 20
357	 23	44.0	5.7	 20
358	 23	56.3	9.5	 16
359	 23	61.0	10.4	 20
360	 23	84.0	12.5	 20
361	 23	86.8	11.5	 16
362	 23	297.3	51.3	 20
363	 23	390.3	28.2	 20
364	 23	63.3	8.2	 16
365	 23	48.3	7.5	 20
366	 23	46.5	8.0	 20
367	 23	49.0	7.6	 16
368	 23	301.5	67.1	 20
369	 23	118.8	19.8	 20
370	 23	119.8	20.7	 16
371	 23	77.5	9.7	 20
372	 23	94.0	15.9	 20
373	 23	77.3	9.3	 16
374	 23	66.5	6.9	 20
375	 23	131.8	21.7	 20
376	 23	94.3	14.2	 16
377	 23	82.8	10.6	 20
378	 23	93.0	12.6	 20
379	 23	55.8	8.0	 16
380	 23	63.5	12.3	 20
381	 23	50.0	9.7	 20
382	 23	71.3	7.5	 16
383	 23	131.0	15.7	 20
384	 23	64.5	10.6	 20
385	 23	48.8	5.6	 16
386	 23	51.0	9.9	 25
387	 23	50.0	7.9	 25
388	 23	53.3	8.5	 20
389	 23	74.0	14.8	 25
390	 23	52.0	6.9	 25
391	 23	56.0	8.5	 20
392	 23	53.0	8.9	 25
393	 23	88.0	14.6	 25
394	 23	53.5	8.1	 20
395	 23	54.0	6.0	 25
396	 23	65.0	11.7	 25
397	 23	121.0	15.5	 20
398	 23	128.0	17.7	 25
399	 23	79.0	9.8	 25
400	 23	69.0	8.6	 20
401	 23	57.0	10.1	 25
402	 23	57.0	13.2	 25
403	 23	70.3	12.0	 20
404	 23	231.0	29.9	 25
405	 23	183.0	20.5	 25
406	 23	226.8	21.7	 20
407	 23	151.0	20.0	 25
408	 23	119.0	15.6	 25
409	 23	55.0	10.6	 20
410	 23	53.0	7.9	 25
411	 23	76.0	14.0	 25
412	 23	203.5	14.4	 20
413	 23	264.0	19.4	 25
414	 23	294.0	32.1	 25
415	 23	171.8	20.5	 20
416	 23	98.0	13.7	 25
417	 23	116.0	18.6	 25
418	 23	61.3	7.1	 20
419	 23	50.0	8.0	 25
420	 23	45.0	6.2	 25
421	 23	51.5	8.3	 20
422	 23	54.0	7.1	 25
423	 23	56.0	12.5	 25
424	 23	62.5	8.2	 20
425	 23	52.0	7.3	 25
426	 23	51.0	10.5	 25
427	 23	52.0	9.4	 20
428	 23	53.0	11.6	 25
429	 23	56.0	11.6	 25
430	 23	57.8	9.0	 20
431	 23	53.0	8.9	 25
432	 23	83.0	15.5	 25
433	 23	64.0	8.8	 20
434	 23	91.0	13.6	 25
435	 23	67.0	10.9	 25
436	 23	140.0	19.1	 20
437	 23	56.0	7.3	 25
438	 23	61.0	14.8	 25
439	 23	66.3	6.8	 20
440	 23	347.0	47.9	 25
441	 23	79.0	11.4	 25
442	 23	115.3	16.5	 20
443	 23	95.0	12.5	 25
444	 23	354.0	59.3	 25
445	 23	54.0	8.4	 20
446	 23	116.0	18.4	 25
447	 23	252.0	31.1	 25
448	 23	284.0	22.6	 20
449	 23	79.0	13.0	 25
450	 23	131.0	19.3	 25
451	 23	53.0	10.1	 20
452	 23	191.0	22.6	 25
453	 23	148.0	28.3	 25
454	 23	84.5	15.8	 20
455	 23	76.0	7.5	 25
456	 23	142.0	17.0	 25
457	 23	54.0	7.1	 20
458	 23	50.0	12.0	 25
459	 23	54.0	10.3	 25
460	 23	52.8	9.1	 20
461	 23	49.0	6.7	 25
462	 23	53.0	8.3	 25
463	 23	52.5	9.1	 20
464	 23	63.0	11.6	 25
465	 23	56.0	9.6	 25
466	 23	84.0	15.9	 20
467	 23	83.0	13.6	 25
468	 23	64.0	11.2	 25
469	 23	125.3	17.8	 20
470	 23	59.0	5.7	 25
471	 23	70.0	10.5	 25
472	 23	64.3	9.2	 20
473	 23	62.0	11.1	 25
474	 23	63.0	13.6	 25
475	 23	55.0	8.7	 20
476	 23	52.0	6.8	 25
477	 23	66.0	10.7	 25
478	 23	48.0	8.3	 20
479	 23	46.0	7.8	 25
480	 23	51.5	10.5	 20
481	 23	62.0	10.0	 25
482	 23	62.0	14.4	 25
483	 23	66.0	12.9	 20
484	 23	59.0	7.6	 25
485	 23	76.0	19.2	 25
486	 23	93.0	15.4	 20
487	 23	85.0	10.6	 25
488	 23	53.0	7.1	 25
489	 23	96.3	10.8	 20
490	 23	60.0	7.5	 25
491	 23	68.0	10.8	 25
492	 23	62.0	10.8	 20
493	 23	51.0	7.6	 25
494	 23	91.0	14.7	 25
495	 23	68.8	12.7	 20
496	 23	59.0	10.0	 25
497	 23	59.0	8.8	 25
498	 23	54.8	9.9	 20
499	 23	130.0	14.2	 25
500	 23	87.0	12.8	 25
501	 23	65.8	9.0	 20
502	 23	62.0	7.8	 25
503	 23	66.0	11.7	 25
504	 23	83.0	11.4	 20
505	 23	467.0	46.8	 25
506	 23	488.0	47.0	 25
507	 23	145.5	18.1	 20
508	 23	420.0	58.3	 25
509	 23	68.0	10.4	 25
510	 23	89.5	13.8	 20
511	 23	75.0	21.4	 25
512	 23	152.0	18.8	 25
513	 23	79.5	13.7	 20
514	 23	332.0	51.0	 25
515	 23	144.0	18.9	 25
516	 23	71.5	10.6	 20
517	 23	52.0	9.6	 25
518	 23	52.0	9.8	 25
519	 23	153.0	18.4	 20
520	 23	179.0	22.2	 25
521	 23	1388.0	150.7	 25
522	 23	92.8	41.7	 20
523	 23	58.0	8.7	 25
524	 23	52.0	7.5	 25
525	 23	95.5	14.3	 20
526	 23	73.0	11.3	 25
527	 23	74.0	13.2	 25
528	 23	207.0	11.6	 16
529	 23	81.3	11.2	 20
530	 23	64.0	14.0	 20
531	 23	130.3	13.8	 16
532	 23	179.5	21.0	 20
533	 23	1488.3	98.5	 20
534	 23	508.0	31.2	 16
535	 23	297.3	27.3	 20
536	 23	87.5	11.8	 20
537	 23	126.3	21.3	 16
538	 23	145.0	12.7	 20
539	 23	92.0	11.9	 20
540	 23	78.5	13.8	 16
541	 23	95.3	10.9	 20
542	 23	79.3	12.0	 20
543	 23	46.0	10.3	 16
544	 23	71.0	10.9	 20
545	 23	103.5	13.6	 20
546	 23	44.5	6.0	 16
547	 23	45.5	9.4	 20
548	 23	50.3	8.3	 20
549	 23	94.3	7.9	 16
550	 23	45.0	5.4	 20
551	 23	44.0	8.2	 20
552	 23	47.0	8.7	 16
553	 23	51.0	10.4	 20
554	 23	62.3	10.4	 20
555	 23	65.5	9.9	 16
556	 23	54.5	10.0	 20
557	 23	58.3	6.5	 20
558	 23	87.3	9.9	 16
559	 23	54.3	9.8	 20
560	 23	120.5	21.7	 20
561	 23	589.8	30.2	 16
562	 23	863.8	52.8	 20
563	 23	101.8	16.0	 20
564	 23	188.5	23.4	 16
565	 23	76.8	12.9	 20
566	 23	104.0	13.7	 20
567	 23	81.0	7.9	 16
568	 23	55.0	12.9	 20
569	 23	54.5	6.9	 20
570	 23	54.3	6.6	 16
571	 23	59.3	15.6	 20
572	 23	50.3	6.8	 20
573	 23	84.3	9.1	 16
574	 23	83.8	10.7	 20
575	 23	582.0	96.0	 20
576	 23	84.0	13.1	 16
577	 23	48.3	7.9	 20
578	 23	47.5	9.3	 20
579	 23	45.5	7.6	 16
580	 23	52.0	10.6	 20
581	 23	58.5	8.2	 20
582	 23	46.3	4.1	 16
583	 23	73.8	11.0	 20
584	 23	304.0	33.9	 20
585	 23	274.8	17.7	 16
586	 23	181.0	19.2	 20
587	 23	157.0	24.6	 20
588	 23	51.5	8.6	 16
589	 23	95.8	11.7	 20
590	 23	281.8	42.5	 20
591	 23	52.5	7.8	 16
592	 23	213.3	15.3	 20
593	 23	173.5	37.6	 20
594	 23	50.0	6.5	 16
595	 23	46.3	7.8	 20
596	 23	55.0	7.4	 20
597	 23	62.5	6.9	 16
598	 23	127.3	19.0	 20
599	 23	50.0	8.4	 25
600	 23	53.3	7.3	 20
601	 23	50.0	7.7	 25
602	 23	50.0	9.1	 25
603	 23	49.3	9.3	 20
604	 23	72.0	8.9	 25
605	 23	251.5	24.1	 20
606	 23	317.0	40.4	 25
607	 23	57.0	8.9	 25
608	 23	54.3	10.5	 20
609	 23	50.0	9.5	 25
610	 23	52.0	8.3	 25
611	 23	49.3	7.6	 20
612	 23	57.0	10.3	 25
613	 23	82.0	11.0	 25
614	 23	65.3	11.5	 20
615	 23	54.0	8.7	 25
616	 23	56.0	9.9	 25
617	 23	54.0	6.9	 20
618	 23	52.0	8.9	 25
619	 23	55.0	8.7	 25
620	 23	118.8	19.6	 20
621	 23	103.0	14.4	 25
622	 23	63.0	8.4	 25
623	 23	230.5	22.3	 20
624	 23	225.0	20.2	 25
625	 23	180.0	23.4	 25
626	 23	507.3	33.1	 20
627	 23	181.0	20.2	 25
628	 23	95.0	13.2	 25
629	 23	81.3	9.4	 20
630	 23	202.0	23.3	 25
631	 23	81.0	12.4	 25
632	 23	245.0	24.4	 20
633	 23	91.0	11.7	 25
634	 23	55.0	9.2	 25
635	 23	76.5	9.5	 20
636	 23	110.0	18.5	 25
637	 23	237.0	18.8	 25
638	 23	612.0	43.1	 20
639	 23	66.0	10.2	 25
  0	 24	1845.0	432.5	 25
  1	 24	57.5	10.8	 20
  2	 24	64.0	9.9	 25
  3	 24	56.0	7.4	 25
  4	 24	47.3	7.4	 20
  5	 24	48.0	8.2	 25
  6	 24	54.0	10.6	 25
  7	 24	54.0	6.9	 20
  8	 24	46.0	8.2	 25
  9	 24	46.0	5.9	 25
 10	 24	46.0	7.3	 20
 11	 24	47.0	9.7	 25
 12	 24	47.0	7.3	 25
 13	 24	45.3	6.4	 20
 14	 24	47.0	9.2	 25
 15	 24	51.0	9.4	 25
 16	 24	59.0	6.6	 20
 17	 24	46.0	7.3	 25
 18	 24	54.0	9.5	 25
 19	 24	60.0	16.5	 20
 20	 24	52.0	7.6	 25
 21	 24	50.0	8.5	 25
 22	 24	47.5	9.8	 20
 23	 24	56.0	7.4	 25
 24	 24	54.0	7.6	 25
 25	 24	58.5	10.0	 20
 26	 24	99.0	11.9	 25
 27	 24	155.0	21.6	 25
 28	 24	165.0	25.3	 20
 29	 24	93.0	14.6	 25
 30	 24	199.8	16.0	 20
 31	 24	75.5	20.6	 16
 32	 24	102.3	15.4	 20
 33	 24	81.8	21.3	 20
 34	 24	88.8	14.7	 16
 35	 24	57.0	9.7	 20
 36	 24	82.8	15.5	 20
 37	 24	159.5	23.9	 16
 38	 24	62.3	8.8	 20
 39	 24	56.3	10.5	 20
 40	 24	52.3	7.7	 16
 41	 24	47.5	8.9	 20
 42	 24	49.5	7.9	 20
 43	 24	62.8	9.9	 16
 44	 24	43.3	7.6	 20
 45	 24	48.3	7.9	 20
 46	 24	50.0	7.2	 16
 47	 24	55.3	9.5	 20
 48	 24	54.5	9.6	 20
 49	 24	45.0	6.2	 16
 50	 24	48.3	9.5	 20
 51	 24	109.0	15.2	 20
 52	 24	69.3	13.2	 16
 53	 24	68.0	9.5	 20
 54	 24	68.0	7.5	 20
 55	 24	55.8	9.7	 16
 56	 24	49.3	8.3	 20
 57	 24	54.0	8.5	 20
 58	 24	52.5	8.1	 16
 59	 24	46.8	6.4	 20
 60	 24	54.5	9.3	 20
 61	 24	41.3	6.1	 16
 62	 24	52.0	7.9	 20
 63	 24	48.0	6.0	 20
 64	 24	55.0	8.4	 16
 65	 24	59.0	12.8	 20
 66	 24	67.8	10.2	 20
 67	 24	47.3	7.3	 16
 68	 24	91.5	17.5	 20
 69	 24	157.0	15.7	 20
 70	 24	141.5	26.8	 16
 71	 24	56.0	10.6	 20
 72	 24	55.8	9.8	 20
 73	 24	59.5	8.8	 16
 74	 24	59.8	9.4	 20
 75	 24	50.5	9.9	 20
 76	 24	49.3	7.8	 16
 77	 24	48.3	9.1	 20
 78	 24	58.3	8.9	 20
 79	 24	119.8	17.0	 16
 80	 24	62.5	9.3	 20
 81	 24	65.5	90.8	 20
 82	 24	52.5	9.7	 16
 83	 24	48.3	6.8	 20
 84	 24	52.0	7.6	 20
 85	 24	78.8	14.2	 16
 86	 24	69.8	8.9	 20
 87	 24	58.8	8.9	 20
 88	 24	61.0	22.0	 16
 89	 24	107.8	15.5	 20
 90	 24	158.3	24.1	 20
 91	 24	126.3	30.4	 16
 92	 24	256.3	25.9	 20
 93	 24	161.0	27.0	 20
 94	 24	56.3	16.7	 16
 95	 24	53.3	8.4	 20
 96	 24	64.3	8.8	 20
 97	 24	248.0	25.0	 16
 98	 24	52.5	10.3	 20
 99	 24	53.8	11.0	 20
100	 24	61.3	8.4	 16
101	 24	57.0	9.6	 25
102	 24	53.0	11.8	 25
103	 24	55.5	9.3	 20
104	 24	53.0	8.1	 25
105	 24	58.5	8.7	 20
106	 24	48.0	8.9	 25
107	 24	52.0	11.0	 25
108	 24	50.3	7.5	 20
109	 24	46.0	8.7	 25
110	 24	52.0	9.0	 25
111	 24	55.0	10.7	 20
112	 24	55.0	8.8	 25
113	 24	54.0	8.3	 25
114	 24	69.3	17.3	 20
115	 24	48.0	10.3	 25
116	 24	59.0	8.0	 25
117	 24	47.0	9.3	 20
118	 24	54.0	7.8	 25
119	 24	95.0	14.2	 25
120	 24	65.5	13.1	 20
121	 24	68.0	10.4	 25
122	 24	65.0	9.5	 25
123	 24	218.0	32.7	 20
124	 24	118.0	14.8	 25
125	 24	161.0	24.6	 25
126	 24	179.3	18.3	 20
127	 24	123.0	16.9	 25
128	 24	110.0	16.9	 25
129	 24	54.8	9.4	 20
130	 24	46.0	8.3	 25
131	 24	53.0	8.8	 25
132	 24	71.0	8.6	 20
133	 24	44.0	6.6	 25
134	 24	49.0	9.6	 25
135	 24	49.3	6.6	 20
136	 24	51.0	8.1	 25
137	 24	49.0	7.8	 25
138	 24	67.3	13.8	 20
139	 24	55.0	11.0	 25
140	 24	50.0	8.3	 25
141	 24	46.8	9.3	 20
142	 24	217.0	34.3	 25
143	 24	82.0	14.7	 25
144	 24	130.5	19.1	 20
145	 24	139.0	17.3	 25
146	 24	406.0	52.6	 25
147	 24	281.3	36.5	 20
148	 24	416.0	57.8	 25
149	 24	125.0	24.4	 25
150	 24	150.0	18.3	 20
151	 24	93.0	14.5	 25
152	 24	56.0	6.1	 25
153	 24	110.3	18.3	 20
154	 24	53.0	7.7	 25
155	 24	56.0	8.9	 25
156	 24	74.8	12.6	 20
157	 24	95.0	20.0	 25
158	 24	51.0	9.0	 25
159	 24	53.5	12.8	 20
160	 24	51.0	15.6	 25
161	 24	48.0	9.3	 25
162	 24	127.8	18.1	 20
163	 24	52.0	9.0	 25
164	 24	52.0	7.9	 25
165	 24	52.3	6.8	 20
166	 24	68.0	11.6	 25
167	 24	53.0	8.2	 25
168	 24	48.3	8.5	 20
169	 24	66.0	12.7	 25
170	 24	93.0	12.7	 25
171	 24	156.8	19.6	 20
172	 24	56.0	9.6	 25
173	 24	70.0	11.4	 25
174	 24	82.0	13.3	 20
175	 24	86.0	11.1	 25
176	 24	92.0	13.5	 25
177	 24	64.0	10.9	 20
178	 24	53.0	5.9	 25
179	 24	58.0	8.4	 25
180	 24	45.5	8.9	 20
181	 24	43.0	7.6	 25
182	 24	46.0	8.1	 25
183	 24	49.0	8.8	 20
184	 24	73.0	13.9	 25
185	 24	65.0	10.4	 25
186	 24	83.3	13.1	 20
187	 24	68.0	13.2	 25
188	 24	78.0	11.2	 25
189	 24	59.8	10.6	 20
190	 24	54.0	7.1	 25
191	 24	58.0	10.0	 25
192	 24	59.3	8.1	 20
193	 24	67.0	11.7	 25
194	 24	52.0	6.8	 25
195	 24	49.3	6.8	 20
196	 24	47.0	5.7	 25
197	 24	183.0	26.5	 25
198	 24	222.5	31.5	 20
199	 24	61.0	10.0	 25
200	 24	48.0	9.9	 25
201	 24	54.3	8.5	 20
202	 24	59.0	8.7	 25
203	 24	51.0	7.5	 25
204	 24	44.3	8.7	 20
205	 24	49.0	8.6	 25
206	 24	46.0	6.4	 25
207	 24	49.3	7.5	 20
208	 24	46.0	5.9	 25
209	 24	48.0	8.8	 25
210	 24	50.0	8.3	 20
211	 24	49.0	8.4	 25
212	 24	45.0	6.8	 25
213	 24	46.5	6.7	 20
214	 24	44.0	6.6	 25
215	 24	45.0	6.7	 25
216	 24	50.0	8.3	 20
217	 24	50.0	8.4	 25
218	 24	53.0	35.7	 25
219	 24	44.0	5.8	 20
220	 24	60.0	12.0	 25
221	 24	43.0	6.0	 25
222	 24	50.5	6.5	 20
223	 24	49.0	10.1	 25
224	 24	48.0	7.7	 25
225	 24	43.5	6.2	 20
226	 24	43.0	7.3	 25
227	 24	47.0	6.8	 25
228	 24	58.0	10.5	 20
229	 24	54.0	10.7	 25
230	 24	62.8	14.3	 20
231	 24	51.0	7.8	 25
232	 24	131.0	23.5	 25
233	 24	107.0	13.7	 20
234	 24	130.0	27.7	 25
235	 24	323.0	45.3	 25
236	 24	132.0	18.5	 20
237	 24	70.0	13.2	 25
238	 24	56.0	10.7	 25
239	 24	60.3	8.5	 20
240	 24	63.0	9.9	 25
241	 24	90.0	12.7	 25
242	 24	63.3	9.1	 20
243	 24	56.3	9.7	 20
244	 24	57.5	12.1	 20
245	 24	52.0	9.6	 16
246	 24	54.3	8.8	 20
247	 24	58.0	6.3	 20
248	 24	182.3	22.6	 16
249	 24	128.3	20.9	 20
250	 24	110.8	11.5	 20
251	 24	107.5	12.7	 16
252	 24	58.3	8.6	 20
253	 24	112.0	14.7	 20
254	 24	184.3	19.7	 16
255	 24	326.8	44.6	 20
256	 24	387.5	37.3	 20
257	 24	67.8	12.2	 16
258	 24	59.3	10.7	 20
259	 24	58.5	9.2	 20
260	 24	53.0	7.1	 16
261	 24	45.0	8.8	 20
262	 24	46.0	6.4	 20
263	 24	53.0	10.6	 16
264	 24	53.3	8.1	 20
265	 24	54.0	8.8	 20
266	 24	54.0	10.1	 16
267	 24	55.3	9.2	 20
268	 24	54.5	6.3	 20
269	 24	47.5	9.4	 16
270	 24	65.8	9.9	 20
271	 24	58.5	9.0	 20
272	 24	51.0	10.6	 16
273	 24	48.5	10.8	 20
274	 24	47.3	9.1	 20
275	 24	45.3	6.3	 16
276	 24	51.0	8.9	 20
277	 24	43.3	6.5	 20
278	 24	48.3	10.6	 16
279	 24	62.3	9.4	 20
280	 24	60.8	9.4	 20
281	 24	46.3	6.3	 16
282	 24	45.3	5.2	 20
283	 24	48.0	7.3	 20
284	 24	65.5	12.9	 16
285	 24	47.5	5.5	 20
286	 24	57.3	7.3	 20
287	 24	45.3	7.9	 16
288	 24	53.0	7.9	 20
289	 24	46.3	7.4	 20
290	 24	69.0	9.5	 16
291	 24	52.3	22.0	 20
292	 24	73.0	12.6	 20
293	 24	58.0	7.7	 16
294	 24	89.3	17.2	 20
295	 24	154.3	12.8	 20
296	 24	128.3	17.9	 16
297	 24	110.5	25.8	 20
298	 24	117.0	18.2	 20
299	 24	88.0	11.4	 16
300	 24	60.3	9.1	 20
301	 24	96.3	14.7	 20
302	 24	63.0	11.3	 16
303	 24	61.0	9.6	 20
304	 24	52.3	6.4	 20
305	 24	52.0	7.8	 16
306	 24	54.8	10.4	 20
307	 24	58.3	8.9	 20
308	 24	59.0	8.5	 16
309	 24	53.3	7.0	 20
310	 24	84.3	11.7	 20
311	 24	57.3	11.8	 16
312	 24	70.5	12.2	 20
313	 24	52.5	6.3	 20
314	 24	53.3	7.9	 16
315	 24	49.0	8.0	 25
316	 24	51.0	9.4	 25
317	 24	51.3	8.9	 20
318	 24	44.0	7.8	 25
319	 24	45.0	9.2	 25
320	 24	46.0	11.0	 20
321	 24	54.0	7.8	 25
322	 24	82.0	22.5	 25
323	 24	122.5	21.0	 20
324	 24	52.0	6.7	 25
325	 24	50.0	7.9	 25
326	 24	45.5	6.2	 20
327	 24	52.0	6.9	 25
328	 24	52.0	8.1	 25
329	 24	52.0	10.9	 20
330	 24	54.0	6.4	 25
331	 24	51.0	8.4	 25
332	 24	99.0	14.3	 20
333	 24	86.0	13.5	 25
334	 24	114.0	27.2	 25
335	 24	105.3	12.9	 20
336	 24	133.0	15.3	 25
337	 24	183.0	23.9	 25
338	 24	835.5	54.3	 20
339	 24	117.0	50.6	 25
340	 24	67.0	10.2	 25
341	 24	90.0	19.2	 20
342	 24	74.0	13.3	 25
343	 24	65.0	9.2	 25
344	 24	91.0	12.2	 20
345	 24	110.0	12.8	 25
346	 24	68.0	10.0	 25
347	 24	62.0	8.3	 20
348	 24	60.0	11.0	 25
349	 24	286.0	33.7	 25
350	 24	104.5	11.9	 20
351	 24	85.0	12.3	 25
352	 24	65.0	12.8	 25
353	 24	57.0	10.1	 20
354	 24	68.0	13.3	 25
355	 24	66.5	10.6	 20
356	 24	60.0	10.8	 25
357	 24	52.0	8.3	 25
358	 24	47.3	7.0	 20
359	 24	49.0	7.4	 25
360	 24	50.0	7.5	 25
361	 24	54.3	7.4	 20
362	 24	141.0	16.0	 25
363	 24	249.0	24.6	 25
364	 24	68.0	11.3	 20
365	 24	51.0	9.6	 25
366	 24	52.0	6.5	 25
367	 24	46.3	8.3	 20
368	 24	66.0	11.4	 25
369	 24	155.0	17.6	 25
370	 24	91.0	48.3	 20
371	 24	50.0	7.6	 25
372	 24	61.0	8.0	 25
373	 24	57.0	9.5	 20
374	 24	57.0	8.5	 25
375	 24	64.0	8.0	 25
376	 24	64.8	10.9	 20
377	 24	61.0	10.0	 25
378	 24	71.0	9.3	 25
379	 24	52.8	8.1	 20
380	 24	60.0	8.7	 25
381	 24	49.0	8.9	 25
382	 24	68.0	9.0	 20
383	 24	91.0	12.0	 25
384	 24	60.0	6.9	 25
385	 24	49.5	8.8	 20
386	 24	49.0	9.1	 25
387	 24	50.0	9.3	 25
388	 24	53.5	8.0	 20
389	 24	50.0	8.2	 25
390	 24	53.0	6.9	 25
391	 24	55.3	8.3	 20
392	 24	48.0	8.6	 25
393	 24	67.0	10.6	 25
394	 24	70.0	10.1	 20
395	 24	60.0	11.3	 25
396	 24	68.0	11.6	 25
397	 24	97.3	11.9	 20
398	 24	70.0	9.5	 25
399	 24	75.0	15.2	 25
400	 24	93.8	15.8	 20
401	 24	54.0	7.8	 25
402	 24	57.0	9.0	 25
403	 24	49.3	8.9	 20
404	 24	309.0	53.6	 25
405	 24	114.0	18.8	 25
406	 24	97.3	15.0	 20
407	 24	103.0	17.5	 25
408	 24	74.0	8.8	 25
409	 24	54.8	7.7	 20
410	 24	56.0	11.0	 25
411	 24	57.0	7.4	 25
412	 24	131.0	20.8	 20
413	 24	164.0	21.7	 25
414	 24	360.0	33.0	 25
415	 24	108.3	15.4	 20
416	 24	114.0	23.3	 25
417	 24	108.0	12.4	 25
418	 24	64.0	9.3	 20
419	 24	53.0	7.1	 25
420	 24	51.0	9.7	 25
421	 24	54.0	8.8	 20
422	 24	50.0	8.6	 25
423	 24	50.0	7.2	 25
424	 24	56.3	10.0	 20
425	 24	52.0	8.6	 25
426	 24	45.0	7.5	 25
427	 24	50.3	8.8	 20
428	 24	54.0	10.6	 25
429	 24	53.0	9.2	 25
430	 24	55.5	12.2	 20
431	 24	58.0	8.7	 25
432	 24	56.0	12.0	 25
433	 24	57.0	10.3	 20
434	 24	65.0	8.7	 25
435	 24	69.0	11.6	 25
436	 24	243.8	37.7	 20
437	 24	52.0	8.4	 25
438	 24	51.0	12.0	 25
439	 24	97.3	16.8	 20
440	 24	123.0	27.5	 25
441	 24	65.0	12.5	 25
442	 24	55.5	7.4	 20
443	 24	59.0	11.1	 25
444	 24	52.0	8.0	 25
445	 24	58.0	10.4	 20
446	 24	111.0	16.1	 25
447	 24	103.0	18.7	 25
448	 24	123.5	29.9	 20
449	 24	62.0	10.7	 25
450	 24	70.0	12.3	 25
451	 24	49.5	9.1	 20
452	 24	49.0	7.1	 25
453	 24	73.0	13.2	 25
454	 24	129.0	21.6	 20
455	 24	70.0	14.7	 25
456	 24	172.0	23.7	 25
457	 24	52.5	8.1	 16
458	 24	54.0	8.5	 20
459	 24	54.0	7.9	 20
460	 24	53.3	8.4	 16
461	 24	52.3	6.4	 20
462	 24	49.8	7.7	 20
463	 24	46.8	6.9	 16
464	 24	68.3	8.5	 20
465	 24	61.5	9.8	 20
466	 24	70.3	10.2	 16
467	 24	51.0	8.5	 20
468	 24	65.0	6.9	 20
469	 24	150.8	15.9	 16
470	 24	63.3	9.2	 20
471	 24	102.5	14.6	 20
472	 24	53.5	9.3	 16
473	 24	53.0	9.0	 20
474	 24	53.0	8.5	 20
475	 24	57.5	8.0	 16
476	 24	57.3	9.0	 20
477	 24	60.3	7.7	 20
478	 24	45.3	8.4	 16
479	 24	48.0	8.7	 20
480	 24	48.0	6.9	 20
481	 24	57.5	11.7	 16
482	 24	61.0	8.7	 20
483	 24	54.3	6.8	 16
484	 24	60.0	10.5	 20
485	 24	56.0	8.6	 20
486	 24	55.3	8.6	 16
487	 24	61.3	10.1	 20
488	 24	55.8	7.3	 20
489	 24	67.3	12.4	 16
490	 24	50.0	5.9	 20
491	 24	49.0	7.8	 20
492	 24	43.8	9.9	 16
493	 24	51.5	10.6	 20
494	 24	49.0	9.1	 20
495	 24	55.3	7.8	 16
496	 24	52.0	8.2	 20
497	 24	51.3	6.9	 20
498	 24	53.3	8.7	 16
499	 24	85.0	12.7	 20
500	 24	87.5	22.1	 20
501	 24	58.0	8.4	 16
502	 24	69.8	14.6	 20
503	 24	61.5	8.5	 20
504	 24	148.8	21.1	 16
505	 24	325.5	37.3	 20
506	 24	777.8	63.7	 20
507	 24	277.5	23.1	 16
508	 24	831.8	43.3	 20
509	 24	79.0	19.6	 20
510	 24	97.3	11.9	 16
511	 24	69.8	11.4	 20
512	 24	77.3	7.8	 20
513	 24	44.8	8.4	 16
514	 24	195.3	26.9	 20
515	 24	97.3	12.8	 20
516	 24	63.0	9.5	 16
517	 24	56.5	8.6	 20
518	 24	50.3	7.5	 20
519	 24	87.8	14.8	 16
520	 24	352.0	37.1	 20
521	 24	185.3	21.9	 20
522	 24	118.3	19.9	 16
523	 24	57.0	6.7	 20
524	 24	49.5	8.4	 20
525	 24	73.3	14.5	 16
526	 24	78.3	10.9	 20
527	 24	59.3	8.5	 20
528	 24	89.0	12.6	 20
529	 24	70.0	12.8	 25
530	 24	54.0	9.3	 25
531	 24	168.3	19.1	 20
532	 24	101.0	15.7	 25
533	 24	700.0	83.6	 25
534	 24	232.5	31.9	 20
535	 24	146.0	20.5	 25
536	 24	116.0	55.0	 25
537	 24	78.0	9.8	 20
538	 24	111.0	14.3	 25
539	 24	81.0	9.6	 25
540	 24	70.3	8.5	 20
541	 24	79.0	10.6	 25
542	 24	54.0	11.1	 25
543	 24	52.5	10.6	 20
544	 24	61.0	10.3	 25
545	 24	60.0	9.3	 25
546	 24	49.5	8.8	 20
547	 24	46.0	6.9	 25
548	 24	44.0	5.6	 25
549	 24	50.5	7.5	 20
550	 24	49.0	8.6	 25
551	 24	51.0	9.9	 25
552	 24	50.3	6.4	 20
553	 24	47.0	6.7	 25
554	 24	50.0	8.2	 25
555	 24	52.8	8.7	 20
556	 24	54.0	10.0	 25
557	 24	66.0	10.4	 25
558	 24	57.8	12.0	 20
559	 24	54.0	9.0	 25
560	 24	110.0	17.9	 25
561	 24	392.3	42.4	 20
562	 24	748.0	44.0	 25
563	 24	182.0	21.4	 25
564	 24	269.3	23.0	 20
565	 24	108.0	15.2	 25
566	 24	93.0	14.9	 25
567	 24	71.0	14.7	 20
568	 24	57.0	8.1	 25
569	 24	56.0	8.1	 25
570	 24	49.5	8.2	 20
571	 24	62.0	17.2	 25
572	 24	55.0	7.1	 25
573	 24	68.0	11.9	 20
574	 24	63.0	11.9	 25
575	 24	90.0	14.0	 25
576	 24	60.3	7.6	 20
577	 24	54.0	7.4	 25
578	 24	51.0	7.1	 25
579	 24	47.3	6.9	 20
580	 24	46.0	8.2	 25
581	 24	52.0	7.0	 25
582	 24	52.8	11.3	 20
583	 24	58.0	10.4	 25
584	 24	156.0	14.9	 25
585	 24	257.0	30.3	 20
586	 24	89.0	15.1	 25
587	 24	104.0	17.1	 25
588	 24	54.3	8.8	 20
589	 24	69.0	10.9	 25
590	 24	109.0	16.6	 25
591	 24	56.8	7.6	 20
592	 24	134.0	20.4	 25
593	 24	84.0	14.4	 25
594	 24	49.5	8.8	 20
595	 24	46.0	7.3	 25
596	 24	49.0	7.1	 25
597	 24	51.8	9.9	 20
598	 24	44.0	5.7	 25
599	 24	45.0	4.4	 25
600	 24	48.5	7.2	 20
601	 24	54.0	8.9	 25
602	 24	50.0	8.6	 25
603	 24	57.3	9.9	 20
604	 24	61.0	8.1	 25
605	 24	331.0	44.9	 25
606	 24	63.8	9.4	 20
607	 24	78.0	14.8	 25
608	 24	55.3	9.6	 20
609	 24	49.0	8.2	 25
610	 24	49.0	7.2	 25
611	 24	43.0	9.6	 20
612	 24	48.0	11.2	 25
613	 24	47.0	8.6	 25
614	 24	56.0	10.4	 20
615	 24	49.0	7.0	 25
616	 24	52.0	9.3	 25
617	 24	56.0	8.7	 20
618	 24	50.0	10.3	 25
619	 24	48.0	5.5	 25
620	 24	75.5	15.4	 20
621	 24	63.0	9.0	 25
622	 24	63.0	10.5	 25
623	 24	288.8	40.8	 20
624	 24	320.0	41.2	 25
625	 24	169.0	22.6	 25
626	 24	164.0	26.3	 20
627	 24	112.0	17.0	 25
628	 24	108.0	15.5	 25
629	 24	103.3	18.5	 20
630	 24	90.0	9.5	 25
631	 24	75.0	12.4	 25
632	 24	266.3	45.9	 20
633	 24	87.0	14.3	 25
634	 24	61.0	9.6	 25
635	 24	57.0	7.9	 20
636	 24	62.0	7.5	 25
637	 24	301.0	39.9	 25
638	 24	149.5	24.5	 20
639	 24	1432.0	328.6	 25
  0	 25	54.5	8.9	 20
  1	 25	50.5	7.7	 16
  2	 25	48.3	8.5	 20
  3	 25	44.5	7.0	 20
  4	 25	51.3	7.8	 16
  5	 25	47.0	6.6	 20
  6	 25	76.0	13.3	 20
  7	 25	57.5	10.3	 16
  8	 25	46.5	8.2	 20
  9	 25	59.0	10.3	 20
 10	 25	46.3	8.5	 16
 11	 25	44.5	6.8	 20
 12	 25	52.5	8.5	 20
 13	 25	49.5	8.3	 16
 14	 25	46.0	6.5	 20
 15	 25	44.0	7.8	 20
 16	 25	49.3	5.3	 16
 17	 25	57.3	10.2	 20
 18	 25	64.3	13.7	 20
 19	 25	52.3	9.0	 16
 20	 25	54.3	8.0	 20
 21	 25	50.8	7.9	 20
 22	 25	51.0	13.3	 16
 23	 25	50.3	7.0	 20
 24	 25	50.3	7.5	 20
 25	 25	74.0	11.4	 16
 26	 25	117.0	14.8	 20
 27	 25	91.3	10.4	 20
 28	 25	504.0	28.8	 16
 29	 25	485.0	47.8	 20
 30	 25	77.0	11.1	 25
 31	 25	103.0	14.8	 20
 32	 25	102.0	12.5	 25
 33	 25	116.0	22.5	 25
 34	 25	105.3	14.5	 20
 35	 25	63.0	6.4	 25
 36	 25	121.0	16.3	 25
 37	 25	84.5	11.7	 20
 38	 25	73.0	11.2	 25
 39	 25	80.0	14.0	 25
 40	 25	65.0	7.5	 20
 41	 25	48.0	7.6	 25
 42	 25	61.0	14.3	 25
 43	 25	118.0	16.5	 20
 44	 25	47.0	8.3	 25
 45	 25	45.0	7.3	 25
 46	 25	70.3	13.0	 20
 47	 25	47.0	8.9	 25
 48	 25	51.0	8.9	 25
 49	 25	147.5	23.8	 20
 50	 25	51.0	8.9	 25
 51	 25	57.0	29.0	 25
 52	 25	160.3	21.3	 20
 53	 25	95.0	11.5	 25
 54	 25	298.0	30.6	 25
 55	 25	51.0	9.7	 20
 56	 25	81.0	16.6	 25
 57	 25	46.0	8.2	 25
 58	 25	52.0	8.2	 20
 59	 25	48.0	7.9	 25
 60	 25	45.0	7.9	 25
 61	 25	51.0	9.6	 20
 62	 25	45.0	7.3	 25
 63	 25	50.0	6.7	 25
 64	 25	46.3	6.1	 20
 65	 25	52.0	9.3	 25
 66	 25	54.0	8.7	 25
 67	 25	46.0	8.2	 20
 68	 25	48.0	6.9	 25
 69	 25	94.0	18.1	 25
 70	 25	52.0	9.3	 20
 71	 25	93.0	17.1	 25
 72	 25	90.0	19.8	 25
 73	 25	85.3	10.5	 20
 74	 25	436.0	67.4	 25
 75	 25	449.0	37.0	 25
 76	 25	261.8	25.9	 20
 77	 25	231.0	30.7	 25
 78	 25	65.0	11.4	 25
 79	 25	84.0	24.4	 20
 80	 25	90.0	11.6	 25
 81	 25	52.0	6.5	 25
 82	 25	48.3	9.8	 20
 83	 25	49.0	7.9	 25
 84	 25	44.0	5.7	 25
 85	 25	85.5	16.5	 20
 86	 25	126.0	20.1	 25
 87	 25	65.0	12.3	 25
 88	 25	68.3	9.0	 20
 89	 25	82.0	15.0	 25
 90	 25	188.0	28.9	 25
 91	 25	325.0	29.6	 20
 92	 25	122.0	28.1	 25
 93	 25	104.0	16.1	 25
 94	 25	176.0	27.5	 20
 95	 25	92.0	15.9	 25
 96	 25	317.0	25.6	 25
 97	 25	107.5	18.4	 20
 98	 25	93.0	15.1	 25
 99	 25	134.0	17.8	 25
100	 25	70.5	11.0	 20
101	 25	63.0	8.4	 25
102	 25	78.0	10.1	 25
103	 25	104.5	15.2	 20
104	 25	174.0	28.5	 25
105	 25	48.0	10.0	 25
106	 25	220.0	20.7	 20
107	 25	64.0	10.1	 25
108	 25	91.3	12.0	 20
109	 25	134.0	27.7	 25
110	 25	47.0	7.9	 25
111	 25	46.0	8.9	 20
112	 25	84.0	11.6	 25
113	 25	74.0	12.6	 25
114	 25	45.0	4.3	 20
115	 25	78.0	20.0	 25
116	 25	61.0	10.8	 25
117	 25	91.0	13.2	 20
118	 25	81.0	12.8	 25
119	 25	321.0	34.6	 25
120	 25	280.0	23.1	 20
121	 25	337.0	28.6	 25
122	 25	108.0	13.6	 25
123	 25	223.0	30.0	 20
124	 25	143.0	22.2	 25
125	 25	146.0	57.3	 25
126	 25	90.5	15.8	 20
127	 25	118.0	19.2	 25
128	 25	138.0	27.5	 25
129	 25	97.8	8.8	 20
130	 25	368.0	57.5	 25
131	 25	50.0	9.1	 25
132	 25	63.3	7.8	 20
133	 25	53.0	7.6	 25
134	 25	55.0	9.2	 25
135	 25	46.5	9.9	 20
136	 25	99.0	20.8	 25
137	 25	64.0	10.0	 25
138	 25	425.8	92.3	 20
139	 25	140.0	15.5	 25
140	 25	55.0	10.3	 25
141	 25	62.3	7.9	 20
142	 25	55.0	11.5	 25
143	 25	53.0	8.4	 25
144	 25	46.3	5.5	 20
145	 25	43.0	5.7	 25
146	 25	43.0	5.7	 25
147	 25	47.0	6.2	 20
148	 25	57.0	9.6	 25
149	 25	46.0	7.7	 25
150	 25	53.3	9.9	 20
151	 25	63.0	9.9	 25
152	 25	61.0	7.1	 25
153	 25	51.0	7.7	 20
154	 25	54.0	9.5	 25
155	 25	78.0	12.6	 25
156	 25	57.8	8.7	 20
157	 25	111.0	14.4	 25
158	 25	57.0	7.6	 25
159	 25	164.5	28.3	 20
160	 25	195.0	23.9	 25
161	 25	68.0	10.6	 25
162	 25	59.0	10.4	 20
163	 25	51.0	7.6	 25
164	 25	63.0	9.8	 25
165	 25	90.8	11.0	 20
166	 25	61.0	11.4	 25
167	 25	96.0	12.1	 25
168	 25	61.3	10.9	 20
169	 25	87.0	7.6	 25
170	 25	111.0	13.5	 25
171	 25	451.0	45.0	 20
172	 25	64.3	12.7	 20
173	 25	53.3	7.4	 20
174	 25	57.0	7.8	 16
175	 25	853.5	155.6	 20
176	 25	57.3	7.4	 20
177	 25	47.3	7.7	 16
178	 25	47.0	10.1	 20
179	 25	88.5	14.1	 20
180	 25	43.0	7.6	 16
181	 25	43.3	6.0	 20
182	 25	46.3	5.8	 20
183	 25	51.3	10.0	 16
184	 25	326.5	53.2	 20
185	 25	315.8	32.4	 20
186	 25	434.0	43.1	 16
187	 25	55.3	9.8	 20
188	 25	65.3	10.7	 20
189	 25	58.0	7.4	 16
190	 25	67.3	9.4	 20
191	 25	74.3	9.3	 20
192	 25	51.0	8.6	 16
193	 25	55.5	9.2	 20
194	 25	57.3	9.1	 20
195	 25	51.3	8.6	 16
196	 25	69.0	13.3	 20
197	 25	64.5	9.2	 20
198	 25	94.8	11.2	 16
199	 25	246.8	34.3	 20
200	 25	51.5	8.5	 20
201	 25	74.5	10.5	 16
202	 25	56.0	10.8	 20
203	 25	48.3	6.7	 20
204	 25	65.3	8.4	 16
205	 25	53.0	8.2	 20
206	 25	47.3	7.7	 20
207	 25	50.8	12.9	 16
208	 25	46.3	8.9	 20
209	 25	48.3	7.1	 20
210	 25	52.0	10.5	 16
211	 25	44.5	10.1	 20
212	 25	45.5	7.5	 20
213	 25	59.0	8.7	 16
214	 25	64.0	20.0	 20
215	 25	59.3	8.0	 20
216	 25	59.3	9.0	 16
217	 25	51.0	7.7	 20
218	 25	49.3	10.9	 20
219	 25	56.5	19.0	 16
220	 25	46.5	11.1	 20
221	 25	44.8	7.5	 20
222	 25	48.8	9.9	 16
223	 25	47.0	7.3	 20
224	 25	50.0	7.8	 20
225	 25	45.5	7.7	 16
226	 25	43.0	8.3	 20
227	 25	52.0	8.9	 20
228	 25	44.5	4.0	 16
229	 25	48.3	9.7	 20
230	 25	46.5	9.1	 20
231	 25	48.0	8.6	 16
232	 25	47.5	5.6	 20
233	 25	88.3	12.6	 16
234	 25	131.8	27.0	 20
235	 25	160.3	22.9	 20
236	 25	61.0	8.7	 16
237	 25	61.3	10.7	 20
238	 25	60.0	9.1	 20
239	 25	106.3	13.7	 16
240	 25	130.5	24.2	 20
241	 25	75.3	13.9	 20
242	 25	54.3	9.6	 16
243	 25	57.0	8.5	 25
244	 25	92.0	22.2	 25
245	 25	147.0	15.4	 20
246	 25	86.0	14.8	 25
247	 25	159.0	22.0	 25
248	 25	118.5	15.8	 20
249	 25	58.0	10.5	 25
250	 25	54.0	7.4	 25
251	 25	67.0	12.7	 20
252	 25	72.0	10.1	 25
253	 25	58.0	10.0	 25
254	 25	104.0	14.6	 20
255	 25	53.0	8.1	 25
256	 25	60.0	11.4	 25
257	 25	278.5	37.6	 20
258	 25	195.0	33.5	 25
259	 25	168.0	18.1	 25
260	 25	72.5	11.4	 20
261	 25	49.0	8.9	 25
262	 25	51.0	7.9	 25
263	 25	56.5	10.4	 20
264	 25	56.0	10.1	 25
265	 25	64.0	11.7	 25
266	 25	62.8	10.4	 20
267	 25	46.0	7.3	 25
268	 25	90.0	9.8	 25
269	 25	173.8	20.6	 20
270	 25	72.0	10.7	 25
271	 25	55.0	8.3	 25
272	 25	47.3	8.9	 20
273	 25	47.0	8.8	 25
274	 25	52.0	9.2	 25
275	 25	46.3	7.5	 20
276	 25	64.0	13.4	 25
277	 25	54.0	9.8	 25
278	 25	44.0	9.8	 20
279	 25	70.0	14.5	 25
280	 25	78.0	14.6	 25
281	 25	52.3	5.7	 20
282	 25	59.0	10.7	 25
283	 25	58.0	10.1	 25
284	 25	69.3	12.0	 20
285	 25	76.0	15.4	 25
286	 25	110.0	20.6	 25
287	 25	102.0	15.3	 20
288	 25	49.0	9.5	 25
289	 25	59.0	9.1	 25
290	 25	49.3	9.0	 20
291	 25	43.0	6.5	 25
292	 25	48.0	7.4	 25
293	 25	53.5	7.5	 20
294	 25	56.0	11.5	 25
295	 25	56.0	8.9	 25
296	 25	57.5	8.3	 20
297	 25	54.0	10.8	 25
298	 25	64.0	11.1	 25
299	 25	53.5	8.1	 20
300	 25	52.0	7.6	 25
301	 25	55.0	10.9	 25
302	 25	52.3	7.6	 20
303	 25	59.0	8.5	 25
304	 25	1451.0	194.2	 25
305	 25	105.8	16.4	 20
306	 25	121.0	14.9	 25
307	 25	48.0	7.9	 25
308	 25	47.5	7.0	 20
309	 25	52.0	7.2	 25
310	 25	62.0	10.1	 25
311	 25	130.0	16.4	 20
312	 25	154.0	18.4	 25
313	 25	100.0	14.3	 25
314	 25	212.5	22.9	 20
315	 25	71.0	10.1	 25
316	 25	121.0	12.0	 25
317	 25	68.0	12.6	 20
318	 25	54.0	9.7	 25
319	 25	50.0	7.2	 25
320	 25	54.3	12.8	 20
321	 25	72.0	11.8	 25
322	 25	51.0	11.8	 25
323	 25	52.3	10.3	 20
324	 25	75.0	12.7	 25
325	 25	59.0	9.5	 25
326	 25	57.5	9.3	 20
327	 25	56.0	7.2	 25
328	 25	47.0	8.8	 25
329	 25	44.8	6.6	 20
330	 25	47.0	6.6	 25
331	 25	62.0	8.7	 25
332	 25	387.3	48.5	 20
333	 25	88.0	16.0	 25
334	 25	418.0	115.7	 25
335	 25	583.8	150.7	 20
336	 25	115.0	18.3	 25
337	 25	57.0	13.6	 25
338	 25	123.3	15.6	 20
339	 25	175.0	23.5	 25
340	 25	73.0	11.7	 25
341	 25	74.5	13.7	 20
342	 25	52.0	9.1	 25
343	 25	58.0	12.3	 25
344	 25	47.8	4.8	 20
345	 25	65.0	11.2	 25
346	 25	74.0	13.0	 25
347	 25	61.0	10.8	 20
348	 25	56.0	7.3	 25
349	 25	2103.0	241.0	 25
350	 25	92.8	12.9	 20
351	 25	78.0	10.4	 25
352	 25	108.0	13.5	 25
353	 25	91.8	10.3	 20
354	 25	121.0	14.3	 25
355	 25	92.0	10.4	 25
356	 25	52.3	11.0	 20
357	 25	47.0	7.4	 25
358	 25	81.5	12.3	 20
359	 25	43.0	7.5	 25
360	 25	51.0	7.3	 25
361	 25	85.8	77.0	 20
362	 25	51.0	9.0	 25
363	 25	47.0	9.5	 25
364	 25	58.3	7.5	 20
365	 25	105.0	21.4	 25
366	 25	59.0	13.1	 25
367	 25	54.5	9.9	 20
368	 25	220.0	37.2	 25
369	 25	110.0	17.2	 25
370	 25	149.3	19.3	 20
371	 25	80.0	13.4	 25
372	 25	77.0	11.5	 25
373	 25	56.5	8.4	 20
374	 25	49.0	8.0	 25
375	 25	56.0	7.3	 25
376	 25	55.3	10.9	 20
377	 25	117.0	16.9	 25
378	 25	103.0	15.3	 25
379	 25	71.5	10.2	 20
380	 25	66.0	11.3	 25
381	 25	53.0	7.0	 25
382	 25	57.5	8.8	 20
383	 25	89.0	15.7	 25
384	 25	89.0	11.2	 25
385	 25	66.3	12.2	 16
386	 25	52.5	10.0	 20
387	 25	66.5	13.0	 20
388	 25	60.3	11.2	 16
389	 25	69.3	11.5	 20
390	 25	51.0	7.8	 20
391	 25	50.8	6.4	 16
392	 25	56.8	7.9	 20
393	 25	58.0	8.9	 20
394	 25	57.0	10.2	 16
395	 25	201.0	36.8	 20
396	 25	249.3	31.2	 20
397	 25	87.0	10.4	 16
398	 25	104.5	16.8	 20
399	 25	203.3	20.6	 20
400	 25	58.5	11.6	 16
401	 25	84.8	12.2	 20
402	 25	77.0	13.2	 20
403	 25	205.0	20.2	 16
404	 25	56.0	5.5	 20
405	 25	55.0	11.2	 20
406	 25	59.3	12.4	 16
407	 25	51.5	8.7	 20
408	 25	49.3	6.6	 20
409	 25	209.5	19.4	 16
410	 25	86.3	9.4	 20
411	 25	69.5	15.0	 20
412	 25	87.0	12.6	 16
413	 25	249.8	30.4	 20
414	 25	506.3	32.1	 20
415	 25	187.3	20.1	 16
416	 25	579.3	43.4	 20
417	 25	760.3	47.5	 20
418	 25	261.5	32.2	 16
419	 25	125.0	15.0	 20
420	 25	74.8	8.8	 20
421	 25	68.5	12.6	 16
422	 25	66.0	13.1	 20
423	 25	84.0	12.0	 20
424	 25	115.3	17.2	 16
425	 25	87.5	9.6	 20
426	 25	220.0	32.7	 20
427	 25	59.0	7.5	 16
428	 25	55.3	9.3	 20
429	 25	77.3	36.9	 20
430	 25	55.5	9.0	 16
431	 25	61.0	13.6	 20
432	 25	51.5	7.5	 20
433	 25	68.3	10.6	 16
434	 25	91.0	14.2	 20
435	 25	114.5	18.2	 20
436	 25	124.3	17.9	 16
437	 25	52.5	9.4	 20
438	 25	85.3	13.9	 20
439	 25	92.8	12.9	 16
440	 25	64.0	8.9	 20
441	 25	68.3	7.8	 20
442	 25	52.3	7.0	 16
443	 25	48.8	9.7	 20
444	 25	50.8	7.2	 20
445	 25	46.0	8.6	 16
446	 25	60.0	5.9	 20
447	 25	56.3	9.9	 20
448	 25	56.0	11.4	 16
449	 25	64.0	11.8	 20
450	 25	55.0	11.6	 20
451	 25	55.5	10.8	 16
452	 25	64.0	10.2	 20
453	 25	82.5	14.6	 20
454	 25	59.0	8.9	 16
455	 25	706.3	69.0	 20
456	 25	65.5	12.5	 20
457	 25	106.8	22.0	 20
458	 25	59.0	7.1	 25
459	 25	54.0	24.3	 25
460	 25	61.0	9.2	 20
461	 25	61.0	11.0	 25
462	 25	135.0	23.4	 25
463	 25	57.0	8.5	 20
464	 25	50.0	7.0	 25
465	 25	81.0	6.8	 25
466	 25	116.5	13.1	 20
467	 25	192.0	21.2	 25
468	 25	59.0	10.4	 25
469	 25	213.8	54.5	 20
470	 25	79.0	9.9	 25
471	 25	153.0	18.6	 25
472	 25	138.3	14.3	 20
473	 25	69.0	8.6	 25
474	 25	48.0	7.4	 25
475	 25	84.3	23.3	 20
476	 25	57.0	8.5	 25
477	 25	53.0	9.8	 25
478	 25	52.3	10.3	 20
479	 25	53.0	9.8	 25
480	 25	46.0	8.9	 25
481	 25	44.0	9.1	 20
482	 25	57.0	7.6	 25
483	 25	285.0	43.7	 20
484	 25	56.0	10.0	 25
485	 25	69.0	12.3	 25
486	 25	63.0	8.9	 20
487	 25	171.0	25.8	 25
488	 25	49.0	7.9	 25
489	 25	55.0	8.0	 20
490	 25	51.0	9.2	 25
491	 25	50.0	7.2	 25
492	 25	46.3	6.6	 20
493	 25	56.0	9.6	 25
494	 25	47.0	8.5	 25
495	 25	49.0	7.2	 20
496	 25	64.0	11.3	 25
497	 25	53.0	9.5	 25
498	 25	50.0	9.6	 20
499	 25	51.0	10.9	 25
500	 25	51.0	7.1	 25
501	 25	69.0	11.0	 20
502	 25	81.0	13.5	 25
503	 25	141.0	14.6	 25
504	 25	113.5	23.2	 20
505	 25	86.0	9.6	 25
506	 25	341.0	37.8	 25
507	 25	708.8	42.7	 20
508	 25	727.0	58.4	 25
509	 25	75.0	9.9	 25
510	 25	105.0	12.6	 20
511	 25	332.0	39.6	 25
512	 25	75.0	10.3	 25
513	 25	98.3	13.4	 20
514	 25	80.0	14.7	 25
515	 25	49.0	7.9	 25
516	 25	238.8	31.1	 20
517	 25	54.0	6.7	 25
518	 25	64.0	14.9	 25
519	 25	247.0	14.3	 20
520	 25	258.0	21.3	 25
521	 25	152.0	13.6	 25
522	 25	70.3	11.2	 20
523	 25	76.0	12.2	 25
524	 25	78.0	11.0	 25
525	 25	71.0	8.5	 20
526	 25	59.0	10.0	 25
527	 25	71.0	13.0	 25
528	 25	73.5	11.5	 20
529	 25	253.0	30.2	 25
530	 25	288.0	36.7	 25
531	 25	57.3	8.6	 20
532	 25	175.0	24.6	 25
533	 25	85.0	5.1	 25
534	 25	69.8	8.3	 20
535	 25	72.0	9.7	 25
536	 25	452.0	50.7	 25
537	 25	278.3	24.7	 20
538	 25	89.0	11.2	 25
539	 25	56.0	11.2	 25
540	 25	105.5	16.8	 20
541	 25	79.0	12.0	 25
542	 25	71.0	7.9	 25
543	 25	127.0	11.1	 20
544	 25	127.0	17.1	 25
545	 25	324.0	30.5	 25
546	 25	315.5	22.9	 20
547	 25	63.0	10.8	 25
548	 25	54.0	9.4	 25
549	 25	47.0	8.5	 20
550	 25	48.0	7.0	 25
551	 25	195.0	24.2	 25
552	 25	46.0	5.9	 20
553	 25	74.0	11.3	 25
554	 25	86.0	14.2	 25
555	 25	69.8	9.0	 20
556	 25	77.0	11.6	 25
557	 25	90.0	16.9	 25
558	 25	54.3	9.9	 20
559	 25	55.0	7.7	 25
560	 25	78.0	8.9	 25
561	 25	82.0	8.8	 20
562	 25	266.0	27.0	 25
563	 25	225.0	21.7	 25
564	 25	106.0	16.1	 20
565	 25	73.0	11.0	 25
566	 25	89.0	14.2	 25
567	 25	99.0	13.5	 20
568	 25	90.0	13.7	 25
569	 25	63.0	10.7	 25
570	 25	100.3	9.9	 20
571	 25	67.0	10.9	 25
572	 25	61.0	12.9	 25
573	 25	66.0	10.1	 20
574	 25	99.0	16.3	 25
575	 25	74.0	10.0	 25
576	 25	69.3	10.4	 20
577	 25	58.0	17.3	 25
578	 25	46.0	8.1	 25
579	 25	45.0	7.7	 20
580	 25	176.0	23.2	 25
581	 25	69.0	11.5	 25
582	 25	51.3	8.3	 20
583	 25	55.0	9.5	 25
584	 25	76.0	11.9	 25
585	 25	108.3	15.7	 20
586	 25	734.0	69.3	 25
587	 25	64.0	9.6	 25
588	 25	82.3	11.8	 20
589	 25	95.0	12.2	 25
590	 25	226.0	41.5	 25
591	 25	124.0	16.4	 20
592	 25	120.0	14.8	 25
593	 25	75.0	8.7	 25
594	 25	65.3	11.8	 20
595	 25	57.0	10.3	 25
596	 25	59.0	11.2	 25
597	 25	73.3	10.0	 20
598	 25	145.0	25.4	 25
599	 25	66.3	10.1	 20
600	 25	225.0	18.5	 16
601	 25	86.3	19.8	 20
602	 25	48.3	7.8	 20
603	 25	60.0	9.5	 16
604	 25	58.3	9.0	 20
605	 25	120.8	17.8	 20
606	 25	61.0	9.2	 16
607	 25	73.0	9.4	 20
608	 25	47.5	9.9	 16
609	 25	54.0	6.1	 20
610	 25	51.0	8.4	 20
611	 25	65.0	9.6	 16
612	 25	51.3	10.2	 20
613	 25	44.3	5.4	 20
614	 25	89.0	14.4	 16
615	 25	51.0	8.0	 20
616	 25	58.3	9.8	 20
617	 25	53.5	9.9	 16
618	 25	74.0	11.6	 20
619	 25	45.3	5.6	 20
620	 25	47.3	7.4	 16
621	 25	58.8	10.9	 20
622	 25	59.5	11.5	 20
623	 25	198.0	16.3	 16
624	 25	59.8	11.6	 20
625	 25	100.8	14.8	 20
626	 25	59.0	8.3	 16
627	 25	60.8	11.4	 20
628	 25	339.8	45.9	 20
629	 25	60.5	13.0	 16
630	 25	65.5	9.2	 20
631	 25	77.0	10.9	 20
632	 25	59.5	8.9	 16
633	 25	48.3	6.6	 20
634	 25	79.0	14.6	 20
635	 25	105.3	13.9	 16
636	 25	62.8	8.5	 20
637	 25	154.8	19.2	 20
638	 25	89.3	12.0	 16
639	 25	68.5	11.5	 20
  0	 26	1757.0	278.3	 25
  1	 26	47.0	6.3	 20
  2	 26	47.0	7.2	 25
  3	 26	44.0	6.0	 25
  4	 26	49.5	9.5	 20
  5	 26	50.0	9.5	 25
  6	 26	56.0	8.6	 25
  7	 26	50.0	8.8	 20
  8	 26	44.0	6.6	 25
  9	 26	48.0	8.7	 25
 10	 26	46.0	8.7	 20
 11	 26	44.0	6.2	 25
 12	 26	50.0	9.6	 25
 13	 26	47.3	7.4	 20
 14	 26	49.0	6.8	 25
 15	 26	42.0	4.8	 25
 16	 26	50.5	7.0	 20
 17	 26	47.0	6.2	 25
 18	 26	50.0	8.8	 25
 19	 26	66.3	8.8	 20
 20	 26	52.0	7.0	 25
 21	 26	50.0	10.1	 25
 22	 26	48.5	8.0	 20
 23	 26	49.0	9.6	 25
 24	 26	45.0	7.0	 25
 25	 26	102.0	16.1	 20
 26	 26	185.0	29.8	 25
 27	 26	117.0	12.9	 25
 28	 26	369.0	37.9	 20
 29	 26	154.0	26.9	 25
 30	 26	65.0	34.5	 25
 31	 26	92.5	16.7	 20
 32	 26	83.0	14.5	 25
 33	 26	82.0	9.6	 25
 34	 26	78.0	9.8	 20
 35	 26	58.0	10.9	 25
 36	 26	71.0	12.0	 25
 37	 26	85.3	10.5	 20
 38	 26	116.0	12.2	 25
 39	 26	84.0	12.8	 25
 40	 26	52.5	6.2	 20
 41	 26	48.0	7.5	 25
 42	 26	53.0	9.6	 25
 43	 26	55.0	10.4	 20
 44	 26	46.0	9.2	 25
 45	 26	49.0	8.4	 25
 46	 26	42.5	7.8	 20
 47	 26	49.0	8.3	 25
 48	 26	55.0	9.9	 25
 49	 26	55.0	7.4	 20
 50	 26	52.0	8.6	 25
 51	 26	46.0	7.8	 25
 52	 26	61.3	9.4	 20
 53	 26	73.0	12.1	 25
 54	 26	97.0	16.3	 25
 55	 26	48.3	10.7	 20
 56	 26	45.0	7.8	 25
 57	 26	45.0	8.4	 25
 58	 26	46.3	7.2	 20
 59	 26	48.0	7.2	 25
 60	 26	50.0	8.9	 25
 61	 26	47.0	7.5	 20
 62	 26	46.0	6.6	 25
 63	 26	46.0	7.6	 25
 64	 26	51.0	7.9	 20
 65	 26	49.0	6.5	 25
 66	 26	48.0	9.8	 25
 67	 26	41.8	6.2	 20
 68	 26	46.0	6.5	 25
 69	 26	66.0	12.1	 25
 70	 26	57.0	9.2	 20
 71	 26	53.0	22.9	 25
 72	 26	57.0	8.0	 25
 73	 26	108.5	13.0	 20
 74	 26	270.0	44.3	 25
 75	 26	240.0	34.6	 25
 76	 26	146.0	17.2	 20
 77	 26	147.0	19.8	 25
 78	 26	95.0	16.4	 25
 79	 26	98.3	16.5	 20
 80	 26	105.0	17.7	 25
 81	 26	54.0	9.1	 25
 82	 26	49.8	13.6	 20
 83	 26	52.0	9.1	 25
 84	 26	49.0	8.8	 25
 85	 26	90.0	10.8	 20
 86	 26	128.0	21.0	 25
 87	 26	89.0	11.9	 25
 88	 26	60.0	8.2	 20
 89	 26	59.0	7.1	 25
 90	 26	74.0	11.1	 25
 91	 26	386.5	38.2	 20
 92	 26	213.0	24.3	 25
 93	 26	68.0	11.4	 25
 94	 26	98.3	18.7	 20
 95	 26	67.0	15.9	 25
 96	 26	231.0	38.5	 25
 97	 26	69.3	8.2	 20
 98	 26	60.0	9.0	 25
 99	 26	81.0	14.6	 25
100	 26	70.5	13.5	 20
101	 26	57.0	8.2	 20
102	 26	55.0	8.7	 20
103	 26	89.3	11.1	 16
104	 26	125.5	13.0	 20
105	 26	47.3	10.7	 20
106	 26	72.8	9.3	 16
107	 26	52.3	7.0	 20
108	 26	70.0	12.7	 16
109	 26	85.3	9.9	 20
110	 26	43.3	6.1	 20
111	 26	47.3	7.3	 16
112	 26	50.0	6.5	 20
113	 26	49.3	9.5	 20
114	 26	46.3	5.6	 16
115	 26	46.3	8.3	 20
116	 26	49.0	8.2	 20
117	 26	63.5	8.3	 16
118	 26	114.8	13.2	 20
119	 26	334.0	35.1	 20
120	 26	302.5	25.1	 16
121	 26	454.0	31.7	 20
122	 26	124.8	18.1	 20
123	 26	191.8	34.5	 16
124	 26	130.8	15.3	 20
125	 26	61.3	9.6	 20
126	 26	74.8	12.5	 16
127	 26	77.3	11.8	 20
128	 26	54.3	6.2	 20
129	 26	73.0	9.7	 16
130	 26	78.3	12.7	 20
131	 26	45.5	8.7	 20
132	 26	74.3	12.5	 16
133	 26	54.0	8.6	 20
134	 26	46.5	67.2	 20
135	 26	45.0	8.0	 16
136	 26	47.0	7.3	 20
137	 26	51.0	7.3	 20
138	 26	152.3	16.0	 16
139	 26	70.0	10.9	 20
140	 26	49.0	5.0	 20
141	 26	55.8	11.0	 16
142	 26	52.0	7.6	 20
143	 26	48.3	9.2	 20
144	 26	41.5	6.1	 16
145	 26	50.0	8.8	 20
146	 26	50.5	8.6	 20
147	 26	50.5	8.1	 16
148	 26	45.3	6.8	 20
149	 26	49.0	8.0	 20
150	 26	51.0	7.6	 16
151	 26	63.0	9.0	 20
152	 26	57.3	10.3	 20
153	 26	50.0	7.0	 16
154	 26	49.3	6.6	 20
155	 26	99.0	18.1	 20
156	 26	61.8	7.1	 16
157	 26	66.3	11.9	 20
158	 26	58.0	8.1	 20
159	 26	112.0	12.3	 16
160	 26	136.0	20.2	 20
161	 26	60.8	10.0	 20
162	 26	57.3	7.1	 16
163	 26	48.3	8.3	 20
164	 26	56.5	10.9	 20
165	 26	119.0	10.6	 16
166	 26	75.8	8.5	 20
167	 26	66.0	9.4	 20
168	 26	50.0	8.6	 16
169	 26	90.0	14.8	 20
170	 26	196.3	19.5	 20
171	 26	300.5	38.5	 16
172	 26	90.0	10.8	 25
173	 26	53.0	8.8	 25
174	 26	52.5	9.5	 20
175	 26	278.0	53.0	 25
176	 26	50.0	7.4	 25
177	 26	46.0	5.3	 20
178	 26	53.0	9.8	 25
179	 26	50.0	9.1	 25
180	 26	44.3	7.4	 20
181	 26	42.0	6.5	 25
182	 26	49.0	8.3	 25
183	 26	46.8	7.2	 20
184	 26	190.0	33.2	 25
185	 26	137.0	18.2	 25
186	 26	148.0	19.0	 20
187	 26	51.0	9.7	 25
188	 26	52.0	13.0	 25
189	 26	64.0	12.0	 20
190	 26	82.0	9.3	 25
191	 26	47.0	6.9	 25
192	 26	49.0	9.2	 20
193	 26	49.0	6.8	 25
194	 26	57.0	9.3	 25
195	 26	47.3	8.4	 20
196	 26	88.0	20.1	 25
197	 26	71.0	8.0	 25
198	 26	60.3	12.0	 20
199	 26	95.0	17.4	 25
200	 26	55.0	10.1	 25
201	 26	68.0	10.9	 20
202	 26	49.0	7.0	 25
203	 26	50.0	9.2	 25
204	 26	70.0	14.6	 20
205	 26	55.0	10.3	 25
206	 26	49.0	8.5	 25
207	 26	48.5	8.0	 20
208	 26	48.0	8.9	 25
209	 26	47.0	6.7	 25
210	 26	44.0	6.9	 20
211	 26	47.0	8.1	 25
212	 26	46.0	6.3	 25
213	 26	49.8	6.5	 20
214	 26	48.0	8.0	 25
215	 26	51.0	8.9	 25
216	 26	59.0	8.7	 20
217	 26	48.0	7.4	 25
218	 26	47.0	8.4	 25
219	 26	47.3	9.7	 20
220	 26	50.0	7.7	 25
221	 26	47.0	7.4	 25
222	 26	45.0	5.6	 20
223	 26	43.0	6.4	 25
224	 26	47.0	6.6	 25
225	 26	49.5	8.5	 20
226	 26	47.0	7.7	 25
227	 26	48.0	11.5	 25
228	 26	49.0	9.8	 20
229	 26	47.0	9.2	 25
230	 26	45.0	7.6	 25
231	 26	48.0	7.2	 20
232	 26	47.0	8.2	 25
233	 26	61.8	8.9	 20
234	 26	75.0	10.3	 25
235	 26	62.0	11.1	 25
236	 26	51.8	7.3	 20
237	 26	99.0	18.2	 25
238	 26	57.0	9.0	 25
239	 26	85.3	11.6	 20
240	 26	137.0	22.1	 25
241	 26	109.0	14.2	 25
242	 26	57.0	13.0	 20
243	 26	60.0	11.9	 25
244	 26	151.0	30.2	 25
245	 26	173.3	23.4	 20
246	 26	79.0	12.0	 25
247	 26	77.0	9.9	 25
248	 26	62.3	9.4	 20
249	 26	52.0	12.1	 25
250	 26	49.0	6.8	 25
251	 26	48.3	9.0	 20
252	 26	53.0	12.8	 25
253	 26	63.0	12.4	 25
254	 26	81.0	12.0	 20
255	 26	52.0	7.7	 25
256	 26	49.0	7.9	 25
257	 26	152.0	34.3	 20
258	 26	134.0	25.8	 25
259	 26	89.0	12.2	 25
260	 26	51.0	7.3	 20
261	 26	51.0	7.6	 25
262	 26	50.0	8.7	 25
263	 26	56.0	9.6	 20
264	 26	69.0	9.4	 25
265	 26	77.0	11.9	 25
266	 26	53.3	9.8	 20
267	 26	45.0	8.0	 25
268	 26	72.0	12.0	 25
269	 26	102.5	8.4	 20
270	 26	90.0	12.6	 25
271	 26	50.0	8.2	 25
272	 26	49.3	7.4	 20
273	 26	44.0	8.5	 25
274	 26	48.0	8.5	 25
275	 26	52.0	8.8	 20
276	 26	52.0	9.4	 25
277	 26	48.0	14.1	 25
278	 26	45.5	6.1	 20
279	 26	49.0	8.5	 25
280	 26	43.0	7.5	 25
281	 26	46.5	5.2	 20
282	 26	52.0	10.1	 25
283	 26	50.0	8.0	 25
284	 26	53.3	9.3	 20
285	 26	53.0	9.3	 25
286	 26	55.0	9.1	 25
287	 26	53.8	9.2	 20
288	 26	55.0	11.9	 25
289	 26	49.0	8.2	 25
290	 26	52.3	7.9	 20
291	 26	47.0	7.8	 25
292	 26	49.0	7.0	 25
293	 26	53.3	10.7	 20
294	 26	70.0	12.7	 25
295	 26	61.0	9.7	 25
296	 26	52.3	11.0	 20
297	 26	50.0	10.8	 25
298	 26	56.0	9.9	 25
299	 26	58.5	7.7	 20
300	 26	52.0	6.7	 25
301	 26	51.0	9.6	 25
302	 26	47.3	10.3	 20
303	 26	59.0	10.5	 25
304	 26	267.0	56.8	 25
305	 26	64.3	7.4	 20
306	 26	62.0	10.2	 25
307	 26	53.0	8.6	 25
308	 26	59.5	10.8	 20
309	 26	48.0	6.5	 25
310	 26	55.0	7.8	 25
311	 26	88.8	16.7	 20
312	 26	101.0	17.9	 25
313	 26	59.0	8.7	 25
314	 26	93.0	15.2	 16
315	 26	57.5	9.4	 20
316	 26	89.8	12.1	 20
317	 26	77.5	11.2	 16
318	 26	53.0	9.0	 20
319	 26	47.5	8.3	 20
320	 26	58.0	7.9	 16
321	 26	54.0	9.7	 20
322	 26	49.3	7.9	 20
323	 26	52.8	7.8	 16
324	 26	66.3	9.0	 20
325	 26	50.0	8.0	 20
326	 26	55.0	7.7	 16
327	 26	53.3	7.6	 20
328	 26	49.0	7.3	 20
329	 26	47.5	7.7	 16
330	 26	48.3	7.4	 20
331	 26	61.3	11.5	 20
332	 26	61.3	8.1	 16
333	 26	60.5	12.2	 20
334	 26	74.8	13.7	 20
335	 26	92.0	44.5	 16
336	 26	79.3	16.3	 20
337	 26	51.3	7.4	 20
338	 26	74.0	11.8	 16
339	 26	73.3	8.8	 20
340	 26	63.3	11.2	 20
341	 26	55.0	7.9	 16
342	 26	54.3	12.0	 20
343	 26	51.8	8.1	 20
344	 26	47.3	8.1	 16
345	 26	63.8	11.0	 20
346	 26	50.3	7.3	 20
347	 26	64.0	9.8	 16
348	 26	62.0	10.7	 20
349	 26	604.8	88.6	 20
350	 26	110.8	9.4	 16
351	 26	61.3	9.4	 20
352	 26	50.3	8.9	 20
353	 26	86.3	13.2	 16
354	 26	103.5	19.4	 20
355	 26	53.0	8.2	 20
356	 26	46.8	7.3	 16
357	 26	43.5	6.9	 20
358	 26	48.3	6.1	 16
359	 26	51.3	9.3	 20
360	 26	48.8	8.4	 20
361	 26	55.5	9.0	 16
362	 26	51.3	7.2	 20
363	 26	48.8	9.3	 20
364	 26	58.5	10.8	 16
365	 26	55.5	21.0	 20
366	 26	60.3	11.0	 20
367	 26	51.3	9.3	 16
368	 26	156.3	21.2	 20
369	 26	86.0	17.0	 20
370	 26	292.5	38.5	 16
371	 26	109.3	14.5	 20
372	 26	73.3	9.0	 20
373	 26	63.0	9.1	 16
374	 26	51.8	9.3	 20
375	 26	49.3	9.0	 20
376	 26	56.5	7.4	 16
377	 26	69.8	9.5	 20
378	 26	151.5	16.8	 20
379	 26	70.0	10.4	 16
380	 26	83.3	9.7	 20
381	 26	54.3	8.1	 20
382	 26	56.0	8.8	 16
383	 26	62.3	11.2	 20
384	 26	55.3	12.3	 20
385	 26	56.8	11.4	 20
386	 26	51.0	7.5	 25
387	 26	54.0	9.4	 25
388	 26	65.5	11.4	 20
389	 26	51.0	7.6	 25
390	 26	45.0	7.3	 25
391	 26	49.5	9.7	 20
392	 26	48.0	7.5	 25
393	 26	70.0	11.9	 25
394	 26	54.3	9.3	 20
395	 26	75.0	12.4	 25
396	 26	79.0	12.1	 25
397	 26	74.0	11.9	 20
398	 26	80.0	10.5	 25
399	 26	164.0	16.6	 25
400	 26	49.3	6.1	 20
401	 26	64.0	23.7	 25
402	 26	53.0	6.9	 25
403	 26	85.8	11.7	 20
404	 26	55.0	9.6	 25
405	 26	56.0	7.9	 25
406	 26	55.5	8.7	 20
407	 26	57.0	9.4	 25
408	 26	57.0	10.1	 25
409	 26	92.8	14.3	 20
410	 26	56.0	8.2	 25
411	 26	52.0	7.8	 25
412	 26	59.5	11.4	 20
413	 26	161.0	20.7	 25
414	 26	270.0	27.6	 25
415	 26	109.3	11.6	 20
416	 26	360.0	24.8	 25
417	 26	249.0	24.7	 25
418	 26	186.0	17.3	 20
419	 26	275.0	28.4	 25
420	 26	71.0	10.6	 25
421	 26	72.3	14.1	 20
422	 26	89.0	12.5	 25
423	 26	51.0	9.6	 25
424	 26	58.0	5.4	 20
425	 26	67.0	9.1	 25
426	 26	73.0	14.7	 25
427	 26	54.0	6.8	 20
428	 26	50.0	8.2	 25
429	 26	48.0	8.2	 25
430	 26	50.0	4.3	 20
431	 26	49.0	8.5	 25
432	 26	50.0	8.8	 25
433	 26	73.0	11.5	 20
434	 26	93.0	11.8	 25
435	 26	189.0	18.6	 25
436	 26	64.0	10.4	 20
437	 26	51.0	9.7	 25
438	 26	55.0	10.6	 25
439	 26	50.3	9.2	 20
440	 26	51.0	9.3	 25
441	 26	54.0	13.5	 25
442	 26	56.3	13.7	 20
443	 26	45.0	6.2	 25
444	 26	49.0	7.7	 25
445	 26	47.0	7.7	 20
446	 26	56.0	12.3	 25
447	 26	54.0	8.5	 25
448	 26	57.8	9.3	 20
449	 26	63.0	9.0	 25
450	 26	56.0	7.2	 25
451	 26	50.0	11.1	 20
452	 26	53.0	6.2	 25
453	 26	56.0	10.3	 25
454	 26	47.0	7.4	 20
455	 26	209.0	36.6	 25
456	 26	65.0	12.4	 25
457	 26	80.5	14.1	 20
458	 26	55.0	8.7	 25
459	 26	53.0	6.8	 25
460	 26	50.8	7.9	 20
461	 26	65.0	7.7	 25
462	 26	79.0	18.7	 25
463	 26	56.3	8.6	 20
464	 26	58.0	10.0	 25
465	 26	52.0	6.6	 25
466	 26	176.0	22.8	 20
467	 26	82.0	15.2	 25
468	 26	66.0	12.8	 25
469	 26	84.3	12.8	 20
470	 26	71.0	74.2	 25
471	 26	122.0	18.5	 25
472	 26	167.0	16.8	 20
473	 26	84.0	13.7	 25
474	 26	51.0	9.3	 25
475	 26	55.5	8.2	 20
476	 26	50.0	8.4	 25
477	 26	46.0	6.9	 25
478	 26	54.3	12.0	 20
479	 26	48.0	8.5	 25
480	 26	47.0	8.6	 25
481	 26	48.0	8.0	 20
482	 26	58.0	9.5	 25
483	 26	98.3	18.7	 20
484	 26	50.0	9.1	 25
485	 26	55.0	10.4	 25
486	 26	57.0	5.1	 20
487	 26	337.0	62.3	 25
488	 26	49.0	9.3	 25
489	 26	62.0	9.4	 20
490	 26	50.0	11.4	 25
491	 26	50.0	8.7	 25
492	 26	49.3	9.6	 20
493	 26	70.0	11.6	 25
494	 26	49.0	9.1	 25
495	 26	48.3	8.0	 20
496	 26	52.0	7.2	 25
497	 26	55.0	8.2	 25
498	 26	49.0	8.9	 20
499	 26	50.0	7.4	 25
500	 26	54.0	19.8	 25
501	 26	51.5	10.1	 20
502	 26	59.0	10.1	 25
503	 26	80.0	11.7	 25
504	 26	78.0	11.8	 20
505	 26	64.0	10.7	 25
506	 26	97.0	13.2	 25
507	 26	505.5	79.6	 20
508	 26	408.0	75.0	 25
509	 26	64.0	9.8	 25
510	 26	73.8	9.8	 20
511	 26	219.0	26.3	 25
512	 26	65.0	11.5	 25
513	 26	78.0	11.9	 20
514	 26	55.0	8.5	 25
515	 26	51.0	6.7	 25
516	 26	218.3	31.8	 20
517	 26	59.0	21.1	 25
518	 26	85.0	14.1	 25
519	 26	112.5	14.3	 20
520	 26	125.0	27.7	 25
521	 26	65.0	9.2	 25
522	 26	54.5	10.4	 20
523	 26	73.0	10.1	 25
524	 26	56.0	7.1	 25
525	 26	66.8	10.9	 20
526	 26	72.0	8.0	 25
527	 26	57.5	7.9	 20
528	 26	70.3	12.6	 16
529	 26	112.0	15.4	 20
530	 26	118.0	13.5	 20
531	 26	54.8	7.9	 16
532	 26	95.3	15.2	 20
533	 26	89.0	11.8	 20
534	 26	76.0	11.6	 16
535	 26	70.3	11.2	 20
536	 26	1062.5	83.5	 20
537	 26	93.3	13.5	 16
538	 26	114.0	13.1	 20
539	 26	57.5	10.1	 20
540	 26	60.5	7.7	 16
541	 26	67.3	9.6	 20
542	 26	70.0	14.6	 20
543	 26	103.3	14.3	 16
544	 26	106.3	14.7	 20
545	 26	258.0	24.2	 20
546	 26	136.8	14.8	 16
547	 26	53.5	8.1	 20
548	 26	53.3	9.5	 20
549	 26	45.3	5.8	 16
550	 26	50.3	9.5	 20
551	 26	62.0	10.1	 20
552	 26	64.3	9.7	 16
553	 26	70.0	9.9	 20
554	 26	49.0	6.6	 20
555	 26	48.3	7.3	 16
556	 26	53.3	9.4	 20
557	 26	51.8	8.7	 20
558	 26	47.3	6.8	 16
559	 26	50.0	8.7	 20
560	 26	71.8	10.3	 20
561	 26	61.0	9.8	 16
562	 26	177.0	26.0	 20
563	 26	98.3	11.2	 20
564	 26	63.3	10.6	 16
565	 26	51.3	8.5	 20
566	 26	59.3	10.2	 20
567	 26	71.5	13.9	 16
568	 26	62.0	10.8	 20
569	 26	54.0	11.6	 20
570	 26	56.3	7.3	 16
571	 26	60.0	12.5	 20
572	 26	48.5	8.3	 20
573	 26	60.8	10.7	 16
574	 26	68.5	65.2	 20
575	 26	60.5	6.8	 20
576	 26	65.3	9.6	 16
577	 26	52.3	9.5	 20
578	 26	52.0	8.9	 20
579	 26	41.3	5.4	 16
580	 26	83.3	13.0	 20
581	 26	50.5	7.1	 20
582	 26	52.0	6.5	 16
583	 26	65.3	10.6	 20
584	 26	134.0	18.3	 20
585	 26	75.3	14.2	 16
586	 26	237.0	21.2	 20
587	 26	53.5	8.9	 20
588	 26	62.3	6.5	 16
589	 26	62.0	7.8	 20
590	 26	79.0	11.2	 20
591	 26	70.3	7.1	 16
592	 26	60.3	7.3	 20
593	 26	50.3	5.9	 20
594	 26	46.3	7.1	 16
595	 26	57.0	8.4	 20
596	 26	53.3	8.3	 20
597	 26	65.3	12.3	 16
598	 26	52.3	7.2	 20
599	 26	59.0	10.6	 25
600	 26	99.3	10.1	 20
601	 26	59.0	10.6	 25
602	 26	55.0	7.7	 25
603	 26	70.8	10.0	 20
604	 26	57.0	10.4	 25
605	 26	98.0	15.0	 25
606	 26	57.8	10.0	 20
607	 26	62.0	11.4	 25
608	 26	49.5	8.8	 20
609	 26	62.0	9.8	 25
610	 26	53.0	10.0	 25
611	 26	63.3	9.3	 20
612	 26	50.0	8.1	 25
613	 26	47.0	7.9	 25
614	 26	48.0	7.5	 20
615	 26	48.0	7.3	 25
616	 26	50.0	8.3	 25
617	 26	52.0	6.3	 20
618	 26	62.0	8.0	 25
619	 26	55.0	12.0	 25
620	 26	45.8	6.1	 20
621	 26	49.0	9.5	 25
622	 26	56.0	10.2	 25
623	 26	68.5	14.0	 20
624	 26	57.0	9.5	 25
625	 26	66.0	11.2	 25
626	 26	61.0	12.6	 20
627	 26	54.0	8.7	 25
628	 26	110.0	17.6	 25
629	 26	60.3	11.4	 20
630	 26	50.0	9.9	 25
631	 26	66.0	9.2	 25
632	 26	55.3	11.1	 20
633	 26	53.0	8.6	 25
634	 26	101.0	11.5	 25
635	 26	114.0	12.7	 20
636	 26	65.0	7.5	 25
637	 26	100.0	14.0	 25
638	 26	66.3	11.1	 20
639	 26	1453.0	238.3	 25
  0	 27	52.0	9.6	 25
  1	 27	73.0	12.5	 20
  2	 27	46.0	5.4	 25
  3	 27	46.0	8.1	 25
  4	 27	50.0	8.0	 20
  5	 27	52.0	7.8	 25
  6	 27	46.0	7.7	 25
  7	 27	63.5	8.3	 20
  8	 27	54.0	18.3	 25
  9	 27	48.0	7.3	 25
 10	 27	54.0	7.5	 20
 11	 27	44.0	7.5	 25
 12	 27	66.0	11.7	 25
 13	 27	94.5	19.4	 20
 14	 27	66.0	9.2	 25
 15	 27	241.0	43.9	 25
 16	 27	62.8	10.2	 20
 17	 27	64.0	10.0	 25
 18	 27	47.0	8.0	 25
 19	 27	51.0	6.7	 20
 20	 27	50.0	10.6	 25
 21	 27	47.0	8.9	 25
 22	 27	50.3	8.0	 20
 23	 27	48.0	9.5	 25
 24	 27	48.0	8.1	 25
 25	 27	47.3	7.9	 20
 26	 27	48.0	6.5	 25
 27	 27	74.0	11.7	 25
 28	 27	98.3	15.6	 20
 29	 27	78.5	17.4	 20
 30	 27	52.0	8.1	 20
 31	 27	151.5	20.6	 16
 32	 27	143.5	20.9	 20
 33	 27	82.5	13.2	 20
 34	 27	75.8	14.4	 16
 35	 27	64.0	10.3	 20
 36	 27	76.0	14.6	 20
 37	 27	100.8	13.1	 16
 38	 27	69.5	11.4	 20
 39	 27	67.3	10.2	 20
 40	 27	283.5	34.1	 16
 41	 27	141.3	20.2	 20
 42	 27	976.8	143.5	 20
 43	 27	56.3	7.4	 16
 44	 27	48.8	8.6	 20
 45	 27	53.0	9.0	 20
 46	 27	53.0	8.6	 16
 47	 27	52.3	8.4	 20
 48	 27	49.3	10.1	 20
 49	 27	42.8	6.5	 16
 50	 27	54.5	13.0	 20
 51	 27	45.0	9.0	 20
 52	 27	51.5	8.0	 16
 53	 27	71.5	12.6	 20
 54	 27	52.0	7.4	 20
 55	 27	57.5	11.2	 16
 56	 27	47.0	7.3	 20
 57	 27	42.3	8.7	 20
 58	 27	50.3	8.8	 16
 59	 27	48.0	5.1	 20
 60	 27	46.8	7.4	 20
 61	 27	51.0	9.3	 16
 62	 27	49.3	9.2	 20
 63	 27	44.3	6.3	 20
 64	 27	68.8	24.0	 16
 65	 27	68.5	10.1	 20
 66	 27	62.3	8.9	 20
 67	 27	55.8	11.8	 16
 68	 27	42.8	6.8	 20
 69	 27	48.3	10.2	 20
 70	 27	47.5	6.5	 16
 71	 27	173.8	36.2	 20
 72	 27	79.5	21.7	 20
 73	 27	67.0	7.6	 16
 74	 27	245.3	36.9	 20
 75	 27	63.0	9.6	 20
 76	 27	70.3	11.9	 16
 77	 27	309.0	52.6	 20
 78	 27	93.0	11.9	 20
 79	 27	276.0	30.9	 16
 80	 27	125.0	12.5	 20
 81	 27	100.8	15.8	 20
 82	 27	84.8	13.1	 16
 83	 27	61.3	12.0	 20
 84	 27	57.5	9.5	 20
 85	 27	64.5	11.8	 16
 86	 27	62.0	10.2	 20
 87	 27	66.3	12.1	 20
 88	 27	74.5	10.2	 16
 89	 27	74.8	15.0	 20
 90	 27	49.0	7.3	 20
 91	 27	185.0	26.3	 16
 92	 27	63.0	9.1	 20
 93	 27	77.3	11.8	 20
 94	 27	151.3	17.0	 16
 95	 27	307.3	43.6	 20
 96	 27	330.3	25.2	 20
 97	 27	140.3	41.1	 16
 98	 27	56.3	7.3	 20
 99	 27	101.0	15.8	 20
100	 27	201.5	21.4	 16
101	 27	74.0	10.8	 25
102	 27	82.0	13.4	 25
103	 27	318.5	32.3	 20
104	 27	108.0	17.3	 25
105	 27	72.0	12.9	 25
106	 27	64.3	7.8	 20
107	 27	82.0	15.0	 25
108	 27	47.0	7.6	 25
109	 27	45.3	7.8	 20
110	 27	47.0	6.9	 25
111	 27	48.3	9.8	 20
112	 27	50.0	9.7	 25
113	 27	43.0	5.5	 25
114	 27	50.3	8.4	 20
115	 27	46.0	9.1	 25
116	 27	59.0	11.3	 25
117	 27	59.0	8.4	 20
118	 27	49.0	8.8	 25
119	 27	129.0	18.1	 25
120	 27	104.8	19.9	 20
121	 27	76.0	12.6	 25
122	 27	53.0	9.6	 25
123	 27	52.0	8.3	 20
124	 27	75.0	14.1	 25
125	 27	78.0	13.1	 25
126	 27	83.3	10.9	 20
127	 27	72.0	8.2	 25
128	 27	46.0	8.4	 25
129	 27	41.5	7.0	 20
130	 27	49.0	8.2	 25
131	 27	51.0	11.4	 25
132	 27	167.0	31.1	 20
133	 27	48.0	7.4	 25
134	 27	64.0	10.2	 25
135	 27	62.5	11.0	 20
136	 27	59.0	11.7	 25
137	 27	185.0	22.1	 25
138	 27	187.5	22.0	 20
139	 27	187.0	20.0	 25
140	 27	78.0	10.6	 25
141	 27	55.3	7.8	 20
142	 27	85.0	12.2	 25
143	 27	56.0	9.8	 25
144	 27	175.0	18.3	 20
145	 27	82.0	15.5	 25
146	 27	107.0	17.8	 25
147	 27	50.3	7.7	 20
148	 27	57.0	12.1	 25
149	 27	511.0	87.8	 25
150	 27	47.3	7.6	 20
151	 27	46.0	7.8	 25
152	 27	70.0	10.4	 25
153	 27	146.3	21.3	 20
154	 27	96.0	13.5	 25
155	 27	190.0	21.2	 25
156	 27	574.3	71.9	 20
157	 27	418.0	48.6	 25
158	 27	97.0	13.0	 25
159	 27	60.5	11.2	 20
160	 27	111.0	18.0	 25
161	 27	52.0	8.5	 25
162	 27	51.0	8.2	 20
163	 27	51.0	8.1	 25
164	 27	52.0	8.3	 25
165	 27	59.3	8.5	 20
166	 27	77.0	18.2	 25
167	 27	64.0	8.2	 25
168	 27	104.5	19.1	 20
169	 27	95.0	13.2	 25
170	 27	120.0	14.1	 25
171	 27	52.3	8.4	 20
172	 27	60.0	10.1	 25
173	 27	54.0	11.2	 25
174	 27	51.5	8.3	 20
175	 27	51.0	8.0	 25
176	 27	67.0	12.6	 25
177	 27	80.0	11.8	 20
178	 27	50.0	10.3	 25
179	 27	53.0	8.1	 25
180	 27	49.0	7.9	 20
181	 27	85.0	14.5	 25
182	 27	171.0	21.5	 25
183	 27	59.5	9.0	 20
184	 27	47.0	8.2	 25
185	 27	47.0	10.3	 25
186	 27	54.3	8.4	 20
187	 27	51.0	7.0	 25
188	 27	56.0	7.7	 25
189	 27	56.8	9.5	 20
190	 27	75.0	14.7	 25
191	 27	85.0	13.0	 25
192	 27	101.0	15.9	 20
193	 27	53.0	30.1	 25
194	 27	55.0	10.2	 25
195	 27	131.3	15.8	 20
196	 27	53.0	10.1	 25
197	 27	53.0	10.1	 25
198	 27	77.8	11.0	 20
199	 27	61.0	9.8	 25
200	 27	64.0	10.1	 25
201	 27	74.3	9.8	 20
202	 27	66.0	11.0	 25
203	 27	70.0	12.3	 25
204	 27	45.5	7.6	 20
205	 27	48.0	9.0	 25
206	 27	47.0	6.1	 25
207	 27	43.0	8.0	 20
208	 27	53.0	9.0	 25
209	 27	50.0	20.2	 25
210	 27	47.0	10.6	 20
211	 27	54.0	8.1	 25
212	 27	45.0	7.4	 25
213	 27	66.3	10.6	 20
214	 27	52.0	9.9	 25
215	 27	50.0	8.7	 25
216	 27	54.8	58.5	 20
217	 27	221.0	38.9	 25
218	 27	57.0	8.4	 25
219	 27	87.5	14.1	 20
220	 27	48.0	7.7	 25
221	 27	1050.0	173.2	 25
222	 27	74.0	10.9	 20
223	 27	49.0	8.5	 25
224	 27	73.0	11.1	 25
225	 27	80.3	12.9	 20
226	 27	60.0	9.2	 25
227	 27	47.0	6.6	 25
228	 27	48.3	7.5	 20
229	 27	47.0	8.9	 25
230	 27	52.0	10.3	 25
231	 27	48.3	8.2	 20
232	 27	48.0	7.7	 25
233	 27	55.0	10.9	 25
234	 27	78.5	39.6	 20
235	 27	58.0	9.9	 25
236	 27	60.8	9.1	 20
237	 27	95.0	16.3	 25
238	 27	115.0	10.8	 25
239	 27	156.0	17.6	 20
240	 27	127.0	20.9	 25
241	 27	113.0	14.0	 25
242	 27	57.0	7.8	 20
243	 27	239.3	31.4	 20
244	 27	619.8	1554.5	 20
245	 27	157.3	17.6	 16
246	 27	579.0	52.8	 20
247	 27	142.8	16.7	 20
248	 27	90.5	11.5	 16
249	 27	85.0	9.6	 20
250	 27	73.3	17.0	 20
251	 27	372.3	36.0	 16
252	 27	50.3	7.7	 20
253	 27	43.0	5.1	 20
254	 27	51.5	13.5	 16
255	 27	58.5	11.0	 20
256	 27	59.5	12.1	 20
257	 27	47.0	6.4	 16
258	 27	50.3	9.8	 20
259	 27	66.8	13.4	 20
260	 27	81.0	15.4	 16
261	 27	46.0	6.8	 20
262	 27	60.3	9.3	 20
263	 27	52.5	8.0	 16
264	 27	56.3	9.8	 20
265	 27	46.0	6.7	 20
266	 27	52.3	8.6	 16
267	 27	87.5	14.3	 20
268	 27	59.5	9.9	 20
269	 27	65.0	10.2	 16
270	 27	51.0	6.5	 20
271	 27	65.5	9.7	 20
272	 27	47.0	6.0	 16
273	 27	49.8	9.3	 20
274	 27	47.5	7.1	 20
275	 27	66.8	11.7	 16
276	 27	54.3	8.0	 20
277	 27	63.5	12.0	 20
278	 27	83.0	25.9	 16
279	 27	48.5	8.0	 20
280	 27	52.3	9.8	 20
281	 27	49.5	11.0	 16
282	 27	45.3	7.8	 20
283	 27	51.0	6.6	 20
284	 27	47.3	8.6	 16
285	 27	56.3	10.6	 20
286	 27	51.3	9.0	 20
287	 27	49.0	7.2	 16
288	 27	79.5	10.4	 20
289	 27	57.0	10.2	 20
290	 27	72.3	11.6	 16
291	 27	57.3	9.8	 20
292	 27	85.5	13.7	 20
293	 27	46.3	7.7	 16
294	 27	58.0	11.4	 20
295	 27	56.5	10.3	 20
296	 27	58.3	12.0	 16
297	 27	74.5	19.4	 20
298	 27	66.8	13.1	 20
299	 27	71.3	11.4	 16
300	 27	113.3	19.1	 20
301	 27	53.0	7.3	 20
302	 27	55.3	9.3	 16
303	 27	74.8	17.2	 20
304	 27	60.5	7.2	 20
305	 27	68.5	10.0	 16
306	 27	49.0	10.6	 20
307	 27	54.3	8.8	 20
308	 27	51.0	7.2	 16
309	 27	111.5	15.4	 20
310	 27	99.8	14.5	 20
311	 27	58.3	9.9	 16
312	 27	55.8	8.2	 20
313	 27	57.0	10.8	 20
314	 27	134.3	11.1	 20
315	 27	119.0	18.6	 25
316	 27	2087.0	233.3	 25
317	 27	291.5	29.3	 20
318	 27	51.0	8.5	 25
319	 27	70.0	9.2	 25
320	 27	54.5	10.4	 20
321	 27	50.0	6.5	 25
322	 27	48.0	7.0	 25
323	 27	49.8	10.2	 20
324	 27	46.0	6.4	 25
325	 27	49.0	5.9	 25
326	 27	163.8	27.9	 20
327	 27	55.0	9.2	 25
328	 27	51.0	8.5	 25
329	 27	61.5	8.9	 20
330	 27	49.0	7.6	 25
331	 27	54.0	9.8	 25
332	 27	49.0	7.2	 20
333	 27	61.0	8.5	 25
334	 27	93.0	13.2	 25
335	 27	66.8	13.5	 20
336	 27	117.0	17.2	 25
337	 27	68.0	8.8	 25
338	 27	61.8	8.3	 20
339	 27	196.0	34.9	 25
340	 27	137.0	22.1	 25
341	 27	120.3	17.8	 20
342	 27	89.0	12.2	 25
343	 27	167.0	20.4	 25
344	 27	85.3	9.3	 20
345	 27	61.0	10.2	 25
346	 27	54.0	7.9	 25
347	 27	53.5	10.7	 20
348	 27	50.0	7.9	 25
349	 27	47.0	6.2	 25
350	 27	49.3	7.1	 20
351	 27	53.0	8.9	 25
352	 27	58.0	7.3	 25
353	 27	53.5	10.3	 20
354	 27	75.0	12.0	 25
355	 27	68.0	14.8	 25
356	 27	60.3	9.8	 20
357	 27	48.0	6.9	 25
358	 27	61.0	9.6	 25
359	 27	59.3	11.0	 20
360	 27	59.0	11.0	 25
361	 27	77.0	9.8	 20
362	 27	59.0	10.6	 25
363	 27	60.0	9.5	 25
364	 27	64.3	8.1	 20
365	 27	45.0	7.7	 25
366	 27	49.0	9.2	 25
367	 27	99.3	15.3	 20
368	 27	54.0	9.5	 25
369	 27	52.0	8.8	 25
370	 27	190.0	23.1	 20
371	 27	368.0	42.4	 25
372	 27	249.0	27.3	 25
373	 27	254.5	28.9	 20
374	 27	69.0	7.8	 25
375	 27	62.0	14.2	 25
376	 27	176.0	23.0	 20
377	 27	168.0	32.7	 25
378	 27	91.0	10.8	 25
379	 27	63.0	10.9	 20
380	 27	72.0	12.3	 25
381	 27	58.0	6.1	 25
382	 27	136.0	15.8	 20
383	 27	66.0	12.6	 25
384	 27	66.0	9.3	 25
385	 27	135.0	18.2	 20
386	 27	102.0	13.1	 25
387	 27	66.0	11.4	 25
388	 27	68.3	10.1	 20
389	 27	63.0	8.9	 25
390	 27	59.0	8.4	 25
391	 27	54.0	8.1	 20
392	 27	58.0	14.4	 25
393	 27	52.0	10.0	 25
394	 27	61.3	9.4	 20
395	 27	60.0	9.5	 25
396	 27	64.0	11.7	 25
397	 27	53.3	8.7	 20
398	 27	56.0	19.1	 25
399	 27	67.0	9.9	 25
400	 27	92.5	14.2	 20
401	 27	51.0	9.1	 25
402	 27	81.0	12.2	 25
403	 27	91.5	15.9	 20
404	 27	60.0	13.5	 25
405	 27	87.0	12.5	 25
406	 27	69.3	10.5	 20
407	 27	52.0	8.7	 25
408	 27	46.0	7.5	 25
409	 27	50.0	11.8	 20
410	 27	50.0	9.8	 25
411	 27	75.0	10.3	 25
412	 27	59.0	8.8	 20
413	 27	770.0	81.2	 25
414	 27	250.0	24.2	 25
415	 27	115.0	18.7	 20
416	 27	104.0	14.0	 25
417	 27	162.0	22.7	 25
418	 27	158.5	18.2	 20
419	 27	93.0	14.9	 25
420	 27	75.0	9.9	 25
421	 27	76.5	13.8	 20
422	 27	97.0	14.9	 25
423	 27	50.0	6.1	 25
424	 27	51.0	8.3	 20
425	 27	51.0	17.2	 25
426	 27	74.0	15.9	 25
427	 27	76.3	8.8	 20
428	 27	56.0	8.6	 25
429	 27	58.0	9.7	 25
430	 27	67.8	14.9	 20
431	 27	59.0	10.5	 25
432	 27	78.0	13.9	 25
433	 27	90.5	13.4	 20
434	 27	91.0	15.0	 25
435	 27	67.0	9.1	 25
436	 27	204.3	27.0	 20
437	 27	119.0	20.8	 25
438	 27	65.0	9.3	 25
439	 27	49.0	9.7	 20
440	 27	52.0	7.6	 25
441	 27	74.0	11.0	 25
442	 27	47.3	6.7	 20
443	 27	83.0	13.3	 25
444	 27	118.0	19.2	 25
445	 27	65.3	8.0	 20
446	 27	53.0	10.1	 25
447	 27	106.0	18.5	 25
448	 27	57.3	11.5	 20
449	 27	54.0	9.6	 25
450	 27	53.0	7.3	 25
451	 27	55.0	7.1	 20
452	 27	57.0	8.7	 25
453	 27	109.0	9.7	 25
454	 27	50.3	6.8	 20
455	 27	57.0	9.4	 25
456	 27	76.3	25.8	 20
457	 27	109.0	19.0	 16
458	 27	182.3	25.9	 20
459	 27	97.3	15.4	 20
460	 27	119.8	10.7	 16
461	 27	132.0	17.3	 20
462	 27	59.3	9.8	 20
463	 27	49.0	7.0	 16
464	 27	127.8	22.7	 20
465	 27	56.0	7.6	 20
466	 27	50.3	6.8	 16
467	 27	45.3	8.7	 20
468	 27	62.0	11.9	 20
469	 27	62.5	9.2	 16
470	 27	56.0	7.3	 20
471	 27	49.3	8.3	 20
472	 27	50.0	8.0	 16
473	 27	47.0	7.1	 20
474	 27	55.3	13.8	 20
475	 27	46.0	5.5	 16
476	 27	53.8	11.0	 20
477	 27	128.5	16.2	 20
478	 27	323.5	24.3	 16
479	 27	52.3	8.6	 20
480	 27	51.0	8.3	 20
481	 27	54.3	7.6	 16
482	 27	85.0	12.0	 20
483	 27	63.0	8.6	 20
484	 27	72.0	12.3	 16
485	 27	53.5	11.3	 20
486	 27	50.3	4.9	 16
487	 27	90.3	14.6	 20
488	 27	106.8	13.4	 20
489	 27	75.5	11.5	 16
490	 27	56.3	9.7	 20
491	 27	54.3	11.5	 20
492	 27	189.3	29.1	 16
493	 27	50.0	10.1	 20
494	 27	52.3	7.7	 20
495	 27	50.0	9.7	 16
496	 27	134.3	20.5	 20
497	 27	340.8	31.9	 20
498	 27	329.0	21.2	 16
499	 27	73.0	9.5	 20
500	 27	77.3	12.5	 20
501	 27	50.3	8.3	 16
502	 27	67.0	7.8	 20
503	 27	131.0	21.9	 20
504	 27	75.5	11.7	 16
505	 27	52.3	13.3	 20
506	 27	75.5	12.8	 20
507	 27	61.5	11.6	 16
508	 27	57.3	10.2	 20
509	 27	42.8	7.1	 20
510	 27	49.3	8.0	 16
511	 27	82.0	14.4	 20
512	 27	68.5	14.9	 20
513	 27	60.8	10.9	 16
514	 27	234.8	30.7	 20
515	 27	166.3	21.5	 20
516	 27	298.5	23.1	 16
517	 27	271.5	36.6	 20
518	 27	69.3	9.8	 20
519	 27	85.8	15.2	 16
520	 27	50.5	8.3	 20
521	 27	56.3	10.4	 20
522	 27	48.3	4.7	 16
523	 27	57.0	10.6	 20
524	 27	50.0	7.0	 20
525	 27	53.3	9.2	 16
526	 27	48.0	6.4	 20
527	 27	132.0	16.1	 25
528	 27	54.3	8.8	 20
529	 27	53.0	8.7	 25
530	 27	92.0	11.2	 25
531	 27	83.0	10.3	 20
532	 27	68.0	14.6	 25
533	 27	349.0	32.8	 25
534	 27	66.0	11.7	 20
535	 27	67.0	13.0	 25
536	 27	69.0	13.2	 25
537	 27	46.0	7.4	 20
538	 27	49.0	8.9	 25
539	 27	53.0	8.7	 25
540	 27	48.3	8.3	 20
541	 27	57.0	7.8	 25
542	 27	58.0	9.6	 25
543	 27	63.3	11.2	 20
544	 27	59.0	7.3	 25
545	 27	53.0	8.3	 25
546	 27	53.0	10.1	 20
547	 27	49.0	6.3	 25
548	 27	47.0	6.5	 25
549	 27	69.8	11.7	 20
550	 27	118.0	21.0	 25
551	 27	56.0	12.3	 25
552	 27	72.0	10.2	 20
553	 27	69.0	14.1	 25
554	 27	58.0	8.2	 25
555	 27	83.0	12.7	 20
556	 27	57.0	9.8	 25
557	 27	75.0	10.2	 25
558	 27	53.0	10.4	 20
559	 27	142.0	20.2	 25
560	 27	77.0	18.9	 25
561	 27	73.5	11.1	 20
562	 27	66.0	9.1	 25
563	 27	91.0	14.8	 25
564	 27	116.3	14.6	 20
565	 27	56.0	7.6	 25
566	 27	57.0	7.7	 25
567	 27	59.0	10.2	 20
568	 27	49.0	6.3	 25
569	 27	67.0	9.8	 25
570	 27	55.3	8.0	 20
571	 27	66.0	11.1	 25
572	 27	61.0	9.2	 25
573	 27	54.0	10.8	 20
574	 27	67.0	10.6	 25
575	 27	56.0	9.0	 25
576	 27	62.5	8.2	 20
577	 27	56.0	9.7	 25
578	 27	61.0	9.9	 25
579	 27	56.0	8.5	 20
580	 27	60.0	8.1	 25
581	 27	56.0	10.2	 25
582	 27	48.0	8.8	 20
583	 27	290.0	33.0	 25
584	 27	57.0	9.6	 25
585	 27	111.0	16.1	 20
586	 27	81.0	11.9	 25
587	 27	85.0	10.8	 25
588	 27	62.0	11.5	 20
589	 27	78.0	12.9	 25
590	 27	77.0	10.9	 25
591	 27	86.5	15.5	 20
592	 27	80.0	11.0	 25
593	 27	58.0	9.6	 25
594	 27	53.8	8.7	 20
595	 27	63.0	9.2	 25
596	 27	56.0	8.0	 25
597	 27	162.5	21.8	 20
598	 27	50.0	7.1	 25
599	 27	65.0	13.5	 25
600	 27	62.3	10.2	 20
601	 27	53.0	10.5	 25
602	 27	47.0	8.4	 25
603	 27	53.3	9.3	 20
604	 27	52.0	6.4	 25
605	 27	65.0	12.2	 25
606	 27	56.5	9.2	 20
607	 27	194.0	27.4	 25
608	 27	72.0	15.1	 25
609	 27	125.8	20.0	 20
610	 27	123.0	14.1	 25
611	 27	54.3	8.4	 20
612	 27	90.0	14.4	 25
613	 27	63.0	8.5	 25
614	 27	64.3	8.8	 20
615	 27	54.0	10.6	 25
616	 27	60.0	9.2	 25
617	 27	116.8	14.8	 20
618	 27	49.0	6.8	 25
619	 27	69.0	10.4	 25
620	 27	82.3	8.9	 20
621	 27	51.0	8.8	 25
622	 27	53.0	9.5	 25
623	 27	57.0	12.2	 20
624	 27	52.0	9.5	 25
625	 27	118.0	13.7	 25
626	 27	54.3	8.7	 20
627	 27	54.0	9.2	 25
628	 27	83.0	11.4	 25
629	 27	96.3	15.2	 20
630	 27	73.0	8.0	 25
631	 27	113.0	17.7	 25
632	 27	135.3	12.9	 20
633	 27	97.0	13.2	 25
634	 27	107.0	14.3	 25
635	 27	84.3	13.7	 20
636	 27	88.0	10.9	 25
637	 27	273.0	30.0	 25
638	 27	215.3	28.3	 20
639	 27	70.0	11.1	 25
  0	 28	1801.0	225.9	 20
  1	 28	62.3	9.4	 16
  2	 28	49.3	8.4	 20
  3	 28	41.3	5.8	 20
  4	 28	47.0	7.3	 16
  5	 28	44.3	7.7	 20
  6	 28	47.5	8.2	 20
  7	 28	54.0	8.5	 16
  8	 28	53.3	7.0	 20
  9	 28	51.0	13.1	 20
 10	 28	52.3	10.7	 16
 11	 28	46.3	7.0	 20
 12	 28	64.3	9.9	 20
 13	 28	89.5	12.8	 16
 14	 28	52.5	9.4	 20
 15	 28	55.5	7.5	 20
 16	 28	69.3	12.2	 16
 17	 28	58.3	8.3	 20
 18	 28	53.3	8.6	 20
 19	 28	47.5	8.9	 16
 20	 28	53.5	40.3	 20
 21	 28	46.3	5.2	 20
 22	 28	51.3	8.2	 16
 23	 28	47.0	8.8	 20
 24	 28	48.3	7.1	 20
 25	 28	47.3	5.2	 16
 26	 28	46.0	6.6	 20
 27	 28	55.5	10.1	 20
 28	 28	67.3	9.7	 16
 29	 28	60.0	11.4	 25
 30	 28	55.0	8.1	 25
 31	 28	77.3	10.3	 20
 32	 28	85.0	14.6	 25
 33	 28	65.0	9.7	 25
 34	 28	63.3	9.1	 20
 35	 28	54.0	9.7	 25
 36	 28	85.0	11.7	 25
 37	 28	91.3	13.3	 20
 38	 28	81.0	12.9	 25
 39	 28	56.0	8.2	 25
 40	 28	103.0	13.6	 20
 41	 28	86.0	11.0	 25
 42	 28	386.0	56.6	 25
 43	 28	63.8	10.5	 20
 44	 28	51.0	6.5	 25
 45	 28	50.0	6.9	 25
 46	 28	53.3	10.1	 20
 47	 28	62.0	12.1	 25
 48	 28	51.0	8.1	 25
 49	 28	48.8	9.2	 20
 50	 28	48.0	7.8	 25
 51	 28	45.0	7.3	 25
 52	 28	49.0	10.9	 20
 53	 28	60.0	8.1	 25
 54	 28	53.0	8.1	 25
 55	 28	43.3	5.4	 20
 56	 28	42.0	5.9	 25
 57	 28	47.0	7.9	 25
 58	 28	51.0	7.3	 20
 59	 28	46.0	6.1	 25
 60	 28	44.0	7.3	 25
 61	 28	43.0	7.2	 20
 62	 28	54.0	9.7	 25
 63	 28	46.0	8.4	 25
 64	 28	47.3	11.3	 20
 65	 28	49.0	7.4	 25
 66	 28	49.0	8.6	 25
 67	 28	52.0	19.4	 20
 68	 28	50.0	9.6	 25
 69	 28	47.0	10.1	 25
 70	 28	53.0	12.1	 20
 71	 28	63.0	7.2	 25
 72	 28	58.0	9.2	 25
 73	 28	52.3	9.0	 20
 74	 28	194.0	30.8	 25
 75	 28	66.0	15.1	 25
 76	 28	53.5	8.6	 20
 77	 28	103.0	20.7	 25
 78	 28	68.0	12.3	 25
 79	 28	89.5	16.2	 20
 80	 28	93.0	13.0	 25
 81	 28	75.0	11.1	 25
 82	 28	102.5	13.5	 20
 83	 28	48.0	11.5	 25
 84	 28	61.0	10.4	 25
 85	 28	49.5	7.7	 20
 86	 28	51.0	8.2	 25
 87	 28	48.0	8.4	 25
 88	 28	54.0	9.5	 20
 89	 28	48.0	7.5	 25
 90	 28	48.0	8.8	 25
 91	 28	114.0	20.3	 20
 92	 28	59.0	9.4	 25
 93	 28	83.0	9.4	 25
 94	 28	102.5	11.7	 20
 95	 28	192.0	26.4	 25
 96	 28	244.0	34.0	 25
 97	 28	111.5	32.6	 20
 98	 28	51.0	7.2	 25
 99	 28	62.0	11.5	 25
100	 28	238.0	23.4	 20
101	 28	88.0	14.0	 25
102	 28	103.0	20.8	 25
103	 28	194.8	30.2	 20
104	 28	123.0	19.5	 25
105	 28	76.0	14.3	 25
106	 28	71.3	14.2	 20
107	 28	127.0	17.7	 25
108	 28	51.0	8.4	 25
109	 28	52.0	10.0	 20
110	 28	52.0	8.1	 25
111	 28	54.0	29.6	 25
112	 28	47.0	6.1	 20
113	 28	47.0	7.4	 25
114	 28	44.3	6.9	 20
115	 28	50.0	10.0	 25
116	 28	49.0	7.3	 25
117	 28	47.0	14.6	 20
118	 28	54.0	7.5	 25
119	 28	66.0	14.9	 25
120	 28	76.8	11.7	 20
121	 28	131.0	25.0	 25
122	 28	60.0	9.0	 25
123	 28	56.3	7.9	 20
124	 28	60.0	11.6	 25
125	 28	64.0	11.4	 25
126	 28	57.3	11.4	 20
127	 28	51.0	8.9	 25
128	 28	44.0	6.6	 25
129	 28	48.0	8.3	 20
130	 28	52.0	27.3	 25
131	 28	45.0	8.1	 25
132	 28	52.3	53.4	 20
133	 28	45.0	7.3	 25
134	 28	51.0	6.9	 25
135	 28	42.0	6.2	 20
136	 28	51.0	19.9	 25
137	 28	115.0	19.3	 25
138	 28	107.5	17.1	 20
139	 28	99.0	43.7	 25
140	 28	59.0	8.4	 25
141	 28	55.8	9.3	 20
142	 28	49.0	6.2	 25
143	 28	61.0	9.7	 25
144	 28	126.0	16.3	 20
145	 28	114.0	22.1	 25
146	 28	288.0	48.6	 25
147	 28	66.0	10.9	 20
148	 28	57.0	10.2	 25
149	 28	160.0	37.2	 25
150	 28	55.5	10.2	 20
151	 28	49.0	8.3	 25
152	 28	52.0	6.8	 25
153	 28	87.8	13.6	 20
154	 28	84.0	14.2	 25
155	 28	161.0	24.2	 25
156	 28	360.0	29.3	 20
157	 28	276.0	27.1	 25
158	 28	140.0	19.7	 25
159	 28	68.8	13.2	 20
160	 28	88.0	12.4	 25
161	 28	54.0	8.2	 25
162	 28	47.0	7.1	 20
163	 28	52.0	9.0	 25
164	 28	54.0	10.4	 25
165	 28	89.0	15.1	 20
166	 28	65.0	8.5	 25
167	 28	83.0	11.5	 25
168	 28	242.3	58.1	 20
169	 28	103.0	14.3	 25
170	 28	100.0	13.0	 25
171	 28	43.3	5.6	 16
172	 28	47.0	8.9	 20
173	 28	56.0	12.7	 20
174	 28	47.3	8.5	 16
175	 28	57.8	10.4	 20
176	 28	60.0	11.4	 20
177	 28	51.0	7.9	 16
178	 28	46.3	8.0	 20
179	 28	59.3	10.5	 20
180	 28	58.3	7.8	 16
181	 28	143.0	21.3	 20
182	 28	157.3	25.5	 20
183	 28	58.0	7.1	 16
184	 28	44.5	7.3	 20
185	 28	50.3	9.5	 20
186	 28	50.8	9.4	 16
187	 28	52.0	7.3	 20
188	 28	52.3	8.0	 20
189	 28	44.0	5.7	 16
190	 28	67.3	8.2	 20
191	 28	69.3	11.4	 20
192	 28	125.8	15.2	 16
193	 28	63.0	14.1	 20
194	 28	54.3	15.0	 20
195	 28	52.0	6.3	 16
196	 28	50.3	7.7	 20
197	 28	49.0	5.7	 20
198	 28	56.3	11.7	 16
199	 28	69.0	17.5	 20
200	 28	68.0	12.2	 20
201	 28	72.5	10.4	 16
202	 28	62.3	9.3	 20
203	 28	66.3	11.1	 20
204	 28	48.3	10.2	 16
205	 28	51.0	6.8	 20
206	 28	53.3	17.9	 20
207	 28	48.0	7.9	 16
208	 28	51.8	8.7	 20
209	 28	52.5	9.8	 20
210	 28	46.3	6.2	 16
211	 28	50.0	8.7	 20
212	 28	52.3	7.8	 20
213	 28	44.0	4.6	 16
214	 28	41.0	6.2	 20
215	 28	43.3	8.6	 20
216	 28	51.5	10.6	 16
217	 28	50.5	8.6	 20
218	 28	57.8	7.1	 20
219	 28	52.3	6.9	 16
220	 28	50.3	8.1	 20
221	 28	86.8	11.7	 20
222	 28	72.0	15.0	 16
223	 28	50.0	7.3	 20
224	 28	48.0	7.2	 20
225	 28	46.8	7.5	 16
226	 28	65.8	11.8	 20
227	 28	48.0	7.5	 20
228	 28	44.5	6.5	 16
229	 28	44.8	7.0	 20
230	 28	49.5	7.0	 20
231	 28	46.0	7.2	 16
232	 28	45.0	8.4	 20
233	 28	50.0	15.6	 20
234	 28	47.0	8.6	 16
235	 28	57.0	13.0	 20
236	 28	48.5	7.6	 16
237	 28	65.8	15.2	 20
238	 28	82.8	11.9	 20
239	 28	94.3	10.7	 16
240	 28	157.0	24.9	 20
241	 28	91.8	14.9	 20
242	 28	55.3	7.1	 16
243	 28	388.0	55.4	 25
244	 28	580.0	44.0	 25
245	 28	161.0	17.1	 20
246	 28	568.0	60.9	 25
247	 28	128.0	16.8	 25
248	 28	79.5	9.8	 20
249	 28	58.0	10.8	 25
250	 28	53.0	9.2	 25
251	 28	61.5	10.3	 20
252	 28	57.0	9.2	 25
253	 28	47.0	7.6	 25
254	 28	51.3	9.9	 20
255	 28	44.0	8.8	 25
256	 28	46.0	6.4	 25
257	 28	58.3	11.4	 20
258	 28	61.0	9.8	 25
259	 28	65.0	10.1	 25
260	 28	61.8	11.9	 20
261	 28	46.0	8.5	 25
262	 28	57.0	8.7	 25
263	 28	50.3	10.2	 20
264	 28	55.0	11.4	 25
265	 28	50.0	18.9	 25
266	 28	46.3	8.1	 20
267	 28	107.0	15.9	 25
268	 28	60.0	9.4	 25
269	 28	65.0	9.0	 20
270	 28	48.0	6.9	 25
271	 28	56.0	10.2	 25
272	 28	54.5	12.2	 20
273	 28	52.0	11.5	 25
274	 28	50.0	7.6	 25
275	 28	51.0	7.0	 20
276	 28	53.0	8.7	 25
277	 28	53.0	7.8	 25
278	 28	56.0	10.2	 20
279	 28	50.0	9.9	 25
280	 28	54.0	9.6	 25
281	 28	45.3	7.6	 20
282	 28	49.0	10.1	 25
283	 28	49.0	6.7	 25
284	 28	51.3	8.4	 20
285	 28	49.0	6.1	 25
286	 28	48.0	6.0	 25
287	 28	44.5	6.3	 20
288	 28	52.0	9.1	 25
289	 28	56.0	10.0	 25
290	 28	56.0	8.3	 20
291	 28	46.0	9.1	 25
292	 28	46.0	6.8	 25
293	 28	46.5	7.7	 20
294	 28	48.0	8.2	 25
295	 28	60.0	9.3	 25
296	 28	51.3	8.2	 20
297	 28	51.0	9.5	 25
298	 28	53.0	7.5	 25
299	 28	60.3	9.5	 20
300	 28	57.0	10.1	 25
301	 28	48.0	8.0	 25
302	 28	54.3	10.5	 20
303	 28	60.0	10.3	 25
304	 28	53.0	8.8	 25
305	 28	62.0	9.0	 20
306	 28	47.0	6.3	 25
307	 28	50.0	9.1	 25
308	 28	50.5	6.9	 20
309	 28	75.0	12.0	 25
310	 28	47.0	8.6	 25
311	 28	53.0	14.0	 20
312	 28	56.0	11.3	 25
313	 28	57.0	8.2	 25
314	 28	85.0	9.9	 20
315	 28	72.0	9.2	 25
316	 28	506.0	78.8	 25
317	 28	143.5	22.8	 20
318	 28	57.0	9.0	 25
319	 28	57.0	8.4	 25
320	 28	55.3	8.9	 20
321	 28	54.0	12.3	 25
322	 28	54.0	12.8	 25
323	 28	53.8	11.6	 20
324	 28	50.0	10.5	 25
325	 28	50.0	7.4	 25
326	 28	57.0	7.0	 20
327	 28	51.0	7.5	 25
328	 28	47.0	7.9	 25
329	 28	46.8	8.1	 20
330	 28	47.0	7.6	 25
331	 28	53.0	8.7	 25
332	 28	52.3	10.7	 20
333	 28	70.0	12.7	 25
334	 28	76.0	18.3	 25
335	 28	84.3	12.1	 20
336	 28	178.0	33.4	 25
337	 28	89.0	13.3	 25
338	 28	75.5	12.7	 20
339	 28	360.0	50.9	 25
340	 28	166.0	27.2	 25
341	 28	138.3	19.6	 20
342	 28	118.0	16.6	 25
343	 28	97.0	9.8	 25
344	 28	100.5	17.4	 20
345	 28	74.0	11.1	 25
346	 28	50.0	6.7	 25
347	 28	50.0	7.8	 20
348	 28	48.0	7.5	 25
349	 28	54.0	7.3	 25
350	 28	47.3	7.5	 20
351	 28	52.0	7.4	 25
352	 28	53.0	10.4	 25
353	 28	55.3	10.3	 20
354	 28	70.0	10.0	 25
355	 28	57.0	9.7	 25
356	 28	45.3	7.5	 20
357	 28	46.0	6.9	 25
358	 28	51.0	9.1	 25
359	 28	64.3	10.0	 20
360	 28	58.0	8.4	 25
361	 28	82.0	10.9	 20
362	 28	55.0	8.2	 25
363	 28	65.0	10.9	 25
364	 28	51.0	8.7	 20
365	 28	54.0	13.0	 25
366	 28	48.0	8.1	 25
367	 28	52.5	9.1	 20
368	 28	52.0	9.7	 25
369	 28	56.0	13.3	 25
370	 28	162.3	24.7	 20
371	 28	487.0	96.6	 25
372	 28	187.0	26.0	 25
373	 28	66.5	11.1	 20
374	 28	50.0	6.8	 25
375	 28	46.0	8.0	 25
376	 28	65.0	10.9	 20
377	 28	64.0	9.8	 25
378	 28	126.0	12.9	 25
379	 28	58.0	12.3	 20
380	 28	119.0	17.8	 25
381	 28	60.0	10.0	 25
382	 28	59.8	10.0	 20
383	 28	116.0	37.9	 25
384	 28	59.0	10.6	 25
385	 28	88.5	15.5	 16
386	 28	82.8	12.4	 20
387	 28	59.3	8.4	 20
388	 28	62.0	14.0	 16
389	 28	58.0	8.4	 20
390	 28	48.0	6.6	 20
391	 28	51.5	8.3	 16
392	 28	56.8	8.9	 20
393	 28	53.8	10.3	 20
394	 28	54.0	7.6	 16
395	 28	51.0	6.4	 20
396	 28	55.0	7.4	 20
397	 28	49.3	8.2	 16
398	 28	56.5	17.0	 20
399	 28	53.5	7.8	 20
400	 28	66.3	9.8	 16
401	 28	50.5	10.9	 20
402	 28	51.0	6.0	 20
403	 28	60.3	7.3	 16
404	 28	54.8	7.1	 20
405	 28	70.5	10.7	 20
406	 28	51.8	7.8	 16
407	 28	49.0	10.3	 20
408	 28	48.5	9.0	 20
409	 28	51.5	8.9	 16
410	 28	43.3	8.5	 20
411	 28	63.3	9.5	 20
412	 28	62.5	12.8	 16
413	 28	198.8	25.8	 20
414	 28	132.5	17.2	 20
415	 28	140.5	11.5	 16
416	 28	142.8	18.2	 20
417	 28	89.0	12.8	 20
[truncated: 8,493,544 more chars]
