# Supplementary material for: Genome-wide transcriptional profiling data from skin of chronic cutaneous lupus erythematosus (CCLE) patients
Source: Data Brief. 2015 Apr 18;4:47–9. doi: 10.1016/j.dib.2015.02.024 (PMC4510375; doi:10.1016/j.dib.2015.02.024)
Supplement: Supplementary file 1 — Supplementary data [file mmc1.zip › CCLE Skin-CEL files- DIB- Dey-Rao/LE1010D.CEL]

[CEL]
Version=3

[HEADER]
Cols=640
Rows=640
TotalX=640
TotalY=640
OffsetX=0
OffsetY=0
GridCornerUL=230 238
GridCornerUR=4493 297
GridCornerLR=4433 4562
GridCornerLL=170 4503
Axis-invertX=0
AxisInvertY=0
swapXY=0
DatHeader=[1..44620]  LE1010DHu95A:CLS=4733 RWS=4733 XIN=3  YIN=3  VE=17        2.0 12/14/02 10:28:29       HG_U95Av2.1sq                  6
Algorithm=Percentile
AlgorithmParameters=Percentile:75;CellMargin:2;OutlierHigh:1.500;OutlierLow:1.004

[INTENSITY]
NumberCells=409600
CellHeader=X	Y	MEAN	STDV	NPIXELS
  0	  0	60.0	11.6	 25
  1	  0	1711.8	360.3	 20
  2	  0	57.0	9.4	 25
  3	  0	1664.0	302.6	 25
  4	  0	40.3	5.8	 20
  5	  0	50.0	7.3	 20
  6	  0	1508.8	195.1	 20
  7	  0	53.8	9.6	 16
  8	  0	1399.8	186.4	 20
  9	  0	57.0	12.7	 25
 10	  0	1417.8	358.9	 20
 11	  0	53.0	7.9	 25
 12	  0	1304.0	278.5	 25
 13	  0	52.3	10.3	 20
 14	  0	1325.0	255.1	 25
 15	  0	50.0	8.2	 25
 16	  0	1431.5	169.2	 16
 17	  0	50.5	7.5	 20
 18	  0	1396.3	167.2	 20
 19	  0	54.0	6.2	 16
 20	  0	1435.0	397.9	 25
 21	  0	58.0	9.7	 25
 22	  0	1448.5	331.2	 20
 23	  0	54.0	7.1	 25
 24	  0	1335.0	222.8	 25
 25	  0	56.0	10.5	 20
 26	  0	1308.0	247.9	 25
 27	  0	55.3	9.0	 20
 28	  0	1285.5	150.7	 16
 29	  0	52.3	8.5	 20
 30	  0	1326.8	138.7	 16
 31	  0	53.0	11.9	 25
 32	  0	1270.0	326.5	 25
 33	  0	55.8	8.8	 20
 34	  0	1226.0	323.8	 25
 35	  0	50.0	10.7	 25
 36	  0	1345.3	212.8	 20
 37	  0	59.0	11.1	 25
 38	  0	1304.3	206.8	 20
 39	  0	52.8	6.3	 16
 40	  0	1271.5	278.2	 20
 41	  0	54.3	8.4	 20
 42	  0	1244.3	315.0	 20
 43	  0	55.0	10.4	 25
 44	  0	1227.0	258.2	 25
 45	  0	53.5	6.7	 20
 46	  0	1253.0	290.8	 25
 47	  0	51.0	7.7	 25
 48	  0	1258.0	148.1	 20
 49	  0	54.0	7.9	 20
 50	  0	1318.8	165.4	 20
 51	  0	57.3	10.5	 16
 52	  0	1266.0	406.7	 25
 53	  0	53.0	6.4	 25
 54	  0	1368.8	323.8	 20
 55	  0	52.0	7.7	 25
 56	  0	1255.0	240.1	 25
 57	  0	54.3	9.0	 20
 58	  0	1258.0	254.1	 25
 59	  0	53.0	7.7	 25
 60	  0	1314.8	151.4	 16
 61	  0	53.8	9.5	 20
 62	  0	1453.8	141.8	 20
 63	  0	60.5	10.4	 20
 64	  0	1479.0	230.1	 25
 65	  0	59.0	9.1	 25
 66	  0	1516.0	242.1	 20
 67	  0	52.0	8.0	 25
 68	  0	1806.0	3462.7	 25
 69	  0	57.0	8.7	 20
 70	  0	1234.0	188.9	 25
 71	  0	52.0	8.3	 20
 72	  0	1278.3	102.0	 16
 73	  0	53.0	8.3	 20
 74	  0	1312.0	306.2	 25
 75	  0	54.3	8.2	 20
 76	  0	1194.0	237.0	 25
 77	  0	48.0	7.2	 25
 78	  0	1239.0	178.6	 20
 79	  0	51.0	8.1	 25
 80	  0	1328.0	159.2	 25
 81	  0	49.3	9.2	 16
 82	  0	1238.3	164.6	 20
 83	  0	51.3	7.1	 20
 84	  0	1307.0	104.7	 16
 85	  0	54.0	6.4	 25
 86	  0	1388.0	263.8	 25
 87	  0	52.5	7.8	 20
 88	  0	1442.0	130.0	 25
 89	  0	55.0	9.4	 25
 90	  0	1441.3	148.7	 20
 91	  0	56.0	9.5	 25
 92	  0	1506.0	138.8	 20
 93	  0	51.8	7.7	 16
 94	  0	1350.5	149.8	 20
 95	  0	51.3	7.3	 20
 96	  0	1250.0	267.0	 20
 97	  0	48.0	7.5	 25
 98	  0	1338.0	239.5	 25
 99	  0	51.5	5.6	 20
100	  0	1223.0	173.2	 25
101	  0	58.0	11.9	 25
102	  0	1206.8	99.1	 20
103	  0	54.5	15.7	 20
104	  0	1332.3	197.8	 20
105	  0	54.5	10.9	 16
106	  0	1208.3	100.4	 20
107	  0	53.0	8.5	 25
108	  0	1189.3	176.1	 20
109	  0	50.0	7.2	 25
110	  0	1441.3	187.4	 20
111	  0	53.0	7.5	 25
112	  0	1290.0	156.5	 25
113	  0	55.5	9.8	 20
114	  0	1241.0	122.5	 20
115	  0	55.3	6.5	 20
116	  0	1472.3	63.9	 16
117	  0	54.3	10.6	 20
118	  0	1250.0	247.9	 25
119	  0	52.5	5.6	 20
120	  0	1324.0	138.7	 25
121	  0	55.0	10.2	 25
122	  0	1491.3	123.7	 20
123	  0	50.0	6.3	 25
124	  0	1390.0	135.9	 25
125	  0	55.0	8.6	 16
126	  0	1364.0	142.3	 20
127	  0	56.3	10.1	 20
128	  0	1400.3	302.8	 20
129	  0	56.0	10.6	 25
130	  0	1195.0	209.3	 25
131	  0	51.8	8.7	 20
132	  0	1095.0	165.6	 25
133	  0	58.0	9.7	 25
134	  0	1355.8	87.6	 20
135	  0	55.0	10.2	 25
136	  0	1220.3	121.0	 20
137	  0	58.3	5.9	 16
138	  0	1298.0	129.5	 20
139	  0	55.0	10.0	 25
140	  0	1445.5	193.2	 20
141	  0	57.0	11.2	 25
142	  0	1353.0	96.4	 25
143	  0	57.5	6.9	 20
144	  0	1350.0	172.9	 25
145	  0	56.0	10.5	 25
146	  0	1452.8	63.8	 16
147	  0	59.3	9.8	 20
148	  0	1408.3	133.3	 20
149	  0	55.5	7.3	 16
150	  0	1365.0	114.5	 25
151	  0	55.0	10.1	 25
152	  0	1404.0	168.3	 20
153	  0	54.0	6.9	 25
154	  0	1271.0	102.8	 25
155	  0	54.8	8.3	 20
156	  0	1266.0	115.6	 25
157	  0	53.3	7.5	 20
158	  0	1397.3	85.1	 16
159	  0	52.5	8.1	 20
160	  0	1216.8	150.9	 20
161	  0	52.0	7.8	 20
162	  0	1130.0	125.1	 25
163	  0	55.0	9.5	 25
164	  0	1193.3	72.2	 20
165	  0	55.0	7.1	 25
166	  0	1134.0	139.0	 25
167	  0	53.0	6.5	 20
168	  0	1176.5	91.9	 20
169	  0	48.5	8.6	 20
170	  0	1192.3	67.0	 16
171	  0	48.0	7.4	 20
172	  0	1110.0	181.0	 25
173	  0	53.3	11.0	 20
174	  0	1135.0	147.5	 25
175	  0	55.0	13.9	 25
176	  0	1162.5	82.6	 20
177	  0	50.0	6.8	 25
178	  0	1101.0	134.2	 25
179	  0	55.3	6.9	 16
180	  0	1072.3	90.1	 20
181	  0	51.0	6.1	 20
182	  0	1085.8	56.9	 16
183	  0	55.0	10.9	 25
184	  0	1107.0	154.8	 25
185	  0	48.0	6.7	 20
186	  0	1119.0	152.6	 25
187	  0	50.0	6.9	 25
188	  0	1060.5	99.5	 20
189	  0	51.0	9.6	 25
190	  0	1096.0	93.0	 16
191	  0	56.8	10.2	 20
192	  0	1077.3	122.5	 20
193	  0	50.0	6.8	 20
194	  0	1040.0	216.6	 25
195	  0	57.0	14.4	 25
196	  0	1075.3	98.9	 20
197	  0	53.0	10.2	 25
198	  0	1102.0	150.9	 25
199	  0	54.3	9.8	 20
200	  0	1039.0	192.3	 25
201	  0	47.8	6.9	 20
202	  0	1106.0	60.5	 16
203	  0	51.0	7.0	 20
204	  0	1125.0	212.0	 25
205	  0	50.5	11.5	 20
206	  0	1087.0	201.0	 25
207	  0	54.0	7.7	 25
208	  0	1147.0	139.5	 20
209	  0	52.0	8.9	 25
210	  0	1073.0	164.4	 25
211	  0	41.3	7.8	 20
212	  0	575.0	89.3	 20
213	  0	42.3	6.8	 20
214	  0	49.5	8.4	 16
215	  0	39.0	7.4	 25
216	  0	1208.0	154.5	 25
217	  0	49.5	5.4	 20
218	  0	1026.0	167.2	 25
219	  0	50.0	7.6	 25
220	  0	925.5	97.9	 20
221	  0	51.0	40.6	 25
222	  0	987.0	105.7	 20
223	  0	50.0	11.4	 16
224	  0	999.0	187.5	 20
225	  0	55.3	8.3	 20
226	  0	928.5	133.1	 20
227	  0	45.0	7.5	 25
228	  0	936.0	118.9	 25
229	  0	53.0	10.6	 20
230	  0	1018.0	193.7	 25
231	  0	47.0	7.2	 25
232	  0	1002.3	161.3	 20
233	  0	53.3	9.9	 20
234	  0	1078.0	102.3	 20
235	  0	50.3	5.5	 16
236	  0	1048.0	147.1	 20
237	  0	48.0	7.6	 25
238	  0	1042.8	88.3	 20
239	  0	48.0	7.3	 25
240	  0	949.0	100.6	 25
241	  0	56.8	8.6	 20
242	  0	943.0	144.7	 25
243	  0	49.0	8.4	 25
244	  0	897.5	56.0	 16
245	  0	50.5	9.9	 20
246	  0	882.3	94.1	 20
247	  0	45.5	6.2	 16
248	  0	867.0	105.3	 25
249	  0	48.0	7.4	 25
250	  0	835.3	55.6	 20
251	  0	51.0	7.9	 25
252	  0	785.0	121.2	 25
253	  0	53.5	8.4	 20
254	  0	801.0	100.6	 25
255	  0	52.8	9.1	 20
256	  0	810.5	61.4	 16
257	  0	54.5	8.4	 20
258	  0	762.3	126.4	 20
259	  0	53.3	23.0	 20
260	  0	748.0	91.5	 25
261	  0	50.0	6.1	 25
262	  0	817.0	92.3	 20
263	  0	55.0	8.2	 25
264	  0	746.0	135.2	 25
265	  0	53.3	7.9	 20
266	  0	823.8	106.1	 20
267	  0	57.0	15.2	 20
268	  0	825.5	51.5	 16
269	  0	52.0	10.1	 25
270	  0	824.3	82.1	 20
271	  0	55.0	7.6	 25
272	  0	821.0	95.9	 25
273	  0	49.5	10.9	 20
274	  0	803.0	121.6	 25
275	  0	52.0	9.7	 25
276	  0	793.5	113.8	 20
277	  0	55.3	10.4	 20
278	  0	839.8	81.0	 20
279	  0	50.0	8.6	 16
280	  0	797.0	123.8	 25
281	  0	51.0	8.0	 25
282	  0	899.5	93.9	 20
283	  0	52.0	6.7	 25
284	  0	889.0	123.3	 25
285	  0	58.0	9.0	 20
286	  0	934.0	202.8	 25
287	  0	54.8	7.5	 20
288	  0	980.8	72.4	 16
289	  0	54.0	7.4	 20
290	  0	952.8	104.7	 20
291	  0	51.3	12.0	 20
292	  0	1013.0	145.9	 25
293	  0	51.0	6.7	 25
294	  0	900.5	75.2	 20
295	  0	50.0	8.4	 25
296	  0	1003.0	136.9	 25
297	  0	48.0	5.2	 20
298	  0	1004.8	101.2	 20
299	  0	57.3	7.4	 20
300	  0	1041.3	67.5	 16
301	  0	56.3	10.0	 20
302	  0	963.0	117.1	 25
303	  0	53.0	7.1	 20
304	  0	1006.0	150.6	 25
305	  0	53.0	8.9	 25
306	  0	1046.5	158.1	 20
307	  0	53.0	9.6	 25
308	  0	1104.0	225.3	 25
309	  0	49.8	6.3	 16
310	  0	1134.5	135.2	 20
311	  0	54.3	10.7	 20
312	  0	1129.5	57.6	 16
313	  0	49.0	7.2	 25
314	  0	1136.0	133.4	 25
315	  0	55.3	11.7	 20
316	  0	1030.0	144.2	 25
317	  0	57.0	9.0	 25
318	  0	1067.0	152.2	 20
319	  0	51.0	7.7	 25
320	  0	1196.3	120.1	 20
321	  0	53.3	9.9	 16
322	  0	1200.5	189.6	 20
323	  0	54.5	9.3	 20
324	  0	1233.3	123.3	 20
325	  0	55.0	9.1	 25
326	  0	1224.0	160.7	 25
327	  0	50.0	7.5	 20
328	  0	1197.0	206.3	 25
329	  0	52.0	7.3	 25
330	  0	1258.8	248.2	 20
331	  0	53.3	7.7	 20
332	  0	1260.8	121.4	 20
333	  0	56.5	7.5	 16
334	  0	1240.0	157.1	 25
335	  0	52.0	7.8	 25
336	  0	1206.0	96.9	 20
337	  0	60.0	12.0	 25
338	  0	1213.0	158.5	 25
339	  0	47.8	8.2	 20
340	  0	1215.0	219.7	 25
341	  0	63.0	10.2	 25
342	  0	1363.3	71.3	 16
343	  0	49.3	9.2	 20
344	  0	1281.3	126.9	 20
345	  0	52.5	7.9	 20
346	  0	1307.0	191.9	 25
347	  0	61.0	10.0	 25
348	  0	1348.3	163.1	 20
349	  0	54.0	12.4	 25
350	  0	1363.8	208.9	 20
351	  0	61.0	12.4	 25
352	  0	1334.0	252.5	 25
353	  0	56.3	9.1	 16
354	  0	1349.8	216.5	 20
355	  0	54.3	9.9	 20
356	  0	1310.3	163.5	 20
357	  0	57.0	10.8	 25
358	  0	1230.0	160.9	 25
359	  0	56.8	8.7	 20
360	  0	1295.0	231.4	 25
361	  0	51.0	6.9	 25
362	  0	1304.3	222.1	 20
363	  0	58.0	14.0	 20
364	  0	1307.3	133.3	 20
365	  0	57.3	10.5	 16
366	  0	1304.8	201.2	 20
367	  0	64.0	11.0	 25
368	  0	1376.5	128.9	 20
369	  0	57.0	11.1	 25
370	  0	1465.0	197.5	 25
371	  0	53.3	8.0	 20
372	  0	1401.0	266.6	 25
373	  0	53.0	8.9	 25
374	  0	1382.3	54.8	 16
375	  0	58.0	9.2	 20
376	  0	1337.0	144.6	 20
377	  0	55.0	8.6	 16
378	  0	1393.0	222.6	 25
379	  0	57.0	8.2	 25
380	  0	1356.0	148.3	 20
381	  0	58.0	9.3	 25
382	  0	1405.0	230.9	 25
383	  0	51.0	6.5	 20
384	  0	1436.0	308.9	 25
385	  0	53.5	6.3	 20
386	  0	1573.0	75.2	 16
387	  0	55.0	6.2	 20
388	  0	1484.5	144.6	 20
389	  0	60.3	10.1	 20
390	  0	1428.0	230.1	 25
391	  0	56.0	8.4	 25
392	  0	1452.0	128.3	 20
393	  0	57.0	8.9	 25
394	  0	1439.0	219.7	 25
395	  0	55.3	8.9	 20
396	  0	1450.8	182.2	 20
397	  0	50.8	6.5	 20
398	  0	1389.8	57.9	 16
399	  0	58.3	10.0	 20
400	  0	1325.0	143.5	 25
401	  0	55.8	7.4	 20
402	  0	1307.0	166.3	 25
403	  0	58.0	8.9	 25
404	  0	1320.8	153.4	 20
405	  0	51.0	7.5	 25
406	  0	1375.0	260.0	 25
407	  0	55.0	8.2	 16
408	  0	1422.5	120.4	 20
409	  0	50.5	8.5	 20
410	  0	1411.3	133.3	 20
411	  0	53.0	7.7	 25
412	  0	1328.0	201.4	 25
413	  0	53.0	10.0	 20
414	  0	1351.0	196.7	 25
415	  0	51.0	8.2	 25
416	  0	1357.3	243.2	 20
417	  0	55.0	8.1	 25
418	  0	1406.3	182.0	 20
419	  0	52.3	8.6	 16
420	  0	1411.0	147.2	 20
421	  0	55.0	7.8	 25
422	  0	1465.5	238.8	 20
423	  0	55.0	10.3	 25
424	  0	38.0	7.6	 25
425	  0	835.0	128.9	 20
426	  0	39.0	7.8	 25
427	  0	49.0	7.0	 25
428	  0	36.5	6.9	 16
429	  0	58.3	11.5	 20
430	  0	1463.0	80.8	 16
431	  0	55.3	8.2	 20
432	  0	1370.0	168.5	 25
433	  0	59.3	9.6	 20
434	  0	1395.0	209.5	 25
435	  0	54.0	7.2	 25
436	  0	1416.0	230.6	 20
437	  0	53.0	8.9	 25
438	  0	1378.0	306.9	 25
439	  0	57.0	9.4	 16
440	  0	1440.8	173.3	 20
441	  0	58.3	11.3	 20
442	  0	1475.3	154.1	 16
443	  0	60.0	9.6	 25
444	  0	1381.0	215.6	 25
445	  0	60.0	10.1	 20
446	  0	1464.0	234.6	 25
447	  0	61.0	10.1	 25
448	  0	1415.3	261.4	 20
449	  0	54.0	8.3	 25
450	  0	1533.0	174.1	 20
451	  0	59.8	9.5	 16
452	  0	1358.0	123.2	 20
453	  0	55.3	9.7	 20
454	  0	1372.5	99.0	 20
455	  0	59.0	7.9	 25
456	  0	1440.0	168.7	 25
457	  0	56.3	9.4	 20
458	  0	1424.0	199.8	 25
459	  0	55.0	10.7	 25
460	  0	1424.5	242.7	 20
461	  0	57.8	10.3	 20
462	  0	1404.5	128.3	 20
463	  0	61.3	11.1	 16
464	  0	1319.8	169.8	 20
465	  0	65.0	10.7	 25
466	  0	1378.3	118.8	 20
467	  0	56.0	7.3	 25
468	  0	1438.0	194.0	 25
469	  0	52.0	6.6	 20
470	  0	1522.0	302.9	 25
471	  0	58.0	10.5	 25
472	  0	1478.8	85.0	 16
473	  0	52.3	9.5	 20
474	  0	1361.0	129.7	 20
475	  0	54.3	9.2	 20
476	  0	1433.0	201.4	 25
477	  0	60.0	10.4	 25
478	  0	1425.8	191.4	 20
479	  0	58.0	9.4	 25
480	  0	1612.0	291.5	 25
481	  0	53.0	10.1	 20
482	  0	1496.0	362.9	 25
483	  0	55.3	8.1	 20
484	  0	1398.8	89.3	 16
485	  0	56.0	9.3	 20
486	  0	1295.0	187.6	 25
487	  0	56.0	9.6	 20
488	  0	1291.0	204.4	 25
489	  0	54.0	11.3	 25
490	  0	1356.0	249.8	 20
491	  0	54.0	11.0	 25
492	  0	1415.0	306.0	 25
493	  0	53.3	6.8	 20
494	  0	1462.5	149.0	 20
495	  0	57.5	7.1	 20
496	  0	1518.3	156.1	 16
497	  0	59.0	8.5	 25
498	  0	1527.0	199.4	 25
499	  0	60.0	7.8	 20
500	  0	1499.0	203.1	 25
501	  0	56.0	9.3	 25
502	  0	1571.5	266.4	 20
503	  0	61.0	35.5	 25
504	  0	1396.0	163.7	 20
505	  0	62.0	10.1	 16
506	  0	1380.5	128.6	 20
507	  0	59.0	8.2	 20
508	  0	1439.8	143.8	 20
509	  0	59.0	10.7	 25
510	  0	1504.0	196.4	 20
511	  0	56.0	9.7	 25
512	  0	1388.0	234.5	 25
513	  0	52.3	6.8	 20
514	  0	1411.0	326.7	 25
515	  0	56.3	9.1	 20
516	  0	1439.3	102.3	 16
517	  0	54.5	7.8	 20
518	  0	1337.3	122.3	 20
519	  0	53.3	6.8	 20
520	  0	1346.0	210.4	 25
521	  0	55.0	10.0	 25
522	  0	1423.8	229.9	 20
523	  0	58.0	10.3	 25
524	  0	1449.0	278.1	 25
525	  0	52.3	10.0	 20
526	  0	1439.3	149.4	 20
527	  0	61.0	8.7	 20
528	  0	1527.3	134.6	 16
529	  0	46.3	8.1	 20
530	  0	1464.0	148.8	 25
531	  0	55.0	11.9	 20
532	  0	1527.0	218.1	 25
533	  0	55.0	10.4	 25
534	  0	1483.5	165.7	 20
535	  0	57.0	11.4	 25
536	  0	1401.0	242.1	 25
537	  0	58.3	9.9	 16
538	  0	1492.3	194.1	 20
539	  0	63.3	11.1	 20
540	  0	1600.8	136.1	 16
541	  0	60.0	11.7	 25
542	  0	1574.0	209.6	 25
543	  0	55.0	7.3	 20
544	  0	1492.0	300.9	 25
545	  0	55.0	9.1	 25
546	  0	1443.3	289.1	 20
547	  0	63.0	10.9	 25
548	  0	1425.3	112.6	 20
549	  0	55.3	9.9	 16
550	  0	1571.5	218.9	 20
551	  0	62.0	10.5	 25
552	  0	1540.5	118.7	 20
553	  0	55.0	9.0	 25
554	  0	1405.0	187.7	 25
555	  0	52.0	11.1	 20
556	  0	1381.0	212.6	 25
557	  0	55.0	9.9	 25
558	  0	1532.0	307.7	 20
559	  0	62.0	10.2	 20
560	  0	1480.8	214.6	 20
561	  0	50.0	4.0	 16
562	  0	1426.0	204.3	 25
563	  0	59.0	10.0	 25
564	  0	1487.0	203.9	 20
565	  0	54.0	11.8	 25
566	  0	1593.0	343.9	 25
567	  0	63.3	10.3	 20
568	  0	1556.0	350.2	 25
569	  0	57.0	8.4	 20
570	  0	1507.0	100.9	 16
571	  0	61.3	12.3	 20
572	  0	1432.5	253.1	 20
573	  0	58.0	7.5	 20
574	  0	1388.0	192.5	 25
575	  0	58.0	10.7	 25
576	  0	1481.5	228.7	 20
577	  0	55.0	8.7	 25
578	  0	1396.0	334.1	 25
579	  0	56.3	10.0	 20
580	  0	1471.8	153.6	 20
581	  0	63.3	11.2	 20
582	  0	1558.3	121.2	 16
583	  0	55.3	7.2	 20
584	  0	1496.0	325.7	 25
585	  0	58.3	9.6	 20
586	  0	1400.0	218.0	 25
587	  0	62.0	12.2	 25
588	  0	1513.5	284.0	 20
589	  0	63.0	10.0	 25
590	  0	1492.5	327.0	 20
591	  0	56.8	9.6	 20
592	  0	1419.3	216.7	 20
593	  0	56.3	7.4	 16
594	  0	1371.3	163.3	 20
595	  0	54.0	7.5	 25
596	  0	1409.8	179.7	 20
597	  0	57.0	9.3	 25
598	  0	1397.0	296.8	 25
599	  0	61.3	11.5	 20
600	  0	1405.0	312.4	 25
601	  0	60.0	10.8	 25
602	  0	1539.0	80.7	 16
603	  0	54.5	8.9	 20
604	  0	1475.5	190.1	 20
605	  0	53.0	8.4	 16
606	  0	1437.0	133.7	 25
607	  0	61.0	8.7	 25
608	  0	1441.3	125.7	 20
609	  0	54.0	9.3	 25
610	  0	1469.0	221.3	 25
611	  0	51.0	9.2	 20
612	  0	1459.0	264.8	 25
613	  0	61.3	10.2	 20
614	  0	1490.3	79.9	 16
615	  0	57.0	10.3	 20
616	  0	1418.8	170.6	 20
617	  0	51.3	10.0	 20
618	  0	1397.0	191.2	 25
619	  0	65.0	12.7	 25
620	  0	1463.5	239.9	 20
621	  0	63.0	9.1	 25
622	  0	1502.0	328.6	 25
623	  0	57.0	9.3	 20
624	  0	1486.5	141.9	 20
625	  0	64.0	8.8	 20
626	  0	1487.0	125.0	 16
627	  0	55.0	7.3	 25
628	  0	1437.0	223.2	 25
629	  0	57.3	10.3	 20
630	  0	1362.0	192.6	 25
631	  0	56.0	8.1	 25
632	  0	1413.0	253.2	 20
633	  0	56.0	9.5	 25
634	  0	1452.0	382.5	 25
635	  0	45.3	9.7	 16
636	  0	56.5	9.5	 20
637	  0	1808.3	368.7	 20
638	  0	63.5	12.0	 20
639	  0	1694.0	261.9	 25
  0	  1	1718.5	183.4	 20
  1	  1	57.3	11.7	 16
  2	  1	1609.0	434.4	 25
  3	  1	56.0	12.2	 25
  4	  1	40.5	7.1	 20
  5	  1	173.0	22.5	 25
  6	  1	110.5	16.7	 20
  7	  1	107.0	14.9	 25
  8	  1	56.0	10.2	 25
  9	  1	74.3	9.4	 16
 10	  1	50.5	9.3	 20
 11	  1	53.3	9.8	 20
 12	  1	70.0	13.0	 16
 13	  1	112.0	19.0	 25
 14	  1	98.0	16.9	 25
 15	  1	50.0	9.1	 20
 16	  1	43.0	5.1	 25
 17	  1	57.0	11.3	 25
 18	  1	310.3	23.5	 20
 19	  1	59.0	14.2	 25
 20	  1	42.3	6.7	 20
 21	  1	46.3	7.5	 16
 22	  1	43.0	6.6	 20
 23	  1	47.5	10.1	 20
 24	  1	184.8	22.8	 20
 25	  1	55.0	9.3	 25
 26	  1	126.0	21.0	 25
 27	  1	68.0	7.9	 20
 28	  1	98.0	14.1	 25
 29	  1	113.0	22.2	 25
 30	  1	89.3	13.5	 20
 31	  1	139.3	18.3	 20
 32	  1	623.0	36.6	 20
 33	  1	104.5	11.0	 16
 34	  1	51.0	7.2	 25
 35	  1	124.0	18.6	 25
 36	  1	46.3	7.7	 20
 37	  1	137.0	20.5	 25
 38	  1	60.0	11.1	 25
 39	  1	2097.5	112.0	 20
 40	  1	106.0	18.2	 25
 41	  1	49.0	7.4	 25
 42	  1	234.3	26.9	 16
 43	  1	50.0	10.2	 20
 44	  1	39.3	5.3	 20
 45	  1	42.5	7.5	 20
 46	  1	42.0	8.8	 25
 47	  1	47.0	10.4	 25
 48	  1	44.5	6.8	 20
 49	  1	44.0	7.1	 25
 50	  1	54.0	7.9	 25
 51	  1	46.3	5.9	 20
 52	  1	46.3	5.8	 20
 53	  1	100.0	13.4	 20
 54	  1	103.3	13.5	 16
 55	  1	133.8	16.7	 20
 56	  1	48.0	5.5	 25
 57	  1	43.3	7.5	 20
 58	  1	46.0	7.3	 25
 59	  1	45.0	8.6	 25
 60	  1	115.0	14.0	 20
 61	  1	41.0	6.2	 25
 62	  1	54.0	9.1	 25
 63	  1	1411.8	87.0	 16
 64	  1	1390.5	94.0	 20
 65	  1	1339.3	87.3	 20
 66	  1	53.5	10.7	 16
 67	  1	40.0	8.0	 25
 68	  1	49.0	8.1	 25
 69	  1	50.3	8.8	 20
 70	  1	49.0	6.7	 25
 71	  1	51.0	9.9	 25
 72	  1	50.3	6.8	 20
 73	  1	39.0	7.3	 25
 74	  1	53.0	10.0	 20
 75	  1	56.0	7.8	 16
 76	  1	56.0	9.9	 20
 77	  1	49.0	7.3	 20
 78	  1	51.3	6.3	 20
 79	  1	39.0	6.7	 25
 80	  1	47.0	8.3	 25
 81	  1	51.3	10.2	 20
 82	  1	57.0	8.2	 25
 83	  1	50.0	8.0	 25
 84	  1	50.0	8.5	 20
 85	  1	39.0	5.6	 20
 86	  1	53.0	8.8	 16
 87	  1	1435.8	214.2	 20
 88	  1	1395.3	75.8	 20
 89	  1	1338.0	171.7	 20
 90	  1	60.0	8.8	 25
 91	  1	45.0	7.9	 25
 92	  1	1495.3	77.1	 20
 93	  1	55.0	10.0	 25
 94	  1	52.0	7.0	 25
 95	  1	56.3	10.7	 20
 96	  1	50.3	7.4	 20
 97	  1	45.0	7.7	 20
 98	  1	48.3	5.0	 16
 99	  1	49.0	7.2	 25
100	  1	54.0	8.3	 25
101	  1	48.3	7.9	 20
102	  1	49.0	7.6	 25
103	  1	38.0	6.0	 25
104	  1	48.0	6.5	 20
105	  1	53.0	9.5	 25
106	  1	49.0	8.0	 25
107	  1	46.5	5.4	 16
108	  1	50.0	10.9	 20
109	  1	35.0	5.0	 20
110	  1	42.3	5.7	 20
111	  1	97.0	12.4	 25
112	  1	346.0	41.5	 25
113	  1	66.0	11.4	 20
114	  1	69.0	13.2	 25
115	  1	41.0	5.6	 25
116	  1	1432.0	52.5	 20
117	  1	52.0	9.8	 25
118	  1	52.3	9.2	 20
119	  1	55.5	9.2	 16
120	  1	1256.0	114.1	 20
121	  1	45.0	7.9	 25
122	  1	56.8	7.6	 20
123	  1	1400.0	173.0	 25
124	  1	1352.0	132.9	 25
125	  1	1299.3	101.3	 20
126	  1	52.0	5.7	 25
127	  1	41.0	6.7	 25
128	  1	39.5	5.5	 16
129	  1	61.3	8.6	 20
130	  1	395.3	33.3	 20
131	  1	337.0	38.9	 16
132	  1	119.0	13.8	 25
133	  1	45.0	8.4	 25
134	  1	1369.5	59.6	 20
135	  1	56.0	7.6	 25
136	  1	56.0	8.7	 25
137	  1	56.0	9.3	 20
138	  1	1225.0	126.9	 25
139	  1	46.0	5.3	 20
140	  1	58.3	7.7	 16
141	  1	1385.3	124.6	 20
142	  1	1316.3	59.3	 20
143	  1	1281.8	174.6	 20
144	  1	63.0	10.5	 25
145	  1	48.0	9.9	 25
146	  1	1496.3	54.8	 20
147	  1	1425.0	108.7	 25
148	  1	1393.0	86.9	 25
149	  1	1253.3	132.5	 20
150	  1	1267.3	106.7	 20
151	  1	44.0	7.7	 20
152	  1	51.3	6.4	 16
153	  1	60.8	11.1	 20
154	  1	1348.0	164.5	 25
155	  1	61.0	6.1	 20
156	  1	53.0	9.3	 25
157	  1	42.0	9.4	 25
158	  1	39.0	6.7	 20
159	  1	51.0	7.6	 25
160	  1	64.0	9.0	 25
161	  1	346.3	17.5	 16
162	  1	167.8	15.8	 20
163	  1	78.5	13.1	 20
164	  1	57.0	8.9	 16
165	  1	69.0	8.4	 25
166	  1	72.3	10.4	 20
167	  1	66.0	9.8	 25
168	  1	54.0	9.0	 25
169	  1	52.0	7.3	 20
170	  1	55.0	9.7	 25
171	  1	52.0	7.5	 25
172	  1	44.5	6.6	 16
173	  1	59.5	10.2	 20
174	  1	45.0	6.6	 20
175	  1	244.5	21.5	 20
176	  1	85.0	12.7	 25
177	  1	514.0	44.2	 25
178	  1	87.3	13.5	 20
179	  1	53.0	7.8	 25
180	  1	48.0	10.2	 25
181	  1	49.5	8.0	 20
182	  1	51.0	8.7	 25
183	  1	58.0	8.7	 20
184	  1	51.3	5.9	 16
185	  1	46.3	6.6	 20
186	  1	49.0	9.1	 25
187	  1	84.8	12.3	 20
188	  1	251.0	38.4	 25
189	  1	168.0	19.0	 25
190	  1	51.0	6.6	 20
191	  1	140.0	17.4	 25
192	  1	136.0	27.8	 25
193	  1	157.5	14.0	 16
194	  1	170.0	22.3	 20
195	  1	207.3	16.8	 20
196	  1	64.5	8.9	 16
197	  1	190.0	27.8	 25
198	  1	68.0	17.1	 25
199	  1	86.5	11.8	 20
200	  1	102.0	13.1	 25
201	  1	83.0	11.4	 25
202	  1	47.5	7.3	 20
203	  1	46.0	7.9	 25
204	  1	115.3	17.9	 20
205	  1	84.8	13.9	 16
206	  1	58.3	8.1	 20
207	  1	78.5	11.6	 20
208	  1	78.5	11.8	 20
209	  1	502.0	69.2	 25
210	  1	175.0	21.5	 25
211	  1	39.3	8.5	 20
212	  1	227.0	44.9	 25
213	  1	35.0	5.0	 25
214	  1	43.3	6.8	 20
215	  1	40.5	6.6	 20
216	  1	57.3	11.4	 20
217	  1	77.0	9.8	 16
218	  1	86.0	9.4	 20
219	  1	72.0	8.6	 25
220	  1	93.3	13.2	 20
221	  1	56.0	9.7	 25
222	  1	151.0	17.7	 25
223	  1	68.0	9.2	 20
224	  1	212.0	28.1	 25
225	  1	55.0	10.0	 25
226	  1	56.3	9.0	 16
227	  1	54.0	5.9	 20
228	  1	56.5	9.4	 20
229	  1	45.5	7.7	 16
230	  1	97.0	16.3	 25
231	  1	126.0	21.6	 25
232	  1	586.3	50.9	 20
233	  1	176.0	19.1	 25
234	  1	49.0	7.3	 25
235	  1	46.5	8.4	 20
236	  1	54.0	8.8	 25
237	  1	80.3	11.0	 20
238	  1	52.3	9.6	 16
239	  1	47.3	9.1	 20
240	  1	51.0	8.9	 25
241	  1	43.3	5.8	 20
242	  1	94.0	9.4	 25
243	  1	88.0	13.5	 25
244	  1	127.3	16.4	 20
245	  1	117.0	23.6	 25
246	  1	52.0	8.7	 20
247	  1	46.0	6.9	 25
248	  1	49.0	7.0	 20
249	  1	54.3	8.5	 16
250	  1	43.3	8.0	 20
251	  1	48.0	8.1	 25
252	  1	41.3	7.7	 20
253	  1	44.0	7.6	 25
254	  1	47.0	8.6	 25
255	  1	43.3	6.1	 20
256	  1	44.0	7.0	 25
257	  1	48.0	8.3	 25
258	  1	48.8	8.2	 20
259	  1	47.0	8.0	 20
260	  1	110.3	19.1	 20
261	  1	66.3	8.1	 16
262	  1	58.0	10.2	 25
263	  1	202.0	22.7	 25
264	  1	81.0	10.9	 20
265	  1	326.0	38.0	 25
266	  1	52.0	7.2	 25
267	  1	49.3	8.5	 20
268	  1	113.0	17.8	 25
269	  1	96.0	14.0	 20
270	  1	52.3	6.6	 16
271	  1	50.3	7.7	 20
272	  1	55.3	10.6	 20
273	  1	82.5	13.3	 20
274	  1	57.0	9.3	 25
275	  1	68.0	7.6	 25
276	  1	48.3	8.0	 20
277	  1	43.0	8.8	 25
278	  1	55.0	8.9	 25
279	  1	62.3	10.1	 20
280	  1	51.0	7.7	 20
281	  1	44.0	6.0	 20
282	  1	49.8	8.1	 16
283	  1	96.3	23.8	 20
284	  1	59.0	8.9	 25
285	  1	179.3	15.5	 20
286	  1	112.0	17.8	 25
287	  1	50.0	7.9	 25
288	  1	130.0	20.5	 20
289	  1	69.0	14.9	 25
290	  1	54.0	6.5	 25
291	  1	49.5	8.7	 16
292	  1	65.0	7.8	 20
293	  1	44.0	6.7	 20
294	  1	62.0	13.9	 16
295	  1	58.0	7.7	 25
296	  1	160.0	20.8	 25
297	  1	54.5	6.6	 20
298	  1	69.0	13.1	 25
299	  1	59.0	9.3	 25
300	  1	60.3	6.9	 20
301	  1	254.0	32.5	 25
302	  1	140.5	18.2	 20
303	  1	43.5	6.6	 16
304	  1	686.5	65.7	 20
305	  1	50.0	9.0	 20
306	  1	54.3	10.1	 20
307	  1	50.0	7.2	 25
308	  1	79.0	10.9	 25
309	  1	57.5	9.7	 20
310	  1	68.0	8.8	 25
311	  1	65.0	9.3	 25
312	  1	64.0	10.4	 20
313	  1	58.0	9.4	 20
314	  1	79.0	11.9	 20
315	  1	96.0	17.2	 16
316	  1	93.0	12.8	 25
317	  1	50.0	7.5	 25
318	  1	49.0	8.1	 20
319	  1	51.0	9.5	 25
320	  1	74.0	10.7	 25
321	  1	196.0	24.9	 20
322	  1	65.0	10.9	 25
323	  1	84.0	12.2	 25
324	  1	55.3	7.0	 16
325	  1	81.0	11.7	 20
326	  1	56.0	8.8	 16
327	  1	173.0	33.1	 25
328	  1	45.0	8.3	 25
329	  1	50.0	6.9	 20
330	  1	46.0	8.7	 25
331	  1	46.0	5.6	 25
332	  1	57.5	8.6	 20
333	  1	57.0	11.5	 25
334	  1	81.3	12.6	 20
335	  1	269.0	23.5	 16
336	  1	58.3	9.5	 20
337	  1	61.0	9.5	 20
338	  1	171.0	17.5	 20
339	  1	78.0	13.7	 25
340	  1	57.0	11.3	 25
341	  1	47.0	8.1	 20
342	  1	58.0	10.3	 25
343	  1	97.0	15.2	 25
344	  1	49.5	7.5	 20
345	  1	60.5	10.7	 20
346	  1	272.5	35.7	 20
347	  1	55.3	9.9	 16
348	  1	72.0	11.8	 20
349	  1	50.0	7.7	 25
350	  1	50.3	8.8	 20
351	  1	45.0	7.0	 25
352	  1	54.0	8.5	 25
353	  1	83.3	14.4	 20
354	  1	48.0	7.8	 25
355	  1	99.0	14.0	 25
356	  1	85.8	13.3	 16
357	  1	145.3	22.7	 20
358	  1	61.5	7.2	 20
359	  1	62.5	9.5	 16
360	  1	245.0	31.6	 25
361	  1	59.0	9.6	 25
362	  1	52.3	10.6	 20
363	  1	73.0	10.7	 25
364	  1	101.0	14.7	 25
365	  1	47.3	7.6	 20
366	  1	152.0	22.0	 25
367	  1	110.0	14.3	 20
368	  1	72.5	11.1	 16
369	  1	64.5	13.2	 20
370	  1	50.0	6.7	 20
371	  1	49.0	5.5	 20
372	  1	90.0	13.5	 25
373	  1	74.0	11.3	 25
374	  1	114.5	11.5	 20
375	  1	110.0	18.2	 25
376	  1	93.0	15.4	 25
377	  1	88.8	14.0	 20
378	  1	61.0	8.9	 20
379	  1	248.3	30.0	 20
380	  1	97.8	11.8	 16
381	  1	157.0	18.8	 25
382	  1	72.0	10.4	 25
383	  1	162.0	22.3	 20
384	  1	444.0	61.4	 25
385	  1	542.0	62.9	 25
386	  1	173.0	24.9	 20
387	  1	385.0	74.9	 25
388	  1	460.0	90.3	 25
389	  1	49.3	6.6	 16
390	  1	51.3	7.3	 20
391	  1	49.3	6.5	 20
392	  1	54.0	6.8	 20
393	  1	45.0	6.0	 25
394	  1	45.0	7.4	 25
395	  1	62.3	9.6	 20
396	  1	43.0	7.9	 25
397	  1	49.0	10.1	 25
398	  1	46.3	8.8	 20
399	  1	497.0	106.0	 25
400	  1	204.0	22.2	 20
401	  1	574.8	47.2	 16
402	  1	1527.0	157.6	 20
403	  1	69.0	10.8	 25
404	  1	120.3	17.5	 20
405	  1	72.0	12.6	 25
406	  1	73.0	10.0	 20
407	  1	48.0	9.0	 25
408	  1	50.0	8.1	 25
409	  1	47.8	7.5	 20
410	  1	48.8	8.1	 20
411	  1	77.3	8.0	 20
412	  1	73.0	10.7	 16
413	  1	49.3	6.0	 20
414	  1	46.0	8.1	 25
415	  1	60.0	9.8	 20
416	  1	54.0	7.1	 25
417	  1	56.0	8.8	 25
418	  1	50.3	9.6	 20
419	  1	51.0	9.5	 25
420	  1	95.0	17.1	 25
421	  1	51.0	7.4	 16
422	  1	670.8	87.8	 20
423	  1	52.3	8.6	 20
424	  1	36.0	6.3	 16
425	  1	363.0	51.2	 25
426	  1	35.0	9.8	 25
427	  1	50.0	11.4	 20
428	  1	40.0	6.3	 25
429	  1	81.0	14.3	 25
430	  1	48.3	6.1	 20
431	  1	50.0	9.6	 25
432	  1	50.5	7.9	 20
433	  1	53.3	9.1	 16
434	  1	50.0	9.2	 20
435	  1	58.3	12.1	 20
436	  1	70.3	10.1	 20
437	  1	53.0	8.6	 25
438	  1	48.0	8.3	 25
439	  1	48.5	8.0	 20
440	  1	82.0	14.7	 25
441	  1	112.0	14.0	 25
442	  1	123.8	21.1	 20
443	  1	112.3	12.8	 20
444	  1	80.0	23.0	 20
445	  1	3533.5	174.8	 16
446	  1	124.3	15.0	 20
447	  1	1674.0	235.8	 25
448	  1	61.5	12.5	 20
449	  1	155.0	18.1	 25
450	  1	55.0	9.3	 25
451	  1	50.8	9.7	 20
452	  1	46.0	7.4	 25
453	  1	58.0	9.8	 25
454	  1	82.3	12.8	 16
455	  1	109.3	15.3	 20
456	  1	397.8	56.2	 20
457	  1	49.3	9.2	 20
458	  1	81.0	13.6	 25
459	  1	48.0	6.6	 25
460	  1	64.8	10.2	 20
461	  1	116.0	17.1	 25
462	  1	130.0	22.4	 25
463	  1	634.8	85.4	 20
464	  1	226.0	38.3	 25
465	  1	350.5	25.5	 20
466	  1	2905.8	158.4	 16
467	  1	77.3	11.8	 20
468	  1	50.0	7.3	 25
469	  1	49.3	6.1	 20
470	  1	54.0	8.8	 25
471	  1	94.0	12.7	 25
472	  1	49.3	9.3	 20
473	  1	74.0	11.0	 25
474	  1	166.0	24.6	 25
475	  1	81.8	6.8	 16
476	  1	76.5	10.7	 20
477	  1	82.0	11.5	 20
478	  1	1038.5	72.0	 16
479	  1	57.0	9.1	 25
480	  1	74.0	13.1	 25
481	  1	99.0	10.2	 20
482	  1	63.0	8.9	 25
483	  1	179.0	27.5	 25
484	  1	210.3	27.6	 20
485	  1	82.0	15.6	 25
486	  1	116.0	19.7	 16
487	  1	234.5	23.8	 20
488	  1	94.3	13.6	 20
489	  1	51.5	9.3	 16
490	  1	55.0	8.0	 25
491	  1	99.0	17.1	 25
492	  1	302.8	34.6	 20
493	  1	54.0	7.9	 25
494	  1	44.0	5.2	 25
495	  1	54.3	9.2	 20
496	  1	143.0	30.6	 25
497	  1	53.3	8.2	 20
498	  1	49.3	8.4	 16
499	  1	142.0	20.1	 20
500	  1	780.5	78.8	 20
501	  1	59.5	9.9	 20
502	  1	54.0	9.2	 25
503	  1	70.0	12.9	 25
504	  1	804.3	134.4	 20
505	  1	236.0	37.3	 25
506	  1	753.0	133.5	 25
507	  1	47.0	8.9	 20
508	  1	58.0	9.5	 20
509	  1	50.3	6.0	 20
510	  1	63.3	9.4	 16
511	  1	50.3	6.9	 20
512	  1	243.0	32.7	 25
513	  1	49.3	10.0	 20
514	  1	46.0	7.5	 25
515	  1	45.0	8.9	 25
516	  1	48.5	9.8	 20
517	  1	43.0	5.8	 25
518	  1	49.0	8.7	 25
519	  1	61.0	6.9	 16
520	  1	45.3	6.7	 20
521	  1	112.5	15.9	 20
522	  1	265.3	42.3	 16
523	  1	55.0	8.9	 25
524	  1	47.0	10.2	 25
525	  1	46.3	5.7	 20
526	  1	46.0	7.9	 25
527	  1	100.0	14.2	 25
528	  1	57.5	9.4	 20
529	  1	46.0	10.2	 25
530	  1	51.5	9.9	 20
531	  1	65.3	6.7	 16
532	  1	49.3	7.1	 20
533	  1	47.0	5.3	 25
534	  1	46.5	7.3	 20
535	  1	46.0	6.8	 25
536	  1	59.0	8.9	 25
537	  1	85.3	10.7	 20
538	  1	183.0	32.1	 25
539	  1	57.0	10.8	 25
540	  1	73.5	11.9	 20
541	  1	48.0	6.3	 20
542	  1	52.3	12.1	 20
543	  1	57.3	8.1	 16
544	  1	61.0	8.9	 25
545	  1	56.0	8.4	 25
546	  1	121.3	18.5	 20
547	  1	1342.0	200.1	 25
548	  1	1437.0	205.2	 25
549	  1	539.3	81.8	 20
550	  1	66.0	9.4	 25
551	  1	117.5	16.5	 20
552	  1	83.0	10.4	 16
553	  1	48.5	7.3	 20
554	  1	49.8	7.3	 20
555	  1	90.5	12.5	 20
556	  1	52.0	7.0	 25
557	  1	47.0	8.3	 25
558	  1	49.5	7.6	 20
559	  1	65.0	11.2	 25
560	  1	79.0	16.1	 25
561	  1	65.5	10.6	 20
562	  1	191.5	28.9	 20
563	  1	49.0	5.1	 20
564	  1	52.0	7.5	 16
565	  1	64.5	7.3	 20
566	  1	183.8	22.1	 20
567	  1	268.0	26.4	 25
568	  1	80.0	10.8	 25
569	  1	322.3	42.7	 20
570	  1	445.0	57.9	 25
571	  1	2048.0	365.9	 25
572	  1	68.0	6.9	 20
573	  1	118.0	12.5	 20
574	  1	53.0	7.3	 20
575	  1	54.8	11.8	 16
576	  1	57.3	9.9	 20
577	  1	62.0	13.0	 25
578	  1	81.3	20.2	 20
579	  1	623.0	96.5	 25
580	  1	402.0	55.9	 25
581	  1	90.5	13.7	 20
582	  1	240.0	42.3	 25
583	  1	158.0	30.9	 25
584	  1	168.5	14.0	 16
585	  1	172.5	24.1	 20
586	  1	228.3	24.4	 20
587	  1	201.0	24.1	 16
588	  1	50.0	6.5	 25
589	  1	54.0	6.3	 25
590	  1	133.5	16.6	 20
591	  1	83.0	9.6	 25
592	  1	298.0	52.8	 25
593	  1	112.8	14.5	 20
594	  1	86.0	13.1	 25
595	  1	79.0	10.9	 20
596	  1	56.5	7.9	 16
597	  1	227.3	19.7	 20
598	  1	99.0	88.4	 25
599	  1	113.5	16.5	 20
600	  1	57.0	8.5	 25
601	  1	65.0	10.0	 25
602	  1	115.0	15.7	 20
603	  1	80.0	13.7	 25
604	  1	69.0	9.4	 25
605	  1	57.0	8.0	 20
606	  1	197.5	21.6	 20
607	  1	242.3	28.2	 20
608	  1	114.5	14.6	 16
609	  1	119.0	16.5	 25
610	  1	142.0	18.5	 25
611	  1	49.3	9.4	 20
612	  1	73.0	10.4	 25
613	  1	61.0	12.2	 25
614	  1	55.3	9.3	 20
615	  1	51.0	7.6	 25
616	  1	152.0	23.1	 25
617	  1	96.3	16.9	 16
618	  1	246.5	21.7	 20
619	  1	187.3	18.5	 20
620	  1	1292.0	90.2	 20
621	  1	151.0	22.1	 25
622	  1	135.0	17.6	 25
623	  1	123.3	16.3	 20
624	  1	696.0	59.7	 25
625	  1	2034.0	326.0	 25
626	  1	61.0	9.4	 20
627	  1	56.3	7.3	 20
628	  1	60.0	11.4	 20
629	  1	118.3	19.9	 16
630	  1	107.0	17.5	 20
631	  1	53.0	8.6	 25
632	  1	49.5	7.9	 20
633	  1	64.0	10.9	 25
634	  1	206.0	52.0	 25
635	  1	43.0	8.1	 20
636	  1	1611.0	356.4	 25
637	  1	69.0	16.2	 25
638	  1	1717.3	110.9	 16
639	  1	57.3	8.9	 20
  0	  2	60.5	8.3	 20
  1	  2	1626.0	264.3	 25
  2	  2	61.5	7.7	 20
  3	  2	1644.8	104.8	 16
  4	  2	43.0	10.0	 20
  5	  2	191.0	18.9	 25
  6	  2	120.3	29.4	 20
  7	  2	181.0	30.1	 25
  8	  2	59.0	10.9	 25
  9	  2	128.8	16.7	 20
 10	  2	46.0	8.8	 25
 11	  2	45.0	8.9	 25
 12	  2	43.5	7.3	 20
 13	  2	52.0	10.7	 20
 14	  2	104.5	13.8	 20
 15	  2	42.5	8.0	 16
 16	  2	48.0	6.8	 25
 17	  2	48.0	9.2	 25
 18	  2	156.3	19.0	 20
 19	  2	52.0	8.0	 25
 20	  2	40.0	5.6	 25
 21	  2	51.8	11.1	 20
 22	  2	40.0	6.4	 25
 23	  2	44.0	7.7	 25
 24	  2	55.5	10.4	 16
 25	  2	51.3	6.2	 20
 26	  2	55.3	9.7	 20
 27	  2	95.3	13.2	 20
 28	  2	133.0	22.5	 25
 29	  2	61.0	10.4	 25
 30	  2	58.0	8.3	 20
 31	  2	74.0	12.4	 25
 32	  2	633.0	47.3	 25
 33	  2	87.5	13.1	 20
 34	  2	45.8	8.1	 20
 35	  2	50.5	10.0	 20
 36	  2	56.3	10.3	 16
 37	  2	145.0	19.1	 20
 38	  2	53.0	9.5	 25
 39	  2	991.8	162.7	 20
 40	  2	59.0	9.2	 25
 41	  2	43.0	6.7	 25
 42	  2	52.3	7.4	 20
 43	  2	39.0	7.1	 25
 44	  2	41.0	5.8	 25
 45	  2	44.8	7.1	 16
 46	  2	40.5	5.6	 20
 47	  2	44.3	7.7	 20
 48	  2	38.5	7.0	 16
 49	  2	43.0	7.4	 25
 50	  2	47.0	9.5	 25
 51	  2	51.8	8.4	 20
 52	  2	45.0	8.4	 25
 53	  2	60.0	8.7	 25
 54	  2	63.0	8.5	 20
 55	  2	98.0	15.1	 25
 56	  2	50.3	9.2	 20
 57	  2	39.5	7.1	 16
 58	  2	44.0	9.1	 20
 59	  2	43.5	7.6	 20
 60	  2	70.3	9.7	 20
 61	  2	44.0	6.1	 25
 62	  2	1409.0	126.2	 25
 63	  2	53.5	8.2	 20
 64	  2	57.0	9.6	 25
 65	  2	52.0	7.2	 20
 66	  2	1272.0	263.0	 25
 67	  2	43.0	5.2	 20
 68	  2	57.3	9.4	 16
 69	  2	54.3	7.4	 20
 70	  2	52.5	6.4	 20
 71	  2	53.0	9.7	 20
 72	  2	49.0	7.5	 25
 73	  2	41.0	6.4	 25
 74	  2	51.5	9.5	 20
 75	  2	52.0	11.0	 25
 76	  2	56.0	7.4	 25
 77	  2	53.0	7.0	 20
 78	  2	51.0	8.5	 20
 79	  2	37.3	5.3	 20
 80	  2	50.5	7.7	 16
 81	  2	56.0	9.6	 25
 82	  2	55.0	8.0	 25
 83	  2	53.3	9.7	 20
 84	  2	50.0	9.2	 25
 85	  2	41.0	6.2	 25
 86	  2	1461.3	77.4	 20
 87	  2	57.0	8.8	 25
 88	  2	54.0	6.0	 25
 89	  2	52.3	8.9	 16
 90	  2	1215.0	175.6	 20
 91	  2	45.8	6.6	 20
 92	  2	1491.8	62.3	 20
 93	  2	55.0	7.2	 25
 94	  2	51.0	10.9	 25
 95	  2	51.0	7.4	 20
 96	  2	50.0	7.5	 25
 97	  2	39.0	5.9	 25
 98	  2	50.3	8.0	 20
 99	  2	52.3	7.4	 20
100	  2	51.3	7.7	 20
101	  2	46.5	6.8	 16
102	  2	48.3	8.7	 20
103	  2	42.0	6.4	 25
104	  2	53.3	7.6	 20
105	  2	52.0	8.2	 25
106	  2	54.0	8.2	 25
107	  2	55.8	9.0	 20
108	  2	54.0	8.6	 25
109	  2	38.0	6.0	 25
110	  2	37.0	5.9	 16
111	  2	59.3	9.4	 20
112	  2	74.8	13.2	 20
113	  2	62.8	8.0	 16
114	  2	104.0	15.7	 25
115	  2	46.0	7.5	 25
116	  2	1415.5	52.0	 20
117	  2	52.0	6.1	 25
118	  2	52.0	9.3	 25
119	  2	55.3	7.3	 20
120	  2	1293.0	108.4	 25
121	  2	46.3	5.8	 20
122	  2	1490.3	56.5	 16
123	  2	57.5	10.4	 20
124	  2	54.0	9.8	 20
125	  2	55.3	9.6	 20
126	  2	1227.0	179.9	 25
127	  2	40.0	7.0	 25
128	  2	43.5	7.0	 20
129	  2	53.0	5.7	 25
130	  2	246.0	20.0	 25
131	  2	170.0	13.4	 20
132	  2	151.0	18.2	 20
133	  2	44.0	7.2	 20
134	  2	1367.0	76.2	 16
135	  2	54.5	7.8	 20
136	  2	60.0	11.7	 25
137	  2	58.3	8.9	 20
138	  2	1242.0	117.4	 25
139	  2	43.0	7.1	 25
140	  2	1474.8	171.0	 20
141	  2	55.0	8.8	 25
142	  2	63.0	9.5	 25
143	  2	55.8	10.2	 16
144	  2	1305.8	125.9	 20
145	  2	48.0	8.2	 16
146	  2	1461.0	181.3	 25
147	  2	60.0	11.3	 25
148	  2	58.3	7.7	 20
149	  2	56.0	8.1	 25
150	  2	53.0	11.2	 25
151	  2	41.3	8.8	 20
152	  2	65.0	13.5	 25
153	  2	1387.0	175.4	 25
154	  2	1438.8	47.2	 16
155	  2	1468.3	66.0	 20
156	  2	60.0	7.6	 20
157	  2	42.3	9.7	 20
158	  2	38.0	5.9	 25
159	  2	48.0	14.4	 25
160	  2	56.3	9.5	 20
161	  2	217.0	23.1	 25
162	  2	280.0	23.3	 25
163	  2	58.0	6.4	 20
164	  2	54.0	9.0	 25
165	  2	61.0	11.4	 20
166	  2	56.0	9.5	 16
167	  2	54.3	8.0	 20
168	  2	49.0	7.6	 25
169	  2	49.0	7.6	 20
170	  2	51.0	8.1	 25
171	  2	51.0	9.1	 25
172	  2	43.8	7.0	 20
173	  2	49.0	7.5	 25
174	  2	48.0	9.2	 25
175	  2	83.5	13.3	 16
176	  2	53.0	8.8	 20
177	  2	92.5	10.3	 20
178	  2	55.3	7.8	 16
179	  2	50.0	9.9	 25
180	  2	47.0	7.4	 25
181	  2	44.0	7.4	 20
182	  2	44.0	6.4	 25
183	  2	54.0	7.4	 25
184	  2	45.0	5.3	 20
185	  2	47.0	9.4	 25
186	  2	48.0	8.3	 20
187	  2	76.0	12.9	 16
188	  2	126.8	18.4	 20
189	  2	178.8	20.2	 20
190	  2	53.0	6.1	 20
191	  2	88.0	12.7	 25
192	  2	68.0	12.6	 25
193	  2	111.3	13.6	 20
194	  2	307.0	23.7	 25
195	  2	87.0	7.7	 25
196	  2	88.5	8.9	 20
197	  2	186.5	19.2	 20
198	  2	55.0	7.1	 20
199	  2	62.0	8.1	 16
200	  2	56.0	8.3	 20
201	  2	66.0	18.0	 25
202	  2	51.3	7.1	 20
203	  2	51.0	8.1	 25
204	  2	70.0	9.1	 25
205	  2	51.5	6.3	 20
206	  2	50.0	8.7	 25
207	  2	62.0	10.3	 25
208	  2	59.8	11.0	 16
209	  2	193.0	27.0	 20
210	  2	263.3	23.2	 20
211	  2	39.0	6.5	 16
212	  2	114.0	25.3	 25
213	  2	38.0	7.1	 25
214	  2	43.0	5.8	 20
215	  2	37.0	6.2	 25
216	  2	63.0	11.2	 25
217	  2	71.5	8.4	 20
218	  2	110.0	13.3	 25
219	  2	62.3	11.6	 20
220	  2	65.5	5.8	 16
221	  2	64.3	9.4	 20
222	  2	135.0	21.6	 25
223	  2	58.5	10.7	 20
224	  2	165.0	25.8	 25
225	  2	59.0	9.1	 20
226	  2	47.0	7.0	 25
227	  2	46.0	7.2	 25
228	  2	44.5	9.3	 20
229	  2	44.0	8.1	 25
230	  2	55.3	8.9	 20
231	  2	65.0	10.3	 16
232	  2	174.3	28.1	 20
233	  2	117.0	13.1	 25
234	  2	45.0	8.4	 20
235	  2	45.0	8.6	 25
236	  2	59.0	9.4	 25
237	  2	48.3	8.6	 20
238	  2	51.0	8.8	 25
239	  2	45.0	7.4	 25
240	  2	44.3	8.6	 16
241	  2	45.0	8.4	 20
242	  2	56.3	8.4	 20
243	  2	44.3	9.1	 16
244	  2	60.0	9.4	 25
245	  2	62.0	11.8	 25
246	  2	48.5	8.0	 20
247	  2	42.0	6.3	 25
248	  2	45.0	8.0	 25
249	  2	49.0	7.0	 20
250	  2	44.0	7.3	 25
251	  2	41.3	6.3	 20
252	  2	42.5	6.8	 16
253	  2	44.8	7.0	 20
254	  2	46.5	8.4	 20
255	  2	43.0	7.9	 20
256	  2	44.0	6.9	 25
257	  2	48.0	7.5	 25
258	  2	43.8	7.1	 20
259	  2	47.0	6.8	 25
260	  2	52.0	8.8	 25
261	  2	46.0	8.6	 20
262	  2	59.8	11.9	 20
263	  2	168.5	12.1	 20
264	  2	98.5	15.0	 16
265	  2	159.5	20.5	 20
266	  2	46.0	6.1	 25
267	  2	41.3	6.2	 20
268	  2	70.0	10.8	 25
269	  2	51.0	8.6	 25
270	  2	42.3	5.5	 20
271	  2	52.0	7.2	 25
272	  2	46.0	6.3	 25
273	  2	60.0	8.2	 16
274	  2	79.8	12.3	 20
275	  2	86.0	13.9	 20
276	  2	48.3	7.2	 16
277	  2	47.0	9.6	 25
278	  2	54.0	8.1	 25
279	  2	73.8	12.4	 20
280	  2	49.0	8.6	 25
281	  2	46.0	9.8	 25
282	  2	48.3	8.5	 20
283	  2	125.0	15.8	 25
284	  2	66.8	10.5	 20
285	  2	94.5	11.4	 16
286	  2	113.0	17.3	 20
287	  2	55.0	8.8	 25
288	  2	63.5	8.0	 20
289	  2	62.0	10.5	 25
290	  2	61.0	10.0	 25
291	  2	47.3	9.5	 20
292	  2	45.0	8.0	 25
293	  2	44.0	6.8	 25
294	  2	48.0	6.9	 20
295	  2	85.8	15.3	 20
296	  2	249.0	29.2	 20
297	  2	61.0	6.7	 16
298	  2	49.0	8.9	 25
299	  2	54.0	9.5	 25
300	  2	54.0	5.7	 20
301	  2	125.0	13.1	 25
302	  2	130.0	18.8	 25
303	  2	50.0	7.3	 20
304	  2	105.0	19.6	 25
305	  2	46.5	8.3	 20
306	  2	47.5	7.0	 20
307	  2	44.3	8.0	 20
308	  2	43.0	8.4	 16
309	  2	46.0	6.8	 25
310	  2	48.0	8.6	 25
311	  2	48.5	8.2	 20
312	  2	50.0	7.5	 25
313	  2	55.0	7.7	 25
314	  2	64.3	9.6	 20
315	  2	58.0	11.0	 25
316	  2	64.5	10.9	 20
317	  2	47.5	7.4	 16
318	  2	45.3	7.0	 20
319	  2	52.8	8.2	 20
320	  2	56.5	6.7	 20
321	  2	100.0	13.3	 25
322	  2	68.0	13.9	 25
323	  2	119.8	13.4	 20
324	  2	64.0	11.7	 25
325	  2	97.0	10.0	 25
326	  2	63.0	10.6	 20
327	  2	51.8	7.2	 20
328	  2	47.8	7.7	 20
329	  2	48.3	6.5	 16
330	  2	45.3	8.1	 20
331	  2	44.0	6.1	 25
332	  2	48.5	10.3	 20
333	  2	65.0	11.0	 25
334	  2	45.0	8.9	 25
335	  2	64.8	12.1	 20
336	  2	51.0	8.2	 25
337	  2	45.0	6.2	 25
338	  2	55.3	10.0	 16
339	  2	50.0	8.1	 20
340	  2	48.5	7.9	 20
341	  2	50.0	8.8	 16
342	  2	44.0	6.8	 25
343	  2	59.0	9.5	 25
344	  2	47.3	8.8	 20
345	  2	51.0	7.4	 25
346	  2	92.0	12.4	 25
347	  2	48.3	8.1	 20
348	  2	57.0	7.5	 25
349	  2	48.0	8.2	 20
350	  2	48.0	8.1	 16
351	  2	44.5	6.6	 20
352	  2	48.3	5.4	 20
353	  2	51.3	9.4	 20
354	  2	47.0	8.4	 25
355	  2	71.0	8.8	 25
356	  2	50.3	9.5	 20
357	  2	51.0	8.1	 25
358	  2	62.0	7.5	 25
359	  2	63.3	8.5	 20
360	  2	108.0	11.2	 20
361	  2	53.0	8.8	 20
362	  2	44.3	7.8	 16
363	  2	58.0	8.1	 25
364	  2	65.0	8.4	 25
365	  2	51.3	6.7	 20
366	  2	108.0	15.4	 25
367	  2	65.0	13.9	 25
368	  2	60.3	10.9	 20
369	  2	54.0	8.9	 25
370	  2	48.0	6.8	 25
371	  2	46.3	6.7	 16
372	  2	57.0	10.8	 20
373	  2	86.3	11.3	 20
374	  2	183.8	21.1	 20
375	  2	89.0	14.9	 25
376	  2	57.0	7.6	 25
377	  2	68.3	13.4	 20
378	  2	61.0	8.4	 25
379	  2	101.0	15.6	 25
380	  2	155.3	18.3	 20
381	  2	164.3	17.6	 20
382	  2	67.5	7.1	 20
383	  2	58.5	7.0	 16
384	  2	200.8	27.5	 20
385	  2	118.3	18.0	 20
386	  2	49.0	7.3	 25
387	  2	51.0	5.9	 25
388	  2	67.3	8.5	 20
389	  2	52.0	8.9	 25
390	  2	52.0	7.9	 25
391	  2	48.5	8.7	 20
392	  2	45.0	6.0	 20
393	  2	43.0	6.6	 20
394	  2	49.0	7.7	 16
395	  2	47.0	5.3	 20
396	  2	45.0	6.8	 25
397	  2	46.3	7.0	 20
398	  2	51.0	7.4	 25
399	  2	214.0	20.2	 25
400	  2	357.0	31.0	 20
401	  2	665.0	58.1	 25
402	  2	181.0	59.3	 25
403	  2	74.8	11.0	 16
404	  2	79.0	8.4	 20
405	  2	59.8	9.6	 20
406	  2	59.5	7.9	 16
407	  2	58.0	8.6	 25
408	  2	61.0	8.3	 25
409	  2	47.3	8.0	 20
410	  2	41.0	8.5	 25
411	  2	54.0	8.1	 25
412	  2	49.0	7.7	 20
413	  2	53.0	6.7	 25
414	  2	48.0	9.0	 20
415	  2	50.3	10.6	 16
416	  2	66.3	14.4	 20
417	  2	51.3	8.4	 20
418	  2	46.5	9.9	 20
419	  2	48.0	7.7	 25
420	  2	54.0	9.8	 25
421	  2	53.5	10.2	 20
422	  2	103.0	19.0	 25
423	  2	46.0	6.8	 25
424	  2	36.3	6.4	 20
425	  2	216.3	30.2	 20
426	  2	36.3	6.6	 20
427	  2	49.3	7.6	 16
428	  2	37.5	6.5	 20
429	  2	54.0	8.0	 25
430	  2	53.3	9.7	 20
431	  2	50.0	7.9	 25
432	  2	44.0	8.5	 25
433	  2	47.0	7.4	 20
434	  2	46.0	6.2	 25
435	  2	46.0	6.7	 25
436	  2	55.5	8.9	 16
437	  2	52.0	9.6	 20
438	  2	48.3	8.4	 20
439	  2	53.0	8.1	 20
440	  2	62.0	8.9	 25
441	  2	63.0	11.0	 25
442	  2	70.0	10.5	 20
443	  2	58.0	10.0	 25
444	  2	65.0	9.2	 25
445	  2	1318.3	102.7	 20
446	  2	60.0	10.3	 25
447	  2	307.8	38.1	 20
448	  2	74.0	9.1	 16
449	  2	92.8	13.0	 20
450	  2	54.0	10.1	 25
451	  2	48.5	8.4	 20
452	  2	48.0	9.3	 25
453	  2	55.0	9.7	 25
454	  2	58.5	6.8	 20
455	  2	109.0	20.2	 25
456	  2	64.0	11.3	 25
457	  2	48.0	8.7	 16
458	  2	46.3	8.1	 20
459	  2	48.3	9.5	 20
460	  2	57.5	8.7	 16
461	  2	48.0	8.0	 25
462	  2	152.0	16.3	 25
463	  2	122.0	16.0	 20
464	  2	84.0	11.7	 25
465	  2	228.5	31.3	 20
466	  2	1045.0	167.7	 25
467	  2	53.0	8.0	 25
468	  2	52.3	7.5	 16
469	  2	44.3	5.7	 20
470	  2	69.3	11.8	 20
471	  2	58.3	10.3	 16
472	  2	51.0	8.5	 25
473	  2	46.0	7.4	 25
474	  2	83.5	17.3	 20
475	  2	60.0	8.8	 25
476	  2	51.0	8.4	 25
477	  2	47.3	8.0	 20
478	  2	177.0	38.7	 25
479	  2	49.0	10.2	 20
480	  2	52.8	7.7	 16
481	  2	50.0	9.2	 20
482	  2	52.3	8.5	 20
483	  2	61.8	16.0	 20
484	  2	80.0	10.2	 25
485	  2	77.0	11.4	 25
486	  2	191.3	22.1	 20
487	  2	258.0	28.6	 25
488	  2	93.0	12.5	 25
489	  2	53.0	6.6	 20
490	  2	55.0	5.8	 20
491	  2	55.8	10.2	 20
492	  2	68.0	5.7	 16
493	  2	47.3	7.1	 20
494	  2	47.0	7.7	 25
495	  2	62.3	9.9	 20
496	  2	55.0	9.0	 25
497	  2	51.0	9.3	 25
498	  2	50.5	9.4	 20
499	  2	76.0	11.2	 25
500	  2	142.0	19.5	 25
501	  2	54.3	6.0	 16
502	  2	51.5	9.5	 20
503	  2	71.3	9.7	 20
504	  2	143.0	22.0	 20
505	  2	86.0	12.7	 25
506	  2	230.0	29.1	 25
507	  2	50.5	7.7	 20
508	  2	49.0	8.3	 25
509	  2	49.0	7.6	 25
510	  2	44.3	6.9	 20
511	  2	48.0	6.9	 25
512	  2	68.0	12.3	 20
513	  2	39.0	6.0	 16
514	  2	48.8	9.3	 20
515	  2	46.0	6.1	 25
516	  2	47.0	7.7	 20
517	  2	49.0	9.2	 25
518	  2	46.0	9.0	 25
519	  2	59.3	10.9	 20
520	  2	46.0	7.4	 25
521	  2	46.0	6.0	 25
522	  2	56.0	8.7	 20
523	  2	46.0	5.6	 20
524	  2	45.5	6.5	 20
525	  2	48.3	7.7	 16
526	  2	47.0	9.0	 25
527	  2	107.0	16.9	 25
528	  2	47.3	8.4	 20
529	  2	45.0	8.5	 25
530	  2	47.0	9.1	 25
531	  2	47.3	6.7	 20
532	  2	46.0	7.2	 25
533	  2	49.3	10.1	 20
534	  2	37.3	5.7	 16
535	  2	42.3	6.2	 20
536	  2	49.0	8.9	 20
537	  2	86.8	12.1	 20
538	  2	91.0	18.3	 25
539	  2	50.0	8.6	 25
540	  2	51.0	10.6	 20
541	  2	54.0	6.9	 25
542	  2	54.0	8.8	 25
543	  2	54.3	7.9	 20
544	  2	53.0	8.9	 20
545	  2	57.0	7.7	 16
546	  2	61.5	9.7	 20
547	  2	375.5	39.3	 20
548	  2	785.3	63.6	 20
549	  2	287.0	33.7	 25
550	  2	66.0	8.8	 25
551	  2	70.0	7.8	 20
552	  2	51.0	8.9	 25
553	  2	48.0	8.0	 25
554	  2	52.3	7.2	 20
555	  2	42.8	7.5	 20
556	  2	43.3	6.8	 20
557	  2	45.5	7.1	 16
558	  2	47.3	6.4	 20
559	  2	49.0	8.9	 25
560	  2	93.0	9.8	 20
561	  2	52.0	8.0	 25
562	  2	60.0	11.8	 25
563	  2	44.8	8.4	 20
564	  2	60.0	8.5	 25
565	  2	71.0	11.3	 25
566	  2	91.3	10.0	 16
567	  2	143.8	17.7	 20
568	  2	112.0	14.1	 20
569	  2	110.8	14.5	 16
570	  2	235.0	34.3	 25
571	  2	887.0	114.3	 25
572	  2	50.3	8.6	 20
573	  2	57.0	8.8	 25
574	  2	52.0	8.9	 25
575	  2	50.8	7.7	 20
576	  2	57.0	11.7	 25
577	  2	58.0	8.7	 20
578	  2	96.8	8.7	 16
579	  2	217.3	24.3	 20
580	  2	171.0	21.9	 25
581	  2	55.3	7.2	 20
582	  2	92.0	13.5	 25
583	  2	138.0	20.9	 25
584	  2	94.5	13.4	 20
585	  2	417.0	40.6	 25
586	  2	133.0	12.9	 25
587	  2	91.8	18.6	 20
588	  2	47.3	8.2	 20
589	  2	52.0	9.0	 20
590	  2	51.3	9.1	 16
591	  2	90.0	12.2	 25
592	  2	166.0	13.1	 25
593	  2	105.3	10.8	 20
594	  2	115.0	15.5	 25
595	  2	130.0	18.8	 25
596	  2	49.5	6.7	 20
597	  2	111.0	22.3	 25
598	  2	58.3	10.0	 20
599	  2	90.3	14.0	 16
600	  2	103.3	13.1	 20
601	  2	52.3	7.9	 20
602	  2	64.0	11.9	 20
603	  2	55.0	10.6	 25
604	  2	46.0	7.5	 25
605	  2	45.0	8.1	 20
606	  2	122.0	16.1	 25
607	  2	71.0	13.5	 25
608	  2	49.0	7.1	 20
609	  2	51.3	5.3	 20
610	  2	48.3	6.1	 20
611	  2	49.3	8.2	 16
612	  2	50.3	8.9	 20
613	  2	46.0	8.2	 25
614	  2	46.5	6.3	 20
615	  2	48.0	7.0	 25
616	  2	177.0	28.2	 25
617	  2	76.0	10.9	 20
618	  2	105.0	14.9	 25
619	  2	119.0	27.3	 25
620	  2	839.3	54.5	 16
621	  2	218.8	21.6	 20
622	  2	128.0	12.5	 20
623	  2	197.8	30.3	 16
624	  2	205.0	23.7	 25
625	  2	606.5	73.0	 20
626	  2	56.0	9.8	 25
627	  2	42.0	8.3	 25
628	  2	51.0	8.8	 20
629	  2	66.0	10.5	 25
630	  2	82.0	15.9	 25
631	  2	55.0	9.0	 16
632	  2	48.5	6.6	 20
633	  2	54.3	8.3	 20
634	  2	70.3	9.7	 16
635	  2	41.0	7.2	 25
636	  2	62.0	11.3	 25
637	  2	1700.3	231.1	 20
638	  2	58.0	9.0	 25
639	  2	1694.0	378.8	 25
  0	  3	1722.8	306.7	 20
  1	  3	59.0	13.4	 25
  2	  3	1609.0	244.1	 25
  3	  3	50.3	9.1	 20
  4	  3	37.0	6.8	 25
  5	  3	215.0	25.3	 20
  6	  3	63.0	7.2	 16
  7	  3	59.3	9.9	 20
  8	  3	84.3	12.8	 20
  9	  3	130.3	17.6	 20
 10	  3	133.0	13.9	 25
 11	  3	264.0	25.6	 25
 12	  3	179.3	24.3	 20
 13	  3	287.0	28.6	 25
 14	  3	89.0	11.2	 25
 15	  3	79.3	11.2	 20
 16	  3	44.0	6.1	 20
 17	  3	54.0	9.3	 20
 18	  3	62.0	9.9	 16
 19	  3	60.0	7.9	 20
 20	  3	104.0	15.5	 25
 21	  3	46.0	7.0	 20
 22	  3	56.0	8.8	 25
 23	  3	41.0	5.8	 25
 24	  3	53.5	7.5	 20
 25	  3	44.0	8.2	 25
 26	  3	51.0	8.2	 25
 27	  3	44.8	8.0	 16
 28	  3	57.3	7.0	 20
 29	  3	91.3	14.3	 20
 30	  3	152.3	15.9	 16
 31	  3	123.0	13.5	 25
 32	  3	305.0	32.9	 25
 33	  3	115.5	15.9	 20
 34	  3	124.0	23.1	 25
 35	  3	55.0	8.6	 25
 36	  3	122.5	18.4	 20
 37	  3	207.0	29.3	 25
 38	  3	148.0	14.2	 20
 39	  3	385.8	47.3	 16
 40	  3	116.5	16.9	 20
 41	  3	114.8	15.0	 16
 42	  3	64.0	10.9	 25
 43	  3	62.0	9.4	 25
 44	  3	54.3	10.0	 20
 45	  3	761.0	151.4	 25
 46	  3	71.0	11.1	 25
 47	  3	52.0	8.8	 20
 48	  3	57.0	10.5	 25
 49	  3	41.0	6.5	 20
 50	  3	44.3	7.4	 16
 51	  3	45.0	9.3	 20
 52	  3	103.0	18.9	 25
 53	  3	38.3	4.1	 20
 54	  3	47.0	9.1	 25
 55	  3	86.0	13.9	 25
 56	  3	94.0	14.1	 20
 57	  3	51.0	8.1	 25
 58	  3	55.0	7.5	 25
 59	  3	73.5	13.4	 20
 60	  3	104.0	14.5	 20
 61	  3	42.5	9.6	 20
 62	  3	1483.8	96.4	 16
 63	  3	58.0	8.2	 25
 64	  3	56.0	10.0	 25
 65	  3	56.5	8.4	 20
 66	  3	57.0	10.7	 25
 67	  3	44.0	8.0	 25
 68	  3	55.5	6.7	 20
 69	  3	1400.0	251.9	 25
 70	  3	1452.0	188.8	 25
 71	  3	1404.3	57.3	 16
 72	  3	59.5	9.9	 20
 73	  3	46.0	7.3	 20
 74	  3	1580.0	86.5	 20
 75	  3	59.0	8.6	 25
 76	  3	1318.0	174.3	 25
 77	  3	1294.8	117.1	 20
 78	  3	56.0	8.8	 25
 79	  3	39.0	4.9	 25
 80	  3	51.8	8.5	 20
 81	  3	1394.8	194.6	 20
 82	  3	1407.5	68.5	 20
 83	  3	1356.3	33.4	 16
 84	  3	57.8	8.4	 20
 85	  3	48.0	9.0	 25
 86	  3	1493.3	56.8	 20
 87	  3	58.0	8.9	 25
 88	  3	56.0	9.7	 25
 89	  3	52.3	7.9	 20
 90	  3	52.0	8.7	 25
 91	  3	50.0	9.2	 25
 92	  3	1512.5	67.6	 16
 93	  3	58.0	8.2	 20
 94	  3	1347.5	67.2	 20
 95	  3	1266.0	53.0	 16
 96	  3	52.0	6.3	 25
 97	  3	40.0	7.5	 25
 98	  3	51.0	11.2	 20
 99	  3	52.0	10.0	 25
100	  3	1114.0	137.1	 25
101	  3	54.8	9.5	 20
102	  3	49.0	8.3	 25
103	  3	43.3	5.4	 20
104	  3	1512.8	76.0	 16
105	  3	1504.8	55.0	 20
106	  3	1414.0	211.1	 20
107	  3	56.3	7.2	 20
108	  3	56.0	9.9	 25
109	  3	36.0	5.8	 25
110	  3	34.0	7.3	 20
111	  3	67.0	15.1	 25
112	  3	175.0	21.0	 25
113	  3	99.3	13.3	 20
114	  3	612.5	42.6	 20
115	  3	42.0	7.9	 20
116	  3	1387.8	47.9	 16
117	  3	59.0	8.8	 20
118	  3	55.0	8.0	 25
119	  3	53.5	8.9	 20
120	  3	1406.0	120.9	 25
121	  3	51.3	9.1	 20
122	  3	1528.0	139.8	 25
123	  3	56.0	7.4	 25
124	  3	56.8	9.5	 20
125	  3	53.5	9.6	 20
126	  3	51.8	8.5	 20
127	  3	41.3	8.2	 16
128	  3	40.0	6.1	 25
129	  3	147.0	14.2	 25
130	  3	90.0	12.1	 20
131	  3	1668.0	122.3	 25
132	  3	83.0	10.7	 25
133	  3	50.0	7.8	 20
134	  3	1340.0	169.8	 25
135	  3	56.0	8.8	 25
136	  3	53.0	8.3	 16
137	  3	51.3	7.2	 20
138	  3	1240.0	117.8	 20
139	  3	42.8	5.8	 20
140	  3	1457.0	228.6	 25
141	  3	61.0	10.8	 25
142	  3	51.5	7.1	 20
143	  3	53.0	8.8	 25
144	  3	1301.0	141.8	 25
145	  3	44.8	6.9	 20
146	  3	1413.8	138.9	 20
147	  3	54.8	7.8	 20
148	  3	54.3	8.4	 16
149	  3	52.0	6.5	 20
150	  3	55.0	8.8	 25
151	  3	42.0	6.3	 20
152	  3	54.0	10.8	 25
153	  3	1431.0	78.5	 25
154	  3	1448.3	47.7	 20
155	  3	1462.0	74.4	 25
156	  3	61.0	10.2	 25
157	  3	46.8	8.1	 16
158	  3	36.0	5.7	 20
159	  3	41.0	6.3	 20
160	  3	46.3	9.0	 16
161	  3	318.0	38.3	 25
162	  3	318.0	29.9	 25
163	  3	57.5	15.0	 20
164	  3	55.0	9.7	 25
165	  3	49.0	9.2	 25
166	  3	50.3	7.0	 20
167	  3	289.0	36.6	 25
168	  3	45.3	7.3	 20
169	  3	46.3	7.4	 16
170	  3	66.3	9.7	 20
171	  3	77.8	12.7	 20
172	  3	43.3	6.3	 20
173	  3	43.0	5.6	 25
174	  3	44.0	7.5	 25
175	  3	56.0	10.6	 20
176	  3	57.0	7.3	 25
177	  3	97.0	14.8	 25
178	  3	467.0	38.3	 20
179	  3	574.0	44.7	 20
180	  3	82.3	8.7	 20
181	  3	69.8	11.0	 16
182	  3	46.5	9.3	 20
183	  3	46.0	7.0	 25
184	  3	63.3	7.9	 20
185	  3	50.0	9.1	 25
186	  3	53.0	8.7	 25
187	  3	135.0	18.5	 20
188	  3	159.0	21.2	 25
189	  3	246.0	25.0	 25
190	  3	126.3	20.7	 16
191	  3	47.5	6.8	 20
192	  3	93.3	12.1	 20
193	  3	753.5	55.6	 20
194	  3	1583.0	117.7	 25
195	  3	2027.0	152.7	 25
196	  3	167.3	25.8	 20
197	  3	77.0	14.2	 25
198	  3	51.0	8.2	 25
199	  3	132.3	17.7	 20
200	  3	53.0	8.4	 25
201	  3	67.3	9.1	 16
202	  3	89.0	16.8	 20
203	  3	159.3	20.3	 20
204	  3	51.0	8.8	 20
205	  3	48.0	8.4	 25
206	  3	55.0	9.5	 25
207	  3	96.8	13.0	 20
208	  3	137.0	22.0	 25
209	  3	156.0	24.4	 25
210	  3	222.5	35.0	 20
211	  3	39.0	5.9	 25
212	  3	40.0	8.0	 20
213	  3	37.8	6.5	 16
214	  3	41.5	8.3	 20
215	  3	40.0	6.4	 25
216	  3	152.5	18.8	 20
217	  3	68.0	10.9	 25
218	  3	55.0	8.1	 25
219	  3	70.3	10.5	 20
220	  3	150.0	16.3	 25
221	  3	421.0	42.2	 25
222	  3	293.0	28.5	 16
223	  3	213.8	41.1	 20
224	  3	58.5	8.0	 20
225	  3	128.5	14.4	 16
226	  3	49.0	8.6	 25
227	  3	123.0	20.0	 25
228	  3	130.3	15.7	 20
229	  3	58.0	6.8	 25
230	  3	54.0	8.3	 25
231	  3	67.8	68.4	 20
232	  3	61.0	10.1	 25
233	  3	48.5	8.7	 20
234	  3	53.0	7.1	 16
235	  3	45.3	6.5	 20
236	  3	43.5	7.3	 20
237	  3	45.3	7.4	 20
238	  3	45.0	7.8	 25
239	  3	44.0	7.1	 25
240	  3	47.0	8.5	 20
241	  3	63.0	11.6	 25
242	  3	47.0	5.6	 25
243	  3	75.0	12.8	 20
244	  3	65.8	9.9	 20
245	  3	192.8	23.5	 20
246	  3	90.5	10.5	 16
247	  3	122.3	12.9	 20
248	  3	48.0	7.2	 25
249	  3	50.0	6.8	 20
250	  3	45.0	5.0	 25
251	  3	47.0	8.3	 25
252	  3	45.5	6.8	 20
253	  3	46.0	8.3	 25
254	  3	62.0	10.2	 25
255	  3	54.5	7.6	 16
256	  3	55.3	7.5	 20
257	  3	47.0	6.4	 20
258	  3	100.8	14.2	 16
259	  3	161.0	18.8	 25
260	  3	84.0	11.0	 25
261	  3	47.0	6.8	 20
262	  3	47.0	6.6	 25
263	  3	50.0	8.8	 25
264	  3	45.5	6.9	 20
265	  3	72.0	10.8	 25
266	  3	69.3	9.0	 20
267	  3	43.3	7.0	 16
268	  3	47.0	8.2	 20
269	  3	80.0	11.9	 25
270	  3	53.3	9.9	 20
271	  3	55.0	7.7	 25
272	  3	78.0	10.6	 25
273	  3	64.8	11.9	 20
274	  3	55.0	9.0	 25
275	  3	57.0	9.4	 25
276	  3	48.3	9.9	 20
277	  3	80.8	12.2	 20
278	  3	46.3	7.3	 20
279	  3	48.3	7.0	 16
280	  3	54.0	6.8	 25
281	  3	71.0	12.4	 20
282	  3	49.0	6.7	 25
283	  3	51.0	7.7	 25
284	  3	60.5	11.8	 20
285	  3	50.0	9.8	 25
286	  3	56.0	9.2	 25
287	  3	73.0	10.6	 16
288	  3	104.3	16.8	 20
289	  3	82.5	10.5	 20
290	  3	83.8	15.0	 16
291	  3	53.0	7.8	 25
292	  3	42.0	7.1	 25
293	  3	49.3	5.9	 20
294	  3	52.0	8.1	 25
295	  3	46.0	8.7	 25
296	  3	41.3	6.1	 20
297	  3	48.0	7.8	 25
298	  3	49.3	7.8	 20
299	  3	55.3	8.8	 16
300	  3	45.8	6.4	 20
301	  3	66.3	10.4	 20
302	  3	46.3	8.1	 20
303	  3	61.0	7.9	 25
304	  3	61.0	10.8	 25
305	  3	66.8	10.9	 20
306	  3	51.0	6.9	 25
307	  3	45.0	7.9	 25
308	  3	49.3	10.2	 20
309	  3	56.5	10.3	 20
310	  3	65.5	12.0	 20
311	  3	1411.3	74.4	 16
312	  3	301.8	24.2	 20
313	  3	60.0	10.1	 25
314	  3	46.3	9.2	 20
315	  3	66.0	9.9	 25
316	  3	57.0	6.6	 25
317	  3	87.8	11.0	 20
318	  3	114.0	16.8	 25
319	  3	76.0	12.8	 25
320	  3	172.5	18.4	 16
321	  3	549.8	75.2	 20
322	  3	66.3	9.9	 20
323	  3	561.5	35.8	 16
324	  3	794.0	51.9	 25
325	  3	103.0	13.2	 25
326	  3	53.8	9.9	 20
327	  3	45.0	6.2	 25
328	  3	187.0	22.3	 25
329	  3	55.0	7.5	 20
330	  3	51.0	10.7	 25
331	  3	50.0	10.3	 20
332	  3	63.0	14.8	 16
333	  3	46.0	7.0	 20
334	  3	62.5	12.9	 20
335	  3	45.0	8.2	 20
336	  3	50.0	8.3	 25
337	  3	50.0	9.3	 25
338	  3	89.3	14.2	 20
339	  3	54.0	7.6	 25
340	  3	87.0	12.7	 25
341	  3	102.3	13.6	 20
342	  3	45.0	7.6	 20
343	  3	45.8	7.5	 20
344	  3	259.0	22.7	 16
345	  3	56.0	8.2	 25
346	  3	72.0	11.3	 25
347	  3	44.3	6.5	 20
348	  3	56.0	11.1	 25
349	  3	55.0	8.9	 25
350	  3	387.3	78.2	 20
351	  3	393.0	87.4	 25
352	  3	47.0	10.0	 25
353	  3	66.3	7.6	 16
354	  3	43.3	6.4	 20
355	  3	46.0	7.2	 20
356	  3	49.0	8.1	 20
357	  3	48.0	9.0	 25
358	  3	52.0	9.6	 25
359	  3	68.3	10.8	 20
360	  3	52.0	6.4	 25
361	  3	48.3	5.3	 20
362	  3	62.0	10.2	 25
363	  3	128.5	14.1	 20
364	  3	106.8	14.4	 16
365	  3	514.0	71.7	 20
366	  3	142.0	11.9	 20
367	  3	116.3	16.5	 20
368	  3	101.0	13.1	 25
369	  3	91.0	18.6	 25
370	  3	56.3	8.8	 20
371	  3	48.0	8.5	 25
372	  3	50.0	7.3	 25
373	  3	119.3	16.7	 20
374	  3	63.3	11.2	 20
375	  3	204.5	27.5	 20
376	  3	212.3	21.1	 16
377	  3	91.3	11.8	 20
378	  3	79.0	10.8	 25
379	  3	118.3	8.8	 20
380	  3	62.0	9.8	 25
381	  3	55.0	8.9	 25
382	  3	48.3	6.0	 20
383	  3	54.0	9.3	 25
384	  3	80.0	13.1	 25
385	  3	53.3	8.3	 16
386	  3	71.8	10.9	 20
387	  3	70.3	10.9	 20
388	  3	62.0	12.1	 16
389	  3	63.0	10.6	 25
390	  3	49.0	8.2	 25
391	  3	140.0	17.4	 20
392	  3	42.0	6.7	 25
393	  3	45.0	6.6	 25
394	  3	251.0	38.2	 20
395	  3	305.0	48.3	 25
396	  3	51.0	7.2	 20
397	  3	46.5	11.3	 16
398	  3	54.8	9.3	 20
399	  3	51.3	8.0	 20
400	  3	208.5	28.5	 20
401	  3	577.0	78.3	 25
402	  3	227.0	22.0	 25
403	  3	175.3	21.7	 20
404	  3	2151.0	336.2	 25
405	  3	201.0	35.1	 25
406	  3	106.5	18.8	 20
407	  3	116.5	16.7	 20
408	  3	52.5	7.2	 20
409	  3	50.5	6.7	 16
410	  3	44.0	8.3	 25
411	  3	71.0	12.1	 25
412	  3	53.3	6.7	 20
413	  3	51.0	7.4	 25
414	  3	43.0	6.7	 25
415	  3	45.8	7.7	 20
416	  3	46.0	6.0	 25
417	  3	45.0	6.7	 25
418	  3	50.3	11.2	 16
419	  3	183.3	25.6	 20
420	  3	217.8	24.7	 20
421	  3	101.0	14.9	 20
422	  3	85.0	11.9	 25
423	  3	174.0	29.4	 25
424	  3	34.3	6.6	 20
425	  3	37.0	6.3	 25
426	  3	38.0	6.0	 25
427	  3	34.3	5.2	 20
428	  3	37.0	8.0	 25
429	  3	52.3	7.0	 20
430	  3	47.3	7.0	 16
431	  3	51.0	9.3	 20
432	  3	47.0	6.4	 25
433	  3	46.0	4.9	 20
434	  3	43.0	6.1	 25
435	  3	104.0	19.1	 25
436	  3	65.5	8.2	 20
437	  3	599.0	116.7	 25
438	  3	480.0	112.8	 25
439	  3	628.5	44.0	 16
440	  3	92.3	10.3	 20
441	  3	92.5	16.0	 16
442	  3	74.0	10.2	 20
443	  3	53.0	7.4	 25
444	  3	48.8	7.3	 20
445	  3	125.0	15.9	 25
446	  3	62.0	10.8	 25
447	  3	113.3	18.1	 20
448	  3	61.0	10.2	 25
449	  3	52.0	9.7	 25
450	  3	111.3	17.5	 16
451	  3	136.5	17.3	 20
452	  3	42.5	6.2	 20
453	  3	93.8	7.6	 16
454	  3	56.0	11.0	 25
455	  3	58.0	11.8	 25
456	  3	43.3	5.3	 20
457	  3	46.0	8.6	 25
458	  3	66.0	10.8	 25
459	  3	77.3	8.3	 20
460	  3	251.0	48.0	 25
461	  3	229.0	25.1	 20
462	  3	486.3	31.2	 16
463	  3	148.5	16.7	 20
464	  3	2021.0	193.0	 20
465	  3	55.8	7.2	 20
466	  3	126.0	17.9	 25
467	  3	50.0	7.9	 25
468	  3	81.3	8.6	 20
469	  3	64.0	9.0	 25
470	  3	101.0	16.5	 25
471	  3	50.0	7.1	 20
472	  3	60.3	11.2	 20
473	  3	47.0	7.7	 20
474	  3	49.3	7.6	 16
475	  3	501.8	70.5	 20
476	  3	47.0	8.5	 25
477	  3	46.0	5.9	 20
478	  3	52.0	9.9	 25
479	  3	44.0	7.5	 25
480	  3	44.5	8.2	 20
481	  3	47.0	10.5	 25
482	  3	62.0	11.2	 25
483	  3	250.3	23.5	 16
484	  3	333.0	35.3	 20
485	  3	49.5	8.3	 20
486	  3	50.8	8.6	 20
487	  3	67.0	13.9	 25
488	  3	51.0	7.9	 25
489	  3	202.3	29.2	 20
490	  3	63.0	10.2	 25
491	  3	51.0	8.3	 25
492	  3	104.5	15.5	 20
493	  3	50.0	8.2	 25
494	  3	91.5	18.9	 20
495	  3	47.5	8.0	 16
496	  3	45.3	7.2	 20
497	  3	88.0	14.8	 25
498	  3	124.0	14.7	 20
499	  3	301.0	28.6	 25
500	  3	227.0	26.3	 25
501	  3	79.3	16.1	 20
502	  3	1900.0	333.5	 25
503	  3	62.0	13.4	 25
504	  3	60.3	7.7	 16
505	  3	299.8	30.3	 20
506	  3	1058.0	72.7	 20
507	  3	408.5	37.2	 16
508	  3	284.0	28.9	 25
509	  3	244.0	32.4	 25
510	  3	687.8	93.5	 20
511	  3	60.0	11.0	 25
512	  3	69.0	11.9	 25
513	  3	81.3	14.0	 20
514	  3	41.0	5.9	 25
515	  3	43.5	6.7	 20
516	  3	47.3	8.3	 16
517	  3	47.5	6.6	 20
518	  3	394.0	52.7	 20
519	  3	597.3	56.1	 20
520	  3	290.0	26.9	 25
521	  3	165.3	21.5	 20
522	  3	271.0	49.1	 25
523	  3	191.0	29.8	 25
524	  3	142.8	25.9	 20
525	  3	68.0	11.3	 25
526	  3	86.3	11.5	 20
527	  3	180.0	22.5	 16
528	  3	271.8	33.7	 20
529	  3	75.8	10.8	 20
530	  3	46.3	7.2	 20
531	  3	51.0	9.3	 25
532	  3	50.0	6.7	 25
533	  3	47.3	8.3	 20
534	  3	94.0	14.8	 25
535	  3	51.0	8.0	 25
536	  3	52.0	7.6	 20
537	  3	72.3	8.7	 20
538	  3	68.5	11.2	 20
539	  3	46.0	5.8	 16
540	  3	53.0	7.2	 20
541	  3	88.0	12.1	 25
542	  3	59.0	10.7	 20
543	  3	51.0	8.1	 25
544	  3	78.0	9.3	 25
545	  3	47.3	6.1	 20
546	  3	58.0	9.8	 25
547	  3	76.0	11.5	 25
548	  3	70.8	9.7	 16
549	  3	124.3	12.3	 20
550	  3	165.3	22.1	 20
551	  3	1741.5	122.9	 20
552	  3	49.0	8.9	 25
553	  3	68.0	9.7	 25
554	  3	165.0	21.0	 20
555	  3	48.0	7.8	 25
556	  3	54.0	10.4	 25
557	  3	46.0	7.2	 20
558	  3	47.0	9.3	 25
559	  3	57.3	10.2	 20
560	  3	150.3	16.0	 16
561	  3	67.0	12.4	 20
562	  3	239.0	34.9	 25
563	  3	66.5	15.2	 20
564	  3	46.0	6.0	 25
565	  3	48.0	6.5	 25
566	  3	50.0	6.5	 20
567	  3	57.0	8.0	 25
568	  3	248.0	47.9	 25
569	  3	228.0	34.6	 20
570	  3	90.5	14.6	 20
571	  3	44.3	4.6	 20
572	  3	53.0	7.6	 16
573	  3	271.0	24.6	 25
574	  3	106.0	17.6	 25
575	  3	55.5	6.7	 20
576	  3	53.0	6.8	 25
577	  3	53.0	7.4	 25
578	  3	88.3	9.3	 20
579	  3	60.0	9.6	 25
580	  3	121.0	17.4	 20
581	  3	207.0	20.1	 16
582	  3	687.0	78.1	 20
583	  3	142.3	21.1	 20
584	  3	132.3	14.6	 20
585	  3	86.0	11.6	 25
586	  3	94.0	12.9	 25
587	  3	140.0	25.0	 20
588	  3	47.0	8.7	 25
589	  3	69.0	12.4	 25
590	  3	69.3	13.0	 20
591	  3	87.0	10.6	 20
592	  3	55.3	7.6	 20
593	  3	50.0	9.3	 16
594	  3	70.8	13.9	 20
595	  3	546.0	48.8	 25
596	  3	170.3	19.0	 20
597	  3	95.0	11.2	 25
598	  3	117.0	18.2	 25
599	  3	209.5	22.4	 20
600	  3	76.0	11.8	 25
601	  3	125.3	19.1	 20
602	  3	99.3	11.6	 20
603	  3	89.3	14.9	 20
604	  3	94.5	15.7	 16
605	  3	49.0	6.7	 20
606	  3	213.0	28.4	 25
607	  3	152.8	23.0	 20
608	  3	70.0	10.6	 25
609	  3	75.0	9.8	 25
610	  3	102.5	15.0	 20
611	  3	48.0	7.3	 25
612	  3	45.0	7.1	 25
613	  3	147.0	20.3	 16
614	  3	115.5	15.8	 20
615	  3	60.3	10.3	 20
616	  3	68.5	14.6	 16
617	  3	66.0	13.0	 25
618	  3	53.0	7.1	 25
619	  3	53.3	8.5	 20
620	  3	73.0	15.2	 25
621	  3	196.0	20.6	 25
622	  3	261.0	21.3	 20
623	  3	63.0	7.4	 25
624	  3	145.0	17.8	 20
625	  3	97.8	11.9	 16
626	  3	225.3	27.0	 20
627	  3	77.0	15.1	 25
628	  3	97.3	13.5	 20
629	  3	71.0	10.3	 25
630	  3	379.0	62.0	 25
631	  3	352.0	54.4	 20
632	  3	53.0	9.7	 25
633	  3	47.0	8.8	 25
634	  3	57.3	10.5	 20
635	  3	44.3	6.8	 20
636	  3	1477.0	234.1	 20
637	  3	56.0	7.6	 16
638	  3	1620.0	201.6	 25
639	  3	54.0	8.7	 25
  0	  4	39.0	7.1	 16
  1	  4	38.5	7.0	 20
  2	  4	43.0	5.8	 25
  3	  4	43.5	8.0	 20
  4	  4	44.0	14.2	 25
  5	  4	82.0	13.2	 25
  6	  4	49.0	8.8	 20
  7	  4	46.0	8.0	 25
  8	  4	60.0	10.2	 25
  9	  4	54.3	8.6	 16
 10	  4	66.5	12.4	 20
 11	  4	91.0	12.1	 20
 12	  4	258.8	31.4	 16
 13	  4	237.0	40.7	 25
 14	  4	114.0	14.7	 25
 15	  4	94.3	13.7	 20
 16	  4	45.0	8.0	 25
 17	  4	66.0	10.1	 25
 18	  4	49.0	7.0	 20
 19	  4	56.0	10.1	 25
 20	  4	81.3	13.3	 16
 21	  4	50.0	9.2	 20
 22	  4	44.0	5.8	 20
 23	  4	51.3	7.4	 16
 24	  4	42.0	7.0	 25
 25	  4	44.0	7.1	 25
 26	  4	47.3	7.3	 20
 27	  4	49.0	9.7	 25
 28	  4	67.0	9.3	 25
 29	  4	91.3	12.5	 20
 30	  4	119.0	16.2	 25
 31	  4	85.0	10.7	 20
 32	  4	178.3	20.9	 16
 33	  4	79.0	14.1	 20
 34	  4	77.0	10.9	 25
 35	  4	69.3	12.7	 20
 36	  4	93.0	12.8	 25
 37	  4	282.0	44.0	 25
 38	  4	99.5	16.3	 20
 39	  4	71.0	13.0	 25
 40	  4	53.0	6.7	 25
 41	  4	55.8	9.6	 20
 42	  4	51.3	9.0	 20
 43	  4	77.5	11.3	 20
 44	  4	68.3	7.8	 16
 45	  4	82.0	12.4	 25
 46	  4	72.0	10.8	 25
 47	  4	54.3	7.4	 20
 48	  4	55.0	9.5	 25
 49	  4	43.0	6.9	 25
 50	  4	45.0	8.8	 20
 51	  4	45.0	6.8	 25
 52	  4	39.3	6.3	 20
 53	  4	46.3	9.0	 16
 54	  4	39.3	7.0	 20
 55	  4	54.5	6.9	 20
 56	  4	62.3	8.9	 20
 57	  4	49.0	8.7	 25
 58	  4	54.0	7.7	 25
 59	  4	74.0	15.3	 20
 60	  4	72.0	12.3	 25
 61	  4	43.0	8.8	 25
 62	  4	1451.5	85.7	 20
 63	  4	56.3	7.6	 20
 64	  4	56.5	10.9	 20
 65	  4	1217.0	77.0	 16
 66	  4	1404.8	73.1	 20
 67	  4	47.0	8.9	 25
 68	  4	1578.3	61.8	 20
 69	  4	60.0	10.6	 25
 70	  4	58.0	9.7	 25
 71	  4	60.0	8.9	 20
 72	  4	1410.0	221.6	 25
 73	  4	48.0	6.4	 25
 74	  4	1582.3	79.1	 16
 75	  4	1534.0	84.3	 20
 76	  4	54.5	6.8	 20
 77	  4	51.3	8.8	 16
 78	  4	1346.0	160.4	 25
 79	  4	44.0	6.7	 25
 80	  4	1592.8	75.3	 20
 81	  4	64.0	9.9	 25
 82	  4	59.0	10.8	 25
 83	  4	59.3	9.3	 20
 84	  4	1406.0	169.6	 25
 85	  4	45.5	7.2	 20
 86	  4	1487.0	54.6	 16
 87	  4	54.5	9.5	 20
 88	  4	48.8	7.4	 20
 89	  4	48.3	5.6	 20
 90	  4	54.0	7.5	 25
 91	  4	45.0	6.7	 25
 92	  4	1536.5	63.3	 20
 93	  4	1426.0	125.1	 25
 94	  4	58.0	9.7	 25
 95	  4	58.3	10.7	 20
 96	  4	1306.5	133.5	 20
 97	  4	39.3	5.2	 20
 98	  4	51.5	7.2	 16
 99	  4	52.0	8.1	 25
100	  4	52.5	8.9	 20
101	  4	52.0	8.7	 25
102	  4	55.0	9.5	 25
103	  4	43.8	7.0	 20
104	  4	1453.0	158.3	 25
105	  4	62.0	9.7	 25
106	  4	59.0	7.7	 20
107	  4	1279.0	120.1	 20
108	  4	58.5	10.0	 20
109	  4	39.3	7.2	 16
110	  4	38.0	8.0	 25
111	  4	91.0	13.0	 25
112	  4	179.0	17.9	 20
113	  4	73.0	11.2	 25
114	  4	265.0	32.9	 25
115	  4	44.3	9.6	 20
116	  4	1435.0	160.2	 25
117	  4	1447.0	106.8	 25
118	  4	1272.3	46.6	 16
119	  4	1303.0	59.9	 20
120	  4	1382.0	144.7	 20
121	  4	47.3	5.8	 20
122	  4	1544.0	114.7	 25
123	  4	56.0	7.0	 25
124	  4	53.0	8.5	 20
125	  4	1167.0	120.7	 25
126	  4	1344.0	192.1	 25
127	  4	45.0	8.1	 20
128	  4	40.5	5.6	 20
129	  4	65.3	8.1	 20
130	  4	71.0	9.9	 16
131	  4	419.8	28.9	 20
132	  4	108.0	14.5	 25
133	  4	48.3	8.3	 20
134	  4	1355.0	130.9	 25
135	  4	51.0	9.1	 25
136	  4	54.3	7.7	 20
137	  4	55.0	9.4	 25
138	  4	1228.0	128.6	 25
139	  4	47.3	7.9	 16
140	  4	61.0	10.8	 20
141	  4	1289.5	67.7	 20
142	  4	1324.3	60.5	 16
143	  4	1347.0	68.9	 25
144	  4	53.0	7.0	 25
145	  4	42.0	6.7	 20
146	  4	51.0	8.8	 25
147	  4	1279.0	124.7	 25
148	  4	1222.3	128.0	 20
149	  4	1271.0	154.9	 25
150	  4	55.5	8.1	 20
151	  4	46.8	8.1	 16
152	  4	54.8	8.2	 20
153	  4	1389.8	45.8	 20
154	  4	1350.3	107.6	 20
155	  4	1358.0	147.2	 25
156	  4	58.0	8.7	 25
157	  4	40.0	5.9	 20
158	  4	38.0	5.7	 25
159	  4	46.0	6.7	 25
160	  4	50.3	9.3	 20
161	  4	143.0	28.2	 20
162	  4	156.3	19.7	 20
163	  4	65.3	8.5	 16
164	  4	49.8	6.6	 20
165	  4	51.0	6.9	 25
166	  4	44.0	7.9	 20
167	  4	113.0	15.1	 25
168	  4	51.0	5.6	 25
169	  4	53.0	11.9	 20
170	  4	55.0	8.9	 25
171	  4	66.0	11.3	 25
172	  4	47.0	6.9	 16
173	  4	49.0	7.4	 20
174	  4	39.3	7.1	 20
175	  4	48.0	10.0	 20
176	  4	55.0	9.8	 25
177	  4	82.0	12.1	 25
178	  4	537.8	36.2	 20
179	  4	466.0	34.1	 25
180	  4	119.0	21.2	 20
181	  4	55.0	8.4	 25
182	  4	41.0	6.7	 25
183	  4	52.3	10.8	 16
184	  4	45.0	5.3	 20
185	  4	52.8	8.5	 20
186	  4	60.0	10.9	 20
187	  4	227.0	33.7	 25
188	  4	213.0	18.4	 25
189	  4	136.0	17.0	 20
190	  4	62.0	10.0	 25
191	  4	52.0	8.6	 25
192	  4	59.3	9.8	 20
193	  4	369.3	59.3	 20
194	  4	1130.8	104.1	 20
195	  4	1412.5	45.6	 16
196	  4	132.5	18.4	 20
197	  4	85.0	13.6	 25
198	  4	51.3	7.7	 20
199	  4	50.0	7.3	 25
200	  4	47.0	10.0	 25
201	  4	62.5	10.6	 20
202	  4	61.0	10.3	 25
203	  4	69.0	9.7	 25
204	  4	43.0	8.2	 16
205	  4	51.3	8.3	 20
206	  4	54.5	6.6	 20
207	  4	147.0	14.1	 16
208	  4	110.0	16.0	 25
209	  4	88.0	12.7	 25
210	  4	121.3	17.8	 20
211	  4	38.0	8.0	 25
212	  4	40.0	7.4	 25
213	  4	40.3	9.0	 20
214	  4	38.0	6.5	 25
215	  4	39.0	5.2	 20
216	  4	96.5	10.0	 16
217	  4	65.3	10.6	 20
218	  4	53.3	7.5	 20
219	  4	51.3	8.3	 20
220	  4	316.0	40.7	 25
221	  4	367.0	41.5	 25
222	  4	104.0	14.1	 20
223	  4	80.0	13.5	 25
224	  4	79.0	12.3	 25
225	  4	49.5	8.3	 20
226	  4	46.3	8.6	 20
227	  4	73.5	10.0	 20
228	  4	55.5	8.1	 16
229	  4	55.3	9.0	 20
230	  4	46.0	8.0	 25
231	  4	55.0	6.1	 20
232	  4	58.0	9.9	 25
233	  4	46.0	7.9	 25
234	  4	51.3	6.4	 20
235	  4	44.0	6.3	 25
236	  4	44.0	6.8	 25
237	  4	47.0	6.8	 16
238	  4	52.5	8.6	 20
239	  4	44.5	5.6	 20
240	  4	63.3	8.5	 16
241	  4	78.0	13.3	 25
242	  4	49.0	10.2	 25
243	  4	48.5	8.4	 20
244	  4	56.0	8.6	 25
245	  4	115.0	16.9	 25
246	  4	61.0	10.2	 20
247	  4	137.0	16.2	 25
248	  4	47.3	7.7	 20
249	  4	44.0	8.3	 16
250	  4	43.5	7.8	 20
251	  4	63.0	9.0	 25
252	  4	46.3	7.8	 20
253	  4	48.0	8.7	 25
254	  4	48.0	8.3	 25
255	  4	48.0	10.3	 20
256	  4	49.0	8.4	 25
257	  4	50.0	8.7	 25
258	  4	52.3	10.3	 20
259	  4	54.3	8.9	 20
260	  4	91.3	13.2	 16
261	  4	52.3	8.6	 20
262	  4	48.0	7.8	 25
263	  4	45.0	8.2	 20
264	  4	47.0	9.9	 25
265	  4	47.0	7.1	 25
266	  4	48.3	7.3	 20
267	  4	46.0	6.3	 25
268	  4	47.0	7.3	 25
269	  4	47.3	7.8	 16
270	  4	46.0	7.4	 20
271	  4	51.5	7.6	 20
272	  4	65.3	10.1	 16
273	  4	45.0	6.8	 25
274	  4	53.0	9.5	 25
275	  4	78.0	9.8	 20
276	  4	46.0	6.2	 25
277	  4	44.0	6.9	 25
278	  4	44.5	7.4	 20
279	  4	51.0	7.4	 25
280	  4	45.0	6.0	 20
281	  4	43.0	7.3	 16
282	  4	47.3	8.4	 20
283	  4	44.3	8.4	 20
284	  4	49.3	7.9	 20
285	  4	61.0	11.6	 25
286	  4	72.0	12.6	 25
287	  4	107.0	11.0	 20
288	  4	54.0	9.5	 25
289	  4	149.0	18.4	 25
290	  4	63.5	11.0	 20
291	  4	43.3	7.1	 20
292	  4	47.0	6.5	 20
293	  4	62.3	9.5	 16
294	  4	60.3	10.0	 20
295	  4	46.0	6.3	 25
296	  4	46.0	7.5	 20
297	  4	45.0	7.3	 25
298	  4	46.0	6.3	 25
299	  4	48.5	8.3	 20
300	  4	45.0	7.1	 25
301	  4	69.0	11.2	 25
302	  4	47.0	7.4	 16
303	  4	53.8	9.7	 20
304	  4	49.3	7.5	 20
305	  4	47.5	9.8	 16
306	  4	47.0	8.4	 25
307	  4	48.0	6.4	 25
308	  4	47.0	8.2	 20
309	  4	73.0	10.2	 25
310	  4	53.0	6.5	 25
311	  4	568.3	49.6	 20
312	  4	100.0	19.7	 25
313	  4	51.3	7.3	 20
314	  4	64.8	10.3	 16
315	  4	81.3	14.8	 20
316	  4	70.0	8.6	 25
317	  4	130.8	14.3	 20
318	  4	168.0	21.3	 25
319	  4	52.0	8.0	 25
320	  4	69.3	9.5	 20
321	  4	171.0	23.6	 25
322	  4	77.0	12.7	 25
323	  4	270.0	60.1	 20
324	  4	320.8	26.6	 20
325	  4	74.3	11.4	 20
326	  4	55.0	8.8	 16
327	  4	50.0	7.7	 25
328	  4	57.0	8.6	 25
329	  4	60.3	8.3	 20
330	  4	52.0	7.7	 25
331	  4	47.0	8.6	 25
332	  4	78.5	11.3	 20
333	  4	53.0	11.3	 25
334	  4	49.0	7.9	 25
335	  4	45.3	6.1	 16
336	  4	44.8	9.5	 20
337	  4	41.3	6.4	 20
338	  4	83.3	9.0	 20
339	  4	53.0	9.3	 25
340	  4	121.0	15.0	 20
341	  4	102.0	12.4	 25
342	  4	47.0	6.6	 25
343	  4	47.3	9.5	 20
344	  4	75.0	13.4	 25
345	  4	51.3	7.0	 20
346	  4	48.3	6.9	 16
347	  4	47.3	8.7	 20
348	  4	48.3	7.4	 20
349	  4	47.3	9.4	 20
350	  4	58.0	7.8	 25
351	  4	55.0	9.7	 25
352	  4	46.3	7.9	 20
353	  4	44.0	5.4	 25
354	  4	42.0	5.6	 25
355	  4	45.5	7.4	 20
356	  4	46.3	7.0	 20
357	  4	50.3	8.9	 20
358	  4	50.0	7.8	 16
359	  4	45.8	6.9	 20
360	  4	48.0	7.7	 25
361	  4	45.0	8.3	 20
362	  4	45.0	7.4	 25
363	  4	257.0	30.4	 25
364	  4	172.0	21.3	 20
365	  4	341.0	36.6	 25
366	  4	173.0	21.3	 25
367	  4	75.3	10.1	 16
368	  4	56.5	9.9	 20
369	  4	51.0	9.5	 20
370	  4	46.3	6.7	 16
371	  4	47.0	7.2	 25
372	  4	44.0	8.8	 25
373	  4	67.3	12.6	 20
374	  4	56.0	7.8	 25
375	  4	89.0	12.6	 25
376	  4	341.5	24.4	 20
377	  4	60.0	10.1	 25
378	  4	58.8	8.4	 20
379	  4	88.5	11.8	 16
380	  4	82.3	15.2	 20
381	  4	49.3	7.1	 20
382	  4	51.0	8.9	 20
383	  4	47.0	8.5	 25
384	  4	58.0	10.8	 25
385	  4	48.0	5.7	 20
386	  4	89.0	9.8	 25
387	  4	55.0	8.3	 25
388	  4	49.0	8.3	 20
389	  4	48.3	7.4	 20
390	  4	47.0	7.1	 20
391	  4	50.0	7.1	 16
392	  4	51.0	8.0	 25
393	  4	53.0	8.5	 25
394	  4	67.8	11.0	 20
395	  4	69.0	10.4	 25
396	  4	45.0	6.2	 25
397	  4	47.5	6.4	 20
398	  4	47.0	7.2	 25
399	  4	48.0	7.3	 25
400	  4	62.5	8.9	 16
401	  4	240.0	34.1	 20
402	  4	121.8	13.5	 20
403	  4	111.3	12.7	 20
404	  4	524.0	65.0	 25
405	  4	58.0	9.0	 25
406	  4	57.3	9.4	 20
407	  4	48.0	7.5	 25
408	  4	48.0	9.0	 25
409	  4	44.5	9.2	 20
410	  4	43.3	6.7	 20
411	  4	46.3	6.7	 20
412	  4	51.0	8.8	 16
413	  4	58.0	8.4	 20
414	  4	51.0	7.8	 25
415	  4	50.5	8.3	 20
416	  4	42.0	8.1	 25
417	  4	51.0	8.3	 25
418	  4	50.3	9.7	 20
419	  4	78.0	13.0	 25
420	  4	115.0	16.5	 20
421	  4	73.0	9.8	 20
422	  4	51.0	6.6	 20
423	  4	77.3	11.9	 16
424	  4	39.0	6.3	 20
425	  4	39.0	7.1	 25
426	  4	37.3	7.5	 20
427	  4	37.0	7.2	 25
428	  4	37.0	6.0	 25
429	  4	46.3	8.8	 20
430	  4	44.0	6.1	 25
431	  4	46.0	7.0	 25
432	  4	50.0	9.7	 16
433	  4	50.5	7.4	 20
434	  4	47.8	8.5	 20
435	  4	46.5	7.8	 16
436	  4	47.0	8.1	 25
437	  4	237.0	27.8	 25
438	  4	88.5	13.7	 20
439	  4	99.0	22.2	 25
440	  4	86.0	13.8	 25
441	  4	76.8	12.7	 20
442	  4	57.0	8.6	 25
443	  4	44.3	7.4	 20
444	  4	46.8	13.0	 16
445	  4	66.3	10.5	 20
446	  4	50.8	7.6	 20
447	  4	63.0	9.2	 20
448	  4	48.0	5.7	 25
449	  4	49.0	6.8	 25
450	  4	65.5	8.3	 20
451	  4	50.0	8.2	 25
452	  4	46.0	7.1	 25
453	  4	47.0	7.0	 20
454	  4	45.8	9.8	 20
455	  4	46.5	8.2	 20
456	  4	39.8	5.8	 16
457	  4	44.0	8.2	 25
458	  4	45.0	7.4	 25
459	  4	65.5	11.1	 20
460	  4	456.0	47.1	 25
461	  4	53.0	9.1	 25
462	  4	173.8	29.9	 20
463	  4	77.0	10.9	 25
464	  4	807.0	81.5	 25
465	  4	57.0	7.9	 16
466	  4	51.0	7.7	 20
467	  4	48.3	7.2	 20
468	  4	45.8	7.3	 20
469	  4	46.0	6.4	 25
470	  4	43.0	7.4	 25
471	  4	42.3	6.9	 20
472	  4	44.0	8.2	 25
473	  4	45.0	9.8	 25
474	  4	48.5	11.0	 20
475	  4	66.0	16.0	 25
476	  4	45.3	6.9	 20
477	  4	46.3	8.8	 16
478	  4	57.0	10.7	 20
479	  4	48.0	8.1	 25
480	  4	43.0	6.6	 20
481	  4	53.0	12.9	 25
482	  4	86.0	11.3	 25
483	  4	77.3	9.1	 20
484	  4	87.0	11.9	 25
485	  4	53.0	9.9	 25
486	  4	46.3	7.7	 16
487	  4	47.0	7.1	 20
488	  4	48.3	7.9	 20
489	  4	61.3	9.1	 16
490	  4	53.0	9.0	 25
491	  4	47.0	7.5	 25
492	  4	76.0	10.9	 20
493	  4	45.0	6.6	 25
494	  4	46.0	6.8	 25
495	  4	42.5	5.3	 20
496	  4	46.0	7.5	 25
497	  4	72.3	10.2	 20
498	  4	89.5	11.1	 16
499	  4	184.3	18.3	 20
500	  4	144.0	12.8	 16
501	  4	52.0	9.4	 25
502	  4	300.0	40.3	 25
503	  4	60.0	9.2	 20
504	  4	66.0	10.9	 25
505	  4	364.0	32.1	 25
506	  4	1207.8	41.9	 20
507	  4	204.0	34.0	 25
508	  4	161.0	23.3	 20
509	  4	435.5	32.9	 16
510	  4	1049.5	51.2	 20
511	  4	65.5	10.5	 20
512	  4	66.3	10.1	 20
513	  4	57.0	11.7	 25
514	  4	45.0	7.4	 25
515	  4	47.0	7.5	 20
516	  4	40.0	9.5	 25
517	  4	52.0	6.9	 25
518	  4	126.5	21.9	 20
519	  4	229.0	33.5	 20
520	  4	240.0	39.9	 20
521	  4	67.5	12.3	 16
522	  4	91.5	15.0	 20
523	  4	52.0	8.3	 25
524	  4	54.0	8.5	 20
525	  4	52.0	8.6	 25
526	  4	67.0	19.4	 25
527	  4	88.3	10.7	 20
528	  4	109.0	17.0	 25
529	  4	52.0	7.0	 25
530	  4	49.3	9.0	 16
531	  4	56.8	9.8	 20
532	  4	49.3	7.1	 20
533	  4	41.5	7.0	 20
534	  4	52.0	5.9	 25
535	  4	44.0	7.2	 25
536	  4	42.5	7.0	 20
537	  4	65.0	11.2	 25
538	  4	50.0	9.0	 25
539	  4	51.0	9.2	 20
540	  4	44.0	7.1	 25
541	  4	52.0	8.6	 20
542	  4	50.0	6.3	 16
543	  4	51.0	8.5	 20
544	  4	48.0	9.1	 25
545	  4	48.3	7.4	 20
546	  4	87.0	11.1	 25
547	  4	70.0	11.9	 25
548	  4	106.3	15.9	 20
549	  4	97.0	13.1	 25
550	  4	93.0	14.6	 25
551	  4	494.0	31.4	 16
552	  4	52.3	6.3	 20
553	  4	59.3	10.9	 20
554	  4	56.5	7.7	 16
555	  4	58.0	9.0	 25
556	  4	55.0	9.4	 25
557	  4	45.3	7.6	 20
558	  4	52.0	8.3	 25
559	  4	57.0	11.0	 25
560	  4	171.0	22.6	 20
561	  4	52.0	9.2	 25
562	  4	83.8	14.3	 20
563	  4	60.3	9.0	 16
564	  4	45.0	8.7	 20
565	  4	43.3	6.4	 20
566	  4	48.3	8.6	 20
567	  4	49.0	7.9	 25
568	  4	388.0	61.6	 25
569	  4	519.0	36.1	 20
570	  4	91.0	14.8	 25
571	  4	48.0	6.3	 25
572	  4	43.3	6.4	 20
573	  4	79.3	14.3	 20
574	  4	51.3	5.4	 20
575	  4	66.3	10.4	 16
576	  4	51.3	7.3	 20
577	  4	48.0	7.4	 25
578	  4	54.5	7.4	 20
579	  4	51.0	7.5	 25
580	  4	105.3	13.2	 20
581	  4	202.0	23.6	 25
582	  4	139.0	30.2	 25
583	  4	55.3	10.4	 20
584	  4	225.5	18.4	 20
585	  4	208.0	34.1	 20
586	  4	66.3	7.7	 16
587	  4	165.3	16.5	 20
588	  4	51.0	7.3	 25
589	  4	48.8	7.5	 20
590	  4	42.0	7.8	 25
591	  4	45.0	7.1	 25
592	  4	50.5	9.9	 20
593	  4	45.0	7.8	 25
594	  4	65.0	9.0	 25
595	  4	167.8	14.5	 16
596	  4	94.0	12.2	 20
597	  4	128.0	14.5	 20
598	  4	120.0	16.1	 20
599	  4	120.0	12.6	 25
600	  4	93.0	10.2	 25
601	  4	82.0	11.0	 20
602	  4	59.0	7.8	 25
603	  4	49.0	8.8	 25
604	  4	45.0	6.4	 20
605	  4	48.0	9.6	 25
606	  4	164.8	26.1	 20
607	  4	294.5	29.6	 16
608	  4	127.8	17.9	 20
609	  4	54.0	7.4	 25
610	  4	54.0	5.8	 20
611	  4	47.0	7.7	 25
612	  4	47.0	7.7	 25
613	  4	60.3	9.2	 20
614	  4	103.0	15.3	 25
615	  4	57.0	8.0	 25
616	  4	52.3	8.4	 20
617	  4	45.0	5.9	 20
618	  4	51.3	10.1	 20
619	  4	52.0	9.2	 16
620	  4	54.0	8.4	 25
621	  4	241.0	31.5	 25
622	  4	326.3	26.6	 20
623	  4	53.0	6.2	 25
624	  4	59.0	7.6	 25
625	  4	65.3	9.8	 20
626	  4	143.0	19.7	 25
627	  4	50.0	6.9	 20
628	  4	48.8	7.6	 16
629	  4	49.0	8.4	 20
630	  4	61.3	8.3	 20
631	  4	65.5	10.2	 20
632	  4	52.0	8.0	 25
633	  4	46.0	8.9	 25
634	  4	50.0	7.0	 20
635	  4	38.0	4.9	 25
636	  4	40.0	8.8	 25
637	  4	44.5	7.0	 20
638	  4	39.3	5.4	 20
639	  4	36.3	5.9	 20
  0	  5	53.0	8.5	 25
  1	  5	67.0	9.3	 25
  2	  5	58.3	7.7	 16
  3	  5	232.8	33.9	 20
  4	  5	1009.3	73.6	 20
  5	  5	48.3	6.6	 20
  6	  5	55.0	6.6	 25
  7	  5	52.0	8.8	 25
  8	  5	44.3	7.4	 20
  9	  5	44.0	5.8	 25
 10	  5	60.0	9.5	 25
 11	  5	62.0	13.3	 20
 12	  5	45.0	7.0	 25
 13	  5	43.5	8.7	 20
 14	  5	105.8	13.5	 16
 15	  5	75.0	8.9	 20
 16	  5	51.0	7.3	 25
 17	  5	84.3	14.4	 20
 18	  5	46.0	7.8	 25
 19	  5	124.0	16.1	 25
 20	  5	68.5	12.4	 20
 21	  5	68.0	11.2	 25
 22	  5	80.0	12.0	 25
 23	  5	168.5	18.1	 20
 24	  5	94.3	16.0	 20
 25	  5	104.3	16.5	 20
 26	  5	331.8	26.9	 16
 27	  5	92.0	11.6	 25
 28	  5	1038.0	110.1	 25
 29	  5	116.5	12.9	 20
 30	  5	58.0	7.7	 25
 31	  5	113.0	13.9	 25
 32	  5	353.3	27.9	 20
 33	  5	309.0	35.2	 25
 34	  5	59.5	8.0	 20
 35	  5	3039.3	144.6	 16
 36	  5	94.3	43.5	 20
 37	  5	365.8	42.5	 20
 38	  5	318.8	29.5	 20
 39	  5	60.0	16.3	 25
 40	  5	227.0	24.3	 25
 41	  5	72.5	10.5	 20
 42	  5	260.0	43.2	 25
 43	  5	119.0	15.5	 25
 44	  5	64.3	8.6	 20
 45	  5	169.0	24.5	 20
 46	  5	55.0	7.6	 20
 47	  5	48.0	7.6	 16
 48	  5	47.5	8.1	 20
 49	  5	49.0	7.1	 25
 50	  5	44.3	5.9	 20
 51	  5	50.0	7.1	 25
 52	  5	82.0	14.2	 25
 53	  5	43.8	7.4	 20
 54	  5	59.0	10.0	 25
 55	  5	51.0	8.6	 25
 56	  5	56.3	9.9	 16
 57	  5	42.3	6.3	 20
 58	  5	103.0	15.1	 20
 59	  5	54.3	7.4	 16
 60	  5	56.0	6.6	 25
 61	  5	42.0	7.4	 25
 62	  5	1453.5	64.2	 20
 63	  5	58.0	5.6	 25
 64	  5	57.0	8.9	 25
 65	  5	56.0	8.1	 20
 66	  5	1396.0	164.8	 25
 67	  5	53.0	8.4	 20
 68	  5	1623.0	58.6	 16
 69	  5	1568.0	68.7	 20
 70	  5	1460.3	53.9	 20
 71	  5	1430.5	165.3	 20
 72	  5	55.0	9.2	 25
 73	  5	48.0	8.4	 25
 74	  5	1539.3	60.9	 20
 75	  5	55.0	8.0	 25
 76	  5	58.0	8.7	 20
 77	  5	56.0	11.0	 25
 78	  5	1292.5	136.9	 20
 79	  5	44.3	9.1	 16
 80	  5	1563.3	272.9	 20
 81	  5	1534.0	181.8	 25
 82	  5	1478.3	149.8	 20
 83	  5	1439.0	198.5	 25
 84	  5	60.0	9.0	 25
 85	  5	44.3	8.4	 20
 86	  5	1514.0	232.7	 25
 87	  5	56.0	8.9	 25
 88	  5	58.5	9.6	 20
 89	  5	54.5	8.3	 20
 90	  5	56.5	13.8	 20
 91	  5	45.0	6.5	 16
 92	  5	1496.0	194.2	 25
 93	  5	56.0	8.3	 25
 94	  5	48.3	7.1	 20
 95	  5	56.0	9.0	 25
 96	  5	1259.0	91.6	 25
 97	  5	44.0	7.3	 20
 98	  5	54.0	7.5	 25
 99	  5	59.0	7.4	 20
100	  5	1199.0	33.8	 16
101	  5	55.3	10.1	 20
102	  5	53.0	5.6	 20
103	  5	42.3	7.7	 20
104	  5	1492.0	124.1	 25
105	  5	1492.0	141.7	 25
106	  5	1381.8	136.2	 20
107	  5	50.0	8.1	 25
108	  5	48.0	8.9	 25
109	  5	36.5	5.3	 20
110	  5	34.3	8.0	 20
111	  5	174.5	20.1	 20
112	  5	513.3	44.8	 16
113	  5	153.3	17.0	 20
114	  5	52.0	8.1	 25
115	  5	42.3	6.7	 20
116	  5	1396.0	127.8	 25
117	  5	58.0	11.5	 25
118	  5	57.3	8.5	 20
119	  5	61.0	10.3	 25
120	  5	1367.0	179.6	 25
121	  5	52.0	8.6	 16
122	  5	1557.5	114.7	 20
123	  5	58.0	7.1	 20
124	  5	51.0	8.4	 16
125	  5	53.0	8.3	 25
126	  5	1367.0	181.9	 25
127	  5	44.5	8.6	 20
128	  5	42.0	7.1	 25
129	  5	86.0	14.8	 25
130	  5	71.3	6.7	 20
131	  5	159.0	20.8	 25
132	  5	170.0	17.4	 20
133	  5	45.0	7.0	 16
134	  5	1386.3	130.5	 20
135	  5	54.3	11.5	 20
136	  5	61.8	9.5	 20
137	  5	52.0	6.8	 25
138	  5	1297.0	145.9	 25
139	  5	40.0	7.2	 20
140	  5	58.0	10.2	 25
141	  5	52.0	9.7	 25
142	  5	52.5	5.4	 20
143	  5	1279.3	113.3	 20
144	  5	51.0	6.8	 20
145	  5	39.3	5.6	 16
146	  5	54.3	8.8	 20
147	  5	50.0	7.1	 25
148	  5	56.8	9.2	 20
149	  5	60.0	8.7	 25
150	  5	1294.0	186.5	 25
151	  5	46.5	8.2	 20
152	  5	1440.0	170.7	 25
153	  5	61.0	9.4	 25
154	  5	53.5	7.5	 16
155	  5	56.5	8.8	 20
156	  5	1372.8	87.0	 16
157	  5	38.0	7.0	 25
158	  5	41.0	6.1	 25
159	  5	51.0	7.4	 20
160	  5	63.0	11.3	 25
161	  5	93.0	12.8	 25
162	  5	477.5	27.8	 20
163	  5	69.0	10.9	 25
164	  5	117.0	18.5	 25
165	  5	283.0	23.3	 16
166	  5	269.8	26.9	 20
167	  5	165.8	15.7	 20
168	  5	120.0	12.6	 20
169	  5	104.0	15.7	 25
170	  5	93.0	11.3	 25
171	  5	79.3	7.5	 20
172	  5	136.0	19.0	 25
173	  5	63.0	11.0	 25
174	  5	155.0	24.6	 20
175	  5	67.8	11.9	 20
176	  5	80.0	13.3	 20
177	  5	98.3	9.5	 16
178	  5	120.0	19.0	 20
179	  5	100.0	12.5	 25
180	  5	66.0	7.6	 20
181	  5	76.0	15.7	 25
182	  5	46.0	8.1	 25
183	  5	44.0	9.1	 20
184	  5	58.0	9.4	 25
185	  5	49.0	10.5	 25
186	  5	56.3	12.3	 16
187	  5	48.0	6.2	 20
188	  5	49.3	7.0	 20
189	  5	244.8	29.1	 16
190	  5	52.0	6.9	 25
191	  5	52.0	7.1	 25
192	  5	57.3	10.2	 20
193	  5	424.0	38.5	 25
194	  5	1123.0	79.8	 25
195	  5	177.8	20.2	 20
196	  5	144.0	16.6	 25
197	  5	118.5	11.5	 20
198	  5	166.0	14.7	 16
199	  5	532.5	71.6	 20
200	  5	55.3	7.2	 20
201	  5	62.3	9.8	 20
202	  5	171.0	27.0	 25
203	  5	109.0	16.8	 25
204	  5	112.5	17.0	 20
205	  5	76.0	13.6	 25
206	  5	141.0	20.0	 25
207	  5	103.8	14.3	 20
208	  5	46.0	7.0	 20
209	  5	47.0	6.7	 20
210	  5	44.8	9.5	 16
211	  5	57.5	8.9	 20
212	  5	42.0	9.9	 25
213	  5	50.3	12.7	 20
214	  5	75.0	9.8	 25
215	  5	63.0	9.4	 25
216	  5	80.0	9.7	 20
217	  5	2680.0	447.0	 25
218	  5	99.0	20.4	 25
219	  5	123.3	13.3	 16
220	  5	1017.3	113.3	 20
221	  5	539.3	43.8	 20
222	  5	307.3	27.9	 20
223	  5	341.0	35.6	 25
224	  5	742.0	58.2	 25
225	  5	470.5	43.4	 20
226	  5	216.0	26.9	 25
227	  5	84.0	11.2	 25
228	  5	76.5	13.3	 20
229	  5	51.0	7.3	 25
230	  5	72.0	7.8	 20
231	  5	46.5	7.2	 16
232	  5	53.5	55.6	 20
233	  5	52.0	7.2	 25
234	  5	52.0	10.2	 20
235	  5	49.0	9.2	 25
236	  5	48.5	6.9	 20
237	  5	55.0	8.2	 25
238	  5	53.0	8.3	 25
239	  5	60.8	11.2	 20
240	  5	72.0	11.9	 25
241	  5	50.3	7.1	 20
242	  5	76.3	9.5	 16
243	  5	192.3	24.5	 20
244	  5	70.0	11.6	 25
245	  5	64.0	9.9	 20
246	  5	117.0	13.6	 25
247	  5	139.0	19.8	 25
248	  5	53.3	8.1	 20
249	  5	69.0	10.3	 25
250	  5	246.0	34.0	 25
251	  5	88.8	14.1	 16
252	  5	48.3	8.9	 20
253	  5	58.3	9.6	 20
254	  5	64.8	9.0	 16
255	  5	130.0	15.3	 25
256	  5	99.0	14.1	 25
257	  5	50.0	7.1	 20
258	  5	44.0	7.3	 25
259	  5	54.0	8.9	 25
260	  5	50.3	7.4	 20
261	  5	317.0	55.2	 25
262	  5	52.3	8.8	 20
263	  5	126.0	15.5	 16
264	  5	49.0	6.0	 20
265	  5	90.5	13.1	 20
266	  5	72.5	10.4	 20
267	  5	197.0	23.9	 25
268	  5	50.0	9.0	 25
269	  5	75.5	11.9	 20
270	  5	86.0	13.4	 25
271	  5	103.0	16.6	 25
272	  5	102.5	16.3	 20
273	  5	99.5	13.1	 20
274	  5	158.5	24.4	 20
275	  5	129.5	20.2	 16
276	  5	54.0	6.5	 20
277	  5	80.0	12.6	 25
278	  5	238.3	22.0	 20
279	  5	53.0	7.6	 25
280	  5	43.0	10.4	 25
281	  5	58.0	12.9	 20
282	  5	46.0	6.6	 25
283	  5	63.0	7.9	 25
284	  5	59.8	11.8	 16
285	  5	195.0	17.6	 20
286	  5	244.5	19.2	 20
287	  5	219.0	19.8	 16
288	  5	328.0	38.9	 25
289	  5	57.0	8.5	 25
290	  5	100.0	14.1	 20
291	  5	55.0	9.3	 25
292	  5	83.0	8.7	 25
293	  5	94.3	13.4	 20
294	  5	113.0	16.7	 25
295	  5	70.0	9.1	 20
296	  5	49.3	7.1	 16
297	  5	43.3	7.0	 20
298	  5	49.0	8.9	 25
299	  5	51.5	13.8	 20
300	  5	268.0	32.1	 25
301	  5	166.0	23.8	 25
302	  5	47.3	7.7	 20
303	  5	886.0	105.7	 25
304	  5	46.0	7.7	 25
305	  5	58.5	10.5	 20
306	  5	61.0	9.4	 20
307	  5	56.0	9.8	 20
308	  5	129.8	14.3	 16
309	  5	47.0	7.0	 25
310	  5	119.0	13.4	 25
311	  5	51.0	6.7	 20
312	  5	68.0	12.2	 25
313	  5	104.0	16.6	 25
314	  5	78.0	12.6	 20
315	  5	70.0	11.1	 25
316	  5	47.0	8.7	 16
317	  5	61.3	10.1	 20
318	  5	55.3	10.3	 20
319	  5	66.3	10.1	 16
320	  5	92.0	15.8	 25
321	  5	215.0	29.2	 25
322	  5	161.5	15.7	 20
323	  5	365.0	40.2	 25
324	  5	134.0	17.1	 25
325	  5	1628.8	195.2	 20
326	  5	56.0	10.6	 25
327	  5	76.3	11.0	 20
328	  5	48.3	9.5	 16
329	  5	67.8	13.5	 20
330	  5	47.0	10.0	 20
331	  5	46.3	8.6	 20
332	  5	45.0	6.1	 25
333	  5	91.0	13.7	 25
334	  5	52.3	6.4	 20
335	  5	48.0	7.5	 25
336	  5	65.0	12.6	 25
337	  5	45.3	10.6	 20
338	  5	45.0	6.6	 20
339	  5	64.0	10.7	 20
340	  5	63.3	10.3	 16
341	  5	54.8	10.0	 20
342	  5	44.0	8.1	 25
343	  5	43.3	6.4	 20
344	  5	49.0	7.3	 25
345	  5	64.0	7.9	 25
346	  5	57.0	8.6	 20
347	  5	43.0	7.7	 25
348	  5	125.0	25.5	 25
349	  5	52.3	8.1	 16
350	  5	301.3	51.9	 20
351	  5	52.3	10.0	 20
352	  5	47.0	5.6	 16
353	  5	46.0	8.5	 25
354	  5	61.0	8.8	 25
355	  5	78.8	12.1	 20
356	  5	50.0	7.8	 25
357	  5	53.0	10.2	 25
358	  5	61.3	10.0	 20
359	  5	51.0	8.6	 25
360	  5	54.0	7.9	 20
361	  5	181.5	23.9	 16
362	  5	201.3	23.7	 20
363	  5	50.0	8.9	 25
364	  5	55.0	8.8	 20
365	  5	51.0	7.2	 25
366	  5	55.0	8.3	 25
367	  5	71.3	12.3	 20
368	  5	284.0	45.4	 25
369	  5	77.0	11.5	 25
370	  5	117.0	19.4	 20
371	  5	180.8	23.7	 20
372	  5	285.5	19.8	 20
373	  5	137.8	18.5	 16
374	  5	98.0	12.7	 25
375	  5	77.0	12.1	 25
376	  5	53.0	8.1	 20
377	  5	51.0	6.5	 25
378	  5	48.0	6.7	 25
379	  5	51.3	7.8	 20
380	  5	71.0	10.8	 25
381	  5	59.0	8.7	 25
382	  5	70.0	10.3	 16
383	  5	74.0	9.0	 20
384	  5	60.3	11.3	 20
385	  5	42.3	6.9	 20
386	  5	54.0	7.9	 25
387	  5	51.0	8.2	 25
388	  5	51.8	9.6	 20
389	  5	62.0	8.8	 25
390	  5	57.0	10.5	 25
391	  5	58.3	11.6	 20
392	  5	567.0	70.7	 20
393	  5	121.8	19.5	 20
394	  5	62.3	7.7	 16
395	  5	471.3	40.6	 20
396	  5	65.0	10.1	 20
397	  5	67.0	9.4	 25
398	  5	48.0	7.3	 25
399	  5	50.0	7.4	 20
400	  5	67.0	10.3	 25
401	  5	83.0	14.0	 25
402	  5	105.0	18.9	 20
403	  5	384.8	43.9	 20
404	  5	96.0	14.9	 20
405	  5	276.3	22.1	 16
406	  5	48.0	7.3	 20
407	  5	46.0	7.2	 25
408	  5	110.3	17.7	 20
409	  5	47.0	7.5	 25
410	  5	121.0	18.7	 25
411	  5	166.0	19.6	 20
412	  5	139.0	22.6	 25
413	  5	51.0	9.4	 25
414	  5	2366.5	95.0	 16
415	  5	134.5	17.8	 20
416	  5	316.3	24.2	 20
417	  5	189.3	17.2	 16
418	  5	574.0	53.8	 25
419	  5	671.0	40.5	 25
420	  5	105.0	15.2	 20
421	  5	139.0	12.4	 25
422	  5	63.0	10.1	 25
423	  5	134.0	17.9	 20
424	  5	119.0	22.6	 25
425	  5	86.3	13.1	 20
426	  5	52.3	8.3	 16
427	  5	53.0	9.8	 20
428	  5	421.5	33.5	 20
429	  5	184.0	18.9	 20
430	  5	84.0	10.9	 25
431	  5	48.0	5.3	 25
432	  5	57.3	8.5	 20
433	  5	43.0	7.1	 25
434	  5	51.0	9.8	 25
435	  5	50.0	5.5	 20
436	  5	51.5	10.0	 20
437	  5	49.3	9.1	 20
438	  5	54.3	10.5	 16
439	  5	51.0	9.7	 25
440	  5	45.0	6.7	 25
441	  5	47.3	7.4	 20
442	  5	122.0	16.7	 25
443	  5	91.0	12.4	 25
444	  5	120.5	17.8	 20
445	  5	88.0	11.2	 25
446	  5	118.0	23.8	 25
447	  5	76.5	13.1	 16
448	  5	152.3	16.3	 20
449	  5	1639.3	208.4	 20
450	  5	147.3	15.4	 20
451	  5	61.0	9.7	 25
452	  5	139.0	19.0	 25
453	  5	84.3	11.9	 20
454	  5	196.0	29.5	 25
455	  5	48.0	7.8	 25
456	  5	46.0	9.4	 20
457	  5	91.3	12.9	 20
458	  5	53.8	10.8	 20
459	  5	53.8	9.5	 16
460	  5	60.0	10.1	 20
461	  5	49.0	9.3	 25
462	  5	57.0	9.2	 20
463	  5	79.0	14.1	 25
464	  5	71.0	9.8	 25
465	  5	441.8	37.1	 20
466	  5	87.0	12.4	 25
467	  5	121.0	18.2	 25
468	  5	65.0	7.3	 16
469	  5	48.8	9.8	 20
470	  5	75.3	11.1	 20
471	  5	46.3	7.7	 16
472	  5	45.0	6.3	 25
473	  5	46.0	7.5	 25
474	  5	47.0	7.2	 20
475	  5	64.0	10.3	 25
476	  5	998.3	150.1	 20
477	  5	46.0	7.9	 25
478	  5	66.0	12.0	 25
479	  5	96.3	11.9	 16
480	  5	75.3	9.0	 20
481	  5	52.3	9.9	 20
482	  5	124.3	15.0	 16
483	  5	110.0	20.6	 25
484	  5	120.0	12.3	 25
485	  5	69.0	10.2	 20
486	  5	52.0	9.9	 25
487	  5	602.0	101.5	 25
488	  5	343.8	56.9	 20
489	  5	124.0	23.4	 25
490	  5	102.0	16.5	 20
491	  5	361.8	25.7	 16
492	  5	72.3	11.7	 20
493	  5	148.0	21.9	 20
494	  5	225.3	32.5	 20
495	  5	48.0	7.9	 25
496	  5	225.0	34.5	 25
497	  5	62.3	8.9	 20
498	  5	70.0	9.9	 25
499	  5	222.0	38.8	 25
500	  5	141.0	15.5	 20
501	  5	81.3	12.1	 20
502	  5	305.8	32.5	 20
503	  5	197.3	13.7	 16
504	  5	214.0	27.4	 25
505	  5	349.0	25.6	 25
506	  5	626.3	75.0	 20
507	  5	159.0	18.8	 25
508	  5	88.0	13.4	 25
509	  5	80.3	13.5	 20
510	  5	184.0	20.7	 25
511	  5	55.0	11.0	 25
512	  5	128.3	18.5	 16
513	  5	46.3	6.5	 20
514	  5	45.5	7.9	 20
515	  5	49.5	9.1	 20
516	  5	146.0	23.4	 25
517	  5	50.0	6.5	 25
518	  5	103.5	17.5	 20
519	  5	75.0	9.7	 25
520	  5	136.0	19.5	 25
521	  5	106.0	13.8	 20
522	  5	59.0	8.8	 25
523	  5	167.8	15.4	 20
524	  5	111.8	15.4	 16
525	  5	47.8	7.5	 20
526	  5	235.0	36.3	 25
527	  5	58.5	11.3	 20
528	  5	51.0	7.6	 25
529	  5	69.0	9.2	 25
530	  5	82.3	13.0	 20
531	  5	50.0	9.1	 25
532	  5	51.0	7.7	 25
533	  5	74.5	11.3	 16
534	  5	231.8	27.3	 20
535	  5	164.3	20.5	 20
536	  5	53.5	6.7	 16
537	  5	70.0	10.0	 25
538	  5	49.0	8.0	 25
539	  5	45.0	8.4	 20
540	  5	50.0	9.1	 25
541	  5	215.0	45.4	 25
542	  5	122.5	19.4	 20
543	  5	174.0	35.9	 25
544	  5	111.5	13.3	 20
545	  5	47.3	6.4	 16
546	  5	416.0	44.0	 20
547	  5	55.0	5.9	 20
548	  5	284.5	29.4	 20
549	  5	943.0	98.7	 25
550	  5	224.0	27.5	 25
551	  5	445.8	51.6	 20
552	  5	112.0	14.2	 25
553	  5	97.0	17.6	 25
554	  5	217.0	34.1	 20
555	  5	85.8	14.0	 20
556	  5	1328.3	86.1	 16
557	  5	104.8	15.3	 20
558	  5	242.0	27.6	 20
559	  5	528.0	63.6	 20
560	  5	84.0	11.0	 25
561	  5	145.0	20.1	 25
562	  5	77.5	13.7	 20
563	  5	49.0	7.8	 25
564	  5	305.0	59.2	 25
565	  5	211.8	45.8	 20
566	  5	226.3	27.7	 20
567	  5	59.5	6.5	 20
568	  5	89.3	10.9	 16
569	  5	485.5	46.3	 20
570	  5	199.0	19.1	 25
571	  5	177.0	19.2	 20
572	  5	534.0	45.9	 25
573	  5	112.0	16.2	 25
574	  5	96.8	16.4	 20
575	  5	111.0	17.5	 25
576	  5	45.0	8.4	 25
577	  5	48.5	7.1	 16
578	  5	53.0	8.8	 20
579	  5	46.3	7.9	 20
580	  5	46.3	9.3	 20
581	  5	82.0	10.6	 25
582	  5	192.0	28.0	 25
583	  5	99.0	16.9	 20
584	  5	214.0	35.2	 25
585	  5	78.0	13.3	 25
586	  5	67.0	11.5	 20
587	  5	59.0	8.1	 25
588	  5	58.8	10.9	 20
589	  5	47.3	6.0	 16
590	  5	47.3	6.7	 20
591	  5	285.0	47.1	 25
592	  5	80.0	11.0	 20
593	  5	76.0	15.7	 25
594	  5	63.0	10.9	 25
595	  5	64.0	9.7	 20
596	  5	75.0	12.4	 25
597	  5	209.0	47.9	 25
598	  5	56.3	8.9	 16
599	  5	83.0	14.5	 20
600	  5	118.3	19.3	 20
601	  5	216.3	27.2	 16
602	  5	60.0	7.9	 25
603	  5	60.0	10.0	 25
604	  5	87.3	14.1	 20
605	  5	88.0	12.9	 25
606	  5	60.0	10.2	 25
607	  5	575.0	123.1	 20
608	  5	139.0	16.4	 25
609	  5	74.0	9.9	 20
610	  5	86.8	8.8	 16
611	  5	861.3	56.0	 20
612	  5	230.3	33.6	 20
613	  5	567.3	41.5	 20
614	  5	55.0	8.2	 25
615	  5	132.0	14.8	 25
616	  5	60.0	8.4	 20
617	  5	395.0	64.7	 25
618	  5	55.0	9.8	 25
619	  5	74.3	10.6	 20
620	  5	48.0	8.6	 20
621	  5	145.8	21.7	 20
622	  5	63.0	8.5	 16
623	  5	48.5	7.1	 20
624	  5	58.0	8.3	 25
625	  5	193.8	17.7	 20
626	  5	196.0	34.3	 25
627	  5	55.0	9.7	 25
628	  5	74.0	12.9	 20
629	  5	59.0	10.6	 25
630	  5	91.0	14.3	 25
631	  5	67.8	8.1	 16
632	  5	48.8	8.5	 20
633	  5	59.0	11.2	 20
634	  5	59.8	8.1	 16
635	  5	76.0	8.6	 25
636	  5	916.8	114.1	 20
637	  5	90.0	11.9	 25
638	  5	210.0	36.0	 25
639	  5	59.8	8.9	 20
  0	  6	1712.0	315.4	 25
  1	  6	58.0	9.5	 25
  2	  6	67.5	14.2	 20
  3	  6	94.0	15.4	 25
  4	  6	425.0	45.8	 25
  5	  6	45.5	8.3	 16
  6	  6	50.3	9.2	 20
  7	  6	47.3	5.9	 20
  8	  6	45.5	6.6	 16
  9	  6	42.0	8.2	 25
 10	  6	48.0	8.1	 25
 11	  6	50.0	7.0	 20
 12	  6	43.0	4.4	 25
 13	  6	49.0	7.7	 25
 14	  6	81.0	11.7	 20
 15	  6	72.0	14.2	 25
 16	  6	39.8	7.4	 20
 17	  6	48.3	7.4	 16
 18	  6	48.0	6.1	 20
 19	  6	57.0	11.1	 20
 20	  6	60.0	10.5	 20
 21	  6	53.0	9.6	 25
 22	  6	52.0	8.6	 25
 23	  6	94.5	11.6	 20
 24	  6	59.0	9.3	 25
 25	  6	152.0	16.5	 25
 26	  6	78.8	11.4	 20
 27	  6	75.5	13.9	 20
 28	  6	580.3	61.1	 20
 29	  6	67.3	8.0	 16
 30	  6	53.3	8.3	 20
 31	  6	109.0	18.3	 25
 32	  6	446.0	48.7	 20
 33	  6	415.0	32.8	 25
 34	  6	73.0	10.0	 25
 35	  6	1116.0	108.0	 20
 36	  6	90.0	30.5	 25
 37	  6	67.0	10.5	 25
 38	  6	78.3	9.0	 16
 39	  6	50.3	8.1	 20
 40	  6	93.3	13.9	 20
 41	  6	50.0	7.5	 16
 42	  6	113.0	13.5	 25
 43	  6	135.0	13.8	 25
 44	  6	42.3	7.4	 20
 45	  6	63.0	12.0	 25
 46	  6	51.0	7.7	 25
 47	  6	52.0	10.5	 20
 48	  6	43.0	7.3	 25
 49	  6	42.8	8.2	 20
 50	  6	50.8	10.8	 16
 51	  6	48.3	8.3	 20
 52	  6	55.5	9.2	 20
 53	  6	51.5	8.5	 20
 54	  6	56.0	13.0	 25
 55	  6	44.3	6.4	 20
 56	  6	60.0	12.0	 25
 57	  6	42.0	7.9	 25
 58	  6	69.3	11.6	 20
 59	  6	49.0	7.2	 25
 60	  6	48.3	8.0	 20
 61	  6	36.0	6.4	 16
 62	  6	1374.8	296.2	 20
 63	  6	56.0	9.8	 25
 64	  6	59.3	8.8	 20
 65	  6	59.0	9.2	 25
 66	  6	1468.0	169.8	 25
 67	  6	49.5	8.9	 20
 68	  6	1588.0	296.5	 25
 69	  6	62.0	8.4	 25
 70	  6	59.3	8.3	 20
 71	  6	55.3	8.1	 20
 72	  6	54.3	6.6	 20
 73	  6	45.0	8.4	 16
 74	  6	1537.0	268.0	 25
 75	  6	61.0	9.0	 25
 76	  6	50.0	7.3	 20
 77	  6	53.0	7.8	 25
 78	  6	1370.0	128.3	 25
 79	  6	48.0	10.1	 20
 80	  6	1572.0	222.8	 25
 81	  6	62.5	9.1	 20
 82	  6	61.5	9.4	 16
 83	  6	61.5	7.9	 20
 84	  6	55.0	8.2	 20
 85	  6	43.0	7.3	 20
 86	  6	1482.0	217.2	 25
 87	  6	60.0	8.4	 25
 88	  6	52.8	22.6	 20
 89	  6	52.0	9.4	 25
 90	  6	1394.0	173.4	 25
 91	  6	48.0	10.5	 20
 92	  6	1549.0	170.5	 20
 93	  6	56.3	7.5	 20
 94	  6	48.8	7.6	 16
 95	  6	53.3	11.3	 20
 96	  6	1350.0	163.8	 25
 97	  6	40.0	7.6	 20
 98	  6	51.0	8.3	 25
 99	  6	55.0	9.4	 25
100	  6	1274.0	35.4	 20
101	  6	57.0	8.6	 25
102	  6	53.0	7.9	 25
103	  6	39.8	7.1	 16
104	  6	1446.0	104.3	 20
105	  6	51.3	6.5	 20
106	  6	57.8	6.9	 16
107	  6	51.0	8.1	 25
108	  6	54.0	8.9	 25
109	  6	39.5	18.2	 20
110	  6	36.0	7.0	 25
111	  6	142.0	29.4	 25
112	  6	272.3	17.7	 20
113	  6	223.0	24.8	 25
114	  6	54.0	9.9	 20
115	  6	39.3	6.5	 16
116	  6	1342.5	116.8	 20
117	  6	55.3	11.5	 20
118	  6	53.0	7.0	 20
119	  6	56.0	7.6	 25
120	  6	1336.0	206.8	 25
121	  6	47.0	7.2	 20
122	  6	1513.0	143.3	 25
123	  6	58.0	6.8	 25
124	  6	56.0	8.8	 20
125	  6	53.3	7.9	 20
126	  6	1404.3	196.8	 20
127	  6	40.5	6.0	 16
128	  6	42.0	7.2	 25
129	  6	51.0	8.4	 25
130	  6	57.3	9.5	 20
131	  6	208.0	27.0	 25
132	  6	198.0	27.9	 25
133	  6	42.8	9.7	 20
134	  6	1282.0	94.9	 25
135	  6	59.8	8.9	 20
136	  6	57.8	11.0	 20
137	  6	56.0	8.6	 20
138	  6	1433.5	69.7	 16
139	  6	45.0	6.2	 25
140	  6	53.0	8.6	 25
141	  6	52.5	8.3	 20
142	  6	1302.0	186.0	 25
143	  6	54.0	11.8	 25
144	  6	55.3	10.1	 20
145	  6	40.0	6.9	 25
146	  6	1342.0	206.8	 25
147	  6	53.3	10.3	 16
148	  6	52.3	7.4	 20
149	  6	58.5	9.6	 20
150	  6	1401.8	155.3	 20
151	  6	47.0	7.2	 25
152	  6	1529.0	133.8	 25
153	  6	49.5	7.7	 20
154	  6	56.0	10.2	 25
155	  6	59.0	9.6	 25
156	  6	1337.3	54.2	 20
157	  6	44.3	8.6	 20
158	  6	37.3	7.9	 20
159	  6	42.0	5.9	 16
160	  6	49.0	8.6	 20
161	  6	62.0	7.9	 25
162	  6	336.3	38.9	 20
163	  6	58.0	10.8	 25
164	  6	90.0	14.2	 25
165	  6	142.5	25.4	 20
166	  6	88.0	21.3	 25
167	  6	101.0	14.1	 25
168	  6	77.3	9.6	 16
169	  6	68.3	8.9	 20
170	  6	105.3	17.1	 20
171	  6	79.5	9.0	 16
172	  6	67.0	10.5	 25
173	  6	49.0	8.1	 25
174	  6	94.0	9.7	 20
175	  6	57.0	9.5	 25
176	  6	121.0	13.4	 25
177	  6	126.8	15.1	 20
178	  6	148.0	16.7	 25
179	  6	74.3	12.1	 20
180	  6	58.5	6.0	 16
181	  6	85.0	17.8	 20
182	  6	50.3	8.6	 20
183	  6	51.8	13.3	 20
184	  6	86.0	10.8	 25
185	  6	50.0	7.8	 25
186	  6	46.3	9.9	 20
187	  6	52.0	15.1	 25
188	  6	49.0	7.6	 25
189	  6	49.8	6.5	 20
190	  6	46.5	8.1	 20
191	  6	53.3	8.3	 20
192	  6	53.0	8.6	 16
193	  6	295.3	35.9	 20
194	  6	561.0	33.8	 25
195	  6	314.5	18.9	 20
196	  6	263.0	21.3	 25
197	  6	402.0	27.4	 25
198	  6	228.3	23.2	 20
199	  6	294.0	31.6	 25
200	  6	62.0	11.0	 25
201	  6	60.8	8.9	 16
202	  6	191.5	23.9	 20
203	  6	72.3	10.5	 20
204	  6	150.5	20.1	 20
205	  6	52.0	8.9	 25
206	  6	63.0	6.7	 25
207	  6	80.0	12.0	 20
208	  6	49.0	7.3	 25
209	  6	47.0	8.0	 25
210	  6	48.5	8.2	 20
211	  6	60.0	9.5	 25
212	  6	41.5	7.6	 20
213	  6	50.3	8.4	 16
214	  6	59.3	9.5	 20
215	  6	51.0	8.4	 20
216	  6	72.0	11.8	 25
217	  6	1046.0	159.6	 25
218	  6	176.0	14.5	 20
219	  6	73.0	9.8	 25
220	  6	599.0	48.6	 25
221	  6	641.0	43.5	 20
222	  6	315.8	23.2	 20
223	  6	314.3	18.3	 20
224	  6	718.3	65.2	 16
225	  6	496.8	47.9	 20
226	  6	234.0	23.9	 25
227	  6	140.8	12.7	 20
228	  6	136.0	19.4	 25
229	  6	48.0	5.6	 25
230	  6	49.3	7.8	 20
231	  6	45.0	8.5	 25
232	  6	46.0	8.2	 25
233	  6	48.0	5.1	 16
234	  6	49.3	7.8	 20
235	  6	49.3	7.8	 20
236	  6	49.3	8.4	 16
237	  6	52.0	7.6	 25
238	  6	50.0	6.7	 25
239	  6	58.3	9.3	 20
240	  6	52.0	9.0	 25
241	  6	52.0	9.3	 25
242	  6	53.8	11.0	 20
243	  6	216.0	35.7	 25
244	  6	65.5	9.5	 20
245	  6	108.0	11.9	 16
246	  6	57.3	10.0	 20
247	  6	67.3	11.2	 20
248	  6	62.3	9.2	 20
249	  6	111.0	15.0	 25
250	  6	79.0	10.7	 25
251	  6	50.5	7.4	 20
252	  6	43.0	7.0	 25
253	  6	58.0	8.0	 25
254	  6	52.0	8.9	 20
255	  6	53.3	8.3	 20
256	  6	57.0	9.4	 20
257	  6	51.0	8.6	 16
258	  6	50.5	7.5	 20
259	  6	49.0	7.5	 25
260	  6	56.3	7.6	 20
261	  6	83.0	22.2	 25
262	  6	76.0	17.0	 25
263	  6	47.3	6.7	 20
264	  6	44.0	6.8	 25
265	  6	48.0	7.5	 25
266	  6	45.5	10.5	 16
267	  6	53.3	6.7	 20
268	  6	60.0	11.1	 20
269	  6	58.3	8.9	 20
270	  6	74.0	11.0	 25
271	  6	121.0	16.4	 25
272	  6	107.5	15.1	 20
273	  6	105.0	12.3	 25
274	  6	62.0	9.7	 25
275	  6	114.0	15.0	 20
276	  6	59.0	6.8	 25
277	  6	83.0	8.5	 20
278	  6	187.3	20.1	 16
279	  6	55.3	7.6	 20
280	  6	46.0	7.3	 25
281	  6	44.3	7.2	 20
282	  6	46.0	6.2	 25
283	  6	47.0	6.8	 25
284	  6	51.3	10.6	 20
285	  6	86.0	12.3	 25
286	  6	122.0	15.7	 25
287	  6	128.0	20.5	 20
288	  6	156.5	20.2	 20
289	  6	68.3	9.0	 20
290	  6	82.0	11.0	 16
291	  6	64.0	13.9	 25
292	  6	119.0	16.1	 25
293	  6	110.3	12.8	 20
294	  6	62.0	9.6	 25
295	  6	52.3	7.9	 20
296	  6	45.0	8.1	 25
297	  6	48.0	8.8	 25
298	  6	47.3	7.4	 16
299	  6	53.3	15.7	 20
300	  6	55.0	9.8	 20
301	  6	60.5	10.3	 16
302	  6	46.0	7.2	 25
303	  6	222.0	31.7	 25
304	  6	49.3	8.7	 20
305	  6	46.0	8.0	 25
306	  6	55.0	9.2	 25
307	  6	59.0	7.8	 20
308	  6	60.0	8.7	 25
309	  6	46.3	6.1	 20
310	  6	46.0	3.4	 16
311	  6	48.0	6.4	 20
312	  6	112.5	23.4	 20
313	  6	273.8	26.3	 20
314	  6	99.0	15.6	 25
315	  6	59.0	11.9	 25
316	  6	53.0	9.2	 20
317	  6	84.0	11.0	 25
318	  6	56.0	8.9	 25
319	  6	74.5	13.9	 20
320	  6	60.3	9.2	 20
321	  6	360.5	33.9	 20
322	  6	169.8	22.5	 16
323	  6	214.5	18.1	 20
324	  6	89.0	12.1	 25
325	  6	185.5	23.2	 20
326	  6	52.0	10.7	 25
327	  6	46.0	7.8	 25
328	  6	46.0	7.5	 20
329	  6	46.0	11.8	 25
330	  6	47.0	8.3	 25
331	  6	44.3	6.6	 16
332	  6	45.0	5.6	 20
333	  6	44.0	7.0	 20
334	  6	46.3	7.5	 16
335	  6	44.0	7.4	 25
336	  6	51.0	7.6	 25
337	  6	49.0	9.4	 20
338	  6	46.0	8.3	 25
339	  6	48.0	7.1	 25
340	  6	66.0	10.1	 20
341	  6	92.0	19.1	 25
342	  6	46.3	8.2	 20
343	  6	47.0	9.5	 16
344	  6	51.8	10.3	 20
345	  6	47.0	8.3	 25
346	  6	55.8	15.0	 20
347	  6	46.0	6.8	 25
348	  6	56.0	9.2	 25
349	  6	49.0	9.0	 20
350	  6	48.0	9.4	 25
351	  6	46.0	7.5	 25
352	  6	50.8	10.6	 20
353	  6	48.5	8.2	 20
354	  6	56.3	8.3	 20
355	  6	59.0	8.4	 16
356	  6	46.0	7.7	 25
357	  6	47.0	8.4	 25
358	  6	48.5	6.9	 20
359	  6	47.0	6.5	 25
360	  6	48.0	7.0	 25
361	  6	53.5	7.5	 20
362	  6	59.0	10.4	 25
363	  6	47.0	6.9	 20
364	  6	52.0	6.6	 16
365	  6	48.8	8.5	 20
366	  6	45.3	8.3	 20
367	  6	59.0	11.6	 20
368	  6	162.0	21.3	 25
369	  6	52.0	9.0	 25
370	  6	76.8	12.8	 20
371	  6	86.0	11.6	 25
372	  6	242.0	18.2	 25
373	  6	67.0	12.3	 20
374	  6	47.0	7.8	 20
375	  6	59.8	10.5	 16
376	  6	44.3	6.6	 20
377	  6	47.0	7.7	 20
378	  6	45.5	7.5	 20
379	  6	52.0	6.9	 25
380	  6	45.0	7.3	 25
381	  6	66.8	10.4	 20
382	  6	67.0	11.9	 25
383	  6	69.0	9.0	 25
384	  6	50.8	7.2	 20
385	  6	46.5	5.7	 20
386	  6	143.0	20.1	 20
387	  6	45.3	10.0	 16
388	  6	49.8	7.5	 20
389	  6	57.0	9.2	 25
390	  6	52.0	8.9	 20
391	  6	82.0	12.0	 25
392	  6	177.0	22.2	 25
393	  6	86.5	13.8	 20
394	  6	93.0	15.2	 25
395	  6	161.0	22.5	 25
396	  6	51.5	6.6	 16
397	  6	50.3	7.4	 20
398	  6	45.8	8.2	 20
399	  6	42.3	7.7	 16
400	  6	50.0	9.7	 25
401	  6	53.0	9.2	 25
402	  6	88.8	11.4	 20
403	  6	689.0	73.8	 25
404	  6	159.0	19.7	 25
405	  6	58.8	10.3	 20
406	  6	48.0	8.1	 25
407	  6	46.3	7.5	 20
408	  6	45.5	6.9	 16
409	  6	48.0	7.1	 20
410	  6	61.0	7.5	 25
411	  6	143.3	15.6	 20
412	  6	57.0	9.8	 25
413	  6	47.0	8.0	 25
414	  6	277.3	47.3	 20
415	  6	67.0	11.9	 25
416	  6	105.0	13.9	 25
417	  6	71.3	11.8	 20
418	  6	169.0	35.3	 20
419	  6	1213.3	66.6	 20
420	  6	129.3	11.3	 16
421	  6	77.0	11.5	 25
422	  6	72.0	13.5	 25
423	  6	228.0	25.6	 20
424	  6	202.0	19.2	 25
425	  6	114.0	15.6	 25
426	  6	53.8	8.4	 20
427	  6	60.0	9.7	 25
428	  6	300.0	30.3	 25
429	  6	97.8	12.7	 16
430	  6	55.3	9.3	 20
431	  6	49.5	7.7	 20
432	  6	44.0	3.5	 20
433	  6	51.0	10.2	 25
434	  6	47.0	7.4	 25
435	  6	46.0	6.7	 20
436	  6	48.0	8.4	 25
437	  6	43.0	7.7	 25
438	  6	52.0	8.3	 20
439	  6	44.5	7.8	 20
440	  6	51.3	7.9	 20
441	  6	50.5	6.7	 16
442	  6	130.3	23.6	 20
443	  6	73.0	9.5	 25
444	  6	63.8	12.1	 20
445	  6	55.0	8.1	 25
446	  6	66.0	10.4	 25
447	  6	94.0	15.2	 20
448	  6	109.0	12.5	 25
449	  6	217.0	114.4	 25
450	  6	92.8	10.0	 16
451	  6	51.0	7.3	 20
452	  6	77.8	13.3	 20
453	  6	52.5	8.2	 16
454	  6	65.0	7.9	 25
455	  6	48.0	6.9	 20
456	  6	48.0	9.1	 25
457	  6	73.0	12.2	 25
458	  6	63.5	8.3	 20
459	  6	45.0	7.5	 25
460	  6	49.0	10.2	 25
461	  6	47.0	9.4	 16
462	  6	46.3	8.6	 20
463	  6	91.0	11.2	 20
464	  6	78.3	13.8	 16
465	  6	101.0	11.8	 25
466	  6	123.0	17.2	 25
467	  6	178.5	18.9	 20
468	  6	155.0	20.1	 25
469	  6	50.0	7.6	 25
470	  6	53.0	9.1	 20
471	  6	47.0	6.9	 25
472	  6	44.3	8.3	 20
473	  6	44.5	5.8	 16
474	  6	52.3	10.6	 20
475	  6	48.3	8.5	 20
476	  6	70.3	13.2	 20
477	  6	46.0	6.9	 25
478	  6	46.0	6.7	 25
479	  6	127.5	14.7	 20
480	  6	60.0	8.5	 25
481	  6	58.0	9.7	 25
482	  6	98.0	12.0	 20
483	  6	141.8	20.4	 20
484	  6	158.0	14.9	 20
485	  6	74.0	19.4	 16
486	  6	50.0	8.5	 25
487	  6	145.0	21.3	 25
488	  6	69.5	11.3	 20
489	  6	200.0	22.3	 25
490	  6	78.0	10.7	 25
491	  6	176.0	23.2	 20
492	  6	55.0	9.8	 25
493	  6	112.0	16.7	 25
494	  6	326.5	21.4	 16
495	  6	48.3	7.4	 20
496	  6	97.3	18.1	 20
497	  6	67.5	10.6	 20
498	  6	56.0	11.4	 25
499	  6	93.0	16.1	 25
500	  6	85.3	11.3	 20
501	  6	64.0	11.0	 25
502	  6	115.0	14.0	 25
503	  6	269.8	24.2	 20
504	  6	164.3	14.6	 20
505	  6	117.3	13.8	 20
506	  6	257.0	18.6	 16
507	  6	345.0	24.8	 20
508	  6	71.0	9.5	 25
509	  6	64.5	9.0	 20
510	  6	74.0	9.8	 25
511	  6	46.0	5.6	 25
512	  6	58.3	9.0	 20
513	  6	46.0	10.4	 25
514	  6	45.0	6.4	 25
515	  6	46.5	8.4	 16
516	  6	59.3	9.8	 20
517	  6	54.3	12.4	 20
518	  6	98.5	10.7	 16
519	  6	53.0	5.9	 25
520	  6	77.0	10.6	 25
521	  6	58.3	10.5	 20
522	  6	57.0	8.4	 25
523	  6	81.0	12.7	 25
524	  6	80.5	10.9	 20
525	  6	54.0	8.9	 25
526	  6	95.8	13.8	 20
527	  6	54.3	8.4	 16
528	  6	47.3	8.7	 20
529	  6	45.5	7.9	 20
530	  6	55.8	10.0	 20
531	  6	45.0	7.7	 25
532	  6	47.0	7.0	 25
533	  6	50.0	7.8	 20
534	  6	85.0	12.1	 25
535	  6	107.8	15.3	 20
536	  6	51.0	7.8	 25
537	  6	48.8	6.8	 20
538	  6	48.0	8.0	 16
539	  6	49.8	8.2	 20
540	  6	50.3	8.1	 20
541	  6	57.0	9.4	 20
542	  6	114.0	15.5	 25
543	  6	67.0	8.3	 25
544	  6	48.8	8.5	 20
545	  6	58.0	9.6	 25
546	  6	110.0	17.6	 25
547	  6	52.0	9.8	 20
548	  6	127.8	23.4	 20
549	  6	381.3	34.0	 20
550	  6	118.8	13.4	 16
551	  6	172.0	18.6	 25
552	  6	70.0	9.8	 25
553	  6	60.0	9.0	 20
554	  6	133.0	18.3	 25
555	  6	77.0	10.4	 25
556	  6	541.5	86.4	 20
557	  6	94.0	15.2	 25
558	  6	167.0	18.9	 25
559	  6	231.5	22.8	 16
560	  6	68.0	11.8	 20
561	  6	176.8	18.9	 20
562	  6	56.8	8.7	 20
563	  6	47.0	7.2	 25
564	  6	68.0	9.3	 25
565	  6	68.0	9.8	 20
566	  6	66.0	12.0	 25
567	  6	65.0	10.0	 25
568	  6	117.5	13.3	 20
569	  6	135.0	22.7	 25
570	  6	339.5	41.1	 20
571	  6	256.3	18.5	 16
572	  6	251.3	23.4	 20
573	  6	77.0	8.6	 25
574	  6	66.5	12.1	 20
575	  6	59.0	6.7	 25
576	  6	47.0	5.7	 25
577	  6	51.3	8.2	 20
578	  6	48.0	8.4	 25
579	  6	45.0	8.1	 25
580	  6	45.0	7.1	 16
581	  6	59.5	9.2	 20
582	  6	57.5	8.8	 20
583	  6	57.3	6.6	 16
584	  6	95.0	13.3	 25
585	  6	61.0	11.0	 25
586	  6	53.0	8.0	 20
587	  6	61.0	8.6	 25
588	  6	53.0	8.4	 25
589	  6	45.0	6.4	 20
590	  6	51.0	8.5	 25
591	  6	161.5	31.3	 20
592	  6	75.5	11.0	 16
593	  6	59.0	7.5	 20
594	  6	47.8	8.7	 20
595	  6	48.8	7.7	 20
596	  6	60.0	9.8	 25
597	  6	79.0	11.3	 25
598	  6	52.0	7.9	 20
599	  6	72.0	9.3	 25
600	  6	265.0	33.5	 25
601	  6	93.3	11.4	 20
602	  6	85.3	10.8	 20
603	  6	48.3	7.0	 20
604	  6	48.3	8.9	 16
605	  6	45.0	7.8	 20
606	  6	46.0	7.1	 25
607	  6	136.3	14.9	 20
608	  6	330.0	30.6	 25
609	  6	84.0	13.8	 25
610	  6	122.5	12.9	 20
611	  6	983.0	72.8	 25
612	  6	194.0	26.9	 25
613	  6	236.0	20.3	 16
614	  6	64.5	9.4	 20
615	  6	71.8	5.9	 16
616	  6	49.5	5.8	 20
617	  6	124.0	14.9	 25
618	  6	45.8	10.3	 20
619	  6	49.0	8.2	 25
620	  6	54.0	7.1	 25
621	  6	86.5	8.9	 20
622	  6	68.0	8.9	 25
623	  6	48.0	6.9	 25
624	  6	41.3	7.4	 16
625	  6	115.0	14.3	 20
626	  6	131.5	19.2	 20
627	  6	64.0	11.4	 20
628	  6	252.0	24.7	 25
629	  6	58.0	10.4	 25
630	  6	64.0	10.2	 20
631	  6	63.0	10.2	 25
632	  6	49.0	5.9	 25
633	  6	50.5	8.3	 20
634	  6	61.0	8.2	 25
635	  6	71.3	11.6	 20
636	  6	333.3	29.0	 16
637	  6	82.5	10.3	 20
638	  6	134.0	16.7	 25
639	  6	1319.0	150.3	 20
  0	  7	52.3	7.5	 20
  1	  7	213.3	23.1	 20
  2	  7	60.8	9.4	 20
  3	  7	44.0	5.9	 25
  4	  7	47.0	7.3	 25
  5	  7	44.8	9.1	 20
  6	  7	52.0	8.1	 25
  7	  7	66.0	7.0	 25
  8	  7	44.5	6.9	 20
  9	  7	45.5	8.2	 20
 10	  7	81.3	13.7	 20
 11	  7	46.3	7.3	 16
 12	  7	48.5	9.9	 20
 13	  7	49.0	7.1	 25
 14	  7	41.3	4.9	 20
 15	  7	47.0	7.8	 25
 16	  7	40.0	6.2	 25
 17	  7	45.3	7.8	 20
 18	  7	1157.0	179.2	 25
 19	  7	58.0	13.4	 25
 20	  7	1999.5	86.5	 16
 21	  7	67.5	12.2	 20
 22	  7	68.5	10.5	 20
 23	  7	84.3	9.0	 16
 24	  7	104.0	14.9	 25
 25	  7	98.0	19.6	 25
 26	  7	49.5	7.9	 20
 27	  7	165.0	23.4	 25
 28	  7	106.0	17.1	 25
 29	  7	491.3	37.4	 20
 30	  7	424.0	28.9	 25
 31	  7	516.0	36.0	 16
 32	  7	90.0	21.3	 20
 33	  7	305.5	33.0	 20
 34	  7	177.0	23.7	 20
 35	  7	171.0	25.5	 25
 36	  7	52.0	9.8	 25
 37	  7	88.3	11.6	 20
 38	  7	191.0	38.1	 25
 39	  7	55.0	6.5	 25
 40	  7	80.5	10.2	 20
 41	  7	217.0	29.4	 25
 42	  7	170.3	25.2	 20
 43	  7	86.0	12.6	 16
 44	  7	63.3	7.7	 20
 45	  7	59.0	7.4	 25
 46	  7	242.0	27.3	 20
 47	  7	44.0	7.7	 25
 48	  7	44.0	5.8	 25
 49	  7	89.3	11.8	 20
 50	  7	48.0	8.4	 25
 51	  7	48.0	10.7	 25
 52	  7	40.8	5.8	 20
 53	  7	46.3	7.6	 20
 54	  7	45.5	8.4	 20
 55	  7	48.3	9.6	 16
 56	  7	50.0	8.5	 25
 57	  7	101.0	12.9	 25
 58	  7	62.8	11.8	 20
 59	  7	60.0	8.7	 25
 60	  7	56.0	7.7	 25
 61	  7	38.0	6.9	 20
 62	  7	56.0	9.1	 25
 63	  7	1423.0	124.4	 20
 64	  7	1459.0	62.6	 16
 65	  7	1478.8	62.4	 20
 66	  7	60.0	10.2	 20
 67	  7	40.3	7.2	 20
 68	  7	54.0	9.2	 25
 69	  7	1442.0	199.2	 25
 70	  7	1444.8	152.3	 20
 71	  7	1422.0	103.6	 25
 72	  7	54.0	10.6	 25
 73	  7	38.5	5.0	 20
 74	  7	1457.8	251.8	 20
 75	  7	57.8	8.3	 20
 76	  7	49.0	8.0	 16
 77	  7	50.3	7.6	 20
 78	  7	1379.0	225.0	 25
 79	  7	42.3	6.6	 20
 80	  7	59.0	9.8	 25
 81	  7	1437.0	132.0	 25
 82	  7	1455.0	119.2	 20
 83	  7	1411.0	107.5	 25
 84	  7	54.0	8.9	 25
 85	  7	44.0	7.2	 16
 86	  7	53.3	7.8	 20
 87	  7	1480.8	68.6	 20
 88	  7	1519.5	61.9	 16
 89	  7	1411.0	218.9	 25
 90	  7	51.0	7.8	 25
 91	  7	43.0	6.2	 20
 92	  7	1489.0	180.9	 25
 93	  7	49.0	7.7	 25
 94	  7	51.0	8.5	 20
 95	  7	52.0	11.1	 25
 96	  7	1330.0	144.8	 20
 97	  7	40.0	6.1	 16
 98	  7	51.3	7.2	 20
 99	  7	58.0	8.8	 20
100	  7	1322.8	164.0	 20
101	  7	53.0	6.8	 25
102	  7	53.0	9.3	 25
103	  7	40.3	7.2	 20
104	  7	1424.0	135.9	 25
105	  7	49.0	6.2	 25
106	  7	51.3	7.4	 20
107	  7	54.3	8.4	 20
108	  7	49.3	6.9	 20
109	  7	34.5	4.7	 16
110	  7	36.0	8.1	 25
111	  7	69.5	8.5	 20
112	  7	62.0	9.1	 25
113	  7	65.0	9.8	 25
114	  7	106.0	13.3	 20
115	  7	40.0	7.0	 25
116	  7	1266.0	137.9	 25
117	  7	53.0	9.2	 20
118	  7	52.3	8.3	 20
119	  7	52.8	8.7	 20
120	  7	1356.5	74.6	 16
121	  7	43.0	7.6	 25
122	  7	55.0	8.1	 25
123	  7	1465.0	195.8	 20
124	  7	1397.0	161.9	 25
125	  7	1381.0	173.8	 25
126	  7	54.0	8.5	 20
127	  7	42.0	8.3	 25
128	  7	37.3	7.8	 20
129	  7	46.0	7.9	 16
130	  7	60.3	12.2	 20
131	  7	46.8	7.0	 20
132	  7	53.8	8.1	 20
133	  7	41.0	7.1	 25
134	  7	54.0	9.7	 25
135	  7	1396.0	150.3	 20
136	  7	1380.0	104.9	 25
137	  7	1356.0	151.8	 25
138	  7	56.3	8.0	 20
139	  7	41.3	7.6	 20
140	  7	55.0	6.1	 20
141	  7	1335.5	77.1	 16
142	  7	58.0	10.5	 20
143	  7	50.0	7.7	 25
144	  7	53.0	8.4	 20
145	  7	40.0	6.6	 25
146	  7	57.0	9.1	 25
147	  7	1388.8	137.1	 20
148	  7	1441.0	170.5	 25
149	  7	1410.0	194.8	 25
150	  7	57.5	8.9	 16
151	  7	41.0	6.6	 20
152	  7	1537.5	163.5	 20
153	  7	51.5	10.2	 16
154	  7	53.0	8.8	 25
155	  7	53.0	8.2	 25
156	  7	1398.8	103.3	 20
157	  7	43.0	7.3	 25
158	  7	40.0	5.8	 25
159	  7	44.8	9.9	 20
160	  7	45.0	8.8	 25
161	  7	43.3	8.1	 20
162	  7	43.8	8.6	 16
163	  7	45.0	6.9	 20
164	  7	70.0	9.5	 20
165	  7	52.0	7.7	 20
166	  7	56.0	8.4	 25
167	  7	1768.0	81.3	 25
168	  7	1594.5	110.2	 20
169	  7	55.0	8.2	 25
170	  7	47.0	7.3	 25
171	  7	46.0	7.2	 20
172	  7	45.8	6.3	 20
173	  7	59.5	9.2	 20
174	  7	63.3	5.9	 16
175	  7	69.0	10.4	 25
176	  7	114.0	16.0	 25
177	  7	124.0	14.5	 20
178	  7	142.0	20.2	 25
179	  7	66.0	9.2	 25
180	  7	59.3	7.1	 20
181	  7	71.0	7.4	 25
182	  7	55.0	11.0	 25
183	  7	335.5	21.8	 16
184	  7	428.3	30.7	 20
185	  7	131.5	30.0	 20
186	  7	76.5	10.1	 20
187	  7	231.0	34.7	 25
188	  7	48.0	10.1	 25
189	  7	48.5	7.7	 20
190	  7	49.0	9.2	 25
191	  7	43.0	6.0	 20
192	  7	127.0	24.7	 25
193	  7	108.0	15.6	 25
194	  7	183.5	18.9	 16
195	  7	69.5	7.8	 20
196	  7	126.8	19.9	 20
197	  7	353.8	31.7	 20
198	  7	364.0	47.2	 25
199	  7	350.0	34.6	 25
200	  7	60.8	13.2	 20
201	  7	93.0	15.8	 25
202	  7	211.0	42.9	 25
203	  7	55.0	9.3	 20
204	  7	54.8	9.4	 20
205	  7	49.5	7.6	 20
206	  7	60.0	7.3	 16
207	  7	51.3	7.6	 20
208	  7	45.0	7.3	 25
209	  7	55.8	9.4	 20
210	  7	56.0	9.4	 25
211	  7	45.0	4.9	 25
212	  7	44.3	5.2	 20
213	  7	51.0	8.2	 25
214	  7	71.0	11.0	 25
215	  7	86.5	12.4	 16
216	  7	75.5	11.2	 20
217	  7	109.0	19.6	 20
218	  7	104.3	12.7	 16
219	  7	117.0	16.7	 25
220	  7	63.0	12.2	 25
221	  7	70.3	12.9	 20
222	  7	233.0	26.0	 25
223	  7	363.0	61.3	 25
224	  7	515.8	43.0	 20
225	  7	191.0	35.1	 25
226	  7	105.0	16.0	 20
227	  7	1545.8	74.8	 16
228	  7	280.5	25.8	 20
229	  7	78.3	8.5	 20
230	  7	51.5	5.8	 20
231	  7	98.0	15.2	 25
232	  7	110.0	19.4	 25
233	  7	131.5	19.9	 20
234	  7	47.0	6.8	 25
235	  7	204.0	21.0	 25
236	  7	46.0	8.5	 20
237	  7	81.5	10.9	 20
238	  7	49.5	8.2	 20
239	  7	52.3	7.5	 16
240	  7	56.0	10.2	 20
241	  7	47.0	9.4	 25
242	  7	46.0	5.5	 20
243	  7	50.0	8.5	 25
244	  7	96.0	12.9	 25
245	  7	125.5	17.2	 20
246	  7	159.0	20.0	 25
247	  7	155.0	21.9	 25
248	  7	444.8	33.5	 16
249	  7	276.0	24.5	 20
250	  7	237.0	28.5	 20
251	  7	128.3	14.4	 20
252	  7	49.0	8.4	 25
253	  7	84.0	14.3	 25
254	  7	63.5	9.1	 20
255	  7	99.0	14.1	 25
256	  7	72.0	13.4	 25
257	  7	55.8	11.3	 20
258	  7	45.0	7.5	 25
259	  7	44.3	7.3	 20
260	  7	71.5	8.9	 16
261	  7	56.0	7.5	 20
262	  7	64.0	16.7	 25
263	  7	144.3	15.4	 20
264	  7	49.0	8.7	 25
265	  7	60.0	9.8	 25
266	  7	44.8	9.3	 20
267	  7	45.0	8.2	 25
268	  7	597.0	83.7	 25
269	  7	803.5	41.4	 16
270	  7	101.5	19.3	 20
271	  7	106.8	21.5	 16
272	  7	1006.5	108.6	 20
273	  7	211.0	23.2	 25
274	  7	199.3	13.2	 20
275	  7	147.0	20.2	 25
276	  7	1409.0	143.9	 25
277	  7	85.0	15.2	 20
278	  7	779.0	85.6	 25
279	  7	663.0	77.4	 25
280	  7	1130.5	49.0	 16
281	  7	139.3	16.9	 20
282	  7	122.5	16.3	 20
283	  7	86.5	13.0	 16
284	  7	47.0	7.0	 25
285	  7	65.0	9.0	 25
286	  7	53.3	8.3	 20
287	  7	70.0	13.4	 25
288	  7	106.0	11.7	 25
289	  7	1330.5	104.6	 20
290	  7	707.0	54.8	 25
291	  7	81.3	12.7	 20
292	  7	49.3	7.4	 16
293	  7	60.0	9.2	 20
294	  7	61.3	9.1	 20
295	  7	337.5	27.4	 20
296	  7	211.0	19.6	 25
297	  7	240.0	25.8	 25
298	  7	171.8	25.5	 20
299	  7	93.0	16.3	 25
300	  7	163.0	28.6	 25
301	  7	46.8	7.6	 20
302	  7	43.3	8.6	 20
303	  7	60.0	10.4	 20
304	  7	67.3	8.5	 16
305	  7	73.8	11.0	 20
306	  7	44.0	6.4	 25
307	  7	90.3	14.2	 20
308	  7	84.0	10.6	 25
309	  7	57.0	8.1	 25
310	  7	58.5	8.3	 20
311	  7	47.0	8.6	 25
312	  7	54.0	7.3	 25
313	  7	124.5	13.9	 16
314	  7	126.0	23.9	 20
315	  7	139.5	23.2	 20
316	  7	67.0	10.1	 20
317	  7	55.0	9.2	 25
318	  7	52.0	8.9	 25
319	  7	56.5	7.2	 20
320	  7	50.0	9.5	 25
321	  7	257.0	30.0	 25
322	  7	48.0	7.3	 20
323	  7	93.0	18.4	 25
324	  7	128.3	20.0	 20
325	  7	51.0	5.3	 16
326	  7	227.5	25.0	 20
327	  7	50.0	8.6	 25
328	  7	48.0	7.2	 20
329	  7	57.0	11.4	 25
330	  7	45.0	6.5	 25
331	  7	53.0	9.1	 20
332	  7	46.0	7.5	 25
333	  7	48.0	6.7	 25
334	  7	47.8	6.0	 20
335	  7	51.5	9.1	 20
336	  7	47.0	7.6	 20
337	  7	89.0	10.3	 16
338	  7	177.0	20.9	 25
339	  7	109.0	12.3	 25
340	  7	93.3	9.5	 20
341	  7	48.0	6.7	 25
342	  7	45.0	6.7	 25
343	  7	57.3	10.9	 20
344	  7	48.0	6.5	 25
345	  7	54.0	10.1	 20
346	  7	49.3	9.9	 16
347	  7	52.5	8.2	 20
348	  7	172.3	18.0	 20
349	  7	98.3	9.3	 20
350	  7	157.0	18.9	 25
351	  7	72.5	11.6	 20
352	  7	79.0	12.5	 25
353	  7	68.0	13.7	 25
354	  7	107.0	15.9	 20
355	  7	75.0	13.1	 25
356	  7	43.8	6.9	 20
357	  7	45.8	6.8	 16
358	  7	47.3	6.2	 20
359	  7	84.3	12.4	 20
360	  7	88.0	12.2	 20
361	  7	44.0	6.5	 25
362	  7	49.0	8.5	 25
363	  7	48.8	10.0	 20
364	  7	172.0	32.9	 25
365	  7	108.0	12.1	 25
366	  7	64.3	7.0	 20
367	  7	59.0	9.3	 20
368	  7	70.0	9.5	 20
369	  7	317.3	23.1	 16
370	  7	682.3	51.3	 20
371	  7	260.0	23.1	 25
372	  7	129.0	16.5	 20
373	  7	180.0	24.6	 25
374	  7	57.0	8.7	 25
375	  7	57.8	8.9	 20
376	  7	61.0	10.6	 25
377	  7	44.0	5.7	 25
378	  7	46.3	7.5	 16
379	  7	99.5	16.0	 20
380	  7	50.3	8.4	 20
381	  7	56.3	7.3	 16
382	  7	51.0	7.0	 25
383	  7	48.0	11.0	 25
384	  7	56.5	8.9	 20
385	  7	125.0	21.5	 25
386	  7	51.0	8.0	 25
387	  7	45.0	7.9	 20
388	  7	51.0	7.0	 25
389	  7	42.3	7.3	 20
390	  7	50.8	8.6	 16
391	  7	48.3	8.4	 20
392	  7	61.0	11.7	 25
393	  7	55.3	9.3	 20
394	  7	78.0	13.8	 25
395	  7	46.0	8.3	 25
396	  7	49.3	11.7	 20
397	  7	363.0	53.4	 25
398	  7	51.0	9.8	 25
399	  7	49.3	7.1	 20
400	  7	54.5	8.8	 20
401	  7	133.0	21.2	 20
402	  7	123.8	16.7	 16
403	  7	306.0	35.0	 25
404	  7	140.0	15.4	 25
405	  7	137.5	15.8	 20
406	  7	54.0	7.5	 25
407	  7	61.0	10.4	 25
408	  7	44.3	5.9	 20
409	  7	84.0	14.1	 25
410	  7	66.3	8.2	 20
411	  7	119.0	15.6	 16
412	  7	75.5	8.5	 20
413	  7	360.0	36.1	 20
414	  7	154.0	23.2	 20
415	  7	135.0	14.8	 25
416	  7	68.0	9.2	 25
417	  7	76.3	13.8	 20
418	  7	194.0	24.3	 25
419	  7	1550.0	229.3	 25
420	  7	220.3	29.4	 20
421	  7	166.8	25.0	 20
422	  7	48.8	7.0	 20
423	  7	102.3	11.6	 16
424	  7	98.8	13.2	 20
425	  7	127.0	21.0	 25
426	  7	75.3	11.1	 20
427	  7	96.0	14.3	 25
428	  7	174.0	21.3	 25
429	  7	238.0	30.5	 20
430	  7	57.0	8.7	 25
431	  7	114.0	23.5	 20
432	  7	73.8	12.1	 20
433	  7	43.0	7.9	 20
434	  7	46.5	8.3	 16
435	  7	99.0	14.4	 20
436	  7	54.0	9.0	 25
437	  7	44.5	5.4	 20
438	  7	49.0	8.6	 25
439	  7	65.0	10.8	 25
440	  7	68.0	12.5	 20
441	  7	64.0	12.0	 25
442	  7	57.0	9.9	 25
443	  7	168.0	17.9	 16
444	  7	43.0	9.4	 20
445	  7	67.0	9.6	 20
446	  7	69.3	7.0	 16
447	  7	45.0	8.6	 25
448	  7	188.0	30.9	 25
449	  7	150.0	14.1	 20
450	  7	215.0	30.8	 25
451	  7	307.0	27.1	 25
452	  7	217.8	33.7	 20
453	  7	59.0	9.3	 25
454	  7	52.0	11.3	 20
455	  7	55.3	8.4	 16
456	  7	356.3	46.7	 20
457	  7	64.0	8.3	 25
458	  7	48.0	8.9	 20
459	  7	50.0	8.7	 25
460	  7	47.0	7.4	 25
461	  7	58.5	10.4	 20
462	  7	57.0	7.1	 25
463	  7	447.0	82.5	 25
464	  7	520.3	115.5	 20
465	  7	67.3	13.4	 20
466	  7	530.0	30.2	 20
467	  7	592.0	33.4	 16
468	  7	241.0	23.1	 25
469	  7	61.0	7.7	 25
470	  7	41.0	4.9	 20
471	  7	83.0	14.4	 25
472	  7	42.0	6.2	 25
473	  7	62.3	7.8	 20
474	  7	1076.0	246.2	 25
475	  7	57.0	8.6	 25
476	  7	119.3	16.8	 16
477	  7	67.3	10.3	 20
478	  7	166.3	18.6	 20
479	  7	68.3	12.5	 20
480	  7	49.0	9.4	 25
481	  7	45.0	7.7	 25
482	  7	116.5	17.5	 20
483	  7	181.0	24.9	 25
484	  7	99.0	13.6	 25
485	  7	92.5	24.0	 20
486	  7	48.3	7.3	 20
487	  7	865.8	97.7	 20
488	  7	84.0	12.1	 16
489	  7	261.8	23.8	 20
490	  7	72.0	10.4	 25
491	  7	111.5	14.9	 20
492	  7	207.0	31.6	 25
493	  7	399.0	58.8	 25
494	  7	244.3	21.8	 20
495	  7	96.0	16.3	 25
496	  7	173.0	31.5	 25
497	  7	132.5	15.4	 16
498	  7	1341.8	143.7	 20
499	  7	86.5	11.0	 20
500	  7	106.0	15.3	 16
501	  7	333.0	32.6	 25
502	  7	265.0	22.1	 25
503	  7	147.3	13.9	 20
504	  7	77.0	10.3	 25
505	  7	88.0	12.8	 25
506	  7	283.5	35.0	 20
507	  7	401.0	50.3	 25
508	  7	80.3	11.6	 20
509	  7	188.0	14.5	 16
510	  7	178.8	19.8	 20
511	  7	66.0	9.3	 16
512	  7	50.0	7.5	 25
513	  7	46.0	5.3	 25
514	  7	204.3	29.9	 20
515	  7	52.0	9.9	 25
516	  7	139.0	19.2	 25
517	  7	48.3	7.9	 20
518	  7	353.0	80.2	 25
519	  7	69.3	8.6	 20
520	  7	68.0	9.9	 16
521	  7	259.8	25.2	 20
522	  7	86.3	13.9	 20
523	  7	915.0	74.3	 20
524	  7	2869.0	335.0	 25
525	  7	87.0	12.9	 25
526	  7	99.0	11.0	 20
527	  7	226.0	35.3	 25
528	  7	1124.0	188.3	 25
529	  7	74.3	12.6	 20
530	  7	49.3	8.7	 20
531	  7	53.3	9.0	 20
532	  7	148.3	13.7	 16
533	  7	464.0	55.0	 25
534	  7	150.0	26.1	 25
535	  7	104.3	10.9	 20
536	  7	57.0	8.9	 25
537	  7	46.0	6.1	 25
538	  7	412.5	56.9	 20
539	  7	52.0	6.3	 25
540	  7	90.0	11.8	 25
541	  7	226.5	19.2	 16
542	  7	483.8	61.7	 20
543	  7	371.5	41.6	 20
544	  7	200.8	23.7	 20
545	  7	256.0	48.9	 25
546	  7	56.0	9.3	 25
547	  7	50.5	5.9	 20
548	  7	115.0	18.6	 25
549	  7	60.0	9.0	 25
550	  7	565.5	100.7	 20
551	  7	65.3	9.6	 20
552	  7	190.5	25.6	 20
553	  7	59.3	10.0	 16
554	  7	381.5	31.3	 20
555	  7	96.0	13.0	 25
556	  7	70.3	10.3	 20
557	  7	125.0	17.1	 25
558	  7	3313.0	457.8	 25
559	  7	119.8	17.9	 20
560	  7	93.0	12.8	 25
561	  7	162.0	35.2	 25
562	  7	95.0	10.5	 16
563	  7	318.3	34.1	 20
564	  7	52.8	6.4	 20
565	  7	53.5	9.3	 16
566	  7	150.0	24.4	 25
567	  7	78.0	10.9	 25
568	  7	73.5	10.1	 20
569	  7	190.0	27.2	 25
570	  7	62.0	23.0	 25
571	  7	115.5	19.3	 20
572	  7	110.0	20.7	 25
573	  7	91.5	13.7	 20
574	  7	94.3	11.9	 16
575	  7	127.0	25.2	 20
576	  7	48.3	9.0	 20
577	  7	42.0	6.4	 20
578	  7	44.0	9.4	 25
579	  7	41.0	8.1	 25
580	  7	45.0	6.7	 20
581	  7	45.0	8.5	 25
582	  7	95.0	16.4	 25
583	  7	46.8	9.1	 20
584	  7	70.3	10.0	 20
585	  7	56.0	9.6	 20
586	  7	217.3	21.4	 16
587	  7	184.0	28.7	 20
588	  7	105.0	17.7	 25
589	  7	73.0	10.7	 20
590	  7	105.0	19.0	 25
591	  7	54.5	10.0	 20
592	  7	322.0	42.0	 25
593	  7	506.0	84.3	 25
594	  7	101.0	17.1	 20
595	  7	55.0	8.2	 20
596	  7	64.5	10.9	 20
597	  7	326.8	22.7	 16
598	  7	59.3	9.3	 20
599	  7	63.0	9.2	 25
600	  7	41.5	5.1	 20
601	  7	66.0	10.9	 25
602	  7	65.0	11.0	 25
603	  7	51.0	7.8	 20
604	  7	45.0	7.5	 25
605	  7	53.0	8.5	 25
606	  7	60.8	8.5	 16
607	  7	57.3	10.1	 20
608	  7	186.8	21.6	 20
609	  7	196.3	23.5	 20
610	  7	232.0	31.1	 25
611	  7	573.0	32.2	 25
612	  7	607.0	33.3	 20
613	  7	119.0	20.6	 25
614	  7	90.0	14.7	 25
615	  7	294.0	46.5	 20
616	  7	97.0	15.6	 25
617	  7	50.0	6.4	 20
618	  7	51.3	6.0	 16
619	  7	71.5	10.3	 20
620	  7	321.0	29.9	 25
621	  7	62.0	13.8	 20
622	  7	255.0	40.3	 25
623	  7	200.0	33.1	 25
624	  7	518.5	87.3	 20
625	  7	137.0	20.3	 25
626	  7	49.0	6.5	 25
627	  7	49.3	7.9	 16
628	  7	60.3	10.9	 20
629	  7	66.8	10.1	 20
630	  7	138.0	15.9	 16
631	  7	131.0	18.5	 25
632	  7	60.0	8.6	 25
633	  7	52.0	8.0	 20
634	  7	68.0	14.2	 25
635	  7	50.0	7.4	 25
636	  7	44.8	6.0	 20
637	  7	62.0	11.4	 25
638	  7	105.5	21.6	 20
639	  7	59.5	9.6	 16
  0	  8	1671.0	196.2	 25
  1	  8	87.0	12.1	 25
  2	  8	47.8	7.4	 16
  3	  8	50.0	13.9	 20
  4	  8	48.3	8.4	 20
  5	  8	42.3	7.9	 16
  6	  8	43.0	7.7	 25
  7	  8	49.0	7.2	 25
  8	  8	42.8	6.3	 20
  9	  8	44.0	8.1	 25
 10	  8	41.3	6.5	 20
 11	  8	46.0	7.9	 25
 12	  8	43.0	6.5	 25
 13	  8	47.3	7.5	 16
 14	  8	45.3	8.3	 20
 15	  8	43.3	7.0	 20
 16	  8	40.5	6.2	 20
 17	  8	43.0	9.2	 25
 18	  8	67.0	11.5	 25
 19	  8	46.0	6.3	 20
 20	  8	521.0	103.2	 25
 21	  8	69.0	10.0	 25
 22	  8	45.3	7.4	 20
 23	  8	50.0	9.3	 25
 24	  8	64.0	9.8	 20
 25	  8	52.5	10.7	 16
 26	  8	42.3	6.9	 20
 27	  8	69.0	11.5	 25
 28	  8	55.5	8.4	 20
 29	  8	421.0	94.7	 25
 30	  8	152.0	14.8	 25
 31	  8	484.8	25.0	 20
 32	  8	71.0	20.9	 25
 33	  8	158.0	20.8	 25
 34	  8	122.5	15.5	 16
 35	  8	130.8	14.6	 20
 36	  8	42.3	8.5	 20
 37	  8	73.3	10.8	 16
 38	  8	67.0	10.5	 25
 39	  8	66.0	10.3	 25
 40	  8	238.0	26.0	 20
 41	  8	197.0	41.0	 25
 42	  8	140.0	18.2	 25
 43	  8	84.0	11.7	 20
 44	  8	53.0	10.1	 25
 45	  8	46.8	8.4	 20
 46	  8	55.3	8.7	 16
 47	  8	45.5	9.8	 20
 48	  8	45.0	20.6	 20
 49	  8	41.5	8.1	 20
 50	  8	46.0	9.3	 25
 51	  8	43.0	7.0	 25
 52	  8	44.5	7.4	 20
 53	  8	48.0	7.6	 25
 54	  8	48.0	10.0	 25
 55	  8	44.3	7.2	 20
 56	  8	41.5	5.8	 20
 57	  8	53.3	7.6	 20
 58	  8	46.5	7.3	 16
 59	  8	73.8	12.5	 20
 60	  8	84.0	14.4	 25
 61	  8	37.3	6.7	 20
 62	  8	36.0	5.1	 25
 63	  8	41.0	5.9	 25
 64	  8	43.3	6.7	 20
 65	  8	44.0	6.8	 25
 66	  8	40.0	5.3	 25
 67	  8	38.5	8.3	 16
 68	  8	39.3	7.0	 20
 69	  8	39.5	6.8	 20
 70	  8	38.0	6.4	 16
 71	  8	42.0	7.2	 25
 72	  8	38.0	6.2	 25
 73	  8	37.0	7.8	 20
 74	  8	38.0	7.0	 25
 75	  8	39.0	6.6	 25
 76	  8	38.8	6.0	 20
 77	  8	36.0	7.1	 25
 78	  8	38.0	5.9	 20
 79	  8	40.3	6.0	 16
 80	  8	40.5	7.2	 20
 81	  8	41.0	5.9	 25
 82	  8	41.3	5.3	 20
 83	  8	43.0	12.9	 25
 84	  8	41.0	6.5	 25
 85	  8	38.3	5.0	 20
 86	  8	38.0	5.0	 25
 87	  8	42.0	6.0	 25
 88	  8	39.3	6.0	 20
 89	  8	40.0	6.7	 20
 90	  8	38.8	8.6	 16
 91	  8	39.0	7.6	 20
 92	  8	37.0	6.3	 25
 93	  8	41.3	7.9	 20
 94	  8	37.0	7.0	 25
 95	  8	39.0	6.6	 25
 96	  8	36.0	6.6	 20
 97	  8	38.0	8.1	 25
 98	  8	40.0	8.0	 25
 99	  8	40.5	6.9	 20
100	  8	39.3	6.8	 20
101	  8	37.3	4.7	 20
102	  8	38.0	5.8	 16
103	  8	41.0	7.8	 25
104	  8	41.0	6.6	 25
105	  8	38.0	10.0	 20
106	  8	38.0	7.1	 25
107	  8	36.0	6.6	 25
108	  8	36.0	7.6	 20
109	  8	39.0	7.2	 25
110	  8	38.0	7.4	 20
111	  8	68.0	8.1	 16
112	  8	67.0	9.6	 20
113	  8	84.8	14.0	 20
114	  8	249.0	35.2	 20
115	  8	40.0	8.0	 25
116	  8	37.0	6.9	 25
117	  8	38.0	7.4	 20
118	  8	42.0	7.6	 25
119	  8	40.0	5.8	 25
120	  8	40.3	6.0	 20
121	  8	39.3	7.5	 20
122	  8	36.8	7.8	 20
123	  8	40.0	7.3	 16
124	  8	43.5	8.0	 20
125	  8	42.0	7.8	 25
126	  8	38.0	5.9	 20
127	  8	38.0	8.0	 25
128	  8	37.0	9.3	 25
129	  8	50.8	10.1	 20
130	  8	43.0	7.0	 25
131	  8	46.0	7.3	 25
132	  8	42.8	6.3	 16
133	  8	45.0	7.4	 20
134	  8	37.5	6.0	 20
135	  8	42.3	7.2	 16
136	  8	42.0	6.2	 25
137	  8	39.0	7.1	 25
138	  8	39.0	7.2	 20
139	  8	38.0	8.5	 25
140	  8	45.0	8.3	 25
141	  8	45.0	8.5	 20
142	  8	37.0	6.2	 25
143	  8	36.5	5.8	 20
144	  8	37.0	5.2	 16
145	  8	35.3	6.3	 20
146	  8	40.0	6.7	 20
147	  8	41.3	6.0	 20
148	  8	45.0	8.4	 25
149	  8	38.0	6.7	 25
150	  8	40.0	6.3	 20
151	  8	35.0	7.2	 25
152	  8	40.0	6.6	 25
153	  8	40.3	7.3	 20
154	  8	39.5	7.4	 20
155	  8	37.3	5.2	 20
156	  8	38.5	7.9	 16
157	  8	38.0	6.2	 25
158	  8	39.0	7.0	 25
159	  8	47.3	7.9	 20
160	  8	46.0	6.1	 25
161	  8	45.0	7.7	 25
162	  8	40.0	4.6	 20
163	  8	46.0	7.0	 25
164	  8	49.0	9.1	 25
165	  8	52.0	10.4	 16
166	  8	105.3	21.0	 20
167	  8	597.5	44.2	 20
168	  8	258.3	46.2	 20
169	  8	50.0	7.6	 25
170	  8	49.5	7.7	 20
171	  8	44.0	6.4	 25
172	  8	47.0	6.4	 25
173	  8	50.5	10.1	 20
174	  8	64.0	13.0	 25
175	  8	84.8	11.7	 20
176	  8	72.8	11.9	 16
177	  8	75.3	11.0	 20
178	  8	66.0	10.4	 20
179	  8	45.5	7.4	 20
180	  8	56.0	9.3	 25
181	  8	62.0	9.5	 25
182	  8	48.0	7.3	 20
183	  8	181.0	19.9	 25
184	  8	194.0	24.3	 25
185	  8	69.5	7.3	 20
186	  8	58.0	9.0	 20
187	  8	64.0	9.6	 20
188	  8	44.0	5.0	 16
189	  8	44.3	6.5	 20
190	  8	44.0	7.2	 25
191	  8	52.3	6.9	 20
192	  8	58.0	8.1	 25
193	  8	74.0	11.5	 25
194	  8	106.3	13.2	 20
195	  8	57.0	6.7	 25
196	  8	188.0	23.6	 25
197	  8	232.5	24.9	 16
198	  8	98.0	16.5	 20
199	  8	75.8	13.0	 20
200	  8	47.8	8.5	 16
201	  8	49.0	9.9	 25
202	  8	110.0	20.1	 25
203	  8	55.3	7.5	 20
204	  8	43.0	6.0	 25
205	  8	41.0	7.9	 25
206	  8	54.5	7.5	 20
207	  8	50.0	10.4	 25
208	  8	48.3	6.3	 20
209	  8	50.0	8.5	 16
210	  8	48.0	6.4	 20
211	  8	45.3	9.2	 20
212	  8	43.5	8.8	 20
213	  8	52.0	6.5	 25
214	  8	93.0	10.4	 25
215	  8	78.3	8.7	 20
216	  8	63.0	13.2	 25
217	  8	152.0	19.4	 25
218	  8	184.5	20.3	 20
219	  8	151.3	18.6	 20
220	  8	77.0	12.3	 20
221	  8	62.3	10.0	 16
222	  8	422.0	48.6	 25
223	  8	759.0	50.5	 25
224	  8	473.5	39.6	 20
225	  8	91.0	20.5	 25
226	  8	71.0	11.4	 25
227	  8	531.5	61.3	 20
228	  8	130.0	23.1	 25
229	  8	62.0	8.5	 25
230	  8	50.5	7.0	 16
231	  8	64.8	11.6	 20
232	  8	49.3	5.3	 20
233	  8	52.0	8.6	 20
234	  8	52.0	9.1	 25
235	  8	86.0	19.1	 25
236	  8	48.0	7.3	 20
237	  8	64.0	10.6	 25
238	  8	44.0	6.6	 25
239	  8	48.5	8.3	 20
240	  8	52.0	8.8	 25
241	  8	47.0	9.7	 20
242	  8	47.0	7.6	 16
243	  8	46.0	7.3	 20
244	  8	71.0	9.8	 25
245	  8	77.0	11.1	 20
246	  8	76.0	10.9	 25
247	  8	81.0	12.2	 25
248	  8	181.3	24.5	 20
249	  8	103.0	14.2	 25
250	  8	167.8	17.4	 20
251	  8	68.0	7.6	 20
252	  8	51.8	8.0	 20
253	  8	67.3	9.8	 16
254	  8	67.5	11.8	 20
255	  8	50.0	7.7	 25
256	  8	64.3	6.6	 20
257	  8	50.0	7.0	 25
258	  8	48.0	8.4	 25
259	  8	45.0	11.2	 20
260	  8	58.0	9.3	 25
261	  8	46.0	6.9	 25
262	  8	54.3	6.3	 16
263	  8	54.0	9.3	 20
264	  8	42.0	7.0	 20
265	  8	45.0	5.9	 16
266	  8	48.0	7.6	 25
267	  8	48.0	9.8	 25
268	  8	133.0	19.2	 20
269	  8	172.0	26.7	 25
270	  8	113.0	14.7	 25
271	  8	66.8	9.4	 20
272	  8	159.0	21.7	 25
273	  8	77.5	10.7	 20
274	  8	226.8	19.0	 16
275	  8	127.0	17.9	 20
276	  8	232.8	36.3	 20
277	  8	105.3	12.8	 20
278	  8	376.0	38.5	 25
279	  8	224.0	38.1	 25
280	  8	356.0	18.3	 20
281	  8	113.0	13.1	 25
282	  8	87.0	12.4	 25
283	  8	71.8	10.2	 20
284	  8	46.0	7.3	 20
285	  8	49.5	9.0	 20
286	  8	50.8	8.3	 16
287	  8	49.0	9.7	 20
288	  8	74.0	10.8	 25
289	  8	306.0	43.5	 20
290	  8	380.0	47.6	 25
291	  8	56.0	11.8	 25
292	  8	51.8	9.3	 20
293	  8	42.0	6.5	 25
294	  8	54.0	10.8	 25
295	  8	292.8	19.4	 16
296	  8	187.5	15.6	 20
297	  8	59.0	7.8	 20
298	  8	139.5	16.2	 20
299	  8	59.0	10.9	 25
300	  8	43.0	7.6	 25
301	  8	44.8	8.7	 20
302	  8	46.0	7.8	 25
303	  8	46.0	9.0	 25
304	  8	46.0	5.6	 20
305	  8	77.0	15.3	 25
306	  8	52.3	7.9	 20
307	  8	59.5	10.0	 16
308	  8	64.3	12.7	 20
309	  8	46.0	7.7	 25
310	  8	55.3	11.1	 20
311	  8	46.0	7.2	 25
312	  8	57.0	7.9	 25
313	  8	48.0	7.3	 20
314	  8	73.0	13.0	 25
315	  8	73.0	9.5	 25
316	  8	52.3	6.8	 16
317	  8	42.8	6.0	 20
318	  8	47.0	6.8	 20
319	  8	48.3	9.5	 16
320	  8	45.0	5.6	 25
321	  8	135.0	17.8	 25
322	  8	57.0	10.7	 20
323	  8	59.0	9.5	 25
324	  8	56.0	9.4	 25
325	  8	58.3	7.2	 20
326	  8	105.0	15.9	 25
327	  8	49.0	6.7	 20
328	  8	53.8	10.0	 16
329	  8	48.5	8.8	 20
330	  8	47.3	6.6	 16
331	  8	46.0	7.4	 25
332	  8	47.0	8.3	 25
333	  8	45.3	7.1	 20
334	  8	45.0	7.0	 25
335	  8	46.0	6.1	 25
336	  8	44.3	7.2	 20
337	  8	45.0	7.0	 25
338	  8	58.0	34.8	 20
339	  8	47.5	8.1	 16
340	  8	47.0	8.4	 20
341	  8	45.3	8.6	 20
342	  8	47.3	8.4	 20
343	  8	45.0	8.1	 25
344	  8	49.0	7.4	 25
345	  8	46.0	7.0	 20
346	  8	50.0	8.6	 25
347	  8	47.0	7.6	 25
348	  8	103.5	14.7	 20
349	  8	91.0	11.4	 20
350	  8	89.3	15.9	 20
351	  8	52.5	7.5	 16
352	  8	125.5	17.5	 20
353	  8	67.0	9.6	 25
354	  8	163.3	17.9	 20
355	  8	52.0	6.6	 25
356	  8	43.0	5.8	 25
357	  8	48.0	7.8	 20
358	  8	49.0	8.8	 25
359	  8	80.0	9.9	 25
360	  8	73.3	8.4	 16
361	  8	45.3	7.5	 20
362	  8	48.3	6.0	 20
363	  8	45.0	9.6	 20
364	  8	50.0	8.6	 25
365	  8	64.0	10.0	 25
366	  8	59.3	8.1	 20
367	  8	90.0	12.9	 25
368	  8	66.0	11.6	 25
369	  8	197.3	17.5	 20
370	  8	304.0	23.6	 25
371	  8	301.5	32.0	 20
372	  8	102.0	13.3	 16
373	  8	109.3	9.1	 20
374	  8	70.0	9.8	 25
375	  8	65.3	10.6	 20
376	  8	48.0	6.8	 25
377	  8	43.0	7.1	 25
378	  8	47.0	9.4	 20
379	  8	60.0	10.2	 25
380	  8	45.0	5.9	 25
381	  8	55.0	8.2	 20
382	  8	46.5	5.9	 20
383	  8	52.3	10.2	 20
384	  8	62.8	6.9	 16
385	  8	70.0	8.1	 25
386	  8	44.0	7.7	 25
387	  8	42.5	7.9	 20
388	  8	46.0	8.1	 25
389	  8	47.0	6.8	 25
390	  8	44.0	8.1	 20
391	  8	50.0	7.2	 25
392	  8	48.0	7.0	 20
393	  8	43.0	8.9	 16
394	  8	49.0	7.6	 20
395	  8	44.0	7.0	 20
396	  8	51.3	7.5	 20
397	  8	465.0	42.0	 25
398	  8	52.0	5.8	 25
399	  8	44.0	6.8	 20
400	  8	52.0	9.4	 25
401	  8	82.0	11.5	 25
402	  8	79.8	15.2	 20
403	  8	74.5	9.1	 20
404	  8	77.0	11.1	 20
405	  8	91.3	10.4	 16
406	  8	45.8	6.0	 20
407	  8	49.0	7.5	 25
408	  8	45.3	7.4	 20
409	  8	54.0	9.0	 25
410	  8	52.3	7.5	 20
411	  8	111.0	17.7	 25
412	  8	117.0	13.6	 25
413	  8	335.0	31.5	 20
414	  8	182.3	19.1	 20
415	  8	64.8	10.5	 20
416	  8	74.5	10.4	 16
417	  8	133.0	15.3	 20
418	  8	113.0	14.7	 25
419	  8	1033.0	107.6	 20
420	  8	135.0	15.9	 25
421	  8	88.0	12.4	 25
422	  8	57.5	10.6	 20
423	  8	140.0	22.9	 25
424	  8	103.0	11.6	 25
425	  8	179.3	22.1	 16
426	  8	61.3	8.5	 20
427	  8	61.5	8.3	 20
428	  8	83.8	11.1	 16
429	  8	57.0	8.1	 25
430	  8	54.0	8.3	 25
431	  8	71.5	9.2	 20
432	  8	68.0	7.9	 25
433	  8	48.0	7.8	 25
434	  8	46.5	7.3	 20
435	  8	50.0	8.5	 25
436	  8	51.5	11.1	 20
437	  8	45.0	8.1	 16
438	  8	42.0	6.1	 20
439	  8	44.0	7.0	 25
440	  8	43.3	6.2	 20
441	  8	47.0	6.5	 25
442	  8	45.0	7.9	 25
443	  8	97.5	14.8	 20
444	  8	46.0	9.4	 25
445	  8	48.0	8.6	 25
446	  8	48.8	6.0	 20
447	  8	46.0	5.6	 20
448	  8	53.3	9.4	 20
449	  8	95.5	12.9	 16
450	  8	134.0	18.0	 25
451	  8	148.0	15.0	 25
452	  8	103.3	15.6	 20
453	  8	52.0	8.9	 25
454	  8	53.0	10.0	 25
455	  8	56.0	6.8	 20
456	  8	56.0	10.2	 25
457	  8	45.3	7.5	 20
458	  8	48.3	6.8	 16
459	  8	50.3	7.4	 20
460	  8	42.3	6.3	 20
461	  8	52.5	7.5	 20
462	  8	45.0	7.3	 25
463	  8	72.0	9.7	 25
464	  8	72.3	9.6	 20
465	  8	68.0	9.6	 25
466	  8	205.0	19.6	 25
467	  8	315.0	71.5	 20
468	  8	237.5	17.1	 20
469	  8	77.0	15.7	 20
470	  8	43.5	8.0	 16
471	  8	44.8	7.8	 20
472	  8	46.0	8.0	 25
473	  8	64.3	12.3	 20
474	  8	164.0	26.5	 25
475	  8	56.0	8.8	 25
476	  8	76.8	11.5	 20
477	  8	72.0	10.5	 25
478	  8	49.0	9.7	 25
479	  8	49.8	7.1	 16
480	  8	47.0	6.7	 20
481	  8	41.3	9.3	 20
482	  8	51.5	10.3	 16
483	  8	64.0	10.5	 25
484	  8	68.0	11.6	 25
485	  8	64.3	8.3	 20
486	  8	56.0	8.6	 25
487	  8	249.0	23.3	 25
488	  8	135.3	14.7	 20
489	  8	85.0	12.5	 25
490	  8	79.0	12.1	 16
491	  8	114.3	13.4	 20
492	  8	73.0	11.5	 20
493	  8	157.0	8.6	 16
494	  8	188.0	18.7	 25
495	  8	127.0	12.4	 25
496	  8	201.5	19.3	 20
497	  8	317.0	39.0	 25
498	  8	439.0	66.6	 25
499	  8	104.0	15.5	 20
500	  8	56.0	9.6	 25
501	  8	285.3	21.9	 20
502	  8	154.8	19.0	 16
503	  8	110.3	17.8	 20
504	  8	64.5	11.0	 20
505	  8	59.5	10.7	 20
506	  8	113.0	13.6	 25
507	  8	124.0	15.7	 25
508	  8	107.3	11.5	 20
509	  8	127.0	19.8	 25
510	  8	141.0	20.8	 25
511	  8	53.5	8.6	 20
512	  8	51.8	11.0	 20
513	  8	47.3	4.7	 20
514	  8	52.0	9.4	 16
515	  8	55.0	7.4	 25
516	  8	70.0	9.4	 25
517	  8	49.3	8.2	 20
518	  8	141.0	20.9	 25
519	  8	75.0	9.3	 25
520	  8	111.3	13.8	 20
521	  8	186.0	19.6	 25
522	  8	128.0	15.5	 25
523	  8	439.0	33.2	 16
524	  8	1285.5	137.5	 20
525	  8	139.5	18.0	 20
526	  8	81.5	10.8	 20
527	  8	83.0	9.0	 25
528	  8	351.0	31.9	 25
529	  8	53.0	8.4	 20
530	  8	56.0	10.5	 25
531	  8	51.0	8.4	 25
532	  8	102.3	16.6	 20
533	  8	204.0	28.0	 20
534	  8	187.3	20.2	 20
535	  8	60.3	9.1	 16
536	  8	62.3	10.4	 20
537	  8	47.0	8.8	 25
538	  8	151.5	19.5	 20
539	  8	50.0	8.3	 25
540	  8	63.0	8.3	 25
541	  8	72.5	11.5	 20
542	  8	196.0	29.0	 25
543	  8	115.0	17.3	 25
544	  8	58.8	8.8	 16
545	  8	52.3	8.0	 20
546	  8	51.3	7.3	 20
547	  8	47.3	4.8	 16
548	  8	221.0	28.1	 25
549	  8	63.0	8.0	 25
550	  8	252.3	19.0	 20
551	  8	51.0	9.0	 25
552	  8	131.0	17.7	 25
553	  8	75.8	11.6	 20
554	  8	297.0	25.8	 25
555	  8	56.3	9.6	 20
556	  8	54.0	7.0	 16
557	  8	80.8	12.3	 20
558	  8	1621.0	130.2	 20
559	  8	116.8	19.0	 20
560	  8	60.0	10.9	 25
561	  8	266.0	27.3	 25
562	  8	73.3	11.3	 20
563	  8	101.0	14.8	 25
564	  8	57.0	10.5	 25
565	  8	51.3	9.1	 20
566	  8	68.5	8.4	 20
567	  8	63.5	9.0	 20
568	  8	56.3	7.4	 16
569	  8	68.0	10.0	 20
570	  8	49.3	6.5	 20
571	  8	123.0	16.2	 25
572	  8	58.0	8.8	 25
573	  8	49.0	8.3	 20
574	  8	48.0	9.7	 25
575	  8	57.0	9.4	 25
576	  8	53.0	11.5	 20
577	  8	47.8	9.1	 20
578	  8	46.3	7.8	 20
579	  8	45.3	7.4	 16
580	  8	46.0	6.8	 25
581	  8	47.0	9.4	 25
582	  8	53.3	7.9	 20
583	  8	48.0	6.6	 25
584	  8	54.0	8.7	 25
585	  8	50.0	8.4	 20
586	  8	56.0	8.0	 25
587	  8	58.0	14.0	 25
588	  8	53.0	7.3	 16
589	  8	67.0	10.1	 20
590	  8	72.3	11.9	 20
591	  8	70.0	9.3	 20
592	  8	233.0	22.2	 25
593	  8	268.0	41.0	 25
594	  8	66.8	8.5	 20
595	  8	48.0	6.7	 25
596	  8	59.0	9.5	 25
597	  8	157.0	27.5	 20
598	  8	67.0	9.6	 25
599	  8	56.3	8.4	 20
600	  8	45.0	6.0	 16
601	  8	54.8	11.6	 20
602	  8	104.0	14.4	 25
603	  8	46.8	7.9	 20
604	  8	48.0	7.4	 25
605	  8	47.0	8.2	 25
606	  8	51.3	8.1	 20
607	  8	73.0	10.0	 25
608	  8	62.0	8.8	 25
609	  8	93.5	11.2	 16
610	  8	83.3	9.7	 20
611	  8	302.0	22.1	 20
612	  8	417.3	34.9	 16
613	  8	54.0	7.9	 25
614	  8	51.0	8.7	 25
615	  8	117.5	22.3	 20
616	  8	94.0	11.0	 25
617	  8	63.0	10.2	 25
618	  8	53.0	8.9	 20
619	  8	67.0	9.8	 25
620	  8	184.3	19.3	 20
621	  8	48.3	9.5	 16
622	  8	69.3	8.9	 20
623	  8	56.0	8.2	 20
624	  8	143.0	19.9	 20
625	  8	67.0	10.9	 25
626	  8	50.0	8.5	 25
627	  8	47.3	5.9	 20
628	  8	46.0	8.9	 25
629	  8	66.0	9.5	 25
630	  8	142.0	16.8	 20
631	  8	141.5	16.2	 20
632	  8	50.0	8.1	 20
633	  8	43.3	7.5	 16
634	  8	65.3	15.9	 20
635	  8	51.0	9.3	 25
636	  8	43.5	6.8	 20
637	  8	51.0	5.2	 25
638	  8	58.0	9.3	 25
639	  8	1264.3	219.9	 20
  0	  9	53.0	12.5	 25
  1	  9	258.8	32.4	 20
  2	  9	42.0	5.7	 25
  3	  9	51.0	6.6	 25
  4	  9	46.5	5.8	 20
  5	  9	236.0	29.0	 25
  6	  9	53.0	8.7	 20
  7	  9	47.8	6.8	 16
  8	  9	50.0	8.0	 20
  9	  9	41.0	6.5	 25
 10	  9	47.0	8.4	 20
 11	  9	50.0	7.8	 25
 12	  9	41.0	8.3	 25
 13	  9	51.0	8.4	 20
 14	  9	44.0	7.1	 25
 15	  9	44.0	6.4	 25
 16	  9	105.3	17.7	 16
 17	  9	42.0	7.6	 20
 18	  9	42.8	7.7	 20
 19	  9	49.8	8.8	 16
 20	  9	113.0	20.0	 25
 21	  9	99.0	14.3	 25
 22	  9	46.5	7.6	 20
 23	  9	53.0	7.0	 25
 24	  9	57.0	7.7	 25
 25	  9	45.3	7.6	 20
 26	  9	44.0	8.6	 25
 27	  9	66.3	10.6	 20
 28	  9	54.5	6.5	 16
 29	  9	1182.0	171.8	 20
 30	  9	218.5	22.9	 20
 31	  9	120.3	15.1	 20
 32	  9	51.0	7.6	 25
 33	  9	51.0	8.0	 25
 34	  9	47.3	8.5	 20
 35	  9	67.0	11.8	 25
 36	  9	48.0	7.3	 25
 37	  9	241.0	22.5	 20
 38	  9	212.3	39.2	 20
 39	  9	51.8	12.4	 20
 40	  9	182.3	22.7	 16
 41	  9	67.0	8.6	 20
 42	  9	47.0	8.1	 25
 43	  9	110.5	11.1	 20
 44	  9	46.0	6.8	 25
 45	  9	43.0	7.3	 25
 46	  9	88.0	13.9	 20
 47	  9	105.0	20.8	 25
 48	  9	40.0	6.3	 25
 49	  9	44.0	6.3	 16
 50	  9	41.3	4.6	 20
 51	  9	51.0	8.2	 20
 52	  9	100.3	12.7	 16
 53	  9	334.0	39.2	 25
 54	  9	90.0	12.2	 25
 55	  9	213.5	22.1	 20
 56	  9	49.0	8.0	 25
 57	  9	531.0	51.4	 25
 58	  9	555.3	54.4	 20
 59	  9	1151.0	155.2	 25
 60	  9	60.0	8.9	 20
 61	  9	56.8	9.4	 16
 62	  9	42.3	5.8	 20
 63	  9	304.0	37.7	 25
 64	  9	44.3	5.3	 20
 65	  9	52.0	7.0	 25
 66	  9	63.8	12.7	 20
 67	  9	288.0	49.5	 25
 68	  9	68.0	9.5	 25
 69	  9	171.0	24.6	 20
 70	  9	60.0	8.7	 25
 71	  9	515.3	40.5	 20
 72	  9	47.3	8.9	 16
 73	  9	50.3	8.8	 20
 74	  9	132.0	19.8	 25
 75	  9	43.5	5.9	 20
 76	  9	48.0	7.4	 25
 77	  9	43.0	6.7	 25
 78	  9	55.0	7.3	 20
 79	  9	64.0	10.2	 25
 80	  9	66.0	10.7	 25
 81	  9	63.0	8.2	 16
 82	  9	205.0	18.3	 20
 83	  9	698.5	53.8	 20
 84	  9	66.3	9.9	 16
 85	  9	1920.0	270.8	 25
 86	  9	331.0	34.0	 25
 87	  9	150.0	21.8	 20
 88	  9	85.0	11.3	 25
 89	  9	46.0	6.1	 25
 90	  9	47.3	8.4	 20
 91	  9	45.0	7.9	 25
 92	  9	44.3	7.7	 20
 93	  9	42.8	6.9	 16
 94	  9	48.3	11.4	 20
 95	  9	42.0	5.7	 20
 96	  9	181.3	20.8	 20
 97	  9	50.0	9.7	 25
 98	  9	95.0	14.9	 25
 99	  9	72.8	11.5	 20
100	  9	75.0	11.8	 25
101	  9	69.0	8.4	 25
102	  9	56.0	7.8	 20
103	  9	177.3	18.7	 20
104	  9	687.5	41.2	 20
105	  9	249.0	23.5	 16
106	  9	65.0	9.9	 20
107	  9	45.0	6.5	 25
108	  9	44.3	9.0	 20
109	  9	125.0	18.3	 25
110	  9	75.0	9.9	 25
111	  9	208.8	22.0	 20
112	  9	47.0	7.0	 25
113	  9	45.0	8.9	 25
114	  9	44.3	7.8	 16
115	  9	142.3	17.6	 20
116	  9	136.8	16.7	 20
117	  9	72.5	28.1	 16
118	  9	122.0	17.9	 25
119	  9	487.0	54.1	 25
120	  9	67.0	11.3	 20
121	  9	88.0	13.8	 25
122	  9	220.0	24.9	 25
123	  9	170.0	11.9	 20
124	  9	59.0	10.1	 25
125	  9	64.0	9.8	 20
126	  9	200.5	18.6	 16
127	  9	73.3	9.0	 20
128	  9	174.0	20.1	 25
129	  9	93.0	9.6	 20
130	  9	63.0	11.0	 25
131	  9	46.0	7.0	 25
132	  9	48.0	6.6	 20
133	  9	48.0	9.4	 25
134	  9	44.0	6.5	 25
135	  9	48.0	8.3	 20
136	  9	49.0	10.6	 20
137	  9	47.8	8.1	 20
138	  9	58.0	10.2	 16
139	  9	50.0	9.3	 25
140	  9	1901.0	258.7	 25
141	  9	51.0	7.8	 20
142	  9	50.0	7.7	 25
143	  9	45.0	7.6	 25
144	  9	569.5	52.9	 20
145	  9	51.0	8.5	 25
146	  9	49.3	7.9	 20
147	  9	47.3	11.2	 20
148	  9	48.0	6.1	 20
149	  9	46.8	8.9	 16
150	  9	44.0	6.6	 25
151	  9	55.0	9.1	 25
152	  9	50.8	8.4	 20
153	  9	49.0	7.9	 25
154	  9	41.0	6.4	 25
155	  9	54.0	7.4	 20
156	  9	52.0	7.1	 25
157	  9	48.0	8.4	 20
158	  9	49.0	8.6	 16
159	  9	203.3	27.8	 20
160	  9	253.0	18.7	 20
161	  9	740.0	75.2	 20
162	  9	201.0	27.9	 25
163	  9	61.0	8.7	 25
164	  9	56.8	9.6	 20
165	  9	75.0	12.0	 25
166	  9	44.0	6.0	 25
167	  9	54.3	7.6	 20
168	  9	46.8	6.0	 20
169	  9	51.5	9.3	 20
170	  9	98.0	13.6	 16
171	  9	186.3	20.9	 20
172	  9	277.0	40.4	 25
173	  9	251.0	19.6	 20
174	  9	296.0	28.4	 25
175	  9	67.0	10.2	 25
176	  9	213.0	22.2	 20
177	  9	85.0	10.5	 25
178	  9	1417.0	156.0	 25
179	  9	55.3	10.6	 16
180	  9	66.3	12.3	 20
181	  9	160.5	21.2	 20
182	  9	95.3	12.7	 16
183	  9	443.0	54.1	 25
184	  9	354.0	26.8	 25
185	  9	154.3	16.8	 20
186	  9	90.0	12.3	 25
187	  9	113.0	16.2	 25
188	  9	64.5	9.1	 20
189	  9	46.0	7.8	 25
190	  9	46.3	6.6	 20
191	  9	49.0	11.7	 16
192	  9	48.8	10.3	 20
193	  9	82.3	11.5	 20
194	  9	52.5	11.5	 20
195	  9	45.0	6.4	 25
196	  9	50.0	8.5	 25
197	  9	51.3	7.9	 20
198	  9	319.0	44.7	 25
199	  9	246.0	31.7	 25
200	  9	50.3	8.5	 20
201	  9	49.0	6.3	 20
202	  9	50.5	8.6	 20
203	  9	147.0	18.5	 16
204	  9	50.0	7.4	 25
205	  9	154.0	20.1	 25
206	  9	49.0	6.2	 20
207	  9	46.0	6.2	 25
208	  9	45.0	7.5	 25
209	  9	39.0	5.7	 20
210	  9	52.0	8.5	 25
211	  9	45.0	7.4	 25
212	  9	295.3	29.2	 16
213	  9	47.0	8.7	 20
214	  9	65.5	7.6	 20
215	  9	45.0	8.0	 20
216	  9	191.0	29.2	 25
217	  9	80.0	12.8	 25
218	  9	348.5	29.9	 20
219	  9	134.0	18.8	 25
220	  9	113.0	14.5	 25
221	  9	46.5	8.9	 20
222	  9	54.0	10.0	 20
223	  9	115.3	31.5	 20
224	  9	163.8	16.2	 16
225	  9	291.3	25.8	 20
226	  9	135.8	12.7	 20
227	  9	69.0	15.7	 25
228	  9	67.0	12.0	 25
229	  9	94.3	13.9	 20
230	  9	111.0	17.4	 25
231	  9	66.0	10.2	 25
232	  9	57.0	12.1	 20
233	  9	70.3	14.6	 20
234	  9	48.3	8.2	 20
235	  9	46.0	8.8	 16
236	  9	46.0	7.8	 20
237	  9	50.0	8.3	 25
238	  9	79.0	10.9	 20
239	  9	83.0	9.8	 25
240	  9	50.0	7.6	 25
241	  9	52.3	7.7	 20
242	  9	48.0	7.6	 25
243	  9	57.0	8.9	 25
244	  9	43.0	6.5	 16
245	  9	43.0	6.5	 20
246	  9	64.5	11.5	 20
247	  9	44.3	5.5	 16
248	  9	119.0	21.5	 25
249	  9	52.0	8.7	 25
250	  9	52.8	8.1	 20
251	  9	46.0	7.2	 25
252	  9	44.0	6.8	 25
253	  9	47.3	8.9	 20
254	  9	133.0	17.4	 25
255	  9	69.3	9.2	 20
256	  9	46.3	4.8	 16
257	  9	56.5	6.4	 20
258	  9	54.5	10.5	 20
259	  9	213.0	28.8	 20
260	  9	56.0	10.1	 25
261	  9	49.0	11.8	 25
262	  9	68.5	10.1	 20
263	  9	76.0	11.8	 25
264	  9	68.0	11.9	 25
265	  9	39.0	6.9	 20
266	  9	46.8	7.0	 20
267	  9	44.0	5.7	 20
268	  9	53.0	4.5	 16
269	  9	59.0	10.4	 25
270	  9	50.0	7.3	 25
271	  9	57.8	8.5	 20
272	  9	62.0	7.7	 25
273	  9	103.0	17.8	 25
274	  9	166.5	18.9	 20
275	  9	57.0	10.5	 25
276	  9	214.0	37.8	 25
277	  9	263.3	17.5	 16
278	  9	251.0	28.9	 20
279	  9	86.3	14.1	 20
280	  9	67.8	10.0	 20
281	  9	60.0	8.9	 25
282	  9	52.0	6.6	 25
283	  9	52.3	9.1	 20
284	  9	76.0	13.0	 25
285	  9	83.0	12.5	 25
286	  9	49.3	7.5	 20
287	  9	64.0	11.2	 25
288	  9	84.3	11.7	 20
289	  9	45.3	5.1	 16
290	  9	48.3	8.9	 20
291	  9	192.0	25.8	 25
292	  9	87.0	11.4	 20
293	  9	59.0	12.1	 25
294	  9	56.0	9.6	 25
295	  9	120.3	15.3	 20
296	  9	61.0	7.9	 25
297	  9	241.0	32.8	 25
298	  9	621.0	42.3	 16
299	  9	52.3	8.2	 20
300	  9	99.3	14.2	 20
301	  9	46.5	6.8	 16
302	  9	49.0	10.1	 25
303	  9	63.0	7.2	 25
304	  9	193.0	24.1	 20
305	  9	139.0	27.9	 25
306	  9	157.8	24.0	 20
307	  9	97.0	14.8	 25
308	  9	88.0	14.4	 25
309	  9	251.8	22.4	 16
310	  9	63.0	11.1	 20
311	  9	108.5	17.3	 20
312	  9	62.3	8.9	 16
313	  9	53.0	7.4	 25
314	  9	51.0	8.3	 25
315	  9	42.0	7.0	 20
316	  9	110.0	16.8	 25
317	  9	47.0	6.5	 25
318	  9	57.0	8.4	 20
319	  9	298.0	52.4	 25
320	  9	43.3	6.6	 20
321	  9	185.5	29.4	 16
322	  9	417.3	63.0	 20
323	  9	53.0	6.8	 20
324	  9	73.8	10.4	 20
325	  9	220.0	44.6	 25
326	  9	129.0	19.0	 25
327	  9	135.0	18.3	 20
328	  9	47.0	6.9	 25
329	  9	57.0	7.1	 25
330	  9	42.3	8.7	 20
331	  9	46.0	7.8	 20
332	  9	51.3	10.6	 20
333	  9	58.3	8.2	 16
334	  9	49.5	9.1	 20
335	  9	49.0	8.5	 25
336	  9	52.3	8.1	 20
337	  9	46.0	7.8	 25
338	  9	45.0	7.3	 25
339	  9	41.3	6.9	 20
340	  9	43.0	7.0	 25
341	  9	41.0	6.0	 25
342	  9	50.3	8.8	 16
343	  9	49.0	8.7	 20
344	  9	44.0	7.2	 20
345	  9	109.3	12.9	 20
346	  9	64.0	10.4	 25
347	  9	131.0	20.6	 25
348	  9	425.8	36.5	 20
349	  9	154.0	14.7	 25
350	  9	334.0	53.9	 25
351	  9	48.3	7.4	 20
352	  9	177.0	31.5	 25
353	  9	95.8	11.5	 20
354	  9	145.3	13.1	 16
355	  9	54.0	8.2	 20
356	  9	116.0	13.0	 25
357	  9	46.5	7.1	 20
358	  9	48.0	9.1	 25
359	  9	50.0	8.3	 25
360	  9	44.0	5.3	 20
361	  9	52.0	9.7	 25
362	  9	71.0	12.6	 25
363	  9	48.0	4.5	 16
364	  9	52.3	6.8	 20
365	  9	50.8	7.6	 20
366	  9	60.0	6.7	 16
367	  9	51.0	7.5	 25
368	  9	65.0	7.9	 25
369	  9	46.0	6.8	 20
370	  9	334.0	61.1	 25
371	  9	45.0	7.2	 25
372	  9	63.8	9.0	 20
373	  9	177.0	33.9	 25
374	  9	45.5	8.5	 20
375	  9	76.5	11.8	 16
376	  9	52.5	6.9	 20
377	  9	86.8	10.1	 20
378	  9	45.3	6.3	 20
379	  9	113.0	20.1	 25
380	  9	55.0	9.1	 25
381	  9	82.0	13.8	 20
382	  9	54.0	10.0	 25
383	  9	54.0	10.0	 25
384	  9	109.5	21.6	 20
385	  9	48.0	8.3	 20
386	  9	382.0	34.4	 16
387	  9	51.3	8.5	 20
388	  9	72.0	8.9	 20
389	  9	83.3	13.3	 20
390	  9	46.0	7.9	 25
391	  9	57.0	8.0	 25
392	  9	46.5	9.6	 20
393	  9	46.0	6.4	 25
394	  9	153.0	25.2	 25
395	  9	224.0	37.4	 20
396	  9	49.5	8.1	 20
397	  9	152.0	20.7	 20
398	  9	43.0	6.2	 16
399	  9	46.0	6.6	 20
400	  9	70.0	10.6	 25
401	  9	45.0	5.8	 20
402	  9	48.0	11.9	 25
403	  9	46.0	7.7	 25
404	  9	51.3	7.5	 20
405	  9	113.0	11.7	 25
406	  9	77.0	12.3	 25
407	  9	75.3	12.8	 16
408	  9	72.3	9.7	 20
409	  9	62.0	8.5	 20
410	  9	61.8	8.3	 16
411	  9	51.0	8.7	 25
412	  9	145.0	17.4	 25
413	  9	115.5	16.2	 20
414	  9	66.0	8.7	 25
415	  9	58.0	6.8	 25
416	  9	88.0	11.3	 20
417	  9	166.0	35.8	 25
418	  9	109.5	14.5	 20
419	  9	361.0	48.4	 16
420	  9	218.0	20.6	 20
421	  9	121.0	25.3	 25
422	  9	78.0	11.1	 20
423	  9	67.0	8.3	 25
424	  9	71.0	12.1	 25
425	  9	264.0	27.0	 20
426	  9	79.0	13.1	 25
427	  9	65.0	9.8	 25
428	  9	67.5	9.6	 20
429	  9	44.0	7.1	 20
430	  9	65.0	9.8	 20
431	  9	312.5	26.8	 16
432	  9	91.0	12.8	 25
433	  9	306.0	32.8	 25
434	  9	161.3	19.9	 20
435	  9	70.0	9.4	 25
436	  9	130.0	19.8	 25
437	  9	1041.5	217.4	 20
438	  9	65.0	10.4	 25
439	  9	51.3	8.3	 20
440	  9	45.3	6.7	 16
441	  9	68.3	9.3	 20
442	  9	49.5	7.4	 20
443	  9	45.3	6.2	 20
444	  9	46.0	7.1	 25
445	  9	43.0	5.2	 25
446	  9	49.5	9.1	 20
447	  9	50.0	7.2	 25
448	  9	47.0	7.6	 25
449	  9	81.3	12.7	 20
450	  9	840.3	75.0	 20
451	  9	46.3	8.4	 20
452	  9	72.5	11.9	 16
453	  9	174.0	21.2	 20
454	  9	387.0	32.7	 25
455	  9	439.5	39.9	 20
456	  9	92.0	16.9	 25
457	  9	251.0	35.8	 25
458	  9	47.0	6.8	 20
459	  9	57.0	10.4	 25
460	  9	50.0	8.7	 25
461	  9	46.3	7.8	 16
462	  9	45.8	7.7	 20
463	  9	55.5	7.9	 20
464	  9	59.3	13.0	 16
465	  9	166.0	19.3	 25
466	  9	201.3	31.3	 20
467	  9	162.0	22.7	 25
468	  9	117.0	17.0	 25
469	  9	252.5	44.2	 20
470	  9	41.0	8.4	 25
471	  9	53.0	9.9	 25
472	  9	62.0	5.7	 16
473	  9	55.5	6.6	 20
474	  9	54.5	10.0	 20
475	  9	55.8	10.0	 16
476	  9	79.0	10.1	 25
477	  9	68.0	11.3	 25
478	  9	125.5	19.5	 20
479	  9	69.0	14.0	 25
480	  9	47.0	8.6	 25
481	  9	44.3	7.0	 20
482	  9	55.0	9.6	 25
483	  9	153.5	22.8	 20
484	  9	49.5	6.6	 16
485	  9	72.5	12.3	 20
486	  9	63.0	9.6	 25
487	  9	101.3	14.8	 20
488	  9	55.0	8.2	 25
489	  9	207.0	26.9	 25
490	  9	339.0	50.6	 20
491	  9	257.0	44.7	 25
492	  9	54.0	10.5	 25
493	  9	119.5	19.6	 20
494	  9	493.5	37.5	 20
495	  9	617.5	62.5	 20
496	  9	72.3	10.9	 16
497	  9	684.0	95.8	 25
498	  9	342.0	27.7	 25
499	  9	73.0	8.1	 20
500	  9	77.0	10.1	 25
501	  9	152.0	23.3	 25
502	  9	107.0	20.5	 20
503	  9	62.0	10.0	 25
504	  9	108.0	19.3	 25
505	  9	90.3	11.1	 16
506	  9	428.3	46.4	 20
507	  9	481.5	47.5	 20
508	  9	335.8	27.0	 20
509	  9	968.0	112.1	 25
510	  9	120.0	17.6	 25
511	  9	485.0	74.2	 20
512	  9	94.0	14.6	 25
513	  9	48.0	7.2	 25
514	  9	55.5	9.4	 20
515	  9	299.0	35.3	 20
516	  9	335.5	37.3	 20
517	  9	67.0	12.3	 16
518	  9	53.3	7.6	 20
519	  9	203.0	30.9	 25
520	  9	45.3	7.1	 20
521	  9	356.0	56.7	 25
522	  9	318.0	45.1	 25
523	  9	524.0	83.5	 20
524	  9	142.0	20.1	 25
525	  9	202.0	35.8	 25
526	  9	314.0	37.1	 16
527	  9	57.0	7.2	 20
528	  9	76.0	8.7	 20
529	  9	245.0	24.3	 16
530	  9	554.0	79.8	 25
531	  9	1093.0	145.6	 25
532	  9	383.0	37.6	 20
533	  9	90.0	16.4	 25
534	  9	55.0	6.6	 25
535	  9	230.8	44.4	 20
536	  9	55.0	9.7	 25
537	  9	48.3	7.5	 20
538	  9	49.5	6.6	 16
539	  9	138.3	17.3	 20
540	  9	44.3	6.3	 20
541	  9	48.0	6.2	 20
542	  9	138.0	25.0	 25
543	  9	181.0	30.1	 25
544	  9	93.8	13.0	 20
545	  9	158.0	21.8	 25
546	  9	333.3	53.9	 20
547	  9	177.0	38.9	 25
548	  9	97.8	13.2	 20
549	  9	66.5	11.6	 16
550	  9	112.8	18.7	 20
551	  9	61.3	9.9	 20
552	  9	83.3	9.4	 20
553	  9	136.0	21.8	 25
554	  9	56.0	7.2	 25
555	  9	56.0	10.0	 20
556	  9	1679.0	350.6	 25
557	  9	775.0	74.2	 25
558	  9	459.5	44.5	 20
559	  9	325.8	64.6	 20
560	  9	556.5	31.4	 20
561	  9	95.0	11.2	 16
562	  9	198.0	23.1	 25
563	  9	92.0	14.6	 25
564	  9	52.0	9.3	 20
565	  9	394.0	42.9	 25
566	  9	157.0	24.8	 25
567	  9	55.0	10.9	 20
568	  9	67.0	10.9	 25
569	  9	73.0	13.9	 25
570	  9	506.0	43.6	 16
571	  9	71.0	14.6	 20
572	  9	74.5	8.3	 20
573	  9	115.3	17.0	 20
574	  9	212.0	32.0	 25
575	  9	261.0	39.1	 25
576	  9	45.3	8.1	 20
577	  9	48.0	6.8	 25
578	  9	46.0	7.0	 25
579	  9	43.0	8.6	 20
580	  9	57.5	8.8	 20
581	  9	77.3	12.5	 20
582	  9	48.0	4.3	 16
583	  9	62.3	11.3	 20
584	  9	4274.0	666.3	 25
585	  9	227.5	28.1	 20
586	  9	358.0	42.5	 25
587	  9	160.0	23.6	 25
588	  9	110.5	17.4	 20
589	  9	59.0	9.8	 25
590	  9	54.0	6.4	 25
591	  9	296.0	31.9	 16
592	  9	354.3	30.2	 20
593	  9	624.5	64.4	 20
594	  9	100.0	14.6	 16
595	  9	52.0	8.3	 25
596	  9	58.0	9.1	 25
597	  9	162.0	14.8	 20
598	  9	203.0	34.6	 25
599	  9	170.0	30.8	 25
600	  9	124.0	22.7	 20
601	  9	86.0	12.3	 25
602	  9	238.8	46.9	 20
603	  9	45.5	9.1	 16
604	  9	54.3	8.0	 20
605	  9	566.0	105.0	 20
606	  9	60.0	10.1	 20
607	  9	53.0	8.5	 25
608	  9	49.0	7.4	 25
609	  9	51.5	7.1	 20
610	  9	55.0	9.7	 25
611	  9	59.0	11.2	 25
612	  9	77.8	27.5	 20
613	  9	100.0	16.9	 20
614	  9	82.8	11.8	 20
615	  9	68.0	8.5	 16
616	  9	53.3	6.5	 20
617	  9	77.0	12.0	 25
618	  9	202.5	18.2	 20
619	  9	448.0	46.9	 25
620	  9	94.0	13.3	 25
621	  9	52.5	8.7	 20
622	  9	66.0	12.0	 25
623	  9	60.0	10.5	 25
624	  9	57.0	11.6	 16
625	  9	93.5	15.3	 20
626	  9	47.5	8.1	 16
627	  9	273.0	50.9	 25
628	  9	63.0	11.6	 25
629	  9	46.8	8.1	 20
630	  9	250.0	47.0	 25
631	  9	154.0	18.1	 25
632	  9	453.3	107.6	 20
633	  9	51.0	6.0	 25
634	  9	53.0	8.8	 25
635	  9	75.3	8.0	 16
636	  9	44.3	7.8	 20
637	  9	40.0	5.7	 20
638	  9	50.0	6.0	 20
639	  9	53.0	6.8	 25
  0	 10	1756.3	157.0	 20
  1	 10	45.0	6.2	 16
  2	 10	46.0	5.0	 25
  3	 10	47.0	6.9	 25
  4	 10	43.3	5.8	 20
  5	 10	77.0	14.1	 25
  6	 10	61.0	9.8	 25
  7	 10	53.3	6.9	 20
  8	 10	44.0	7.4	 25
  9	 10	44.0	9.8	 20
 10	 10	45.8	5.9	 16
 11	 10	46.0	4.9	 20
 12	 10	42.3	8.3	 20
 13	 10	48.0	8.2	 20
 14	 10	41.0	7.6	 25
 15	 10	51.0	8.9	 25
 16	 10	60.0	8.4	 20
 17	 10	43.0	7.4	 25
 18	 10	44.0	7.4	 25
 19	 10	48.5	10.4	 20
 20	 10	49.5	8.4	 20
 21	 10	58.5	12.6	 20
 22	 10	47.3	7.3	 16
 23	 10	47.3	8.6	 20
 24	 10	41.0	6.6	 25
 25	 10	42.3	8.0	 20
 26	 10	53.0	11.0	 25
 27	 10	50.0	6.5	 25
 28	 10	49.0	6.7	 20
 29	 10	223.0	40.2	 25
 30	 10	71.0	10.0	 25
 31	 10	76.3	11.9	 16
 32	 10	56.0	9.8	 20
 33	 10	53.0	5.5	 20
 34	 10	45.0	8.3	 20
 35	 10	51.0	10.9	 25
 36	 10	44.0	8.7	 25
 37	 10	121.8	26.9	 20
 38	 10	107.0	19.6	 25
 39	 10	49.0	10.2	 25
 40	 10	52.3	10.0	 20
 41	 10	50.0	9.6	 25
 42	 10	47.3	7.8	 20
 43	 10	47.0	5.6	 16
 44	 10	43.5	8.2	 20
 45	 10	45.0	7.3	 20
 46	 10	45.0	7.8	 25
 47	 10	51.0	6.9	 25
 48	 10	43.3	6.0	 20
 49	 10	46.0	7.0	 25
 50	 10	41.0	6.7	 25
 51	 10	45.0	7.1	 20
 52	 10	66.0	11.4	 25
 53	 10	77.8	11.4	 20
 54	 10	83.3	13.3	 16
 55	 10	100.0	14.1	 20
 56	 10	59.0	13.3	 25
 57	 10	101.0	14.1	 20
 58	 10	84.0	9.9	 25
 59	 10	465.0	62.5	 25
 60	 10	52.3	8.4	 20
 61	 10	126.0	15.4	 25
 62	 10	57.0	8.4	 25
 63	 10	66.5	10.1	 16
 64	 10	45.3	6.6	 20
 65	 10	45.3	7.2	 20
 66	 10	44.3	8.8	 16
 67	 10	59.0	9.3	 25
 68	 10	56.0	8.7	 25
 69	 10	51.3	9.3	 20
 70	 10	49.0	10.3	 25
 71	 10	104.0	13.9	 25
 72	 10	43.0	7.1	 20
 73	 10	47.0	6.2	 25
 74	 10	52.0	7.5	 20
 75	 10	47.5	10.5	 16
 76	 10	46.0	5.7	 20
 77	 10	43.0	8.1	 20
 78	 10	54.5	10.2	 20
 79	 10	50.0	8.3	 25
 80	 10	58.0	9.9	 25
 81	 10	53.5	9.1	 20
 82	 10	108.0	14.0	 25
 83	 10	407.0	40.2	 25
 84	 10	62.3	14.1	 20
 85	 10	890.5	106.2	 20
 86	 10	204.3	19.9	 20
 87	 10	83.3	9.4	 16
 88	 10	55.5	8.7	 20
 89	 10	44.0	6.9	 25
 90	 10	40.0	4.8	 20
 91	 10	41.0	7.1	 25
 92	 10	44.0	9.2	 25
 93	 10	38.5	4.8	 20
 94	 10	42.0	5.9	 25
 95	 10	53.0	7.7	 25
 96	 10	103.5	17.9	 16
 97	 10	105.0	12.8	 20
 98	 10	186.0	15.2	 20
 99	 10	164.8	13.2	 16
100	 10	92.0	20.3	 25
101	 10	79.0	10.6	 25
102	 10	49.5	8.2	 20
103	 10	64.0	12.6	 25
104	 10	362.0	34.1	 25
105	 10	85.5	11.9	 20
106	 10	48.0	9.6	 25
107	 10	42.5	7.0	 20
108	 10	41.3	6.3	 16
109	 10	75.5	11.3	 20
110	 10	66.0	13.0	 25
111	 10	48.5	5.5	 20
112	 10	47.0	7.8	 25
113	 10	44.0	6.6	 25
114	 10	44.3	5.0	 20
115	 10	50.0	5.9	 25
116	 10	65.0	10.6	 25
117	 10	51.5	11.0	 20
118	 10	59.5	9.4	 20
119	 10	216.3	29.7	 20
120	 10	65.0	10.1	 16
121	 10	60.0	11.3	 25
122	 10	131.0	21.3	 25
123	 10	94.0	12.2	 20
124	 10	56.0	10.1	 25
125	 10	90.3	15.2	 20
126	 10	81.0	12.5	 25
127	 10	91.0	11.7	 25
128	 10	318.8	27.6	 16
129	 10	64.0	9.9	 20
130	 10	49.0	6.2	 20
131	 10	42.3	6.4	 16
132	 10	60.0	12.2	 25
133	 10	50.0	8.7	 25
134	 10	42.8	8.1	 20
135	 10	43.0	7.0	 25
136	 10	41.0	7.2	 25
137	 10	45.3	5.8	 20
138	 10	51.0	9.7	 25
139	 10	48.3	4.8	 20
140	 10	708.3	48.8	 16
141	 10	44.8	8.5	 20
142	 10	47.3	8.2	 20
143	 10	45.3	6.0	 20
144	 10	100.0	20.5	 25
145	 10	52.0	8.6	 25
146	 10	47.5	7.4	 20
147	 10	46.0	8.3	 25
148	 10	49.0	7.6	 25
149	 10	42.3	6.9	 20
150	 10	49.3	8.0	 20
151	 10	49.5	8.9	 20
152	 10	51.0	9.2	 16
153	 10	44.3	8.7	 20
154	 10	44.0	7.6	 25
155	 10	45.3	7.7	 20
156	 10	42.0	8.2	 25
157	 10	47.0	5.5	 25
158	 10	43.0	6.0	 20
159	 10	57.0	12.4	 25
160	 10	405.0	44.0	 25
161	 10	984.8	50.8	 16
162	 10	425.3	24.0	 20
163	 10	83.0	14.0	 20
164	 10	42.0	8.0	 16
165	 10	67.0	10.5	 25
166	 10	53.0	7.3	 25
167	 10	69.3	8.3	 20
168	 10	48.0	5.6	 25
169	 10	46.0	6.7	 25
170	 10	65.5	11.7	 20
171	 10	119.0	18.5	 25
172	 10	185.3	15.9	 20
173	 10	171.0	21.3	 16
174	 10	435.5	36.5	 20
175	 10	47.0	5.6	 25
176	 10	116.5	12.7	 20
177	 10	56.0	7.9	 25
178	 10	490.0	58.0	 25
179	 10	55.3	8.6	 20
180	 10	75.0	11.5	 25
181	 10	306.0	29.0	 25
182	 10	262.3	20.0	 20
183	 10	155.3	22.3	 20
184	 10	118.5	13.4	 20
185	 10	92.8	13.2	 16
186	 10	70.0	11.7	 25
187	 10	87.0	12.1	 25
188	 10	48.3	8.3	 20
189	 10	44.0	5.4	 25
190	 10	42.0	5.9	 25
191	 10	44.0	6.3	 20
192	 10	51.0	9.8	 25
193	 10	55.0	7.7	 25
194	 10	48.5	6.5	 16
195	 10	43.5	7.4	 20
196	 10	40.3	8.7	 20
197	 10	40.0	4.2	 20
198	 10	86.0	15.5	 25
199	 10	91.0	13.8	 25
200	 10	47.0	8.3	 20
201	 10	51.0	7.1	 25
202	 10	50.0	7.5	 25
203	 10	207.5	22.3	 20
204	 10	49.5	8.8	 20
205	 10	49.3	8.8	 16
206	 10	50.3	8.4	 20
207	 10	43.5	6.7	 20
208	 10	47.8	9.7	 20
209	 10	43.0	7.5	 25
210	 10	44.0	6.2	 25
211	 10	48.0	5.7	 20
212	 10	97.0	16.5	 25
213	 10	44.0	7.7	 25
214	 10	48.3	7.3	 20
215	 10	50.3	6.8	 20
216	 10	106.5	15.7	 20
217	 10	74.0	10.4	 16
218	 10	155.3	16.7	 20
219	 10	245.0	25.7	 25
220	 10	76.3	11.0	 20
221	 10	57.0	10.0	 25
222	 10	50.0	5.7	 25
223	 10	259.3	20.8	 20
224	 10	116.0	35.4	 25
225	 10	107.0	17.9	 25
226	 10	67.3	10.3	 16
227	 10	76.3	10.9	 20
228	 10	90.3	12.5	 20
229	 10	96.8	15.6	 16
230	 10	68.0	11.0	 25
231	 10	45.0	6.8	 25
232	 10	55.5	11.5	 20
233	 10	77.0	9.0	 25
234	 10	48.0	8.3	 25
235	 10	40.5	8.2	 20
236	 10	45.0	5.9	 25
237	 10	51.3	6.7	 20
238	 10	54.3	8.4	 16
239	 10	48.3	8.0	 20
240	 10	45.0	7.8	 20
241	 10	51.0	8.8	 20
242	 10	48.0	6.7	 25
243	 10	45.0	6.1	 25
244	 10	41.5	7.2	 20
245	 10	43.0	4.9	 25
246	 10	47.0	6.3	 25
247	 10	49.3	7.5	 20
248	 10	74.3	11.8	 20
249	 10	49.3	9.5	 20
250	 10	50.0	7.6	 16
251	 10	47.0	8.8	 25
252	 10	47.0	8.2	 25
253	 10	46.3	7.4	 20
254	 10	50.0	7.0	 25
255	 10	50.0	7.7	 25
256	 10	42.0	6.4	 20
257	 10	50.0	8.8	 25
258	 10	49.0	7.4	 25
259	 10	74.8	8.2	 16
260	 10	55.8	7.6	 20
261	 10	53.0	6.6	 20
262	 10	79.3	14.8	 20
263	 10	60.0	11.4	 25
264	 10	50.0	8.4	 25
265	 10	44.8	8.9	 20
266	 10	47.0	8.3	 25
267	 10	44.0	9.3	 25
268	 10	51.5	10.1	 20
269	 10	43.0	7.6	 20
270	 10	48.0	8.7	 20
271	 10	62.3	7.4	 16
272	 10	54.0	6.8	 20
273	 10	180.0	22.8	 25
274	 10	306.0	27.4	 20
275	 10	64.0	10.3	 25
276	 10	58.0	6.7	 25
277	 10	79.5	12.9	 20
278	 10	62.0	8.5	 25
279	 10	66.0	9.9	 25
280	 10	63.3	9.1	 16
281	 10	45.0	6.0	 20
282	 10	50.0	7.0	 20
283	 10	45.3	4.7	 16
284	 10	69.0	12.1	 25
285	 10	57.0	9.7	 20
286	 10	41.0	6.8	 25
287	 10	53.0	11.0	 25
288	 10	65.0	10.7	 20
289	 10	51.0	7.6	 25
290	 10	44.0	7.6	 25
291	 10	50.3	8.9	 16
292	 10	54.3	8.8	 20
293	 10	49.5	6.2	 20
294	 10	52.5	9.8	 16
295	 10	60.0	6.8	 25
296	 10	76.0	11.7	 25
297	 10	323.5	22.0	 20
298	 10	188.0	30.6	 25
299	 10	55.0	7.9	 25
300	 10	53.0	7.0	 20
301	 10	44.0	7.5	 25
302	 10	55.0	8.8	 20
303	 10	50.3	10.7	 16
304	 10	113.5	14.2	 20
305	 10	68.3	15.8	 20
306	 10	71.3	10.7	 20
307	 10	56.0	9.0	 25
308	 10	66.0	9.9	 25
309	 10	131.0	23.3	 20
310	 10	63.0	11.8	 25
311	 10	65.0	9.7	 25
312	 10	71.0	11.2	 20
313	 10	58.0	7.9	 20
314	 10	50.0	7.6	 20
315	 10	46.3	7.0	 16
316	 10	52.8	7.1	 20
317	 10	47.0	9.0	 25
318	 10	49.3	6.3	 20
319	 10	188.0	26.8	 25
320	 10	42.0	7.2	 25
321	 10	53.0	8.4	 20
322	 10	128.0	18.3	 25
323	 10	51.0	8.4	 25
324	 10	65.3	9.0	 16
325	 10	44.5	9.7	 20
326	 10	64.0	11.5	 20
327	 10	65.0	8.2	 20
328	 10	44.0	6.3	 25
329	 10	55.0	8.5	 25
330	 10	44.3	8.8	 20
331	 10	46.0	8.6	 25
332	 10	47.0	5.8	 25
333	 10	71.3	12.0	 20
334	 10	53.0	8.9	 25
335	 10	50.3	7.8	 20
336	 10	47.3	7.8	 16
337	 10	44.5	6.6	 20
338	 10	45.0	8.4	 25
339	 10	39.8	7.6	 20
340	 10	46.0	9.3	 25
341	 10	44.0	6.3	 25
342	 10	44.0	9.6	 20
343	 10	47.0	7.6	 25
344	 10	48.0	9.0	 25
345	 10	56.0	8.5	 16
346	 10	50.0	7.9	 20
347	 10	87.3	13.2	 20
348	 10	505.5	26.0	 16
349	 10	76.0	12.6	 25
350	 10	167.0	20.3	 25
351	 10	109.8	117.4	 20
352	 10	151.0	21.2	 25
353	 10	57.0	10.1	 25
354	 10	133.8	18.2	 20
355	 10	50.0	9.2	 25
356	 10	57.0	11.1	 20
357	 10	42.0	7.8	 16
358	 10	47.0	5.5	 20
359	 10	50.3	8.8	 20
360	 10	49.0	7.2	 20
361	 10	46.0	7.0	 25
362	 10	53.0	7.4	 25
363	 10	43.5	8.0	 20
364	 10	49.0	10.0	 25
365	 10	46.5	6.7	 20
366	 10	77.0	10.7	 25
367	 10	47.5	9.0	 20
368	 10	48.3	7.8	 16
369	 10	44.3	8.1	 20
370	 10	65.3	9.2	 20
371	 10	48.5	8.7	 20
372	 10	41.0	6.7	 25
373	 10	66.0	10.9	 25
374	 10	46.0	5.9	 20
375	 10	77.0	10.7	 25
376	 10	51.0	8.3	 25
377	 10	49.0	6.7	 20
378	 10	52.3	9.2	 20
379	 10	59.0	10.0	 20
380	 10	58.3	6.1	 16
381	 10	59.5	9.4	 20
382	 10	48.0	7.8	 25
383	 10	52.5	7.5	 20
384	 10	55.0	11.1	 25
385	 10	42.0	8.7	 25
386	 10	73.3	9.3	 20
387	 10	60.0	9.5	 25
388	 10	50.0	6.8	 25
389	 10	58.0	7.9	 16
390	 10	51.8	7.3	 20
391	 10	67.3	12.4	 20
392	 10	46.3	7.7	 20
393	 10	43.0	6.1	 25
394	 10	48.0	8.4	 25
395	 10	57.0	8.2	 20
396	 10	47.0	4.8	 25
397	 10	51.0	7.3	 25
398	 10	47.0	7.6	 20
399	 10	48.0	8.1	 25
400	 10	48.3	10.0	 20
401	 10	43.0	7.7	 16
402	 10	42.0	7.1	 20
403	 10	47.0	7.2	 25
404	 10	54.8	10.4	 20
405	 10	76.0	10.5	 25
406	 10	74.0	11.7	 25
407	 10	63.0	7.6	 20
408	 10	58.0	9.1	 25
409	 10	66.0	11.4	 25
410	 10	49.3	8.0	 20
411	 10	52.3	10.6	 20
412	 10	237.3	17.3	 20
413	 10	299.3	27.8	 16
414	 10	91.0	11.7	 25
415	 10	48.0	7.3	 25
416	 10	53.0	10.6	 20
417	 10	60.0	6.0	 25
418	 10	91.0	16.4	 25
419	 10	148.0	20.3	 20
420	 10	256.0	26.2	 25
421	 10	74.3	13.5	 20
422	 10	75.0	8.9	 16
423	 10	53.8	8.4	 20
424	 10	73.8	11.0	 20
425	 10	141.3	21.2	 20
426	 10	73.0	11.1	 25
427	 10	90.0	13.4	 25
428	 10	53.5	8.8	 20
429	 10	45.0	7.8	 25
430	 10	55.0	10.4	 25
431	 10	101.5	16.9	 20
432	 10	74.0	10.7	 20
433	 10	101.3	13.2	 20
434	 10	91.3	13.4	 16
435	 10	47.3	7.2	 20
436	 10	50.0	7.5	 25
437	 10	531.0	48.4	 20
438	 10	58.0	10.8	 25
439	 10	48.0	7.0	 25
440	 10	58.3	11.3	 20
441	 10	50.0	6.9	 25
442	 10	49.0	9.0	 25
443	 10	45.3	5.4	 16
444	 10	43.0	9.5	 20
445	 10	47.0	5.5	 16
446	 10	51.0	7.9	 20
447	 10	44.0	7.3	 25
448	 10	50.5	8.9	 20
449	 10	52.0	9.6	 25
450	 10	107.0	24.4	 25
451	 10	44.3	7.4	 20
452	 10	50.0	7.5	 25
453	 10	102.0	17.3	 25
454	 10	137.5	12.9	 16
455	 10	278.3	25.0	 20
456	 10	71.0	8.0	 20
457	 10	61.0	12.5	 16
458	 10	46.0	9.9	 25
459	 10	41.0	6.9	 25
460	 10	56.5	9.9	 20
461	 10	44.0	8.5	 25
462	 10	44.0	8.8	 25
463	 10	82.8	15.5	 20
464	 10	63.0	8.3	 25
465	 10	236.3	20.7	 20
466	 10	600.5	37.1	 16
467	 10	191.5	29.5	 20
468	 10	119.0	17.2	 25
469	 10	83.5	13.5	 20
470	 10	45.0	8.2	 25
471	 10	51.0	7.8	 25
472	 10	55.8	10.8	 20
473	 10	50.0	6.6	 25
474	 10	50.0	7.7	 25
475	 10	46.0	7.2	 20
476	 10	76.8	11.2	 20
477	 10	51.3	8.0	 20
478	 10	52.3	10.6	 16
479	 10	49.0	9.0	 25
480	 10	49.0	8.2	 25
481	 10	45.3	6.3	 20
482	 10	74.0	12.7	 25
483	 10	59.0	7.6	 25
484	 10	44.3	6.2	 20
485	 10	58.0	8.5	 25
486	 10	52.5	8.9	 20
487	 10	70.3	9.2	 16
488	 10	59.3	7.0	 20
489	 10	300.0	26.0	 20
490	 10	338.0	31.7	 20
491	 10	106.0	14.1	 25
492	 10	54.0	8.9	 25
493	 10	84.0	12.8	 20
494	 10	189.0	25.9	 25
495	 10	100.0	19.0	 25
496	 10	60.8	9.5	 20
497	 10	403.3	48.7	 20
498	 10	665.5	25.3	 20
499	 10	88.3	11.4	 16
500	 10	86.0	9.9	 20
501	 10	77.0	13.3	 25
502	 10	49.3	5.5	 20
503	 10	87.0	14.1	 25
504	 10	57.0	8.7	 25
505	 10	65.3	7.2	 20
506	 10	512.0	46.9	 25
507	 10	624.0	58.0	 25
508	 10	201.5	15.1	 16
509	 10	745.0	72.9	 20
510	 10	76.5	12.1	 20
511	 10	277.8	18.7	 16
512	 10	53.0	8.0	 25
513	 10	46.0	6.8	 25
514	 10	46.3	6.7	 20
515	 10	141.0	22.9	 25
516	 10	132.0	19.3	 25
517	 10	53.3	9.1	 20
518	 10	47.0	7.1	 25
519	 10	57.5	7.8	 20
520	 10	48.3	8.3	 16
521	 10	295.8	23.2	 20
522	 10	146.0	13.4	 20
523	 10	315.0	20.4	 20
524	 10	73.0	9.0	 25
525	 10	131.3	18.6	 20
526	 10	83.0	15.0	 25
527	 10	43.0	7.1	 25
528	 10	51.3	9.5	 20
529	 10	104.0	16.9	 25
530	 10	66.3	9.8	 20
531	 10	218.5	20.4	 16
532	 10	240.0	25.9	 20
533	 10	76.0	11.8	 25
534	 10	56.3	7.6	 20
535	 10	91.0	12.5	 25
536	 10	45.0	10.0	 25
537	 10	42.3	6.6	 20
538	 10	49.0	9.5	 25
539	 10	62.0	8.7	 25
540	 10	48.3	6.3	 20
541	 10	45.3	7.9	 20
542	 10	85.5	14.5	 20
543	 10	73.3	12.3	 16
544	 10	71.0	11.1	 25
545	 10	83.0	9.1	 25
546	 10	211.8	21.3	 20
547	 10	78.0	8.1	 25
548	 10	61.0	9.0	 25
549	 10	70.0	9.3	 20
550	 10	111.0	10.1	 25
551	 10	52.0	8.2	 25
552	 10	75.5	11.1	 16
553	 10	99.5	14.5	 20
554	 10	50.3	6.8	 20
555	 10	54.3	7.1	 20
556	 10	864.0	107.4	 25
557	 10	334.0	29.1	 25
558	 10	177.8	17.4	 20
559	 10	216.0	23.0	 25
560	 10	350.0	69.8	 25
561	 10	165.5	21.2	 20
562	 10	97.3	12.9	 20
563	 10	61.3	7.2	 20
564	 10	51.5	8.1	 16
565	 10	194.0	19.4	 20
566	 10	126.0	17.3	 25
567	 10	69.0	12.5	 20
568	 10	91.0	14.5	 25
569	 10	59.0	10.3	 25
570	 10	124.3	16.1	 20
571	 10	51.0	9.8	 25
572	 10	73.0	9.1	 25
573	 10	69.0	9.5	 16
574	 10	126.5	23.8	 20
575	 10	239.3	26.7	 20
576	 10	55.0	8.7	 16
577	 10	44.0	8.7	 25
578	 10	41.0	4.6	 25
579	 10	47.5	9.9	 20
580	 10	50.0	8.7	 25
581	 10	59.0	8.9	 25
582	 10	47.5	6.3	 20
583	 10	54.0	7.4	 25
584	 10	1554.3	310.4	 20
585	 10	106.3	18.0	 16
586	 10	249.8	25.6	 20
587	 10	97.3	12.8	 20
588	 10	49.3	8.7	 20
589	 10	51.0	6.4	 25
590	 10	61.0	11.9	 25
591	 10	248.5	20.2	 20
592	 10	486.0	33.5	 25
593	 10	799.0	86.9	 25
594	 10	56.8	8.8	 20
595	 10	47.5	8.1	 20
596	 10	60.8	8.2	 20
597	 10	88.3	12.6	 16
598	 10	161.0	22.6	 20
599	 10	157.0	21.3	 25
600	 10	77.3	8.0	 20
601	 10	144.0	20.1	 25
602	 10	66.0	9.8	 25
603	 10	45.8	10.4	 20
604	 10	46.0	7.2	 25
605	 10	117.8	23.8	 20
606	 10	64.0	9.8	 20
607	 10	46.3	7.9	 20
608	 10	48.5	7.7	 16
609	 10	46.0	5.5	 25
610	 10	50.0	6.0	 25
611	 10	57.0	8.9	 20
612	 10	54.0	8.3	 25
613	 10	59.0	10.6	 25
614	 10	49.8	9.0	 20
615	 10	61.0	10.1	 25
616	 10	53.0	9.9	 25
617	 10	99.8	12.4	 16
618	 10	106.3	15.3	 20
619	 10	107.5	16.6	 20
620	 10	60.5	7.6	 20
621	 10	49.0	9.1	 25
622	 10	45.0	6.9	 25
623	 10	59.3	9.4	 20
624	 10	50.0	7.2	 25
625	 10	54.0	7.6	 25
626	 10	44.5	7.6	 20
627	 10	83.5	9.4	 20
628	 10	59.3	8.3	 20
629	 10	54.3	9.9	 16
630	 10	74.3	9.8	 20
631	 10	67.0	10.6	 25
632	 10	123.0	16.5	 20
633	 10	59.0	8.9	 25
634	 10	64.0	8.3	 25
635	 10	64.0	7.2	 20
636	 10	49.0	7.3	 25
637	 10	49.0	7.9	 25
638	 10	48.0	5.9	 16
639	 10	1480.8	183.4	 20
  0	 11	54.0	10.6	 25
  1	 11	38.3	6.0	 20
  2	 11	40.5	6.4	 20
  3	 11	34.3	5.1	 20
  4	 11	33.3	5.7	 16
  5	 11	38.3	6.1	 20
  6	 11	38.0	5.1	 25
  7	 11	38.3	8.1	 20
  8	 11	38.0	6.3	 25
  9	 11	39.0	6.5	 25
 10	 11	41.0	6.7	 20
 11	 11	38.0	7.5	 25
 12	 11	37.0	6.3	 25
 13	 11	37.0	6.6	 16
 14	 11	36.8	9.3	 20
 15	 11	40.0	7.7	 20
 16	 11	39.3	6.9	 20
 17	 11	38.0	5.3	 25
 18	 11	37.0	7.2	 25
 19	 11	36.3	6.0	 20
 20	 11	41.0	7.3	 25
 21	 11	37.3	6.5	 20
 22	 11	33.0	5.9	 25
 23	 11	33.0	6.2	 25
 24	 11	39.8	9.1	 16
 25	 11	37.3	6.3	 20
 26	 11	36.0	4.5	 20
 27	 11	38.3	6.7	 20
 28	 11	38.0	6.2	 25
 29	 11	37.0	5.7	 25
 30	 11	37.3	7.1	 20
 31	 11	35.0	6.2	 25
 32	 11	35.0	5.9	 25
 33	 11	38.0	6.5	 20
 34	 11	36.0	6.2	 20
 35	 11	35.3	4.6	 20
 36	 11	35.0	5.8	 16
 37	 11	34.3	5.6	 20
 38	 11	40.0	5.4	 25
 39	 11	36.8	6.2	 20
 40	 11	33.0	5.3	 25
 41	 11	36.0	6.2	 25
 42	 11	38.5	10.2	 20
 43	 11	37.0	8.2	 25
 44	 11	39.0	7.9	 25
 45	 11	37.5	7.7	 16
 46	 11	37.0	4.5	 20
 47	 11	38.0	7.0	 20
 48	 11	34.0	6.7	 16
 49	 11	38.0	7.8	 25
 50	 11	36.0	5.0	 25
 51	 11	38.5	7.8	 20
 52	 11	39.0	6.2	 25
 53	 11	36.0	7.5	 25
 54	 11	38.0	6.5	 20
 55	 11	34.0	5.6	 25
 56	 11	40.5	8.7	 20
 57	 11	38.3	6.7	 16
 58	 11	40.0	9.0	 20
 59	 11	42.0	7.5	 20
 60	 11	35.8	7.8	 20
 61	 11	38.0	6.0	 25
 62	 11	40.0	7.8	 25
 63	 11	39.0	7.4	 20
 64	 11	38.0	9.0	 25
 65	 11	37.0	8.1	 25
 66	 11	37.3	6.3	 20
 67	 11	38.0	6.6	 20
 68	 11	36.3	6.1	 20
 69	 11	34.3	4.7	 16
 70	 11	37.3	5.5	 20
 71	 11	36.0	6.6	 25
 72	 11	39.0	6.5	 20
 73	 11	40.0	6.5	 25
 74	 11	37.0	6.6	 25
 75	 11	38.5	7.5	 20
 76	 11	38.0	6.2	 25
 77	 11	36.0	6.9	 25
 78	 11	42.0	9.4	 16
 79	 11	41.0	7.8	 20
 80	 11	39.3	6.5	 20
 81	 11	37.8	5.8	 20
 82	 11	40.0	8.3	 25
 83	 11	36.0	5.6	 25
 84	 11	39.3	7.6	 20
 85	 11	37.0	6.6	 25
 86	 11	41.0	8.5	 25
 87	 11	37.5	7.0	 20
 88	 11	39.0	9.2	 25
 89	 11	38.3	6.4	 20
 90	 11	38.8	5.9	 16
 91	 11	38.5	6.7	 20
 92	 11	39.0	6.7	 25
 93	 11	41.0	8.1	 20
 94	 11	37.0	6.3	 25
 95	 11	39.0	8.2	 25
 96	 11	34.5	7.1	 20
 97	 11	39.0	9.6	 25
 98	 11	35.0	6.4	 25
 99	 11	36.0	4.5	 20
100	 11	37.8	7.2	 20
101	 11	38.5	5.5	 16
102	 11	36.3	5.5	 20
103	 11	38.0	6.1	 25
104	 11	37.3	7.1	 20
105	 11	43.0	7.5	 25
106	 11	36.0	6.6	 25
107	 11	36.3	6.5	 20
108	 11	38.0	6.4	 25
109	 11	38.0	6.1	 25
110	 11	36.3	5.4	 16
111	 11	36.3	5.8	 20
112	 11	37.3	6.4	 20
113	 11	35.0	7.2	 16
114	 11	39.0	7.5	 25
115	 11	38.0	5.9	 25
116	 11	39.5	15.2	 20
117	 11	37.0	7.3	 25
118	 11	41.0	7.7	 25
119	 11	38.0	4.0	 20
120	 11	39.0	6.6	 25
121	 11	40.0	6.8	 20
122	 11	39.0	8.3	 16
123	 11	39.0	5.5	 20
124	 11	38.5	7.9	 20
125	 11	38.3	7.7	 20
126	 11	39.0	6.4	 25
127	 11	40.0	6.7	 25
128	 11	37.5	5.6	 20
129	 11	37.0	6.2	 25
130	 11	38.0	8.1	 25
131	 11	42.3	7.2	 20
132	 11	41.5	6.9	 20
133	 11	40.0	7.4	 20
134	 11	39.8	7.6	 16
135	 11	41.0	7.0	 20
136	 11	42.0	7.8	 25
137	 11	45.3	6.3	 20
138	 11	40.0	8.0	 25
139	 11	43.0	7.0	 25
140	 11	44.3	7.2	 20
141	 11	47.0	8.7	 25
142	 11	38.0	6.1	 25
143	 11	38.8	7.9	 16
144	 11	44.3	8.8	 20
145	 11	42.3	6.1	 20
146	 11	43.3	8.5	 16
147	 11	41.0	6.5	 25
148	 11	44.0	7.9	 25
149	 11	41.0	7.9	 20
150	 11	43.0	7.5	 25
151	 11	43.0	7.6	 25
152	 11	41.3	5.2	 20
153	 11	44.0	8.6	 25
154	 11	44.3	7.0	 20
155	 11	37.8	6.0	 16
156	 11	41.0	10.0	 20
157	 11	41.0	6.6	 25
158	 11	40.0	6.8	 20
159	 11	41.0	7.2	 25
160	 11	43.0	8.1	 25
161	 11	42.0	6.7	 20
162	 11	46.0	7.4	 25
163	 11	47.0	7.9	 25
164	 11	46.0	6.9	 20
165	 11	45.0	6.2	 20
166	 11	50.5	9.7	 20
167	 11	45.8	9.1	 16
168	 11	40.0	6.6	 25
169	 11	41.0	8.5	 25
170	 11	39.3	7.4	 20
171	 11	46.0	9.4	 25
172	 11	45.0	5.5	 25
173	 11	45.5	7.2	 20
174	 11	48.0	6.9	 25
175	 11	44.8	6.2	 20
176	 11	40.3	7.9	 16
177	 11	38.3	5.3	 20
178	 11	43.0	7.0	 20
179	 11	38.3	7.2	 20
180	 11	37.0	6.7	 25
181	 11	37.0	5.3	 20
182	 11	42.0	7.8	 25
183	 11	35.0	6.0	 25
184	 11	41.3	8.4	 20
185	 11	36.0	4.8	 25
186	 11	35.5	5.0	 20
187	 11	41.0	9.0	 16
188	 11	37.0	5.7	 20
189	 11	38.3	5.7	 20
190	 11	36.3	5.4	 20
191	 11	34.0	6.4	 25
192	 11	37.0	6.5	 25
193	 11	40.5	6.0	 20
194	 11	37.0	7.3	 25
195	 11	38.0	7.0	 25
196	 11	35.3	7.3	 20
197	 11	38.3	5.0	 20
198	 11	39.3	7.7	 20
199	 11	36.8	7.3	 16
200	 11	37.3	6.3	 20
201	 11	36.0	6.9	 25
202	 11	40.0	8.0	 20
203	 11	38.0	6.7	 25
204	 11	37.0	7.3	 25
205	 11	37.5	5.8	 20
206	 11	38.0	7.7	 25
207	 11	39.0	6.9	 25
208	 11	36.0	7.3	 16
209	 11	35.3	6.9	 20
210	 11	39.0	6.9	 20
211	 11	38.0	5.8	 16
212	 11	35.0	5.2	 25
213	 11	39.0	5.9	 25
214	 11	40.3	7.2	 20
215	 11	37.0	6.2	 25
216	 11	36.0	5.1	 25
217	 11	34.3	6.5	 20
218	 11	36.0	6.4	 25
219	 11	41.3	6.6	 20
220	 11	40.3	9.2	 16
221	 11	36.5	6.2	 20
222	 11	38.5	7.3	 20
223	 11	37.0	7.2	 20
224	 11	40.0	6.7	 25
225	 11	36.0	5.9	 25
226	 11	34.0	8.1	 20
227	 11	34.0	6.5	 25
228	 11	39.0	7.3	 25
229	 11	36.0	5.5	 20
230	 11	38.8	7.7	 20
231	 11	38.0	6.5	 20
232	 11	33.3	5.8	 16
233	 11	36.0	6.5	 25
234	 11	35.0	7.5	 25
235	 11	39.0	7.3	 20
236	 11	38.0	6.3	 25
237	 11	36.0	5.7	 25
238	 11	35.3	5.8	 20
239	 11	40.0	6.7	 25
240	 11	37.0	6.7	 25
241	 11	34.5	7.0	 16
242	 11	42.3	9.5	 20
243	 11	33.3	5.9	 20
244	 11	39.3	8.4	 20
245	 11	40.0	8.4	 25
246	 11	37.0	6.3	 25
247	 11	36.0	5.0	 20
248	 11	34.0	4.6	 25
249	 11	38.0	7.6	 25
250	 11	35.3	5.2	 20
251	 11	34.0	4.8	 20
252	 11	36.5	6.1	 20
253	 11	34.3	5.8	 16
254	 11	41.0	7.1	 20
255	 11	36.0	6.3	 25
256	 11	36.3	9.0	 20
257	 11	36.0	7.2	 25
258	 11	38.0	7.2	 25
259	 11	36.0	7.8	 20
260	 11	38.0	8.5	 25
261	 11	38.3	6.6	 20
262	 11	36.0	7.0	 20
263	 11	37.3	5.7	 20
264	 11	39.3	5.9	 16
265	 11	36.3	6.2	 20
266	 11	34.0	6.3	 25
267	 11	40.3	6.1	 20
268	 11	38.0	6.5	 25
269	 11	42.0	8.3	 25
270	 11	39.3	7.0	 20
271	 11	37.0	6.0	 25
272	 11	36.0	5.8	 25
273	 11	43.3	5.2	 16
274	 11	35.5	6.1	 20
275	 11	42.3	9.5	 20
276	 11	37.3	7.3	 16
277	 11	39.0	7.3	 25
278	 11	36.0	5.2	 25
279	 11	36.0	4.5	 20
280	 11	37.0	5.3	 25
281	 11	36.0	6.5	 25
282	 11	40.3	6.4	 20
283	 11	39.0	8.5	 25
284	 11	38.0	6.5	 20
285	 11	37.3	6.0	 16
286	 11	35.3	5.2	 20
287	 11	39.0	6.1	 20
288	 11	38.5	6.2	 20
289	 11	40.0	5.5	 25
290	 11	40.0	7.3	 25
291	 11	37.0	5.2	 20
292	 11	43.0	7.6	 25
293	 11	41.0	7.7	 25
294	 11	39.0	6.7	 20
295	 11	37.3	7.0	 20
296	 11	36.3	5.9	 20
297	 11	34.5	5.7	 16
298	 11	35.0	5.4	 25
299	 11	41.0	6.7	 25
300	 11	35.3	5.8	 20
301	 11	36.0	6.0	 25
302	 11	38.0	5.7	 25
303	 11	35.0	3.6	 20
304	 11	37.0	5.5	 25
305	 11	39.0	4.5	 25
306	 11	35.0	4.9	 16
307	 11	38.0	6.3	 20
308	 11	34.0	4.7	 20
309	 11	38.5	8.2	 20
310	 11	39.0	6.7	 25
311	 11	39.0	8.0	 25
312	 11	41.0	8.1	 20
313	 11	36.0	5.3	 25
314	 11	40.0	8.7	 25
315	 11	35.0	4.1	 20
316	 11	38.0	6.5	 25
317	 11	37.0	6.2	 20
318	 11	36.5	5.5	 16
319	 11	37.0	6.2	 20
320	 11	35.0	5.7	 25
321	 11	38.3	6.8	 20
322	 11	38.0	6.6	 25
323	 11	40.0	7.2	 25
324	 11	36.5	5.9	 20
325	 11	37.0	5.3	 25
326	 11	38.0	6.7	 25
327	 11	38.5	6.0	 16
328	 11	35.0	6.9	 20
329	 11	36.3	8.4	 20
330	 11	37.3	5.1	 16
331	 11	38.0	6.4	 25
332	 11	39.0	8.6	 25
333	 11	37.8	7.0	 20
334	 11	37.0	5.8	 25
335	 11	39.0	7.8	 25
336	 11	38.0	7.0	 20
337	 11	35.0	5.2	 25
338	 11	39.3	10.5	 20
339	 11	32.8	4.5	 16
340	 11	34.3	6.7	 20
341	 11	37.5	7.3	 16
342	 11	39.0	7.5	 25
343	 11	41.0	6.4	 25
344	 11	43.3	12.3	 20
345	 11	38.0	7.0	 25
346	 11	40.0	6.7	 25
347	 11	35.5	5.3	 20
348	 11	40.0	7.0	 25
349	 11	40.3	7.1	 20
350	 11	35.0	9.2	 16
351	 11	37.0	7.7	 20
352	 11	38.0	7.6	 20
353	 11	40.0	6.0	 20
354	 11	41.0	7.3	 25
355	 11	38.0	5.4	 25
356	 11	40.3	7.1	 20
357	 11	36.0	5.9	 25
358	 11	38.0	6.3	 25
359	 11	36.3	5.2	 20
360	 11	34.3	5.6	 20
361	 11	36.3	6.2	 20
362	 11	38.3	5.0	 16
363	 11	36.3	5.3	 20
364	 11	37.0	8.3	 25
365	 11	35.5	6.7	 20
366	 11	39.0	6.2	 25
367	 11	40.0	7.4	 25
368	 11	37.3	7.7	 20
369	 11	39.0	7.0	 25
370	 11	34.0	7.8	 25
371	 11	40.5	9.3	 16
372	 11	35.3	5.0	 20
373	 11	38.3	8.4	 20
374	 11	39.0	5.6	 20
375	 11	40.0	7.3	 25
376	 11	37.0	7.2	 25
377	 11	36.5	4.5	 20
378	 11	39.0	7.1	 25
379	 11	38.0	7.1	 25
380	 11	41.3	7.4	 20
381	 11	39.0	5.1	 25
382	 11	35.5	5.6	 20
383	 11	40.3	7.2	 16
384	 11	38.0	6.4	 20
385	 11	42.0	7.6	 25
386	 11	40.0	8.1	 20
387	 11	39.0	4.3	 25
388	 11	39.0	7.0	 25
389	 11	37.3	7.3	 20
390	 11	42.0	6.9	 25
391	 11	36.0	6.1	 25
392	 11	39.0	6.9	 16
393	 11	37.3	8.0	 20
394	 11	37.0	6.3	 20
395	 11	36.3	6.1	 16
396	 11	39.0	6.8	 25
397	 11	33.0	5.8	 25
398	 11	37.3	8.8	 20
399	 11	36.0	5.2	 25
400	 11	39.0	7.2	 25
401	 11	36.5	6.2	 20
402	 11	37.0	5.6	 25
403	 11	37.0	9.0	 20
404	 11	38.0	4.5	 16
405	 11	39.0	6.0	 20
406	 11	38.0	8.4	 20
407	 11	37.0	6.3	 20
408	 11	35.0	6.1	 25
409	 11	37.0	7.1	 25
410	 11	38.5	6.6	 20
411	 11	40.0	6.6	 25
412	 11	40.0	7.2	 25
413	 11	35.0	5.2	 20
414	 11	40.3	7.5	 20
415	 11	37.0	6.4	 20
416	 11	36.3	6.3	 16
417	 11	39.3	8.9	 20
418	 11	37.0	5.3	 25
419	 11	40.3	5.8	 20
420	 11	37.0	5.4	 25
421	 11	36.5	5.6	 20
422	 11	39.0	5.9	 25
423	 11	38.0	7.6	 25
424	 11	39.0	8.0	 20
425	 11	38.0	6.7	 20
426	 11	37.3	7.1	 20
427	 11	39.5	4.8	 16
428	 11	35.0	5.2	 20
429	 11	36.0	6.9	 25
430	 11	39.3	6.5	 20
431	 11	38.0	6.1	 25
432	 11	37.0	6.2	 25
433	 11	36.3	5.2	 20
434	 11	35.0	4.1	 25
435	 11	40.0	7.6	 25
436	 11	38.5	8.1	 16
437	 11	41.3	6.5	 20
438	 11	39.3	6.3	 20
439	 11	39.5	5.7	 20
440	 11	37.0	5.1	 25
441	 11	39.0	6.2	 25
442	 11	37.0	6.1	 20
443	 11	38.0	6.1	 25
444	 11	37.0	4.9	 25
445	 11	37.0	5.9	 20
446	 11	35.0	7.1	 25
447	 11	39.0	6.5	 20
448	 11	39.5	6.0	 16
449	 11	35.3	6.2	 20
450	 11	38.0	6.2	 25
451	 11	38.5	8.5	 20
452	 11	41.0	6.9	 25
453	 11	36.0	6.3	 25
454	 11	36.0	6.0	 20
455	 11	39.0	7.5	 25
456	 11	42.0	7.7	 25
457	 11	33.0	4.2	 20
458	 11	37.3	8.1	 20
459	 11	43.0	7.8	 20
460	 11	35.0	7.1	 16
461	 11	37.0	6.1	 25
462	 11	35.0	7.5	 25
463	 11	37.0	6.3	 20
464	 11	40.0	6.7	 25
465	 11	40.0	6.2	 25
466	 11	37.3	5.2	 20
467	 11	34.0	6.7	 25
468	 11	38.0	5.2	 20
469	 11	36.0	6.3	 16
470	 11	38.0	6.2	 20
471	 11	36.5	5.7	 20
472	 11	36.3	6.6	 20
473	 11	37.0	5.7	 25
474	 11	40.0	6.0	 25
475	 11	38.3	8.6	 20
476	 11	34.0	5.2	 25
477	 11	37.0	6.3	 25
478	 11	35.3	4.8	 20
479	 11	34.3	5.9	 20
480	 11	36.5	6.2	 20
481	 11	36.5	6.6	 16
482	 11	40.0	6.7	 20
483	 11	39.0	6.9	 25
484	 11	37.3	5.5	 20
485	 11	36.0	6.9	 25
486	 11	38.0	6.6	 25
487	 11	40.5	7.9	 20
488	 11	38.0	5.3	 25
489	 11	38.0	7.1	 25
490	 11	39.0	7.2	 16
491	 11	40.5	10.4	 20
492	 11	36.0	6.4	 20
493	 11	38.0	5.6	 16
494	 11	38.0	8.6	 25
495	 11	39.0	6.6	 25
496	 11	40.8	6.5	 20
497	 11	38.0	4.6	 25
498	 11	42.0	7.6	 25
499	 11	34.0	4.3	 20
500	 11	37.0	5.4	 25
501	 11	37.3	5.5	 16
502	 11	37.3	6.9	 20
503	 11	35.0	4.8	 20
504	 11	34.3	6.0	 16
505	 11	39.0	6.5	 25
506	 11	39.0	5.5	 25
507	 11	38.0	5.4	 20
508	 11	37.0	4.5	 25
509	 11	43.0	8.1	 25
510	 11	38.5	7.4	 20
511	 11	38.0	6.8	 25
512	 11	46.3	8.3	 20
513	 11	45.0	7.9	 16
514	 11	40.0	7.1	 20
515	 11	39.0	6.4	 25
516	 11	40.3	7.1	 20
517	 11	37.0	5.4	 25
518	 11	37.0	6.0	 25
519	 11	36.0	5.2	 20
520	 11	40.0	7.9	 25
521	 11	35.0	5.1	 25
522	 11	38.3	7.0	 20
523	 11	41.3	6.6	 20
524	 11	36.3	5.1	 20
525	 11	34.3	6.0	 16
526	 11	38.0	6.7	 25
527	 11	38.0	6.0	 25
528	 11	37.3	7.0	 20
529	 11	39.0	6.7	 25
530	 11	36.0	8.1	 25
531	 11	35.3	6.3	 20
532	 11	37.0	6.5	 25
533	 11	40.0	7.2	 20
534	 11	42.3	6.8	 16
535	 11	37.8	7.5	 20
536	 11	34.8	4.7	 20
537	 11	38.3	6.3	 20
538	 11	37.0	5.1	 25
539	 11	38.0	5.6	 25
540	 11	39.3	5.9	 20
541	 11	37.0	6.9	 25
542	 11	39.0	6.6	 25
543	 11	40.0	7.1	 20
544	 11	38.8	7.1	 20
545	 11	40.5	8.1	 20
546	 11	34.8	8.0	 16
547	 11	36.8	8.5	 20
548	 11	36.0	6.6	 25
549	 11	37.3	6.2	 20
550	 11	38.0	6.1	 25
551	 11	39.0	6.4	 25
552	 11	35.3	6.2	 20
553	 11	35.0	7.4	 25
554	 11	38.0	6.4	 25
555	 11	35.8	4.4	 16
556	 11	38.0	8.7	 20
557	 11	42.3	7.4	 20
558	 11	39.3	6.7	 16
559	 11	38.0	7.9	 25
560	 11	37.0	9.2	 25
561	 11	38.3	7.0	 20
562	 11	41.0	5.9	 25
563	 11	37.0	5.3	 25
564	 11	38.3	7.7	 20
565	 11	41.0	8.9	 25
566	 11	40.3	7.1	 20
567	 11	38.3	7.5	 16
568	 11	40.0	6.1	 20
569	 11	39.0	6.8	 20
570	 11	41.5	9.3	 20
571	 11	34.0	6.9	 25
572	 11	34.0	6.5	 25
573	 11	36.0	5.5	 20
574	 11	39.0	7.2	 25
575	 11	37.0	6.7	 25
576	 11	36.8	6.8	 20
577	 11	38.0	6.9	 20
578	 11	35.5	6.0	 20
579	 11	40.0	5.1	 16
580	 11	36.0	6.6	 25
581	 11	38.5	6.6	 20
582	 11	40.0	5.7	 25
583	 11	40.0	6.5	 25
584	 11	40.0	7.1	 20
585	 11	40.0	7.8	 25
586	 11	37.0	5.7	 25
587	 11	38.3	5.7	 20
588	 11	38.0	6.0	 20
589	 11	38.0	5.9	 20
590	 11	40.5	5.7	 16
591	 11	40.0	7.9	 25
592	 11	37.0	5.5	 25
593	 11	43.0	6.3	 20
594	 11	40.0	7.3	 25
595	 11	41.0	8.6	 25
596	 11	36.0	6.9	 20
597	 11	37.0	7.7	 25
598	 11	37.0	5.0	 25
599	 11	40.3	8.4	 16
600	 11	40.3	9.1	 20
601	 11	38.0	5.8	 20
602	 11	38.3	5.1	 20
603	 11	40.0	8.6	 25
604	 11	35.0	6.3	 25
605	 11	37.3	7.1	 20
606	 11	40.0	8.3	 25
607	 11	38.0	7.0	 25
608	 11	39.3	8.0	 20
609	 11	34.5	5.9	 20
610	 11	39.0	15.8	 20
611	 11	33.0	4.9	 16
612	 11	35.8	7.4	 20
613	 11	37.0	5.5	 25
614	 11	39.5	7.8	 20
615	 11	36.0	5.8	 25
616	 11	41.0	8.0	 25
617	 11	41.3	6.8	 20
618	 11	40.0	8.3	 25
619	 11	35.0	5.7	 25
620	 11	38.3	5.7	 16
621	 11	38.8	7.9	 20
622	 11	37.3	5.7	 20
623	 11	37.3	6.7	 16
624	 11	35.0	6.6	 25
625	 11	37.0	6.8	 25
626	 11	34.3	5.5	 20
627	 11	36.0	6.3	 25
628	 11	39.0	5.3	 25
629	 11	38.3	5.8	 20
630	 11	38.0	8.8	 25
631	 11	39.3	6.1	 20
632	 11	40.5	7.7	 16
633	 11	43.3	7.7	 20
634	 11	40.0	6.1	 20
635	 11	38.0	6.5	 20
636	 11	33.0	6.3	 25
637	 11	36.0	7.3	 25
638	 11	43.3	8.8	 20
639	 11	52.0	7.7	 25
  0	 12	1670.3	287.3	 20
  1	 12	113.0	17.2	 25
  2	 12	76.0	11.9	 25
  3	 12	151.3	12.5	 20
  4	 12	49.0	8.4	 25
  5	 12	89.0	15.4	 25
  6	 12	109.3	15.1	 16
  7	 12	241.0	39.0	 20
  8	 12	191.8	23.6	 20
  9	 12	213.5	31.1	 20
 10	 12	96.0	12.9	 25
 11	 12	84.0	13.1	 25
 12	 12	55.3	8.4	 20
 13	 12	54.0	10.2	 25
 14	 12	47.0	5.7	 25
 15	 12	102.8	14.4	 20
 16	 12	69.8	11.0	 20
 17	 12	82.8	11.8	 20
 18	 12	45.3	10.1	 16
 19	 12	52.5	8.0	 20
 20	 12	109.0	16.6	 25
 21	 12	51.5	11.3	 20
 22	 12	91.0	17.5	 25
 23	 12	250.0	32.5	 25
 24	 12	195.0	25.9	 20
 25	 12	151.0	25.4	 25
 26	 12	44.0	6.9	 25
 27	 12	53.0	10.8	 16
 28	 12	87.0	13.4	 20
 29	 12	217.5	32.0	 20
 30	 12	187.3	23.3	 16
 31	 12	128.0	23.6	 25
 32	 12	109.0	16.6	 25
 33	 12	85.5	12.9	 20
 34	 12	59.0	8.8	 25
 35	 12	104.0	18.4	 25
 36	 12	45.3	6.9	 20
 37	 12	61.0	8.8	 25
 38	 12	195.3	25.1	 20
 39	 12	154.8	18.9	 16
 40	 12	215.0	51.0	 20
 41	 12	95.3	18.4	 20
 42	 12	189.3	25.3	 20
 43	 12	233.0	47.9	 25
 44	 12	136.0	15.8	 25
 45	 12	50.3	9.7	 20
 46	 12	56.0	9.7	 25
 47	 12	64.0	8.5	 25
 48	 12	81.0	11.0	 20
 49	 12	82.3	12.3	 20
 50	 12	70.8	16.8	 20
 51	 12	88.5	12.0	 16
 52	 12	79.3	12.7	 20
 53	 12	183.0	27.9	 25
 54	 12	317.3	37.5	 20
 55	 12	114.0	20.0	 25
 56	 12	48.0	7.4	 25
 57	 12	55.5	11.3	 20
 58	 12	46.0	6.7	 25
 59	 12	113.0	15.9	 25
 60	 12	56.0	8.3	 16
 61	 12	112.0	14.9	 20
 62	 12	170.0	23.5	 20
 63	 12	153.0	23.8	 20
 64	 12	150.0	22.3	 25
 65	 12	60.0	11.2	 25
 66	 12	95.5	11.5	 20
 67	 12	253.0	40.0	 25
 68	 12	217.0	23.9	 25
 69	 12	61.3	8.8	 20
 70	 12	95.0	16.5	 25
 71	 12	550.8	49.9	 20
 72	 12	282.3	26.1	 16
 73	 12	88.0	9.5	 20
 74	 12	114.0	19.5	 25
 75	 12	67.0	10.5	 20
 76	 12	197.0	35.7	 25
 77	 12	260.0	36.7	 25
 78	 12	61.3	10.6	 20
 79	 12	56.0	7.4	 25
 80	 12	199.5	23.5	 20
 81	 12	52.8	9.2	 20
 82	 12	118.0	13.5	 20
 83	 12	388.8	35.7	 16
 84	 12	95.0	17.6	 20
 85	 12	91.0	14.5	 25
 86	 12	195.3	27.9	 20
 87	 12	441.0	65.2	 25
 88	 12	260.0	35.3	 25
 89	 12	94.0	14.3	 20
 90	 12	234.0	36.9	 25
 91	 12	382.0	47.6	 25
 92	 12	374.8	32.5	 16
 93	 12	86.3	12.5	 20
 94	 12	108.3	15.5	 20
 95	 12	268.0	20.0	 16
 96	 12	68.0	12.3	 25
 97	 12	54.0	8.5	 25
 98	 12	73.8	8.8	 20
 99	 12	82.0	14.3	 25
100	 12	52.0	9.3	 25
101	 12	329.5	26.7	 20
102	 12	520.0	74.3	 25
103	 12	77.3	10.6	 20
104	 12	91.5	15.9	 16
105	 12	180.0	16.1	 20
106	 12	111.5	22.3	 20
107	 12	120.0	15.7	 20
108	 12	68.0	9.9	 25
109	 12	50.0	8.8	 25
110	 12	170.8	16.5	 20
111	 12	152.0	21.4	 25
112	 12	196.0	26.1	 25
113	 12	302.5	34.0	 20
114	 12	110.8	13.5	 20
115	 12	133.0	16.7	 20
116	 12	357.0	37.4	 16
117	 12	92.5	21.6	 20
118	 12	170.0	29.5	 25
119	 12	131.3	21.2	 20
120	 12	71.0	22.0	 25
121	 12	263.0	36.0	 25
122	 12	545.8	45.9	 20
123	 12	427.0	45.2	 25
124	 12	266.0	43.1	 25
125	 12	116.3	18.7	 16
126	 12	260.5	27.1	 20
127	 12	653.8	81.5	 20
128	 12	612.8	33.4	 16
129	 12	851.0	100.6	 25
130	 12	1177.0	84.9	 25
131	 12	1239.0	96.5	 20
132	 12	710.0	86.3	 25
133	 12	549.0	49.0	 25
134	 12	326.5	33.5	 20
135	 12	376.0	45.4	 25
136	 12	438.0	62.4	 20
137	 12	672.5	69.4	 16
138	 12	680.5	59.1	 20
139	 12	742.0	91.6	 25
140	 12	549.3	38.8	 20
141	 12	3095.0	281.4	 25
142	 12	1113.0	182.2	 25
143	 12	215.8	24.2	 20
144	 12	334.0	52.3	 25
145	 12	2227.0	353.1	 25
146	 12	1542.3	170.1	 20
147	 12	1088.3	130.0	 20
148	 12	326.3	54.4	 20
149	 12	1020.5	65.2	 16
150	 12	727.0	94.7	 25
151	 12	1902.0	314.7	 25
152	 12	804.8	50.4	 20
153	 12	130.0	21.4	 25
154	 12	1420.0	208.4	 25
155	 12	1271.3	123.9	 20
156	 12	1485.0	182.8	 25
157	 12	236.0	44.8	 20
158	 12	458.3	51.0	 16
159	 12	439.0	59.7	 20
160	 12	497.0	58.1	 16
161	 12	1364.0	201.8	 25
162	 12	282.0	33.9	 25
163	 12	2926.5	128.4	 20
164	 12	3276.0	378.3	 25
165	 12	3245.0	359.4	 25
166	 12	1151.5	90.1	 20
167	 12	2824.0	387.1	 25
168	 12	1335.0	182.0	 20
169	 12	637.5	58.0	 16
170	 12	445.5	66.5	 20
171	 12	651.8	62.6	 20
172	 12	1614.8	147.7	 20
173	 12	1811.0	215.2	 25
174	 12	570.0	60.4	 25
175	 12	1448.5	77.2	 20
176	 12	2246.0	306.0	 25
177	 12	1201.0	129.2	 25
178	 12	68.5	8.6	 20
179	 12	974.8	156.5	 20
180	 12	128.5	17.8	 20
181	 12	47.8	8.7	 16
182	 12	59.3	9.5	 20
183	 12	71.0	11.7	 25
184	 12	43.3	5.9	 20
185	 12	42.0	9.4	 25
186	 12	54.0	9.1	 25
187	 12	59.8	10.1	 20
188	 12	45.0	7.8	 25
189	 12	60.0	8.5	 25
190	 12	128.0	18.9	 16
191	 12	46.8	9.3	 20
192	 12	47.3	7.8	 20
193	 12	47.3	9.2	 16
194	 12	45.0	6.6	 25
195	 12	44.0	7.1	 25
196	 12	48.3	7.7	 20
197	 12	45.0	9.7	 25
198	 12	43.0	6.2	 25
199	 12	40.0	7.3	 20
200	 12	46.0	7.4	 25
201	 12	44.5	6.9	 20
202	 12	46.8	8.0	 16
203	 12	44.5	7.2	 20
204	 12	42.0	6.2	 25
205	 12	45.0	6.3	 20
206	 12	44.0	12.1	 25
207	 12	45.0	6.6	 25
208	 12	47.0	6.4	 20
209	 12	119.0	17.1	 25
210	 12	79.0	17.8	 25
211	 12	101.5	14.3	 20
212	 12	46.8	6.6	 20
213	 12	49.3	9.7	 20
214	 12	79.8	12.0	 16
215	 12	45.0	8.0	 25
216	 12	42.0	7.5	 25
217	 12	47.0	7.7	 20
218	 12	54.0	7.7	 25
219	 12	64.0	10.1	 25
220	 12	42.3	7.4	 20
221	 12	46.0	6.1	 25
222	 12	57.0	8.1	 25
223	 12	46.5	7.0	 16
224	 12	44.3	6.2	 20
225	 12	46.0	8.3	 20
226	 12	43.3	9.2	 20
227	 12	44.0	6.5	 25
228	 12	50.0	8.0	 25
229	 12	46.5	6.8	 20
230	 12	45.0	8.5	 25
231	 12	44.0	8.9	 25
232	 12	50.5	6.5	 20
233	 12	49.3	8.8	 20
234	 12	71.5	12.6	 20
235	 12	93.8	11.1	 16
236	 12	45.0	9.1	 20
237	 12	47.0	7.3	 25
238	 12	39.5	7.3	 20
239	 12	60.0	12.5	 25
240	 12	43.0	7.1	 20
241	 12	49.0	10.2	 25
242	 12	54.0	7.8	 25
243	 12	72.3	12.1	 20
244	 12	48.0	7.3	 20
245	 12	53.0	8.7	 20
246	 12	43.5	4.9	 16
247	 12	43.0	5.6	 20
248	 12	49.0	7.2	 25
249	 12	52.0	11.1	 20
250	 12	42.0	7.7	 25
251	 12	46.0	5.6	 25
252	 12	41.0	10.8	 20
253	 12	44.0	7.4	 25
254	 12	49.0	9.4	 25
255	 12	47.5	10.9	 16
256	 12	42.3	6.2	 20
257	 12	44.0	5.9	 20
258	 12	45.0	8.4	 16
259	 12	45.0	7.7	 25
260	 12	47.0	10.2	 25
261	 12	53.0	7.9	 20
262	 12	57.0	7.7	 25
263	 12	57.0	9.4	 25
264	 12	69.8	12.6	 20
265	 12	40.0	6.0	 25
266	 12	49.3	9.8	 20
267	 12	47.8	8.2	 16
268	 12	51.5	8.6	 20
269	 12	59.8	9.7	 20
270	 12	48.8	9.4	 20
271	 12	49.0	8.8	 25
272	 12	42.0	6.9	 25
273	 12	40.0	6.4	 20
274	 12	43.0	6.6	 25
275	 12	41.0	6.9	 25
276	 12	44.0	6.5	 20
277	 12	45.0	8.0	 20
278	 12	56.0	8.6	 20
279	 12	99.0	9.3	 16
280	 12	220.0	24.4	 25
281	 12	47.0	8.2	 25
282	 12	44.5	7.1	 20
283	 12	43.0	6.6	 25
284	 12	49.0	8.4	 25
285	 12	49.0	7.6	 20
286	 12	45.0	6.3	 25
287	 12	44.0	10.2	 25
288	 12	52.3	8.1	 16
289	 12	69.0	9.5	 20
290	 12	79.0	7.8	 20
291	 12	71.3	11.7	 20
292	 12	58.0	8.5	 25
293	 12	49.0	6.4	 25
294	 12	48.0	6.7	 20
295	 12	47.0	8.2	 25
296	 12	46.0	8.2	 25
297	 12	41.8	6.3	 20
298	 12	44.0	5.8	 20
299	 12	48.3	6.6	 20
300	 12	50.0	5.8	 16
301	 12	50.0	7.4	 20
302	 12	49.0	9.4	 25
303	 12	47.5	7.4	 20
304	 12	47.0	7.1	 25
305	 12	49.0	7.9	 25
306	 12	44.5	8.0	 20
307	 12	55.0	9.6	 25
308	 12	55.0	6.1	 25
309	 12	51.3	7.4	 16
310	 12	64.0	9.9	 20
311	 12	54.3	6.2	 20
312	 12	54.8	9.6	 16
313	 12	52.0	12.1	 25
314	 12	46.0	7.0	 25
315	 12	67.0	11.3	 20
316	 12	119.0	12.5	 25
317	 12	44.0	6.1	 25
318	 12	42.3	7.1	 20
319	 12	43.0	7.7	 25
320	 12	45.0	7.1	 16
321	 12	52.3	8.3	 20
322	 12	53.3	8.5	 20
323	 12	74.0	13.4	 16
324	 12	50.0	7.5	 25
325	 12	49.0	7.4	 25
326	 12	43.3	6.8	 20
327	 12	57.0	10.0	 25
328	 12	51.0	7.7	 25
329	 12	48.0	9.7	 20
330	 12	43.0	7.7	 25
331	 12	42.5	6.9	 20
332	 12	69.5	12.3	 16
333	 12	54.8	9.4	 20
334	 12	69.3	10.0	 20
335	 12	307.5	28.7	 20
336	 12	45.0	8.9	 25
337	 12	49.0	8.1	 25
338	 12	49.0	6.9	 20
339	 12	45.0	8.2	 25
340	 12	44.0	7.7	 25
341	 12	69.5	11.0	 20
342	 12	106.0	18.1	 20
343	 12	61.5	10.0	 20
344	 12	62.3	8.4	 16
345	 12	64.0	7.6	 25
346	 12	48.0	8.9	 25
347	 12	53.3	13.1	 20
348	 12	71.0	8.9	 25
349	 12	46.0	8.2	 25
350	 12	57.0	10.7	 20
351	 12	49.0	7.8	 25
352	 12	75.0	8.5	 25
353	 12	71.5	9.3	 16
354	 12	67.5	11.5	 20
355	 12	99.3	17.3	 20
356	 12	51.3	9.6	 20
357	 12	63.0	10.5	 25
358	 12	79.0	14.4	 25
359	 12	96.0	15.3	 20
360	 12	50.0	8.7	 25
361	 12	43.0	7.9	 25
362	 12	128.8	18.0	 20
363	 12	46.0	8.7	 25
364	 12	49.0	9.5	 20
365	 12	41.3	6.8	 16
366	 12	41.3	5.6	 20
367	 12	62.0	13.2	 25
368	 12	53.0	8.1	 20
369	 12	56.0	8.7	 25
370	 12	59.0	9.8	 25
371	 12	69.8	12.4	 20
372	 12	50.0	6.8	 25
373	 12	94.0	14.8	 25
374	 12	47.8	5.6	 16
375	 12	80.8	12.9	 20
376	 12	74.3	9.0	 20
377	 12	43.0	4.1	 16
378	 12	48.0	7.9	 25
379	 12	57.0	8.8	 25
380	 12	43.3	7.7	 20
381	 12	48.0	9.0	 25
382	 12	46.0	7.8	 25
383	 12	44.5	8.3	 20
384	 12	79.0	13.8	 25
385	 12	48.3	9.9	 20
386	 12	49.3	6.6	 16
387	 12	49.3	7.6	 20
388	 12	45.0	8.0	 20
389	 12	46.8	10.2	 20
390	 12	47.0	6.8	 25
391	 12	55.0	8.3	 25
392	 12	44.3	5.2	 20
393	 12	55.0	8.9	 25
394	 12	230.0	30.2	 25
395	 12	45.5	8.1	 20
396	 12	52.5	9.0	 20
397	 12	54.5	8.0	 20
398	 12	42.5	7.4	 16
399	 12	47.0	8.2	 20
400	 12	63.5	10.5	 20
401	 12	51.0	8.3	 25
402	 12	77.0	12.2	 25
403	 12	61.5	10.1	 20
404	 12	50.0	8.0	 25
405	 12	139.0	21.1	 25
406	 12	44.3	6.1	 20
407	 12	49.0	7.5	 20
408	 12	47.0	7.8	 20
409	 12	49.3	9.2	 16
410	 12	51.5	7.6	 20
411	 12	45.0	9.7	 25
412	 12	48.3	7.5	 20
413	 12	53.0	8.2	 25
414	 12	52.0	9.4	 25
415	 12	63.0	9.8	 20
416	 12	120.0	21.5	 25
417	 12	51.0	8.0	 25
418	 12	47.8	5.5	 16
419	 12	61.3	8.8	 20
420	 12	248.3	29.0	 20
421	 12	44.3	6.9	 20
422	 12	43.0	8.3	 25
423	 12	44.0	7.4	 25
424	 12	69.8	13.3	 20
425	 12	73.0	12.6	 25
426	 12	71.0	12.4	 25
427	 12	45.0	7.3	 20
428	 12	40.0	7.4	 25
429	 12	48.0	6.9	 20
430	 12	51.8	8.0	 16
431	 12	50.0	5.8	 20
432	 12	49.0	8.3	 25
433	 12	55.3	7.6	 20
434	 12	45.0	9.6	 25
435	 12	52.0	8.5	 25
436	 12	66.3	11.4	 20
437	 12	59.0	7.7	 25
438	 12	101.0	17.1	 25
439	 12	46.8	8.1	 16
440	 12	112.0	12.6	 20
441	 12	44.3	7.5	 20
442	 12	48.5	9.3	 16
443	 12	48.0	8.9	 25
444	 12	54.0	12.1	 25
445	 12	51.5	8.0	 20
446	 12	67.0	12.3	 25
447	 12	63.0	12.8	 25
448	 12	53.0	7.6	 20
449	 12	44.0	6.6	 25
450	 12	43.0	5.7	 20
451	 12	49.0	10.0	 16
452	 12	47.0	10.2	 20
453	 12	53.8	7.8	 20
454	 12	54.0	10.1	 20
455	 12	57.0	10.7	 25
456	 12	55.0	10.2	 25
457	 12	65.3	8.9	 20
458	 12	42.0	7.5	 25
459	 12	45.0	7.6	 25
460	 12	46.0	6.0	 20
461	 12	45.0	6.9	 20
462	 12	45.3	10.0	 20
463	 12	40.3	6.4	 16
464	 12	44.3	5.5	 20
465	 12	46.0	7.1	 25
466	 12	49.3	12.5	 20
467	 12	59.0	10.3	 25
468	 12	44.0	7.4	 25
469	 12	46.3	6.4	 20
470	 12	47.0	7.0	 25
471	 12	44.0	7.3	 25
472	 12	51.5	6.6	 16
473	 12	46.8	8.9	 20
474	 12	185.8	16.6	 20
475	 12	49.3	7.8	 16
476	 12	65.0	8.7	 25
477	 12	46.0	7.2	 25
478	 12	42.0	7.2	 20
479	 12	49.0	6.6	 25
480	 12	43.3	10.1	 20
481	 12	118.0	18.4	 25
482	 12	74.0	9.7	 25
483	 12	56.8	10.5	 16
484	 12	100.3	11.6	 20
485	 12	101.3	18.0	 20
486	 12	104.8	12.6	 20
487	 12	52.0	13.5	 25
488	 12	57.0	9.1	 25
489	 12	89.8	14.1	 20
490	 12	95.0	18.8	 25
491	 12	46.0	8.3	 25
492	 12	40.3	7.9	 20
493	 12	47.0	5.8	 25
494	 12	44.3	6.1	 20
495	 12	43.5	9.1	 16
496	 12	44.3	6.2	 20
497	 12	61.0	11.9	 25
498	 12	58.5	7.0	 20
499	 12	47.0	7.5	 25
500	 12	57.0	8.1	 25
501	 12	75.3	13.9	 20
502	 12	46.0	7.6	 25
503	 12	76.0	11.7	 25
504	 12	77.3	10.8	 20
505	 12	84.3	12.5	 20
506	 12	51.0	7.6	 20
507	 12	91.0	11.6	 16
508	 12	51.0	7.7	 25
509	 12	57.0	9.1	 25
510	 12	52.3	6.3	 20
511	 12	48.0	7.3	 25
512	 12	60.0	11.4	 25
513	 12	57.8	12.6	 20
514	 12	55.0	7.7	 25
515	 12	50.5	7.2	 20
516	 12	51.0	6.1	 16
517	 12	60.5	9.1	 20
518	 12	50.3	9.5	 20
519	 12	45.5	6.6	 20
520	 12	45.0	7.4	 25
521	 12	46.0	5.8	 25
522	 12	44.8	6.6	 20
523	 12	50.0	9.4	 25
524	 12	49.0	8.3	 25
525	 12	42.0	8.1	 20
526	 12	46.0	7.1	 20
527	 12	97.0	12.7	 20
528	 12	49.0	8.5	 16
529	 12	47.5	7.3	 20
530	 12	57.0	7.9	 25
531	 12	49.0	9.1	 20
532	 12	53.0	12.1	 25
533	 12	43.0	7.7	 25
534	 12	49.5	8.4	 20
535	 12	45.0	7.7	 25
536	 12	48.0	7.7	 25
537	 12	58.5	7.3	 16
538	 12	56.3	9.3	 20
539	 12	47.3	8.5	 20
540	 12	47.0	7.1	 16
541	 12	48.0	8.4	 25
542	 12	182.0	32.0	 25
543	 12	46.3	7.4	 20
544	 12	480.0	94.7	 25
545	 12	47.0	8.8	 25
546	 12	51.3	8.1	 20
547	 12	166.0	30.1	 25
548	 12	100.5	13.0	 20
549	 12	49.0	7.7	 16
550	 12	43.0	6.6	 20
551	 12	45.8	9.1	 20
552	 12	57.3	9.3	 20
553	 12	98.0	14.7	 25
554	 12	48.0	7.5	 25
555	 12	48.3	6.8	 20
556	 12	46.0	7.1	 25
557	 12	56.0	7.9	 25
558	 12	41.3	8.6	 20
559	 12	47.0	6.2	 20
560	 12	44.5	6.6	 16
561	 12	50.5	8.9	 20
562	 12	49.0	9.7	 25
563	 12	52.0	9.9	 20
564	 12	51.0	8.3	 25
565	 12	48.0	8.2	 25
566	 12	48.3	6.7	 20
567	 12	45.0	8.3	 25
568	 12	108.0	18.6	 25
569	 12	52.3	6.9	 20
570	 12	44.3	5.1	 20
571	 12	44.3	6.0	 20
572	 12	43.3	8.8	 16
573	 12	43.0	9.3	 25
574	 12	53.0	8.5	 25
575	 12	42.8	7.2	 20
576	 12	78.0	11.9	 25
577	 12	46.0	7.3	 25
578	 12	48.8	9.2	 20
579	 12	59.0	7.9	 25
580	 12	63.3	10.3	 20
581	 12	47.0	9.3	 16
582	 12	45.0	6.8	 20
583	 12	45.3	7.7	 20
584	 12	46.0	7.1	 20
585	 12	50.0	9.1	 25
586	 12	45.0	7.6	 25
587	 12	53.3	9.3	 20
588	 12	50.0	7.4	 25
589	 12	47.0	7.5	 25
590	 12	42.3	7.0	 20
591	 12	60.0	8.8	 20
592	 12	56.3	9.1	 20
593	 12	47.3	7.7	 16
594	 12	48.3	9.0	 20
595	 12	60.0	10.6	 25
596	 12	41.8	5.0	 20
597	 12	46.0	7.5	 25
598	 12	49.0	9.5	 25
599	 12	50.0	7.3	 20
600	 12	44.0	6.6	 25
601	 12	61.0	9.0	 25
602	 12	51.3	9.3	 16
603	 12	47.3	7.8	 20
604	 12	45.3	6.5	 20
605	 12	54.3	8.4	 16
606	 12	56.0	8.1	 25
607	 12	61.0	7.2	 25
608	 12	81.3	10.1	 20
609	 12	51.0	8.6	 25
610	 12	46.0	6.6	 25
611	 12	50.0	7.6	 20
612	 12	51.0	10.1	 25
613	 12	49.5	7.7	 20
614	 12	47.5	4.9	 16
615	 12	45.0	7.3	 20
616	 12	46.3	7.0	 20
617	 12	245.3	26.4	 20
618	 12	166.0	20.7	 25
619	 12	49.0	10.4	 25
620	 12	48.0	10.9	 20
621	 12	133.0	21.3	 25
622	 12	158.0	25.5	 25
623	 12	146.5	22.8	 20
624	 12	46.5	7.5	 20
625	 12	51.3	10.9	 20
626	 12	43.5	8.2	 16
627	 12	44.0	6.1	 25
628	 12	60.0	9.9	 25
629	 12	44.0	8.6	 20
630	 12	50.0	8.7	 25
631	 12	46.0	7.3	 25
632	 12	48.5	7.4	 20
633	 12	128.0	19.4	 25
634	 12	40.0	5.6	 25
635	 12	48.8	6.9	 16
636	 12	44.3	5.9	 20
637	 12	44.3	6.8	 20
638	 12	51.3	7.1	 20
639	 12	1363.0	228.7	 25
  0	 13	64.8	13.4	 16
  1	 13	52.0	8.0	 20
  2	 13	44.0	6.3	 25
  3	 13	112.8	20.1	 20
  4	 13	45.0	9.3	 25
  5	 13	72.0	8.8	 25
  6	 13	55.3	9.0	 20
  7	 13	112.0	15.6	 25
  8	 13	72.0	12.3	 25
  9	 13	76.3	11.5	 16
 10	 13	47.3	8.3	 20
 11	 13	70.0	11.9	 20
 12	 13	48.3	8.2	 16
 13	 13	43.0	7.0	 25
 14	 13	43.0	6.6	 25
 15	 13	50.3	9.2	 20
 16	 13	221.0	34.5	 25
 17	 13	50.0	6.3	 25
 18	 13	41.0	5.4	 20
 19	 13	40.0	7.8	 25
 20	 13	89.5	12.6	 20
 21	 13	53.0	9.6	 16
 22	 13	49.8	4.6	 20
 23	 13	77.0	16.3	 20
 24	 13	95.5	43.1	 20
 25	 13	70.0	10.7	 25
 26	 13	44.0	8.2	 25
 27	 13	48.0	8.6	 20
 28	 13	63.0	11.9	 25
 29	 13	65.0	7.8	 25
 30	 13	87.0	12.2	 20
 31	 13	63.8	7.9	 20
 32	 13	49.5	9.9	 20
 33	 13	53.8	8.4	 16
 34	 13	43.3	8.5	 20
 35	 13	51.0	8.0	 25
 36	 13	44.5	7.8	 20
 37	 13	50.0	8.0	 25
 38	 13	185.0	26.5	 25
 39	 13	75.5	12.1	 20
 40	 13	82.0	14.2	 25
 41	 13	55.0	8.1	 25
 42	 13	58.3	9.1	 16
 43	 13	157.3	18.4	 20
 44	 13	52.3	11.8	 20
 45	 13	46.5	7.1	 20
 46	 13	43.0	8.1	 25
 47	 13	49.0	12.5	 25
 48	 13	71.0	12.7	 20
 49	 13	52.0	9.3	 25
 50	 13	58.0	9.4	 25
 51	 13	58.3	8.4	 20
 52	 13	49.0	6.2	 25
 53	 13	56.3	8.5	 20
 54	 13	104.5	10.1	 16
 55	 13	57.3	9.1	 20
 56	 13	55.3	10.7	 20
 57	 13	44.0	7.1	 25
 58	 13	50.0	7.4	 25
 59	 13	131.8	24.3	 20
 60	 13	54.0	10.0	 25
 61	 13	61.0	8.7	 25
 62	 13	77.3	12.4	 20
 63	 13	57.3	10.3	 20
 64	 13	68.3	15.2	 20
 65	 13	57.3	10.3	 16
 66	 13	52.0	9.9	 20
 67	 13	65.0	12.2	 25
 68	 13	69.5	9.8	 20
 69	 13	67.0	10.0	 25
 70	 13	73.0	9.2	 25
 71	 13	228.5	30.6	 20
 72	 13	97.0	15.1	 25
 73	 13	50.0	9.5	 25
 74	 13	50.0	10.4	 16
 75	 13	47.3	5.9	 20
 76	 13	76.0	11.7	 20
 77	 13	52.8	6.7	 16
 78	 13	48.0	6.8	 25
 79	 13	56.0	8.7	 25
 80	 13	73.3	11.5	 20
 81	 13	47.0	8.7	 25
 82	 13	64.0	9.2	 25
 83	 13	142.3	18.5	 20
 84	 13	48.0	8.9	 25
 85	 13	48.3	11.5	 20
 86	 13	77.5	11.4	 16
 87	 13	171.8	20.5	 20
 88	 13	58.5	10.1	 20
 89	 13	45.8	8.1	 20
 90	 13	99.0	20.1	 25
 91	 13	117.0	15.8	 25
 92	 13	141.5	17.6	 20
 93	 13	54.0	9.9	 25
 94	 13	67.0	9.9	 25
 95	 13	204.8	19.9	 20
 96	 13	50.0	5.9	 20
 97	 13	43.5	7.7	 20
 98	 13	59.0	8.9	 16
 99	 13	72.3	12.8	 20
100	 13	46.0	9.1	 25
101	 13	95.8	11.4	 20
102	 13	154.0	29.0	 25
103	 13	43.0	7.1	 25
104	 13	44.0	9.0	 20
105	 13	68.0	8.5	 25
106	 13	56.0	8.9	 25
107	 13	65.5	8.6	 16
108	 13	61.0	11.2	 20
109	 13	39.3	6.7	 20
110	 13	84.3	9.8	 20
111	 13	100.0	14.7	 25
112	 13	216.0	31.1	 25
113	 13	64.3	9.3	 20
114	 13	59.0	12.4	 25
115	 13	52.0	8.5	 25
116	 13	83.0	13.1	 20
117	 13	41.0	6.0	 25
118	 13	56.3	10.2	 20
119	 13	63.5	6.7	 16
120	 13	49.3	7.7	 20
121	 13	70.0	11.2	 25
122	 13	92.5	15.9	 20
123	 13	74.0	10.4	 25
124	 13	44.0	6.2	 25
125	 13	44.5	6.2	 20
126	 13	58.0	10.0	 25
127	 13	231.0	30.6	 25
128	 13	155.5	18.3	 20
129	 13	118.3	9.0	 20
130	 13	481.3	42.7	 20
131	 13	232.3	20.5	 16
132	 13	1240.0	129.3	 25
133	 13	811.0	70.6	 25
134	 13	129.8	13.1	 20
135	 13	191.0	15.8	 25
136	 13	334.8	30.7	 20
137	 13	245.0	28.4	 25
138	 13	163.0	22.3	 25
139	 13	189.0	25.2	 16
140	 13	399.3	41.9	 20
141	 13	1196.0	109.7	 20
142	 13	140.0	21.4	 16
143	 13	51.0	9.3	 25
144	 13	58.0	8.9	 25
145	 13	249.3	51.6	 20
146	 13	236.0	32.4	 25
147	 13	168.0	29.1	 25
148	 13	65.0	10.5	 20
149	 13	108.0	17.1	 25
150	 13	81.5	10.8	 20
151	 13	249.5	29.4	 16
152	 13	254.3	31.0	 20
153	 13	55.8	10.8	 20
154	 13	203.8	29.2	 20
155	 13	88.0	15.7	 25
156	 13	84.0	15.0	 25
157	 13	204.5	24.2	 20
158	 13	53.0	9.6	 25
159	 13	112.0	18.7	 25
160	 13	87.8	17.6	 20
161	 13	171.3	23.3	 20
162	 13	71.0	10.1	 20
163	 13	385.3	21.5	 16
164	 13	767.8	106.3	 20
165	 13	719.0	114.5	 25
166	 13	97.5	11.7	 20
167	 13	1054.0	130.1	 25
168	 13	247.0	43.7	 25
169	 13	63.0	8.5	 20
170	 13	60.0	11.5	 25
171	 13	122.0	17.8	 25
172	 13	416.8	39.7	 16
173	 13	655.8	68.1	 20
174	 13	82.3	11.9	 20
175	 13	162.8	20.0	 16
176	 13	785.0	96.1	 25
177	 13	90.0	14.2	 25
178	 13	42.3	6.2	 20
179	 13	176.0	30.9	 25
180	 13	44.0	8.1	 25
181	 13	46.3	6.3	 20
182	 13	49.0	8.9	 25
183	 13	75.5	11.7	 20
184	 13	45.3	8.9	 16
185	 13	42.0	5.5	 20
186	 13	45.0	4.7	 25
187	 13	50.0	6.3	 20
188	 13	40.0	6.0	 25
189	 13	41.0	4.4	 25
190	 13	59.3	7.8	 20
191	 13	49.0	6.8	 25
192	 13	49.0	7.9	 25
193	 13	42.5	8.1	 20
194	 13	43.3	7.5	 20
195	 13	43.0	4.1	 20
196	 13	46.5	9.1	 16
197	 13	44.0	6.6	 25
198	 13	47.0	11.1	 25
199	 13	46.3	7.2	 20
200	 13	48.0	8.1	 25
201	 13	47.0	7.1	 25
202	 13	45.5	6.7	 20
203	 13	43.0	6.5	 25
204	 13	42.8	8.6	 20
205	 13	43.8	6.1	 16
206	 13	46.0	8.2	 20
207	 13	44.3	9.2	 20
208	 13	43.3	7.2	 20
209	 13	121.0	19.2	 25
210	 13	53.0	8.1	 25
211	 13	761.8	54.4	 20
212	 13	49.0	8.4	 25
213	 13	43.0	6.7	 25
214	 13	52.3	8.0	 20
215	 13	47.0	6.7	 20
216	 13	78.3	15.7	 16
217	 13	43.0	6.2	 20
218	 13	46.8	6.9	 20
219	 13	52.0	7.3	 20
220	 13	46.0	10.2	 25
221	 13	89.0	13.4	 25
222	 13	78.3	15.3	 20
223	 13	48.0	8.3	 25
224	 13	47.0	6.7	 25
225	 13	48.5	9.2	 20
226	 13	45.5	7.8	 20
227	 13	48.5	7.5	 20
228	 13	51.8	9.3	 16
229	 13	48.0	7.3	 20
230	 13	49.0	7.5	 25
231	 13	43.5	6.4	 20
232	 13	47.0	7.6	 25
233	 13	47.0	9.7	 25
234	 13	96.8	17.1	 20
235	 13	115.0	16.7	 25
236	 13	44.0	5.7	 25
237	 13	44.0	7.9	 16
238	 13	42.3	7.1	 20
239	 13	49.0	6.7	 20
240	 13	41.3	6.7	 16
241	 13	43.0	7.3	 25
242	 13	59.0	8.4	 25
243	 13	51.3	11.8	 20
244	 13	49.0	9.7	 25
245	 13	51.0	10.2	 25
246	 13	47.3	6.8	 20
247	 13	45.0	8.1	 25
248	 13	52.5	24.7	 20
249	 13	41.0	6.6	 16
250	 13	46.5	7.5	 20
251	 13	51.0	8.1	 25
252	 13	41.0	7.0	 20
253	 13	43.0	7.6	 25
254	 13	48.0	8.1	 25
255	 13	42.5	7.3	 20
256	 13	41.0	7.4	 25
257	 13	55.0	7.4	 25
258	 13	47.5	9.1	 20
259	 13	44.5	6.9	 20
260	 13	55.3	11.1	 20
261	 13	76.0	8.6	 16
262	 13	164.0	19.7	 25
263	 13	54.0	9.6	 25
264	 13	55.0	8.3	 20
265	 13	46.0	5.7	 25
266	 13	47.0	7.9	 25
267	 13	70.0	9.5	 20
268	 13	44.0	8.0	 25
269	 13	80.0	9.8	 25
270	 13	45.3	8.6	 16
271	 13	53.3	8.9	 20
272	 13	43.0	7.4	 20
273	 13	49.0	6.1	 20
274	 13	44.0	7.0	 25
275	 13	43.0	6.7	 25
276	 13	42.8	8.0	 20
277	 13	47.0	7.8	 25
278	 13	48.0	8.4	 25
279	 13	99.0	10.7	 20
280	 13	114.0	17.0	 20
281	 13	42.8	8.5	 20
282	 13	42.3	8.3	 16
283	 13	44.3	6.7	 20
284	 13	50.0	6.7	 25
285	 13	49.3	6.5	 20
286	 13	46.0	8.2	 25
287	 13	46.0	6.4	 25
288	 13	45.3	8.5	 20
289	 13	68.0	9.8	 25
290	 13	61.0	7.6	 25
291	 13	46.3	7.6	 16
292	 13	67.8	10.2	 20
293	 13	52.0	10.9	 20
294	 13	45.8	9.3	 16
295	 13	49.0	10.5	 25
296	 13	49.3	7.8	 20
297	 13	46.0	7.7	 25
298	 13	48.0	8.6	 25
299	 13	54.0	9.2	 20
300	 13	60.0	9.9	 25
301	 13	46.0	9.9	 25
302	 13	48.5	7.5	 16
303	 13	45.0	6.8	 20
304	 13	58.3	9.4	 20
305	 13	52.0	9.3	 16
306	 13	45.0	8.2	 25
307	 13	63.0	8.3	 25
308	 13	62.0	8.2	 20
309	 13	75.0	12.1	 25
310	 13	56.0	9.3	 25
311	 13	65.0	8.5	 20
312	 13	56.0	10.2	 25
313	 13	45.0	5.8	 20
314	 13	46.3	9.8	 16
315	 13	48.3	7.3	 20
316	 13	58.0	10.1	 20
317	 13	52.3	5.9	 20
318	 13	47.0	9.1	 25
319	 13	44.0	6.2	 25
320	 13	45.3	6.7	 20
321	 13	47.0	9.3	 25
322	 13	62.0	9.6	 25
323	 13	56.3	8.5	 20
324	 13	42.5	6.9	 20
325	 13	53.3	8.4	 20
326	 13	40.3	7.5	 16
327	 13	56.0	8.2	 25
328	 13	121.0	14.9	 25
329	 13	59.3	9.7	 20
330	 13	54.0	7.8	 25
331	 13	43.0	7.7	 25
332	 13	54.3	8.2	 20
333	 13	62.0	13.0	 25
334	 13	52.0	6.2	 25
335	 13	93.3	10.4	 16
336	 13	46.5	8.6	 20
337	 13	46.0	7.8	 20
338	 13	51.3	7.6	 20
339	 13	59.0	10.9	 25
340	 13	51.0	8.6	 25
341	 13	116.0	13.6	 20
342	 13	64.0	11.7	 25
343	 13	59.0	8.0	 25
344	 13	54.8	5.5	 20
345	 13	60.0	10.4	 20
346	 13	61.0	11.9	 20
347	 13	57.5	11.2	 16
348	 13	98.3	13.3	 20
349	 13	45.0	8.7	 25
350	 13	74.3	11.4	 20
351	 13	54.0	8.5	 25
352	 13	72.0	8.6	 25
353	 13	66.0	9.0	 20
354	 13	60.0	10.7	 25
355	 13	74.0	11.1	 25
356	 13	49.3	6.4	 16
357	 13	52.3	10.1	 20
358	 13	87.3	12.1	 20
359	 13	87.0	17.9	 16
360	 13	49.0	7.3	 25
361	 13	44.0	6.6	 25
362	 13	86.8	14.1	 20
363	 13	44.0	7.8	 25
364	 13	43.0	7.7	 25
365	 13	46.3	8.5	 20
366	 13	46.0	8.3	 25
367	 13	53.3	9.5	 20
368	 13	49.0	6.3	 16
369	 13	55.5	7.5	 20
370	 13	66.5	9.0	 20
371	 13	122.0	18.8	 20
372	 13	47.0	8.2	 25
373	 13	81.0	10.2	 25
374	 13	48.3	7.6	 20
375	 13	62.0	9.5	 25
376	 13	112.8	13.2	 20
377	 13	55.0	9.7	 25
378	 13	48.3	9.1	 20
379	 13	81.8	17.8	 16
380	 13	48.5	8.2	 20
381	 13	57.0	6.7	 20
382	 13	47.3	7.6	 20
383	 13	45.0	6.0	 25
384	 13	174.0	19.5	 25
385	 13	48.3	7.9	 20
386	 13	72.0	9.0	 25
387	 13	44.0	7.4	 25
388	 13	43.0	5.3	 20
389	 13	45.3	7.8	 20
390	 13	44.3	7.0	 20
391	 13	44.3	8.2	 16
392	 13	51.0	10.2	 25
393	 13	49.0	7.2	 25
394	 13	101.3	12.8	 20
395	 13	46.0	7.1	 25
396	 13	47.0	7.1	 25
397	 13	58.8	9.9	 20
398	 13	43.0	7.7	 25
399	 13	48.0	6.8	 25
400	 13	51.5	8.0	 16
401	 13	73.0	11.2	 20
402	 13	85.0	12.2	 20
403	 13	64.8	10.8	 20
404	 13	52.0	8.9	 25
405	 13	67.0	10.5	 25
406	 13	44.3	7.5	 20
407	 13	45.0	6.6	 25
408	 13	44.0	8.6	 25
409	 13	51.0	10.2	 20
410	 13	69.0	12.0	 25
411	 13	49.3	8.6	 20
412	 13	47.3	6.1	 16
413	 13	154.0	20.9	 20
414	 13	56.0	9.6	 25
415	 13	99.3	14.8	 20
416	 13	121.0	14.5	 25
417	 13	52.0	8.4	 25
418	 13	47.3	6.2	 20
419	 13	70.0	9.8	 25
420	 13	169.0	26.8	 25
421	 13	41.3	5.6	 16
422	 13	44.8	7.1	 20
423	 13	53.0	6.5	 20
424	 13	125.5	19.9	 16
425	 13	53.0	8.4	 25
426	 13	44.0	8.0	 25
427	 13	38.3	7.1	 20
428	 13	45.0	8.8	 25
429	 13	51.0	8.5	 25
430	 13	51.3	10.0	 20
431	 13	46.0	8.5	 25
432	 13	48.8	10.0	 20
433	 13	69.5	8.3	 16
434	 13	51.0	9.1	 20
435	 13	47.3	6.3	 20
436	 13	48.5	8.0	 20
437	 13	59.0	10.6	 25
438	 13	120.0	17.8	 25
439	 13	47.3	7.4	 20
440	 13	101.0	12.5	 25
441	 13	47.0	6.7	 25
442	 13	43.3	5.9	 20
443	 13	45.0	7.2	 20
444	 13	87.3	17.8	 20
445	 13	66.3	11.0	 16
446	 13	52.0	6.9	 20
447	 13	139.0	27.2	 25
448	 13	45.3	7.4	 20
449	 13	47.0	8.1	 25
450	 13	44.0	6.7	 25
451	 13	61.8	11.3	 20
452	 13	49.0	9.9	 25
453	 13	48.0	8.4	 25
454	 13	82.3	13.6	 16
455	 13	62.0	8.2	 20
456	 13	47.0	7.4	 16
457	 13	104.8	18.1	 20
458	 13	42.0	7.2	 25
459	 13	44.5	7.8	 20
460	 13	48.0	8.8	 25
461	 13	47.0	6.7	 25
462	 13	43.3	8.9	 20
463	 13	48.0	8.5	 25
464	 13	46.0	7.6	 25
465	 13	44.3	9.6	 16
466	 13	41.3	6.1	 20
467	 13	48.5	9.3	 20
468	 13	45.3	6.8	 20
469	 13	57.0	9.2	 25
470	 13	44.0	6.0	 25
471	 13	44.5	5.2	 20
472	 13	48.0	6.2	 25
473	 13	42.0	8.4	 25
474	 13	89.0	15.3	 20
475	 13	49.0	8.2	 25
476	 13	49.0	5.8	 20
477	 13	44.3	7.0	 16
478	 13	44.3	6.5	 20
479	 13	54.0	6.5	 25
480	 13	48.8	7.6	 20
481	 13	85.0	10.4	 25
482	 13	113.0	14.7	 25
483	 13	72.3	8.9	 20
484	 13	208.0	26.0	 25
485	 13	128.0	16.5	 25
486	 13	119.0	18.4	 16
487	 13	63.5	11.5	 20
488	 13	51.5	8.3	 20
489	 13	51.3	7.1	 16
490	 13	112.0	14.4	 25
491	 13	45.0	7.8	 25
492	 13	45.3	7.1	 20
493	 13	42.0	6.3	 25
494	 13	49.0	7.9	 25
495	 13	45.3	6.2	 20
496	 13	47.0	7.6	 25
497	 13	47.0	7.4	 20
498	 13	48.3	7.6	 16
499	 13	41.0	4.6	 20
500	 13	44.8	8.1	 20
501	 13	66.0	11.1	 20
502	 13	44.0	7.2	 25
503	 13	53.0	10.0	 25
504	 13	49.5	8.0	 20
505	 13	67.0	11.0	 25
506	 13	67.0	9.3	 25
507	 13	244.0	22.5	 20
508	 13	48.8	8.7	 20
509	 13	68.0	10.9	 20
510	 13	42.5	7.0	 16
511	 13	49.0	8.9	 20
512	 13	58.0	8.6	 25
513	 13	59.0	10.0	 20
514	 13	45.0	7.0	 25
515	 13	62.0	10.6	 25
516	 13	60.3	10.5	 20
517	 13	86.0	11.4	 25
518	 13	45.0	6.3	 25
519	 13	52.0	9.2	 16
520	 13	39.3	6.1	 20
521	 13	44.5	8.5	 20
522	 13	43.5	7.4	 16
523	 13	43.0	6.8	 25
524	 13	44.0	8.2	 25
525	 13	48.3	6.8	 20
526	 13	50.0	9.4	 25
527	 13	183.0	23.0	 25
528	 13	47.0	6.8	 20
529	 13	49.0	8.8	 25
530	 13	53.3	8.3	 20
531	 13	46.3	5.6	 16
532	 13	48.3	8.1	 20
533	 13	45.0	7.3	 25
534	 13	44.3	7.1	 20
535	 13	45.0	8.5	 25
536	 13	45.8	7.0	 20
537	 13	53.0	8.3	 25
538	 13	48.0	6.8	 25
539	 13	52.0	7.6	 20
540	 13	44.0	7.9	 25
541	 13	47.3	7.5	 20
542	 13	65.0	9.3	 16
543	 13	48.8	8.6	 20
544	 13	850.0	76.2	 25
545	 13	49.3	8.6	 20
546	 13	52.0	8.0	 25
547	 13	112.0	14.1	 25
548	 13	193.5	22.1	 20
549	 13	50.0	7.7	 25
550	 13	47.0	8.6	 25
551	 13	43.3	7.7	 20
552	 13	47.3	7.8	 20
553	 13	58.5	7.4	 20
554	 13	45.8	7.4	 16
555	 13	46.0	6.6	 25
556	 13	45.0	7.2	 25
557	 13	67.3	13.8	 20
558	 13	42.0	6.0	 25
559	 13	49.0	9.6	 25
560	 13	47.0	7.2	 20
561	 13	46.0	8.9	 25
562	 13	48.0	6.6	 20
563	 13	46.3	8.8	 16
564	 13	70.3	8.0	 20
565	 13	50.0	8.2	 20
566	 13	53.5	10.2	 20
567	 13	49.0	9.4	 25
568	 13	46.0	8.1	 25
569	 13	52.0	8.1	 20
570	 13	45.0	7.7	 25
571	 13	52.0	8.0	 25
572	 13	43.3	7.2	 20
573	 13	42.8	7.3	 20
574	 13	50.0	8.7	 20
575	 13	43.0	6.5	 16
576	 13	57.3	6.4	 20
577	 13	49.0	8.9	 25
578	 13	48.3	10.2	 20
579	 13	62.0	10.8	 25
580	 13	48.0	7.7	 25
581	 13	48.3	7.7	 20
582	 13	48.0	8.6	 25
583	 13	48.0	8.8	 25
584	 13	46.3	7.6	 16
585	 13	55.5	6.6	 20
586	 13	44.3	9.2	 20
587	 13	67.5	7.4	 16
588	 13	49.0	8.0	 25
589	 13	49.0	9.8	 25
590	 13	45.3	7.2	 20
591	 13	49.0	10.6	 25
592	 13	54.0	9.5	 25
593	 13	45.3	9.0	 20
594	 13	70.0	9.9	 25
595	 13	57.3	6.8	 20
596	 13	53.0	9.2	 16
597	 13	48.3	6.9	 20
598	 13	51.0	6.7	 20
599	 13	44.8	6.5	 20
600	 13	46.0	7.3	 25
601	 13	50.0	11.9	 25
602	 13	50.3	8.4	 20
603	 13	45.0	6.2	 25
604	 13	49.0	6.0	 25
605	 13	45.3	6.7	 20
606	 13	53.0	7.8	 20
607	 13	55.5	7.3	 20
608	 13	56.5	6.5	 16
609	 13	48.0	8.3	 25
610	 13	47.0	7.0	 25
611	 13	44.0	9.4	 20
612	 13	55.0	9.2	 25
613	 13	46.0	6.8	 25
614	 13	51.3	6.9	 20
615	 13	50.0	9.0	 25
616	 13	43.5	6.5	 20
617	 13	138.5	15.9	 20
618	 13	54.3	7.1	 20
619	 13	48.5	10.7	 16
620	 13	43.0	9.2	 25
621	 13	85.0	10.9	 25
622	 13	76.3	11.0	 20
623	 13	72.0	10.3	 25
624	 13	52.0	6.6	 25
625	 13	47.0	8.0	 20
626	 13	45.0	6.0	 25
627	 13	46.3	8.0	 20
628	 13	60.0	11.5	 16
629	 13	43.3	8.5	 20
630	 13	55.8	9.6	 20
631	 13	43.0	7.9	 20
632	 13	42.0	6.8	 25
633	 13	54.0	10.4	 25
634	 13	46.5	7.3	 20
635	 13	44.0	5.8	 25
636	 13	51.0	8.6	 25
637	 13	49.3	9.3	 20
638	 13	57.3	9.7	 20
639	 13	58.0	11.9	 20
  0	 14	1672.5	153.3	 20
  1	 14	71.0	10.8	 25
  2	 14	61.3	7.1	 20
  3	 14	52.3	10.2	 16
  4	 14	47.5	7.4	 20
  5	 14	47.3	7.4	 20
  6	 14	41.5	7.8	 20
  7	 14	89.0	15.8	 25
  8	 14	50.0	5.9	 25
  9	 14	42.8	5.8	 20
 10	 14	48.0	7.3	 25
 11	 14	185.0	22.7	 25
 12	 14	165.5	22.0	 20
 13	 14	45.3	7.4	 20
 14	 14	40.3	4.9	 20
 15	 14	61.0	9.7	 16
 16	 14	44.0	7.6	 25
 17	 14	45.0	8.0	 25
 18	 14	56.0	8.7	 20
 19	 14	258.0	33.8	 25
 20	 14	74.0	11.8	 25
 21	 14	196.0	18.7	 20
 22	 14	59.0	12.9	 25
 23	 14	50.0	9.2	 25
 24	 14	48.5	9.5	 16
 25	 14	61.5	7.9	 20
 26	 14	65.5	12.4	 20
 27	 14	48.0	8.9	 20
 28	 14	83.0	9.9	 25
 29	 14	133.0	17.1	 25
 30	 14	97.3	11.9	 20
 31	 14	52.0	11.6	 25
 32	 14	86.0	11.2	 25
 33	 14	46.0	6.5	 20
 34	 14	41.0	6.8	 25
 35	 14	52.0	7.3	 16
 36	 14	64.0	10.0	 20
 37	 14	42.3	6.8	 20
 38	 14	72.5	11.3	 20
 39	 14	330.0	51.9	 25
 40	 14	46.0	7.4	 25
 41	 14	53.0	7.9	 20
 42	 14	46.0	12.4	 25
 43	 14	50.0	10.5	 25
 44	 14	50.5	8.9	 20
 45	 14	43.5	8.0	 20
 46	 14	64.0	9.7	 20
 47	 14	105.0	12.3	 16
 48	 14	90.3	17.1	 20
 49	 14	151.0	21.3	 25
 50	 14	99.8	14.0	 20
 51	 14	75.0	13.8	 25
 52	 14	101.0	13.9	 25
 53	 14	69.3	8.0	 20
 54	 14	49.0	10.9	 25
 55	 14	62.0	9.8	 25
 56	 14	41.3	5.3	 16
 57	 14	49.0	9.1	 20
 58	 14	51.0	9.9	 20
 59	 14	61.5	10.4	 16
 60	 14	99.0	14.7	 25
 61	 14	113.0	17.8	 25
 62	 14	57.0	11.1	 20
 63	 14	111.0	19.4	 25
 64	 14	108.0	14.8	 25
 65	 14	49.3	6.5	 20
 66	 14	56.0	8.8	 25
 67	 14	60.0	10.3	 20
 68	 14	47.3	7.1	 16
 69	 14	42.3	5.6	 20
 70	 14	175.0	22.7	 20
 71	 14	83.0	14.0	 20
 72	 14	63.0	9.7	 25
 73	 14	48.0	9.0	 25
 74	 14	47.5	8.2	 20
 75	 14	134.0	17.8	 25
 76	 14	77.0	8.8	 25
 77	 14	55.0	10.1	 20
 78	 14	41.5	5.8	 20
 79	 14	40.3	7.9	 20
 80	 14	48.8	7.7	 16
 81	 14	1096.8	166.9	 20
 82	 14	65.0	8.8	 25
 83	 14	62.5	7.4	 20
 84	 14	56.0	10.2	 25
 85	 14	43.0	6.8	 25
 86	 14	46.8	6.8	 20
 87	 14	52.0	10.8	 25
 88	 14	52.0	10.9	 25
 89	 14	53.5	9.1	 16
 90	 14	41.0	6.8	 20
 91	 14	45.3	7.4	 20
 92	 14	52.8	8.1	 20
 93	 14	52.0	27.4	 25
 94	 14	48.0	9.1	 25
 95	 14	51.0	7.5	 20
 96	 14	86.0	13.3	 25
 97	 14	48.0	7.0	 25
 98	 14	51.5	9.6	 20
 99	 14	122.0	14.4	 25
100	 14	46.0	5.2	 20
101	 14	45.5	9.0	 16
102	 14	44.0	6.4	 20
103	 14	49.0	6.5	 25
104	 14	44.0	7.3	 20
105	 14	61.0	9.0	 25
106	 14	181.0	30.2	 25
107	 14	281.8	26.6	 20
108	 14	47.0	8.1	 25
109	 14	47.0	7.2	 25
110	 14	52.0	9.7	 16
111	 14	44.3	7.9	 20
112	 14	80.3	13.2	 20
113	 14	58.3	8.7	 16
114	 14	50.0	9.3	 25
115	 14	45.0	5.5	 20
116	 14	379.0	44.9	 25
117	 14	318.0	30.3	 25
118	 14	73.0	8.7	 20
119	 14	45.0	7.5	 25
120	 14	216.0	35.5	 25
121	 14	318.0	24.6	 16
122	 14	70.5	13.1	 20
123	 14	71.5	9.8	 20
124	 14	43.0	5.8	 16
125	 14	44.0	7.5	 25
126	 14	258.0	29.1	 25
127	 14	52.0	7.1	 20
128	 14	45.0	7.0	 25
129	 14	55.0	6.5	 25
130	 14	58.0	8.9	 20
131	 14	90.0	17.7	 25
132	 14	117.8	14.9	 20
133	 14	50.0	8.6	 16
134	 14	50.3	8.0	 20
135	 14	68.0	6.6	 20
136	 14	132.5	13.4	 20
137	 14	173.0	17.9	 25
138	 14	145.0	14.5	 25
139	 14	143.0	20.1	 20
140	 14	83.0	15.1	 25
141	 14	70.0	13.4	 25
142	 14	57.3	8.7	 20
143	 14	49.0	5.8	 20
144	 14	63.3	9.6	 20
145	 14	61.0	11.1	 16
146	 14	54.3	9.0	 20
147	 14	125.0	21.2	 25
148	 14	57.0	11.2	 20
149	 14	63.0	8.9	 25
150	 14	43.0	5.5	 25
151	 14	76.8	13.2	 20
152	 14	65.0	10.0	 25
153	 14	48.0	7.8	 25
154	 14	74.5	13.7	 16
155	 14	47.0	7.9	 20
156	 14	49.3	6.7	 20
157	 14	236.0	29.7	 20
158	 14	103.0	14.3	 25
159	 14	45.0	9.5	 25
160	 14	47.5	7.4	 20
161	 14	71.0	10.9	 25
162	 14	55.0	9.5	 25
163	 14	65.5	9.8	 20
164	 14	254.0	37.7	 25
165	 14	61.0	8.8	 20
166	 14	48.5	8.0	 16
167	 14	64.3	11.8	 20
168	 14	54.0	7.5	 25
169	 14	56.0	10.7	 20
170	 14	58.0	8.4	 25
171	 14	209.0	35.8	 25
172	 14	68.3	12.8	 20
173	 14	60.0	11.5	 25
174	 14	58.0	8.5	 25
175	 14	79.5	14.2	 20
176	 14	81.3	11.5	 20
177	 14	50.3	9.3	 20
178	 14	98.3	14.0	 16
179	 14	77.0	9.6	 25
180	 14	45.0	7.5	 25
181	 14	46.5	7.9	 20
182	 14	709.0	85.2	 25
183	 14	41.0	7.4	 25
184	 14	42.3	7.1	 20
185	 14	38.0	6.0	 25
186	 14	36.0	6.0	 20
187	 14	35.3	4.7	 16
188	 14	35.0	4.8	 20
189	 14	38.8	7.0	 20
190	 14	35.5	4.1	 20
191	 14	39.0	8.9	 25
192	 14	37.0	7.6	 25
193	 14	41.3	6.8	 20
194	 14	38.0	5.4	 25
195	 14	37.0	5.3	 20
196	 14	36.0	5.8	 25
197	 14	38.0	4.5	 20
198	 14	39.5	6.2	 16
199	 14	38.3	7.6	 20
200	 14	38.0	7.5	 20
201	 14	37.5	6.7	 20
202	 14	38.0	7.9	 25
203	 14	35.0	6.1	 25
204	 14	39.3	7.5	 20
205	 14	38.0	6.7	 25
206	 14	38.0	6.9	 25
207	 14	37.5	6.6	 20
208	 14	37.0	6.8	 20
209	 14	39.3	5.9	 20
210	 14	40.5	7.7	 16
211	 14	36.0	5.4	 20
212	 14	40.0	8.1	 25
213	 14	33.0	5.8	 20
214	 14	35.0	4.4	 25
215	 14	37.0	7.1	 25
216	 14	39.5	6.7	 20
217	 14	36.0	6.7	 25
218	 14	35.0	7.4	 25
219	 14	34.3	6.6	 16
220	 14	36.5	6.9	 20
221	 14	39.0	6.9	 20
222	 14	37.0	7.7	 16
223	 14	35.0	5.2	 25
224	 14	39.0	8.3	 25
225	 14	42.8	10.5	 20
226	 14	37.0	5.8	 25
227	 14	40.0	6.0	 25
228	 14	36.0	5.7	 20
229	 14	36.0	5.6	 25
230	 14	38.3	6.8	 20
231	 14	36.0	6.1	 16
232	 14	38.0	6.9	 20
233	 14	36.0	6.9	 25
234	 14	40.0	7.4	 20
235	 14	40.0	7.7	 25
236	 14	38.0	6.6	 25
237	 14	36.3	6.5	 20
238	 14	35.0	5.7	 25
239	 14	39.0	7.4	 25
240	 14	38.3	5.9	 20
241	 14	37.0	5.2	 20
242	 14	34.3	5.9	 20
243	 14	34.3	6.1	 16
244	 14	36.0	7.1	 25
245	 14	41.0	9.4	 25
246	 14	39.0	6.9	 20
247	 14	35.0	5.8	 25
248	 14	39.0	6.2	 25
249	 14	34.3	6.0	 20
250	 14	35.0	5.6	 25
251	 14	34.8	6.5	 20
252	 14	36.5	7.2	 16
253	 14	37.0	6.5	 20
254	 14	35.3	6.1	 20
255	 14	34.5	7.2	 20
256	 14	37.0	6.1	 25
257	 14	37.0	11.4	 25
258	 14	37.3	7.3	 20
259	 14	37.0	6.4	 25
260	 14	39.0	8.2	 25
261	 14	45.0	8.5	 20
262	 14	38.0	12.6	 20
263	 14	39.8	8.8	 20
264	 14	35.0	5.8	 16
265	 14	36.3	6.2	 20
266	 14	36.0	7.7	 25
267	 14	37.3	5.5	 20
268	 14	37.0	5.7	 25
269	 14	41.0	8.3	 25
270	 14	34.3	4.2	 20
271	 14	34.0	6.3	 25
272	 14	38.0	6.7	 25
273	 14	36.3	9.2	 16
274	 14	41.5	9.3	 20
275	 14	45.8	27.8	 16
276	 14	35.3	6.8	 20
277	 14	36.0	5.1	 25
278	 14	36.5	6.6	 20
279	 14	39.0	6.8	 25
280	 14	39.0	6.5	 25
281	 14	37.3	6.9	 20
282	 14	35.0	5.8	 25
283	 14	37.0	7.0	 25
284	 14	36.0	7.7	 16
285	 14	35.0	6.2	 20
286	 14	35.3	7.4	 20
287	 14	40.3	6.4	 16
288	 14	40.0	7.1	 25
289	 14	38.0	7.3	 25
290	 14	39.3	5.4	 20
291	 14	37.0	6.1	 25
292	 14	40.0	8.3	 25
293	 14	35.0	5.7	 20
294	 14	42.0	8.4	 25
295	 14	36.0	6.7	 20
296	 14	38.3	5.2	 16
297	 14	35.3	6.8	 20
298	 14	40.0	6.7	 25
299	 14	36.3	5.4	 20
300	 14	41.0	6.0	 25
301	 14	38.0	7.2	 25
302	 14	42.0	7.2	 20
303	 14	37.0	9.1	 25
304	 14	36.0	7.1	 25
305	 14	39.3	7.5	 20
306	 14	38.5	6.3	 20
307	 14	38.0	5.0	 20
308	 14	36.3	5.0	 16
309	 14	41.0	7.7	 25
310	 14	38.0	6.6	 25
311	 14	37.5	5.4	 20
312	 14	38.0	8.3	 25
313	 14	43.0	6.3	 25
314	 14	37.8	6.6	 20
315	 14	39.0	7.5	 25
316	 14	39.0	5.5	 25
317	 14	36.3	7.6	 16
318	 14	38.5	6.3	 20
319	 14	37.3	6.5	 20
320	 14	40.0	7.1	 20
321	 14	38.0	5.3	 25
322	 14	38.0	5.7	 25
323	 14	32.3	5.7	 20
324	 14	38.0	5.7	 25
325	 14	38.0	6.1	 25
326	 14	37.5	8.2	 20
327	 14	40.3	6.6	 20
328	 14	41.0	7.4	 20
329	 14	38.0	7.0	 16
330	 14	37.3	5.8	 20
331	 14	38.0	7.6	 25
332	 14	36.5	5.6	 20
333	 14	44.0	7.3	 25
334	 14	36.0	7.0	 25
335	 14	36.0	5.8	 20
336	 14	39.0	7.1	 25
337	 14	34.0	6.7	 25
338	 14	38.5	8.5	 16
339	 14	40.3	6.4	 20
340	 14	39.0	5.5	 20
341	 14	38.3	7.0	 16
342	 14	38.0	6.6	 25
343	 14	39.0	6.8	 25
344	 14	39.3	7.8	 20
345	 14	41.0	6.5	 25
346	 14	40.0	6.9	 25
347	 14	35.3	9.2	 20
348	 14	41.0	8.2	 25
349	 14	38.3	7.0	 20
350	 14	36.3	3.9	 16
351	 14	40.3	6.1	 20
352	 14	41.3	6.2	 20
353	 14	38.8	9.1	 20
354	 14	38.0	8.2	 25
355	 14	38.8	7.3	 20
356	 14	40.0	6.5	 25
357	 14	43.0	8.7	 25
358	 14	40.3	7.0	 20
359	 14	40.0	7.3	 25
360	 14	40.0	7.1	 20
361	 14	39.5	7.2	 16
362	 14	34.8	6.1	 20
363	 14	43.0	8.7	 20
364	 14	38.3	7.1	 20
365	 14	38.0	5.6	 25
366	 14	40.0	5.4	 25
367	 14	43.0	6.3	 20
368	 14	35.0	7.0	 25
369	 14	40.0	8.2	 25
370	 14	37.0	7.6	 20
371	 14	39.5	6.8	 20
372	 14	36.0	5.9	 20
373	 14	39.0	4.6	 16
374	 14	37.0	5.5	 25
375	 14	38.0	6.2	 25
376	 14	39.0	8.1	 20
377	 14	37.0	7.1	 25
378	 14	38.0	7.1	 25
379	 14	41.5	9.1	 20
380	 14	38.0	6.0	 25
381	 14	37.0	4.9	 25
382	 14	38.3	6.5	 16
383	 14	40.3	8.0	 20
384	 14	33.5	7.0	 20
385	 14	40.5	8.6	 20
386	 14	41.0	6.7	 25
387	 14	36.0	5.8	 25
388	 14	39.3	6.3	 20
389	 14	43.0	7.9	 25
390	 14	38.0	6.2	 25
391	 14	36.3	5.2	 20
392	 14	41.5	7.7	 20
393	 14	38.0	7.8	 20
394	 14	38.5	6.0	 16
395	 14	38.3	5.5	 20
396	 14	37.0	7.1	 25
397	 14	40.0	7.1	 20
398	 14	36.0	6.5	 25
399	 14	36.0	6.0	 25
400	 14	40.3	7.8	 20
401	 14	37.0	6.6	 25
402	 14	39.0	5.9	 25
403	 14	38.5	6.1	 16
404	 14	36.3	5.0	 20
405	 14	36.0	5.9	 20
406	 14	37.3	7.4	 16
407	 14	34.0	5.0	 25
408	 14	42.0	7.8	 25
409	 14	38.3	8.0	 20
410	 14	36.0	6.0	 25
411	 14	38.0	8.1	 25
412	 14	32.3	5.2	 20
413	 14	38.0	5.7	 25
414	 14	39.3	8.0	 20
415	 14	42.3	7.9	 16
416	 14	42.0	7.9	 20
417	 14	37.3	6.2	 20
418	 14	36.0	6.3	 20
419	 14	39.0	7.9	 25
420	 14	38.0	7.5	 25
421	 14	39.8	6.6	 20
422	 14	37.0	7.8	 25
423	 14	37.0	6.2	 25
424	 14	37.3	6.3	 20
425	 14	41.3	8.2	 20
426	 14	36.3	6.2	 20
427	 14	38.0	6.3	 16
428	 14	36.3	15.0	 20
429	 14	39.0	7.4	 25
430	 14	35.8	6.9	 20
431	 14	36.0	5.4	 25
432	 14	41.0	6.4	 25
433	 14	35.3	4.9	 20
434	 14	36.0	6.1	 25
435	 14	36.0	8.8	 20
436	 14	34.0	4.5	 20
437	 14	38.3	5.2	 20
438	 14	33.3	6.9	 16
439	 14	38.0	6.7	 25
440	 14	40.0	10.6	 25
441	 14	39.5	6.3	 20
442	 14	37.0	5.2	 25
443	 14	38.0	6.3	 25
444	 14	36.0	6.2	 20
445	 14	38.0	6.2	 25
446	 14	38.0	6.9	 25
447	 14	39.3	7.3	 16
448	 14	36.3	6.1	 20
449	 14	38.0	5.5	 20
450	 14	40.0	8.1	 20
451	 14	37.0	5.1	 25
452	 14	37.0	6.4	 25
453	 14	36.3	8.5	 20
454	 14	37.0	6.6	 25
455	 14	38.0	8.0	 25
456	 14	35.8	7.5	 20
457	 14	37.0	5.7	 25
458	 14	40.0	6.0	 20
459	 14	37.3	5.0	 16
460	 14	36.0	5.3	 20
461	 14	36.0	7.7	 25
462	 14	40.3	6.6	 20
463	 14	36.0	7.1	 25
464	 14	37.0	7.6	 25
465	 14	38.0	7.1	 20
466	 14	37.0	6.4	 25
467	 14	36.0	7.1	 25
468	 14	37.3	7.5	 16
469	 14	38.5	5.6	 20
470	 14	36.3	6.9	 20
471	 14	38.5	4.7	 16
472	 14	39.0	7.7	 25
473	 14	37.0	7.7	 25
474	 14	38.3	5.9	 20
475	 14	40.0	7.7	 25
476	 14	37.0	5.0	 25
477	 14	37.8	7.2	 20
478	 14	42.0	7.4	 25
479	 14	41.0	8.1	 20
480	 14	42.3	7.2	 16
481	 14	41.3	6.3	 20
482	 14	37.3	6.8	 20
483	 14	37.0	6.6	 20
484	 14	37.0	5.1	 25
485	 14	38.0	6.3	 25
486	 14	38.3	6.3	 20
487	 14	37.0	6.3	 25
488	 14	42.0	7.3	 25
489	 14	39.0	7.7	 20
490	 14	36.3	8.2	 20
491	 14	35.0	7.6	 20
492	 14	37.3	6.2	 16
493	 14	38.3	5.9	 20
494	 14	38.0	7.4	 25
495	 14	38.0	7.7	 20
496	 14	35.0	5.5	 25
497	 14	40.0	6.4	 25
498	 14	35.3	4.7	 20
499	 14	39.0	6.3	 25
500	 14	41.0	8.1	 25
501	 14	40.0	6.6	 16
502	 14	40.0	6.3	 20
503	 14	37.5	5.6	 20
504	 14	37.8	7.6	 16
505	 14	40.0	7.7	 25
506	 14	37.0	6.4	 25
507	 14	41.0	6.6	 20
508	 14	35.0	6.6	 25
509	 14	41.0	8.9	 25
510	 14	38.3	6.8	 20
511	 14	36.0	6.8	 25
512	 14	37.3	6.8	 20
513	 14	39.0	6.0	 16
514	 14	41.0	7.2	 20
515	 14	37.3	7.8	 20
516	 14	37.0	5.9	 25
517	 14	39.0	7.4	 25
518	 14	36.3	7.0	 20
519	 14	39.0	6.9	 25
520	 14	42.0	7.2	 25
521	 14	42.0	5.9	 20
522	 14	44.0	7.4	 25
523	 14	38.0	7.1	 20
524	 14	39.0	4.4	 16
525	 14	38.0	5.8	 20
526	 14	37.0	6.3	 25
527	 14	39.0	4.9	 20
528	 14	38.0	7.7	 25
529	 14	37.0	5.6	 25
530	 14	35.3	6.7	 20
531	 14	38.0	7.0	 25
532	 14	38.0	6.5	 25
533	 14	35.5	5.8	 16
534	 14	39.3	9.3	 20
535	 14	39.3	6.3	 20
536	 14	32.5	6.3	 16
537	 14	39.0	7.6	 25
538	 14	35.0	6.8	 25
539	 14	39.5	6.4	 20
540	 14	40.0	5.5	 25
541	 14	38.0	6.7	 25
542	 14	37.5	8.6	 20
543	 14	38.0	7.2	 25
544	 14	36.3	6.0	 20
545	 14	33.3	6.1	 16
546	 14	35.0	5.6	 20
547	 14	39.0	7.1	 20
548	 14	33.8	7.8	 20
549	 14	36.0	6.5	 25
550	 14	39.0	6.2	 25
551	 14	37.5	5.1	 20
552	 14	35.0	6.7	 25
553	 14	34.0	4.5	 25
554	 14	39.8	8.3	 20
555	 14	38.0	5.7	 20
556	 14	38.3	7.0	 20
557	 14	38.3	6.7	 16
558	 14	40.3	7.0	 20
559	 14	39.0	5.2	 25
560	 14	40.8	7.2	 20
561	 14	39.0	5.4	 25
562	 14	39.0	6.2	 25
563	 14	38.8	6.0	 20
564	 14	40.0	6.1	 25
565	 14	39.0	5.8	 25
566	 14	41.3	7.8	 16
567	 14	42.5	7.6	 20
568	 14	40.0	5.2	 20
569	 14	37.3	5.7	 16
570	 14	38.0	7.5	 25
571	 14	37.0	5.6	 25
572	 14	37.3	6.3	 20
573	 14	37.0	7.0	 25
574	 14	38.0	5.8	 25
575	 14	41.3	7.9	 20
576	 14	40.0	6.5	 25
577	 14	37.0	4.6	 20
578	 14	36.5	6.0	 16
579	 14	38.0	5.5	 20
580	 14	39.0	5.7	 20
581	 14	33.0	5.5	 20
582	 14	38.0	4.9	 25
583	 14	38.0	6.7	 25
584	 14	37.0	5.6	 20
585	 14	42.0	8.7	 25
586	 14	37.0	6.1	 25
587	 14	39.3	5.0	 20
588	 14	40.8	8.9	 20
589	 14	41.5	8.1	 20
590	 14	37.3	5.8	 16
591	 14	42.0	8.0	 25
592	 14	36.0	5.1	 25
593	 14	35.3	6.5	 20
594	 14	37.0	4.5	 25
595	 14	38.3	7.5	 20
596	 14	41.0	6.4	 25
597	 14	41.0	6.2	 25
598	 14	40.3	9.4	 20
599	 14	43.3	6.6	 20
600	 14	44.0	8.4	 20
601	 14	39.3	4.8	 16
602	 14	36.0	4.3	 25
603	 14	41.0	7.1	 25
604	 14	41.3	5.9	 20
605	 14	39.0	7.9	 25
606	 14	36.0	5.7	 25
607	 14	40.0	7.6	 20
608	 14	39.0	7.7	 25
609	 14	35.3	5.6	 20
610	 14	36.3	5.4	 16
611	 14	37.0	5.6	 20
612	 14	39.0	6.9	 20
613	 14	36.3	6.8	 20
614	 14	41.0	9.2	 25
615	 14	38.0	7.0	 25
616	 14	37.5	6.5	 20
617	 14	39.0	5.7	 25
618	 14	41.0	7.3	 25
619	 14	38.3	6.1	 20
620	 14	38.5	6.8	 20
621	 14	37.3	7.4	 20
622	 14	39.0	6.9	 16
623	 14	36.0	6.0	 20
624	 14	38.0	5.7	 25
625	 14	39.5	7.5	 20
626	 14	38.0	6.7	 25
627	 14	34.0	7.4	 25
628	 14	40.0	6.4	 20
629	 14	37.0	6.2	 25
630	 14	39.0	7.4	 25
631	 14	41.0	5.9	 16
632	 14	40.3	5.8	 20
633	 14	43.3	7.6	 20
634	 14	36.0	5.6	 16
635	 14	40.0	7.4	 25
636	 14	41.0	7.9	 25
637	 14	44.8	8.9	 20
638	 14	47.0	9.1	 25
639	 14	1368.0	315.8	 25
  0	 15	53.5	10.0	 20
  1	 15	48.0	8.7	 25
  2	 15	51.0	6.3	 25
  3	 15	48.3	6.9	 20
  4	 15	48.0	9.5	 25
  5	 15	42.0	7.2	 25
  6	 15	42.8	6.5	 16
  7	 15	123.8	19.1	 20
  8	 15	84.5	16.4	 20
  9	 15	49.0	9.2	 20
 10	 15	144.0	28.0	 25
 11	 15	67.3	11.3	 20
 12	 15	54.0	9.1	 25
 13	 15	42.0	6.4	 25
 14	 15	45.0	8.0	 20
 15	 15	47.0	7.9	 25
 16	 15	42.5	8.8	 20
 17	 15	49.8	9.3	 16
 18	 15	75.3	9.5	 20
 19	 15	75.3	13.2	 20
 20	 15	187.8	29.5	 20
 21	 15	127.0	40.3	 25
 22	 15	59.0	13.0	 25
 23	 15	55.0	10.8	 20
 24	 15	49.0	6.1	 25
 25	 15	58.0	12.7	 25
 26	 15	47.5	10.6	 20
 27	 15	44.5	6.8	 20
 28	 15	51.3	8.2	 20
 29	 15	273.5	25.2	 16
 30	 15	145.5	75.2	 20
 31	 15	44.0	7.4	 25
 32	 15	44.5	8.3	 20
 33	 15	43.0	5.3	 25
 34	 15	40.0	7.5	 25
 35	 15	49.0	9.2	 20
 36	 15	78.0	10.5	 25
 37	 15	51.0	8.3	 25
 38	 15	100.3	14.8	 16
 39	 15	314.0	45.4	 20
 40	 15	42.0	6.7	 20
 41	 15	41.3	7.2	 16
 42	 15	46.0	7.6	 25
 43	 15	70.0	12.9	 25
 44	 15	47.0	8.3	 20
 45	 15	43.0	6.7	 25
 46	 15	104.0	14.8	 25
 47	 15	214.5	25.5	 20
 48	 15	167.0	16.7	 25
 49	 15	74.5	10.5	 20
 50	 15	113.3	11.0	 16
 51	 15	100.0	10.2	 20
 52	 15	49.0	6.8	 20
 53	 15	67.3	8.6	 20
 54	 15	54.0	8.0	 25
 55	 15	52.0	9.2	 25
 56	 15	43.3	6.1	 20
 57	 15	58.0	10.0	 25
 58	 15	97.0	14.0	 25
 59	 15	56.3	8.0	 20
 60	 15	70.3	9.0	 20
 61	 15	81.8	14.4	 20
 62	 15	47.0	9.3	 16
 63	 15	60.0	10.6	 25
 64	 15	181.0	20.2	 25
 65	 15	48.5	9.7	 20
 66	 15	74.0	14.8	 25
 67	 15	44.0	8.4	 25
 68	 15	45.0	9.8	 20
 69	 15	44.0	10.4	 25
 70	 15	423.0	44.4	 25
 71	 15	68.0	10.7	 16
 72	 15	52.0	7.2	 20
 73	 15	51.3	10.5	 20
 74	 15	42.0	5.3	 20
 75	 15	268.0	30.4	 25
 76	 15	115.0	20.7	 25
 77	 15	58.3	8.8	 20
 78	 15	61.0	9.1	 25
 79	 15	45.0	6.9	 25
 80	 15	58.3	9.4	 20
 81	 15	111.0	22.8	 25
 82	 15	59.8	9.4	 20
 83	 15	56.5	9.3	 16
 84	 15	86.3	12.2	 20
 85	 15	39.0	6.4	 25
 86	 15	48.3	8.9	 20
 87	 15	46.0	6.0	 25
 88	 15	46.0	7.8	 25
 89	 15	75.5	13.3	 20
 90	 15	46.0	10.4	 25
 91	 15	50.0	8.5	 20
 92	 15	76.5	9.8	 20
 93	 15	45.0	7.2	 20
 94	 15	50.5	11.2	 16
 95	 15	44.3	7.3	 20
 96	 15	52.0	6.2	 25
 97	 15	49.3	8.5	 20
 98	 15	62.0	11.5	 25
 99	 15	57.0	10.5	 25
100	 15	45.0	7.8	 20
101	 15	42.0	8.0	 25
102	 15	52.0	9.5	 25
103	 15	57.0	5.8	 16
104	 15	40.3	6.2	 20
105	 15	151.8	23.2	 20
106	 15	95.3	12.0	 16
107	 15	98.0	15.0	 25
108	 15	50.0	7.5	 25
109	 15	55.3	8.8	 20
110	 15	125.0	19.8	 25
111	 15	61.0	16.4	 25
112	 15	52.3	8.7	 20
113	 15	69.0	9.8	 25
114	 15	55.3	9.1	 20
115	 15	51.3	8.3	 16
116	 15	257.0	39.4	 20
117	 15	280.3	28.2	 20
118	 15	59.5	10.4	 20
119	 15	47.0	10.5	 25
120	 15	75.0	18.1	 25
121	 15	104.5	13.5	 20
122	 15	52.0	9.4	 25
123	 15	98.0	14.4	 25
124	 15	40.5	7.5	 20
125	 15	47.0	8.5	 20
126	 15	91.0	9.8	 20
127	 15	46.0	7.8	 16
128	 15	46.0	6.8	 20
129	 15	45.0	7.3	 25
130	 15	47.0	5.9	 20
131	 15	58.0	9.4	 25
132	 15	55.0	10.7	 25
133	 15	46.5	7.1	 20
134	 15	57.0	8.6	 25
135	 15	69.0	8.3	 25
136	 15	74.5	16.0	 16
137	 15	92.0	10.7	 20
138	 15	106.0	15.7	 20
139	 15	219.5	28.1	 20
140	 15	83.0	12.8	 25
141	 15	56.0	7.9	 25
142	 15	52.3	7.3	 20
143	 15	47.0	7.8	 25
144	 15	67.0	11.0	 25
145	 15	70.3	7.2	 20
146	 15	54.0	9.0	 25
147	 15	66.3	9.6	 20
148	 15	45.0	7.5	 16
149	 15	50.8	8.1	 20
150	 15	44.0	7.6	 25
151	 15	42.8	6.5	 20
152	 15	112.0	14.9	 25
153	 15	44.0	6.5	 25
154	 15	130.0	9.5	 20
155	 15	49.0	9.1	 25
156	 15	50.0	7.8	 25
157	 15	73.5	11.0	 16
158	 15	48.0	10.4	 20
159	 15	46.3	8.2	 20
160	 15	45.3	7.6	 16
161	 15	58.0	9.3	 25
162	 15	44.0	7.6	 25
163	 15	82.5	12.2	 20
164	 15	143.0	17.5	 25
165	 15	50.0	7.7	 25
166	 15	50.0	6.7	 20
167	 15	45.0	7.3	 25
168	 15	46.0	8.7	 20
169	 15	55.3	6.7	 16
170	 15	49.8	10.1	 20
171	 15	61.3	6.0	 16
172	 15	71.0	13.0	 25
173	 15	71.0	12.4	 25
174	 15	101.5	13.8	 20
175	 15	51.0	6.7	 25
176	 15	91.0	13.6	 25
177	 15	53.8	8.8	 20
178	 15	79.0	13.7	 25
179	 15	93.5	14.3	 20
180	 15	42.3	6.0	 16
181	 15	43.5	7.6	 20
182	 15	117.0	12.2	 20
183	 15	374.0	37.9	 20
184	 15	82.0	21.3	 25
185	 15	66.0	10.4	 25
186	 15	54.5	7.8	 20
187	 15	44.0	7.3	 25
188	 15	50.0	8.5	 25
189	 15	53.5	10.6	 20
190	 15	54.3	6.8	 20
191	 15	137.3	16.2	 20
192	 15	63.0	8.5	 16
193	 15	54.3	9.1	 20
194	 15	59.0	11.8	 25
195	 15	47.0	6.5	 20
196	 15	49.0	6.8	 25
197	 15	51.0	7.0	 25
198	 15	43.5	8.7	 20
199	 15	44.0	7.4	 25
200	 15	48.0	8.9	 25
201	 15	42.3	5.4	 16
202	 15	47.0	5.4	 20
203	 15	96.0	15.4	 20
204	 15	46.5	7.5	 20
205	 15	54.0	9.0	 25
206	 15	48.0	7.6	 25
207	 15	62.0	8.8	 20
208	 15	83.0	13.3	 25
209	 15	48.0	7.0	 25
210	 15	50.3	9.6	 20
211	 15	46.0	6.7	 25
212	 15	49.3	7.5	 20
213	 15	108.3	14.3	 16
214	 15	37.0	5.4	 20
215	 15	59.0	10.8	 25
216	 15	45.3	7.8	 20
217	 15	47.0	8.5	 25
218	 15	64.0	11.5	 25
219	 15	41.0	5.2	 20
220	 15	42.0	7.5	 25
221	 15	46.0	6.7	 25
222	 15	69.0	11.8	 20
223	 15	84.3	10.9	 20
224	 15	85.0	14.6	 20
225	 15	240.0	19.7	 16
226	 15	63.0	8.7	 25
227	 15	66.0	9.9	 25
228	 15	278.8	18.2	 20
229	 15	85.0	66.0	 25
230	 15	53.0	6.3	 25
231	 15	52.0	7.8	 20
232	 15	58.0	11.0	 25
233	 15	46.0	7.6	 20
234	 15	53.3	10.2	 16
235	 15	108.5	10.6	 20
236	 15	95.3	11.5	 20
237	 15	135.8	13.9	 20
238	 15	60.0	10.9	 25
239	 15	134.0	15.7	 25
240	 15	84.5	14.7	 20
241	 15	146.0	14.7	 25
242	 15	58.0	11.1	 25
243	 15	42.3	6.6	 20
244	 15	94.5	12.3	 20
245	 15	48.5	9.3	 20
246	 15	207.0	16.7	 16
247	 15	46.3	5.8	 20
248	 15	51.0	9.2	 25
249	 15	44.3	8.0	 20
250	 15	45.0	6.4	 25
251	 15	42.3	6.4	 20
252	 15	48.0	7.0	 25
253	 15	45.0	7.3	 25
254	 15	47.0	9.0	 20
255	 15	90.0	11.6	 20
256	 15	52.0	6.8	 20
257	 15	55.3	11.1	 16
258	 15	48.0	7.3	 20
259	 15	48.0	6.9	 25
260	 15	98.8	15.2	 20
261	 15	46.0	5.1	 25
262	 15	227.0	33.4	 25
263	 15	56.8	10.4	 20
264	 15	45.0	5.9	 25
265	 15	49.0	6.0	 25
266	 15	51.5	6.1	 16
267	 15	892.0	103.4	 20
268	 15	60.8	8.0	 20
269	 15	48.0	10.4	 16
270	 15	56.0	9.7	 25
271	 15	47.0	7.0	 25
272	 15	43.3	6.2	 20
273	 15	44.0	6.4	 25
274	 15	59.0	9.1	 25
275	 15	44.3	6.3	 20
276	 15	110.0	20.6	 25
277	 15	52.5	10.5	 20
278	 15	69.5	10.8	 16
279	 15	49.3	7.3	 20
280	 15	45.0	8.9	 25
281	 15	68.3	14.1	 20
282	 15	84.0	11.7	 25
283	 15	45.0	5.6	 25
284	 15	53.0	8.8	 20
285	 15	59.0	9.6	 25
286	 15	53.0	8.2	 25
287	 15	254.5	39.6	 20
288	 15	296.0	25.6	 20
289	 15	160.5	13.4	 20
290	 15	54.3	11.3	 16
291	 15	87.0	11.7	 25
292	 15	70.0	10.7	 25
293	 15	83.3	14.2	 20
294	 15	81.0	15.4	 25
295	 15	80.0	10.3	 25
296	 15	114.3	15.7	 20
297	 15	62.0	11.5	 25
298	 15	82.3	17.4	 20
299	 15	133.3	19.9	 16
300	 15	104.8	16.4	 20
301	 15	135.3	17.3	 20
302	 15	74.3	10.3	 20
303	 15	50.0	7.3	 25
304	 15	95.0	21.5	 25
305	 15	67.0	9.8	 20
306	 15	150.0	27.5	 25
307	 15	254.0	46.3	 25
308	 15	222.8	37.8	 20
309	 15	142.5	19.7	 20
310	 15	125.5	19.0	 20
311	 15	173.5	27.2	 16
312	 15	129.8	21.0	 20
313	 15	195.0	21.3	 25
314	 15	487.0	37.1	 20
315	 15	323.0	21.1	 25
316	 15	121.0	16.2	 25
317	 15	85.0	14.7	 20
318	 15	73.0	11.5	 25
319	 15	111.0	20.0	 25
320	 15	71.3	8.7	 16
321	 15	58.3	10.5	 20
322	 15	59.8	10.0	 20
323	 15	51.3	6.1	 16
324	 15	125.0	16.3	 25
325	 15	152.0	19.0	 25
326	 15	118.0	17.4	 20
327	 15	242.0	43.3	 25
328	 15	317.0	48.3	 25
329	 15	369.3	54.9	 20
330	 15	337.0	62.8	 25
331	 15	226.5	24.3	 16
332	 15	559.8	89.0	 20
333	 15	65.8	10.6	 20
334	 15	63.5	7.4	 16
335	 15	295.0	45.1	 25
336	 15	48.0	7.0	 25
337	 15	45.0	7.3	 20
338	 15	128.0	16.6	 25
339	 15	60.0	6.4	 25
340	 15	60.0	7.9	 20
341	 15	54.0	7.9	 25
342	 15	61.5	11.7	 20
343	 15	68.0	9.4	 16
344	 15	69.8	7.6	 20
345	 15	128.0	13.1	 25
346	 15	593.5	33.6	 20
347	 15	219.0	31.0	 25
348	 15	146.0	19.3	 25
349	 15	115.3	13.8	 20
350	 15	251.0	40.0	 25
351	 15	486.0	81.5	 25
352	 15	753.5	127.7	 20
353	 15	187.3	22.4	 20
354	 15	81.3	10.4	 20
355	 15	800.0	47.0	 16
356	 15	125.0	16.1	 25
357	 15	61.0	10.9	 25
358	 15	49.0	7.6	 20
359	 15	49.0	8.9	 25
360	 15	102.0	17.7	 25
361	 15	48.5	6.4	 20
362	 15	70.0	12.5	 25
363	 15	126.0	24.7	 25
364	 15	182.8	15.2	 16
365	 15	268.0	33.1	 20
366	 15	105.3	16.8	 20
367	 15	294.8	36.0	 20
368	 15	430.0	26.5	 25
369	 15	53.0	8.9	 25
370	 15	45.0	4.6	 20
371	 15	52.0	7.4	 25
372	 15	48.0	9.4	 25
373	 15	43.0	4.9	 20
374	 15	66.0	12.2	 20
375	 15	49.0	8.3	 20
376	 15	48.0	9.2	 16
377	 15	58.3	9.4	 20
378	 15	96.0	13.8	 25
379	 15	47.0	5.2	 20
380	 15	43.0	7.4	 25
381	 15	55.0	7.8	 25
382	 15	47.3	7.0	 20
383	 15	45.0	9.6	 25
384	 15	49.0	7.6	 25
385	 15	103.3	9.9	 16
386	 15	163.3	16.6	 20
387	 15	302.3	39.0	 20
388	 15	328.8	23.5	 16
389	 15	224.0	18.3	 25
390	 15	183.0	26.9	 25
391	 15	47.3	6.2	 20
392	 15	51.0	9.3	 25
393	 15	47.0	8.7	 25
394	 15	58.0	7.9	 20
395	 15	59.0	9.2	 25
396	 15	56.5	10.4	 20
397	 15	170.5	25.1	 16
398	 15	74.3	10.8	 20
399	 15	56.0	10.5	 20
400	 15	63.8	12.3	 20
401	 15	49.0	7.1	 25
402	 15	127.0	13.7	 25
403	 15	188.8	23.1	 20
404	 15	45.0	7.6	 25
405	 15	43.0	9.0	 25
406	 15	44.3	8.0	 20
407	 15	80.5	9.9	 20
408	 15	57.5	10.8	 20
409	 15	67.3	7.4	 16
410	 15	61.0	8.2	 20
411	 15	237.0	23.6	 20
412	 15	118.0	14.2	 25
413	 15	148.0	16.0	 25
414	 15	133.5	16.3	 20
415	 15	1219.0	216.3	 25
416	 15	75.0	11.4	 25
417	 15	58.8	11.3	 20
418	 15	45.5	8.6	 20
419	 15	47.3	8.8	 20
420	 15	191.0	17.8	 16
421	 15	124.0	17.1	 25
422	 15	51.0	7.6	 25
423	 15	51.0	7.0	 20
424	 15	47.0	7.9	 25
425	 15	42.0	8.3	 25
426	 15	91.3	16.2	 20
427	 15	87.0	14.6	 25
428	 15	50.0	7.8	 25
429	 15	92.0	9.0	 16
430	 15	56.5	13.0	 20
431	 15	59.3	9.2	 20
432	 15	80.0	12.9	 20
433	 15	68.0	12.5	 25
434	 15	44.0	8.2	 25
435	 15	50.0	9.3	 20
436	 15	181.0	30.7	 25
437	 15	58.0	7.7	 25
438	 15	108.3	17.9	 20
439	 15	66.3	9.0	 20
440	 15	48.0	7.0	 20
441	 15	45.0	9.5	 16
442	 15	57.3	9.0	 20
443	 15	56.0	7.4	 25
444	 15	60.3	12.9	 20
445	 15	71.0	10.9	 25
446	 15	200.0	27.0	 25
447	 15	134.0	18.6	 20
448	 15	234.0	39.9	 25
449	 15	132.0	18.0	 25
450	 15	75.5	11.9	 16
451	 15	430.5	53.5	 20
452	 15	283.0	16.3	 20
453	 15	247.5	23.0	 16
454	 15	78.0	10.4	 25
455	 15	56.0	11.4	 25
456	 15	44.0	6.3	 20
457	 15	45.0	7.7	 25
458	 15	50.0	8.4	 25
459	 15	82.5	13.5	 20
460	 15	124.0	14.4	 25
461	 15	215.5	17.2	 20
462	 15	73.3	8.8	 16
463	 15	107.5	12.2	 20
464	 15	233.3	22.2	 20
465	 15	80.8	10.9	 20
466	 15	49.0	6.4	 25
467	 15	64.0	10.4	 25
468	 15	107.3	17.1	 20
469	 15	75.0	13.3	 25
470	 15	144.0	30.0	 25
471	 15	208.0	29.7	 20
472	 15	289.0	31.7	 20
473	 15	98.8	14.6	 20
474	 15	316.3	20.9	 16
475	 15	87.8	11.9	 20
476	 15	83.0	13.9	 25
477	 15	56.3	7.2	 20
478	 15	70.0	10.7	 25
479	 15	202.0	40.9	 25
480	 15	606.3	87.0	 20
481	 15	1119.0	211.4	 25
482	 15	117.0	19.9	 25
483	 15	584.8	32.5	 16
484	 15	81.5	16.2	 20
485	 15	78.0	11.4	 20
486	 15	69.5	10.5	 16
487	 15	51.0	6.5	 25
488	 15	175.0	25.2	 25
489	 15	60.3	11.1	 20
490	 15	739.0	140.9	 25
491	 15	92.8	14.4	 20
492	 15	201.0	45.1	 25
493	 15	42.0	7.0	 25
494	 15	50.3	8.8	 16
495	 15	65.5	8.8	 20
496	 15	56.0	9.3	 20
497	 15	46.0	6.6	 20
498	 15	57.0	9.3	 25
499	 15	54.0	5.3	 25
500	 15	49.3	5.8	 20
501	 15	92.0	14.8	 25
502	 15	85.0	13.8	 25
503	 15	109.5	15.2	 20
504	 15	187.0	34.8	 25
505	 15	510.3	43.4	 20
506	 15	429.8	28.4	 16
507	 15	578.0	61.7	 20
508	 15	182.0	27.6	 25
509	 15	75.8	12.2	 20
510	 15	105.0	17.2	 25
511	 15	78.0	11.8	 25
512	 15	353.0	63.8	 20
513	 15	336.0	50.0	 25
514	 15	307.0	65.0	 25
515	 15	64.5	7.9	 16
516	 15	171.0	19.4	 20
517	 15	79.3	13.8	 20
518	 15	72.5	11.4	 16
519	 15	935.0	99.0	 25
520	 15	1402.0	83.1	 25
521	 15	837.0	64.4	 20
522	 15	255.0	25.0	 25
523	 15	102.0	13.9	 25
524	 15	822.0	107.8	 20
525	 15	185.0	31.4	 25
526	 15	328.3	24.7	 20
527	 15	301.3	24.2	 16
528	 15	99.0	9.7	 20
529	 15	92.8	13.9	 20
530	 15	45.5	6.4	 20
531	 15	47.0	6.9	 25
532	 15	171.0	20.6	 25
533	 15	83.3	11.3	 20
534	 15	45.0	8.5	 25
535	 15	48.0	7.8	 25
536	 15	63.5	9.0	 20
537	 15	134.0	17.4	 20
538	 15	72.3	11.0	 20
539	 15	59.0	9.0	 16
540	 15	43.3	5.7	 20
541	 15	58.0	9.2	 25
542	 15	65.3	8.9	 20
543	 15	48.0	7.5	 25
544	 15	67.0	10.4	 25
545	 15	55.0	8.7	 20
546	 15	47.0	8.8	 25
547	 15	44.0	7.3	 25
548	 15	108.5	11.8	 16
549	 15	112.8	16.4	 20
550	 15	52.0	8.2	 20
551	 15	52.0	8.5	 16
552	 15	46.0	8.2	 25
553	 15	49.0	8.8	 25
554	 15	65.0	9.5	 20
555	 15	92.0	12.2	 25
556	 15	133.0	16.2	 25
557	 15	121.3	20.7	 20
558	 15	53.0	9.1	 25
559	 15	63.8	8.9	 20
560	 15	50.3	10.4	 16
561	 15	64.3	9.2	 20
562	 15	61.0	10.6	 25
563	 15	47.5	9.8	 20
564	 15	53.0	8.9	 25
565	 15	378.0	50.0	 25
566	 15	150.3	20.4	 20
567	 15	393.0	60.8	 25
568	 15	166.0	28.1	 25
569	 15	420.5	75.5	 20
570	 15	215.0	22.9	 20
571	 15	450.3	31.9	 16
572	 15	65.0	14.9	 20
573	 15	57.0	9.5	 25
574	 15	72.0	12.4	 20
575	 15	60.0	9.1	 25
576	 15	66.0	9.6	 25
577	 15	143.0	16.7	 20
578	 15	101.0	15.5	 25
579	 15	630.0	113.1	 25
580	 15	90.8	17.6	 20
581	 15	70.3	11.0	 20
582	 15	129.0	17.6	 20
583	 15	115.3	15.0	 16
584	 15	56.0	8.1	 25
585	 15	58.0	9.4	 25
586	 15	294.3	43.2	 20
587	 15	115.0	20.9	 25
588	 15	113.0	18.7	 25
589	 15	464.5	50.2	 20
590	 15	116.0	19.1	 25
591	 15	53.3	7.9	 20
592	 15	45.3	9.5	 16
593	 15	466.8	39.5	 20
594	 15	262.3	28.1	 20
595	 15	96.0	11.6	 20
596	 15	80.0	10.7	 25
597	 15	603.0	55.6	 25
598	 15	1311.8	98.1	 20
599	 15	1054.0	106.4	 25
600	 15	159.0	19.5	 25
601	 15	68.8	11.9	 20
602	 15	61.0	9.5	 20
603	 15	130.5	22.3	 20
604	 15	45.3	7.1	 16
605	 15	49.5	7.6	 20
606	 15	54.0	8.1	 25
607	 15	41.0	6.5	 20
608	 15	46.0	8.6	 25
609	 15	43.0	7.3	 25
610	 15	43.3	7.4	 20
611	 15	47.0	8.1	 25
612	 15	55.0	7.6	 25
613	 15	96.3	14.3	 16
614	 15	91.5	12.8	 20
615	 15	55.0	8.3	 20
616	 15	52.3	10.7	 16
617	 15	100.0	13.1	 25
618	 15	187.0	15.4	 25
619	 15	198.8	20.7	 20
620	 15	914.0	106.9	 25
621	 15	844.0	122.1	 25
622	 15	252.0	39.5	 20
623	 15	52.0	9.1	 25
624	 15	156.0	23.6	 20
625	 15	52.3	6.6	 16
626	 15	112.5	14.5	 20
627	 15	143.5	22.7	 20
628	 15	184.5	21.7	 20
629	 15	61.0	9.3	 25
630	 15	160.0	27.9	 25
631	 15	45.3	6.6	 20
632	 15	49.0	8.1	 25
633	 15	48.0	8.2	 25
634	 15	82.3	12.6	 20
635	 15	67.3	10.4	 20
636	 15	171.3	26.2	 20
637	 15	257.0	27.4	 16
638	 15	123.0	19.9	 25
639	 15	56.0	7.9	 25
  0	 16	1772.3	255.6	 20
  1	 16	38.0	7.0	 20
  2	 16	36.0	7.1	 20
  3	 16	41.0	9.1	 25
  4	 16	37.0	6.3	 25
  5	 16	38.0	7.8	 20
  6	 16	38.0	5.5	 25
  7	 16	34.0	4.8	 25
  8	 16	37.0	9.1	 20
  9	 16	37.5	7.3	 20
 10	 16	36.8	5.9	 20
 11	 16	41.0	7.4	 16
 12	 16	36.5	6.1	 20
 13	 16	38.0	7.4	 25
 14	 16	37.3	8.1	 20
 15	 16	39.0	7.7	 25
 16	 16	38.0	6.7	 25
 17	 16	35.0	4.0	 20
 18	 16	38.0	6.0	 25
 19	 16	36.0	6.5	 25
 20	 16	39.5	6.0	 16
 21	 16	36.0	6.0	 20
 22	 16	37.3	6.0	 20
 23	 16	34.8	6.2	 16
 24	 16	38.0	7.5	 25
 25	 16	36.0	6.3	 25
 26	 16	37.3	6.4	 20
 27	 16	33.0	5.9	 25
 28	 16	36.0	6.2	 25
 29	 16	35.0	5.9	 20
 30	 16	37.0	6.7	 25
 31	 16	35.8	7.4	 20
 32	 16	31.3	6.9	 16
 33	 16	34.0	5.6	 20
 34	 16	36.8	6.7	 20
 35	 16	36.3	5.3	 20
 36	 16	34.0	5.5	 25
 37	 16	39.0	8.5	 25
 38	 16	33.0	5.2	 20
 39	 16	34.0	5.2	 25
 40	 16	36.0	7.6	 25
 41	 16	33.3	5.2	 20
 42	 16	35.3	6.3	 20
 43	 16	40.8	7.6	 20
 44	 16	35.8	6.9	 16
 45	 16	33.0	7.9	 25
 46	 16	35.0	6.7	 25
 47	 16	36.3	5.9	 20
 48	 16	39.0	7.1	 25
 49	 16	39.0	9.0	 25
 50	 16	35.3	7.0	 20
 51	 16	36.0	6.6	 25
 52	 16	38.0	6.0	 25
 53	 16	40.3	8.0	 16
 54	 16	36.5	6.3	 20
 55	 16	35.3	7.1	 20
 56	 16	38.3	6.7	 20
 57	 16	37.0	6.9	 25
 58	 16	37.0	6.6	 25
 59	 16	34.3	6.5	 20
 60	 16	37.0	7.1	 25
 61	 16	37.0	4.7	 25
 62	 16	34.0	8.1	 20
 63	 16	39.0	7.2	 20
 64	 16	35.0	6.2	 20
 65	 16	39.5	8.4	 16
 66	 16	35.5	5.8	 20
 67	 16	37.0	6.7	 25
 68	 16	34.5	6.3	 20
 69	 16	36.0	5.3	 25
 70	 16	39.8	6.8	 20
 71	 16	34.0	6.0	 25
 72	 16	36.0	6.8	 25
 73	 16	38.0	6.1	 20
 74	 16	35.0	5.6	 20
 75	 16	37.3	7.2	 20
 76	 16	33.3	5.5	 16
 77	 16	37.0	9.4	 20
 78	 16	37.0	5.5	 25
 79	 16	37.0	7.0	 20
 80	 16	37.0	5.4	 25
 81	 16	36.0	7.2	 25
 82	 16	36.0	6.4	 20
 83	 16	37.0	7.3	 25
 84	 16	38.0	5.6	 25
 85	 16	39.3	6.8	 16
 86	 16	38.3	7.6	 20
 87	 16	33.3	6.5	 20
 88	 16	34.5	6.4	 16
 89	 16	38.0	7.9	 25
 90	 16	40.0	6.8	 25
 91	 16	36.3	7.8	 20
 92	 16	39.0	7.3	 25
 93	 16	36.0	6.2	 25
 94	 16	34.0	6.8	 20
 95	 16	35.0	7.2	 25
 96	 16	35.3	6.3	 20
 97	 16	34.3	4.8	 16
 98	 16	35.8	9.0	 20
 99	 16	35.3	6.4	 20
100	 16	36.3	7.0	 20
101	 16	36.0	5.5	 25
102	 16	36.0	8.4	 25
103	 16	43.0	8.4	 20
104	 16	36.0	7.9	 25
105	 16	34.0	5.7	 25
106	 16	43.3	10.0	 20
107	 16	35.8	6.9	 20
108	 16	37.3	6.2	 20
109	 16	35.3	5.7	 16
110	 16	34.0	4.4	 25
111	 16	35.0	6.9	 25
112	 16	40.3	6.7	 20
113	 16	36.0	7.0	 25
114	 16	37.0	5.8	 25
115	 16	36.8	6.5	 20
116	 16	38.0	5.6	 25
117	 16	40.0	8.8	 25
118	 16	41.3	6.3	 16
119	 16	40.0	6.0	 20
120	 16	39.8	8.7	 20
121	 16	42.0	8.2	 20
122	 16	38.0	6.5	 25
123	 16	38.0	6.0	 25
124	 16	37.0	6.0	 20
125	 16	36.0	6.0	 25
126	 16	38.0	6.5	 25
127	 16	39.0	5.9	 20
128	 16	36.0	4.9	 25
129	 16	36.3	6.1	 20
130	 16	33.0	2.9	 16
131	 16	39.3	6.8	 20
132	 16	36.0	7.0	 25
133	 16	38.0	6.9	 20
134	 16	37.0	5.2	 25
135	 16	37.0	6.4	 25
136	 16	35.3	8.5	 20
137	 16	39.0	6.6	 25
138	 16	38.0	9.1	 25
139	 16	37.0	6.1	 16
140	 16	38.0	5.3	 20
141	 16	34.3	4.7	 20
142	 16	42.0	8.1	 16
143	 16	35.0	5.6	 25
144	 16	40.0	6.7	 25
145	 16	37.5	5.7	 20
146	 16	34.0	4.3	 25
147	 16	36.0	6.2	 25
148	 16	36.0	7.4	 20
149	 16	36.0	5.9	 25
150	 16	33.5	7.6	 16
151	 16	36.0	5.6	 20
152	 16	40.0	7.3	 20
153	 16	38.0	8.9	 16
154	 16	31.0	3.5	 25
155	 16	37.0	7.2	 25
156	 16	36.8	6.4	 20
157	 16	33.0	5.6	 25
158	 16	34.0	5.2	 25
159	 16	35.0	5.9	 20
160	 16	34.0	7.6	 25
161	 16	38.0	7.0	 20
162	 16	37.0	5.6	 16
163	 16	36.5	6.8	 20
164	 16	39.0	5.8	 20
165	 16	42.0	7.4	 20
166	 16	37.0	6.3	 25
167	 16	39.0	6.9	 25
168	 16	36.5	7.6	 20
169	 16	38.0	7.7	 25
170	 16	36.0	7.4	 25
171	 16	36.5	6.8	 20
172	 16	39.3	6.5	 20
173	 16	36.5	6.5	 20
174	 16	35.0	7.3	 16
175	 16	37.3	6.7	 20
176	 16	38.0	7.2	 25
177	 16	34.0	4.8	 20
178	 16	38.0	6.2	 25
179	 16	36.0	8.2	 25
180	 16	37.0	7.1	 20
181	 16	40.0	6.7	 25
182	 16	38.0	6.9	 25
183	 16	753.0	23.4	 16
184	 16	135.5	27.3	 20
185	 16	121.0	17.1	 20
186	 16	67.0	10.7	 20
187	 16	50.0	6.6	 25
188	 16	50.0	7.1	 25
189	 16	57.8	11.3	 20
190	 16	71.0	11.1	 25
191	 16	208.0	18.1	 25
192	 16	51.3	8.7	 20
193	 16	52.0	7.4	 25
194	 16	47.3	7.9	 20
195	 16	48.3	7.5	 16
196	 16	58.3	8.4	 20
197	 16	63.0	8.9	 25
198	 16	44.3	8.7	 20
199	 16	48.0	7.4	 25
200	 16	48.0	8.7	 25
201	 16	44.0	9.1	 20
202	 16	39.0	7.3	 25
203	 16	62.0	8.8	 25
204	 16	48.0	8.4	 16
205	 16	46.5	7.1	 20
206	 16	41.3	6.6	 20
207	 16	55.3	8.5	 16
208	 16	49.0	8.2	 25
209	 16	46.0	7.2	 25
210	 16	54.3	9.2	 20
211	 16	45.0	7.5	 25
212	 16	43.0	7.5	 25
213	 16	50.3	7.4	 20
214	 16	45.0	7.9	 25
215	 16	49.5	8.6	 20
216	 16	44.5	5.8	 16
217	 16	41.3	6.0	 20
218	 16	52.8	10.2	 20
219	 16	45.3	9.0	 20
220	 16	43.0	7.1	 25
221	 16	43.0	7.7	 25
222	 16	52.3	9.6	 20
223	 16	131.0	19.2	 25
224	 16	111.0	12.1	 25
225	 16	183.0	18.9	 20
226	 16	62.3	6.9	 20
227	 16	76.3	17.1	 20
228	 16	164.3	17.7	 16
229	 16	59.0	9.6	 20
230	 16	54.5	13.6	 20
231	 16	48.0	5.6	 25
232	 16	45.0	8.5	 25
233	 16	46.3	7.1	 20
234	 16	46.0	7.7	 25
235	 16	87.0	15.6	 25
236	 16	73.0	10.4	 20
237	 16	112.3	16.9	 20
238	 16	137.0	17.2	 20
239	 16	217.3	25.5	 16
240	 16	139.5	27.6	 20
241	 16	164.0	15.5	 25
242	 16	57.8	9.3	 20
243	 16	45.0	9.4	 25
244	 16	63.0	11.7	 25
245	 16	51.0	8.2	 20
246	 16	82.0	12.5	 25
247	 16	49.0	6.3	 25
248	 16	54.0	7.9	 16
249	 16	44.0	7.4	 20
250	 16	45.3	9.8	 20
251	 16	47.0	8.4	 20
252	 16	44.0	7.1	 25
253	 16	43.0	6.9	 25
254	 16	46.3	6.1	 20
255	 16	94.0	13.0	 25
256	 16	54.0	8.9	 25
257	 16	44.3	6.2	 20
258	 16	48.0	7.5	 25
259	 16	48.3	8.1	 20
260	 16	63.0	11.6	 16
261	 16	45.0	5.2	 20
262	 16	49.0	11.3	 25
263	 16	41.0	5.3	 20
264	 16	47.0	7.5	 25
265	 16	45.0	7.2	 25
266	 16	45.0	6.3	 20
267	 16	141.0	22.0	 25
268	 16	48.0	8.8	 25
269	 16	42.3	6.2	 20
270	 16	45.3	9.3	 20
271	 16	48.8	9.2	 20
272	 16	48.0	7.0	 16
273	 16	44.0	6.7	 25
274	 16	47.0	8.6	 25
275	 16	47.0	7.5	 20
276	 16	51.0	7.9	 25
277	 16	46.0	7.6	 25
278	 16	46.3	8.6	 20
279	 16	45.0	7.6	 25
280	 16	50.3	6.9	 20
281	 16	81.0	9.1	 16
282	 16	61.3	10.8	 20
283	 16	48.3	6.8	 20
284	 16	45.0	6.1	 20
285	 16	50.0	6.6	 25
286	 16	51.0	8.2	 25
287	 16	148.5	21.8	 20
288	 16	154.0	15.7	 25
289	 16	93.0	12.5	 25
290	 16	81.8	17.7	 20
291	 16	74.0	9.1	 20
292	 16	100.5	13.8	 20
293	 16	109.0	15.4	 16
294	 16	60.0	8.5	 20
295	 16	76.0	13.8	 25
296	 16	85.3	9.3	 20
297	 16	64.0	8.9	 25
298	 16	152.0	25.6	 25
299	 16	114.3	15.4	 20
300	 16	84.0	11.4	 25
301	 16	95.0	13.3	 25
302	 16	65.0	11.1	 16
303	 16	51.3	6.3	 20
304	 16	72.8	13.4	 20
305	 16	65.3	9.1	 16
306	 16	239.0	33.1	 25
307	 16	732.0	93.7	 25
308	 16	77.5	11.0	 20
309	 16	97.0	14.7	 25
310	 16	67.8	8.3	 20
311	 16	68.0	9.6	 25
312	 16	77.0	10.1	 25
313	 16	77.0	10.0	 16
314	 16	211.0	28.4	 20
315	 16	755.0	41.9	 20
316	 16	81.0	12.0	 16
317	 16	91.0	15.4	 25
318	 16	57.0	10.1	 25
319	 16	70.0	12.5	 20
320	 16	51.0	8.1	 25
321	 16	66.0	9.6	 25
322	 16	60.3	12.1	 20
323	 16	58.0	9.7	 25
324	 16	206.8	20.5	 20
325	 16	71.8	9.1	 16
326	 16	88.5	15.1	 20
327	 16	82.0	16.3	 25
328	 16	90.0	12.6	 20
329	 16	88.0	13.7	 25
330	 16	87.0	12.6	 25
331	 16	68.5	8.7	 20
332	 16	124.0	21.8	 25
333	 16	63.0	8.5	 25
334	 16	98.3	14.0	 20
335	 16	115.3	16.2	 20
336	 16	53.3	9.3	 20
337	 16	53.3	5.3	 16
338	 16	69.0	8.9	 25
339	 16	82.0	8.7	 25
340	 16	62.0	9.0	 20
341	 16	55.0	12.4	 25
342	 16	75.0	11.3	 25
343	 16	53.3	9.3	 20
344	 16	57.0	9.2	 25
345	 16	80.3	14.8	 20
346	 16	174.3	24.2	 16
347	 16	71.0	11.1	 20
348	 16	59.3	9.1	 20
349	 16	49.5	7.0	 20
350	 16	296.0	37.6	 25
351	 16	370.0	40.4	 25
352	 16	141.3	16.6	 20
353	 16	86.0	8.2	 25
354	 16	61.0	8.7	 25
355	 16	594.5	36.0	 20
356	 16	129.5	19.2	 20
357	 16	56.5	10.1	 20
358	 16	51.3	8.3	 16
359	 16	49.3	7.3	 20
360	 16	58.0	9.0	 25
361	 16	52.8	10.3	 20
362	 16	51.0	6.5	 25
363	 16	46.0	7.0	 25
364	 16	71.0	12.6	 20
365	 16	380.0	33.5	 25
366	 16	121.0	16.7	 25
367	 16	92.8	12.6	 16
368	 16	197.8	27.9	 20
369	 16	58.0	9.1	 20
370	 16	49.5	9.7	 16
371	 16	49.0	7.7	 25
372	 16	51.0	6.6	 25
373	 16	47.5	6.5	 20
374	 16	46.0	8.2	 25
375	 16	50.0	8.5	 25
376	 16	49.0	8.8	 20
377	 16	49.0	8.3	 25
378	 16	58.3	11.1	 20
379	 16	54.0	7.3	 16
380	 16	50.3	7.1	 20
381	 16	44.0	5.1	 20
382	 16	47.3	8.5	 20
383	 16	47.0	7.4	 25
384	 16	54.0	7.1	 25
385	 16	91.5	17.0	 20
386	 16	93.0	12.0	 25
387	 16	747.0	47.2	 25
388	 16	377.8	31.0	 20
389	 16	394.8	29.9	 20
390	 16	102.5	15.5	 16
391	 16	57.8	9.7	 20
392	 16	60.8	10.6	 20
393	 16	62.5	10.2	 20
394	 16	61.0	13.1	 25
395	 16	54.0	8.6	 25
396	 16	58.0	9.0	 20
397	 16	72.0	11.0	 25
398	 16	61.0	10.1	 25
399	 16	47.5	8.8	 20
400	 16	55.3	6.3	 20
401	 16	49.3	7.6	 20
402	 16	67.3	11.6	 16
403	 16	70.0	10.3	 25
404	 16	43.0	6.1	 25
405	 16	46.8	8.3	 20
406	 16	46.0	7.3	 25
407	 16	69.0	10.4	 25
408	 16	54.0	9.9	 20
409	 16	70.0	8.8	 25
410	 16	60.0	10.5	 25
411	 16	569.8	54.5	 16
412	 16	82.3	13.3	 20
413	 16	242.3	26.3	 20
414	 16	77.0	11.4	 20
415	 16	347.0	45.2	 25
416	 16	58.0	10.0	 25
417	 16	42.5	5.5	 20
418	 16	48.0	6.7	 25
419	 16	43.0	5.8	 25
420	 16	61.3	12.2	 20
421	 16	95.0	17.0	 20
422	 16	45.0	6.9	 20
423	 16	49.5	7.8	 16
424	 16	42.5	5.9	 20
425	 16	45.0	8.8	 25
426	 16	59.3	8.4	 20
427	 16	98.0	13.6	 25
428	 16	49.0	9.4	 25
429	 16	46.3	7.8	 20
430	 16	50.0	8.0	 25
431	 16	48.0	7.8	 25
432	 16	50.3	9.1	 16
433	 16	55.3	8.3	 20
434	 16	44.3	5.2	 20
435	 16	50.5	5.2	 16
436	 16	161.0	29.2	 25
437	 16	81.0	13.1	 25
438	 16	99.5	11.3	 20
439	 16	52.0	9.9	 25
440	 16	43.0	8.6	 25
441	 16	45.3	7.5	 20
442	 16	59.0	11.7	 25
443	 16	88.5	15.9	 20
444	 16	80.5	14.7	 16
445	 16	145.8	29.9	 20
446	 16	342.3	31.6	 20
447	 16	94.3	13.8	 20
448	 16	361.0	34.2	 25
449	 16	253.0	28.3	 25
450	 16	77.3	11.6	 20
451	 16	187.0	20.9	 25
452	 16	148.0	30.2	 25
453	 16	117.5	13.8	 20
454	 16	133.5	20.9	 20
455	 16	55.3	6.6	 20
456	 16	43.3	8.6	 16
457	 16	41.3	6.2	 20
458	 16	48.0	8.1	 25
459	 16	74.0	11.5	 20
460	 16	73.0	8.1	 25
461	 16	90.0	13.0	 25
462	 16	43.3	7.2	 20
463	 16	47.0	9.1	 25
464	 16	93.0	13.8	 25
465	 16	98.3	8.8	 16
466	 16	52.5	9.7	 20
467	 16	47.5	7.3	 20
468	 16	57.0	8.5	 20
469	 16	53.0	7.7	 25
470	 16	68.5	8.5	 20
471	 16	124.0	14.7	 25
472	 16	702.0	34.4	 25
473	 16	79.5	11.1	 20
474	 16	357.0	36.3	 25
475	 16	75.0	10.9	 25
476	 16	75.3	12.6	 16
477	 16	123.8	13.2	 20
478	 16	101.8	21.6	 20
479	 16	282.3	22.0	 20
480	 16	455.0	77.4	 25
481	 16	395.0	39.8	 25
482	 16	97.3	14.2	 20
483	 16	162.0	25.4	 25
484	 16	54.0	8.9	 25
485	 16	61.3	5.6	 20
486	 16	51.0	8.6	 25
487	 16	44.3	9.3	 20
488	 16	64.3	9.2	 16
489	 16	53.0	9.4	 20
490	 16	131.0	21.9	 25
491	 16	49.0	7.6	 20
492	 16	70.0	7.0	 25
493	 16	43.0	6.7	 25
494	 16	43.3	8.0	 20
495	 16	51.0	8.3	 25
496	 16	52.0	8.0	 25
497	 16	56.5	9.3	 16
498	 16	49.3	9.2	 20
499	 16	49.3	6.0	 20
500	 16	52.8	8.5	 16
501	 16	58.0	9.1	 25
502	 16	52.0	8.2	 25
503	 16	155.5	15.1	 20
504	 16	156.0	19.7	 25
505	 16	466.0	29.1	 25
506	 16	604.0	40.1	 20
507	 16	822.0	71.7	 25
508	 16	294.3	30.8	 20
509	 16	68.5	9.1	 16
510	 16	133.3	18.1	 20
511	 16	171.3	22.8	 20
512	 16	158.8	20.6	 20
513	 16	233.0	19.4	 25
514	 16	115.0	15.7	 25
515	 16	76.8	12.6	 20
516	 16	193.0	21.5	 25
517	 16	63.0	10.3	 25
518	 16	65.0	11.0	 20
519	 16	458.3	47.2	 20
520	 16	812.5	47.2	 20
521	 16	834.5	51.5	 16
522	 16	178.5	20.7	 20
523	 16	69.0	10.2	 25
524	 16	400.0	27.9	 20
525	 16	138.0	13.3	 25
526	 16	146.0	15.3	 25
527	 16	141.5	16.9	 20
528	 16	68.0	8.6	 25
529	 16	64.0	11.5	 25
530	 16	48.3	7.8	 16
531	 16	53.5	9.5	 20
532	 16	46.3	7.8	 20
533	 16	47.0	8.7	 16
534	 16	47.0	9.4	 25
535	 16	46.0	5.8	 25
536	 16	48.0	8.0	 20
537	 16	56.0	10.2	 25
538	 16	47.0	6.3	 25
539	 16	54.3	9.8	 20
540	 16	48.0	8.1	 25
541	 16	45.5	6.9	 20
542	 16	47.8	9.7	 16
543	 16	45.0	8.5	 20
544	 16	110.0	14.2	 25
545	 16	43.8	7.6	 20
546	 16	51.0	9.4	 25
547	 16	51.0	7.0	 25
548	 16	46.3	8.6	 20
549	 16	52.0	7.7	 25
550	 16	42.5	5.8	 20
551	 16	43.0	7.8	 25
552	 16	43.5	8.1	 20
553	 16	42.3	7.8	 16
554	 16	69.5	10.5	 20
555	 16	116.0	15.2	 25
556	 16	91.0	10.1	 20
557	 16	116.0	16.2	 25
558	 16	74.0	9.2	 25
559	 16	48.8	9.9	 20
560	 16	46.0	7.7	 25
561	 16	50.0	9.1	 25
562	 16	47.8	9.1	 16
563	 16	45.8	6.9	 20
564	 16	44.3	7.0	 20
565	 16	142.0	11.3	 16
566	 16	143.0	22.7	 25
567	 16	222.0	20.0	 25
568	 16	111.5	13.8	 20
569	 16	208.0	25.6	 25
570	 16	86.0	13.2	 25
571	 16	223.5	23.8	 20
572	 16	56.0	9.7	 25
573	 16	67.0	7.5	 20
574	 16	73.5	10.9	 16
575	 16	123.5	15.3	 20
576	 16	122.3	15.0	 20
577	 16	92.5	13.1	 20
578	 16	71.0	10.8	 25
579	 16	257.0	37.7	 25
580	 16	87.8	12.7	 20
581	 16	59.0	10.1	 25
582	 16	186.0	25.3	 25
583	 16	91.3	14.3	 20
584	 16	45.0	7.7	 20
585	 16	72.0	12.3	 20
586	 16	360.3	30.4	 16
587	 16	102.0	16.2	 20
588	 16	82.0	12.9	 25
589	 16	274.8	30.1	 20
590	 16	83.0	9.8	 25
591	 16	53.0	9.2	 25
592	 16	56.0	9.3	 20
593	 16	229.0	28.2	 25
594	 16	218.0	40.2	 25
595	 16	51.3	9.0	 16
596	 16	59.0	8.2	 20
597	 16	235.3	34.7	 20
598	 16	699.5	46.4	 16
599	 16	319.0	40.3	 25
600	 16	106.0	13.5	 25
601	 16	66.8	10.8	 20
602	 16	66.0	9.1	 25
603	 16	67.0	10.9	 25
604	 16	47.5	8.3	 20
605	 16	44.0	6.1	 25
606	 16	43.3	5.3	 20
607	 16	48.3	7.0	 16
608	 16	44.0	5.5	 20
609	 16	46.0	6.7	 25
610	 16	43.0	8.9	 20
611	 16	41.0	6.2	 25
612	 16	66.0	44.6	 25
613	 16	67.3	11.1	 20
614	 16	64.0	8.4	 25
615	 16	48.0	8.0	 25
616	 16	52.3	6.4	 20
617	 16	115.5	18.3	 20
618	 16	108.3	24.0	 20
619	 16	87.0	8.6	 16
620	 16	249.0	20.0	 25
621	 16	426.0	35.8	 25
622	 16	155.3	14.9	 20
623	 16	64.0	9.2	 25
624	 16	85.0	11.0	 25
625	 16	51.3	6.6	 20
626	 16	159.0	17.8	 25
627	 16	96.0	9.2	 25
628	 16	120.5	13.9	 16
629	 16	56.0	9.9	 20
630	 16	56.0	14.0	 16
631	 16	48.0	6.8	 25
632	 16	43.0	7.5	 25
633	 16	48.5	7.9	 20
634	 16	79.0	13.7	 25
635	 16	65.0	9.7	 25
636	 16	86.0	13.1	 20
637	 16	140.0	20.4	 25
638	 16	82.3	11.4	 20
639	 16	1199.0	74.5	 16
  0	 17	52.0	8.3	 25
  1	 17	68.0	12.0	 25
  2	 17	60.5	11.3	 16
  3	 17	110.3	12.6	 20
  4	 17	738.3	56.4	 20
  5	 17	44.0	7.9	 16
  6	 17	49.0	9.8	 25
  7	 17	58.0	10.1	 25
  8	 17	47.3	7.0	 20
  9	 17	49.0	8.9	 25
 10	 17	249.0	26.4	 25
 11	 17	63.0	12.4	 20
 12	 17	43.0	8.6	 25
 13	 17	46.0	7.0	 20
 14	 17	56.5	7.6	 16
 15	 17	895.0	153.7	 20
 16	 17	72.0	10.6	 25
 17	 17	79.3	13.8	 20
 18	 17	100.0	15.4	 25
 19	 17	56.0	9.5	 25
 20	 17	79.3	7.8	 20
 21	 17	99.0	14.7	 25
 22	 17	75.0	11.8	 25
 23	 17	62.3	10.5	 20
 24	 17	47.3	7.4	 20
 25	 17	90.0	15.1	 20
 26	 17	50.8	9.6	 16
 27	 17	73.0	12.1	 25
 28	 17	63.0	7.8	 25
 29	 17	71.5	10.3	 20
 30	 17	43.0	7.4	 25
 31	 17	43.0	9.8	 25
 32	 17	42.0	7.1	 20
 33	 17	74.0	12.0	 25
 34	 17	42.0	5.9	 25
 35	 17	60.0	11.1	 16
 36	 17	44.8	7.7	 20
 37	 17	42.0	7.0	 20
 38	 17	39.0	7.7	 20
 39	 17	45.0	6.3	 25
 40	 17	45.0	7.5	 25
 41	 17	44.0	5.8	 20
 42	 17	50.0	7.4	 25
 43	 17	41.0	5.0	 25
 44	 17	86.0	10.6	 20
 45	 17	40.3	6.1	 20
 46	 17	42.3	7.5	 16
 47	 17	80.5	13.3	 20
 48	 17	43.5	7.0	 20
 49	 17	48.0	8.4	 20
 50	 17	42.0	8.1	 25
 51	 17	70.0	13.9	 25
 52	 17	57.8	9.1	 20
 53	 17	85.0	14.8	 25
 54	 17	56.0	9.2	 25
 55	 17	57.5	12.3	 20
 56	 17	42.3	5.6	 20
 57	 17	45.3	7.2	 20
 58	 17	51.3	10.3	 16
 59	 17	104.8	20.0	 20
 60	 17	47.0	6.5	 25
 61	 17	109.8	15.7	 20
 62	 17	86.0	11.2	 25
 63	 17	131.0	20.7	 25
 64	 17	46.3	6.4	 20
 65	 17	66.0	10.4	 25
 66	 17	88.0	16.3	 25
 67	 17	78.3	11.6	 16
 68	 17	58.3	8.5	 20
 69	 17	47.0	7.7	 20
 70	 17	47.0	11.0	 16
 71	 17	44.0	7.7	 25
 72	 17	46.0	7.2	 25
 73	 17	50.5	7.6	 20
 74	 17	83.0	11.4	 25
 75	 17	86.0	19.7	 25
 76	 17	55.3	7.5	 20
 77	 17	80.0	13.4	 25
 78	 17	54.0	9.0	 20
 79	 17	45.0	6.9	 16
 80	 17	47.8	6.6	 20
 81	 17	45.5	7.7	 20
 82	 17	56.8	12.6	 20
 83	 17	71.0	12.3	 25
 84	 17	292.0	28.4	 25
 85	 17	81.0	11.1	 20
 86	 17	47.0	6.9	 25
 87	 17	45.0	8.1	 25
 88	 17	66.8	10.0	 20
 89	 17	261.5	31.0	 20
 90	 17	62.8	12.4	 20
 91	 17	95.3	14.3	 16
 92	 17	322.0	32.1	 25
 93	 17	172.0	17.1	 25
 94	 17	126.0	15.5	 20
 95	 17	61.0	8.1	 25
 96	 17	50.0	10.1	 25
 97	 17	52.0	8.8	 20
 98	 17	44.0	7.4	 25
 99	 17	67.0	7.8	 25
100	 17	68.3	10.2	 16
101	 17	48.0	5.7	 20
102	 17	104.3	15.6	 20
103	 17	78.3	11.2	 20
104	 17	109.0	13.9	 25
105	 17	1086.0	125.5	 25
106	 17	91.3	12.0	 20
107	 17	106.0	16.0	 25
108	 17	112.0	16.3	 25
109	 17	97.0	11.4	 20
110	 17	117.3	16.0	 20
111	 17	45.3	7.7	 20
112	 17	49.0	5.8	 16
113	 17	51.0	7.8	 20
114	 17	66.0	8.8	 25
115	 17	45.5	8.6	 20
116	 17	63.0	12.7	 25
117	 17	64.0	11.5	 25
118	 17	82.0	11.4	 20
119	 17	141.0	15.7	 25
120	 17	1896.0	250.2	 25
121	 17	1426.5	63.3	 16
122	 17	116.0	16.2	 20
123	 17	56.0	6.2	 20
124	 17	51.8	9.5	 16
125	 17	180.0	26.5	 25
126	 17	168.5	23.5	 20
127	 17	612.0	68.6	 25
128	 17	396.0	54.9	 25
129	 17	396.3	35.2	 20
130	 17	402.0	59.9	 25
131	 17	48.0	7.4	 25
132	 17	135.0	16.0	 16
133	 17	69.0	10.2	 20
134	 17	49.3	9.5	 20
135	 17	466.5	36.9	 16
136	 17	84.0	12.4	 25
137	 17	62.0	10.6	 25
138	 17	76.3	12.6	 20
139	 17	50.0	9.6	 25
140	 17	150.0	23.3	 25
141	 17	453.3	43.4	 20
142	 17	145.0	27.1	 25
143	 17	291.3	22.6	 20
144	 17	57.0	10.1	 16
145	 17	49.3	8.3	 20
146	 17	48.0	9.2	 20
147	 17	52.0	9.6	 20
148	 17	85.0	11.0	 25
149	 17	94.0	13.9	 25
150	 17	48.3	7.3	 20
151	 17	78.0	11.6	 25
152	 17	43.0	7.3	 25
153	 17	45.5	8.7	 20
154	 17	54.0	9.1	 20
155	 17	126.5	24.5	 20
156	 17	69.3	11.0	 16
157	 17	82.0	12.9	 25
158	 17	54.0	11.3	 25
159	 17	97.5	11.8	 20
160	 17	160.0	24.4	 25
161	 17	118.0	16.1	 25
162	 17	133.5	15.8	 20
163	 17	79.0	13.6	 25
164	 17	178.0	26.6	 25
165	 17	187.5	23.9	 16
166	 17	242.3	24.4	 20
167	 17	151.3	14.7	 20
168	 17	232.3	21.0	 20
169	 17	104.0	15.0	 25
170	 17	54.0	11.6	 25
171	 17	42.5	7.2	 20
172	 17	56.0	7.4	 25
173	 17	58.0	8.3	 25
174	 17	44.0	7.9	 20
175	 17	46.0	6.3	 25
176	 17	45.0	9.4	 20
177	 17	105.3	10.2	 16
178	 17	52.8	9.9	 20
179	 17	67.0	10.5	 25
180	 17	55.0	9.5	 20
181	 17	44.0	6.9	 25
182	 17	82.0	15.9	 25
183	 17	136.3	21.6	 20
184	 17	57.0	14.2	 25
185	 17	51.0	8.4	 25
186	 17	82.5	14.3	 16
187	 17	84.8	11.8	 20
188	 17	88.5	11.8	 20
189	 17	66.0	9.9	 16
190	 17	45.0	7.0	 25
191	 17	241.0	24.8	 25
192	 17	62.5	8.7	 20
193	 17	54.0	8.3	 25
194	 17	99.0	18.6	 25
195	 17	120.5	16.7	 20
196	 17	215.0	38.3	 25
197	 17	363.3	27.0	 20
198	 17	61.0	12.0	 16
199	 17	64.3	9.2	 20
200	 17	44.3	8.0	 20
201	 17	40.5	6.5	 20
202	 17	73.0	8.9	 25
203	 17	58.0	8.9	 25
204	 17	45.0	7.7	 20
205	 17	422.0	67.8	 25
206	 17	40.3	10.4	 20
207	 17	54.0	9.0	 25
208	 17	47.5	8.1	 20
209	 17	46.0	6.9	 16
210	 17	79.3	13.8	 20
211	 17	55.3	9.4	 20
212	 17	44.3	7.0	 20
213	 17	53.0	9.2	 25
214	 17	60.0	10.9	 25
215	 17	47.0	9.5	 20
216	 17	49.0	8.2	 25
217	 17	46.0	8.1	 25
218	 17	46.3	7.2	 20
219	 17	139.5	23.3	 20
220	 17	45.5	7.6	 20
221	 17	45.3	4.8	 16
222	 17	55.0	8.1	 20
223	 17	43.0	8.3	 25
224	 17	100.3	11.6	 20
225	 17	60.0	9.1	 25
226	 17	56.0	6.9	 25
227	 17	56.0	8.9	 20
228	 17	58.0	9.2	 25
229	 17	61.0	10.4	 25
230	 17	72.3	11.9	 16
231	 17	48.5	5.8	 20
232	 17	49.0	9.0	 20
233	 17	49.3	7.1	 20
234	 17	67.0	11.6	 25
235	 17	42.0	7.4	 25
236	 17	46.0	5.8	 20
237	 17	123.0	17.9	 25
238	 17	88.0	14.5	 25
239	 17	106.5	14.7	 20
240	 17	105.0	18.6	 25
241	 17	69.0	10.8	 20
242	 17	88.0	12.5	 16
243	 17	383.5	54.4	 20
244	 17	98.0	10.2	 25
245	 17	50.8	13.5	 20
246	 17	128.0	20.2	 25
247	 17	54.0	6.6	 25
248	 17	355.8	39.9	 20
249	 17	53.0	9.4	 25
250	 17	46.0	6.4	 25
251	 17	45.5	4.4	 16
252	 17	46.0	7.6	 20
253	 17	48.3	7.1	 20
254	 17	52.0	6.1	 16
255	 17	43.0	6.2	 25
256	 17	46.0	7.2	 25
257	 17	50.0	12.2	 20
258	 17	48.0	7.7	 25
259	 17	52.0	8.4	 25
260	 17	83.3	9.4	 20
261	 17	65.0	10.6	 25
262	 17	133.3	19.0	 20
263	 17	48.3	7.5	 16
264	 17	58.0	7.9	 20
265	 17	49.3	8.0	 20
266	 17	80.3	11.3	 20
267	 17	56.0	9.4	 25
268	 17	65.0	10.7	 25
269	 17	43.3	6.9	 20
270	 17	54.0	8.6	 25
271	 17	45.0	7.6	 25
272	 17	43.5	6.3	 20
273	 17	41.5	6.1	 20
274	 17	121.3	13.5	 20
275	 17	48.3	9.5	 16
276	 17	51.3	9.8	 20
277	 17	48.0	9.0	 25
278	 17	46.3	8.3	 20
279	 17	59.0	9.1	 25
280	 17	41.0	7.8	 25
281	 17	54.5	11.3	 20
282	 17	50.0	9.4	 25
283	 17	63.0	8.1	 25
284	 17	134.8	16.4	 16
285	 17	164.3	21.3	 20
286	 17	51.5	9.7	 16
287	 17	52.3	7.3	 20
288	 17	67.0	10.8	 25
289	 17	240.8	17.1	 20
290	 17	128.0	19.7	 25
291	 17	59.0	8.3	 25
292	 17	47.3	8.7	 20
293	 17	61.0	11.1	 25
294	 17	251.0	37.7	 25
295	 17	155.3	14.0	 16
296	 17	287.0	30.0	 20
297	 17	178.5	15.6	 20
298	 17	579.3	37.5	 16
299	 17	99.0	16.8	 25
300	 17	194.0	27.0	 25
301	 17	115.3	12.3	 20
302	 17	1258.0	124.7	 25
303	 17	170.0	19.5	 25
304	 17	125.0	22.3	 20
305	 17	51.0	10.2	 25
306	 17	233.3	17.3	 20
307	 17	113.0	17.3	 16
308	 17	88.8	15.2	 20
309	 17	176.0	25.1	 25
310	 17	278.3	21.6	 20
311	 17	158.0	21.3	 25
312	 17	268.0	21.9	 25
313	 17	73.3	11.4	 20
314	 17	93.0	17.3	 25
315	 17	342.0	31.0	 25
316	 17	120.0	13.0	 20
317	 17	74.3	11.5	 20
318	 17	66.5	7.5	 20
319	 17	56.3	8.2	 16
320	 17	56.0	6.6	 25
321	 17	133.0	15.0	 25
322	 17	1455.0	122.3	 20
323	 17	66.0	9.3	 25
324	 17	117.0	12.5	 25
325	 17	118.3	20.0	 20
326	 17	131.0	20.9	 25
327	 17	99.3	13.5	 20
328	 17	208.0	17.8	 16
329	 17	477.8	46.0	 20
330	 17	495.0	52.4	 20
331	 17	71.0	9.6	 20
332	 17	98.0	19.0	 25
333	 17	324.0	39.6	 25
334	 17	497.5	60.7	 20
335	 17	174.0	23.1	 25
336	 17	60.0	6.8	 25
337	 17	46.3	7.1	 20
338	 17	309.8	31.6	 20
339	 17	2959.0	264.6	 20
340	 17	679.8	49.4	 16
341	 17	273.5	27.6	 20
342	 17	727.0	77.5	 25
343	 17	218.8	20.3	 20
344	 17	158.0	17.4	 25
345	 17	163.0	17.0	 25
346	 17	76.8	14.0	 20
347	 17	101.0	13.8	 25
348	 17	48.0	7.7	 25
349	 17	400.0	27.4	 16
350	 17	62.0	9.5	 20
351	 17	73.3	14.6	 20
352	 17	51.0	9.9	 16
353	 17	46.0	8.4	 25
354	 17	46.0	7.2	 25
355	 17	57.0	10.8	 20
356	 17	73.0	11.7	 25
357	 17	45.0	7.5	 25
358	 17	106.0	17.2	 20
359	 17	53.0	8.3	 25
360	 17	106.5	15.1	 20
361	 17	52.3	10.0	 16
362	 17	49.8	9.3	 20
363	 17	801.0	115.4	 20
364	 17	41.5	6.8	 20
365	 17	243.0	36.7	 25
366	 17	57.5	8.0	 20
367	 17	48.0	8.4	 25
368	 17	86.0	12.4	 25
369	 17	50.3	7.7	 20
370	 17	45.0	7.6	 25
371	 17	1019.5	137.8	 20
372	 17	1166.8	49.5	 16
373	 17	48.3	7.3	 20
374	 17	121.0	17.2	 25
375	 17	313.3	30.9	 20
376	 17	48.0	7.5	 25
377	 17	47.0	6.0	 25
378	 17	54.0	8.1	 20
379	 17	58.0	9.7	 25
380	 17	128.0	20.1	 25
381	 17	47.5	7.5	 20
382	 17	42.8	7.9	 20
383	 17	72.0	10.8	 20
384	 17	56.0	7.4	 16
385	 17	59.0	9.0	 25
386	 17	70.0	10.0	 25
387	 17	86.0	12.7	 20
388	 17	337.0	29.5	 25
389	 17	141.0	21.5	 25
390	 17	91.8	14.2	 20
391	 17	168.0	25.7	 25
392	 17	476.0	86.4	 25
393	 17	51.5	9.0	 16
394	 17	56.0	8.1	 20
395	 17	50.0	8.2	 20
396	 17	42.3	7.2	 20
397	 17	45.0	7.5	 25
398	 17	85.0	16.3	 25
399	 17	162.5	23.3	 20
400	 17	107.0	14.4	 25
401	 17	56.0	10.9	 25
402	 17	50.3	8.3	 20
403	 17	52.5	14.5	 20
404	 17	55.3	8.5	 20
405	 17	227.8	21.5	 16
406	 17	419.5	46.7	 20
407	 17	90.0	13.5	 25
408	 17	120.5	15.8	 20
409	 17	291.0	34.1	 25
410	 17	75.0	10.0	 25
411	 17	736.3	90.2	 20
412	 17	173.0	21.7	 25
413	 17	47.0	5.9	 25
414	 17	43.0	5.6	 16
415	 17	44.0	5.1	 20
416	 17	162.5	21.3	 20
417	 17	239.0	25.5	 16
418	 17	53.0	8.8	 25
419	 17	46.0	7.8	 25
420	 17	44.5	8.8	 20
421	 17	47.0	6.5	 25
422	 17	70.0	11.7	 25
423	 17	45.3	8.3	 20
424	 17	67.0	11.4	 25
425	 17	121.5	12.0	 20
426	 17	49.3	7.2	 16
427	 17	49.3	6.1	 20
428	 17	79.5	12.6	 20
429	 17	44.0	7.1	 20
430	 17	62.0	7.8	 25
431	 17	94.0	14.8	 25
432	 17	45.0	6.4	 20
433	 17	52.0	7.3	 25
434	 17	88.0	14.7	 25
435	 17	62.3	9.8	 20
436	 17	87.0	13.3	 20
437	 17	55.0	8.9	 20
438	 17	114.0	15.3	 16
439	 17	89.0	12.4	 20
440	 17	50.0	8.9	 25
441	 17	77.8	13.9	 20
442	 17	56.0	10.6	 25
443	 17	48.0	6.7	 25
444	 17	68.5	9.4	 20
445	 17	88.0	11.9	 25
446	 17	81.8	41.9	 20
447	 17	68.5	10.0	 20
448	 17	50.0	6.6	 20
449	 17	46.3	7.9	 16
450	 17	1388.0	156.3	 25
451	 17	58.0	9.1	 25
452	 17	84.0	8.9	 20
453	 17	68.0	10.8	 25
454	 17	3637.0	459.6	 25
455	 17	188.0	17.7	 20
456	 17	122.0	16.3	 25
457	 17	87.0	14.5	 25
458	 17	64.3	12.0	 16
459	 17	95.3	14.9	 20
460	 17	44.8	6.4	 20
461	 17	48.0	6.8	 20
462	 17	104.0	15.5	 25
463	 17	52.0	9.0	 25
464	 17	146.5	14.4	 20
465	 17	111.0	14.0	 25
466	 17	65.0	11.0	 25
467	 17	59.5	9.0	 20
468	 17	54.5	9.5	 20
469	 17	66.3	10.1	 20
470	 17	107.3	14.5	 16
471	 17	119.5	13.6	 20
472	 17	84.0	16.1	 25
473	 17	120.0	12.7	 20
474	 17	183.0	22.8	 25
475	 17	177.0	27.9	 25
476	 17	478.5	57.2	 20
477	 17	169.0	21.5	 25
478	 17	57.0	8.5	 25
479	 17	89.5	9.0	 16
480	 17	210.3	20.4	 20
481	 17	106.3	15.2	 20
482	 17	190.8	26.5	 16
483	 17	305.0	19.3	 25
484	 17	74.0	11.5	 25
485	 17	46.3	9.5	 20
486	 17	48.0	8.3	 25
487	 17	42.0	5.9	 25
488	 17	60.5	9.9	 20
489	 17	49.0	8.3	 25
490	 17	43.5	6.8	 20
491	 17	66.0	8.7	 16
492	 17	70.3	11.1	 20
493	 17	47.5	7.1	 20
494	 17	54.0	5.6	 20
495	 17	84.0	14.3	 25
496	 17	133.0	15.2	 25
497	 17	178.0	22.9	 20
498	 17	146.0	24.5	 25
499	 17	117.0	26.0	 25
500	 17	86.3	11.6	 20
501	 17	56.3	10.5	 20
502	 17	84.3	14.2	 20
503	 17	69.3	7.8	 16
504	 17	261.3	28.5	 20
505	 17	390.0	32.4	 25
506	 17	289.5	16.9	 20
507	 17	101.0	12.8	 25
508	 17	196.0	22.0	 25
509	 17	124.8	12.1	 20
510	 17	247.0	29.0	 25
511	 17	970.0	115.0	 25
512	 17	231.5	21.9	 16
513	 17	57.3	8.3	 20
514	 17	115.3	15.1	 20
515	 17	132.5	11.5	 20
516	 17	92.0	14.9	 25
517	 17	114.0	17.2	 25
518	 17	115.3	17.2	 20
519	 17	193.0	25.4	 25
520	 17	1704.0	240.9	 25
521	 17	162.3	16.8	 20
522	 17	91.0	11.7	 25
523	 17	113.8	13.6	 20
524	 17	53.8	7.2	 16
525	 17	68.0	7.3	 20
526	 17	117.8	15.6	 20
527	 17	227.0	31.3	 25
528	 17	172.0	17.7	 25
529	 17	206.3	28.4	 20
530	 17	55.0	9.1	 25
531	 17	60.0	9.0	 25
532	 17	161.3	29.5	 20
533	 17	46.0	6.4	 25
534	 17	40.5	7.5	 20
535	 17	48.3	6.6	 16
536	 17	46.5	6.0	 20
537	 17	46.0	8.2	 25
538	 17	55.8	16.8	 20
539	 17	48.0	7.9	 25
540	 17	47.0	7.7	 25
541	 17	152.5	22.0	 20
542	 17	50.0	7.3	 25
543	 17	58.0	8.7	 25
544	 17	790.3	81.5	 16
545	 17	82.0	14.2	 20
546	 17	61.5	10.3	 20
547	 17	51.0	7.0	 16
548	 17	44.0	6.4	 25
549	 17	43.0	7.6	 25
550	 17	44.3	8.5	 20
551	 17	58.0	9.4	 25
552	 17	54.0	11.1	 25
553	 17	50.0	9.0	 20
554	 17	69.0	10.2	 25
555	 17	83.5	18.8	 20
556	 17	129.3	17.9	 16
557	 17	97.5	15.5	 20
558	 17	54.8	7.4	 20
559	 17	108.0	11.7	 20
560	 17	108.0	14.7	 25
561	 17	205.0	27.4	 25
562	 17	58.5	10.1	 20
563	 17	259.0	25.9	 25
564	 17	96.0	12.1	 25
565	 17	103.0	11.4	 20
566	 17	850.0	55.1	 20
567	 17	56.5	10.0	 20
568	 17	74.3	9.0	 16
569	 17	50.3	9.5	 20
570	 17	617.0	86.8	 25
571	 17	60.5	11.0	 20
572	 17	153.0	16.9	 25
573	 17	181.0	19.7	 25
574	 17	363.0	41.6	 20
575	 17	136.0	19.9	 25
576	 17	72.0	19.3	 25
577	 17	97.8	8.1	 16
578	 17	88.8	14.6	 20
579	 17	53.0	8.9	 20
580	 17	73.8	11.8	 16
581	 17	49.0	7.0	 25
582	 17	136.0	15.5	 25
583	 17	230.5	28.2	 20
584	 17	125.0	15.5	 25
585	 17	62.0	8.4	 25
586	 17	52.5	7.7	 20
587	 17	50.0	8.1	 25
588	 17	243.0	39.7	 20
589	 17	61.0	12.3	 16
590	 17	225.5	32.0	 20
591	 17	53.0	8.6	 25
592	 17	52.3	8.4	 20
593	 17	57.0	9.7	 25
594	 17	333.0	63.9	 25
595	 17	56.3	7.2	 20
596	 17	97.0	14.2	 25
597	 17	52.0	7.0	 25
598	 17	83.3	36.3	 20
599	 17	236.8	26.5	 20
600	 17	692.8	98.7	 20
601	 17	234.3	22.1	 16
602	 17	50.0	8.1	 25
603	 17	46.0	6.7	 25
604	 17	49.0	8.1	 20
605	 17	443.0	53.3	 25
606	 17	118.3	13.9	 20
607	 17	270.0	41.0	 25
608	 17	48.0	5.4	 25
609	 17	265.5	20.9	 16
610	 17	72.0	10.8	 20
611	 17	76.3	10.0	 20
612	 17	591.3	37.3	 16
613	 17	63.0	9.2	 25
614	 17	46.0	7.7	 25
615	 17	40.3	6.0	 20
616	 17	46.0	6.4	 25
617	 17	46.0	9.6	 25
618	 17	43.3	7.3	 20
619	 17	110.0	17.0	 25
620	 17	157.5	18.0	 20
621	 17	882.5	39.3	 16
622	 17	1298.8	115.1	 20
623	 17	188.3	25.2	 20
624	 17	394.5	31.3	 20
625	 17	75.0	12.6	 25
626	 17	63.0	9.9	 25
627	 17	125.3	14.4	 20
628	 17	61.0	8.3	 25
629	 17	64.0	11.2	 25
630	 17	79.3	10.3	 20
631	 17	344.5	36.6	 20
632	 17	44.5	6.0	 20
633	 17	47.0	9.0	 16
634	 17	46.8	8.0	 20
635	 17	51.0	7.9	 25
636	 17	616.0	117.4	 20
637	 17	643.0	153.7	 25
638	 17	89.0	14.9	 25
639	 17	56.0	8.7	 20
  0	 18	1729.0	283.1	 25
  1	 18	44.0	9.3	 25
  2	 18	87.5	9.6	 20
  3	 18	62.0	9.0	 25
  4	 18	63.0	12.3	 25
  5	 18	41.3	6.1	 20
  6	 18	40.8	7.0	 20
  7	 18	47.5	6.6	 20
  8	 18	47.3	7.5	 16
  9	 18	50.0	9.1	 25
 10	 18	51.0	10.0	 25
 11	 18	42.8	6.8	 20
 12	 18	46.0	7.1	 25
 13	 18	45.0	8.9	 25
 14	 18	44.0	5.5	 20
 15	 18	139.0	22.7	 25
 16	 18	49.0	6.8	 20
 17	 18	55.0	8.5	 16
 18	 18	120.5	17.1	 20
 19	 18	107.0	11.8	 20
 20	 18	137.0	20.9	 20
 21	 18	90.0	12.9	 25
 22	 18	46.0	9.1	 25
 23	 18	130.3	15.0	 20
 24	 18	52.0	32.7	 25
 25	 18	49.3	10.0	 20
 26	 18	43.0	7.0	 25
 27	 18	55.8	10.9	 20
 28	 18	40.3	6.5	 16
 29	 18	59.0	9.8	 20
 30	 18	43.3	6.4	 20
 31	 18	47.3	6.1	 20
 32	 18	43.0	6.4	 25
 33	 18	47.0	9.3	 25
 34	 18	49.0	8.2	 20
 35	 18	50.0	7.6	 25
 36	 18	48.0	7.5	 25
 37	 18	38.3	6.0	 20
 38	 18	43.0	7.7	 20
 39	 18	43.0	6.7	 20
 40	 18	42.0	6.7	 16
 41	 18	44.3	6.3	 20
 42	 18	44.0	7.5	 25
 43	 18	43.0	7.3	 20
 44	 18	82.0	17.5	 25
 45	 18	46.0	7.2	 25
 46	 18	39.3	5.0	 20
 47	 18	40.0	6.2	 25
 48	 18	46.0	7.4	 25
 49	 18	44.0	5.2	 16
 50	 18	41.0	6.5	 20
 51	 18	46.0	8.1	 20
 52	 18	45.3	10.3	 16
 53	 18	50.0	10.0	 25
 54	 18	50.0	10.1	 25
 55	 18	46.8	7.4	 20
 56	 18	45.0	8.2	 25
 57	 18	41.0	7.4	 25
 58	 18	43.3	7.7	 20
 59	 18	47.0	7.8	 25
 60	 18	45.0	5.9	 20
 61	 18	47.3	8.3	 16
 62	 18	61.3	9.0	 20
 63	 18	40.0	5.9	 25
 64	 18	44.3	8.3	 20
 65	 18	44.0	9.1	 25
 66	 18	49.0	8.9	 25
 67	 18	69.0	10.7	 20
 68	 18	50.0	9.3	 25
 69	 18	45.0	7.5	 25
 70	 18	43.3	7.1	 20
 71	 18	43.3	8.9	 20
 72	 18	43.5	8.4	 20
 73	 18	47.0	8.1	 16
 74	 18	46.0	7.7	 25
 75	 18	48.0	7.6	 25
 76	 18	50.0	7.5	 20
 77	 18	69.0	10.6	 25
 78	 18	46.0	6.5	 25
 79	 18	49.0	5.7	 20
 80	 18	42.0	7.4	 25
 81	 18	44.0	6.2	 25
 82	 18	45.8	7.7	 16
 83	 18	47.5	7.4	 20
 84	 18	90.5	17.5	 20
 85	 18	43.3	7.7	 20
 86	 18	43.0	7.5	 25
 87	 18	49.0	8.5	 25
 88	 18	46.3	9.1	 20
 89	 18	91.0	13.4	 25
 90	 18	82.0	11.2	 25
 91	 18	110.8	17.2	 20
 92	 18	217.3	18.3	 20
 93	 18	140.0	23.8	 20
 94	 18	294.3	25.2	 16
 95	 18	94.5	15.7	 20
 96	 18	61.0	12.2	 25
 97	 18	51.8	10.7	 20
 98	 18	68.0	12.2	 25
 99	 18	43.0	7.1	 25
100	 18	49.0	7.3	 20
101	 18	47.0	8.8	 25
102	 18	55.0	9.6	 25
103	 18	110.3	11.9	 16
104	 18	79.0	11.8	 20
105	 18	211.0	19.1	 16
106	 18	61.5	9.4	 20
107	 18	115.0	20.7	 25
108	 18	78.0	11.1	 20
109	 18	72.0	12.5	 25
110	 18	67.0	10.9	 25
111	 18	54.0	7.6	 20
112	 18	54.0	10.5	 25
113	 18	55.0	8.1	 25
114	 18	48.3	9.8	 16
115	 18	45.0	6.0	 20
116	 18	48.0	7.7	 20
117	 18	44.3	6.1	 16
118	 18	66.0	12.5	 25
119	 18	125.0	16.7	 25
120	 18	623.5	83.5	 20
121	 18	147.0	18.4	 25
122	 18	83.0	10.2	 25
123	 18	48.3	8.5	 20
124	 18	50.0	7.8	 25
125	 18	47.0	7.0	 20
126	 18	57.5	10.9	 16
127	 18	84.0	12.2	 20
128	 18	48.0	8.0	 20
129	 18	59.5	10.5	 20
130	 18	64.0	9.1	 25
131	 18	47.0	7.0	 25
132	 18	61.5	9.4	 20
133	 18	50.0	7.9	 25
134	 18	48.0	6.6	 25
135	 18	76.3	12.2	 20
136	 18	82.0	12.3	 20
137	 18	48.0	6.4	 20
138	 18	51.5	9.5	 16
139	 18	46.0	6.1	 25
140	 18	99.0	12.9	 25
141	 18	251.8	28.8	 20
142	 18	264.0	27.5	 25
143	 18	551.0	46.7	 25
144	 18	51.0	7.6	 20
145	 18	42.0	7.8	 25
146	 18	43.0	4.8	 25
147	 18	50.0	6.9	 16
148	 18	44.5	7.7	 20
149	 18	45.8	7.9	 20
150	 18	44.3	8.2	 20
151	 18	49.0	9.7	 25
152	 18	44.0	7.5	 25
153	 18	44.5	6.5	 20
154	 18	49.0	7.1	 25
155	 18	64.0	10.3	 25
156	 18	60.0	7.7	 20
157	 18	76.8	10.6	 20
158	 18	83.0	10.9	 20
159	 18	154.0	14.3	 16
160	 18	148.5	20.6	 20
161	 18	176.0	19.1	 25
162	 18	73.0	8.8	 20
163	 18	91.0	14.8	 25
164	 18	116.0	13.7	 25
165	 18	177.0	17.6	 20
166	 18	102.0	14.6	 25
167	 18	81.0	13.0	 25
168	 18	78.0	11.9	 16
169	 18	63.5	6.5	 20
170	 18	46.3	6.9	 20
171	 18	42.0	8.2	 16
172	 18	50.0	8.5	 25
173	 18	43.0	6.6	 25
174	 18	42.0	7.8	 20
175	 18	42.0	8.0	 25
176	 18	42.0	6.5	 25
177	 18	64.0	9.5	 20
178	 18	47.0	6.8	 25
179	 18	46.0	7.3	 20
180	 18	42.8	9.0	 16
181	 18	42.3	6.4	 20
182	 18	43.8	7.7	 20
183	 18	50.0	9.8	 20
184	 18	62.0	9.3	 25
185	 18	48.5	8.3	 20
186	 18	52.0	7.5	 25
187	 18	112.0	16.3	 25
188	 18	144.3	18.3	 20
189	 18	60.0	7.3	 25
190	 18	42.5	6.2	 20
191	 18	119.8	15.0	 16
192	 18	49.3	9.7	 20
193	 18	57.0	8.3	 20
194	 18	66.0	12.1	 20
195	 18	70.0	13.7	 25
196	 18	77.0	12.4	 25
197	 18	148.5	18.4	 20
198	 18	64.0	9.6	 25
199	 18	46.0	8.5	 25
200	 18	43.0	5.8	 20
201	 18	42.0	9.4	 20
202	 18	54.5	9.1	 20
203	 18	52.3	5.9	 16
204	 18	40.5	7.4	 20
205	 18	59.0	8.6	 25
206	 18	41.0	7.6	 20
207	 18	42.0	8.4	 25
208	 18	40.0	5.9	 25
209	 18	44.5	7.9	 20
210	 18	99.0	15.5	 25
211	 18	47.0	6.9	 25
212	 18	44.5	6.1	 16
213	 18	49.3	9.4	 20
214	 18	44.0	5.8	 20
215	 18	48.0	7.2	 20
216	 18	45.0	7.6	 25
217	 18	45.0	6.9	 25
218	 18	44.5	8.5	 20
219	 18	57.0	7.6	 25
220	 18	43.0	6.4	 25
221	 18	49.8	7.4	 20
222	 18	39.0	7.1	 25
223	 18	40.0	4.1	 20
224	 18	51.5	7.4	 16
225	 18	49.5	10.5	 20
226	 18	51.0	8.5	 25
227	 18	47.0	7.3	 20
228	 18	57.0	8.9	 25
229	 18	72.0	11.6	 25
230	 18	72.0	11.3	 20
231	 18	51.0	7.9	 25
232	 18	47.0	9.3	 25
233	 18	48.0	6.6	 16
234	 18	62.5	10.7	 20
235	 18	45.3	8.6	 20
236	 18	57.3	10.7	 16
237	 18	64.0	10.4	 25
238	 18	61.0	10.6	 25
239	 18	66.5	9.7	 20
240	 18	77.0	10.8	 25
241	 18	97.0	9.5	 25
242	 18	133.5	16.1	 20
243	 18	116.0	25.7	 25
244	 18	67.8	9.2	 20
245	 18	47.0	8.2	 16
246	 18	59.0	7.6	 20
247	 18	50.3	7.2	 20
248	 18	68.3	9.3	 20
249	 18	59.0	11.9	 25
250	 18	44.0	7.4	 25
251	 18	50.3	7.0	 20
252	 18	47.0	6.6	 25
253	 18	50.0	9.8	 25
254	 18	48.3	8.0	 20
255	 18	50.3	7.8	 20
256	 18	46.5	7.0	 20
257	 18	51.5	8.7	 16
258	 18	44.0	6.6	 20
259	 18	52.0	6.7	 25
260	 18	63.3	12.3	 20
261	 18	83.0	8.2	 25
262	 18	132.0	19.3	 25
263	 18	45.8	8.7	 20
264	 18	57.0	8.7	 25
265	 18	54.0	8.0	 20
266	 18	104.3	14.7	 20
267	 18	47.0	6.3	 20
268	 18	52.5	10.1	 16
269	 18	44.8	7.9	 20
270	 18	47.0	8.9	 25
271	 18	51.3	8.4	 20
272	 18	48.0	8.0	 25
273	 18	44.0	6.9	 25
274	 18	63.3	7.9	 20
275	 18	45.0	6.9	 25
276	 18	44.0	7.0	 25
277	 18	41.3	4.6	 16
278	 18	48.0	8.2	 20
279	 18	55.0	9.1	 20
280	 18	52.5	7.4	 20
281	 18	47.0	7.8	 25
282	 18	44.0	7.7	 25
283	 18	52.0	9.7	 20
284	 18	53.0	7.6	 25
285	 18	62.0	12.4	 25
286	 18	47.0	9.0	 20
287	 18	63.0	11.4	 25
288	 18	50.3	7.9	 20
289	 18	111.5	12.8	 16
290	 18	56.0	10.7	 20
291	 18	51.0	10.3	 25
292	 18	52.3	9.0	 20
293	 18	56.0	7.0	 25
294	 18	160.0	19.6	 25
295	 18	107.3	14.8	 20
296	 18	447.0	45.5	 25
297	 18	140.0	19.6	 25
298	 18	294.0	66.7	 20
299	 18	121.5	16.9	 20
300	 18	77.3	11.6	 20
301	 18	79.5	12.3	 16
302	 18	247.0	25.5	 25
303	 18	68.0	11.4	 25
304	 18	53.5	8.1	 20
305	 18	50.0	9.6	 25
306	 18	63.0	10.8	 25
307	 18	68.8	11.6	 20
308	 18	55.0	9.6	 25
309	 18	225.3	24.4	 20
310	 18	219.3	19.7	 16
311	 18	188.5	15.0	 20
312	 18	101.3	18.9	 20
313	 18	102.3	15.8	 20
314	 18	108.0	15.9	 25
315	 18	237.0	20.9	 25
316	 18	86.3	14.2	 20
317	 18	95.0	14.3	 25
318	 18	123.0	15.8	 25
319	 18	58.0	10.7	 20
320	 18	66.8	11.6	 20
321	 18	53.5	7.7	 20
322	 18	261.3	32.0	 16
323	 18	134.5	15.7	 20
324	 18	254.0	21.7	 25
325	 18	209.3	24.1	 20
326	 18	85.0	13.1	 25
327	 18	76.0	9.9	 25
328	 18	358.0	35.8	 20
329	 18	874.0	51.9	 25
330	 18	185.0	22.7	 25
331	 18	55.0	10.6	 16
332	 18	50.5	6.7	 20
333	 18	66.5	9.8	 20
334	 18	170.3	15.4	 16
335	 18	94.0	13.0	 25
336	 18	52.0	8.7	 25
337	 18	49.3	7.7	 20
338	 18	84.0	12.8	 25
339	 18	1586.0	156.2	 25
340	 18	454.0	38.3	 20
341	 18	111.0	13.9	 25
342	 18	181.5	25.3	 20
343	 18	136.5	20.9	 16
344	 18	78.8	13.4	 20
345	 18	70.3	9.9	 16
346	 18	184.0	36.2	 25
347	 18	65.0	10.5	 25
348	 18	48.8	8.5	 20
349	 18	84.0	11.4	 25
350	 18	67.0	10.5	 25
351	 18	50.0	6.1	 20
352	 18	45.0	8.9	 25
353	 18	43.0	5.2	 20
354	 18	43.5	7.7	 16
355	 18	41.3	7.5	 20
356	 18	51.0	7.9	 25
357	 18	45.0	5.6	 20
358	 18	53.0	7.7	 25
359	 18	47.0	5.9	 25
360	 18	50.5	6.4	 20
361	 18	57.0	9.7	 25
362	 18	56.0	10.9	 25
363	 18	154.3	18.1	 20
364	 18	43.5	8.6	 20
365	 18	140.0	22.3	 20
366	 18	88.0	11.6	 16
367	 18	47.0	8.1	 25
368	 18	46.0	8.5	 25
369	 18	47.0	5.6	 20
370	 18	49.0	8.2	 25
371	 18	210.0	36.1	 25
372	 18	267.0	26.3	 20
373	 18	47.0	7.6	 25
374	 18	64.8	7.8	 20
375	 18	70.3	10.7	 16
376	 18	51.0	8.4	 20
377	 18	45.8	7.0	 20
378	 18	45.3	6.3	 20
379	 18	48.0	7.1	 25
380	 18	52.0	8.3	 25
381	 18	45.3	5.8	 20
382	 18	48.0	8.4	 25
383	 18	49.0	8.7	 25
384	 18	51.0	8.2	 20
385	 18	57.3	8.8	 20
386	 18	61.8	8.6	 20
387	 18	61.3	8.7	 16
388	 18	128.0	19.2	 20
389	 18	110.0	17.0	 25
390	 18	57.0	6.6	 20
391	 18	132.0	22.3	 25
392	 18	250.0	30.2	 25
393	 18	48.5	8.9	 20
394	 18	56.0	7.9	 25
395	 18	52.0	10.2	 25
396	 18	43.0	6.4	 16
397	 18	48.0	9.1	 20
398	 18	51.3	8.8	 20
399	 18	55.3	8.2	 16
400	 18	105.0	14.9	 25
401	 18	66.0	9.4	 25
402	 18	55.3	7.2	 20
403	 18	46.0	6.5	 25
404	 18	55.0	8.3	 25
405	 18	66.0	9.0	 20
406	 18	379.0	43.4	 25
407	 18	109.8	14.1	 20
408	 18	183.0	21.1	 16
409	 18	248.3	30.0	 20
410	 18	65.8	12.3	 20
411	 18	126.0	16.6	 20
412	 18	353.0	34.7	 25
413	 18	52.0	8.5	 25
414	 18	49.0	10.6	 20
415	 18	44.0	5.9	 25
416	 18	91.0	14.6	 25
417	 18	73.8	10.6	 20
418	 18	45.3	5.7	 20
419	 18	41.3	4.8	 20
420	 18	43.5	8.0	 16
421	 18	43.0	6.5	 25
422	 18	46.0	9.3	 25
423	 18	47.0	7.0	 20
424	 18	52.0	8.0	 25
425	 18	118.3	12.4	 20
426	 18	51.0	7.4	 25
427	 18	47.0	7.3	 25
428	 18	72.0	11.6	 20
429	 18	47.0	7.3	 20
430	 18	44.3	6.7	 20
431	 18	51.8	7.9	 16
432	 18	44.0	6.1	 25
433	 18	52.0	9.5	 25
434	 18	52.3	8.7	 20
435	 18	53.0	7.2	 25
436	 18	62.0	9.6	 25
437	 18	48.5	10.1	 20
438	 18	53.0	7.7	 25
439	 18	52.0	9.0	 25
440	 18	47.5	6.6	 16
441	 18	44.5	8.0	 20
442	 18	58.0	6.0	 20
443	 18	53.0	9.2	 20
444	 18	70.0	10.6	 25
445	 18	65.0	10.0	 25
446	 18	139.5	14.4	 20
447	 18	76.0	11.2	 25
448	 18	53.0	8.5	 25
449	 18	47.8	7.0	 20
450	 18	84.0	16.7	 20
451	 18	45.0	5.3	 20
452	 18	57.0	9.9	 16
453	 18	55.3	11.7	 20
454	 18	1325.0	215.4	 25
455	 18	95.3	14.7	 20
456	 18	76.0	7.7	 25
457	 18	67.0	10.8	 25
458	 18	67.3	11.1	 20
459	 18	100.0	14.3	 25
460	 18	51.0	7.5	 25
461	 18	51.0	7.1	 16
462	 18	125.0	18.1	 20
463	 18	53.0	10.9	 20
464	 18	125.8	13.7	 16
465	 18	119.0	16.4	 25
466	 18	52.0	7.8	 25
467	 18	56.5	9.0	 20
468	 18	44.0	6.6	 25
469	 18	102.0	13.5	 25
470	 18	101.8	12.9	 20
471	 18	64.0	7.8	 25
472	 18	65.0	9.8	 20
473	 18	64.3	8.6	 16
474	 18	127.8	20.4	 20
475	 18	68.3	10.6	 20
476	 18	127.3	11.8	 20
477	 18	70.0	10.9	 25
478	 18	62.0	10.3	 25
479	 18	67.5	10.1	 20
480	 18	88.0	14.5	 25
481	 18	67.0	9.3	 25
482	 18	107.5	16.0	 20
483	 18	913.3	95.9	 20
484	 18	46.0	4.5	 20
485	 18	61.3	19.0	 16
486	 18	44.3	5.8	 20
487	 18	45.0	5.0	 25
488	 18	52.0	8.2	 20
489	 18	48.0	7.4	 25
490	 18	43.0	6.9	 25
491	 18	51.3	9.0	 20
492	 18	50.0	9.9	 25
493	 18	48.0	7.0	 25
494	 18	61.3	8.7	 16
495	 18	51.0	9.4	 20
496	 18	79.5	13.4	 20
497	 18	84.0	12.2	 20
498	 18	77.0	8.6	 25
499	 18	57.0	6.5	 25
500	 18	67.3	9.0	 20
501	 18	59.0	8.5	 25
502	 18	65.0	8.7	 25
503	 18	53.5	8.9	 20
504	 18	152.0	18.8	 25
505	 18	214.5	19.4	 16
506	 18	88.3	9.2	 20
507	 18	137.3	14.4	 20
508	 18	110.5	14.5	 20
509	 18	116.0	14.7	 25
510	 18	132.0	12.5	 25
511	 18	545.0	31.3	 20
512	 18	104.0	13.5	 25
513	 18	50.0	7.3	 25
514	 18	73.3	8.4	 20
515	 18	90.8	11.1	 20
516	 18	74.0	16.6	 20
517	 18	91.8	11.4	 16
518	 18	69.3	10.8	 20
519	 18	92.0	10.1	 25
520	 18	496.8	61.6	 20
521	 18	95.0	15.8	 25
522	 18	63.0	8.9	 25
523	 18	80.8	10.2	 20
524	 18	71.0	10.9	 25
525	 18	64.0	8.6	 25
526	 18	70.3	13.3	 16
527	 18	113.8	16.6	 20
528	 18	65.0	8.9	 20
529	 18	70.0	8.7	 16
530	 18	66.0	8.0	 25
531	 18	88.0	10.3	 25
532	 18	66.3	9.7	 20
533	 18	47.0	6.3	 25
534	 18	41.0	6.5	 25
535	 18	49.0	5.0	 20
536	 18	48.0	7.4	 25
537	 18	47.0	7.5	 20
538	 18	48.3	9.6	 16
539	 18	49.3	7.3	 20
540	 18	54.3	8.3	 20
541	 18	151.0	18.3	 20
542	 18	63.0	9.9	 25
543	 18	48.0	9.7	 25
544	 18	124.0	19.1	 20
545	 18	57.0	7.6	 25
546	 18	47.0	6.9	 25
547	 18	51.3	7.2	 20
548	 18	45.3	6.3	 20
549	 18	45.5	7.7	 20
550	 18	42.3	6.4	 16
551	 18	49.5	7.4	 20
552	 18	46.0	6.9	 25
553	 18	49.0	7.2	 20
554	 18	63.0	10.3	 25
555	 18	95.0	12.7	 25
556	 18	169.5	18.6	 20
557	 18	63.0	8.2	 25
558	 18	45.0	8.1	 25
559	 18	67.3	4.9	 16
560	 18	73.3	10.4	 20
561	 18	319.3	35.4	 20
562	 18	70.8	11.9	 20
563	 18	515.0	43.6	 25
564	 18	120.0	12.9	 25
565	 18	110.8	14.6	 20
566	 18	410.0	38.2	 25
567	 18	60.0	9.2	 25
568	 18	101.0	16.0	 20
569	 18	50.0	8.1	 25
570	 18	212.0	41.8	 20
571	 18	65.3	8.3	 16
572	 18	111.0	18.3	 20
573	 18	310.0	29.9	 25
574	 18	257.5	22.7	 20
575	 18	84.0	12.7	 25
576	 18	65.0	10.1	 25
577	 18	70.0	9.4	 20
578	 18	52.0	7.1	 25
579	 18	57.0	9.7	 25
580	 18	52.3	7.0	 20
581	 18	47.3	7.3	 20
582	 18	309.5	18.0	 20
583	 18	263.8	26.9	 16
584	 18	153.0	16.8	 25
585	 18	48.5	7.1	 20
586	 18	54.0	8.1	 25
587	 18	48.0	7.8	 25
588	 18	118.0	15.2	 20
589	 18	48.0	7.6	 25
590	 18	135.0	17.4	 25
591	 18	54.3	7.6	 16
592	 18	50.3	7.7	 20
593	 18	54.3	9.9	 20
594	 18	89.8	16.7	 16
595	 18	54.0	6.1	 25
596	 18	67.0	10.5	 25
597	 18	51.0	8.4	 20
598	 18	81.0	17.2	 25
599	 18	124.0	20.1	 25
600	 18	220.8	25.3	 20
601	 18	115.0	25.0	 25
602	 18	44.3	5.0	 20
603	 18	50.0	8.6	 16
604	 18	49.5	11.4	 20
605	 18	77.0	10.6	 20
606	 18	79.5	10.2	 20
607	 18	67.0	10.1	 25
608	 18	45.0	6.2	 25
609	 18	56.3	8.5	 20
610	 18	69.0	11.7	 25
611	 18	82.0	14.2	 25
612	 18	164.8	22.8	 20
613	 18	52.0	8.1	 20
614	 18	50.3	10.4	 20
615	 18	44.5	5.8	 16
616	 18	43.5	7.5	 20
617	 18	53.0	8.7	 25
618	 18	48.3	8.7	 20
619	 18	60.0	10.6	 25
620	 18	228.0	30.3	 25
621	 18	675.0	38.5	 20
622	 18	487.0	53.9	 25
623	 18	74.0	13.5	 25
624	 18	207.5	15.3	 16
625	 18	60.0	7.5	 20
626	 18	49.3	9.2	 20
627	 18	127.8	14.0	 16
628	 18	54.0	7.8	 25
629	 18	51.0	8.3	 25
630	 18	48.0	7.8	 20
631	 18	84.0	12.5	 25
632	 18	46.0	9.1	 25
633	 18	45.3	7.5	 20
634	 18	49.0	9.8	 25
635	 18	42.0	7.5	 20
636	 18	69.0	11.5	 16
637	 18	56.3	9.3	 20
638	 18	52.0	9.1	 25
639	 18	1220.8	125.8	 20
  0	 19	51.3	8.2	 20
  1	 19	291.5	29.3	 16
  2	 19	49.0	9.7	 25
  3	 19	66.0	12.1	 25
  4	 19	72.5	11.8	 20
  5	 19	51.0	8.9	 25
  6	 19	43.0	6.8	 25
  7	 19	45.0	7.3	 20
  8	 19	44.0	6.3	 25
  9	 19	94.5	13.7	 20
 10	 19	43.5	8.1	 16
 11	 19	49.5	9.0	 20
 12	 19	54.3	11.6	 20
 13	 19	428.5	62.3	 20
 14	 19	43.0	6.9	 25
 15	 19	46.0	7.0	 25
 16	 19	53.5	7.8	 20
 17	 19	51.0	8.1	 25
 18	 19	161.0	21.7	 25
 19	 19	52.5	6.9	 20
 20	 19	64.3	11.3	 20
 21	 19	240.0	30.8	 20
 22	 19	158.3	17.6	 16
 23	 19	87.3	11.9	 20
 24	 19	63.0	10.4	 25
 25	 19	70.8	14.2	 20
 26	 19	237.0	45.8	 25
 27	 19	83.0	13.1	 25
 28	 19	85.8	13.4	 20
 29	 19	108.0	16.8	 25
 30	 19	57.0	10.4	 25
 31	 19	42.5	8.2	 16
 32	 19	48.0	7.5	 20
 33	 19	289.8	41.8	 20
 34	 19	139.0	14.7	 16
 35	 19	111.0	14.7	 25
 36	 19	45.0	7.0	 25
 37	 19	47.3	5.4	 20
 38	 19	48.0	8.3	 25
 39	 19	41.0	8.4	 25
 40	 19	54.5	8.7	 20
 41	 19	46.0	6.1	 25
 42	 19	41.3	7.6	 20
 43	 19	41.5	6.8	 16
 44	 19	44.0	7.0	 20
 45	 19	56.0	8.2	 25
 46	 19	47.3	9.1	 20
 47	 19	45.0	6.6	 25
 48	 19	54.0	9.8	 25
 49	 19	51.0	8.2	 20
 50	 19	49.0	10.1	 25
 51	 19	54.0	11.7	 25
 52	 19	215.3	26.9	 20
 53	 19	47.5	7.1	 20
 54	 19	44.0	8.4	 20
 55	 19	45.8	7.5	 16
 56	 19	56.0	7.8	 25
 57	 19	54.0	10.8	 25
 58	 19	45.3	7.9	 20
 59	 19	244.0	35.0	 25
 60	 19	80.0	11.5	 25
 61	 19	61.3	9.9	 20
 62	 19	60.0	11.2	 25
 63	 19	45.8	9.9	 20
 64	 19	41.3	4.8	 16
 65	 19	49.5	7.2	 20
 66	 19	42.3	5.7	 20
 67	 19	47.3	14.4	 20
 68	 19	107.0	16.8	 25
 69	 19	82.0	16.1	 25
 70	 19	68.5	10.8	 20
 71	 19	49.0	9.4	 25
 72	 19	72.0	29.4	 25
 73	 19	45.3	7.5	 20
 74	 19	56.0	10.3	 20
 75	 19	228.5	31.2	 20
 76	 19	53.0	8.5	 16
 77	 19	49.0	9.4	 20
 78	 19	185.0	17.6	 25
 79	 19	253.5	21.5	 20
 80	 19	190.0	18.5	 25
 81	 19	110.0	15.3	 20
 82	 19	55.0	9.4	 25
 83	 19	77.0	12.0	 25
 84	 19	181.5	20.9	 20
 85	 19	57.0	12.8	 20
 86	 19	65.5	8.3	 20
 87	 19	57.0	7.1	 16
 88	 19	67.5	9.7	 20
 89	 19	100.0	13.9	 25
 90	 19	265.3	20.1	 20
 91	 19	490.0	35.6	 25
 92	 19	639.0	45.9	 25
 93	 19	325.0	25.9	 20
 94	 19	608.0	67.0	 25
 95	 19	513.0	29.9	 25
 96	 19	157.3	25.2	 16
 97	 19	320.8	36.6	 20
 98	 19	44.8	8.2	 20
 99	 19	43.3	7.3	 16
100	 19	40.0	6.2	 25
101	 19	40.0	8.0	 25
102	 19	689.3	53.5	 20
103	 19	55.0	8.4	 25
104	 19	57.0	9.0	 25
105	 19	73.3	8.7	 20
106	 19	74.0	12.3	 25
107	 19	48.3	6.8	 20
108	 19	43.5	8.5	 16
109	 19	42.3	7.1	 20
110	 19	49.3	8.5	 20
111	 19	55.0	8.1	 20
112	 19	76.0	12.7	 25
113	 19	53.0	9.4	 25
114	 19	76.3	10.1	 20
115	 19	45.0	7.5	 25
116	 19	92.0	14.6	 25
117	 19	149.0	21.3	 20
118	 19	369.5	29.7	 20
119	 19	182.3	20.9	 20
120	 19	150.8	15.0	 16
121	 19	60.0	7.0	 25
122	 19	126.0	18.2	 25
123	 19	52.3	8.0	 20
124	 19	72.0	9.4	 25
125	 19	261.0	32.2	 25
126	 19	50.0	6.1	 20
127	 19	513.0	54.0	 25
128	 19	47.0	6.8	 25
129	 19	44.3	6.2	 16
130	 19	81.0	14.3	 20
131	 19	70.0	11.4	 20
132	 19	147.0	18.5	 20
133	 19	48.0	8.9	 25
134	 19	50.0	7.0	 25
135	 19	408.8	36.0	 20
136	 19	222.0	31.3	 25
137	 19	46.0	6.1	 25
138	 19	62.5	11.4	 20
139	 19	53.3	7.9	 20
140	 19	91.5	15.6	 20
141	 19	307.3	25.9	 16
142	 19	158.5	22.7	 20
143	 19	1080.0	57.3	 25
144	 19	520.0	32.7	 20
145	 19	482.0	42.3	 25
146	 19	88.0	14.6	 25
147	 19	50.5	9.5	 20
148	 19	58.0	8.0	 25
149	 19	50.0	8.6	 25
150	 19	52.3	7.8	 16
151	 19	71.0	10.3	 20
152	 19	234.3	19.5	 20
153	 19	68.3	10.1	 16
154	 19	46.0	7.0	 25
155	 19	46.0	9.0	 25
156	 19	101.0	14.6	 20
157	 19	89.0	11.0	 25
158	 19	134.0	23.7	 25
159	 19	47.5	9.3	 20
160	 19	145.0	15.7	 25
161	 19	152.5	19.3	 16
162	 19	237.0	19.6	 20
163	 19	565.0	40.5	 20
164	 19	654.3	38.4	 16
165	 19	87.0	14.4	 25
166	 19	134.0	23.8	 25
167	 19	310.0	31.6	 20
168	 19	256.0	24.5	 25
169	 19	95.0	13.7	 25
170	 19	57.0	17.1	 20
171	 19	60.0	8.9	 25
172	 19	59.5	11.7	 20
173	 19	55.3	6.8	 16
174	 19	73.5	14.2	 20
175	 19	266.3	18.3	 20
176	 19	577.8	46.5	 20
177	 19	92.0	11.6	 25
178	 19	45.0	10.1	 25
179	 19	51.0	7.0	 20
180	 19	121.0	20.0	 25
181	 19	61.0	10.4	 25
182	 19	43.5	7.1	 20
183	 19	56.0	9.4	 20
184	 19	115.5	18.2	 20
185	 19	75.3	12.0	 16
186	 19	72.0	8.8	 25
187	 19	66.0	8.0	 25
188	 19	124.0	14.3	 20
189	 19	45.0	9.8	 25
190	 19	47.0	7.5	 25
191	 19	48.0	9.6	 20
192	 19	235.0	41.1	 25
193	 19	1086.0	171.7	 25
194	 19	50.0	5.3	 16
195	 19	48.5	9.1	 20
196	 19	45.3	7.5	 20
197	 19	1047.5	73.3	 20
198	 19	99.0	12.5	 25
199	 19	54.0	7.5	 25
200	 19	50.5	10.3	 20
201	 19	42.0	8.8	 25
202	 19	45.0	8.0	 25
203	 19	39.5	6.4	 20
204	 19	48.0	10.0	 25
205	 19	67.3	11.5	 20
206	 19	43.5	6.1	 16
207	 19	63.3	11.1	 20
208	 19	69.0	12.6	 25
209	 19	75.0	10.5	 20
210	 19	45.0	5.0	 25
211	 19	42.0	5.9	 25
212	 19	44.5	5.4	 20
213	 19	43.0	6.5	 25
214	 19	58.0	7.8	 25
215	 19	833.5	69.6	 16
216	 19	73.5	11.6	 20
217	 19	56.3	10.0	 20
218	 19	55.0	7.2	 16
219	 19	60.0	10.2	 25
220	 19	94.0	14.1	 25
221	 19	50.8	13.2	 20
222	 19	47.0	8.3	 25
223	 19	51.0	7.1	 25
224	 19	48.5	7.4	 20
225	 19	49.0	9.7	 25
226	 19	44.5	5.6	 20
227	 19	58.5	10.3	 16
228	 19	54.0	9.1	 20
229	 19	52.3	9.1	 20
230	 19	47.5	6.8	 20
231	 19	49.0	6.8	 25
232	 19	48.0	7.9	 25
233	 19	56.0	10.3	 20
234	 19	55.0	9.9	 25
235	 19	54.0	9.4	 25
236	 19	55.0	9.0	 20
237	 19	60.8	9.2	 20
238	 19	53.0	10.0	 20
239	 19	75.8	14.0	 16
240	 19	72.3	11.3	 20
241	 19	49.5	7.4	 20
242	 19	71.0	13.8	 25
243	 19	165.0	21.8	 25
244	 19	184.3	29.8	 20
245	 19	126.0	14.7	 25
246	 19	65.0	10.5	 25
247	 19	73.5	10.9	 20
248	 19	68.0	12.5	 20
249	 19	54.0	7.8	 20
250	 19	96.0	17.1	 16
251	 19	138.3	20.0	 20
252	 19	129.0	18.2	 25
253	 19	116.5	13.0	 20
254	 19	67.0	8.9	 25
255	 19	54.0	8.6	 25
256	 19	47.5	8.0	 20
257	 19	54.0	9.1	 25
258	 19	75.0	10.3	 25
259	 19	46.3	7.8	 16
260	 19	43.0	7.2	 20
261	 19	63.0	8.7	 20
262	 19	190.5	21.9	 20
263	 19	83.0	13.8	 25
264	 19	374.0	45.4	 25
265	 19	56.3	8.5	 20
266	 19	278.0	27.9	 25
267	 19	89.0	13.0	 25
268	 19	152.3	16.8	 20
269	 19	162.0	22.6	 25
270	 19	99.3	15.7	 20
271	 19	139.0	9.7	 16
272	 19	76.5	17.2	 20
273	 19	51.0	8.9	 25
274	 19	47.3	6.5	 20
275	 19	133.0	20.3	 25
276	 19	67.0	11.2	 25
277	 19	94.5	16.5	 20
278	 19	57.0	11.6	 25
279	 19	174.0	30.0	 25
280	 19	55.8	11.1	 16
281	 19	55.0	6.4	 20
282	 19	49.8	7.7	 20
283	 19	732.8	38.2	 16
284	 19	110.0	18.6	 25
285	 19	61.0	9.3	 25
286	 19	192.0	26.0	 20
287	 19	51.0	6.0	 25
288	 19	71.0	9.3	 25
289	 19	116.3	16.5	 20
290	 19	700.0	98.4	 25
291	 19	246.0	24.9	 20
292	 19	113.3	12.7	 16
293	 19	124.3	17.2	 20
294	 19	116.0	21.7	 20
295	 19	60.5	10.4	 20
296	 19	137.0	14.1	 25
297	 19	68.0	11.4	 25
298	 19	99.3	18.1	 20
299	 19	90.0	15.1	 25
300	 19	173.0	27.5	 25
301	 19	89.0	9.4	 20
302	 19	85.0	12.1	 20
303	 19	59.3	13.2	 20
304	 19	56.3	7.4	 16
305	 19	48.8	8.9	 20
306	 19	47.0	9.1	 25
307	 19	46.0	8.1	 20
308	 19	72.0	10.7	 25
309	 19	50.0	6.6	 25
310	 19	69.0	8.6	 20
311	 19	311.0	28.7	 25
312	 19	70.0	10.9	 25
313	 19	41.3	4.7	 16
314	 19	60.3	10.8	 20
315	 19	59.0	7.8	 20
316	 19	61.0	9.8	 16
317	 19	86.0	10.8	 25
318	 19	97.0	12.1	 25
319	 19	50.8	9.1	 20
320	 19	47.0	7.1	 25
321	 19	53.5	11.1	 20
322	 19	44.0	6.1	 25
323	 19	219.0	24.5	 25
324	 19	118.8	17.4	 16
325	 19	319.3	34.2	 20
326	 19	48.0	8.3	 20
327	 19	54.0	11.3	 20
328	 19	1275.0	244.3	 25
329	 19	309.0	35.2	 25
330	 19	159.5	23.2	 20
331	 19	98.0	21.5	 25
332	 19	46.0	8.5	 25
333	 19	110.5	14.7	 20
334	 19	167.0	27.9	 25
335	 19	60.3	10.0	 20
336	 19	174.0	17.9	 16
337	 19	77.3	11.2	 20
338	 19	53.0	8.6	 25
339	 19	54.3	7.6	 20
340	 19	70.0	9.9	 25
341	 19	45.0	9.2	 25
342	 19	45.5	6.6	 20
343	 19	58.0	9.2	 25
344	 19	47.0	7.7	 25
345	 19	444.5	47.7	 20
346	 19	1107.5	57.3	 20
347	 19	286.3	24.6	 20
348	 19	99.3	12.4	 16
349	 19	64.0	11.1	 25
350	 19	87.0	14.4	 25
351	 19	48.3	8.6	 20
352	 19	46.0	7.6	 25
353	 19	99.0	12.6	 25
354	 19	64.5	10.9	 20
355	 19	174.0	40.4	 25
356	 19	42.0	4.8	 20
357	 19	43.3	6.9	 16
358	 19	50.0	7.0	 20
359	 19	57.5	9.9	 20
360	 19	49.3	6.2	 20
361	 19	46.0	7.8	 25
362	 19	55.0	7.7	 25
363	 19	56.0	6.9	 20
364	 19	54.0	8.9	 25
365	 19	42.0	5.5	 25
366	 19	46.3	8.4	 20
367	 19	48.0	8.6	 20
368	 19	43.3	7.0	 20
369	 19	53.0	11.1	 16
370	 19	46.0	8.3	 20
371	 19	50.0	7.5	 25
372	 19	239.8	26.3	 20
373	 19	123.0	22.0	 25
374	 19	73.0	11.7	 25
375	 19	595.8	53.5	 20
376	 19	187.0	30.0	 25
377	 19	46.0	10.0	 25
378	 19	156.8	18.7	 16
379	 19	58.8	8.2	 20
380	 19	112.3	15.0	 20
381	 19	76.0	8.8	 16
382	 19	152.0	19.7	 25
383	 19	49.0	11.0	 25
384	 19	47.3	7.2	 20
385	 19	48.0	5.2	 25
386	 19	72.0	10.0	 25
387	 19	61.0	7.5	 20
388	 19	57.0	8.6	 25
389	 19	141.0	15.1	 20
390	 19	57.5	7.9	 16
391	 19	49.3	7.8	 20
392	 19	70.0	7.5	 20
393	 19	59.3	6.6	 20
394	 19	72.0	9.7	 25
395	 19	117.0	16.8	 25
396	 19	243.8	23.7	 20
397	 19	177.0	22.4	 25
398	 19	109.0	11.6	 25
399	 19	116.5	15.6	 20
400	 19	106.0	13.3	 20
401	 19	96.0	14.9	 16
402	 19	239.5	41.9	 20
403	 19	53.0	9.0	 25
404	 19	62.8	9.6	 20
405	 19	106.0	16.9	 25
406	 19	52.0	6.5	 25
407	 19	239.0	36.3	 20
408	 19	63.0	10.9	 25
409	 19	55.0	7.4	 25
410	 19	371.3	57.2	 20
411	 19	958.3	82.7	 20
412	 19	217.3	16.4	 20
413	 19	386.8	24.4	 16
414	 19	68.0	15.6	 25
415	 19	49.0	7.3	 25
416	 19	50.3	7.9	 20
417	 19	87.0	9.3	 25
418	 19	103.0	14.5	 25
419	 19	59.0	8.8	 20
420	 19	47.0	7.3	 25
421	 19	46.3	7.5	 20
422	 19	43.0	6.8	 16
423	 19	44.0	6.6	 20
424	 19	49.3	8.1	 20
425	 19	56.3	7.3	 20
426	 19	208.0	27.0	 25
427	 19	60.0	10.3	 25
428	 19	64.3	7.6	 20
429	 19	78.0	15.4	 25
430	 19	53.0	7.3	 25
431	 19	114.3	15.6	 20
432	 19	88.0	11.1	 20
433	 19	418.0	42.4	 20
434	 19	58.3	11.9	 16
435	 19	55.5	9.2	 20
436	 19	72.0	10.4	 25
437	 19	46.0	6.7	 20
438	 19	106.0	15.5	 25
439	 19	46.0	8.4	 25
440	 19	74.5	10.5	 20
441	 19	45.0	6.6	 25
442	 19	46.0	7.8	 25
443	 19	65.5	9.8	 16
444	 19	57.8	9.0	 20
445	 19	81.5	12.7	 20
446	 19	322.8	26.8	 16
447	 19	60.0	8.1	 25
448	 19	62.0	7.9	 25
449	 19	78.5	12.5	 20
450	 19	81.0	10.8	 25
451	 19	52.0	7.6	 25
452	 19	43.0	7.2	 20
453	 19	49.0	9.7	 25
454	 19	50.5	9.2	 20
455	 19	55.5	9.1	 16
456	 19	52.0	8.9	 20
457	 19	50.8	7.4	 20
458	 19	47.3	5.7	 20
459	 19	48.0	8.1	 25
460	 19	53.0	10.5	 25
461	 19	247.8	22.7	 20
462	 19	93.0	13.2	 25
463	 19	2094.0	210.7	 25
464	 19	188.5	22.4	 20
465	 19	217.0	25.2	 20
466	 19	2086.5	169.7	 20
467	 19	89.0	10.7	 16
468	 19	85.0	13.3	 25
469	 19	74.0	11.7	 25
470	 19	455.5	39.0	 20
471	 19	136.0	15.2	 25
472	 19	62.0	9.1	 25
473	 19	186.8	25.9	 20
474	 19	59.0	9.5	 25
475	 19	53.0	8.8	 25
476	 19	145.3	14.8	 16
477	 19	57.5	12.2	 20
478	 19	60.5	10.6	 20
479	 19	66.0	9.0	 20
480	 19	388.0	49.3	 25
481	 19	54.0	10.4	 20
482	 19	125.0	26.2	 25
483	 19	68.0	7.9	 25
484	 19	82.3	12.1	 20
485	 19	53.0	7.6	 25
486	 19	48.0	7.7	 25
487	 19	46.0	5.9	 16
488	 19	55.3	6.6	 20
489	 19	60.0	6.4	 20
490	 19	81.0	12.1	 20
491	 19	63.0	8.7	 25
492	 19	49.0	8.2	 25
493	 19	46.8	8.7	 20
494	 19	75.0	15.4	 25
495	 19	77.0	18.5	 25
496	 19	47.5	8.1	 20
497	 19	71.8	12.1	 20
498	 19	194.5	26.2	 20
499	 19	58.5	6.0	 16
500	 19	66.8	10.5	 20
501	 19	90.0	19.0	 25
502	 19	53.0	5.6	 20
503	 19	186.0	32.9	 25
504	 19	75.0	11.6	 25
505	 19	101.3	16.6	 20
506	 19	93.0	15.3	 25
507	 19	76.0	11.1	 25
508	 19	54.8	5.4	 16
509	 19	131.0	17.5	 20
510	 19	334.3	28.0	 20
511	 19	61.3	7.5	 16
512	 19	66.0	11.4	 25
513	 19	103.0	12.2	 25
514	 19	126.8	18.5	 20
515	 19	59.0	10.1	 25
516	 19	83.0	11.0	 25
517	 19	136.8	21.0	 20
518	 19	96.0	12.8	 25
519	 19	349.5	30.3	 20
520	 19	92.8	10.9	 16
521	 19	298.0	25.5	 20
522	 19	222.5	17.8	 20
523	 19	84.5	10.4	 20
524	 19	149.0	17.1	 25
525	 19	102.0	19.2	 25
526	 19	70.3	8.0	 20
527	 19	94.0	12.6	 25
528	 19	97.0	12.9	 25
529	 19	51.8	9.9	 20
530	 19	67.3	9.8	 20
531	 19	51.8	6.9	 20
532	 19	166.3	20.3	 16
533	 19	87.5	12.5	 20
534	 19	58.0	8.4	 25
535	 19	48.8	9.1	 20
536	 19	180.0	28.5	 25
537	 19	77.0	10.5	 25
538	 19	1022.0	278.8	 20
539	 19	60.0	10.7	 25
540	 19	46.0	5.6	 25
541	 19	54.8	11.9	 16
542	 19	64.3	10.3	 20
543	 19	55.3	9.7	 20
544	 19	68.5	8.8	 20
545	 19	65.0	11.4	 25
546	 19	90.0	14.9	 25
547	 19	471.5	50.8	 20
548	 19	105.0	14.7	 25
549	 19	49.0	8.9	 25
550	 19	42.0	10.5	 20
551	 19	46.0	7.5	 25
552	 19	166.3	23.0	 20
553	 19	48.3	9.3	 16
554	 19	48.5	7.9	 20
555	 19	142.0	14.6	 25
556	 19	83.5	11.8	 20
557	 19	273.0	29.0	 25
558	 19	82.0	11.1	 25
559	 19	54.0	8.0	 20
560	 19	62.0	14.4	 25
561	 19	67.3	8.7	 20
562	 19	212.0	26.9	 20
563	 19	618.5	52.9	 20
564	 19	232.8	28.4	 16
565	 19	68.0	8.7	 20
566	 19	108.0	19.6	 25
567	 19	177.0	21.6	 20
568	 19	90.0	14.7	 25
569	 19	180.0	20.7	 25
570	 19	83.3	12.5	 20
571	 19	215.0	39.8	 25
572	 19	308.0	52.9	 25
573	 19	469.8	25.4	 16
574	 19	433.5	34.5	 20
575	 19	477.3	44.3	 20
576	 19	187.8	24.3	 16
577	 19	217.0	30.0	 25
578	 19	491.0	66.1	 25
579	 19	205.5	33.2	 20
580	 19	631.0	98.9	 25
581	 19	134.0	14.8	 25
582	 19	53.8	9.8	 20
583	 19	51.0	7.5	 25
584	 19	48.0	6.8	 20
585	 19	45.3	5.5	 16
586	 19	86.0	13.3	 20
587	 19	53.0	9.0	 20
588	 19	305.0	38.3	 20
589	 19	285.0	33.4	 25
590	 19	139.0	28.3	 25
591	 19	51.3	9.7	 20
592	 19	69.0	11.4	 25
593	 19	327.0	63.9	 25
594	 19	547.5	128.0	 20
595	 19	57.0	8.5	 20
596	 19	45.5	6.4	 20
597	 19	76.0	11.2	 16
598	 19	216.0	26.6	 20
599	 19	65.0	9.6	 25
600	 19	55.0	7.1	 20
601	 19	53.0	9.3	 25
602	 19	165.0	26.0	 25
603	 19	364.0	45.3	 20
604	 19	74.0	10.8	 25
605	 19	65.0	10.7	 25
606	 19	41.0	8.0	 16
607	 19	87.3	11.6	 20
608	 19	80.3	12.3	 20
609	 19	342.3	36.0	 20
610	 19	380.0	54.1	 25
611	 19	62.0	10.9	 25
612	 19	61.8	9.1	 20
613	 19	71.0	11.5	 25
614	 19	70.0	12.3	 25
615	 19	595.3	123.2	 20
616	 19	605.0	118.2	 25
617	 19	49.3	7.5	 20
618	 19	125.0	22.0	 16
619	 19	88.3	11.5	 20
620	 19	129.0	14.0	 25
621	 19	373.3	38.5	 20
622	 19	120.0	17.0	 25
623	 19	515.0	73.0	 25
624	 19	331.0	53.8	 20
625	 19	265.0	55.7	 25
626	 19	63.0	10.4	 25
627	 19	75.3	12.3	 20
628	 19	49.5	9.5	 20
629	 19	63.0	10.3	 20
630	 19	173.3	19.8	 16
631	 19	175.0	21.8	 25
632	 19	110.0	14.6	 25
633	 19	50.0	6.4	 20
634	 19	77.0	13.2	 25
635	 19	53.0	9.4	 25
636	 19	44.0	8.1	 20
637	 19	46.0	9.8	 25
638	 19	69.5	9.9	 20
639	 19	52.3	9.1	 16
  0	 20	1690.0	185.9	 25
  1	 20	145.0	17.4	 20
  2	 20	59.3	10.9	 20
  3	 20	86.5	12.8	 20
  4	 20	53.5	8.4	 16
  5	 20	45.3	7.8	 20
  6	 20	51.0	10.9	 25
  7	 20	43.3	7.3	 20
  8	 20	44.0	6.8	 25
  9	 20	47.0	7.8	 25
 10	 20	43.0	6.7	 20
 11	 20	43.0	6.0	 25
 12	 20	47.0	6.2	 25
 13	 20	59.8	10.8	 16
 14	 20	42.0	5.4	 20
 15	 20	49.3	9.7	 20
 16	 20	80.8	15.9	 16
 17	 20	51.0	6.6	 25
 18	 20	70.0	10.5	 25
 19	 20	44.3	6.7	 20
 20	 20	51.0	7.8	 25
 21	 20	79.0	12.3	 25
 22	 20	72.3	9.7	 20
 23	 20	69.0	10.9	 25
 24	 20	67.0	10.4	 20
 25	 20	342.0	33.7	 16
 26	 20	446.8	51.0	 20
 27	 20	66.0	11.5	 25
 28	 20	71.0	11.2	 20
 29	 20	76.0	13.7	 25
 30	 20	53.0	9.0	 25
 31	 20	45.0	7.7	 20
 32	 20	41.0	8.6	 25
 33	 20	46.0	8.5	 25
 34	 20	70.3	10.4	 20
 35	 20	51.0	8.5	 20
 36	 20	45.0	7.5	 20
 37	 20	44.0	8.1	 16
 38	 20	44.0	6.7	 25
 39	 20	42.0	6.1	 25
 40	 20	44.3	7.3	 20
 41	 20	45.0	7.5	 25
 42	 20	41.0	5.2	 25
 43	 20	41.3	6.6	 20
 44	 20	41.0	6.4	 25
 45	 20	59.0	7.8	 20
 46	 20	38.0	6.4	 16
 47	 20	49.3	7.7	 20
 48	 20	48.5	8.9	 20
 49	 20	47.3	6.0	 20
 50	 20	51.0	7.4	 25
 51	 20	48.0	8.3	 25
 52	 20	89.0	13.0	 20
 53	 20	43.0	9.3	 25
 54	 20	45.0	7.7	 25
 55	 20	50.3	8.3	 20
 56	 20	48.0	9.8	 20
 57	 20	41.3	7.5	 20
 58	 20	46.0	5.6	 16
 59	 20	64.0	10.9	 20
 60	 20	47.0	8.1	 20
 61	 20	41.0	5.3	 25
 62	 20	45.0	6.1	 25
 63	 20	45.3	6.4	 20
 64	 20	45.0	7.5	 25
 65	 20	44.0	6.9	 25
 66	 20	42.3	6.5	 20
 67	 20	45.3	7.2	 20
 68	 20	65.3	11.0	 20
 69	 20	55.0	9.9	 16
 70	 20	44.0	6.6	 20
 71	 20	44.0	5.1	 25
 72	 20	48.0	9.2	 20
 73	 20	43.0	7.6	 25
 74	 20	42.0	6.2	 25
 75	 20	58.5	10.7	 20
 76	 20	48.0	8.4	 25
 77	 20	45.0	7.5	 25
 78	 20	241.8	18.3	 16
 79	 20	157.3	16.4	 20
 80	 20	147.3	19.3	 20
 81	 20	63.3	7.2	 16
 82	 20	43.0	6.4	 25
 83	 20	97.0	11.6	 25
 84	 20	58.0	9.1	 20
 85	 20	65.0	9.5	 25
 86	 20	49.0	8.0	 25
 87	 20	55.3	8.9	 20
 88	 20	56.0	7.4	 25
 89	 20	64.0	9.7	 20
 90	 20	132.0	16.7	 16
 91	 20	218.5	19.7	 20
 92	 20	412.0	33.6	 25
 93	 20	156.5	20.5	 20
 94	 20	215.0	20.5	 25
 95	 20	221.0	26.9	 25
 96	 20	116.3	16.2	 20
 97	 20	74.0	12.6	 25
 98	 20	49.0	7.4	 25
 99	 20	40.3	7.4	 20
100	 20	42.0	7.8	 20
101	 20	35.3	5.7	 20
102	 20	80.0	12.4	 16
103	 20	42.0	5.9	 25
104	 20	48.0	8.8	 25
105	 20	46.8	10.6	 20
106	 20	45.0	7.7	 25
107	 20	43.0	8.2	 25
108	 20	44.3	8.2	 20
109	 20	43.0	6.1	 25
110	 20	48.0	6.5	 25
111	 20	47.3	8.5	 16
112	 20	100.3	13.9	 20
113	 20	68.0	11.3	 20
114	 20	79.0	15.2	 20
115	 20	49.0	8.3	 25
116	 20	51.0	11.2	 25
117	 20	255.5	34.4	 20
118	 20	564.0	54.3	 25
119	 20	119.0	18.6	 25
120	 20	109.8	11.9	 20
121	 20	45.8	10.6	 20
122	 20	55.8	9.1	 20
123	 20	51.0	7.9	 16
124	 20	50.3	8.1	 20
125	 20	108.0	20.1	 25
126	 20	46.8	8.7	 20
127	 20	97.0	13.0	 25
128	 20	43.0	7.8	 25
129	 20	42.5	6.7	 20
130	 20	49.0	8.0	 25
131	 20	46.0	6.6	 25
132	 20	74.0	10.2	 16
133	 20	47.5	8.1	 20
134	 20	50.3	6.8	 20
135	 20	66.3	8.5	 16
136	 20	53.0	7.1	 25
137	 20	50.0	9.4	 25
138	 20	48.8	7.1	 20
139	 20	52.0	8.1	 25
140	 20	113.0	15.0	 20
141	 20	176.0	21.3	 25
142	 20	135.0	15.5	 25
143	 20	434.8	26.9	 16
144	 20	154.3	16.1	 20
145	 20	296.3	23.4	 20
146	 20	57.8	9.0	 16
147	 20	47.0	7.5	 25
148	 20	54.0	9.1	 25
149	 20	46.3	8.3	 20
150	 20	57.0	6.7	 25
151	 20	83.0	12.8	 25
152	 20	99.3	10.3	 20
153	 20	51.0	7.0	 25
154	 20	44.5	7.7	 20
155	 20	48.8	10.5	 16
156	 20	55.0	7.2	 20
157	 20	65.3	8.0	 20
158	 20	56.5	8.4	 20
159	 20	40.0	6.2	 25
160	 20	93.0	11.7	 25
161	 20	236.5	21.5	 20
162	 20	222.0	25.8	 25
163	 20	642.0	41.9	 25
164	 20	382.8	48.9	 20
165	 20	156.5	19.2	 20
166	 20	320.0	36.8	 20
167	 20	366.8	37.8	 16
168	 20	400.0	69.3	 25
169	 20	155.0	19.1	 25
170	 20	60.0	10.2	 20
171	 20	49.0	7.8	 25
172	 20	50.0	9.0	 25
173	 20	48.0	6.5	 20
174	 20	45.0	7.3	 25
175	 20	137.0	22.7	 25
176	 20	130.3	16.3	 16
177	 20	54.5	9.1	 20
178	 20	47.3	6.9	 20
179	 20	49.3	7.3	 20
180	 20	49.0	7.0	 25
181	 20	50.0	8.4	 25
182	 20	42.0	8.5	 20
183	 20	49.0	5.9	 25
184	 20	93.0	13.5	 25
185	 20	69.8	9.5	 20
186	 20	74.8	10.7	 20
187	 20	56.0	8.1	 20
188	 20	67.0	7.0	 16
189	 20	42.3	5.9	 20
190	 20	45.0	7.1	 25
191	 20	54.3	6.8	 20
192	 20	66.0	11.2	 25
193	 20	84.0	13.5	 25
194	 20	53.0	9.3	 20
195	 20	46.0	5.5	 25
196	 20	49.0	8.0	 25
197	 20	670.5	41.0	 16
198	 20	62.3	9.8	 20
199	 20	63.5	7.3	 20
200	 20	46.3	7.6	 16
201	 20	41.0	8.0	 25
202	 20	44.0	7.7	 25
203	 20	46.0	8.1	 20
204	 20	44.0	8.0	 25
205	 20	51.0	10.6	 25
206	 20	43.3	4.8	 20
207	 20	45.0	7.4	 25
208	 20	45.0	6.7	 20
209	 20	44.0	9.3	 16
210	 20	46.0	6.7	 20
211	 20	41.0	6.3	 20
212	 20	46.3	6.7	 20
213	 20	47.0	8.4	 25
214	 20	47.0	9.4	 25
215	 20	146.3	18.8	 20
216	 20	70.0	11.0	 25
217	 20	55.0	8.6	 25
218	 20	45.3	6.2	 20
219	 20	44.5	6.7	 20
220	 20	49.5	8.0	 16
221	 20	41.3	5.7	 20
222	 20	41.8	5.8	 20
223	 20	48.0	9.9	 20
224	 20	56.0	9.6	 25
225	 20	43.0	6.7	 25
226	 20	43.5	8.6	 20
227	 20	61.0	7.6	 25
228	 20	54.0	8.5	 25
229	 20	51.3	7.5	 20
230	 20	53.0	11.0	 20
231	 20	79.5	14.2	 20
232	 20	44.3	8.1	 16
233	 20	65.0	10.0	 25
234	 20	57.0	11.2	 25
235	 20	47.3	8.5	 20
236	 20	54.0	8.2	 25
237	 20	78.0	11.9	 25
238	 20	57.0	10.8	 20
239	 20	85.0	15.6	 25
240	 20	64.0	9.7	 25
241	 20	54.5	8.8	 16
242	 20	59.0	8.0	 20
243	 20	65.3	10.2	 20
244	 20	55.0	9.6	 20
245	 20	81.0	11.2	 25
246	 20	99.0	15.6	 25
247	 20	58.3	10.0	 20
248	 20	63.0	8.4	 25
249	 20	49.0	8.5	 25
250	 20	85.0	13.9	 20
251	 20	123.0	15.0	 25
252	 20	152.5	16.3	 20
253	 20	98.5	13.1	 16
254	 20	52.5	11.2	 20
255	 20	43.0	7.7	 25
256	 20	52.3	8.0	 20
257	 20	51.0	8.5	 25
258	 20	56.0	10.6	 25
259	 20	46.3	6.4	 20
260	 20	45.0	5.1	 25
261	 20	49.0	7.9	 25
262	 20	71.8	10.0	 16
263	 20	52.8	6.9	 20
264	 20	90.0	12.9	 20
265	 20	49.3	9.8	 16
266	 20	156.0	19.0	 25
267	 20	70.0	10.3	 25
268	 20	102.5	13.6	 20
269	 20	216.0	22.0	 25
270	 20	59.0	9.5	 25
271	 20	74.0	12.0	 20
272	 20	50.0	7.9	 25
273	 20	45.0	5.2	 20
274	 20	49.3	9.6	 16
275	 20	62.3	12.9	 20
276	 20	49.5	6.8	 20
277	 20	61.8	11.2	 20
278	 20	49.0	11.1	 25
279	 20	62.0	10.6	 25
280	 20	50.8	7.6	 20
281	 20	52.0	7.3	 25
282	 20	57.0	8.4	 25
283	 20	310.8	31.0	 20
284	 20	65.0	9.9	 20
285	 20	86.0	11.9	 20
286	 20	91.5	12.8	 16
287	 20	55.3	8.5	 20
288	 20	54.0	7.9	 25
289	 20	77.5	11.7	 20
290	 20	105.0	12.2	 25
291	 20	280.0	25.7	 25
292	 20	142.5	15.1	 20
293	 20	66.0	8.2	 25
294	 20	56.0	8.2	 25
295	 20	78.5	10.6	 16
296	 20	282.0	26.0	 20
297	 20	63.5	10.4	 20
298	 20	68.5	9.9	 16
299	 20	68.0	10.0	 25
300	 20	87.5	11.6	 20
301	 20	200.0	23.6	 25
302	 20	82.0	12.8	 25
303	 20	60.0	6.9	 20
304	 20	50.0	7.8	 25
305	 20	49.0	8.0	 25
306	 20	43.3	7.7	 16
307	 20	51.3	6.5	 20
308	 20	62.5	9.3	 20
309	 20	50.0	10.1	 20
310	 20	55.0	8.2	 25
311	 20	129.0	18.1	 25
312	 20	105.3	11.3	 20
313	 20	51.0	8.4	 25
314	 20	49.0	8.3	 25
315	 20	68.0	12.4	 20
316	 20	53.0	9.2	 25
317	 20	117.8	17.6	 20
318	 20	65.5	10.6	 16
319	 20	57.3	8.6	 20
320	 20	47.0	8.3	 25
321	 20	46.5	7.4	 20
322	 20	40.0	6.4	 25
323	 20	78.0	10.0	 25
324	 20	166.5	11.3	 20
325	 20	661.0	92.7	 25
326	 20	49.0	9.3	 25
327	 20	44.3	7.8	 16
328	 20	232.5	35.5	 20
329	 20	170.0	20.5	 20
330	 20	100.8	12.5	 16
331	 20	71.0	9.6	 25
332	 20	50.0	9.4	 25
333	 20	58.3	6.6	 20
334	 20	95.0	13.6	 25
335	 20	53.0	7.3	 25
336	 20	69.3	8.8	 20
337	 20	50.0	8.8	 25
338	 20	51.0	9.3	 20
339	 20	44.0	6.6	 16
340	 20	44.3	7.2	 20
341	 20	44.3	5.7	 20
342	 20	45.0	6.7	 20
343	 20	47.0	7.4	 25
344	 20	51.0	6.6	 25
345	 20	203.8	30.6	 20
346	 20	622.0	63.3	 25
347	 20	596.0	55.8	 25
348	 20	130.3	16.7	 20
349	 20	86.3	11.6	 20
350	 20	69.3	12.7	 20
351	 20	45.5	9.2	 16
352	 20	46.3	8.4	 20
353	 20	68.0	11.6	 25
354	 20	45.3	8.0	 20
355	 20	53.0	8.3	 25
356	 20	46.0	8.0	 25
357	 20	44.3	7.8	 20
358	 20	44.0	5.9	 25
359	 20	44.0	6.1	 25
360	 20	48.5	9.8	 16
361	 20	45.0	7.3	 20
362	 20	55.5	10.3	 20
363	 20	58.0	7.0	 16
364	 20	61.0	11.4	 25
365	 20	45.0	5.3	 25
366	 20	43.3	5.4	 20
367	 20	44.0	5.8	 25
368	 20	42.0	6.9	 25
369	 20	49.3	8.4	 20
370	 20	44.0	5.9	 25
371	 20	49.0	7.2	 20
372	 20	72.3	10.2	 16
373	 20	53.5	7.6	 20
374	 20	52.0	8.5	 25
375	 20	390.0	35.7	 20
376	 20	88.0	12.1	 25
377	 20	40.0	5.6	 25
378	 20	55.0	8.0	 20
379	 20	57.0	8.8	 25
380	 20	64.3	11.4	 20
381	 20	47.0	7.8	 25
382	 20	48.3	8.7	 20
383	 20	43.3	6.4	 16
384	 20	50.3	7.0	 20
385	 20	50.0	8.1	 25
386	 20	56.0	9.8	 20
387	 20	55.0	7.0	 25
388	 20	51.0	7.5	 25
389	 20	79.0	8.7	 20
390	 20	55.0	8.6	 25
391	 20	54.0	7.3	 25
392	 20	57.3	10.4	 20
393	 20	49.3	6.0	 20
394	 20	55.3	8.3	 20
395	 20	121.3	14.7	 16
396	 20	177.0	18.9	 25
397	 20	89.0	12.3	 25
398	 20	63.3	8.7	 20
399	 20	99.0	14.3	 25
400	 20	85.0	10.7	 25
401	 20	51.3	7.6	 20
402	 20	82.0	12.8	 25
403	 20	50.3	8.4	 20
404	 20	139.0	23.4	 16
405	 20	63.0	14.0	 20
406	 20	49.5	8.6	 20
407	 20	70.3	11.1	 20
408	 20	56.0	9.4	 25
409	 20	52.0	10.3	 25
410	 20	83.5	9.9	 20
411	 20	427.0	46.8	 25
412	 20	125.0	18.9	 25
413	 20	168.8	19.2	 20
414	 20	61.5	12.1	 20
415	 20	53.5	8.8	 20
416	 20	47.0	7.9	 16
417	 20	55.5	8.2	 20
418	 20	69.0	11.1	 25
419	 20	68.3	10.0	 20
420	 20	45.0	7.3	 25
421	 20	47.0	9.6	 25
422	 20	44.5	7.3	 20
423	 20	44.0	6.5	 25
424	 20	48.0	8.8	 25
425	 20	46.0	10.0	 16
426	 20	134.5	15.8	 20
427	 20	42.8	6.7	 20
428	 20	54.0	8.4	 16
429	 20	48.0	9.1	 25
430	 20	48.0	9.1	 25
431	 20	81.0	8.8	 20
432	 20	74.0	10.9	 25
433	 20	190.0	32.6	 25
434	 20	42.0	5.9	 20
435	 20	66.0	8.9	 25
436	 20	47.3	8.0	 20
437	 20	50.0	6.7	 16
438	 20	52.0	10.2	 20
439	 20	44.3	6.2	 20
440	 20	46.0	9.3	 20
441	 20	45.0	6.0	 25
442	 20	41.0	5.9	 25
443	 20	47.5	8.1	 20
444	 20	52.0	9.5	 25
445	 20	59.0	11.9	 25
446	 20	103.8	15.5	 20
447	 20	94.3	16.3	 20
448	 20	68.8	10.4	 20
449	 20	66.5	8.1	 16
450	 20	97.0	14.1	 25
451	 20	52.0	9.1	 25
452	 20	42.3	7.5	 20
453	 20	48.0	8.0	 25
454	 20	48.0	7.5	 25
455	 20	56.3	8.7	 20
456	 20	51.0	15.8	 25
457	 20	49.0	8.0	 25
458	 20	46.5	7.6	 16
459	 20	47.0	6.6	 20
460	 20	46.0	6.1	 16
461	 20	115.0	16.7	 25
462	 20	79.0	10.6	 25
463	 20	492.3	61.1	 20
464	 20	153.0	24.9	 25
465	 20	103.0	14.5	 25
466	 20	748.3	52.3	 20
467	 20	162.0	17.0	 25
468	 20	169.0	21.3	 20
469	 20	134.3	13.6	 16
470	 20	384.5	47.6	 20
471	 20	94.5	8.6	 20
472	 20	85.0	12.0	 20
473	 20	110.0	14.8	 25
474	 20	70.0	11.1	 25
475	 20	55.0	8.6	 20
476	 20	55.0	9.1	 25
477	 20	48.0	8.7	 25
478	 20	53.5	7.6	 20
479	 20	54.5	10.1	 20
480	 20	93.0	17.6	 20
481	 20	47.3	6.1	 16
482	 20	57.3	13.0	 20
483	 20	60.0	10.0	 25
484	 20	55.3	9.4	 20
485	 20	48.0	7.4	 25
486	 20	49.0	8.8	 25
487	 20	41.3	7.7	 20
488	 20	44.0	6.8	 25
489	 20	48.0	7.3	 25
490	 20	50.3	8.5	 16
491	 20	45.0	5.0	 20
492	 20	46.3	7.3	 20
493	 20	44.5	6.3	 16
494	 20	50.0	9.0	 25
495	 20	49.0	7.5	 25
496	 20	41.0	5.9	 20
497	 20	57.0	8.3	 25
498	 20	198.0	17.7	 25
499	 20	92.8	9.9	 20
500	 20	124.0	17.2	 25
501	 20	55.0	10.1	 20
502	 20	57.3	5.7	 16
503	 20	84.8	11.9	 20
504	 20	52.0	7.2	 20
505	 20	119.5	20.1	 20
506	 20	85.0	20.0	 25
507	 20	63.0	9.3	 25
508	 20	53.3	9.3	 20
509	 20	192.0	20.4	 25
510	 20	101.0	11.9	 25
511	 20	74.3	12.3	 20
512	 20	74.3	8.2	 20
513	 20	116.3	13.1	 20
514	 20	118.3	12.4	 16
515	 20	52.0	8.6	 25
516	 20	53.0	9.3	 25
517	 20	258.5	23.7	 20
518	 20	97.0	14.0	 25
519	 20	144.0	17.2	 25
520	 20	99.3	248.1	 20
521	 20	201.0	22.0	 25
522	 20	142.0	28.2	 25
523	 20	59.0	9.3	 16
524	 20	84.5	10.2	 20
525	 20	115.3	17.0	 20
526	 20	73.5	10.7	 20
527	 20	92.0	11.4	 25
528	 20	98.0	14.9	 25
529	 20	66.5	9.9	 20
530	 20	59.0	7.1	 25
531	 20	56.0	9.0	 25
532	 20	56.5	8.8	 20
533	 20	66.0	9.5	 25
534	 20	54.0	7.1	 20
535	 20	49.3	6.9	 16
536	 20	53.0	6.6	 20
537	 20	57.0	9.4	 25
538	 20	140.5	24.9	 20
539	 20	56.0	9.6	 25
540	 20	51.0	9.4	 20
541	 20	57.0	9.6	 25
542	 20	47.0	7.1	 25
543	 20	51.0	5.5	 20
544	 20	53.0	8.4	 20
545	 20	51.0	8.8	 20
546	 20	57.0	8.8	 16
547	 20	101.3	17.1	 20
548	 20	64.0	7.7	 25
549	 20	42.5	7.5	 20
550	 20	45.0	6.6	 25
551	 20	48.0	6.6	 25
552	 20	49.0	7.2	 20
553	 20	47.0	8.2	 25
554	 20	54.0	10.8	 25
555	 20	261.8	23.1	 16
556	 20	108.8	13.3	 20
557	 20	328.3	38.4	 20
558	 20	96.5	12.2	 16
559	 20	44.0	5.6	 25
560	 20	57.0	9.6	 25
561	 20	70.5	11.8	 20
562	 20	119.0	20.3	 25
563	 20	264.0	45.0	 25
564	 20	98.3	14.4	 20
565	 20	81.0	10.3	 25
566	 20	74.0	9.2	 20
567	 20	67.5	9.4	 16
568	 20	67.0	9.7	 20
569	 20	80.3	9.1	 20
570	 20	51.5	7.7	 20
571	 20	63.0	9.2	 25
572	 20	176.0	20.0	 25
573	 20	242.3	23.9	 20
574	 20	245.0	22.9	 25
575	 20	186.0	18.0	 25
576	 20	83.5	13.1	 20
577	 20	169.0	25.0	 20
578	 20	1045.3	56.0	 20
579	 20	259.3	17.1	 16
580	 20	229.3	28.9	 20
581	 20	86.0	12.8	 25
582	 20	61.3	9.0	 20
583	 20	55.0	10.1	 25
584	 20	45.0	6.7	 25
585	 20	47.0	8.3	 20
586	 20	45.0	6.8	 25
587	 20	49.0	6.1	 25
588	 20	141.8	12.6	 16
589	 20	194.5	19.7	 20
590	 20	70.0	13.7	 20
591	 20	55.5	10.1	 20
592	 20	60.0	8.8	 25
593	 20	55.0	10.9	 25
594	 20	75.3	19.3	 20
595	 20	49.0	8.7	 25
596	 20	44.0	8.3	 25
597	 20	51.3	10.6	 20
598	 20	81.0	13.4	 25
599	 20	68.5	7.6	 20
600	 20	46.8	7.4	 16
601	 20	52.3	8.4	 20
602	 20	327.0	28.2	 25
603	 20	1076.0	78.4	 20
604	 20	65.0	11.8	 25
605	 20	47.0	9.2	 25
606	 20	47.0	8.1	 20
607	 20	51.0	8.9	 25
608	 20	46.0	8.9	 25
609	 20	73.0	14.5	 16
610	 20	65.3	12.4	 20
611	 20	46.0	6.7	 20
612	 20	49.5	7.8	 16
613	 20	62.0	10.9	 25
614	 20	59.0	9.9	 25
615	 20	236.3	27.8	 20
616	 20	354.0	35.4	 25
617	 20	61.0	9.4	 25
618	 20	61.8	11.1	 20
619	 20	62.0	7.4	 25
620	 20	124.5	13.2	 16
621	 20	195.8	15.3	 20
622	 20	86.0	10.4	 20
623	 20	201.3	18.4	 16
624	 20	146.0	19.6	 25
625	 20	131.0	13.2	 25
626	 20	46.0	6.5	 20
627	 20	47.0	7.2	 25
628	 20	51.0	9.2	 25
629	 20	64.3	9.4	 20
630	 20	69.0	13.4	 25
631	 20	85.8	9.0	 20
632	 20	59.0	7.3	 16
633	 20	52.0	8.4	 20
634	 20	73.0	9.8	 20
635	 20	48.0	8.7	 20
636	 20	42.0	8.9	 25
637	 20	44.0	6.2	 25
638	 20	71.3	10.0	 20
639	 20	1254.0	247.1	 25
  0	 21	46.0	7.7	 25
  1	 21	174.5	19.9	 20
  2	 21	50.0	7.7	 25
  3	 21	51.0	9.1	 25
  4	 21	55.0	9.9	 20
  5	 21	246.0	37.4	 25
  6	 21	46.0	7.4	 20
  7	 21	37.5	5.1	 16
  8	 21	43.3	7.0	 20
  9	 21	42.0	6.7	 25
 10	 21	41.3	6.3	 20
 11	 21	40.0	6.2	 25
 12	 21	49.0	7.2	 25
 13	 21	41.3	4.9	 20
 14	 21	43.0	7.3	 25
 15	 21	77.0	8.9	 25
 16	 21	63.5	8.8	 20
 17	 21	217.5	33.7	 20
 18	 21	198.5	27.0	 20
 19	 21	49.3	8.1	 16
 20	 21	70.0	9.6	 25
 21	 21	41.0	8.2	 25
 22	 21	153.5	22.4	 20
 23	 21	50.0	8.6	 25
 24	 21	54.0	7.3	 25
 25	 21	70.3	9.1	 20
 26	 21	145.0	20.7	 25
 27	 21	52.3	7.9	 20
 28	 21	80.5	13.0	 16
 29	 21	110.5	16.0	 20
 30	 21	49.3	7.8	 20
 31	 21	114.0	14.7	 20
 32	 21	103.0	17.0	 25
 33	 21	47.0	7.2	 25
 34	 21	140.0	18.6	 20
 35	 21	51.0	9.2	 25
 36	 21	40.0	5.4	 20
 37	 21	44.0	6.1	 25
 38	 21	49.0	7.9	 20
 39	 21	47.5	7.2	 16
 40	 21	44.3	8.7	 20
 41	 21	39.3	6.1	 20
 42	 21	49.0	8.2	 20
 43	 21	40.0	5.3	 25
 44	 21	43.0	6.7	 25
 45	 21	46.5	7.9	 20
 46	 21	42.0	33.9	 25
 47	 21	43.0	7.4	 25
 48	 21	143.3	23.5	 20
 49	 21	51.3	7.3	 20
 50	 21	68.3	13.7	 20
 51	 21	52.0	10.1	 16
 52	 21	117.0	19.1	 20
 53	 21	124.0	17.3	 25
 54	 21	121.8	18.0	 20
 55	 21	108.0	19.3	 25
 56	 21	62.0	10.7	 25
 57	 21	68.5	10.0	 20
 58	 21	45.0	6.5	 25
 59	 21	270.0	37.7	 25
 60	 21	330.8	24.9	 16
 61	 21	54.0	8.7	 20
 62	 21	45.3	7.0	 20
 63	 21	45.3	8.3	 16
 64	 21	48.0	9.6	 25
 65	 21	42.0	7.3	 25
 66	 21	50.0	8.6	 20
 67	 21	53.0	6.4	 25
 68	 21	68.0	12.2	 25
 69	 21	62.5	10.0	 20
 70	 21	47.0	8.0	 25
 71	 21	53.3	9.0	 20
 72	 21	47.8	8.3	 16
 73	 21	60.0	11.5	 20
 74	 21	63.0	9.8	 25
 75	 21	56.5	9.4	 20
 76	 21	172.0	27.1	 25
 77	 21	43.0	6.2	 25
 78	 21	49.3	7.8	 20
 79	 21	59.0	11.6	 25
 80	 21	133.0	21.6	 25
 81	 21	42.0	7.1	 20
 82	 21	45.8	8.0	 20
 83	 21	53.8	9.3	 20
 84	 21	46.3	7.4	 16
 85	 21	44.0	8.1	 25
 86	 21	72.0	9.6	 25
 87	 21	46.5	7.6	 20
 88	 21	215.0	23.3	 25
 89	 21	227.0	22.7	 25
 90	 21	128.0	17.4	 20
 91	 21	526.0	42.0	 25
 92	 21	354.0	22.9	 20
 93	 21	241.3	24.2	 16
 94	 21	200.3	22.2	 20
 95	 21	135.3	15.9	 20
 96	 21	60.3	9.9	 20
 97	 21	82.0	11.5	 25
 98	 21	54.0	9.4	 25
 99	 21	44.8	6.6	 20
100	 21	43.0	7.3	 25
101	 21	46.0	6.8	 25
102	 21	63.3	12.5	 20
103	 21	59.3	8.5	 20
104	 21	73.3	10.6	 20
105	 21	63.0	9.7	 16
106	 21	126.0	19.6	 20
107	 21	132.0	27.6	 25
108	 21	44.3	7.4	 20
109	 21	40.0	7.2	 25
110	 21	39.0	6.6	 25
111	 21	42.0	8.6	 20
112	 21	48.0	6.9	 25
113	 21	460.0	66.7	 25
114	 21	48.5	8.2	 16
115	 21	133.3	19.0	 20
116	 21	44.0	7.7	 16
117	 21	126.0	10.8	 20
118	 21	83.0	9.9	 25
119	 21	83.0	13.0	 20
120	 21	55.0	7.6	 25
121	 21	65.0	11.6	 25
122	 21	78.3	12.5	 20
123	 21	53.0	7.9	 25
124	 21	50.0	7.9	 25
125	 21	58.0	9.8	 16
126	 21	78.3	11.7	 20
127	 21	49.3	8.4	 20
128	 21	48.3	10.6	 16
129	 21	43.0	6.3	 25
130	 21	41.0	6.8	 25
131	 21	47.0	9.7	 20
132	 21	175.0	30.8	 25
133	 21	63.0	10.1	 25
134	 21	73.5	14.9	 20
135	 21	75.0	11.8	 25
136	 21	77.0	12.0	 20
137	 21	63.0	9.7	 16
138	 21	62.0	9.4	 20
139	 21	52.0	7.8	 25
140	 21	87.3	14.0	 20
141	 21	162.0	29.9	 25
142	 21	313.0	28.0	 25
143	 21	91.8	12.8	 20
144	 21	356.0	44.4	 25
145	 21	267.0	23.1	 25
146	 21	61.3	9.6	 20
147	 21	70.0	8.4	 20
148	 21	1877.3	166.3	 20
149	 21	49.3	5.6	 16
150	 21	1050.0	142.3	 25
151	 21	45.0	8.0	 25
152	 21	51.3	7.1	 20
153	 21	483.0	51.6	 25
154	 21	45.0	7.0	 25
155	 21	84.5	10.4	 20
156	 21	58.0	10.3	 25
157	 21	59.0	9.2	 25
158	 21	49.0	4.8	 16
159	 21	45.3	6.9	 20
160	 21	163.0	15.7	 20
161	 21	135.0	20.9	 20
162	 21	412.0	35.9	 25
163	 21	499.0	35.3	 25
164	 21	89.3	14.4	 20
165	 21	140.0	15.8	 25
166	 21	147.0	16.0	 25
167	 21	368.0	23.1	 20
168	 21	340.8	25.3	 20
169	 21	171.5	16.0	 20
170	 21	170.5	23.7	 16
171	 21	189.0	23.4	 20
172	 21	472.0	50.5	 25
173	 21	108.8	18.0	 20
174	 21	125.0	21.2	 25
175	 21	184.0	15.5	 25
176	 21	275.0	20.2	 20
177	 21	89.0	13.0	 25
178	 21	45.0	5.9	 25
179	 21	71.8	7.6	 16
180	 21	95.3	11.9	 20
181	 21	189.8	19.1	 20
182	 21	63.5	14.1	 16
183	 21	48.0	7.9	 25
184	 21	44.0	6.7	 25
185	 21	64.0	10.0	 20
186	 21	144.0	22.7	 25
187	 21	266.0	23.3	 25
188	 21	243.3	22.9	 20
189	 21	227.0	25.1	 25
190	 21	59.0	11.2	 20
191	 21	93.0	10.3	 16
192	 21	601.8	42.0	 20
193	 21	276.0	27.2	 20
194	 21	165.0	24.3	 20
195	 21	100.0	12.8	 25
196	 21	84.3	10.7	 20
197	 21	159.0	37.6	 25
198	 21	248.0	32.3	 25
199	 21	194.5	19.4	 20
200	 21	180.0	24.1	 25
201	 21	144.3	16.5	 20
202	 21	167.3	19.0	 16
203	 21	87.3	28.3	 20
204	 21	657.3	74.2	 20
205	 21	111.3	13.8	 20
206	 21	53.0	9.6	 25
207	 21	49.0	9.1	 25
208	 21	39.5	6.0	 20
209	 21	43.0	7.5	 25
210	 21	50.0	9.5	 25
211	 21	46.5	7.4	 20
212	 21	61.5	10.1	 20
213	 21	45.3	7.9	 20
214	 21	43.3	7.7	 16
215	 21	47.0	7.8	 25
216	 21	65.0	9.3	 25
217	 21	49.3	10.4	 20
218	 21	50.0	8.8	 25
219	 21	46.0	7.4	 25
220	 21	49.3	5.2	 20
221	 21	55.0	7.4	 25
222	 21	57.0	9.9	 25
223	 21	62.3	9.2	 16
224	 21	44.3	7.5	 20
225	 21	62.0	10.2	 20
226	 21	60.5	11.4	 20
227	 21	357.0	63.6	 25
228	 21	69.0	11.4	 25
229	 21	49.0	7.3	 20
230	 21	97.0	17.4	 25
231	 21	47.0	7.0	 25
232	 21	61.5	11.6	 20
233	 21	59.0	7.8	 20
234	 21	76.5	9.6	 20
235	 21	140.3	13.5	 16
236	 21	1013.0	125.9	 20
237	 21	96.0	15.2	 25
238	 21	62.5	10.4	 20
239	 21	87.0	10.1	 25
240	 21	66.0	7.5	 25
241	 21	61.0	11.3	 20
242	 21	154.0	21.3	 25
243	 21	87.0	13.2	 25
244	 21	234.0	27.3	 16
245	 21	179.0	21.7	 20
246	 21	180.5	19.7	 20
247	 21	192.0	24.3	 16
248	 21	185.0	13.0	 25
249	 21	71.0	12.0	 25
250	 21	51.5	11.9	 20
251	 21	635.0	65.4	 25
252	 21	49.0	7.9	 25
253	 21	55.0	9.1	 20
254	 21	67.0	12.5	 25
255	 21	66.3	11.2	 20
256	 21	530.5	36.3	 16
257	 21	657.0	72.5	 20
258	 21	45.0	6.7	 20
259	 21	43.3	5.5	 20
260	 21	53.0	9.6	 25
261	 21	75.0	14.4	 25
262	 21	209.5	20.3	 20
263	 21	88.0	13.1	 25
264	 21	247.0	47.7	 25
265	 21	47.3	7.1	 20
266	 21	48.3	8.0	 20
267	 21	53.3	9.8	 20
268	 21	45.0	6.8	 16
269	 21	57.5	8.1	 20
270	 21	52.0	8.6	 25
271	 21	59.0	9.2	 20
272	 21	49.0	8.8	 25
273	 21	192.0	23.9	 25
274	 21	135.3	16.7	 20
275	 21	62.0	9.0	 25
276	 21	477.3	54.2	 20
277	 21	90.3	10.6	 20
278	 21	51.3	8.4	 20
279	 21	70.3	9.7	 16
280	 21	194.0	18.5	 25
281	 21	1303.0	88.9	 25
282	 21	821.0	74.6	 20
283	 21	199.0	24.7	 25
284	 21	161.0	16.6	 25
285	 21	397.8	46.3	 20
286	 21	545.0	79.3	 25
287	 21	72.0	13.0	 25
288	 21	66.5	9.7	 16
289	 21	45.0	11.1	 20
290	 21	55.3	9.4	 20
291	 21	61.5	11.8	 20
292	 21	49.0	6.3	 25
293	 21	52.0	6.9	 25
294	 21	228.8	23.6	 20
295	 21	99.0	13.7	 25
296	 21	413.0	33.3	 25
297	 21	72.5	13.1	 20
298	 21	56.0	10.6	 25
299	 21	63.3	10.6	 20
300	 21	53.3	8.3	 16
301	 21	70.8	8.9	 20
302	 21	54.0	7.7	 25
303	 21	48.3	10.2	 20
304	 21	66.0	8.1	 25
305	 21	61.0	8.1	 25
306	 21	86.3	9.5	 20
307	 21	241.0	32.3	 25
308	 21	340.0	39.8	 25
309	 21	57.3	9.4	 16
310	 21	48.0	6.8	 20
311	 21	45.3	6.7	 20
312	 21	40.3	3.4	 16
313	 21	43.0	7.1	 25
314	 21	51.0	8.9	 25
315	 21	48.5	7.6	 20
316	 21	283.0	40.8	 25
317	 21	60.0	11.4	 25
318	 21	85.5	12.3	 20
319	 21	257.0	34.2	 25
320	 21	51.8	8.4	 20
321	 21	77.0	14.2	 16
322	 21	46.8	8.1	 20
323	 21	50.0	9.9	 20
324	 21	47.0	7.1	 20
325	 21	52.0	7.8	 25
326	 21	52.0	9.0	 25
327	 21	69.3	11.0	 20
328	 21	44.0	6.2	 25
329	 21	90.0	14.8	 25
330	 21	54.3	8.8	 20
331	 21	49.0	6.4	 20
332	 21	59.0	10.3	 20
333	 21	258.5	27.0	 16
334	 21	85.0	11.8	 20
335	 21	137.0	14.1	 25
336	 21	319.3	30.3	 20
337	 21	184.0	28.6	 25
338	 21	81.0	23.0	 25
339	 21	54.3	9.3	 20
340	 21	136.0	19.3	 25
341	 21	48.0	8.0	 25
342	 21	48.3	8.2	 16
343	 21	45.8	5.7	 20
344	 21	52.3	8.2	 20
345	 21	164.3	23.5	 16
346	 21	169.0	20.2	 25
347	 21	158.0	18.8	 25
348	 21	61.8	11.1	 20
349	 21	75.0	11.1	 25
350	 21	94.0	14.5	 25
351	 21	328.0	42.5	 20
352	 21	55.0	7.1	 25
353	 21	78.3	10.9	 20
354	 21	56.3	8.0	 16
355	 21	99.0	13.5	 20
356	 21	61.3	11.9	 20
357	 21	49.0	7.4	 25
358	 21	42.0	9.6	 25
359	 21	43.3	6.9	 20
360	 21	45.0	7.7	 25
361	 21	72.0	13.2	 25
362	 21	103.5	13.1	 20
363	 21	84.0	13.3	 25
364	 21	55.0	7.8	 20
365	 21	43.0	5.0	 16
366	 21	47.3	7.8	 20
367	 21	46.0	7.5	 25
368	 21	59.3	11.0	 20
369	 21	50.0	8.8	 25
370	 21	72.0	13.2	 25
371	 21	47.0	8.9	 20
372	 21	46.0	9.2	 25
373	 21	52.0	7.9	 25
374	 21	192.8	15.2	 16
375	 21	412.8	72.0	 20
376	 21	252.0	29.9	 20
377	 21	362.3	23.7	 16
378	 21	108.0	18.1	 25
379	 21	64.0	8.9	 25
380	 21	133.5	26.5	 20
381	 21	65.0	12.5	 25
382	 21	46.0	9.1	 25
383	 21	61.3	10.2	 20
384	 21	48.0	8.1	 25
385	 21	49.5	8.1	 20
386	 21	51.5	9.3	 16
387	 21	51.0	7.7	 20
388	 21	47.0	6.9	 20
389	 21	58.3	10.0	 20
390	 21	66.0	9.8	 25
391	 21	46.0	6.8	 25
392	 21	83.5	9.9	 20
393	 21	70.0	11.1	 25
394	 21	49.0	8.6	 25
395	 21	50.5	8.6	 20
396	 21	51.0	7.9	 20
397	 21	331.0	33.0	 20
398	 21	256.8	23.9	 16
399	 21	77.0	13.4	 20
400	 21	184.0	22.3	 25
401	 21	309.8	29.3	 20
402	 21	105.0	14.4	 25
403	 21	58.0	7.1	 25
404	 21	129.8	21.5	 20
405	 21	130.0	18.2	 25
406	 21	580.0	94.6	 25
407	 21	210.3	19.8	 16
408	 21	59.3	8.2	 20
409	 21	186.8	21.0	 20
410	 21	348.3	35.5	 16
411	 21	156.0	16.0	 25
412	 21	205.0	23.5	 25
413	 21	72.3	10.1	 20
414	 21	44.0	7.5	 25
415	 21	74.0	9.7	 25
416	 21	52.3	9.4	 20
417	 21	121.0	22.3	 25
418	 21	64.3	9.1	 20
419	 21	351.0	31.6	 16
420	 21	119.5	14.1	 20
421	 21	143.0	22.6	 25
422	 21	459.3	45.5	 20
423	 21	48.0	8.4	 25
424	 21	49.0	9.2	 25
425	 21	53.8	11.2	 20
426	 21	62.0	10.0	 25
427	 21	46.0	8.0	 25
428	 21	52.3	11.6	 20
429	 21	66.0	10.7	 20
430	 21	360.0	43.1	 20
431	 21	288.5	24.0	 16
432	 21	56.0	10.6	 25
433	 21	2093.0	274.7	 25
434	 21	47.5	9.5	 20
435	 21	62.0	9.1	 25
436	 21	92.5	11.6	 20
437	 21	267.0	40.8	 25
438	 21	76.0	11.4	 25
439	 21	51.5	9.3	 20
440	 21	52.5	8.6	 20
441	 21	46.5	8.5	 20
442	 21	43.0	6.9	 16
443	 21	44.0	6.7	 25
444	 21	73.0	12.6	 25
445	 21	72.8	12.2	 20
446	 21	58.0	10.4	 25
447	 21	47.0	8.0	 25
448	 21	57.3	13.3	 20
449	 21	102.0	17.5	 25
450	 21	188.0	17.7	 20
451	 21	572.5	38.2	 16
452	 21	267.8	33.6	 20
453	 21	337.3	36.7	 20
454	 21	385.8	47.2	 20
455	 21	121.0	20.4	 25
456	 21	70.0	12.7	 25
457	 21	60.0	10.9	 20
458	 21	43.0	6.3	 25
459	 21	50.0	8.6	 25
460	 21	48.5	8.3	 20
461	 21	56.0	9.7	 20
462	 21	65.8	9.4	 20
463	 21	57.3	7.8	 16
464	 21	74.0	13.7	 20
465	 21	80.0	10.3	 25
466	 21	48.3	7.9	 20
467	 21	48.0	6.8	 25
468	 21	93.0	13.1	 25
469	 21	136.3	15.5	 20
470	 21	454.0	96.3	 25
471	 21	143.0	19.7	 25
472	 21	233.3	20.3	 16
473	 21	48.0	8.4	 20
474	 21	249.0	27.5	 20
475	 21	59.3	10.3	 16
476	 21	48.0	6.8	 25
477	 21	65.0	7.3	 25
478	 21	59.8	10.4	 20
479	 21	88.0	15.5	 25
480	 21	151.0	23.0	 25
481	 21	70.3	11.8	 20
482	 21	59.0	8.8	 25
483	 21	52.3	7.9	 20
484	 21	64.3	9.7	 16
485	 21	72.0	8.9	 20
486	 21	170.3	15.6	 20
487	 21	51.0	11.3	 20
488	 21	44.0	6.9	 25
489	 21	63.0	8.2	 25
490	 21	60.0	10.2	 20
491	 21	124.0	22.4	 25
492	 21	111.0	18.6	 25
493	 21	196.8	50.6	 20
494	 21	62.3	10.4	 20
495	 21	90.5	15.1	 20
496	 21	169.3	20.7	 16
497	 21	121.0	17.8	 25
498	 21	390.0	32.1	 25
499	 21	348.0	39.0	 20
500	 21	182.0	26.8	 25
501	 21	143.0	21.1	 25
502	 21	136.5	27.6	 20
503	 21	46.0	8.0	 25
504	 21	45.0	6.9	 25
505	 21	230.8	26.3	 16
506	 21	69.3	9.2	 20
507	 21	72.3	11.5	 20
508	 21	77.0	11.2	 20
509	 21	77.0	13.7	 25
510	 21	102.0	12.9	 25
511	 21	644.5	113.1	 20
512	 21	59.0	9.6	 25
513	 21	60.0	9.0	 25
514	 21	54.3	5.8	 20
515	 21	75.0	8.6	 20
516	 21	46.5	6.3	 16
517	 21	54.0	7.9	 20
518	 21	514.5	76.5	 20
519	 21	113.5	17.8	 20
520	 21	142.0	19.6	 25
521	 21	316.0	25.6	 25
522	 21	186.5	21.4	 20
523	 21	424.0	75.8	 25
524	 21	99.0	14.1	 25
525	 21	455.3	65.7	 20
526	 21	318.3	31.3	 20
527	 21	74.3	9.3	 20
528	 21	89.3	13.8	 16
529	 21	61.3	6.7	 20
530	 21	101.0	13.4	 25
531	 21	55.3	6.9	 20
532	 21	72.0	10.2	 25
533	 21	112.0	18.6	 25
534	 21	209.8	30.4	 20
535	 21	81.0	14.2	 25
536	 21	48.0	7.8	 25
537	 21	72.3	12.4	 16
538	 21	223.8	31.6	 20
539	 21	122.5	14.3	 20
540	 21	81.0	13.1	 16
541	 21	96.0	12.3	 25
542	 21	57.0	8.3	 25
543	 21	67.0	11.6	 20
544	 21	47.0	8.2	 25
545	 21	45.0	6.4	 25
546	 21	45.0	7.1	 20
547	 21	44.0	8.0	 25
548	 21	45.0	7.1	 20
549	 21	47.5	7.0	 16
550	 21	47.3	7.1	 20
551	 21	42.5	6.8	 20
552	 21	44.0	6.6	 20
553	 21	44.0	9.4	 25
554	 21	44.0	5.9	 25
555	 21	193.3	29.2	 20
556	 21	48.0	5.9	 25
557	 21	139.0	27.0	 25
558	 21	45.0	6.8	 20
559	 21	69.5	12.7	 20
560	 21	91.0	10.0	 20
561	 21	59.0	7.7	 16
562	 21	82.3	12.4	 20
563	 21	83.0	10.6	 25
564	 21	156.3	17.6	 20
565	 21	161.0	27.5	 25
566	 21	57.0	6.0	 25
567	 21	70.3	11.0	 20
568	 21	64.0	10.7	 25
569	 21	76.0	49.7	 25
570	 21	72.0	11.6	 16
571	 21	286.8	33.6	 20
572	 21	73.8	12.7	 20
573	 21	104.3	12.7	 20
574	 21	55.0	8.3	 25
575	 21	95.0	14.3	 25
576	 21	135.0	20.0	 20
577	 21	1125.0	210.1	 25
578	 21	79.0	20.7	 25
579	 21	157.8	18.4	 20
580	 21	84.0	13.0	 25
581	 21	58.0	11.8	 20
582	 21	103.8	12.5	 16
583	 21	87.0	9.6	 20
584	 21	80.0	9.9	 25
585	 21	64.3	9.7	 20
586	 21	310.0	51.5	 25
587	 21	47.0	7.6	 25
588	 21	53.0	10.2	 20
589	 21	120.0	23.6	 25
590	 21	136.0	26.9	 25
591	 21	107.5	12.1	 16
592	 21	236.5	27.0	 20
593	 21	54.0	9.3	 20
594	 21	62.8	10.6	 16
595	 21	59.0	11.6	 25
596	 21	50.3	7.5	 20
597	 21	50.0	9.0	 25
598	 21	40.0	8.2	 25
599	 21	84.3	17.8	 20
600	 21	52.0	7.9	 25
601	 21	72.0	13.1	 25
602	 21	55.3	10.1	 16
603	 21	52.0	8.8	 20
604	 21	64.3	11.4	 20
605	 21	48.0	8.2	 16
606	 21	42.0	7.0	 25
607	 21	46.0	7.1	 25
608	 21	50.0	7.6	 20
609	 21	44.0	7.0	 25
610	 21	56.0	7.2	 25
611	 21	58.3	7.6	 20
612	 21	47.0	5.7	 25
613	 21	193.8	18.7	 20
614	 21	87.5	11.8	 16
615	 21	100.0	13.5	 20
616	 21	110.8	12.0	 20
617	 21	75.8	11.6	 20
618	 21	62.0	9.3	 25
619	 21	300.0	27.6	 25
620	 21	905.8	104.3	 20
621	 21	61.0	8.0	 25
622	 21	223.0	37.1	 25
623	 21	285.0	59.5	 20
624	 21	199.8	21.2	 20
625	 21	274.5	20.3	 20
626	 21	104.3	12.2	 16
627	 21	61.0	9.4	 20
628	 21	130.0	22.5	 25
629	 21	80.0	9.4	 20
630	 21	76.0	13.6	 25
631	 21	68.0	10.2	 25
632	 21	268.3	44.9	 20
633	 21	341.0	61.9	 25
634	 21	68.0	12.2	 25
635	 21	112.3	15.9	 16
636	 21	49.0	5.4	 20
637	 21	73.5	9.9	 20
638	 21	51.5	9.0	 20
639	 21	53.0	8.2	 25
  0	 22	1758.3	176.3	 20
  1	 22	66.0	10.1	 16
  2	 22	47.0	6.4	 25
  3	 22	48.0	9.1	 25
  4	 22	52.3	8.5	 20
  5	 22	60.0	11.0	 25
  6	 22	50.0	8.1	 25
  7	 22	42.5	6.8	 20
  8	 22	47.0	6.8	 25
  9	 22	39.8	6.8	 20
 10	 22	41.3	6.7	 16
 11	 22	43.5	7.0	 20
 12	 22	41.3	6.9	 20
 13	 22	48.0	8.4	 20
 14	 22	41.0	8.0	 25
 15	 22	63.3	11.0	 20
 16	 22	60.0	11.4	 25
 17	 22	109.0	20.9	 25
 18	 22	78.0	14.0	 20
 19	 22	45.0	7.3	 25
 20	 22	43.3	6.2	 20
 21	 22	45.0	7.0	 16
 22	 22	45.5	8.5	 20
 23	 22	55.3	6.9	 20
 24	 22	63.5	9.8	 20
 25	 22	56.0	8.8	 25
 26	 22	61.0	7.7	 25
 27	 22	46.3	6.9	 20
 28	 22	58.0	9.1	 25
 29	 22	65.0	10.4	 25
 30	 22	46.8	8.8	 20
 31	 22	61.3	8.7	 20
 32	 22	61.5	8.4	 20
 33	 22	46.0	6.6	 16
 34	 22	62.5	10.5	 20
 35	 22	48.0	9.7	 25
 36	 22	46.5	7.9	 20
 37	 22	43.0	7.5	 25
 38	 22	47.0	9.1	 25
 39	 22	40.3	5.1	 20
 40	 22	45.0	6.7	 25
 41	 22	48.0	8.1	 25
 42	 22	45.0	9.6	 16
 43	 22	45.3	8.9	 20
 44	 22	46.0	7.6	 20
 45	 22	45.0	8.1	 20
 46	 22	42.0	8.4	 25
 47	 22	42.0	8.1	 25
 48	 22	43.0	7.5	 20
 49	 22	49.0	6.2	 25
 50	 22	43.0	5.8	 25
 51	 22	47.3	8.6	 20
 52	 22	117.0	14.4	 25
 53	 22	96.0	12.1	 20
 54	 22	238.5	22.3	 16
 55	 22	71.0	10.3	 20
 56	 22	46.0	9.0	 25
 57	 22	70.0	11.7	 20
 58	 22	43.0	5.8	 25
 59	 22	86.0	12.7	 25
 60	 22	222.0	29.7	 20
 61	 22	45.0	6.7	 25
 62	 22	47.0	6.7	 25
 63	 22	46.0	5.1	 20
 64	 22	40.5	7.1	 20
 65	 22	41.0	6.3	 20
 66	 22	52.3	8.5	 16
 67	 22	44.0	8.5	 25
 68	 22	76.0	9.4	 25
 69	 22	54.5	11.1	 20
 70	 22	64.0	10.9	 25
 71	 22	46.0	6.5	 25
 72	 22	44.3	5.9	 20
 73	 22	54.0	8.5	 25
 74	 22	86.0	18.7	 20
 75	 22	61.0	8.9	 16
 76	 22	50.3	6.8	 20
 77	 22	45.3	8.1	 20
 78	 22	47.0	8.5	 20
 79	 22	68.0	11.3	 25
 80	 22	87.0	9.4	 25
 81	 22	44.3	8.1	 20
 82	 22	48.0	11.7	 25
 83	 22	65.0	10.4	 25
 84	 22	44.0	9.0	 20
 85	 22	41.5	8.2	 20
 86	 22	58.8	8.8	 20
 87	 22	51.0	7.0	 16
 88	 22	263.0	24.7	 20
 89	 22	158.0	27.1	 25
 90	 22	105.3	17.0	 20
 91	 22	1195.0	106.4	 25
 92	 22	572.0	39.4	 25
 93	 22	353.3	34.7	 20
 94	 22	249.0	29.7	 25
 95	 22	173.0	20.2	 20
 96	 22	73.5	11.1	 20
 97	 22	60.5	8.5	 20
 98	 22	51.5	9.5	 16
 99	 22	44.0	7.4	 20
100	 22	42.0	7.3	 25
101	 22	44.3	6.0	 20
102	 22	50.0	9.5	 25
103	 22	50.0	10.4	 25
104	 22	45.3	6.3	 20
105	 22	45.0	8.3	 25
106	 22	43.0	6.3	 25
107	 22	52.3	10.0	 16
108	 22	46.0	7.5	 20
109	 22	39.5	4.5	 20
110	 22	43.3	6.2	 16
111	 22	44.0	7.4	 25
112	 22	53.0	6.3	 25
113	 22	128.3	19.4	 20
114	 22	52.0	8.7	 25
115	 22	55.0	9.9	 25
116	 22	41.3	4.8	 20
117	 22	49.0	7.1	 25
118	 22	56.3	8.8	 20
119	 22	46.3	6.7	 16
120	 22	47.3	4.8	 20
121	 22	81.0	10.2	 25
122	 22	109.0	14.8	 20
123	 22	52.0	8.1	 25
124	 22	48.0	9.7	 25
125	 22	50.0	7.2	 20
126	 22	51.0	8.8	 25
127	 22	51.0	8.7	 25
128	 22	46.8	6.8	 20
129	 22	43.0	6.9	 20
130	 22	45.3	6.9	 20
131	 22	49.5	7.9	 16
132	 22	83.0	13.4	 25
133	 22	50.0	7.1	 25
134	 22	47.0	6.4	 20
135	 22	52.0	7.0	 25
136	 22	61.0	10.5	 25
137	 22	79.5	10.6	 20
138	 22	57.0	8.9	 25
139	 22	49.8	7.9	 20
140	 22	58.0	8.7	 16
141	 22	75.3	13.3	 20
142	 22	172.5	31.6	 20
143	 22	125.0	22.0	 20
144	 22	165.0	19.4	 25
145	 22	164.0	17.7	 25
146	 22	68.0	9.5	 20
147	 22	75.0	11.0	 25
148	 22	318.0	38.9	 25
149	 22	54.8	6.9	 20
150	 22	140.3	17.5	 20
151	 22	51.0	24.6	 20
152	 22	53.3	5.7	 16
153	 22	83.0	13.0	 20
154	 22	50.0	8.6	 25
155	 22	88.5	11.5	 20
156	 22	60.0	9.0	 25
157	 22	72.0	8.5	 25
158	 22	63.0	10.7	 20
159	 22	48.0	8.8	 25
160	 22	80.0	10.8	 25
161	 22	74.3	9.8	 16
162	 22	150.5	20.0	 20
163	 22	175.3	24.0	 20
164	 22	76.3	9.2	 16
165	 22	71.0	9.6	 25
166	 22	195.0	25.8	 25
167	 22	87.0	10.8	 20
168	 22	102.0	15.8	 25
169	 22	113.0	14.7	 25
170	 22	108.3	19.0	 20
171	 22	107.0	17.5	 25
172	 22	328.5	54.6	 20
173	 22	92.5	11.1	 16
174	 22	107.5	14.4	 20
175	 22	119.0	13.1	 16
176	 22	101.0	13.4	 25
177	 22	43.0	6.9	 25
178	 22	45.5	6.8	 20
179	 22	45.0	7.6	 25
180	 22	54.0	10.0	 25
181	 22	66.0	5.9	 20
182	 22	53.0	9.7	 25
183	 22	44.3	6.9	 20
184	 22	47.0	7.3	 16
185	 22	68.5	11.0	 20
186	 22	193.0	21.1	 25
187	 22	197.8	23.7	 20
188	 22	114.0	16.5	 25
189	 22	126.0	16.1	 25
190	 22	86.5	13.6	 20
191	 22	76.0	8.1	 25
192	 22	173.0	20.4	 25
193	 22	79.5	14.0	 20
194	 22	345.5	38.2	 20
195	 22	138.0	12.1	 20
196	 22	128.5	15.3	 16
197	 22	161.0	24.8	 25
198	 22	475.0	55.7	 25
199	 22	104.8	13.3	 20
200	 22	85.0	16.7	 25
201	 22	90.0	13.8	 25
202	 22	82.5	14.1	 20
203	 22	57.0	5.1	 25
204	 22	92.0	15.5	 25
205	 22	60.3	8.8	 16
206	 22	44.3	7.5	 20
207	 22	47.3	8.0	 20
208	 22	39.3	6.5	 20
209	 22	44.0	7.5	 25
210	 22	48.0	7.5	 25
211	 22	49.3	9.6	 20
212	 22	48.0	7.8	 25
213	 22	46.0	9.6	 25
214	 22	43.3	5.4	 20
215	 22	39.5	7.3	 20
216	 22	52.8	9.1	 20
217	 22	44.5	8.7	 16
218	 22	45.3	7.1	 20
219	 22	41.0	6.2	 25
220	 22	43.3	5.7	 20
221	 22	48.0	7.6	 25
222	 22	51.0	7.6	 25
223	 22	49.0	9.5	 20
224	 22	43.0	6.5	 25
225	 22	63.0	7.7	 25
226	 22	49.0	10.2	 16
227	 22	52.5	7.3	 20
228	 22	42.8	8.3	 20
229	 22	45.0	6.0	 16
230	 22	53.0	7.0	 25
231	 22	45.0	6.7	 25
232	 22	47.3	7.3	 20
233	 22	51.0	9.3	 25
234	 22	66.0	10.1	 25
235	 22	233.5	22.1	 20
236	 22	468.0	41.3	 25
237	 22	102.5	14.5	 20
238	 22	64.3	11.5	 16
239	 22	82.3	11.7	 20
240	 22	61.5	11.5	 20
241	 22	70.3	10.5	 20
242	 22	68.0	12.7	 25
243	 22	60.0	11.0	 25
244	 22	62.3	10.8	 20
245	 22	98.0	12.8	 25
246	 22	85.0	9.7	 25
247	 22	99.8	14.3	 20
248	 22	135.3	11.1	 20
249	 22	57.3	8.3	 20
250	 22	52.8	9.8	 16
251	 22	152.3	24.3	 20
252	 22	49.0	8.9	 25
253	 22	52.0	13.0	 20
254	 22	123.0	17.6	 25
255	 22	82.0	11.1	 20
256	 22	125.0	18.2	 25
257	 22	118.0	21.8	 25
258	 22	43.3	7.6	 20
259	 22	50.0	9.0	 20
260	 22	40.0	5.1	 20
261	 22	54.3	8.1	 16
262	 22	109.0	16.6	 25
263	 22	72.0	12.9	 25
264	 22	43.0	5.3	 20
265	 22	47.0	7.1	 25
266	 22	49.0	8.1	 25
267	 22	47.5	8.1	 20
268	 22	43.0	7.6	 25
269	 22	43.0	8.8	 25
270	 22	57.0	12.7	 16
271	 22	47.5	6.8	 20
272	 22	48.5	7.5	 20
273	 22	103.0	21.6	 20
274	 22	73.0	11.7	 25
275	 22	61.0	14.7	 25
276	 22	214.5	28.0	 20
277	 22	70.0	11.7	 25
278	 22	47.0	7.2	 25
279	 22	55.5	8.9	 20
280	 22	98.5	15.3	 20
281	 22	376.0	35.7	 20
282	 22	269.3	26.3	 16
283	 22	51.0	8.1	 20
284	 22	178.0	21.8	 25
285	 22	123.5	15.6	 20
286	 22	248.0	31.5	 25
287	 22	51.0	7.9	 25
288	 22	47.0	7.3	 20
289	 22	47.0	7.9	 25
290	 22	79.0	13.7	 25
291	 22	41.8	5.8	 16
292	 22	45.3	8.1	 20
293	 22	50.3	5.8	 20
294	 22	216.8	28.1	 16
295	 22	74.0	12.4	 25
296	 22	195.0	25.4	 25
297	 22	99.8	11.7	 20
298	 22	60.0	8.3	 25
299	 22	57.0	9.9	 25
300	 22	50.0	7.4	 20
301	 22	58.0	10.4	 25
302	 22	53.3	9.5	 20
303	 22	47.3	7.0	 16
304	 22	76.5	10.9	 20
305	 22	70.0	7.2	 20
306	 22	65.8	10.3	 20
307	 22	71.0	11.1	 25
308	 22	133.0	23.6	 25
309	 22	54.5	8.3	 20
310	 22	57.0	9.9	 25
311	 22	48.0	9.0	 25
312	 22	45.3	4.9	 20
313	 22	46.3	6.8	 20
314	 22	42.0	5.7	 20
315	 22	54.5	8.5	 16
316	 22	63.3	9.2	 20
317	 22	46.0	6.3	 25
318	 22	72.0	13.0	 20
319	 22	76.0	9.0	 25
320	 22	48.0	8.2	 25
321	 22	85.3	13.2	 20
322	 22	46.0	8.1	 25
323	 22	51.0	10.4	 25
324	 22	48.3	7.2	 16
325	 22	42.3	8.6	 20
326	 22	42.3	7.4	 20
327	 22	60.8	10.2	 20
328	 22	42.0	5.4	 25
329	 22	47.0	6.5	 25
330	 22	50.3	8.7	 20
331	 22	49.0	9.0	 25
332	 22	80.0	13.2	 25
333	 22	553.8	46.4	 20
334	 22	184.0	25.8	 25
335	 22	156.0	16.6	 16
336	 22	178.5	21.6	 20
337	 22	282.8	18.7	 20
338	 22	78.0	14.6	 20
339	 22	55.0	10.1	 25
340	 22	63.0	8.7	 25
341	 22	46.0	6.9	 20
342	 22	51.0	8.5	 25
343	 22	77.0	13.1	 25
344	 22	49.3	6.7	 20
345	 22	128.0	19.0	 25
346	 22	102.3	13.4	 20
347	 22	146.5	15.8	 16
348	 22	59.3	10.9	 20
349	 22	57.0	10.8	 25
350	 22	61.5	12.4	 20
351	 22	72.0	10.3	 25
352	 22	47.0	8.3	 25
353	 22	54.3	8.3	 20
354	 22	49.0	9.1	 25
355	 22	120.0	12.2	 25
356	 22	45.3	7.7	 16
357	 22	43.3	7.0	 20
358	 22	48.5	7.6	 20
359	 22	47.3	8.7	 16
360	 22	45.0	6.0	 25
361	 22	56.0	8.2	 25
362	 22	96.5	12.3	 20
363	 22	58.0	10.1	 25
364	 22	47.0	7.7	 25
365	 22	46.5	7.1	 20
366	 22	46.0	7.9	 25
367	 22	45.0	9.0	 20
368	 22	41.3	7.0	 16
369	 22	56.3	8.2	 20
370	 22	131.5	12.3	 20
371	 22	51.0	5.5	 20
372	 22	44.0	7.2	 25
373	 22	47.0	8.3	 25
374	 22	63.5	9.8	 20
375	 22	168.0	30.7	 25
376	 22	139.0	17.3	 25
377	 22	170.0	32.2	 20
378	 22	80.5	13.7	 20
379	 22	50.3	6.5	 20
380	 22	78.0	11.9	 16
381	 22	51.5	7.3	 20
382	 22	48.0	6.5	 25
383	 22	103.0	15.5	 20
384	 22	50.0	8.2	 25
385	 22	49.0	6.4	 25
386	 22	45.3	5.8	 20
387	 22	45.0	7.7	 25
388	 22	47.0	7.0	 25
389	 22	48.8	8.3	 16
390	 22	48.3	5.6	 20
391	 22	43.5	5.7	 20
392	 22	59.0	7.0	 16
393	 22	73.0	11.6	 25
394	 22	45.0	5.9	 25
395	 22	52.0	7.8	 20
396	 22	50.0	7.7	 25
397	 22	96.0	13.1	 25
398	 22	294.0	32.0	 20
399	 22	75.0	14.6	 25
400	 22	102.3	15.9	 20
401	 22	167.5	18.8	 16
402	 22	62.8	11.2	 20
403	 22	50.0	13.0	 25
404	 22	307.5	26.8	 20
405	 22	328.0	26.0	 25
406	 22	271.0	29.1	 25
407	 22	140.8	17.3	 20
408	 22	58.0	8.3	 25
409	 22	116.0	28.3	 25
410	 22	98.3	18.3	 20
411	 22	75.5	14.4	 20
412	 22	79.8	13.4	 20
413	 22	49.0	6.8	 16
414	 22	47.0	7.0	 25
415	 22	50.8	8.9	 20
416	 22	46.0	5.7	 25
417	 22	58.0	9.4	 25
418	 22	57.0	9.7	 20
419	 22	162.0	24.5	 25
420	 22	78.0	13.3	 25
421	 22	81.5	9.5	 16
422	 22	137.3	18.6	 20
423	 22	46.5	9.0	 20
424	 22	39.3	5.9	 16
425	 22	46.0	7.0	 25
426	 22	47.0	7.2	 25
427	 22	49.0	8.8	 20
428	 22	44.0	8.2	 25
429	 22	57.0	10.8	 25
430	 22	87.8	18.0	 20
431	 22	205.0	19.2	 25
432	 22	53.0	11.0	 20
433	 22	569.8	45.4	 16
434	 22	50.3	8.0	 20
435	 22	86.5	9.8	 20
436	 22	65.0	9.2	 20
437	 22	149.0	20.1	 25
438	 22	48.0	10.4	 25
439	 22	43.0	7.0	 20
440	 22	48.0	9.2	 25
441	 22	56.0	8.5	 25
442	 22	46.5	8.6	 20
443	 22	45.5	7.2	 20
444	 22	55.3	5.7	 20
445	 22	51.0	6.1	 16
446	 22	45.3	7.9	 20
447	 22	52.0	9.4	 25
448	 22	56.3	7.9	 20
449	 22	54.0	8.3	 25
450	 22	91.0	10.8	 25
451	 22	302.0	34.2	 20
452	 22	166.0	21.0	 25
453	 22	477.0	29.3	 25
454	 22	196.3	21.4	 16
455	 22	76.3	11.1	 20
456	 22	61.3	10.3	 20
457	 22	51.3	6.8	 16
458	 22	47.0	7.3	 25
459	 22	48.0	7.8	 25
460	 22	51.0	7.2	 20
461	 22	49.0	8.3	 25
462	 22	48.0	8.1	 25
463	 22	46.0	7.0	 20
464	 22	52.0	7.7	 25
465	 22	48.3	7.4	 20
466	 22	46.8	6.1	 16
467	 22	49.0	7.5	 20
468	 22	55.0	7.8	 20
469	 22	134.3	15.8	 20
470	 22	92.0	13.6	 25
471	 22	79.0	13.0	 25
472	 22	80.8	10.4	 20
473	 22	51.0	7.5	 25
474	 22	66.0	12.1	 25
475	 22	43.3	5.2	 20
476	 22	46.3	8.1	 20
477	 22	49.3	8.2	 20
478	 22	58.3	8.9	 16
479	 22	46.0	7.3	 25
480	 22	77.0	10.4	 25
481	 22	62.3	8.9	 20
482	 22	46.0	6.5	 25
483	 22	48.0	7.3	 25
484	 22	52.0	10.8	 20
485	 22	58.0	9.3	 25
486	 22	332.0	41.4	 25
487	 22	85.3	11.3	 16
488	 22	48.0	7.1	 20
489	 22	48.3	9.8	 20
490	 22	54.0	9.3	 20
491	 22	62.0	10.8	 25
492	 22	68.0	12.8	 25
493	 22	87.5	17.1	 20
494	 22	51.0	6.7	 25
495	 22	61.3	7.8	 20
496	 22	317.0	40.9	 25
497	 22	121.0	14.6	 20
498	 22	193.5	19.6	 16
499	 22	212.5	23.4	 20
500	 22	110.3	15.6	 20
501	 22	75.3	10.7	 20
502	 22	56.0	9.2	 25
503	 22	46.0	6.3	 25
504	 22	49.0	7.8	 20
505	 22	87.0	17.6	 25
506	 22	53.0	7.8	 25
507	 22	52.0	7.3	 20
508	 22	82.0	14.9	 20
509	 22	61.5	9.8	 20
510	 22	77.0	8.0	 16
511	 22	143.5	18.8	 20
512	 22	61.0	10.7	 25
513	 22	45.8	9.0	 20
514	 22	52.0	8.1	 25
515	 22	56.0	7.3	 25
516	 22	48.3	5.9	 20
517	 22	49.0	8.7	 25
518	 22	137.0	28.6	 25
519	 22	63.3	10.1	 16
520	 22	147.3	18.7	 20
521	 22	454.8	29.4	 20
522	 22	79.3	10.2	 16
523	 22	119.0	15.1	 25
524	 22	142.0	16.4	 25
525	 22	435.0	23.7	 20
526	 22	200.0	19.6	 25
527	 22	85.0	12.9	 25
528	 22	55.8	9.3	 20
529	 22	57.0	10.2	 25
530	 22	79.0	10.9	 20
531	 22	48.8	7.5	 16
532	 22	63.3	10.4	 20
533	 22	105.0	17.0	 20
534	 22	344.8	31.8	 20
535	 22	73.0	12.9	 25
536	 22	47.0	6.1	 25
537	 22	53.5	5.4	 20
538	 22	347.0	42.8	 25
539	 22	133.0	15.5	 25
540	 22	69.8	12.0	 20
541	 22	95.3	15.3	 20
542	 22	49.0	8.9	 20
543	 22	53.5	9.7	 16
544	 22	48.0	6.8	 25
545	 22	47.0	9.4	 25
546	 22	42.5	7.6	 20
547	 22	47.0	8.3	 25
548	 22	44.0	8.2	 25
549	 22	44.5	6.4	 20
550	 22	42.0	7.3	 25
551	 22	45.0	9.9	 25
552	 22	44.3	6.1	 16
553	 22	42.3	6.8	 20
554	 22	43.0	5.4	 20
555	 22	76.3	8.1	 20
556	 22	50.0	8.7	 25
557	 22	68.0	11.9	 25
558	 22	54.5	9.9	 20
559	 22	56.0	8.3	 25
560	 22	54.0	9.2	 25
561	 22	65.0	11.2	 20
562	 22	81.0	11.2	 25
563	 22	62.5	8.2	 20
564	 22	90.3	15.1	 16
565	 22	69.5	13.6	 20
566	 22	49.0	8.1	 25
567	 22	49.0	9.2	 20
568	 22	88.0	13.2	 25
569	 22	43.0	8.7	 25
570	 22	47.0	6.6	 20
571	 22	60.0	11.2	 25
572	 22	53.0	8.9	 25
573	 22	72.3	12.4	 16
574	 22	54.5	10.1	 20
575	 22	62.5	10.1	 16
576	 22	54.5	10.3	 20
577	 22	169.0	31.2	 25
578	 22	86.3	10.8	 20
579	 22	60.0	9.5	 25
580	 22	88.0	11.0	 25
581	 22	65.3	9.3	 20
582	 22	80.0	13.2	 25
583	 22	66.0	8.4	 25
584	 22	62.8	10.0	 16
585	 22	59.5	9.7	 20
586	 22	111.5	20.2	 20
587	 22	46.3	7.6	 16
588	 22	48.0	9.0	 25
589	 22	61.0	10.6	 25
590	 22	85.3	12.7	 20
591	 22	48.0	8.0	 25
592	 22	89.0	11.9	 25
593	 22	46.3	8.3	 20
594	 22	45.0	8.3	 25
595	 22	43.8	7.0	 20
596	 22	55.5	11.0	 16
597	 22	45.0	7.7	 20
598	 22	39.3	6.2	 20
599	 22	61.8	11.7	 20
600	 22	42.0	5.9	 25
601	 22	44.0	6.3	 25
602	 22	55.3	9.4	 20
603	 22	53.0	8.3	 25
604	 22	48.0	7.8	 25
605	 22	45.0	7.1	 20
606	 22	43.3	5.5	 20
607	 22	48.0	6.8	 20
608	 22	58.5	11.4	 16
609	 22	45.0	8.7	 20
610	 22	51.0	7.9	 25
611	 22	57.0	4.5	 20
612	 22	48.0	7.9	 25
613	 22	87.0	12.4	 25
614	 22	81.3	8.5	 20
615	 22	68.0	11.8	 25
616	 22	84.0	11.6	 25
617	 22	70.3	11.5	 16
618	 22	57.0	7.3	 20
619	 22	156.0	30.7	 20
620	 22	175.5	25.4	 20
621	 22	60.0	9.7	 25
622	 22	65.0	12.5	 25
623	 22	72.3	10.4	 20
624	 22	323.0	35.5	 25
625	 22	158.0	19.9	 25
626	 22	82.5	14.1	 20
627	 22	50.0	7.2	 25
628	 22	73.3	12.7	 20
629	 22	62.0	10.0	 16
630	 22	84.3	12.8	 20
631	 22	85.0	12.7	 25
632	 22	137.8	15.9	 20
633	 22	264.0	26.4	 25
634	 22	60.0	11.1	 25
635	 22	63.3	10.1	 20
636	 22	52.0	7.3	 25
637	 22	82.0	11.9	 25
638	 22	54.5	6.4	 16
639	 22	1194.0	170.1	 20
  0	 23	49.3	6.5	 20
  1	 23	93.0	15.7	 25
  2	 23	75.3	14.3	 20
  3	 23	58.3	8.3	 16
  4	 23	43.0	6.7	 20
  5	 23	104.3	10.6	 20
  6	 23	49.8	7.7	 20
  7	 23	51.0	7.9	 25
  8	 23	44.0	9.4	 25
  9	 23	42.5	9.2	 20
 10	 23	43.0	7.3	 25
 11	 23	91.0	14.1	 25
 12	 23	47.0	8.4	 20
 13	 23	41.5	6.5	 20
 14	 23	66.0	10.3	 20
 15	 23	63.0	9.6	 16
 16	 23	65.0	8.9	 20
 17	 23	153.0	25.2	 25
 18	 23	61.0	8.3	 20
 19	 23	115.0	14.0	 25
 20	 23	65.0	9.0	 25
 21	 23	44.0	4.9	 20
 22	 23	42.0	8.2	 25
 23	 23	79.0	11.7	 25
 24	 23	55.3	7.2	 16
 25	 23	138.0	17.6	 20
 26	 23	454.8	36.9	 20
 27	 23	175.3	42.8	 20
 28	 23	150.0	21.6	 25
 29	 23	99.0	14.4	 25
 30	 23	242.0	30.0	 20
 31	 23	358.0	60.2	 25
 32	 23	494.0	34.5	 25
 33	 23	130.8	20.8	 20
 34	 23	85.0	11.9	 25
 35	 23	48.3	9.2	 20
 36	 23	125.5	14.6	 16
 37	 23	555.0	105.4	 20
 38	 23	68.0	11.1	 25
 39	 23	74.3	5.8	 20
 40	 23	47.0	10.0	 25
 41	 23	58.0	9.0	 25
 42	 23	46.0	8.4	 20
 43	 23	268.0	49.2	 25
 44	 23	40.0	6.5	 25
 45	 23	51.8	9.6	 16
 46	 23	124.3	18.8	 20
 47	 23	85.0	13.6	 20
 48	 23	481.0	30.1	 16
 49	 23	47.0	7.9	 25
 50	 23	46.0	7.5	 25
 51	 23	574.3	57.0	 20
 52	 23	131.0	14.0	 25
 53	 23	182.0	23.0	 25
 54	 23	181.0	16.3	 20
 55	 23	65.0	11.2	 25
 56	 23	39.3	5.6	 20
 57	 23	76.0	8.2	 16
 58	 23	47.0	9.3	 20
 59	 23	43.3	6.8	 20
 60	 23	150.0	24.3	 20
 61	 23	48.0	7.1	 25
 62	 23	64.0	10.1	 25
 63	 23	55.0	7.7	 20
 64	 23	64.0	10.9	 25
 65	 23	68.0	10.9	 25
 66	 23	326.5	32.1	 20
 67	 23	58.0	9.3	 20
 68	 23	215.5	37.8	 20
 69	 23	187.0	28.2	 16
 70	 23	1406.0	166.1	 20
 71	 23	69.3	14.3	 20
 72	 23	68.0	9.5	 25
 73	 23	64.0	10.9	 25
 74	 23	80.5	12.8	 20
 75	 23	58.0	10.1	 25
 76	 23	145.0	20.3	 25
 77	 23	46.3	6.9	 20
 78	 23	80.8	10.5	 20
 79	 23	86.3	31.2	 20
 80	 23	57.8	7.3	 16
 81	 23	44.0	7.5	 20
 82	 23	43.0	4.4	 25
 83	 23	48.3	6.4	 20
 84	 23	86.0	11.9	 25
 85	 23	59.0	6.9	 25
 86	 23	137.5	21.2	 20
 87	 23	80.0	14.0	 25
 88	 23	52.0	8.9	 25
 89	 23	90.8	11.8	 16
 90	 23	168.0	24.3	 20
 91	 23	92.3	11.4	 20
 92	 23	280.8	30.8	 20
 93	 23	459.0	59.2	 25
 94	 23	56.0	8.0	 25
 95	 23	48.0	19.1	 20
 96	 23	94.0	17.0	 25
 97	 23	166.0	16.3	 25
 98	 23	89.5	12.4	 20
 99	 23	48.0	6.2	 25
100	 23	67.8	9.9	 20
101	 23	61.5	7.7	 16
102	 23	56.8	10.8	 20
103	 23	124.0	18.1	 25
104	 23	71.3	13.3	 20
105	 23	136.0	16.1	 25
106	 23	54.0	9.6	 25
107	 23	168.0	20.7	 20
108	 23	287.0	29.0	 25
109	 23	70.0	11.0	 25
110	 23	150.3	16.9	 20
111	 23	71.8	11.4	 20
112	 23	139.0	21.7	 20
113	 23	49.0	9.3	 16
114	 23	60.0	8.1	 25
115	 23	90.0	17.0	 25
116	 23	82.8	14.6	 20
117	 23	45.0	8.9	 25
118	 23	67.0	10.4	 25
119	 23	233.0	22.5	 20
120	 23	101.0	13.3	 25
121	 23	96.3	9.2	 20
122	 23	76.3	10.4	 16
123	 23	846.0	67.1	 20
124	 23	217.5	25.3	 20
125	 23	325.3	33.6	 20
126	 23	299.0	25.2	 25
127	 23	371.0	37.5	 25
128	 23	304.5	22.2	 20
129	 23	111.0	17.1	 25
130	 23	63.0	9.3	 25
131	 23	52.0	9.9	 20
132	 23	365.5	36.6	 20
133	 23	66.8	13.8	 20
134	 23	177.3	22.0	 16
135	 23	74.0	12.0	 20
136	 23	67.0	9.3	 25
137	 23	57.5	7.4	 20
138	 23	201.0	25.3	 25
139	 23	56.0	10.1	 25
140	 23	46.0	6.4	 20
141	 23	61.0	9.1	 25
142	 23	239.0	22.7	 25
143	 23	96.3	13.0	 16
144	 23	501.8	42.7	 20
145	 23	172.8	33.1	 20
146	 23	433.3	26.8	 16
147	 23	1215.0	67.1	 25
148	 23	1277.0	87.9	 25
149	 23	103.3	18.0	 20
150	 23	175.0	22.7	 25
151	 23	91.5	10.7	 20
152	 23	99.0	18.8	 25
153	 23	106.0	13.7	 25
154	 23	50.8	6.0	 16
155	 23	55.3	10.3	 20
156	 23	78.0	7.7	 20
157	 23	88.0	12.6	 16
158	 23	47.0	9.9	 25
159	 23	59.0	8.1	 25
160	 23	52.5	8.0	 20
161	 23	71.0	11.4	 25
162	 23	310.0	27.5	 25
163	 23	74.8	14.6	 20
164	 23	50.0	13.6	 25
165	 23	49.5	10.5	 20
166	 23	59.0	7.9	 16
167	 23	61.5	9.0	 20
168	 23	57.0	9.0	 25
169	 23	134.5	17.5	 20
170	 23	86.0	12.4	 25
171	 23	145.0	20.2	 25
172	 23	63.0	5.9	 20
173	 23	82.0	15.8	 25
174	 23	212.0	20.7	 25
175	 23	71.5	10.5	 20
176	 23	136.8	17.9	 20
177	 23	84.0	11.9	 20
178	 23	227.0	19.9	 16
179	 23	64.0	10.1	 25
180	 23	51.0	7.3	 25
181	 23	41.0	5.3	 20
182	 23	46.0	7.6	 25
183	 23	44.0	9.5	 25
184	 23	76.3	7.5	 20
185	 23	69.0	9.6	 25
186	 23	105.3	13.8	 20
187	 23	293.0	33.9	 16
188	 23	124.3	17.7	 20
189	 23	79.8	12.9	 20
190	 23	49.3	9.1	 20
191	 23	73.0	11.1	 25
192	 23	65.0	11.2	 25
193	 23	67.0	8.7	 20
194	 23	59.0	9.2	 25
195	 23	65.0	9.1	 25
196	 23	50.0	7.1	 20
197	 23	620.0	66.6	 20
198	 23	717.5	43.3	 20
199	 23	158.3	19.4	 16
200	 23	49.0	7.1	 20
201	 23	59.0	10.8	 25
202	 23	82.3	9.7	 20
203	 23	46.0	7.7	 25
204	 23	45.0	7.4	 25
205	 23	62.3	10.3	 20
206	 23	55.0	10.6	 25
207	 23	50.0	7.3	 25
208	 23	48.3	11.1	 16
209	 23	43.5	6.0	 20
210	 23	45.0	9.8	 20
211	 23	46.5	8.0	 16
212	 23	46.0	7.6	 25
213	 23	41.0	8.7	 25
214	 23	41.0	6.0	 20
215	 23	43.0	7.1	 25
216	 23	43.0	7.1	 25
217	 23	50.5	8.1	 20
218	 23	59.0	9.3	 25
219	 23	76.8	11.6	 20
220	 23	261.5	36.6	 16
221	 23	43.3	7.4	 20
222	 23	50.8	9.7	 20
223	 23	53.0	9.5	 20
224	 23	128.0	16.3	 25
225	 23	40.0	6.6	 25
226	 23	53.5	8.1	 20
227	 23	44.0	7.2	 25
228	 23	53.0	8.7	 25
229	 23	51.0	5.4	 20
230	 23	2271.5	307.1	 20
231	 23	60.0	7.7	 16
232	 23	85.3	12.9	 20
233	 23	118.0	17.1	 25
234	 23	114.3	12.5	 20
235	 23	323.0	21.9	 25
236	 23	139.0	31.7	 25
237	 23	74.3	11.0	 20
238	 23	66.0	10.7	 25
239	 23	90.0	14.7	 25
240	 23	91.0	14.2	 20
241	 23	253.5	23.6	 20
242	 23	123.3	19.0	 20
243	 23	71.0	11.3	 16
244	 23	73.0	10.0	 25
245	 23	53.0	9.6	 25
246	 23	47.0	4.9	 20
247	 23	124.0	20.2	 25
248	 23	318.0	25.1	 25
249	 23	117.0	16.2	 20
250	 23	430.0	52.2	 25
251	 23	197.0	20.7	 25
252	 23	84.5	12.3	 16
253	 23	92.0	17.3	 20
254	 23	107.8	14.4	 20
255	 23	1685.8	69.1	 20
256	 23	1934.0	92.9	 25
257	 23	74.0	9.7	 25
258	 23	87.0	11.4	 20
259	 23	267.0	26.8	 25
260	 23	55.0	8.6	 25
261	 23	48.0	9.0	 20
262	 23	47.0	6.5	 20
263	 23	60.0	8.8	 20
264	 23	67.3	11.0	 16
265	 23	56.3	9.2	 20
266	 23	54.0	7.3	 25
267	 23	45.0	7.0	 20
268	 23	52.0	9.3	 25
269	 23	46.0	8.0	 25
270	 23	74.5	9.8	 20
271	 23	78.0	10.5	 25
272	 23	54.0	8.1	 25
273	 23	42.0	6.7	 16
274	 23	54.5	8.6	 20
275	 23	52.0	9.3	 20
276	 23	59.8	7.5	 16
277	 23	45.0	8.7	 25
278	 23	44.0	7.6	 25
279	 23	92.0	11.0	 20
280	 23	103.0	14.2	 25
281	 23	67.0	11.2	 25
282	 23	47.3	6.3	 20
283	 23	51.0	8.8	 25
284	 23	598.3	65.1	 20
285	 23	117.5	11.8	 16
286	 23	79.3	9.9	 20
287	 23	45.8	10.1	 20
288	 23	45.5	7.0	 20
289	 23	47.0	7.4	 25
290	 23	105.0	14.5	 25
291	 23	53.0	5.2	 20
292	 23	189.0	26.4	 25
293	 23	97.0	14.3	 25
294	 23	224.5	26.1	 20
295	 23	398.0	51.3	 20
296	 23	110.0	14.0	 20
297	 23	82.3	10.5	 16
298	 23	164.3	18.3	 20
299	 23	221.0	25.4	 25
300	 23	49.5	7.6	 20
301	 23	432.0	50.3	 25
302	 23	51.0	7.4	 25
303	 23	48.5	8.2	 20
304	 23	60.0	8.0	 25
305	 23	55.0	8.3	 25
306	 23	52.3	7.3	 16
307	 23	55.3	8.8	 20
308	 23	70.5	9.9	 20
309	 23	58.3	9.9	 20
310	 23	325.0	32.8	 25
311	 23	138.3	15.2	 20
312	 23	101.0	13.9	 25
313	 23	67.0	13.4	 25
314	 23	45.0	9.3	 20
315	 23	439.0	102.0	 25
316	 23	93.0	19.1	 25
317	 23	49.0	7.3	 16
318	 23	75.5	18.6	 20
319	 23	46.0	9.1	 20
320	 23	67.5	10.7	 20
321	 23	219.0	37.7	 25
322	 23	305.0	47.0	 25
323	 23	2203.3	216.7	 20
324	 23	58.0	9.9	 25
325	 23	48.0	7.0	 25
326	 23	48.3	9.7	 20
327	 23	58.3	10.8	 20
328	 23	48.0	7.2	 20
329	 23	53.3	7.6	 16
330	 23	248.8	49.1	 20
331	 23	116.0	15.4	 25
332	 23	150.3	19.6	 20
333	 23	106.0	13.2	 25
334	 23	327.0	47.3	 25
335	 23	282.8	27.7	 20
336	 23	642.0	64.3	 25
337	 23	622.0	41.6	 25
338	 23	1045.8	54.1	 16
339	 23	139.0	39.9	 20
340	 23	222.5	20.6	 20
341	 23	80.5	12.8	 16
342	 23	118.0	20.7	 25
343	 23	84.0	13.2	 25
344	 23	87.5	8.0	 20
345	 23	111.0	14.6	 25
346	 23	84.0	12.6	 25
347	 23	65.3	15.1	 20
348	 23	130.0	24.0	 25
349	 23	493.0	48.3	 20
350	 23	925.8	52.4	 16
351	 23	222.8	22.8	 20
352	 23	56.0	7.1	 20
353	 23	69.0	12.2	 20
354	 23	200.0	29.3	 25
355	 23	243.0	23.8	 25
356	 23	87.8	13.7	 20
357	 23	48.0	6.0	 25
358	 23	59.0	9.4	 25
359	 23	92.3	16.5	 20
360	 23	134.8	31.0	 20
361	 23	135.8	22.6	 20
362	 23	587.5	45.9	 16
363	 23	826.0	76.4	 20
364	 23	91.0	15.8	 25
365	 23	46.0	7.6	 20
366	 23	45.0	6.4	 25
367	 23	48.0	7.1	 25
368	 23	1079.8	214.2	 20
369	 23	150.0	24.5	 25
370	 23	130.0	15.8	 25
371	 23	148.8	22.4	 16
372	 23	189.3	21.6	 20
373	 23	83.8	11.2	 20
374	 23	68.3	10.0	 16
375	 23	164.0	18.7	 25
376	 23	149.0	15.8	 25
377	 23	115.5	30.1	 20
378	 23	184.0	32.7	 25
379	 23	60.0	7.8	 25
380	 23	68.3	12.0	 20
381	 23	57.0	7.1	 25
382	 23	94.5	16.2	 20
383	 23	231.0	23.2	 16
384	 23	117.0	14.3	 20
385	 23	51.0	10.8	 25
386	 23	45.3	7.7	 20
387	 23	45.0	6.5	 25
388	 23	64.0	11.8	 25
389	 23	255.8	35.2	 20
390	 23	52.0	8.1	 25
391	 23	64.5	9.6	 20
392	 23	47.0	7.5	 25
393	 23	165.0	17.4	 20
394	 23	54.8	8.5	 16
395	 23	56.8	10.4	 20
396	 23	64.0	9.6	 25
397	 23	183.0	23.2	 20
398	 23	195.0	27.6	 25
399	 23	116.0	12.9	 25
400	 23	75.3	9.4	 20
401	 23	53.0	10.4	 25
402	 23	62.0	9.9	 25
403	 23	111.3	15.0	 16
404	 23	447.5	47.0	 20
405	 23	280.8	18.6	 20
406	 23	388.0	30.7	 16
407	 23	222.0	24.9	 25
408	 23	175.0	24.8	 25
409	 23	53.0	6.5	 20
410	 23	47.0	6.7	 25
411	 23	76.0	14.0	 25
412	 23	319.8	42.4	 20
413	 23	392.0	58.2	 25
414	 23	457.0	43.1	 20
415	 23	237.3	21.2	 16
416	 23	165.3	19.1	 20
417	 23	105.0	15.4	 20
418	 23	54.0	7.8	 20
419	 23	65.0	12.1	 25
420	 23	42.0	8.0	 25
421	 23	48.5	8.9	 20
422	 23	52.0	7.4	 25
423	 23	44.0	7.5	 25
424	 23	70.3	11.6	 20
425	 23	52.5	5.3	 20
426	 23	52.0	8.5	 20
427	 23	53.0	8.5	 16
428	 23	45.0	7.3	 20
429	 23	71.0	11.6	 25
430	 23	52.0	8.4	 20
431	 23	48.0	7.0	 25
432	 23	156.0	26.9	 25
433	 23	75.3	11.0	 20
434	 23	175.0	28.9	 25
435	 23	73.0	11.0	 25
436	 23	311.3	24.0	 16
437	 23	56.5	10.0	 20
438	 23	102.8	16.4	 20
439	 23	101.3	15.6	 16
440	 23	1012.0	116.6	 25
441	 23	95.0	15.7	 25
442	 23	242.5	29.0	 20
443	 23	117.0	18.7	 25
444	 23	122.0	23.0	 25
445	 23	56.3	7.7	 20
446	 23	149.0	21.8	 25
447	 23	481.3	37.2	 20
448	 23	613.8	47.2	 16
449	 23	92.8	10.7	 20
450	 23	181.0	28.7	 25
451	 23	51.0	6.5	 20
452	 23	474.0	68.3	 25
453	 23	254.0	20.5	 25
454	 23	101.0	14.4	 20
455	 23	116.0	15.5	 25
456	 23	234.0	44.9	 25
457	 23	60.3	8.2	 20
458	 23	63.3	8.4	 20
459	 23	54.0	5.7	 20
460	 23	61.5	11.3	 16
461	 23	56.0	6.9	 25
462	 23	48.0	7.8	 25
463	 23	58.3	10.0	 20
464	 23	86.0	12.1	 25
465	 23	90.0	14.9	 25
466	 23	122.0	15.8	 20
467	 23	158.0	26.9	 25
468	 23	72.0	9.3	 25
469	 23	144.0	11.8	 16
470	 23	113.8	14.5	 20
471	 23	75.5	9.0	 16
472	 23	61.0	11.1	 25
473	 23	60.0	11.0	 25
474	 23	89.0	13.1	 20
475	 23	62.0	10.9	 25
476	 23	50.0	8.4	 25
477	 23	62.3	7.8	 20
478	 23	46.0	6.3	 25
479	 23	46.3	9.0	 20
480	 23	51.3	8.8	 16
481	 23	58.0	10.4	 20
482	 23	65.8	8.4	 20
483	 23	70.3	10.6	 20
484	 23	67.0	9.8	 25
485	 23	68.0	11.5	 25
486	 23	117.0	9.7	 20
487	 23	106.0	24.1	 25
488	 23	57.0	9.8	 25
489	 23	209.0	38.9	 20
490	 23	77.5	14.5	 20
491	 23	129.5	21.4	 20
492	 23	186.3	21.8	 16
493	 23	45.3	9.2	 20
494	 23	150.0	26.3	 25
495	 23	65.0	10.1	 20
496	 23	82.0	13.9	 25
497	 23	84.0	21.7	 25
498	 23	77.3	9.8	 20
499	 23	183.0	28.4	 25
500	 23	99.0	16.7	 25
501	 23	73.3	11.7	 16
502	 23	61.5	8.5	 20
503	 23	76.3	10.3	 20
504	 23	118.3	16.4	 16
505	 23	719.0	43.8	 25
506	 23	761.0	74.3	 25
507	 23	200.3	20.1	 20
508	 23	620.0	58.6	 25
509	 23	67.0	11.7	 25
510	 23	109.5	12.5	 20
511	 23	110.0	18.1	 25
512	 23	1526.0	143.5	 20
513	 23	144.3	20.8	 16
514	 23	554.5	58.6	 20
515	 23	213.3	24.1	 20
516	 23	108.5	15.5	 20
517	 23	53.0	7.9	 25
518	 23	63.0	11.0	 25
519	 23	196.8	27.0	 20
520	 23	252.0	30.5	 25
521	 23	2297.0	356.1	 25
522	 23	121.0	20.1	 20
523	 23	69.5	21.0	 20
524	 23	55.3	8.9	 20
525	 23	151.0	16.0	 16
526	 23	90.0	14.6	 25
527	 23	88.0	14.0	 25
528	 23	488.5	27.6	 20
529	 23	85.0	18.0	 25
530	 23	68.0	12.6	 25
531	 23	160.3	21.6	 20
532	 23	222.0	34.4	 25
533	 23	2369.0	352.8	 25
534	 23	774.8	38.7	 16
535	 23	517.3	39.1	 20
536	 23	101.5	13.2	 20
537	 23	161.3	18.9	 20
538	 23	209.0	18.7	 25
539	 23	146.0	18.0	 25
540	 23	80.0	9.1	 20
541	 23	117.0	15.6	 25
542	 23	106.0	11.9	 25
543	 23	52.3	7.6	 20
544	 23	78.3	8.9	 20
545	 23	188.8	24.1	 20
546	 23	50.8	7.3	 16
547	 23	50.5	8.3	 20
548	 23	46.0	8.5	 25
549	 23	206.0	22.5	 20
550	 23	44.0	6.0	 25
551	 23	46.5	7.6	 20
552	 23	47.0	7.9	 25
553	 23	50.0	8.4	 25
554	 23	60.0	11.5	 20
555	 23	63.3	7.7	 20
556	 23	57.3	7.3	 20
557	 23	54.0	6.0	 16
558	 23	127.3	17.2	 20
559	 23	53.0	8.7	 25
560	 23	137.3	16.1	 20
561	 23	800.0	85.3	 25
562	 23	1342.0	188.2	 25
563	 23	103.0	11.1	 20
564	 23	235.0	26.0	 25
565	 23	192.0	33.0	 25
566	 23	141.5	19.7	 16
567	 23	98.0	17.8	 20
568	 23	64.0	10.2	 20
569	 23	57.5	9.3	 16
570	 23	50.0	7.3	 25
571	 23	48.0	7.2	 25
572	 23	48.3	7.5	 20
573	 23	101.0	12.3	 25
574	 23	106.0	20.9	 25
575	 23	1118.0	225.5	 20
576	 23	92.0	14.9	 25
577	 23	55.3	9.8	 20
578	 23	43.0	6.7	 16
579	 23	43.0	6.3	 20
580	 23	64.3	11.6	 20
581	 23	59.5	7.9	 20
582	 23	48.0	7.2	 25
583	 23	104.0	16.3	 25
584	 23	679.0	128.1	 20
585	 23	661.0	117.1	 25
586	 23	231.0	33.6	 25
587	 23	223.0	47.0	 20
588	 23	51.3	6.5	 20
589	 23	120.3	12.8	 20
590	 23	602.0	63.9	 16
591	 23	54.0	9.0	 25
592	 23	315.0	42.1	 25
593	 23	288.3	32.3	 20
594	 23	45.0	6.6	 25
595	 23	44.0	8.7	 25
596	 23	56.5	9.0	 20
597	 23	109.0	16.3	 25
598	 23	250.0	59.8	 25
599	 23	53.5	10.6	 16
600	 23	46.5	7.9	 20
601	 23	46.0	7.2	 20
602	 23	44.0	5.9	 20
603	 23	47.0	7.2	 25
604	 23	90.0	9.1	 25
605	 23	438.3	38.3	 20
606	 23	669.0	83.4	 25
607	 23	66.0	8.6	 25
608	 23	51.0	7.4	 20
609	 23	46.0	6.0	 25
610	 23	47.3	9.7	 20
611	 23	52.3	9.5	 16
612	 23	50.5	9.3	 20
613	 23	118.0	19.6	 25
614	 23	80.3	9.0	 20
615	 23	60.0	7.5	 25
616	 23	46.0	9.3	 25
617	 23	63.0	10.0	 20
618	 23	44.0	8.4	 25
619	 23	51.0	7.4	 25
620	 23	147.5	22.1	 16
621	 23	190.3	20.1	 20
622	 23	78.3	14.3	 20
623	 23	295.5	21.8	 16
624	 23	335.0	31.5	 25
625	 23	332.0	30.4	 25
626	 23	828.3	76.5	 20
627	 23	271.0	33.7	 25
628	 23	161.0	28.0	 25
629	 23	92.8	12.0	 20
630	 23	338.0	50.1	 25
631	 23	89.5	12.5	 16
632	 23	128.5	10.7	 20
633	 23	111.3	14.7	 20
634	 23	54.5	8.4	 16
635	 23	79.0	13.2	 25
636	 23	255.0	37.9	 25
637	 23	388.0	54.7	 20
638	 23	1194.0	190.3	 25
639	 23	58.0	8.1	 25
  0	 24	1750.8	305.5	 20
  1	 24	53.0	11.0	 25
  2	 24	68.0	11.7	 25
  3	 24	48.8	7.9	 20
  4	 24	44.0	8.3	 25
  5	 24	49.0	10.5	 25
  6	 24	50.0	5.6	 16
  7	 24	63.3	12.0	 20
  8	 24	40.5	7.6	 20
  9	 24	41.0	4.8	 20
 10	 24	44.0	7.0	 25
 11	 24	45.0	6.6	 25
 12	 24	41.0	4.7	 20
 13	 24	42.0	6.6	 25
 14	 24	42.0	8.0	 25
 15	 24	45.5	7.8	 20
 16	 24	64.0	10.8	 25
 17	 24	47.3	6.9	 20
 18	 24	50.0	6.5	 16
 19	 24	60.3	7.3	 20
 20	 24	43.0	6.0	 25
 21	 24	43.5	7.0	 20
 22	 24	45.0	7.1	 25
 23	 24	49.0	8.0	 25
 24	 24	56.5	11.0	 20
 25	 24	70.0	11.5	 25
 26	 24	151.0	20.4	 25
 27	 24	252.8	19.8	 16
 28	 24	223.8	36.5	 20
 29	 24	103.8	15.0	 20
 30	 24	355.0	22.3	 16
 31	 24	115.0	17.9	 25
 32	 24	144.0	26.0	 25
 33	 24	93.3	13.4	 20
 34	 24	111.0	14.5	 25
 35	 24	50.0	7.3	 25
 36	 24	91.0	15.3	 20
 37	 24	188.0	19.5	 25
 38	 24	65.5	11.6	 20
 39	 24	59.3	6.8	 16
 40	 24	51.0	9.5	 20
 41	 24	45.0	6.4	 20
 42	 24	44.5	7.9	 20
 43	 24	64.0	10.5	 25
 44	 24	43.0	9.9	 25
 45	 24	46.3	7.1	 20
 46	 24	61.0	8.4	 25
 47	 24	50.0	7.2	 25
 48	 24	79.0	15.7	 20
 49	 24	42.3	5.6	 20
 50	 24	46.8	8.4	 16
 51	 24	194.8	41.5	 20
 52	 24	78.5	10.8	 20
 53	 24	97.3	16.2	 20
 54	 24	83.0	9.7	 25
 55	 24	53.0	7.7	 25
 56	 24	47.3	8.6	 20
 57	 24	49.0	7.8	 25
 58	 24	43.0	6.4	 25
 59	 24	46.3	8.5	 20
 60	 24	48.3	7.1	 20
 61	 24	41.8	8.9	 20
 62	 24	46.3	7.2	 16
 63	 24	49.0	8.2	 20
 64	 24	52.0	10.6	 25
 65	 24	60.8	8.9	 20
 66	 24	67.0	9.4	 25
 67	 24	47.0	7.4	 25
 68	 24	127.5	20.3	 20
 69	 24	267.0	45.7	 25
 70	 24	314.0	38.4	 25
 71	 24	55.5	11.0	 16
 72	 24	53.5	7.9	 20
 73	 24	52.3	8.7	 20
 74	 24	65.3	10.6	 20
 75	 24	51.0	7.2	 25
 76	 24	53.0	8.2	 25
 77	 24	47.0	8.8	 20
 78	 24	49.0	6.6	 25
 79	 24	151.0	16.1	 25
 80	 24	67.3	9.7	 20
 81	 24	43.0	5.7	 25
 82	 24	44.3	6.5	 20
 83	 24	37.3	6.1	 16
 84	 24	55.3	6.2	 20
 85	 24	67.0	9.7	 25
 86	 24	100.5	18.1	 20
 87	 24	57.0	13.7	 25
 88	 24	54.0	9.8	 25
 89	 24	146.3	16.2	 20
 90	 24	233.0	15.4	 25
 91	 24	151.0	15.6	 25
 92	 24	408.0	27.2	 16
 93	 24	229.3	35.6	 20
 94	 24	48.3	6.7	 20
 95	 24	46.8	7.5	 16
 96	 24	77.0	14.3	 25
 97	 24	347.0	37.7	 25
 98	 24	57.0	7.3	 20
 99	 24	57.0	9.6	 25
100	 24	65.0	8.2	 25
101	 24	64.3	7.9	 20
102	 24	49.0	7.9	 25
103	 24	54.3	7.2	 20
104	 24	51.3	6.1	 16
105	 24	81.8	11.4	 20
106	 24	44.3	5.7	 20
107	 24	48.5	6.9	 20
108	 24	56.0	10.1	 25
109	 24	43.0	6.5	 25
110	 24	53.0	9.7	 20
111	 24	54.0	9.9	 25
112	 24	61.0	10.4	 25
113	 24	40.8	7.8	 20
114	 24	95.3	16.7	 20
115	 24	46.0	6.7	 20
116	 24	71.3	10.1	 16
117	 24	45.8	9.4	 20
118	 24	55.0	9.8	 25
119	 24	118.0	15.0	 20
120	 24	85.0	19.3	 25
121	 24	74.0	9.8	 25
122	 24	69.0	10.8	 20
123	 24	370.0	42.0	 25
124	 24	141.0	16.5	 25
125	 24	251.3	26.6	 16
126	 24	285.8	18.3	 20
127	 24	186.0	18.2	 20
128	 24	151.3	18.2	 16
129	 24	50.0	8.9	 25
130	 24	47.3	7.8	 20
131	 24	48.0	5.4	 25
132	 24	126.0	17.0	 25
133	 24	51.3	8.9	 20
134	 24	66.0	6.4	 25
135	 24	53.0	9.1	 25
136	 24	54.0	8.5	 16
137	 24	52.3	7.9	 20
138	 24	67.5	8.6	 20
139	 24	48.0	6.9	 20
140	 24	58.0	8.3	 25
141	 24	52.0	7.8	 25
142	 24	378.0	38.9	 20
143	 24	113.0	17.7	 25
144	 24	213.0	25.6	 25
145	 24	210.5	18.9	 20
146	 24	815.0	63.2	 25
147	 24	448.0	41.6	 20
148	 24	785.3	77.7	 16
149	 24	209.8	31.9	 20
150	 24	236.0	24.5	 25
151	 24	112.3	14.4	 20
152	 24	62.0	8.9	 25
153	 24	156.0	17.7	 25
154	 24	53.5	10.1	 20
155	 24	62.0	8.9	 25
156	 24	74.0	11.4	 25
157	 24	150.5	16.1	 20
158	 24	49.0	7.2	 20
159	 24	50.0	7.5	 20
160	 24	56.8	10.2	 16
161	 24	48.0	6.9	 25
162	 24	193.0	19.3	 25
163	 24	51.3	8.6	 20
164	 24	49.0	6.6	 25
165	 24	48.0	7.1	 25
166	 24	69.0	8.3	 20
167	 24	53.0	9.6	 25
168	 24	48.0	7.1	 20
169	 24	59.0	8.3	 16
170	 24	117.8	17.5	 20
171	 24	221.0	24.0	 20
172	 24	75.0	12.7	 20
173	 24	84.0	13.3	 25
174	 24	126.0	20.1	 25
175	 24	106.3	13.1	 20
176	 24	128.0	19.3	 25
177	 24	60.0	9.3	 25
178	 24	68.3	14.6	 20
179	 24	54.5	9.8	 20
180	 24	48.3	8.1	 20
181	 24	40.5	8.0	 16
182	 24	46.5	9.1	 20
183	 24	42.0	4.8	 25
184	 24	89.5	11.2	 20
185	 24	83.0	10.6	 25
186	 24	94.0	14.6	 25
187	 24	95.3	19.8	 20
188	 24	73.0	9.6	 25
189	 24	56.0	8.2	 25
190	 24	50.3	6.8	 16
191	 24	58.0	7.6	 20
192	 24	55.0	8.9	 20
193	 24	57.3	10.9	 16
194	 24	51.0	8.8	 25
195	 24	45.0	7.1	 25
196	 24	44.3	7.4	 20
197	 24	372.0	47.2	 25
198	 24	378.0	22.1	 25
199	 24	67.0	9.7	 20
200	 24	48.0	14.5	 25
201	 24	48.5	5.8	 20
202	 24	63.3	7.4	 16
203	 24	43.5	7.0	 20
204	 24	45.3	6.5	 20
205	 24	47.3	7.3	 20
206	 24	46.0	6.4	 25
207	 24	47.0	7.2	 25
208	 24	43.5	8.6	 20
209	 24	41.0	5.5	 25
210	 24	44.5	8.8	 20
211	 24	40.0	7.3	 25
212	 24	43.5	6.6	 20
213	 24	43.3	8.2	 16
214	 24	45.0	7.7	 20
215	 24	44.0	9.5	 25
216	 24	47.3	7.4	 20
217	 24	46.0	6.8	 25
218	 24	49.0	7.7	 25
219	 24	44.3	10.7	 20
220	 24	57.0	8.2	 25
221	 24	39.0	7.0	 25
222	 24	49.3	10.6	 20
223	 24	44.3	6.5	 20
224	 24	46.3	6.8	 20
225	 24	43.3	7.8	 16
226	 24	50.0	8.5	 25
227	 24	47.0	8.2	 25
228	 24	54.0	10.1	 20
229	 24	47.0	8.2	 25
230	 24	411.0	67.3	 25
231	 24	54.5	9.0	 20
232	 24	183.0	27.4	 25
233	 24	130.0	18.2	 20
234	 24	107.3	15.4	 16
235	 24	604.8	50.2	 20
236	 24	201.0	17.5	 20
237	 24	73.0	9.8	 20
238	 24	59.0	9.1	 25
239	 24	60.0	7.5	 25
240	 24	64.3	10.9	 20
241	 24	96.0	14.4	 25
242	 24	65.0	12.8	 25
243	 24	55.3	8.0	 20
244	 24	54.8	8.2	 20
245	 24	46.3	7.6	 20
246	 24	49.3	8.6	 16
247	 24	58.5	9.2	 20
248	 24	243.0	26.2	 25
249	 24	156.3	15.7	 20
250	 24	169.0	21.9	 25
251	 24	126.0	13.3	 25
252	 24	56.3	9.8	 20
253	 24	177.0	25.1	 25
254	 24	279.0	24.2	 25
255	 24	668.5	33.4	 16
256	 24	756.0	53.4	 20
257	 24	81.0	12.9	 20
258	 24	65.8	11.6	 16
259	 24	62.0	8.5	 25
260	 24	45.0	7.4	 25
261	 24	45.3	6.6	 20
262	 24	58.0	47.2	 25
263	 24	52.0	10.4	 25
264	 24	61.0	10.8	 20
265	 24	57.0	7.1	 25
266	 24	47.8	9.2	 20
267	 24	43.5	6.1	 16
268	 24	55.3	7.7	 20
269	 24	45.3	6.9	 20
270	 24	78.0	14.0	 20
271	 24	59.0	9.4	 25
272	 24	44.0	7.7	 25
273	 24	46.3	10.5	 20
274	 24	44.0	7.0	 25
275	 24	45.0	6.4	 25
276	 24	60.3	11.1	 20
277	 24	44.3	6.1	 20
278	 24	46.3	6.7	 20
279	 24	66.0	11.1	 16
280	 24	57.0	10.2	 20
281	 24	44.0	6.4	 25
282	 24	46.3	7.1	 20
283	 24	49.0	7.6	 25
284	 24	106.0	16.7	 25
285	 24	49.3	6.8	 20
286	 24	66.0	10.1	 25
287	 24	48.0	38.4	 25
288	 24	46.3	6.0	 16
289	 24	47.8	6.9	 20
290	 24	85.0	12.4	 16
291	 24	47.0	6.9	 25
292	 24	94.0	12.1	 25
293	 24	57.8	9.7	 20
294	 24	137.0	20.4	 25
295	 24	267.0	21.9	 25
296	 24	179.8	21.4	 20
297	 24	173.0	22.1	 25
298	 24	187.0	27.2	 25
299	 24	145.8	18.8	 16
300	 24	53.3	7.1	 20
301	 24	175.5	25.1	 20
302	 24	55.3	9.8	 20
303	 24	52.0	7.2	 25
304	 24	54.0	7.1	 25
305	 24	42.3	6.4	 20
306	 24	49.0	8.3	 25
307	 24	60.0	10.0	 25
308	 24	60.0	9.8	 20
309	 24	52.3	10.5	 20
310	 24	118.3	16.7	 20
311	 24	65.3	10.1	 16
312	 24	67.3	7.8	 20
313	 24	61.0	6.7	 25
314	 24	45.0	8.1	 20
315	 24	47.0	7.2	 25
316	 24	48.0	6.8	 25
317	 24	42.5	5.0	 20
318	 24	45.0	7.4	 25
319	 24	43.0	6.7	 25
320	 24	45.3	7.9	 16
321	 24	65.0	13.0	 20
322	 24	93.3	14.7	 20
323	 24	445.3	33.8	 16
324	 24	48.0	7.6	 25
325	 24	49.0	6.9	 25
326	 24	49.3	7.0	 20
327	 24	53.0	9.5	 25
328	 24	47.0	4.0	 25
329	 24	45.3	7.4	 20
330	 24	56.0	9.5	 25
331	 24	59.0	10.2	 20
332	 24	160.3	23.5	 16
333	 24	83.0	13.0	 20
334	 24	77.5	13.9	 20
335	 24	114.0	13.2	 20
336	 24	207.0	22.4	 25
337	 24	327.0	31.1	 25
338	 24	1924.3	93.8	 20
339	 24	148.0	76.4	 25
340	 24	97.0	17.7	 25
341	 24	102.8	14.4	 20
342	 24	83.0	10.8	 20
343	 24	79.5	12.5	 20
344	 24	124.3	18.7	 16
345	 24	183.5	19.8	 20
346	 24	71.0	12.3	 25
347	 24	65.3	9.3	 20
348	 24	71.0	10.7	 25
349	 24	549.0	64.3	 25
350	 24	221.0	39.7	 20
351	 24	126.0	23.4	 25
352	 24	76.0	13.0	 25
353	 24	53.3	11.4	 16
354	 24	87.0	10.2	 20
355	 24	111.3	18.3	 20
356	 24	66.0	9.5	 20
357	 24	48.0	7.4	 25
358	 24	52.0	13.0	 25
359	 24	48.5	10.1	 20
360	 24	47.0	7.8	 25
361	 24	61.0	11.3	 25
362	 24	297.8	66.2	 20
363	 24	518.0	43.8	 25
364	 24	91.3	14.7	 20
365	 24	51.3	8.8	 16
366	 24	45.3	6.5	 20
367	 24	49.0	7.5	 25
368	 24	115.0	20.3	 20
369	 24	234.0	19.3	 25
370	 24	96.3	12.4	 20
371	 24	60.0	10.0	 25
372	 24	64.0	10.9	 25
373	 24	70.0	9.5	 20
374	 24	53.0	9.6	 25
375	 24	69.0	12.1	 20
376	 24	67.3	13.9	 16
377	 24	84.0	10.5	 20
378	 24	91.0	9.6	 25
379	 24	46.0	4.9	 20
380	 24	57.0	8.7	 25
381	 24	51.0	10.2	 25
382	 24	70.5	8.7	 20
383	 24	122.0	19.1	 25
384	 24	66.0	7.4	 25
385	 24	52.5	9.9	 16
386	 24	47.5	6.8	 20
387	 24	40.5	5.9	 20
388	 24	50.5	11.3	 16
389	 24	59.0	7.5	 25
390	 24	49.0	7.6	 25
391	 24	53.8	9.5	 20
392	 24	47.0	9.2	 25
393	 24	80.0	10.9	 25
394	 24	85.8	11.3	 20
395	 24	60.0	10.3	 25
396	 24	64.5	8.8	 20
397	 24	157.5	22.5	 16
398	 24	90.3	13.8	 20
399	 24	63.3	10.8	 20
400	 24	125.8	16.5	 20
401	 24	50.0	7.3	 25
402	 24	60.0	11.8	 25
403	 24	54.0	8.7	 20
404	 24	582.0	65.9	 25
405	 24	150.0	16.7	 25
406	 24	172.5	52.6	 20
407	 24	139.0	13.6	 20
408	 24	87.5	10.2	 20
409	 24	47.3	8.2	 16
410	 24	47.5	7.6	 20
411	 24	61.0	11.5	 25
412	 24	220.5	28.2	 20
413	 24	288.0	40.1	 25
414	 24	641.0	48.4	 25
415	 24	129.3	15.3	 20
416	 24	120.0	12.2	 25
417	 24	136.0	17.4	 25
418	 24	72.3	8.8	 16
419	 24	48.0	7.3	 20
420	 24	43.0	8.5	 20
421	 24	50.5	12.4	 16
422	 24	53.0	10.5	 25
423	 24	49.0	9.0	 25
424	 24	53.3	8.4	 20
425	 24	43.0	5.1	 25
426	 24	49.0	7.9	 25
427	 24	53.3	7.7	 20
428	 24	50.0	11.3	 25
429	 24	52.3	8.0	 20
430	 24	49.8	6.0	 16
431	 24	58.5	8.2	 20
432	 24	56.0	8.9	 25
433	 24	60.3	10.3	 20
434	 24	110.0	14.4	 25
435	 24	77.0	21.2	 25
436	 24	532.0	28.3	 20
437	 24	55.0	7.6	 25
438	 24	59.0	9.6	 25
439	 24	142.0	15.3	 20
440	 24	321.3	33.0	 20
441	 24	82.0	14.1	 20
442	 24	59.3	11.4	 16
443	 24	58.0	11.8	 25
444	 24	47.0	7.4	 25
445	 24	60.5	10.1	 20
446	 24	157.0	14.1	 25
447	 24	208.0	21.9	 25
448	 24	255.3	34.7	 20
449	 24	76.0	11.1	 25
450	 24	86.0	12.3	 16
451	 24	50.0	7.3	 20
452	 24	58.8	8.9	 20
453	 24	122.0	16.9	 16
454	 24	184.0	21.5	 25
455	 24	75.0	9.2	 25
456	 24	300.3	30.4	 20
457	 24	55.0	9.5	 25
458	 24	48.0	7.3	 25
459	 24	51.0	6.8	 20
460	 24	44.0	5.4	 25
461	 24	49.3	6.8	 20
462	 24	46.0	4.7	 16
463	 24	46.0	7.8	 20
464	 24	77.0	10.0	 20
465	 24	48.3	8.5	 20
466	 24	91.0	14.4	 25
467	 24	66.0	11.8	 25
468	 24	79.0	11.1	 20
469	 24	232.0	23.1	 25
470	 24	73.0	10.9	 25
471	 24	109.0	16.3	 20
472	 24	55.3	8.2	 20
473	 24	56.3	10.1	 20
474	 24	46.3	7.7	 16
475	 24	55.5	8.3	 20
476	 24	48.0	7.0	 25
477	 24	62.3	11.6	 20
478	 24	46.0	6.0	 25
479	 24	46.0	8.8	 25
480	 24	45.5	9.1	 20
481	 24	81.0	12.7	 25
482	 24	69.0	8.2	 25
483	 24	50.3	6.3	 16
484	 24	61.3	8.8	 20
485	 24	56.0	11.1	 20
486	 24	59.3	8.8	 16
487	 24	75.0	10.9	 25
488	 24	49.0	10.0	 25
489	 24	79.5	11.9	 20
490	 24	59.0	9.9	 25
491	 24	43.0	7.9	 25
492	 24	46.0	7.9	 20
493	 24	46.0	7.6	 25
494	 24	60.3	7.8	 20
495	 24	46.0	7.3	 16
496	 24	45.0	8.1	 20
497	 24	54.0	8.3	 25
498	 24	52.0	6.5	 20
499	 24	100.0	15.8	 25
500	 24	92.0	10.3	 25
501	 24	79.3	12.5	 20
502	 24	67.0	10.7	 25
503	 24	82.0	12.7	 25
504	 24	195.5	24.9	 20
505	 24	487.3	37.2	 20
506	 24	1378.0	71.5	 20
507	 24	460.0	33.5	 16
508	 24	1335.0	86.0	 25
509	 24	89.0	16.3	 25
510	 24	138.0	15.8	 20
511	 24	102.0	16.3	 25
512	 24	330.0	53.6	 25
513	 24	54.0	11.8	 20
514	 24	384.0	42.6	 25
515	 24	142.0	21.6	 25
516	 24	79.5	13.6	 16
517	 24	53.0	7.0	 20
518	 24	50.3	6.7	 20
519	 24	104.0	15.1	 20
520	 24	639.0	46.4	 25
521	 24	392.0	64.6	 25
522	 24	145.5	14.4	 20
523	 24	55.0	6.5	 25
524	 24	45.0	8.5	 25
525	 24	66.3	13.5	 20
526	 24	84.0	12.4	 20
527	 24	62.5	9.2	 20
528	 24	109.8	10.4	 16
529	 24	69.3	8.6	 20
530	 24	50.0	7.8	 20
531	 24	216.0	20.8	 25
532	 24	115.0	13.2	 25
533	 24	1234.0	87.8	 20
534	 24	324.0	29.1	 25
535	 24	198.0	22.4	 25
536	 24	114.3	14.2	 20
537	 24	106.0	13.3	 20
538	 24	148.3	15.0	 20
539	 24	99.3	12.9	 16
540	 24	82.3	11.8	 20
541	 24	93.0	14.1	 25
542	 24	62.0	7.0	 20
543	 24	50.0	9.2	 25
544	 24	65.0	6.7	 25
545	 24	80.5	12.5	 20
546	 24	53.0	7.5	 25
547	 24	42.0	8.5	 25
548	 24	48.3	6.4	 16
549	 24	52.0	9.7	 20
550	 24	45.3	7.6	 20
551	 24	46.0	7.2	 16
552	 24	46.0	6.8	 25
553	 24	47.0	8.4	 25
554	 24	56.5	9.6	 20
555	 24	50.0	7.7	 25
556	 24	52.0	9.6	 25
557	 24	77.0	12.9	 20
558	 24	61.0	10.3	 25
559	 24	50.0	7.0	 20
560	 24	105.0	10.2	 16
561	 24	593.8	49.8	 20
562	 24	1150.5	111.1	 20
563	 24	226.3	20.6	 20
564	 24	418.0	29.8	 25
565	 24	380.0	41.5	 25
566	 24	135.0	14.2	 20
567	 24	74.0	9.3	 25
568	 24	55.0	6.8	 25
569	 24	67.0	12.1	 20
570	 24	47.5	7.8	 20
571	 24	56.0	10.0	 20
572	 24	51.5	9.7	 16
573	 24	66.0	7.9	 25
574	 24	62.0	8.0	 25
575	 24	211.0	27.8	 20
576	 24	70.0	12.0	 25
577	 24	49.0	6.2	 25
578	 24	46.3	10.1	 20
579	 24	44.0	7.9	 25
580	 24	47.0	8.1	 25
581	 24	55.5	8.8	 16
582	 24	53.0	8.7	 20
583	 24	62.8	12.7	 20
584	 24	233.3	21.5	 20
585	 24	432.0	40.0	 25
586	 24	92.0	12.4	 25
587	 24	134.8	26.0	 20
588	 24	49.0	6.3	 25
589	 24	80.0	13.5	 25
590	 24	236.8	36.1	 20
591	 24	57.0	10.0	 20
592	 24	189.3	30.7	 20
593	 24	119.5	15.5	 16
594	 24	49.0	8.9	 20
595	 24	46.0	7.4	 25
596	 24	50.0	6.8	 20
597	 24	47.0	9.0	 25
598	 24	50.0	8.2	 25
599	 24	42.0	5.9	 20
600	 24	48.0	7.7	 25
601	 24	46.0	8.4	 25
602	 24	48.0	5.8	 16
603	 24	59.8	9.8	 20
604	 24	64.5	10.0	 20
605	 24	532.8	28.6	 16
606	 24	97.0	14.7	 25
607	 24	87.0	13.8	 25
608	 24	50.0	17.9	 20
609	 24	47.0	5.8	 25
610	 24	43.0	7.8	 20
611	 24	47.0	7.2	 25
612	 24	44.0	4.9	 25
613	 24	44.5	7.8	 16
614	 24	52.0	8.4	 20
615	 24	47.0	8.6	 20
616	 24	46.0	8.4	 16
617	 24	53.0	7.2	 25
618	 24	46.0	9.1	 25
619	 24	49.3	6.8	 20
620	 24	98.0	18.4	 25
621	 24	91.0	15.1	 25
622	 24	68.8	9.8	 20
623	 24	475.0	55.6	 25
624	 24	519.3	26.0	 20
625	 24	258.8	21.3	 16
626	 24	265.3	17.4	 20
627	 24	137.5	17.3	 20
628	 24	135.5	16.6	 20
629	 24	119.0	15.3	 25
630	 24	120.0	17.3	 25
631	 24	92.8	15.3	 20
632	 24	235.0	25.6	 25
633	 24	104.0	10.6	 25
634	 24	54.0	9.9	 20
635	 24	55.3	5.9	 20
636	 24	82.5	12.8	 20
637	 24	522.0	37.8	 16
638	 24	280.0	45.6	 25
639	 24	1090.0	221.5	 25
  0	 25	46.0	5.5	 16
  1	 25	45.3	6.8	 20
  2	 25	44.0	6.6	 25
  3	 25	49.5	8.4	 20
  4	 25	47.0	10.8	 25
  5	 25	48.0	8.9	 25
  6	 25	97.5	14.4	 20
  7	 25	59.0	9.5	 25
  8	 25	46.0	8.1	 25
  9	 25	81.8	9.2	 16
 10	 25	43.3	8.4	 20
 11	 25	45.3	7.9	 20
 12	 25	49.0	9.0	 16
 13	 25	58.0	8.8	 25
 14	 25	45.0	6.3	 25
 15	 25	39.0	6.9	 20
 16	 25	47.0	6.7	 25
 17	 25	65.0	11.2	 25
 18	 25	87.0	10.3	 20
 19	 25	59.0	8.6	 25
 20	 25	50.5	7.7	 20
 21	 25	47.5	9.7	 16
 22	 25	61.3	12.5	 20
 23	 25	41.3	6.3	 20
 24	 25	53.0	8.2	 20
 25	 25	93.0	21.9	 25
 26	 25	205.5	33.3	 20
 27	 25	112.0	12.4	 25
 28	 25	848.0	47.0	 25
 29	 25	689.0	79.3	 20
 30	 25	98.0	15.4	 25
 31	 25	143.0	12.8	 20
 32	 25	140.3	12.7	 16
 33	 25	168.5	40.5	 20
 34	 25	143.0	17.0	 20
 35	 25	61.3	7.4	 20
 36	 25	164.0	28.8	 25
 37	 25	127.0	12.8	 25
 38	 25	95.3	12.2	 20
 39	 25	120.0	17.0	 25
 40	 25	51.0	8.9	 25
 41	 25	48.0	7.6	 20
 42	 25	72.0	12.5	 20
 43	 25	213.0	31.7	 20
 44	 25	46.0	7.2	 16
 45	 25	42.0	6.2	 25
 46	 25	69.0	8.3	 25
 47	 25	46.3	6.4	 20
 48	 25	52.0	7.0	 25
 49	 25	374.0	57.4	 25
 50	 25	46.3	9.8	 20
 51	 25	47.0	8.7	 25
 52	 25	274.0	33.9	 25
 53	 25	136.8	22.1	 16
 54	 25	468.0	36.1	 20
 55	 25	54.3	8.4	 20
 56	 25	133.3	25.3	 20
 57	 25	43.0	9.1	 25
 58	 25	60.0	11.0	 25
 59	 25	44.8	10.8	 20
 60	 25	44.0	7.6	 25
 61	 25	52.0	8.6	 25
 62	 25	45.5	8.3	 20
 63	 25	65.0	25.9	 25
 64	 25	45.0	6.3	 20
 65	 25	76.3	11.8	 16
 66	 25	122.0	19.4	 20
 67	 25	77.0	9.3	 25
 68	 25	44.3	7.0	 20
 69	 25	154.0	27.6	 25
 70	 25	53.0	7.4	 25
 71	 25	180.3	21.0	 20
 72	 25	116.0	18.0	 25
 73	 25	99.0	11.8	 25
 74	 25	720.8	47.9	 16
 75	 25	776.3	36.8	 20
 76	 25	432.8	25.4	 20
 77	 25	388.0	25.8	 16
 78	 25	74.0	9.3	 25
 79	 25	104.0	18.0	 25
 80	 25	119.8	13.3	 20
 81	 25	53.0	7.8	 25
 82	 25	43.0	8.6	 25
 83	 25	41.3	6.6	 20
 84	 25	48.0	8.1	 25
 85	 25	123.3	17.9	 20
 86	 25	314.3	37.3	 16
 87	 25	57.3	10.8	 20
 88	 25	55.8	8.0	 20
 89	 25	143.8	21.6	 20
 90	 25	309.0	35.3	 25
 91	 25	494.0	31.4	 25
 92	 25	169.0	17.9	 20
 93	 25	122.0	16.5	 25
 94	 25	272.0	25.8	 25
 95	 25	110.3	17.0	 20
 96	 25	601.8	35.5	 20
 97	 25	137.3	26.8	 20
 98	 25	111.0	23.8	 16
 99	 25	143.0	21.6	 20
100	 25	91.0	16.0	 25
101	 25	61.5	9.6	 20
102	 25	94.0	16.4	 25
103	 25	112.0	20.6	 25
104	 25	261.3	26.3	 20
105	 25	45.0	6.3	 25
106	 25	396.0	26.2	 20
107	 25	58.0	11.3	 20
108	 25	152.8	14.6	 20
109	 25	159.3	17.2	 16
110	 25	46.8	6.6	 20
111	 25	49.0	8.5	 25
112	 25	167.8	20.9	 20
113	 25	149.0	18.1	 25
114	 25	42.0	7.9	 25
115	 25	65.3	12.8	 20
116	 25	120.0	22.7	 25
117	 25	98.0	15.6	 25
118	 25	100.8	13.2	 16
119	 25	523.5	31.2	 20
120	 25	455.5	26.1	 20
121	 25	510.8	36.3	 20
122	 25	138.0	21.5	 25
123	 25	347.0	30.0	 25
124	 25	210.5	19.2	 20
125	 25	169.0	16.4	 25
126	 25	108.0	13.7	 25
127	 25	203.3	21.0	 20
128	 25	259.0	27.2	 25
129	 25	152.3	17.4	 20
130	 25	736.3	35.9	 16
131	 25	44.3	5.0	 20
132	 25	98.0	16.6	 25
133	 25	45.8	8.9	 20
134	 25	59.0	18.8	 25
135	 25	47.0	7.7	 25
136	 25	117.0	11.1	 20
137	 25	70.0	13.1	 25
138	 25	594.0	57.3	 25
139	 25	229.0	28.5	 16
140	 25	62.3	11.0	 20
141	 25	67.0	11.0	 20
142	 25	47.3	7.9	 16
143	 25	51.0	7.8	 25
144	 25	43.0	7.8	 25
145	 25	45.3	6.6	 20
146	 25	43.0	6.1	 25
147	 25	47.0	6.5	 25
148	 25	46.3	7.9	 20
149	 25	45.0	8.3	 25
150	 25	45.3	5.9	 20
151	 25	63.5	10.4	 16
152	 25	71.5	12.0	 20
153	 25	50.0	6.1	 20
154	 25	62.5	10.7	 20
155	 25	98.0	12.5	 25
156	 25	62.0	10.1	 25
157	 25	184.5	19.8	 20
158	 25	57.0	9.3	 25
159	 25	163.0	18.0	 25
160	 25	343.5	35.2	 20
161	 25	77.3	14.1	 20
162	 25	80.3	17.6	 20
163	 25	47.3	7.1	 16
164	 25	80.5	13.8	 20
165	 25	100.0	13.3	 25
166	 25	62.0	10.1	 20
167	 25	146.0	17.7	 25
168	 25	61.0	6.6	 25
169	 25	115.8	13.0	 20
170	 25	137.0	16.6	 25
171	 25	778.0	97.5	 25
172	 25	74.5	12.3	 16
173	 25	67.3	10.2	 20
174	 25	68.5	8.9	 20
175	 25	1545.0	97.5	 16
176	 25	61.0	11.8	 25
177	 25	48.0	7.2	 25
178	 25	48.0	7.7	 20
179	 25	135.0	14.7	 25
180	 25	48.0	8.6	 25
181	 25	43.0	6.4	 20
182	 25	53.0	7.5	 25
183	 25	63.8	13.2	 20
184	 25	523.0	30.1	 16
185	 25	422.5	43.4	 20
186	 25	949.3	97.4	 16
187	 25	70.0	11.9	 25
188	 25	73.0	8.7	 25
189	 25	55.3	8.4	 20
190	 25	64.0	8.7	 25
191	 25	70.0	13.9	 25
192	 25	58.3	9.5	 20
193	 25	66.0	10.6	 25
194	 25	66.0	11.4	 20
195	 25	55.0	9.0	 16
196	 25	67.0	7.5	 20
197	 25	61.0	9.3	 25
198	 25	121.5	18.0	 20
199	 25	307.0	33.6	 25
200	 25	51.0	8.2	 25
201	 25	115.0	18.6	 20
202	 25	55.0	9.3	 25
203	 25	51.0	7.6	 25
204	 25	91.8	17.4	 20
205	 25	51.0	6.5	 20
206	 25	45.0	5.2	 20
207	 25	47.3	6.9	 16
208	 25	52.0	8.3	 25
209	 25	53.0	9.6	 25
210	 25	52.0	8.3	 20
211	 25	43.0	8.2	 25
212	 25	46.0	7.2	 25
213	 25	61.3	6.9	 20
214	 25	92.0	16.3	 25
215	 25	111.0	14.7	 20
216	 25	56.0	10.8	 16
217	 25	46.5	7.2	 20
218	 25	47.5	8.0	 20
219	 25	49.3	8.5	 20
220	 25	43.0	7.6	 25
221	 25	42.0	8.0	 25
222	 25	49.3	8.6	 20
223	 25	44.0	7.9	 25
224	 25	46.0	9.4	 25
225	 25	39.5	7.1	 20
226	 25	42.5	6.4	 20
227	 25	58.5	9.5	 20
228	 25	53.3	10.4	 16
229	 25	54.0	7.4	 20
230	 25	45.0	7.3	 25
231	 25	102.3	13.5	 20
232	 25	49.0	7.6	 25
233	 25	112.0	16.9	 25
234	 25	263.5	29.2	 20
235	 25	314.0	44.6	 25
236	 25	68.0	10.7	 25
237	 25	61.3	7.5	 16
238	 25	62.0	7.6	 20
239	 25	133.3	18.1	 20
240	 25	184.8	20.1	 16
241	 25	98.0	11.5	 25
242	 25	48.0	9.1	 25
243	 25	79.5	11.8	 20
244	 25	112.0	13.2	 25
245	 25	217.0	36.9	 25
246	 25	105.5	12.4	 20
247	 25	217.0	22.8	 25
248	 25	282.8	32.9	 20
249	 25	62.0	8.0	 16
250	 25	50.5	9.6	 20
251	 25	79.8	15.3	 20
252	 25	97.0	15.6	 20
253	 25	60.0	7.6	 25
254	 25	191.0	31.0	 25
255	 25	58.5	9.7	 20
256	 25	57.0	6.1	 25
257	 25	466.0	50.6	 25
258	 25	1143.3	173.9	 20
259	 25	1232.8	83.6	 20
260	 25	70.3	14.1	 20
261	 25	42.3	6.1	 16
262	 25	57.0	7.8	 25
263	 25	52.0	9.1	 25
264	 25	65.0	9.9	 20
265	 25	84.0	13.4	 25
266	 25	72.5	12.9	 20
267	 25	47.0	7.6	 25
268	 25	143.0	12.6	 25
269	 25	257.3	42.0	 20
270	 25	96.3	14.5	 20
271	 25	43.3	6.3	 20
272	 25	41.5	5.9	 16
273	 25	58.0	10.2	 25
274	 25	102.0	21.2	 25
275	 25	52.0	8.8	 20
276	 25	126.0	20.0	 25
277	 25	62.0	10.6	 25
278	 25	43.3	7.0	 20
279	 25	106.0	24.0	 25
280	 25	55.0	8.9	 25
281	 25	90.3	15.0	 16
282	 25	91.3	12.6	 20
283	 25	70.0	12.8	 20
284	 25	74.3	13.2	 20
285	 25	69.0	9.7	 25
286	 25	314.0	40.7	 25
287	 25	154.0	17.7	 20
288	 25	58.0	9.0	 25
289	 25	68.0	10.5	 25
290	 25	48.3	7.3	 20
291	 25	45.0	6.3	 20
292	 25	46.3	4.2	 20
293	 25	46.0	9.1	 16
294	 25	53.0	10.1	 20
295	 25	62.0	10.5	 25
296	 25	69.5	10.6	 20
297	 25	48.0	6.8	 25
298	 25	54.0	7.4	 25
299	 25	61.8	11.5	 20
300	 25	52.0	9.6	 25
301	 25	57.0	8.5	 25
302	 25	50.5	8.3	 16
303	 25	60.0	8.3	 20
304	 25	2637.5	167.3	 20
305	 25	121.8	16.3	 16
306	 25	123.0	16.2	 25
307	 25	49.0	8.5	 25
308	 25	50.0	8.4	 20
309	 25	47.0	5.8	 25
310	 25	63.0	8.6	 25
311	 25	167.5	22.1	 20
312	 25	586.0	104.2	 25
313	 25	285.8	22.5	 20
314	 25	356.0	24.8	 16
315	 25	84.0	14.6	 20
316	 25	191.0	17.3	 20
317	 25	74.3	10.5	 20
318	 25	52.0	7.8	 25
319	 25	53.0	7.2	 25
320	 25	52.3	8.5	 20
321	 25	124.0	20.6	 25
322	 25	49.0	7.7	 25
323	 25	52.0	8.8	 20
324	 25	110.8	16.4	 20
325	 25	59.3	7.8	 20
326	 25	73.0	8.9	 16
327	 25	59.0	8.6	 20
328	 25	41.0	6.9	 25
329	 25	43.5	6.9	 20
330	 25	48.0	6.9	 25
331	 25	78.0	12.4	 25
332	 25	810.0	117.8	 20
333	 25	125.0	18.1	 25
334	 25	1316.0	244.5	 25
335	 25	171.5	25.8	 16
336	 25	145.5	13.6	 20
337	 25	55.5	6.4	 20
338	 25	197.3	15.1	 20
339	 25	203.0	27.1	 25
340	 25	122.0	18.6	 25
341	 25	75.8	9.2	 20
342	 25	50.0	5.9	 25
343	 25	55.0	7.0	 25
344	 25	48.3	8.6	 20
345	 25	70.0	9.7	 25
346	 25	81.8	8.7	 16
347	 25	68.3	9.6	 20
348	 25	75.8	11.5	 20
349	 25	3540.3	224.9	 20
350	 25	132.0	21.1	 25
351	 25	110.0	19.0	 25
352	 25	329.3	47.5	 20
353	 25	119.0	16.2	 25
354	 25	161.0	16.6	 25
355	 25	178.0	33.2	 20
356	 25	59.0	10.1	 20
357	 25	43.3	6.7	 20
358	 25	107.3	13.2	 16
359	 25	45.0	9.4	 20
360	 25	51.0	9.4	 25
361	 25	66.3	9.3	 20
362	 25	49.0	7.2	 25
363	 25	48.0	8.7	 25
364	 25	65.3	10.9	 20
365	 25	235.0	44.9	 25
366	 25	54.0	8.6	 25
367	 25	50.3	8.1	 16
368	 25	334.8	34.7	 20
369	 25	174.0	26.3	 20
370	 25	211.0	20.4	 16
371	 25	94.0	14.5	 25
372	 25	152.0	21.8	 25
373	 25	48.0	7.1	 20
374	 25	51.0	5.7	 25
375	 25	120.0	20.2	 25
376	 25	54.8	8.3	 20
377	 25	231.0	54.5	 25
378	 25	142.0	17.2	 20
379	 25	157.8	13.6	 16
380	 25	78.3	10.5	 20
381	 25	52.8	6.9	 20
382	 25	72.3	9.5	 20
383	 25	175.0	33.1	 25
384	 25	190.0	22.4	 25
385	 25	61.3	9.7	 20
386	 25	58.0	8.7	 25
387	 25	57.0	10.0	 25
388	 25	63.8	13.3	 20
389	 25	64.5	11.0	 20
390	 25	54.3	9.5	 20
391	 25	47.3	6.8	 16
392	 25	97.5	12.2	 20
393	 25	62.0	8.0	 25
394	 25	63.3	7.7	 20
395	 25	416.0	58.2	 25
396	 25	757.0	110.4	 25
397	 25	122.5	17.7	 20
398	 25	150.0	19.8	 25
399	 25	328.0	26.4	 25
400	 25	58.3	10.3	 16
401	 25	170.8	22.9	 20
402	 25	101.8	16.6	 20
403	 25	587.8	44.3	 20
404	 25	90.0	11.2	 25
405	 25	65.0	11.0	 25
406	 25	68.3	10.8	 20
407	 25	51.0	7.1	 25
408	 25	50.0	9.0	 25
409	 25	414.3	48.9	 20
410	 25	135.0	18.9	 25
411	 25	111.5	16.8	 20
412	 25	226.8	21.3	 16
413	 25	362.5	37.3	 20
414	 25	864.0	44.6	 25
415	 25	240.8	23.1	 20
416	 25	1044.0	42.9	 25
417	 25	1271.0	113.3	 25
418	 25	373.8	36.4	 20
419	 25	175.0	24.0	 25
420	 25	81.0	12.7	 25
421	 25	82.8	13.3	 20
422	 25	98.5	13.1	 20
423	 25	158.5	15.0	 20
424	 25	231.8	27.3	 16
425	 25	164.0	20.2	 25
426	 25	530.5	62.9	 20
427	 25	56.0	9.1	 25
428	 25	46.0	7.7	 25
429	 25	88.0	14.2	 20
430	 25	51.0	7.7	 25
431	 25	45.0	6.7	 25
432	 25	46.0	7.0	 16
433	 25	85.3	11.7	 20
434	 25	117.3	16.6	 20
435	 25	199.0	16.7	 16
436	 25	276.0	40.7	 25
437	 25	48.0	8.3	 25
438	 25	137.5	24.5	 20
439	 25	176.0	29.8	 25
440	 25	77.0	14.5	 25
441	 25	95.3	14.9	 20
442	 25	43.0	7.3	 25
443	 25	46.0	6.2	 20
444	 25	52.3	8.6	 16
445	 25	44.5	9.5	 20
446	 25	132.3	15.0	 20
447	 25	125.8	24.4	 20
448	 25	54.0	11.0	 25
449	 25	62.0	9.0	 25
450	 25	47.3	8.0	 20
451	 25	46.0	6.9	 25
452	 25	69.0	10.0	 25
453	 25	154.3	26.0	 20
454	 25	77.0	8.7	 20
455	 25	227.5	21.1	 20
456	 25	67.5	12.1	 16
457	 25	148.0	18.0	 20
458	 25	57.0	8.0	 25
459	 25	57.3	8.4	 20
460	 25	97.0	12.1	 25
461	 25	66.0	9.2	 25
462	 25	163.8	16.6	 20
463	 25	85.0	14.3	 25
464	 25	75.0	10.4	 25
465	 25	116.3	17.4	 16
466	 25	202.3	22.1	 20
467	 25	530.5	59.6	 20
468	 25	86.5	8.6	 16
469	 25	395.0	36.4	 25
470	 25	98.0	15.6	 25
471	 25	268.8	24.0	 20
472	 25	313.0	41.5	 25
473	 25	76.0	11.8	 25
474	 25	46.8	7.8	 20
475	 25	137.0	22.7	 25
476	 25	56.0	9.7	 20
477	 25	61.0	10.4	 16
478	 25	49.3	7.0	 20
479	 25	44.0	6.7	 25
480	 25	46.0	6.5	 20
481	 25	47.0	7.3	 25
482	 25	55.0	9.3	 25
483	 25	546.5	83.9	 20
484	 25	59.0	8.4	 25
485	 25	75.0	8.8	 25
486	 25	77.0	10.7	 20
487	 25	285.5	36.9	 20
488	 25	51.0	6.1	 20
489	 25	51.5	6.7	 16
490	 25	46.0	7.5	 25
491	 25	45.0	7.1	 25
492	 25	67.3	12.1	 20
493	 25	62.0	12.6	 25
494	 25	49.0	8.3	 25
495	 25	43.5	7.3	 20
496	 25	79.0	12.9	 25
497	 25	83.0	10.7	 20
498	 25	42.3	6.2	 16
499	 25	46.0	7.7	 20
500	 25	59.5	12.9	 20
501	 25	72.5	13.5	 20
502	 25	109.0	13.6	 25
503	 25	151.0	16.4	 25
504	 25	139.8	20.5	 20
505	 25	145.0	23.7	 25
506	 25	462.3	36.3	 20
507	 25	1220.0	94.9	 25
508	 25	1360.3	82.8	 20
509	 25	84.0	10.9	 16
510	 25	153.8	13.5	 20
511	 25	630.8	62.5	 20
512	 25	92.5	12.6	 20
513	 25	165.0	22.2	 25
514	 25	121.0	16.3	 25
515	 25	53.5	8.7	 20
516	 25	460.0	69.4	 25
517	 25	61.0	8.6	 25
518	 25	76.0	16.0	 20
519	 25	383.8	48.4	 20
520	 25	404.0	28.1	 20
521	 25	273.0	29.0	 16
522	 25	76.0	9.1	 20
523	 25	110.0	18.2	 25
524	 25	121.0	19.5	 20
525	 25	86.0	11.3	 25
526	 25	68.0	8.4	 25
527	 25	80.0	12.4	 20
528	 25	95.0	16.4	 25
529	 25	635.0	124.7	 25
530	 25	694.3	81.9	 16
531	 25	60.3	8.8	 20
532	 25	250.3	28.9	 20
533	 25	111.8	15.5	 16
534	 25	83.0	11.9	 25
535	 25	87.0	14.8	 25
536	 25	715.3	46.0	 20
537	 25	446.0	66.6	 25
538	 25	125.0	19.1	 25
539	 25	60.0	11.8	 20
540	 25	158.0	22.1	 25
541	 25	179.3	26.3	 20
542	 25	116.3	20.0	 16
543	 25	158.5	20.6	 20
544	 25	205.0	18.9	 25
545	 25	491.5	42.9	 20
546	 25	459.0	56.6	 25
547	 25	171.0	29.1	 25
548	 25	87.8	12.8	 20
549	 25	46.0	7.8	 25
550	 25	45.0	7.2	 25
551	 25	386.8	94.1	 20
552	 25	53.0	7.5	 20
553	 25	80.0	9.5	 20
554	 25	106.0	15.6	 16
555	 25	78.0	9.8	 25
556	 25	112.0	17.4	 25
557	 25	97.5	12.6	 20
558	 25	51.0	7.2	 25
559	 25	50.0	6.8	 25
560	 25	83.5	12.5	 20
561	 25	129.0	19.5	 25
562	 25	381.0	47.6	 25
563	 25	312.3	29.4	 16
564	 25	134.0	18.3	 20
565	 25	113.0	19.6	 20
566	 25	163.8	22.3	 20
567	 25	123.0	16.1	 25
568	 25	123.0	18.9	 25
569	 25	95.0	14.9	 20
570	 25	179.0	29.3	 25
571	 25	88.0	16.9	 25
572	 25	63.3	13.3	 20
573	 25	55.0	8.9	 20
574	 25	182.3	30.5	 20
575	 25	99.3	13.8	 16
576	 25	89.5	14.7	 20
577	 25	48.0	9.5	 25
578	 25	44.5	6.8	 20
579	 25	46.0	7.1	 25
580	 25	308.0	57.9	 25
581	 25	78.0	9.3	 20
582	 25	63.0	8.1	 25
583	 25	50.0	8.3	 25
584	 25	86.3	13.4	 16
585	 25	129.0	15.0	 20
586	 25	985.0	59.4	 16
587	 25	64.3	11.0	 20
588	 25	79.0	8.1	 25
589	 25	102.0	11.4	 20
590	 25	451.0	59.6	 25
591	 25	171.0	19.9	 25
592	 25	176.3	19.3	 20
593	 25	93.0	16.1	 25
594	 25	79.0	13.7	 25
595	 25	52.8	10.5	 16
596	 25	51.5	6.9	 20
597	 25	78.3	10.7	 20
598	 25	308.3	29.1	 16
599	 25	79.0	11.9	 25
600	 25	375.0	43.5	 25
601	 25	237.3	24.0	 20
602	 25	50.0	9.9	 25
603	 25	60.0	8.0	 25
604	 25	62.3	12.5	 20
605	 25	181.0	56.8	 25
606	 25	63.3	8.8	 20
607	 25	95.0	13.0	 16
608	 25	48.5	5.9	 20
609	 25	52.0	11.2	 20
610	 25	48.0	7.0	 20
611	 25	61.0	10.3	 25
612	 25	52.0	9.1	 25
613	 25	47.3	6.1	 20
614	 25	198.0	29.0	 25
615	 25	46.0	7.3	 25
616	 25	51.3	9.0	 20
617	 25	47.3	6.7	 20
618	 25	73.8	11.7	 20
619	 25	51.3	7.4	 16
620	 25	47.0	8.1	 25
621	 25	47.0	5.9	 25
622	 25	63.0	11.8	 20
623	 25	315.0	31.0	 25
624	 25	83.0	12.1	 25
625	 25	219.3	30.0	 20
626	 25	75.0	11.2	 25
627	 25	70.0	12.1	 25
628	 25	561.8	33.5	 16
629	 25	79.0	11.7	 20
630	 25	74.0	9.2	 20
631	 25	111.8	14.9	 20
632	 25	60.0	9.7	 25
633	 25	48.0	9.4	 25
634	 25	77.3	8.8	 20
635	 25	125.0	16.3	 25
636	 25	90.0	16.2	 25
637	 25	223.8	29.8	 20
638	 25	111.8	16.2	 20
639	 25	53.0	9.5	 20
  0	 26	1691.3	193.0	 20
  1	 26	46.0	6.2	 25
  2	 26	42.0	6.8	 20
  3	 26	45.5	7.0	 16
  4	 26	42.0	6.5	 20
  5	 26	49.3	7.0	 16
  6	 26	50.0	9.4	 25
  7	 26	51.0	7.2	 25
  8	 26	41.0	7.1	 20
  9	 26	47.0	6.7	 25
 10	 26	45.0	9.0	 25
 11	 26	42.3	7.4	 20
 12	 26	43.0	6.5	 25
 13	 26	49.0	7.5	 20
 14	 26	43.0	6.7	 16
 15	 26	40.5	5.7	 20
 16	 26	51.5	10.4	 20
 17	 26	45.3	5.6	 20
 18	 26	52.0	9.7	 25
 19	 26	79.0	13.0	 25
 20	 26	55.3	8.5	 20
 21	 26	45.0	8.4	 25
 22	 26	44.0	9.1	 25
 23	 26	42.8	7.4	 20
 24	 26	48.8	9.8	 20
 25	 26	149.0	18.9	 20
 26	 26	355.0	26.0	 16
 27	 26	183.0	22.3	 25
 28	 26	643.0	47.8	 25
 29	 26	178.0	24.3	 20
 30	 26	61.0	9.4	 25
 31	 26	128.0	21.4	 25
 32	 26	94.5	14.6	 20
 33	 26	130.0	14.3	 25
 34	 26	100.0	11.2	 25
 35	 26	51.8	9.1	 16
 36	 26	77.8	12.2	 20
 37	 26	113.3	14.0	 20
 38	 26	172.5	19.6	 20
 39	 26	90.0	11.7	 25
 40	 26	49.0	7.9	 25
 41	 26	46.3	7.6	 20
 42	 26	49.0	6.5	 25
 43	 26	63.0	10.4	 25
 44	 26	44.0	7.6	 20
 45	 26	36.3	6.1	 20
 46	 26	42.8	6.8	 20
 47	 26	52.8	9.8	 16
 48	 26	51.3	8.6	 20
 49	 26	67.0	9.4	 25
 50	 26	46.8	10.2	 20
 51	 26	47.0	7.8	 25
 52	 26	82.0	14.0	 25
 53	 26	75.3	9.1	 20
 54	 26	137.0	13.8	 25
 55	 26	49.0	9.7	 25
 56	 26	47.3	8.3	 16
 57	 26	43.3	7.5	 20
 58	 26	45.3	7.4	 20
 59	 26	40.3	6.8	 16
 60	 26	46.0	8.6	 25
 61	 26	43.0	6.2	 25
 62	 26	46.0	6.6	 20
 63	 26	45.0	7.2	 25
 64	 26	46.0	5.6	 25
 65	 26	56.0	10.5	 20
 66	 26	61.0	10.0	 25
 67	 26	48.5	9.2	 20
 68	 26	44.3	7.4	 16
 69	 26	74.3	9.8	 20
 70	 26	52.5	6.5	 20
 71	 26	57.0	10.2	 20
 72	 26	61.0	8.1	 25
 73	 26	141.0	14.5	 25
 74	 26	456.8	27.4	 20
 75	 26	463.0	45.8	 25
 76	 26	296.0	33.1	 25
 77	 26	223.0	24.3	 20
 78	 26	98.3	12.6	 20
 79	 26	100.5	17.0	 20
 80	 26	104.0	11.0	 16
 81	 26	51.0	9.3	 20
 82	 26	46.0	9.5	 25
 83	 26	48.3	8.7	 20
 84	 26	42.0	6.5	 25
 85	 26	118.3	9.8	 20
 86	 26	192.0	25.6	 25
 87	 26	124.0	19.4	 25
 88	 26	68.3	10.6	 20
 89	 26	63.3	8.6	 20
 90	 26	101.5	15.1	 20
 91	 26	632.3	46.0	 16
 92	 26	365.0	24.6	 20
 93	 26	70.0	9.8	 25
 94	 26	141.3	24.4	 20
 95	 26	72.0	11.1	 25
 96	 26	325.0	28.6	 25
 97	 26	241.5	86.6	 20
 98	 26	59.0	8.0	 25
 99	 26	83.0	12.8	 25
100	 26	72.0	12.9	 16
101	 26	52.0	6.6	 20
102	 26	64.3	12.0	 20
103	 26	93.3	11.2	 20
104	 26	178.0	22.2	 25
105	 26	42.0	7.5	 25
106	 26	131.5	17.0	 20
107	 26	52.0	6.7	 25
108	 26	94.0	13.4	 25
109	 26	108.3	11.3	 20
110	 26	43.0	6.7	 25
111	 26	45.0	7.9	 20
112	 26	68.3	9.8	 16
113	 26	51.3	6.3	 20
114	 26	41.0	9.4	 25
115	 26	41.8	6.7	 20
116	 26	46.0	9.0	 25
117	 26	68.0	11.3	 25
118	 26	169.5	23.8	 20
119	 26	527.0	36.3	 25
120	 26	535.0	37.0	 25
121	 26	776.5	48.4	 16
122	 26	177.8	28.3	 20
123	 26	256.0	19.5	 20
124	 26	187.3	16.2	 16
125	 26	75.0	13.4	 25
126	 26	83.0	13.2	 25
127	 26	99.0	14.4	 20
128	 26	59.0	7.8	 25
129	 26	88.0	13.7	 25
130	 26	147.0	22.5	 20
131	 26	44.0	5.6	 25
132	 26	70.3	10.6	 20
133	 26	55.3	8.7	 16
134	 26	46.3	6.2	 20
135	 26	44.8	7.4	 20
136	 26	51.0	9.5	 20
137	 26	50.0	8.4	 25
138	 26	234.0	32.1	 25
139	 26	79.3	12.5	 20
140	 26	44.0	10.3	 25
141	 26	51.0	7.2	 25
142	 26	52.5	10.0	 20
143	 26	50.3	9.3	 20
144	 26	38.3	6.3	 20
145	 26	42.5	8.9	 16
146	 26	42.3	5.8	 20
147	 26	46.0	8.6	 25
148	 26	46.8	7.8	 20
149	 26	41.0	6.7	 25
150	 26	43.0	6.7	 25
151	 26	59.0	12.8	 20
152	 26	58.0	8.4	 25
153	 26	54.0	9.5	 25
154	 26	53.5	9.3	 16
155	 26	138.3	17.0	 20
156	 26	63.5	9.0	 20
157	 26	65.0	8.9	 16
158	 26	54.0	7.9	 25
159	 26	144.0	24.0	 25
160	 26	210.5	16.3	 20
161	 26	59.0	9.7	 25
162	 26	55.0	7.6	 25
163	 26	41.3	5.2	 20
164	 26	61.0	7.8	 25
165	 26	156.5	11.5	 16
166	 26	104.0	20.1	 20
167	 26	80.3	12.4	 20
168	 26	47.0	7.6	 20
169	 26	137.0	19.5	 25
170	 26	315.0	24.7	 25
171	 26	531.8	35.5	 20
172	 26	136.0	18.1	 25
173	 26	60.0	9.4	 25
174	 26	55.0	7.9	 20
175	 26	591.0	74.4	 25
176	 26	51.3	7.0	 20
177	 26	47.0	6.0	 16
178	 26	47.3	8.5	 20
179	 26	49.0	9.5	 25
180	 26	41.5	6.7	 20
181	 26	41.0	8.4	 25
182	 26	49.0	9.5	 25
183	 26	44.3	6.8	 20
184	 26	273.0	29.0	 25
185	 26	198.0	24.4	 25
186	 26	330.3	36.1	 20
187	 26	49.0	8.9	 20
188	 26	53.3	8.0	 20
189	 26	60.5	12.3	 16
190	 26	87.0	14.5	 25
191	 26	52.0	7.7	 25
192	 26	49.3	8.3	 20
193	 26	53.0	8.8	 25
194	 26	65.0	10.0	 25
195	 26	53.3	6.9	 20
196	 26	109.0	17.6	 25
197	 26	77.0	16.2	 20
198	 26	59.5	8.6	 16
199	 26	117.0	18.8	 20
200	 26	47.3	8.3	 20
201	 26	94.5	11.7	 20
202	 26	51.0	9.4	 25
203	 26	50.0	6.0	 25
204	 26	83.0	11.2	 20
205	 26	50.0	8.1	 25
206	 26	47.0	7.7	 25
207	 26	43.3	7.4	 20
208	 26	44.0	8.7	 20
209	 26	42.3	6.6	 20
210	 26	48.3	8.3	 16
211	 26	37.8	6.7	 20
212	 26	44.0	8.4	 25
213	 26	43.5	7.1	 20
214	 26	44.0	6.9	 25
215	 26	51.0	9.4	 25
216	 26	72.5	14.6	 20
217	 26	45.0	8.5	 25
218	 26	42.0	6.1	 25
219	 26	40.5	7.1	 16
220	 26	48.0	7.9	 20
221	 26	44.5	6.6	 20
222	 26	42.3	6.6	 16
223	 26	42.0	7.0	 25
224	 26	43.0	5.5	 25
225	 26	45.0	7.3	 20
226	 26	43.0	7.6	 25
227	 26	47.0	7.4	 25
228	 26	44.5	7.4	 20
229	 26	47.0	7.3	 25
230	 26	41.3	5.5	 20
231	 26	49.8	7.6	 16
232	 26	46.5	6.2	 20
233	 26	73.5	10.6	 20
234	 26	90.0	14.9	 20
235	 26	88.0	15.1	 25
236	 26	54.0	8.7	 25
237	 26	144.0	18.1	 20
238	 26	62.0	10.5	 25
239	 26	120.0	12.1	 25
240	 26	156.3	16.5	 20
241	 26	250.3	22.7	 20
242	 26	54.3	6.9	 20
243	 26	69.3	10.3	 16
244	 26	200.0	29.4	 25
245	 26	165.3	17.1	 20
246	 26	67.0	10.0	 25
247	 26	93.0	12.7	 25
248	 26	86.3	9.9	 20
249	 26	52.0	8.0	 25
250	 26	47.0	6.6	 25
251	 26	50.0	10.1	 20
252	 26	47.3	9.3	 20
253	 26	60.3	14.3	 20
254	 26	104.8	11.7	 16
255	 26	47.0	7.1	 25
256	 26	49.0	10.7	 25
257	 26	267.5	34.0	 20
258	 26	331.0	36.1	 25
259	 26	277.0	39.7	 25
260	 26	52.0	6.9	 20
261	 26	48.0	7.1	 25
262	 26	46.0	7.6	 20
263	 26	49.3	7.1	 16
264	 26	87.3	10.5	 20
265	 26	91.8	12.1	 20
266	 26	58.8	10.4	 20
267	 26	46.0	7.5	 25
268	 26	91.0	10.1	 25
269	 26	147.0	21.6	 20
270	 26	123.0	18.8	 25
271	 26	48.0	6.6	 25
272	 26	45.0	9.7	 20
273	 26	47.5	11.1	 20
274	 26	46.0	7.0	 20
275	 26	45.3	5.5	 16
276	 26	43.3	6.5	 20
277	 26	46.0	8.4	 25
278	 26	45.3	5.5	 20
279	 26	47.0	7.2	 25
280	 26	48.0	8.0	 25
281	 26	44.0	6.2	 20
282	 26	46.0	8.0	 25
283	 26	43.0	7.2	 25
284	 26	54.8	7.7	 16
285	 26	46.0	7.9	 20
286	 26	62.3	8.9	 20
287	 26	58.3	7.1	 16
288	 26	53.0	8.1	 25
289	 26	45.0	6.3	 25
290	 26	47.5	9.9	 20
291	 26	44.0	7.0	 25
292	 26	42.0	8.2	 25
293	 26	45.8	7.2	 20
294	 26	77.0	14.4	 25
295	 26	71.3	9.6	 20
296	 26	47.5	7.6	 16
297	 26	49.0	8.1	 20
298	 26	50.5	9.2	 20
299	 26	67.3	11.8	 20
300	 26	45.0	6.5	 25
301	 26	49.0	8.0	 25
302	 26	49.3	9.0	 20
303	 26	60.0	14.8	 25
304	 26	701.0	75.5	 25
305	 26	69.5	13.6	 20
306	 26	65.8	9.0	 20
307	 26	46.0	9.0	 20
308	 26	56.3	9.6	 16
309	 26	50.0	6.9	 25
310	 26	57.0	9.0	 25
311	 26	109.3	10.6	 20
312	 26	216.0	25.5	 25
313	 26	92.0	13.7	 25
314	 26	131.3	17.8	 20
315	 26	62.0	8.2	 25
316	 26	126.0	17.2	 25
317	 26	86.8	13.5	 16
318	 26	49.3	7.8	 20
319	 26	44.5	6.1	 20
320	 26	54.5	7.2	 20
321	 26	62.0	10.2	 25
322	 26	47.0	8.4	 25
323	 26	44.3	7.0	 20
324	 26	90.0	14.2	 25
325	 26	43.0	5.6	 20
326	 26	64.0	9.5	 25
327	 26	55.0	7.9	 25
328	 26	42.3	6.3	 16
329	 26	40.3	5.0	 20
330	 26	41.0	8.0	 20
331	 26	55.3	7.5	 20
332	 26	110.0	20.9	 25
333	 26	59.0	8.4	 25
334	 26	293.5	46.6	 20
335	 26	54.0	5.7	 25
336	 26	69.0	12.9	 25
337	 26	48.0	6.6	 20
338	 26	75.8	12.2	 20
339	 26	85.3	12.0	 20
340	 26	68.0	10.6	 16
341	 26	60.0	8.5	 20
342	 26	52.0	8.7	 25
343	 26	44.0	5.1	 20
344	 26	45.0	7.7	 25
345	 26	62.0	40.1	 25
346	 26	50.0	8.4	 20
347	 26	65.0	10.3	 25
348	 26	65.0	10.8	 25
349	 26	1381.5	100.4	 16
350	 26	190.3	20.7	 20
351	 26	54.0	10.4	 20
352	 26	63.0	9.3	 16
353	 26	94.0	16.4	 25
354	 26	100.0	16.6	 25
355	 26	51.0	8.4	 20
356	 26	43.0	8.5	 25
357	 26	46.0	9.2	 25
358	 26	60.0	8.5	 20
359	 26	53.0	6.7	 25
360	 26	46.8	5.7	 20
361	 26	43.0	6.8	 16
362	 26	48.3	7.0	 20
363	 26	43.3	6.8	 20
364	 26	60.0	8.5	 20
365	 26	57.0	8.8	 25
366	 26	58.0	8.1	 25
367	 26	47.3	7.6	 20
368	 26	250.0	28.7	 25
369	 26	102.0	18.7	 25
370	 26	564.8	62.1	 20
371	 26	143.3	7.7	 20
372	 26	92.3	14.9	 20
373	 26	62.0	10.5	 16
374	 26	45.3	7.7	 20
375	 26	55.0	9.0	 25
376	 26	55.5	8.0	 20
377	 26	78.0	13.0	 25
378	 26	266.0	24.9	 25
379	 26	79.8	13.4	 20
380	 26	130.0	23.3	 25
381	 26	54.0	6.5	 25
382	 26	48.0	7.8	 16
383	 26	68.0	10.8	 20
384	 26	65.0	9.7	 20
385	 26	59.3	9.2	 20
386	 26	49.0	10.0	 25
387	 26	55.0	9.1	 25
388	 26	63.0	10.0	 20
389	 26	54.0	10.0	 25
390	 26	52.0	7.8	 25
391	 26	48.0	7.2	 20
392	 26	51.0	9.4	 25
393	 26	71.3	7.4	 20
394	 26	52.0	11.2	 16
395	 26	90.8	12.0	 20
396	 26	213.0	22.4	 25
397	 26	113.3	16.0	 20
398	 26	90.0	11.4	 25
399	 26	247.0	29.0	 25
400	 26	54.3	7.2	 20
401	 26	64.0	10.0	 25
402	 26	63.0	8.8	 25
403	 26	205.3	18.6	 16
404	 26	59.0	11.1	 20
405	 26	60.3	11.7	 16
406	 26	66.5	8.9	 20
407	 26	65.0	10.2	 25
408	 26	52.3	6.4	 20
409	 26	151.0	21.9	 25
410	 26	67.0	10.9	 25
411	 26	45.5	7.3	 20
412	 26	85.0	13.7	 25
413	 26	223.0	30.6	 25
414	 26	420.5	28.0	 16
415	 26	178.3	19.4	 20
416	 26	607.0	33.1	 20
417	 26	403.0	31.5	 16
418	 26	304.0	27.4	 25
419	 26	494.0	53.7	 25
420	 26	75.3	10.0	 20
421	 26	85.0	9.1	 25
422	 26	139.0	23.2	 25
423	 26	53.0	7.8	 20
424	 26	90.0	15.9	 25
425	 26	85.0	12.7	 20
426	 26	126.0	16.1	 16
427	 26	52.3	6.1	 20
428	 26	49.3	8.8	 20
429	 26	48.3	10.0	 20
430	 26	53.0	9.5	 25
431	 26	50.0	6.6	 25
432	 26	51.3	6.9	 20
433	 26	95.0	14.6	 25
434	 26	129.0	15.3	 25
435	 26	391.5	27.2	 20
436	 26	74.5	11.8	 20
437	 26	46.8	8.2	 20
438	 26	51.0	5.2	 16
439	 26	48.8	7.4	 20
440	 26	46.0	7.4	 25
441	 26	40.3	6.7	 20
442	 26	44.0	7.3	 25
443	 26	46.0	6.6	 25
444	 26	47.0	7.6	 20
445	 26	43.0	6.3	 25
446	 26	64.0	8.6	 25
447	 26	54.3	10.3	 16
448	 26	53.0	8.6	 20
449	 26	60.8	11.1	 20
450	 26	49.0	7.3	 20
451	 26	43.0	7.6	 25
452	 26	50.0	7.2	 25
453	 26	56.0	9.1	 20
454	 26	52.0	8.5	 25
455	 26	133.0	16.9	 25
456	 26	58.3	8.5	 20
457	 26	111.0	25.2	 25
458	 26	54.5	9.7	 20
459	 26	49.3	6.9	 16
460	 26	52.3	10.2	 20
461	 26	64.0	9.7	 25
462	 26	72.0	10.5	 20
463	 26	54.0	8.1	 25
464	 26	53.0	8.1	 25
465	 26	51.3	6.4	 20
466	 26	323.0	38.4	 25
467	 26	161.0	23.9	 25
468	 26	80.8	11.4	 20
469	 26	142.3	17.6	 20
470	 26	80.8	12.6	 20
471	 26	209.3	18.4	 16
472	 26	278.0	29.4	 25
473	 26	122.0	18.1	 25
474	 26	48.3	5.5	 20
475	 26	65.0	12.4	 25
476	 26	49.0	7.4	 25
477	 26	47.3	9.2	 20
478	 26	47.0	5.9	 25
479	 26	45.3	8.5	 20
480	 26	40.5	8.3	 16
481	 26	48.3	9.0	 20
482	 26	51.3	7.0	 20
483	 26	122.3	12.6	 20
484	 26	58.0	10.3	 25
485	 26	56.3	8.9	 20
486	 26	59.0	7.7	 25
487	 26	665.0	58.5	 25
488	 26	51.3	7.8	 20
489	 26	67.0	10.6	 25
490	 26	47.3	8.6	 20
491	 26	41.0	5.7	 16
492	 26	47.0	6.7	 20
493	 26	66.5	10.1	 20
494	 26	51.3	8.1	 20
495	 26	48.0	8.2	 25
496	 26	55.0	9.6	 25
497	 26	51.3	6.1	 20
498	 26	47.0	6.1	 25
499	 26	47.0	7.0	 25
500	 26	45.3	7.1	 20
501	 26	53.3	6.6	 20
502	 26	58.3	7.5	 20
503	 26	99.3	12.6	 16
504	 26	84.8	13.0	 20
505	 26	66.0	7.3	 25
506	 26	121.8	15.7	 20
507	 26	954.0	104.7	 25
508	 26	812.0	80.4	 25
509	 26	78.8	14.1	 20
510	 26	82.0	18.4	 25
511	 26	472.0	37.3	 25
512	 26	61.3	9.2	 16
513	 26	93.3	12.2	 20
514	 26	62.3	9.9	 20
515	 26	49.3	8.0	 16
516	 26	381.0	53.8	 25
517	 26	55.0	9.8	 25
518	 26	86.3	16.5	 20
519	 26	156.0	19.6	 25
520	 26	151.0	30.6	 25
521	 26	87.8	15.1	 20
522	 26	58.0	9.9	 25
523	 26	102.8	14.1	 20
524	 26	65.3	10.2	 16
525	 26	76.0	10.6	 20
526	 26	71.0	8.7	 25
527	 26	59.3	7.9	 20
528	 26	75.0	14.6	 25
529	 26	187.0	24.5	 25
530	 26	263.0	30.9	 20
531	 26	54.0	9.5	 25
532	 26	147.0	20.5	 25
533	 26	120.8	13.9	 20
534	 26	92.0	11.5	 20
535	 26	88.5	24.2	 20
536	 26	1806.3	74.0	 16
537	 26	147.0	18.3	 25
538	 26	169.0	19.9	 25
539	 26	53.3	7.8	 20
540	 26	74.0	11.0	 25
541	 26	82.0	11.6	 25
542	 26	64.0	10.7	 20
543	 26	116.0	13.0	 25
544	 26	168.8	21.5	 20
545	 26	477.0	44.9	 16
546	 26	209.3	17.3	 20
547	 26	67.3	14.1	 20
548	 26	50.8	6.0	 20
549	 26	47.0	6.7	 25
550	 26	45.0	7.7	 25
551	 26	68.3	8.5	 20
552	 26	67.0	9.8	 25
553	 26	76.0	13.5	 25
554	 26	49.5	5.2	 20
555	 26	46.3	8.4	 20
556	 26	59.5	8.2	 20
557	 26	51.8	10.5	 16
558	 26	48.3	8.5	 20
559	 26	44.0	8.4	 25
560	 26	86.0	13.5	 20
561	 26	70.0	10.3	 25
562	 26	304.0	32.6	 25
563	 26	120.0	13.6	 20
564	 26	73.0	11.8	 25
565	 26	56.3	8.2	 20
566	 26	55.3	6.8	 20
567	 26	71.0	10.1	 20
568	 26	54.3	12.0	 16
569	 26	58.3	9.2	 20
570	 26	70.0	11.9	 25
571	 26	47.3	8.0	 20
572	 26	47.0	8.5	 25
573	 26	52.0	7.8	 25
574	 26	70.8	9.7	 20
575	 26	61.0	10.4	 25
576	 26	75.0	11.5	 25
577	 26	48.5	10.4	 16
578	 26	46.5	7.5	 20
579	 26	44.0	7.3	 20
580	 26	108.5	12.3	 16
581	 26	50.0	7.4	 25
582	 26	49.0	9.6	 25
583	 26	53.5	7.1	 20
584	 26	171.0	16.1	 25
585	 26	105.0	18.2	 25
586	 26	335.8	71.0	 20
587	 26	58.0	7.5	 25
588	 26	60.5	8.0	 20
589	 26	69.0	9.6	 16
590	 26	149.8	21.0	 20
591	 26	70.0	11.1	 25
592	 26	70.3	9.2	 20
593	 26	55.0	6.3	 25
594	 26	54.0	9.1	 25
595	 26	55.0	10.5	 20
596	 26	52.0	7.5	 25
597	 26	62.0	7.9	 25
598	 26	64.0	17.5	 20
599	 26	54.5	10.0	 20
600	 26	151.5	18.3	 20
601	 26	57.3	10.5	 16
602	 26	54.0	8.7	 25
603	 26	79.0	16.5	 25
604	 26	59.3	9.4	 20
605	 26	114.0	15.3	 25
606	 26	60.0	7.9	 25
607	 26	62.0	10.3	 20
608	 26	53.0	8.4	 25
609	 26	62.0	13.3	 25
610	 26	41.0	5.0	 16
611	 26	52.5	8.0	 20
612	 26	50.0	7.8	 20
613	 26	43.0	8.6	 20
614	 26	54.0	9.0	 25
615	 26	47.0	16.5	 25
616	 26	45.3	7.7	 20
617	 26	52.0	9.1	 25
618	 26	63.0	10.0	 25
619	 26	45.5	9.0	 20
620	 26	47.0	7.1	 20
621	 26	50.0	7.5	 20
622	 26	50.3	7.2	 16
623	 26	70.3	9.7	 20
624	 26	52.0	7.1	 25
625	 26	84.3	10.0	 20
626	 26	55.0	7.9	 25
627	 26	50.0	7.8	 25
628	 26	161.5	18.4	 20
629	 26	61.0	8.6	 25
630	 26	56.0	10.2	 25
631	 26	76.5	11.0	 16
632	 26	52.8	8.7	 20
633	 26	50.5	10.1	 20
634	 26	145.0	18.9	 16
635	 26	152.0	18.9	 25
636	 26	72.0	19.8	 25
637	 26	133.0	18.1	 20
638	 26	65.0	9.7	 25
639	 26	1060.0	261.8	 25
  0	 27	53.0	8.9	 25
  1	 27	92.0	13.1	 25
  2	 27	45.3	5.6	 20
  3	 27	43.0	6.4	 25
  4	 27	59.0	9.7	 25
  5	 27	61.3	8.4	 20
  6	 27	45.5	8.4	 20
  7	 27	67.5	11.9	 20
  8	 27	51.5	9.6	 16
  9	 27	54.0	9.5	 25
 10	 27	79.0	12.9	 25
 11	 27	42.3	5.5	 20
 12	 27	66.0	10.5	 25
 13	 27	502.0	56.9	 25
 14	 27	103.3	12.5	 20
 15	 27	572.0	93.8	 25
 16	 27	61.0	9.8	 25
 17	 27	84.3	12.3	 16
 18	 27	45.5	7.3	 20
 19	 27	50.8	5.9	 20
 20	 27	47.3	7.2	 20
 21	 27	44.0	9.4	 25
 22	 27	45.0	7.1	 25
 23	 27	43.0	5.8	 20
 24	 27	42.0	6.2	 25
 25	 27	46.0	8.7	 25
 26	 27	49.5	8.1	 20
 27	 27	96.3	15.9	 20
 28	 27	129.3	16.6	 20
 29	 27	167.8	20.0	 16
 30	 27	63.0	12.3	 20
 31	 27	264.0	26.9	 25
 32	 27	217.3	19.0	 20
 33	 27	89.0	15.6	 25
 34	 27	70.0	8.3	 25
 35	 27	74.3	10.1	 20
 36	 27	76.0	9.0	 25
 37	 27	87.0	12.9	 25
 38	 27	73.5	8.8	 16
 39	 27	54.5	9.3	 20
 40	 27	569.5	71.1	 20
 41	 27	251.5	44.5	 16
 42	 27	1314.0	185.1	 25
 43	 27	59.0	10.9	 25
 44	 27	45.5	5.7	 20
 45	 27	44.0	7.5	 25
 46	 27	53.0	9.4	 25
 47	 27	57.0	12.0	 20
 48	 27	43.0	7.6	 25
 49	 27	38.5	7.7	 20
 50	 27	40.8	7.3	 16
 51	 27	41.0	5.8	 20
 52	 27	65.5	8.7	 20
 53	 27	103.0	13.6	 20
 54	 27	56.0	8.6	 25
 55	 27	45.0	9.2	 25
 56	 27	42.0	6.7	 20
 57	 27	43.0	7.5	 25
 58	 27	48.0	6.1	 25
 59	 27	41.3	5.9	 20
 60	 27	41.0	7.8	 20
 61	 27	45.0	6.0	 16
 62	 27	51.5	42.4	 20
 63	 27	44.0	7.2	 20
 64	 27	87.3	14.8	 20
 65	 27	104.0	18.9	 25
 66	 27	87.0	13.5	 25
 67	 27	51.3	9.0	 20
 68	 27	42.0	7.2	 25
 69	 27	41.0	7.1	 25
 70	 27	44.3	6.3	 20
 71	 27	334.0	58.2	 20
 72	 27	109.3	11.6	 20
 73	 27	101.0	10.0	 16
 74	 27	356.0	58.1	 25
 75	 27	60.0	7.0	 25
 76	 27	95.0	13.2	 20
 77	 27	491.0	52.0	 25
 78	 27	116.0	13.6	 25
 79	 27	350.3	35.3	 20
 80	 27	184.0	18.1	 25
 81	 27	153.0	24.5	 25
 82	 27	110.3	15.0	 16
 83	 27	62.8	10.8	 20
 84	 27	62.3	10.5	 20
 85	 27	60.3	8.7	 20
 86	 27	61.0	9.1	 25
 87	 27	111.0	16.6	 25
 88	 27	115.5	12.7	 20
 89	 27	114.0	17.3	 25
 90	 27	46.0	5.9	 25
 91	 27	314.5	60.1	 20
 92	 27	67.0	14.2	 25
 93	 27	86.3	15.2	 20
 94	 27	205.5	24.5	 16
 95	 27	487.8	41.6	 20
 96	 27	521.0	37.3	 25
 97	 27	215.5	18.0	 20
 98	 27	55.0	9.6	 25
 99	 27	86.0	10.7	 25
100	 27	476.5	34.7	 20
101	 27	81.0	10.5	 25
102	 27	96.0	15.1	 25
103	 27	523.3	32.3	 16
104	 27	181.3	19.8	 20
105	 27	66.3	9.9	 20
106	 27	62.8	10.4	 16
107	 27	109.0	13.2	 25
108	 27	48.0	8.6	 25
109	 27	50.0	8.4	 20
110	 27	44.0	7.1	 25
111	 27	50.0	10.2	 25
112	 27	46.3	9.7	 20
113	 27	43.0	7.8	 25
114	 27	47.3	9.2	 20
115	 27	50.0	7.8	 16
116	 27	114.3	15.0	 20
117	 27	100.0	16.9	 20
118	 27	45.5	8.0	 20
119	 27	332.0	33.0	 25
120	 27	179.0	21.6	 25
121	 27	74.0	11.6	 20
122	 27	53.0	8.4	 25
123	 27	52.0	9.9	 25
124	 27	79.3	8.9	 20
125	 27	87.3	12.3	 20
126	 27	114.0	16.5	 20
127	 27	125.0	20.6	 16
128	 27	46.3	5.6	 20
129	 27	48.0	7.9	 25
130	 27	52.0	6.4	 20
131	 27	59.0	8.8	 25
132	 27	350.0	50.6	 25
133	 27	52.0	9.9	 20
134	 27	111.0	15.3	 25
135	 27	69.0	12.8	 25
136	 27	70.5	9.2	 16
137	 27	289.3	34.1	 20
138	 27	334.0	24.6	 20
139	 27	298.8	22.9	 16
140	 27	119.0	18.1	 25
141	 27	48.3	5.5	 20
142	 27	150.0	18.8	 25
143	 27	76.0	12.1	 25
144	 27	307.3	34.3	 20
145	 27	88.0	16.5	 25
146	 27	163.0	21.2	 25
147	 27	56.8	9.4	 16
148	 27	55.3	10.8	 20
149	 27	945.8	79.2	 20
150	 27	49.5	9.1	 20
151	 27	46.0	6.8	 25
152	 27	84.0	13.0	 25
153	 27	214.0	27.4	 20
154	 27	137.0	12.6	 25
155	 27	267.0	21.8	 25
156	 27	992.3	121.7	 20
157	 27	707.0	82.5	 25
158	 27	112.8	13.8	 20
159	 27	50.3	5.0	 16
160	 27	217.8	18.0	 20
161	 27	59.0	9.6	 25
162	 27	57.0	6.9	 20
163	 27	60.0	7.6	 25
164	 27	53.0	10.4	 25
165	 27	73.3	7.1	 20
166	 27	85.0	9.4	 25
167	 27	76.0	12.3	 25
168	 27	103.5	11.7	 16
169	 27	152.8	17.2	 20
170	 27	193.8	23.4	 20
171	 27	49.5	6.9	 16
172	 27	61.0	8.6	 25
173	 27	50.0	8.4	 25
174	 27	52.0	7.1	 20
175	 27	54.0	10.6	 25
176	 27	77.0	11.1	 25
177	 27	105.5	18.1	 20
178	 27	43.0	5.8	 25
179	 27	50.5	9.4	 20
180	 27	48.3	9.2	 16
181	 27	80.3	12.1	 20
182	 27	422.3	34.1	 20
183	 27	84.5	12.8	 20
184	 27	44.0	6.5	 25
185	 27	41.0	7.2	 25
186	 27	52.3	6.9	 20
187	 27	48.0	8.5	 25
188	 27	65.0	9.0	 25
189	 27	63.0	10.1	 20
190	 27	79.5	13.6	 20
191	 27	111.0	14.4	 20
192	 27	117.0	17.5	 16
193	 27	83.0	12.8	 20
194	 27	101.0	13.1	 25
195	 27	405.0	41.6	 20
196	 27	57.0	8.7	 25
197	 27	47.0	6.7	 25
198	 27	123.3	17.5	 20
199	 27	59.0	8.6	 25
200	 27	69.0	9.5	 25
201	 27	76.0	11.4	 16
202	 27	64.0	14.1	 20
203	 27	66.8	12.9	 20
204	 27	48.5	10.1	 16
205	 27	47.0	6.4	 25
206	 27	49.0	9.7	 25
207	 27	44.3	7.8	 20
208	 27	50.0	7.8	 25
209	 27	43.0	6.2	 25
210	 27	43.3	6.6	 20
211	 27	48.0	6.6	 25
212	 27	39.0	7.6	 20
213	 27	81.3	8.7	 16
214	 27	41.5	5.9	 20
215	 27	53.0	9.2	 25
216	 27	66.8	12.5	 20
217	 27	126.0	15.8	 25
218	 27	60.0	9.2	 25
219	 27	171.8	30.8	 20
220	 27	46.0	8.7	 25
221	 27	2207.3	311.2	 20
222	 27	86.0	11.6	 25
223	 27	63.3	9.4	 20
224	 27	80.8	13.8	 16
225	 27	97.5	18.3	 20
226	 27	59.0	8.1	 25
227	 27	44.0	6.9	 20
228	 27	49.0	7.4	 25
229	 27	42.0	7.4	 25
230	 27	68.3	12.8	 20
231	 27	45.0	8.8	 25
232	 27	46.0	8.1	 25
233	 27	71.3	12.6	 20
234	 27	74.0	9.6	 20
235	 27	98.8	15.1	 20
236	 27	74.0	11.2	 16
237	 27	156.0	27.5	 25
238	 27	171.0	20.4	 25
239	 27	211.5	16.8	 20
240	 27	164.0	16.2	 25
241	 27	144.0	22.3	 25
242	 27	59.3	8.7	 20
243	 27	356.0	27.2	 25
244	 27	765.3	45.3	 20
245	 27	214.3	25.0	 16
246	 27	1105.3	55.5	 20
247	 27	215.3	15.2	 20
248	 27	88.3	14.1	 20
249	 27	78.0	10.3	 25
250	 27	58.0	8.9	 25
251	 27	872.0	69.7	 20
252	 27	50.0	6.8	 25
253	 27	44.0	6.7	 25
254	 27	51.3	7.2	 20
255	 27	54.0	9.5	 20
256	 27	47.0	5.7	 20
257	 27	51.0	8.1	 16
258	 27	56.0	8.9	 20
259	 27	86.0	28.1	 25
260	 27	103.8	20.8	 20
261	 27	49.0	7.7	 25
262	 27	60.0	7.5	 25
263	 27	68.0	10.5	 20
264	 27	57.0	8.7	 25
265	 27	45.0	8.8	 25
266	 27	50.0	8.7	 16
267	 27	148.3	19.2	 20
268	 27	67.8	12.7	 20
269	 27	68.5	14.3	 16
270	 27	59.0	10.3	 25
271	 27	63.0	10.0	 25
272	 27	48.3	9.2	 20
273	 27	46.0	7.1	 25
274	 27	53.0	7.8	 25
275	 27	72.0	11.5	 20
276	 27	74.0	10.6	 25
277	 27	65.8	8.9	 20
278	 27	96.0	12.0	 16
279	 27	46.3	9.5	 20
280	 27	45.0	6.1	 20
281	 27	48.0	8.8	 20
282	 27	44.0	7.5	 25
283	 27	55.0	8.0	 25
284	 27	45.3	5.4	 20
285	 27	51.0	10.0	 25
286	 27	47.0	8.2	 25
287	 27	46.3	6.2	 20
288	 27	127.5	15.7	 20
289	 27	54.0	9.6	 20
290	 27	123.3	13.7	 16
291	 27	53.0	10.7	 25
292	 27	145.0	20.3	 25
293	 27	44.3	6.7	 20
294	 27	46.0	6.8	 25
295	 27	56.0	9.5	 25
296	 27	47.0	8.6	 20
297	 27	89.0	14.1	 25
298	 27	76.0	12.1	 25
299	 27	76.0	8.8	 16
300	 27	177.3	22.8	 20
301	 27	49.8	8.9	 16
302	 27	63.0	11.6	 25
303	 27	73.0	14.1	 25
304	 27	69.0	11.4	 20
305	 27	95.0	17.3	 25
306	 27	46.0	7.0	 25
307	 27	49.0	7.6	 20
308	 27	52.0	8.4	 25
309	 27	131.8	16.5	 20
310	 27	208.3	17.8	 16
311	 27	60.0	9.8	 20
312	 27	64.0	10.5	 20
313	 27	63.8	8.4	 20
314	 27	223.0	34.9	 25
315	 27	178.0	23.7	 25
316	 27	2637.0	145.6	 20
317	 27	552.0	84.6	 25
318	 27	55.0	9.2	 25
319	 27	75.3	10.0	 20
320	 27	52.3	8.1	 20
321	 27	48.3	8.3	 20
322	 27	44.0	3.7	 16
323	 27	42.3	6.3	 20
324	 27	65.0	14.5	 25
325	 27	46.3	8.1	 20
326	 27	212.0	24.7	 25
327	 27	53.0	8.9	 25
328	 27	51.3	8.4	 20
329	 27	66.0	7.4	 25
330	 27	43.0	4.7	 25
331	 27	49.8	8.5	 16
332	 27	49.5	6.8	 20
333	 27	76.0	8.8	 20
334	 27	101.3	10.2	 16
335	 27	62.0	11.0	 25
336	 27	202.0	32.4	 25
337	 27	79.3	10.5	 20
338	 27	64.0	10.6	 25
339	 27	333.0	47.6	 25
340	 27	233.3	24.9	 20
341	 27	175.0	34.3	 25
342	 27	125.5	20.5	 20
343	 27	362.8	38.7	 16
344	 27	111.0	14.4	 20
345	 27	64.5	10.2	 20
346	 27	47.3	7.1	 20
347	 27	44.0	6.8	 25
348	 27	54.0	8.9	 25
349	 27	44.0	5.7	 20
350	 27	48.0	7.5	 25
351	 27	46.0	8.2	 25
352	 27	122.0	24.9	 20
353	 27	59.3	10.4	 20
354	 27	103.3	15.7	 20
355	 27	140.5	13.4	 16
356	 27	77.0	10.6	 25
357	 27	47.0	7.1	 25
358	 27	95.0	12.8	 20
359	 27	59.0	7.0	 25
360	 27	69.0	13.0	 25
361	 27	80.3	10.8	 20
362	 27	55.0	8.5	 25
363	 27	70.0	10.0	 25
364	 27	95.3	10.3	 16
365	 27	48.0	10.0	 20
366	 27	49.3	9.4	 20
367	 27	170.8	25.5	 20
368	 27	51.0	8.6	 25
369	 27	51.0	8.8	 25
370	 27	301.3	31.1	 20
371	 27	713.0	77.5	 25
372	 27	438.0	39.3	 25
373	 27	451.8	77.1	 20
374	 27	83.0	14.3	 25
375	 27	63.3	10.5	 20
376	 27	296.8	19.4	 16
377	 27	193.8	19.1	 20
378	 27	129.0	14.4	 25
379	 27	64.8	9.5	 20
380	 27	86.0	13.9	 25
381	 27	61.3	8.0	 20
382	 27	405.0	77.8	 25
383	 27	85.0	10.8	 25
384	 27	87.0	13.6	 20
385	 27	234.3	33.7	 20
386	 27	155.5	14.9	 20
387	 27	67.0	10.0	 16
388	 27	103.3	17.2	 20
389	 27	70.0	10.7	 25
390	 27	67.8	12.9	 20
391	 27	61.0	9.4	 25
392	 27	48.0	7.3	 25
393	 27	48.0	8.1	 20
394	 27	121.0	28.2	 25
395	 27	57.0	10.4	 25
396	 27	109.3	12.1	 16
397	 27	46.3	7.2	 20
398	 27	47.3	8.1	 20
399	 27	137.3	24.9	 16
400	 27	166.0	19.8	 25
401	 27	45.0	7.2	 25
402	 27	148.5	14.3	 20
403	 27	179.0	27.7	 25
404	 27	58.0	10.6	 25
405	 27	127.8	23.0	 20
406	 27	153.0	31.5	 25
407	 27	53.3	9.5	 20
408	 27	51.5	9.2	 16
409	 27	42.5	6.6	 20
410	 27	46.5	9.4	 20
411	 27	176.0	18.5	 20
412	 27	64.0	12.5	 25
413	 27	1711.0	263.0	 25
414	 27	383.3	27.6	 20
415	 27	370.0	42.1	 25
416	 27	176.0	16.8	 25
417	 27	295.5	18.5	 20
418	 27	299.8	27.3	 20
419	 27	120.0	16.2	 20
420	 27	129.3	13.4	 16
421	 27	105.3	10.5	 20
422	 27	141.0	16.6	 25
423	 27	47.0	6.4	 20
424	 27	44.0	7.3	 25
425	 27	50.0	8.1	 25
426	 27	81.3	10.4	 20
427	 27	130.0	20.3	 25
428	 27	47.0	6.3	 25
429	 27	60.5	10.1	 16
430	 27	86.0	7.4	 20
431	 27	56.0	8.2	 20
432	 27	87.5	14.1	 20
433	 27	214.0	39.4	 25
434	 27	157.0	18.4	 25
435	 27	83.8	16.1	 20
436	 27	430.0	46.9	 25
437	 27	173.0	28.3	 25
438	 27	143.3	21.2	 20
439	 27	49.0	7.6	 25
440	 27	46.3	7.8	 20
441	 27	79.0	9.4	 16
442	 27	46.5	8.4	 20
443	 27	90.0	12.6	 25
444	 27	149.5	19.5	 20
445	 27	100.0	17.6	 25
446	 27	48.0	7.0	 25
447	 27	183.0	27.8	 20
448	 27	48.0	5.2	 25
449	 27	53.0	7.8	 25
450	 27	52.3	6.3	 16
451	 27	54.3	7.5	 20
452	 27	59.0	10.4	 20
453	 27	200.5	14.9	 16
454	 27	53.0	8.0	 25
455	 27	58.0	6.0	 25
456	 27	68.3	9.2	 20
457	 27	157.0	20.8	 25
458	 27	261.0	36.1	 25
459	 27	227.5	29.6	 20
460	 27	303.0	37.7	 25
461	 27	253.3	23.2	 16
462	 27	51.5	5.3	 20
463	 27	47.5	7.6	 20
464	 27	321.3	30.3	 16
465	 27	70.0	8.9	 25
466	 27	50.0	9.3	 25
467	 27	44.5	7.2	 20
468	 27	57.0	8.3	 25
469	 27	80.0	12.2	 25
470	 27	54.3	8.6	 20
471	 27	48.0	7.7	 25
472	 27	56.3	10.0	 20
473	 27	45.8	5.9	 16
474	 27	45.3	7.1	 20
475	 27	45.3	7.4	 20
476	 27	50.3	10.3	 20
477	 27	187.0	23.9	 25
478	 27	519.0	68.6	 25
479	 27	61.5	11.4	 20
480	 27	45.0	7.7	 25
481	 27	89.0	17.4	 25
482	 27	138.5	23.1	 20
483	 27	65.3	10.1	 20
484	 27	119.3	16.2	 20
485	 27	53.0	7.3	 16
486	 27	60.5	9.3	 20
487	 27	110.0	14.7	 25
488	 27	130.5	15.0	 20
489	 27	115.0	15.7	 25
490	 27	49.0	6.4	 25
491	 27	49.0	8.0	 20
492	 27	563.0	133.4	 25
493	 27	44.0	8.1	 25
494	 27	50.0	6.2	 16
495	 27	107.3	16.9	 20
496	 27	247.5	29.4	 20
497	 27	830.0	59.6	 20
498	 27	731.0	98.7	 25
499	 27	94.0	10.9	 25
500	 27	146.3	18.8	 20
501	 27	52.0	6.3	 25
502	 27	96.0	16.9	 25
503	 27	210.5	30.6	 20
504	 27	91.0	7.4	 25
505	 27	52.3	7.3	 20
506	 27	71.3	14.2	 16
507	 27	63.3	10.6	 20
508	 27	63.0	10.1	 25
509	 27	48.3	7.3	 20
510	 27	46.0	8.0	 25
511	 27	164.0	18.4	 25
512	 27	69.8	11.7	 20
513	 27	66.0	10.6	 25
514	 27	453.0	68.4	 25
515	 27	329.5	56.5	 20
516	 27	540.3	41.2	 20
517	 27	475.8	35.4	 20
518	 27	79.0	11.0	 16
519	 27	200.0	25.1	 25
520	 27	65.0	8.8	 25
521	 27	42.3	7.7	 20
522	 27	49.0	9.5	 25
523	 27	61.0	8.7	 25
524	 27	70.5	13.4	 20
525	 27	61.0	8.0	 25
526	 27	50.0	9.3	 20
527	 27	291.5	23.2	 16
528	 27	56.3	7.7	 20
529	 27	69.8	12.1	 20
530	 27	132.5	18.4	 20
531	 27	124.0	20.1	 25
532	 27	76.0	11.7	 25
533	 27	613.0	29.6	 20
534	 27	83.0	12.2	 25
535	 27	70.0	10.0	 25
536	 27	82.5	26.9	 20
537	 27	52.8	6.2	 20
538	 27	52.5	7.2	 20
539	 27	49.0	7.9	 16
540	 27	55.5	9.5	 20
541	 27	52.3	6.4	 20
542	 27	53.0	8.6	 25
543	 27	91.0	16.0	 25
544	 27	58.5	9.9	 20
545	 27	48.0	7.7	 25
546	 27	56.0	11.1	 25
547	 27	50.3	7.3	 20
548	 27	48.5	8.3	 20
549	 27	89.0	11.0	 20
550	 27	258.5	24.8	 16
551	 27	46.0	7.4	 20
552	 27	78.0	11.3	 25
553	 27	75.3	10.7	 20
554	 27	58.0	7.9	 25
555	 27	94.0	17.9	 25
556	 27	59.5	8.8	 20
557	 27	66.0	8.7	 25
558	 27	48.0	10.0	 25
559	 27	207.5	24.3	 16
560	 27	83.0	12.6	 20
561	 27	113.0	11.8	 20
562	 27	111.0	11.8	 16
563	 27	112.0	12.4	 25
564	 27	128.0	16.0	 25
565	 27	57.5	9.3	 20
566	 27	56.0	8.4	 25
567	 27	71.0	14.2	 25
568	 27	68.8	12.7	 20
569	 27	85.0	13.7	 25
570	 27	49.0	7.0	 20
571	 27	72.8	10.3	 16
572	 27	87.3	13.7	 20
573	 27	45.0	8.2	 25
574	 27	61.3	10.0	 20
575	 27	70.0	9.9	 25
576	 27	84.0	12.9	 25
577	 27	58.5	10.5	 20
578	 27	69.0	11.8	 25
579	 27	80.0	13.6	 25
580	 27	67.5	8.4	 20
581	 27	60.5	8.6	 20
582	 27	47.3	8.7	 20
583	 27	429.5	35.0	 16
584	 27	62.0	10.8	 25
585	 27	189.0	26.9	 25
586	 27	96.0	10.1	 20
587	 27	100.0	11.4	 25
588	 27	55.0	7.1	 25
589	 27	104.8	13.1	 20
590	 27	97.0	12.1	 25
591	 27	98.3	14.0	 20
592	 27	89.3	14.9	 16
593	 27	63.8	13.0	 20
594	 27	49.0	9.4	 20
595	 27	81.0	13.3	 20
596	 27	81.0	15.2	 25
597	 27	223.0	47.7	 25
598	 27	43.5	11.0	 20
599	 27	103.0	14.6	 25
600	 27	76.0	14.8	 25
601	 27	69.3	7.4	 20
602	 27	47.0	5.4	 20
603	 27	44.8	9.7	 20
604	 27	49.3	5.5	 16
605	 27	59.0	8.4	 20
606	 27	56.0	9.3	 25
607	 27	408.5	30.4	 20
608	 27	82.0	11.7	 25
609	 27	151.0	22.9	 25
610	 27	159.5	19.7	 20
611	 27	68.0	10.0	 25
612	 27	163.0	25.0	 25
613	 27	96.3	12.5	 16
614	 27	100.5	11.8	 20
615	 27	58.3	8.7	 20
616	 27	63.3	10.2	 16
617	 27	222.0	26.6	 25
618	 27	63.0	10.2	 25
619	 27	140.0	20.3	 20
620	 27	100.0	15.4	 25
621	 27	49.0	6.9	 20
622	 27	45.0	7.1	 25
623	 27	50.0	8.2	 25
624	 27	62.0	8.8	 16
625	 27	223.0	31.3	 20
626	 27	56.3	9.5	 20
627	 27	55.5	7.5	 16
628	 27	105.0	13.9	 25
629	 27	215.0	28.7	 25
630	 27	73.0	11.5	 20
631	 27	143.0	18.5	 25
632	 27	174.0	26.2	 25
633	 27	113.0	15.0	 20
634	 27	128.0	18.9	 25
635	 27	89.3	10.3	 20
636	 27	145.3	19.5	 16
637	 27	387.0	25.6	 20
638	 27	446.3	80.5	 20
639	 27	54.8	9.7	 20
  0	 28	1685.3	201.6	 20
  1	 28	56.0	9.7	 20
  2	 28	45.3	7.1	 20
  3	 28	41.0	7.2	 25
  4	 28	44.0	8.2	 25
  5	 28	47.0	9.6	 20
  6	 28	45.0	7.5	 25
  7	 28	55.0	11.4	 25
  8	 28	62.3	7.9	 20
  9	 28	46.0	9.1	 20
 10	 28	51.0	10.2	 20
 11	 28	45.0	9.0	 16
 12	 28	88.3	12.3	 20
 13	 28	206.0	44.7	 25
 14	 28	61.3	11.2	 20
 15	 28	73.0	12.7	 25
 16	 28	73.0	9.8	 25
 17	 28	59.0	10.6	 20
 18	 28	55.0	8.4	 25
 19	 28	49.0	7.5	 25
 20	 28	49.3	6.7	 16
 21	 28	46.5	8.7	 20
 22	 28	46.0	8.3	 20
 23	 28	43.8	6.7	 16
 24	 28	44.0	8.5	 25
 25	 28	40.0	5.6	 25
 26	 28	41.5	7.7	 20
 27	 28	56.0	11.0	 25
 28	 28	95.0	14.9	 25
 29	 28	76.3	10.1	 20
 30	 28	61.0	10.1	 25
 31	 28	104.5	11.8	 20
 32	 28	106.8	17.5	 16
 33	 28	62.8	8.0	 20
 34	 28	61.3	7.9	 20
 35	 28	52.5	8.0	 20
 36	 28	103.0	13.9	 25
 37	 28	110.0	14.4	 25
 38	 28	98.8	15.9	 20
 39	 28	56.0	8.1	 25
 40	 28	194.0	27.4	 20
 41	 28	135.0	16.4	 25
 42	 28	524.8	51.9	 20
 43	 28	60.8	11.5	 16
 44	 28	48.5	6.5	 20
 45	 28	45.8	9.8	 20
 46	 28	54.3	24.3	 20
 47	 28	57.0	10.7	 25
 48	 28	41.0	6.0	 25
 49	 28	44.3	6.8	 20
 50	 28	45.0	8.7	 25
 51	 28	42.0	7.4	 25
 52	 28	50.3	9.4	 20
 53	 28	61.5	11.4	 20
 54	 28	56.3	6.9	 20
 55	 28	43.5	9.0	 16
 56	 28	45.0	7.5	 25
 57	 28	44.0	6.2	 25
 58	 28	46.3	9.4	 20
 59	 28	44.0	7.0	 25
 60	 28	40.0	6.4	 25
 61	 28	42.3	6.6	 20
 62	 28	39.0	7.9	 25
 63	 28	43.0	7.4	 25
 64	 28	44.5	6.8	 16
 65	 28	46.5	9.3	 20
 66	 28	49.3	5.4	 20
 67	 28	42.3	5.5	 20
 68	 28	45.0	7.7	 25
 69	 28	44.0	7.1	 25
 70	 28	45.3	8.5	 20
 71	 28	95.0	17.5	 25
 72	 28	66.0	9.1	 25
 73	 28	55.8	9.0	 20
 74	 28	297.8	37.3	 20
 75	 28	51.5	11.2	 20
 76	 28	54.5	8.2	 16
 77	 28	118.0	17.0	 20
 78	 28	64.0	10.7	 25
 79	 28	110.0	20.1	 20
 80	 28	102.0	9.7	 25
 81	 28	83.0	9.4	 25
 82	 28	138.3	17.6	 20
 83	 28	55.0	10.2	 25
 84	 28	68.0	10.7	 25
 85	 28	49.0	10.4	 16
 86	 28	42.3	8.0	 20
 87	 28	56.0	11.2	 20
 88	 28	61.0	9.3	 16
 89	 28	51.0	9.6	 25
 90	 28	47.0	7.4	 25
 91	 28	169.8	20.4	 20
 92	 28	63.0	9.1	 25
 93	 28	106.0	13.8	 25
 94	 28	142.0	16.9	 20
 95	 28	286.0	31.1	 25
 96	 28	359.8	31.3	 20
 97	 28	180.0	21.2	 16
 98	 28	49.8	9.9	 20
 99	 28	64.0	12.2	 20
100	 28	409.3	45.9	 20
101	 28	100.0	13.5	 25
102	 28	117.0	13.8	 25
103	 28	298.3	29.1	 20
104	 28	171.0	15.2	 25
105	 28	81.0	12.4	 25
106	 28	83.3	14.5	 20
107	 28	164.5	16.1	 20
108	 28	46.0	8.8	 20
109	 28	40.0	7.3	 16
110	 28	46.3	7.4	 20
111	 28	48.0	8.5	 25
112	 28	43.0	8.2	 20
113	 28	44.0	8.8	 25
114	 28	44.0	7.3	 25
115	 28	44.0	6.2	 20
116	 28	55.0	9.4	 25
117	 28	51.0	7.3	 25
118	 28	50.5	7.4	 16
119	 28	114.8	14.0	 20
120	 28	106.8	15.7	 16
121	 28	178.0	30.8	 25
122	 28	59.0	10.0	 25
123	 28	56.0	5.6	 20
124	 28	56.0	9.3	 25
125	 28	60.0	7.9	 25
126	 28	57.0	9.9	 20
127	 28	51.0	9.0	 25
128	 28	43.0	8.3	 25
129	 28	45.0	8.4	 16
130	 28	46.3	8.7	 20
131	 28	42.0	6.7	 20
132	 28	53.5	9.7	 20
133	 28	42.0	7.9	 25
134	 28	49.0	7.1	 25
135	 28	54.0	10.3	 20
136	 28	48.0	9.6	 25
137	 28	174.0	15.8	 25
138	 28	152.8	18.1	 20
139	 28	125.0	21.4	 25
140	 28	63.5	10.3	 20
141	 28	57.3	11.4	 16
142	 28	46.0	7.6	 20
143	 28	74.0	11.8	 25
144	 28	208.0	26.8	 20
145	 28	161.0	22.8	 25
146	 28	594.0	62.1	 25
147	 28	75.0	10.0	 20
148	 28	59.0	14.4	 25
149	 28	338.0	35.3	 25
150	 28	46.0	5.0	 16
151	 28	46.3	7.6	 20
152	 28	68.0	11.0	 20
153	 28	113.8	16.0	 16
154	 28	114.0	21.2	 25
155	 28	253.0	23.5	 25
156	 28	624.3	41.7	 20
157	 28	467.0	31.4	 25
158	 28	170.0	20.2	 25
159	 28	72.3	10.7	 20
160	 28	133.0	20.2	 25
161	 28	52.0	8.4	 20
162	 28	46.8	6.0	 16
163	 28	49.0	5.8	 20
164	 28	58.3	9.1	 20
165	 28	143.0	19.9	 20
166	 28	94.0	15.0	 25
167	 28	115.0	14.6	 25
168	 28	315.8	30.4	 20
169	 28	135.0	17.0	 25
170	 28	128.0	17.3	 25
171	 28	48.3	6.7	 20
172	 28	51.0	8.8	 20
173	 28	58.0	10.6	 20
174	 28	42.5	5.5	 16
175	 28	48.3	8.2	 20
176	 28	44.0	7.6	 25
177	 28	49.3	8.0	 20
178	 28	43.0	5.9	 25
179	 28	51.0	5.4	 25
180	 28	58.3	10.8	 20
181	 28	181.0	24.3	 25
182	 28	269.0	20.0	 25
183	 28	73.3	9.7	 16
184	 28	43.0	5.8	 20
185	 28	45.3	5.7	 20
186	 28	48.0	8.6	 16
187	 28	51.0	10.9	 25
188	 28	50.0	9.8	 25
189	 28	45.0	8.7	 20
190	 28	88.0	12.5	 25
191	 28	71.0	8.5	 25
192	 28	239.3	22.7	 20
193	 28	48.0	9.1	 25
194	 28	50.3	9.4	 20
195	 28	63.5	10.0	 16
196	 28	49.0	8.7	 20
197	 28	48.0	5.8	 25
198	 28	48.0	9.1	 20
199	 28	65.0	28.4	 25
200	 28	61.0	13.7	 20
201	 28	68.0	9.4	 25
202	 28	62.0	9.8	 25
203	 28	66.8	9.9	 20
204	 28	48.0	10.7	 25
205	 28	45.3	7.5	 20
206	 28	50.0	7.6	 16
207	 28	46.8	8.2	 20
208	 28	52.0	8.5	 25
209	 28	45.5	8.1	 20
210	 28	44.0	8.0	 25
211	 28	41.0	5.2	 25
212	 28	44.3	5.4	 20
213	 28	42.0	7.5	 25
214	 28	45.0	7.3	 25
215	 28	44.5	8.5	 16
216	 28	48.3	8.8	 20
217	 28	47.3	7.9	 20
218	 28	60.5	9.0	 16
219	 28	49.0	9.6	 25
220	 28	47.0	6.6	 25
221	 28	181.8	27.4	 20
222	 28	69.0	10.0	 25
223	 28	49.0	9.2	 25
224	 28	52.8	8.0	 20
225	 28	56.0	10.9	 25
226	 28	73.3	12.8	 20
227	 28	40.0	6.3	 16
228	 28	42.0	5.1	 20
229	 28	44.3	8.4	 20
230	 28	44.3	5.5	 20
231	 28	41.0	7.9	 25
232	 28	49.0	7.0	 25
233	 28	48.0	7.3	 20
234	 28	50.0	6.3	 25
235	 28	49.0	10.3	 25
236	 28	53.5	9.8	 20
237	 28	72.3	11.3	 20
238	 28	104.3	13.5	 20
239	 28	118.0	10.5	 16
240	 28	218.3	19.0	 20
241	 28	101.0	13.4	 25
242	 28	59.3	9.7	 20
243	 28	700.0	73.4	 25
244	 28	977.0	55.9	 25
245	 28	236.3	18.2	 20
246	 28	1021.0	54.0	 25
247	 28	184.0	23.8	 25
248	 28	89.3	13.5	 16
249	 28	53.3	8.0	 20
250	 28	47.3	8.3	 20
251	 28	121.5	15.2	 16
252	 28	49.0	8.9	 25
253	 28	44.0	6.1	 25
254	 28	47.3	6.0	 20
255	 28	48.0	7.2	 25
256	 28	50.0	8.6	 25
257	 28	54.0	8.9	 20
258	 28	59.0	8.8	 25
259	 28	73.3	11.8	 20
260	 28	65.5	9.4	 16
261	 28	46.3	8.0	 20
262	 28	53.0	7.5	 25
263	 28	44.3	7.4	 20
264	 28	47.0	7.4	 25
265	 28	44.0	7.7	 25
266	 28	48.0	8.3	 20
267	 28	180.0	22.7	 25
268	 28	69.0	10.1	 25
269	 28	63.0	7.0	 20
270	 28	50.8	8.1	 20
271	 28	57.0	9.2	 20
272	 28	49.8	11.2	 16
273	 28	48.0	5.9	 25
274	 28	47.0	9.0	 25
275	 28	48.8	6.4	 20
276	 28	62.0	8.0	 25
277	 28	45.0	6.8	 25
278	 28	53.3	7.1	 20
279	 28	43.0	7.2	 25
280	 28	45.0	8.4	 20
281	 28	46.0	8.4	 20
282	 28	48.0	7.3	 20
283	 28	45.5	10.0	 16
284	 28	46.0	6.4	 25
285	 28	44.0	6.6	 25
286	 28	40.5	7.4	 20
287	 28	42.0	8.7	 25
288	 28	54.0	9.6	 25
289	 28	57.3	11.3	 20
290	 28	68.0	8.3	 25
291	 28	45.3	6.4	 20
292	 28	46.3	8.1	 16
293	 28	46.8	9.2	 20
294	 28	47.5	9.5	 20
295	 28	71.8	10.9	 20
296	 28	54.0	9.9	 25
297	 28	56.0	10.5	 25
298	 28	69.3	9.5	 20
299	 28	64.0	10.9	 25
300	 28	64.0	12.5	 25
301	 28	50.8	9.2	 20
302	 28	47.3	7.2	 20
303	 28	69.0	7.6	 20
304	 28	56.3	8.0	 16
305	 28	70.8	10.1	 20
306	 28	45.0	8.0	 25
307	 28	48.3	8.4	 20
308	 28	45.0	7.1	 25
309	 28	93.0	11.2	 25
310	 28	54.5	6.2	 20
311	 28	49.0	8.6	 25
312	 28	49.0	8.6	 25
313	 28	56.3	8.4	 16
314	 28	116.0	16.6	 20
315	 28	113.0	23.1	 20
316	 28	862.0	71.7	 16
317	 28	234.0	34.7	 25
318	 28	55.0	8.4	 25
319	 28	61.3	9.6	 20
320	 28	58.0	8.7	 25
321	 28	46.0	7.3	 25
322	 28	46.5	7.7	 20
323	 28	41.0	6.5	 25
324	 28	40.5	8.0	 20
325	 28	46.3	8.7	 16
326	 28	52.3	8.3	 20
327	 28	47.0	9.4	 20
328	 28	50.3	7.9	 20
329	 28	43.0	6.6	 25
330	 28	45.0	8.0	 25
331	 28	49.5	5.8	 20
332	 28	50.0	5.7	 25
333	 28	85.0	13.7	 25
334	 28	90.5	15.6	 20
335	 28	82.8	15.4	 20
336	 28	304.8	25.6	 20
337	 28	130.8	14.8	 16
338	 28	82.0	11.6	 25
339	 28	710.0	82.4	 25
340	 28	261.5	21.7	 20
341	 28	231.0	22.0	 25
342	 28	187.0	25.4	 25
343	 28	199.5	19.9	 20
344	 28	169.0	17.6	 25
345	 28	76.0	11.4	 25
346	 28	53.3	7.7	 16
347	 28	46.5	9.3	 20
348	 28	46.0	7.5	 20
349	 28	49.0	7.8	 20
350	 28	47.0	8.3	 25
351	 28	42.0	4.8	 25
352	 28	57.3	6.6	 20
353	 28	59.0	24.9	 25
354	 28	71.0	9.4	 25
355	 28	56.5	8.5	 20
356	 28	44.8	6.3	 20
357	 28	44.8	7.1	 20
358	 28	59.0	10.3	 16
359	 28	67.8	8.7	 20
360	 28	54.3	10.6	 20
361	 28	133.0	15.8	 25
362	 28	49.0	9.0	 25
363	 28	70.3	12.3	 20
364	 28	54.0	9.8	 25
365	 28	45.0	8.3	 25
366	 28	43.3	7.2	 20
367	 28	46.3	7.4	 20
368	 28	51.3	9.2	 20
369	 28	55.3	8.7	 16
370	 28	259.5	37.9	 20
371	 28	1501.0	134.4	 25
372	 28	318.0	20.4	 20
373	 28	79.0	12.0	 25
374	 28	53.0	10.5	 25
375	 28	45.5	9.7	 20
376	 28	112.0	16.1	 25
377	 28	70.0	10.3	 25
378	 28	216.5	23.7	 16
379	 28	63.5	8.6	 20
380	 28	174.3	17.3	 20
381	 28	60.5	8.7	 16
382	 28	75.0	11.1	 25
383	 28	135.0	20.3	 25
384	 28	52.0	8.7	 20
385	 28	139.0	27.2	 25
386	 28	104.0	14.4	 25
387	 28	56.8	6.5	 20
388	 28	64.0	43.3	 25
389	 28	54.3	9.0	 20
390	 28	46.5	7.6	 16
391	 28	50.3	6.8	 20
392	 28	61.0	9.2	 20
393	 28	55.3	9.0	 20
394	 28	49.0	6.8	 25
395	 28	49.0	5.6	 25
396	 28	61.5	12.7	 20
397	 28	47.0	7.8	 25
398	 28	51.0	10.2	 25
399	 28	60.5	7.6	 20
400	 28	82.8	13.0	 20
401	 28	44.8	6.4	 20
402	 28	65.3	10.8	 16
403	 28	78.0	10.6	 25
404	 28	61.0	10.2	 25
405	 28	77.0	14.1	 20
406	 28	52.0	7.2	 25
407	 28	45.0	7.9	 25
408	 28	48.0	5.1	 20
409	 28	45.0	6.2	 25
410	 28	47.0	8.0	 25
411	 28	80.3	10.3	 16
412	 28	64.8	9.9	 20
413	 28	545.3	94.3	 20
414	 28	211.5	22.2	 20
415	 28	193.0	19.2	 25
416	 28	178.0	20.3	 25
417	 28	113.5	16.4	 20
[truncated: 8,552,232 more chars]
