# Supplementary material for: Genome-wide transcriptional profiling data from skin of chronic cutaneous lupus erythematosus (CCLE) patients
Source: Data Brief. 2015 Apr 18;4:47–9. doi: 10.1016/j.dib.2015.02.024 (PMC4510375; doi:10.1016/j.dib.2015.02.024)
Supplement: Supplementary file 1 — Supplementary data [file mmc1.zip › CCLE Skin-CEL files- DIB- Dey-Rao/LE1010N.CEL]

[CEL]
Version=3

[HEADER]
Cols=640
Rows=640
TotalX=640
TotalY=640
OffsetX=0
OffsetY=0
GridCornerUL=229 238
GridCornerUR=4492 303
GridCornerLR=4427 4568
GridCornerLL=165 4503
Axis-invertX=0
AxisInvertY=0
swapXY=0
DatHeader=[1..45748]  LE1010NHu95A:CLS=4733 RWS=4733 XIN=3  YIN=3  VE=17        2.0 12/14/02 10:39:15       HG_U95Av2.1sq                  6
Algorithm=Percentile
AlgorithmParameters=Percentile:75;CellMargin:2;OutlierHigh:1.500;OutlierLow:1.004

[INTENSITY]
NumberCells=409600
CellHeader=X	Y	MEAN	STDV	NPIXELS
  0	  0	61.0	9.7	 25
  1	  0	1776.0	169.3	 20
  2	  0	57.0	10.0	 25
  3	  0	1696.0	219.0	 25
  4	  0	39.3	7.1	 20
  5	  0	52.0	6.9	 20
  6	  0	1605.8	168.3	 20
  7	  0	55.0	6.8	 16
  8	  0	1396.0	302.6	 25
  9	  0	58.0	9.8	 25
 10	  0	1424.0	194.7	 20
 11	  0	60.0	9.8	 25
 12	  0	1347.0	168.6	 25
 13	  0	68.8	45.2	 20
 14	  0	1329.0	248.9	 25
 15	  0	50.8	6.3	 20
 16	  0	1444.8	105.6	 16
 17	  0	53.8	8.8	 20
 18	  0	1452.0	263.4	 25
 19	  0	51.5	6.5	 20
 20	  0	1438.0	286.2	 25
 21	  0	54.0	11.7	 25
 22	  0	1477.0	146.5	 20
 23	  0	56.0	10.1	 25
 24	  0	1413.0	187.4	 25
 25	  0	49.0	7.1	 16
 26	  0	1409.3	262.3	 20
 27	  0	57.5	9.5	 16
 28	  0	1293.0	377.8	 25
 29	  0	62.0	12.4	 25
 30	  0	1334.3	211.4	 20
 31	  0	65.0	17.7	 25
 32	  0	1378.0	264.0	 25
 33	  0	56.5	9.0	 20
 34	  0	1347.8	359.3	 20
 35	  0	56.8	8.8	 20
 36	  0	1357.0	156.2	 16
 37	  0	62.3	17.2	 20
 38	  0	1349.0	250.2	 25
 39	  0	58.0	9.1	 20
 40	  0	1397.0	343.5	 25
 41	  0	53.0	8.0	 25
 42	  0	1316.3	162.8	 20
 43	  0	58.0	10.5	 25
 44	  0	1317.5	228.4	 20
 45	  0	50.3	10.3	 16
 46	  0	1305.5	318.6	 20
 47	  0	48.3	9.2	 20
 48	  0	1350.5	202.9	 20
 49	  0	59.0	11.2	 25
 50	  0	1384.0	221.9	 25
 51	  0	48.0	6.6	 20
 52	  0	1340.0	279.1	 25
 53	  0	52.0	8.5	 25
 54	  0	1412.3	101.2	 16
 55	  0	59.0	8.4	 20
 56	  0	1369.0	159.8	 20
 57	  0	57.3	8.3	 20
 58	  0	1367.0	292.1	 25
 59	  0	51.0	9.3	 25
 60	  0	1338.8	143.5	 20
 61	  0	59.0	9.1	 25
 62	  0	1473.0	195.7	 25
 63	  0	55.3	7.6	 20
 64	  0	1587.3	258.9	 20
 65	  0	59.0	9.1	 20
 66	  0	1562.5	71.8	 16
 67	  0	51.0	9.6	 25
 68	  0	1497.0	194.2	 25
 69	  0	50.0	8.3	 20
 70	  0	1320.0	183.9	 25
 71	  0	51.0	10.5	 25
 72	  0	1352.3	141.5	 20
 73	  0	49.0	9.2	 25
 74	  0	1475.3	139.4	 20
 75	  0	53.3	9.0	 16
 76	  0	1349.3	183.5	 20
 77	  0	56.0	8.5	 25
 78	  0	1317.3	140.6	 20
 79	  0	54.0	9.2	 25
 80	  0	1438.0	170.2	 25
 81	  0	50.3	8.1	 20
 82	  0	1308.0	212.9	 25
 83	  0	53.0	10.3	 25
 84	  0	1295.0	59.8	 16
 85	  0	54.0	7.6	 20
 86	  0	1548.0	159.0	 20
 87	  0	58.0	8.9	 20
 88	  0	1552.0	191.4	 25
 89	  0	55.0	10.2	 25
 90	  0	1538.0	118.3	 20
 91	  0	52.0	8.6	 25
 92	  0	1596.0	240.0	 25
 93	  0	50.3	5.6	 20
 94	  0	1477.0	148.4	 20
 95	  0	55.8	8.7	 20
 96	  0	1356.3	77.6	 16
 97	  0	53.0	11.5	 25
 98	  0	1468.0	250.0	 25
 99	  0	50.8	7.8	 20
100	  0	1243.0	132.6	 25
101	  0	52.0	8.4	 25
102	  0	1280.8	112.7	 20
103	  0	51.0	6.2	 20
104	  0	1399.0	205.6	 20
105	  0	51.3	7.6	 16
106	  0	1293.0	122.4	 20
107	  0	53.3	8.9	 20
108	  0	1258.0	204.4	 25
109	  0	54.0	8.6	 25
110	  0	1474.3	132.0	 20
111	  0	56.0	8.7	 25
112	  0	1396.0	174.1	 25
113	  0	54.3	7.4	 16
114	  0	1375.3	210.6	 20
115	  0	59.3	8.6	 20
116	  0	1547.0	71.0	 16
117	  0	57.0	10.7	 25
118	  0	1344.0	158.2	 25
119	  0	53.8	8.6	 20
120	  0	1312.0	176.5	 25
121	  0	53.0	8.5	 25
122	  0	1528.5	195.5	 20
123	  0	58.0	11.7	 20
124	  0	1426.5	108.8	 20
125	  0	55.0	7.7	 16
126	  0	1432.0	211.0	 25
127	  0	52.0	8.5	 25
128	  0	1505.8	164.8	 20
129	  0	50.0	9.9	 25
130	  0	1261.0	162.9	 25
131	  0	52.0	6.2	 20
132	  0	1123.0	199.7	 25
133	  0	51.8	8.2	 20
134	  0	1390.0	67.9	 16
135	  0	57.3	8.7	 20
136	  0	1269.0	217.3	 25
137	  0	54.3	6.7	 20
138	  0	1249.0	149.1	 25
139	  0	60.0	9.5	 25
140	  0	1383.8	118.5	 20
141	  0	53.0	7.4	 25
142	  0	1374.0	210.0	 25
143	  0	58.0	10.8	 16
144	  0	1361.8	154.1	 20
145	  0	59.0	10.2	 20
146	  0	1437.8	54.9	 20
147	  0	58.0	6.8	 25
148	  0	1400.0	165.3	 25
149	  0	58.3	10.6	 20
150	  0	1331.0	168.2	 25
151	  0	55.0	11.3	 25
152	  0	1335.0	196.5	 20
153	  0	57.8	9.6	 20
154	  0	1249.5	117.6	 20
155	  0	59.0	10.4	 16
156	  0	1255.0	171.5	 25
157	  0	48.0	8.3	 25
158	  0	1348.5	130.5	 20
159	  0	53.0	7.2	 25
160	  0	1244.0	180.0	 25
161	  0	52.8	5.8	 20
162	  0	1235.5	141.2	 20
163	  0	54.5	6.4	 20
164	  0	1210.3	60.8	 16
165	  0	51.3	6.9	 20
166	  0	1185.0	188.9	 25
167	  0	50.0	10.7	 20
168	  0	1105.0	137.9	 25
169	  0	52.0	7.0	 25
170	  0	1197.0	106.0	 20
171	  0	49.0	8.0	 25
172	  0	1132.5	131.6	 20
173	  0	54.3	10.2	 16
174	  0	1105.3	121.3	 20
175	  0	56.8	13.7	 20
176	  0	1143.3	134.0	 20
177	  0	60.0	9.1	 25
178	  0	1150.0	120.8	 25
179	  0	55.0	9.2	 20
180	  0	1194.0	159.0	 25
181	  0	54.0	7.7	 25
182	  0	1143.3	65.8	 16
183	  0	56.0	9.7	 20
184	  0	1183.8	131.0	 20
185	  0	51.3	6.8	 20
186	  0	1172.0	199.3	 25
187	  0	55.3	8.2	 20
188	  0	1165.0	276.9	 25
189	  0	52.0	7.9	 25
190	  0	1169.0	125.1	 20
191	  0	51.0	6.5	 25
192	  0	1157.5	181.9	 20
193	  0	53.5	7.6	 16
194	  0	1166.0	263.8	 20
195	  0	53.0	8.9	 25
196	  0	1233.5	172.1	 20
197	  0	59.0	9.7	 25
198	  0	1216.0	210.7	 25
199	  0	60.5	10.0	 20
200	  0	1187.0	261.3	 25
201	  0	54.0	10.1	 25
202	  0	1288.0	92.8	 16
203	  0	52.5	9.4	 20
204	  0	1314.5	148.7	 20
205	  0	50.8	8.7	 20
206	  0	1312.0	236.0	 25
207	  0	50.0	8.1	 25
208	  0	1328.3	151.9	 20
209	  0	56.0	8.9	 25
210	  0	1300.0	198.1	 25
211	  0	40.0	7.3	 20
212	  0	666.3	138.1	 20
213	  0	37.8	7.2	 20
214	  0	42.3	5.0	 16
215	  0	39.0	7.3	 25
216	  0	1418.0	171.9	 25
217	  0	52.5	9.2	 20
218	  0	1283.0	230.1	 25
219	  0	49.0	8.2	 25
220	  0	1248.0	184.9	 20
221	  0	51.0	7.2	 25
222	  0	1238.5	136.8	 20
223	  0	50.8	8.9	 16
224	  0	1287.8	254.7	 20
225	  0	54.0	8.9	 25
226	  0	1174.3	134.7	 20
227	  0	52.0	6.9	 25
228	  0	1132.0	150.1	 25
229	  0	53.3	8.7	 20
230	  0	1229.0	232.6	 25
231	  0	54.3	7.9	 20
232	  0	1294.3	120.2	 16
233	  0	54.3	6.6	 20
234	  0	1257.0	108.7	 20
235	  0	54.0	9.6	 20
236	  0	1259.0	213.2	 25
237	  0	55.0	8.3	 25
238	  0	1308.5	103.5	 20
239	  0	57.0	10.1	 25
240	  0	1244.0	170.3	 25
241	  0	53.3	9.1	 16
242	  0	1191.3	163.1	 20
243	  0	53.0	10.9	 20
244	  0	1290.8	91.3	 16
245	  0	57.0	8.8	 25
246	  0	1281.0	183.5	 25
247	  0	52.0	5.8	 20
248	  0	1298.0	165.4	 25
249	  0	56.0	9.7	 25
250	  0	1358.8	160.3	 20
251	  0	49.0	6.8	 20
252	  0	1270.8	203.3	 20
253	  0	54.8	9.9	 16
254	  0	1254.0	209.5	 25
255	  0	54.0	7.0	 25
256	  0	1264.0	159.4	 20
257	  0	52.0	8.9	 25
258	  0	1222.0	231.5	 25
259	  0	55.0	7.5	 20
260	  0	1206.0	191.8	 25
261	  0	51.5	7.4	 20
262	  0	1245.0	99.4	 16
263	  0	55.3	7.2	 20
264	  0	1147.0	266.3	 25
265	  0	57.3	7.1	 20
266	  0	1208.0	191.1	 25
267	  0	49.5	9.3	 20
268	  0	1232.0	210.5	 25
269	  0	55.0	10.5	 25
270	  0	1280.8	176.1	 20
271	  0	57.0	7.4	 20
272	  0	1257.3	127.3	 20
273	  0	52.5	8.6	 16
274	  0	1196.0	228.8	 25
275	  0	55.0	8.3	 25
276	  0	1140.8	132.8	 20
277	  0	55.0	10.6	 25
278	  0	1236.0	176.2	 25
279	  0	57.5	12.5	 20
280	  0	1234.0	217.0	 25
281	  0	56.0	8.5	 20
282	  0	1268.0	94.1	 16
283	  0	52.0	7.2	 20
284	  0	1193.0	188.2	 25
285	  0	55.0	11.0	 20
286	  0	1202.0	213.0	 25
287	  0	57.0	8.2	 25
288	  0	1232.3	106.5	 20
289	  0	54.0	9.2	 25
290	  0	1275.8	144.2	 20
291	  0	55.0	9.7	 16
292	  0	1277.3	206.0	 20
293	  0	53.8	12.0	 20
294	  0	1256.3	185.7	 20
295	  0	53.0	9.0	 25
296	  0	1261.0	169.9	 25
297	  0	54.3	6.4	 20
298	  0	1317.0	201.3	 25
299	  0	53.0	7.3	 25
300	  0	1314.8	100.1	 16
301	  0	60.3	14.9	 20
302	  0	1253.5	125.8	 20
303	  0	59.0	9.9	 16
304	  0	1284.0	220.0	 25
305	  0	56.0	9.0	 25
306	  0	1330.0	132.0	 20
307	  0	53.0	7.5	 25
308	  0	1348.0	152.1	 25
309	  0	56.5	8.8	 20
310	  0	1362.0	191.8	 20
311	  0	52.3	9.6	 20
312	  0	1401.0	83.6	 16
313	  0	56.0	9.7	 25
314	  0	1362.0	169.4	 25
315	  0	52.0	8.0	 20
316	  0	1283.0	222.9	 25
317	  0	53.0	8.4	 25
318	  0	1271.0	124.2	 20
319	  0	55.0	9.6	 25
320	  0	1332.0	155.0	 20
321	  0	58.0	9.9	 16
322	  0	1380.0	183.8	 20
323	  0	59.0	9.2	 25
324	  0	1438.0	171.8	 20
325	  0	53.0	6.6	 25
326	  0	1366.0	178.2	 25
327	  0	60.0	9.5	 20
328	  0	1399.0	218.3	 25
329	  0	51.0	8.5	 25
330	  0	1458.8	99.0	 16
331	  0	57.0	9.0	 20
332	  0	1404.0	155.9	 20
333	  0	62.5	10.7	 20
334	  0	1375.0	235.1	 25
335	  0	56.0	8.0	 25
336	  0	1360.5	164.0	 20
337	  0	49.0	8.4	 25
338	  0	1351.0	219.5	 25
339	  0	49.0	6.4	 20
340	  0	1456.3	193.6	 20
341	  0	57.5	9.3	 20
342	  0	1503.5	76.6	 16
343	  0	57.0	7.6	 25
344	  0	1455.0	238.0	 25
345	  0	54.0	7.3	 20
346	  0	1492.0	220.3	 25
347	  0	55.0	5.9	 20
348	  0	1463.0	321.2	 25
349	  0	54.0	9.5	 25
350	  0	1504.3	114.2	 16
351	  0	53.8	7.9	 20
352	  0	1509.3	200.7	 20
353	  0	48.5	7.7	 20
354	  0	1512.0	309.1	 25
355	  0	57.0	7.3	 25
356	  0	1505.8	178.5	 20
357	  0	57.0	8.5	 25
358	  0	1477.0	236.2	 25
359	  0	55.3	7.1	 16
360	  0	1433.8	275.5	 20
361	  0	63.0	11.1	 20
362	  0	1460.3	132.0	 16
363	  0	57.0	9.9	 25
364	  0	1410.0	230.6	 25
365	  0	57.3	9.3	 20
366	  0	1393.0	268.0	 25
367	  0	58.0	9.5	 25
368	  0	1542.0	196.6	 20
369	  0	54.3	7.4	 20
370	  0	1621.8	188.0	 20
371	  0	54.8	8.9	 16
372	  0	1618.8	262.4	 20
373	  0	54.0	7.9	 25
374	  0	1532.8	186.1	 20
375	  0	53.0	6.8	 25
376	  0	1427.0	183.9	 25
377	  0	60.0	8.9	 20
378	  0	1477.0	262.4	 25
379	  0	64.5	11.3	 20
380	  0	1530.8	115.1	 16
381	  0	59.0	8.5	 20
382	  0	1514.0	282.0	 25
383	  0	63.8	10.7	 20
384	  0	1493.0	283.3	 25
385	  0	57.0	7.4	 25
386	  0	1629.3	159.9	 20
387	  0	53.0	7.7	 25
388	  0	1624.0	244.7	 25
389	  0	65.3	9.0	 16
390	  0	1557.5	264.3	 20
391	  0	57.0	8.6	 20
392	  0	1643.0	320.2	 20
393	  0	56.0	9.1	 25
394	  0	1621.0	280.4	 25
395	  0	60.5	10.0	 20
396	  0	1546.0	274.1	 25
397	  0	56.0	8.3	 25
398	  0	1538.5	227.9	 20
399	  0	57.3	7.5	 20
400	  0	1523.3	186.1	 20
401	  0	56.5	8.7	 16
402	  0	1474.0	307.6	 25
403	  0	58.0	8.4	 25
404	  0	1437.3	217.9	 20
405	  0	57.0	10.0	 25
406	  0	1496.0	220.4	 25
407	  0	54.0	9.4	 20
408	  0	1520.0	214.1	 25
409	  0	59.5	8.3	 20
410	  0	1566.0	140.3	 16
411	  0	52.3	5.6	 20
412	  0	1469.0	315.7	 25
413	  0	56.3	8.4	 20
414	  0	1434.0	210.0	 25
415	  0	56.0	7.2	 25
416	  0	1435.0	149.8	 20
417	  0	54.0	8.1	 25
418	  0	1492.5	235.8	 20
419	  0	52.0	5.7	 16
420	  0	1499.3	177.7	 20
421	  0	61.0	9.6	 20
422	  0	1461.8	213.0	 20
423	  0	54.0	10.5	 25
424	  0	42.0	7.2	 25
425	  0	857.0	98.8	 20
426	  0	38.0	5.8	 25
427	  0	49.3	7.6	 20
428	  0	39.0	8.6	 20
429	  0	53.3	10.3	 20
430	  0	1631.8	126.3	 16
431	  0	57.3	10.3	 20
432	  0	1534.0	259.4	 25
433	  0	58.3	8.9	 20
434	  0	1493.0	200.9	 25
435	  0	58.0	9.8	 25
436	  0	1549.5	130.0	 20
437	  0	54.0	10.4	 25
438	  0	1537.0	171.7	 20
439	  0	61.0	9.8	 16
440	  0	1588.3	215.1	 20
441	  0	56.0	9.2	 25
442	  0	1541.0	244.4	 20
443	  0	58.0	8.6	 25
444	  0	1478.0	225.6	 25
445	  0	59.0	8.1	 20
446	  0	1430.0	188.3	 25
447	  0	57.0	9.6	 25
448	  0	1462.3	100.5	 16
449	  0	55.0	8.3	 20
450	  0	1570.0	184.5	 20
451	  0	56.3	8.8	 20
452	  0	1492.0	243.3	 25
453	  0	59.0	10.2	 25
454	  0	1504.8	141.1	 20
455	  0	57.0	9.4	 25
456	  0	1545.0	183.0	 25
457	  0	55.5	9.8	 20
458	  0	1575.5	215.0	 20
459	  0	54.0	8.6	 20
460	  0	1574.3	105.5	 16
461	  0	59.0	9.5	 25
462	  0	1469.0	301.2	 25
463	  0	53.3	9.3	 20
464	  0	1452.0	265.8	 25
465	  0	59.0	9.3	 25
466	  0	1509.3	141.0	 20
467	  0	58.0	8.9	 25
468	  0	1598.3	187.2	 20
469	  0	61.0	8.3	 16
470	  0	1614.5	234.6	 20
471	  0	57.0	10.9	 25
472	  0	1504.0	254.2	 20
473	  0	55.0	9.0	 25
474	  0	1487.0	236.8	 25
475	  0	57.5	10.0	 20
476	  0	1543.0	257.2	 25
477	  0	57.0	7.9	 25
478	  0	1549.5	155.4	 16
479	  0	51.3	6.3	 20
480	  0	1745.5	175.8	 20
481	  0	57.8	9.0	 20
482	  0	1609.0	283.8	 25
483	  0	57.0	8.6	 25
484	  0	1508.0	193.5	 20
485	  0	61.0	11.5	 25
486	  0	1373.0	187.4	 25
487	  0	53.3	8.4	 16
488	  0	1402.8	194.3	 20
489	  0	58.0	10.0	 20
490	  0	1476.3	117.6	 16
491	  0	56.0	8.7	 25
492	  0	1465.0	288.7	 25
493	  0	55.3	7.8	 20
494	  0	1502.0	257.2	 25
495	  0	53.0	7.0	 25
496	  0	1517.0	208.8	 20
497	  0	58.5	10.1	 20
498	  0	1568.8	217.6	 20
499	  0	61.0	10.6	 16
500	  0	1637.0	158.8	 20
501	  0	56.0	9.2	 25
502	  0	1651.5	250.2	 20
503	  0	54.0	6.9	 25
504	  0	1575.0	258.3	 25
505	  0	59.0	11.6	 20
506	  0	1505.0	174.1	 25
507	  0	59.8	11.9	 16
508	  0	1400.5	207.5	 20
509	  0	60.0	6.5	 20
510	  0	1491.8	340.5	 20
511	  0	58.0	7.9	 25
512	  0	1529.0	277.5	 25
513	  0	63.3	11.3	 20
514	  0	1456.0	266.4	 25
515	  0	55.0	8.4	 25
516	  0	1465.5	149.7	 20
517	  0	54.0	7.6	 20
518	  0	1467.0	197.9	 20
519	  0	60.3	8.8	 16
520	  0	1441.0	362.4	 25
521	  0	57.0	10.7	 25
522	  0	1480.3	288.1	 20
523	  0	52.0	7.7	 25
524	  0	1464.0	249.1	 25
525	  0	57.0	7.9	 20
526	  0	1505.0	250.6	 25
527	  0	60.3	8.9	 20
528	  0	1513.0	102.2	 16
529	  0	55.3	7.5	 20
530	  0	1535.0	332.9	 25
531	  0	57.5	7.9	 20
532	  0	1581.0	321.6	 25
533	  0	55.0	8.8	 25
534	  0	1612.5	207.9	 20
535	  0	62.0	12.1	 25
536	  0	1492.0	186.5	 25
537	  0	53.5	8.4	 16
538	  0	1605.8	263.2	 20
539	  0	60.3	10.1	 20
540	  0	1667.8	311.5	 20
541	  0	53.0	7.5	 25
542	  0	1629.0	292.6	 25
543	  0	56.0	8.9	 20
544	  0	1478.0	267.4	 25
545	  0	55.0	7.2	 25
546	  0	1504.3	160.5	 16
547	  0	59.0	7.9	 20
548	  0	1512.8	179.3	 20
549	  0	61.5	10.2	 16
550	  0	1581.0	305.0	 25
551	  0	55.0	9.0	 25
552	  0	1632.0	203.6	 20
553	  0	55.0	8.3	 25
554	  0	1484.0	237.6	 25
555	  0	56.5	6.8	 20
556	  0	1455.5	166.1	 20
557	  0	56.0	8.3	 20
558	  0	1549.3	101.8	 16
559	  0	58.3	9.4	 20
560	  0	1562.0	398.5	 25
561	  0	57.3	7.8	 20
562	  0	1514.0	291.2	 25
563	  0	56.0	7.9	 25
564	  0	1498.5	195.8	 20
565	  0	53.0	8.2	 25
566	  0	1613.5	313.3	 20
567	  0	55.8	8.3	 16
568	  0	1681.3	234.7	 20
569	  0	60.0	8.9	 25
570	  0	1553.0	285.8	 20
571	  0	61.0	8.6	 25
572	  0	1473.0	322.9	 25
573	  0	54.0	8.2	 20
574	  0	1538.0	220.1	 25
575	  0	55.0	10.2	 25
576	  0	1591.0	181.9	 16
577	  0	63.0	7.9	 20
578	  0	1514.8	339.6	 20
579	  0	62.3	8.3	 20
580	  0	1511.0	348.0	 25
581	  0	65.0	11.3	 25
582	  0	1590.5	252.9	 20
583	  0	62.0	8.7	 25
584	  0	1573.0	387.5	 25
585	  0	56.5	10.6	 20
586	  0	1568.5	266.5	 20
587	  0	62.0	8.4	 16
588	  0	1600.8	161.3	 20
589	  0	56.0	7.6	 25
590	  0	1554.3	337.2	 20
591	  0	53.0	9.0	 25
592	  0	1400.0	302.3	 25
593	  0	59.5	10.6	 20
594	  0	1407.0	208.7	 25
595	  0	60.0	9.0	 25
596	  0	1487.5	172.4	 16
597	  0	57.3	10.2	 20
598	  0	1466.0	292.7	 20
599	  0	80.0	11.6	 20
600	  0	1269.0	191.6	 25
601	  0	108.0	17.1	 25
602	  0	1577.8	267.1	 20
603	  0	55.0	8.3	 25
604	  0	1481.0	259.9	 25
605	  0	56.3	7.0	 20
606	  0	1452.3	197.1	 20
607	  0	52.3	7.7	 20
608	  0	1547.5	147.6	 16
609	  0	57.0	8.4	 25
610	  0	1452.0	290.0	 25
611	  0	54.0	9.4	 20
612	  0	1352.0	258.4	 25
613	  0	54.0	8.6	 25
614	  0	1465.3	164.7	 20
615	  0	53.3	7.8	 20
616	  0	1447.3	206.2	 20
617	  0	54.3	9.7	 16
618	  0	1516.3	207.2	 20
619	  0	61.0	9.7	 25
620	  0	1475.5	258.2	 20
621	  0	63.0	9.2	 25
622	  0	1457.0	240.0	 25
623	  0	52.5	7.9	 20
624	  0	1437.0	208.8	 25
625	  0	58.0	8.1	 20
626	  0	1372.0	135.3	 16
627	  0	53.3	8.2	 20
628	  0	1310.8	226.2	 20
629	  0	50.0	8.3	 20
630	  0	1271.0	290.1	 25
631	  0	55.0	8.2	 25
632	  0	1283.0	232.1	 20
633	  0	56.0	7.8	 25
634	  0	1371.0	316.3	 25
635	  0	42.0	8.2	 16
636	  0	54.5	8.2	 20
637	  0	1577.0	339.6	 20
638	  0	61.3	10.9	 20
639	  0	1579.0	351.0	 25
  0	  1	1835.3	145.2	 20
  1	  1	57.3	10.1	 16
  2	  1	1673.0	272.8	 25
  3	  1	58.3	10.9	 20
  4	  1	40.0	6.5	 25
  5	  1	155.0	22.4	 25
  6	  1	110.3	12.2	 20
  7	  1	103.0	13.9	 25
  8	  1	134.0	899.2	 20
  9	  1	80.3	10.7	 16
 10	  1	58.3	10.4	 20
 11	  1	45.0	6.0	 20
 12	  1	59.3	7.8	 20
 13	  1	94.0	17.4	 25
 14	  1	294.0	42.0	 25
 15	  1	44.3	8.0	 20
 16	  1	48.0	7.9	 25
 17	  1	56.0	8.9	 25
 18	  1	249.5	35.4	 16
 19	  1	53.3	10.2	 20
 20	  1	48.0	10.1	 20
 21	  1	45.5	7.1	 20
 22	  1	46.0	21.4	 25
 23	  1	49.0	6.8	 25
 24	  1	177.5	23.0	 20
 25	  1	52.0	9.6	 25
 26	  1	129.0	24.6	 25
 27	  1	72.3	12.0	 20
 28	  1	96.3	12.9	 20
 29	  1	99.0	11.6	 20
 30	  1	83.8	12.5	 16
 31	  1	128.0	16.6	 25
 32	  1	530.0	40.7	 25
 33	  1	89.0	7.9	 20
 34	  1	49.0	8.0	 25
 35	  1	159.0	20.5	 25
 36	  1	50.0	7.8	 20
 37	  1	157.0	38.8	 25
 38	  1	59.5	11.1	 20
 39	  1	2777.0	171.8	 16
 40	  1	91.0	30.1	 20
 41	  1	49.0	6.9	 25
 42	  1	242.8	32.2	 20
 43	  1	45.0	16.6	 25
 44	  1	46.0	7.1	 25
 45	  1	43.3	6.2	 20
 46	  1	44.0	6.9	 25
 47	  1	44.0	8.5	 25
 48	  1	50.8	9.0	 16
 49	  1	42.5	5.9	 20
 50	  1	55.3	8.8	 20
 51	  1	48.0	7.2	 20
 52	  1	47.0	8.7	 25
 53	  1	101.0	15.4	 25
 54	  1	87.3	10.2	 20
 55	  1	121.0	21.4	 25
 56	  1	55.0	9.3	 25
 57	  1	49.0	8.3	 16
 58	  1	51.3	9.3	 20
 59	  1	47.3	8.3	 20
 60	  1	120.5	13.8	 16
 61	  1	45.0	9.6	 25
 62	  1	53.0	8.1	 25
 63	  1	1518.0	157.8	 20
 64	  1	1540.0	114.6	 25
 65	  1	1467.0	169.5	 25
 66	  1	55.3	7.9	 20
 67	  1	42.3	6.5	 20
 68	  1	52.5	9.3	 20
 69	  1	57.5	10.1	 16
 70	  1	51.3	7.7	 20
 71	  1	50.0	6.8	 25
 72	  1	50.8	9.4	 20
 73	  1	39.0	7.2	 25
 74	  1	49.0	7.4	 25
 75	  1	50.8	7.2	 20
 76	  1	53.0	7.8	 25
 77	  1	49.0	7.3	 20
 78	  1	52.5	9.0	 16
 79	  1	40.5	7.4	 20
 80	  1	50.0	9.8	 25
 81	  1	50.3	9.1	 20
 82	  1	49.0	8.6	 25
 83	  1	53.3	8.9	 20
 84	  1	48.0	6.6	 25
 85	  1	39.0	6.6	 25
 86	  1	52.5	7.9	 20
 87	  1	1523.3	287.2	 20
 88	  1	1546.0	84.3	 20
 89	  1	1484.3	69.8	 16
 90	  1	56.0	9.0	 25
 91	  1	44.0	7.4	 25
 92	  1	1591.3	72.6	 20
 93	  1	60.0	9.8	 25
 94	  1	54.0	8.7	 25
 95	  1	53.0	5.9	 20
 96	  1	53.0	6.4	 25
 97	  1	39.3	7.2	 20
 98	  1	51.3	8.0	 16
 99	  1	51.0	8.1	 20
100	  1	52.0	8.1	 25
101	  1	48.3	7.3	 20
102	  1	53.0	7.7	 25
103	  1	42.0	6.3	 25
104	  1	50.0	7.2	 20
105	  1	53.0	7.3	 25
106	  1	51.0	7.4	 25
107	  1	51.0	7.0	 16
108	  1	52.0	7.7	 20
109	  1	35.3	6.8	 20
110	  1	43.0	9.4	 20
111	  1	117.0	19.8	 25
112	  1	801.0	106.2	 25
113	  1	66.0	12.2	 20
114	  1	84.0	14.4	 25
115	  1	44.0	8.5	 25
116	  1	1507.3	56.2	 20
117	  1	62.5	9.8	 20
118	  1	55.0	8.0	 20
119	  1	52.5	9.6	 16
120	  1	1308.0	139.6	 25
121	  1	39.0	6.2	 25
122	  1	56.0	8.6	 20
123	  1	1461.0	122.1	 25
124	  1	1479.0	111.6	 25
125	  1	1362.3	156.7	 20
126	  1	52.5	7.2	 20
127	  1	41.0	6.0	 20
128	  1	39.3	6.2	 16
129	  1	60.0	8.0	 20
130	  1	454.0	52.9	 25
131	  1	386.5	57.1	 20
132	  1	123.0	17.2	 25
133	  1	42.0	7.3	 25
134	  1	1335.5	67.9	 20
135	  1	57.0	8.0	 25
136	  1	51.3	6.5	 20
137	  1	53.3	11.0	 16
138	  1	1181.0	133.5	 20
139	  1	44.5	7.3	 20
140	  1	57.8	10.4	 20
141	  1	1401.0	145.0	 25
142	  1	1424.0	108.4	 25
143	  1	1236.8	111.8	 20
144	  1	58.0	10.0	 25
145	  1	47.0	6.8	 25
146	  1	1504.3	73.5	 16
147	  1	1522.3	97.2	 20
148	  1	1408.5	78.7	 20
149	  1	1216.0	126.9	 20
150	  1	1301.0	160.7	 25
151	  1	47.0	7.9	 25
152	  1	54.5	7.8	 20
153	  1	57.0	7.1	 25
154	  1	1335.0	157.5	 25
155	  1	57.0	8.3	 20
156	  1	49.0	8.7	 20
157	  1	39.3	7.2	 20
158	  1	37.0	5.8	 16
159	  1	50.0	11.1	 25
160	  1	67.0	11.0	 25
161	  1	971.3	71.0	 20
162	  1	166.0	20.7	 25
163	  1	69.0	10.8	 20
164	  1	58.0	7.7	 25
165	  1	79.0	9.4	 25
166	  1	63.8	9.1	 16
167	  1	65.5	10.8	 20
168	  1	48.0	5.9	 20
169	  1	50.0	7.1	 20
170	  1	48.0	7.4	 25
171	  1	52.0	8.2	 25
172	  1	43.3	8.0	 20
173	  1	64.0	8.8	 25
174	  1	53.0	7.5	 25
175	  1	266.8	24.6	 20
176	  1	98.8	11.3	 20
177	  1	501.3	46.2	 20
178	  1	105.8	16.5	 16
179	  1	52.0	7.6	 25
180	  1	47.0	6.4	 25
181	  1	50.3	6.8	 20
182	  1	51.0	8.1	 25
183	  1	62.0	9.1	 25
184	  1	58.5	10.1	 20
185	  1	45.0	6.7	 20
186	  1	51.3	8.8	 20
187	  1	86.5	9.7	 16
188	  1	244.3	35.9	 20
189	  1	186.0	15.8	 25
190	  1	56.0	8.6	 20
191	  1	111.0	16.9	 25
192	  1	149.0	28.5	 25
193	  1	182.5	21.0	 20
194	  1	196.0	28.6	 25
195	  1	251.5	22.2	 20
196	  1	64.3	9.4	 16
197	  1	183.3	17.3	 20
198	  1	69.5	11.4	 20
199	  1	85.3	11.6	 20
200	  1	101.0	13.9	 25
201	  1	72.0	11.2	 25
202	  1	43.3	7.8	 20
203	  1	51.0	10.4	 25
204	  1	133.0	19.2	 25
205	  1	108.5	12.5	 16
206	  1	53.5	9.2	 20
207	  1	87.3	11.1	 20
208	  1	83.8	11.9	 20
209	  1	613.0	75.0	 25
210	  1	200.0	24.5	 25
211	  1	40.5	7.3	 20
212	  1	257.0	49.5	 25
213	  1	43.0	8.2	 25
214	  1	45.3	6.0	 20
215	  1	37.0	6.9	 20
216	  1	65.0	11.8	 20
217	  1	86.3	10.1	 16
218	  1	100.0	13.1	 25
219	  1	57.0	10.4	 25
220	  1	93.8	14.0	 20
221	  1	69.0	9.4	 25
222	  1	167.0	19.6	 25
223	  1	81.8	13.4	 20
224	  1	209.0	27.2	 25
225	  1	47.5	9.7	 20
226	  1	59.3	8.0	 16
227	  1	56.0	8.5	 20
228	  1	56.0	9.1	 25
229	  1	75.3	12.9	 20
230	  1	101.0	19.9	 25
231	  1	91.0	13.5	 25
232	  1	486.5	50.0	 20
233	  1	231.0	28.5	 25
234	  1	50.0	7.1	 25
235	  1	44.0	6.2	 16
236	  1	52.0	8.5	 20
237	  1	101.3	13.8	 20
238	  1	51.5	8.3	 20
239	  1	52.0	8.3	 25
240	  1	45.0	7.8	 25
241	  1	43.3	7.9	 20
242	  1	56.0	8.8	 25
243	  1	51.3	6.2	 20
244	  1	110.0	11.4	 25
245	  1	107.8	15.7	 20
246	  1	52.3	8.0	 16
247	  1	49.8	6.6	 20
248	  1	56.0	9.9	 25
249	  1	46.5	6.9	 20
250	  1	47.0	7.1	 25
251	  1	47.0	6.7	 25
252	  1	47.3	8.6	 20
253	  1	46.0	8.4	 25
254	  1	53.3	9.2	 20
255	  1	43.0	4.2	 16
256	  1	53.8	7.8	 20
257	  1	44.8	9.4	 20
258	  1	47.0	6.8	 20
259	  1	48.0	6.4	 25
260	  1	115.0	14.7	 25
261	  1	70.3	8.3	 20
262	  1	63.0	9.5	 25
263	  1	250.0	33.1	 25
264	  1	96.5	18.3	 16
265	  1	407.8	40.4	 20
266	  1	57.8	9.2	 20
267	  1	50.3	12.0	 16
268	  1	113.0	14.7	 25
269	  1	110.0	14.0	 25
270	  1	51.3	10.5	 20
271	  1	60.0	12.1	 25
272	  1	62.0	8.4	 25
273	  1	89.8	14.0	 20
274	  1	69.5	11.4	 20
275	  1	80.3	15.2	 20
276	  1	51.3	7.5	 16
277	  1	49.0	6.8	 25
278	  1	53.0	7.8	 25
279	  1	61.5	8.4	 20
280	  1	51.0	9.9	 25
281	  1	46.0	9.0	 25
282	  1	52.5	7.0	 20
283	  1	82.0	10.3	 25
284	  1	62.3	11.0	 20
285	  1	191.5	19.9	 16
286	  1	105.3	20.1	 20
287	  1	47.0	6.1	 25
288	  1	139.8	13.5	 20
289	  1	70.0	11.0	 25
290	  1	60.0	8.2	 25
291	  1	50.3	9.6	 20
292	  1	62.0	12.0	 25
293	  1	45.0	6.8	 25
294	  1	53.3	6.6	 16
295	  1	63.3	8.5	 20
296	  1	179.5	31.5	 20
297	  1	55.8	7.5	 20
298	  1	69.0	11.2	 25
299	  1	62.0	10.0	 25
300	  1	59.0	7.4	 20
301	  1	269.0	32.3	 25
302	  1	102.0	14.8	 25
303	  1	47.0	7.7	 20
304	  1	853.3	114.3	 20
305	  1	54.0	6.8	 20
306	  1	59.5	7.9	 16
307	  1	53.0	7.0	 25
308	  1	85.0	13.2	 25
309	  1	65.5	11.2	 20
310	  1	70.0	14.8	 25
311	  1	75.0	13.1	 25
312	  1	68.5	7.7	 20
313	  1	71.8	13.0	 20
314	  1	90.5	11.3	 20
315	  1	74.0	11.4	 16
316	  1	105.0	14.7	 20
317	  1	52.0	9.5	 25
318	  1	52.3	6.9	 20
319	  1	60.0	9.6	 25
320	  1	73.0	13.0	 25
321	  1	188.8	27.5	 20
322	  1	65.0	9.8	 25
323	  1	91.0	11.9	 16
324	  1	56.3	7.1	 20
325	  1	98.0	17.5	 20
326	  1	52.5	8.0	 16
327	  1	113.0	19.9	 25
328	  1	50.0	6.3	 25
329	  1	50.0	7.6	 20
330	  1	49.0	8.7	 25
331	  1	48.0	6.0	 25
332	  1	58.5	10.0	 20
333	  1	58.0	8.4	 20
334	  1	90.0	13.2	 20
335	  1	96.5	17.7	 16
336	  1	50.0	4.4	 25
337	  1	59.0	8.6	 25
338	  1	183.0	20.0	 20
339	  1	78.0	10.1	 25
340	  1	48.0	4.5	 25
341	  1	45.5	7.4	 20
342	  1	49.0	6.3	 25
343	  1	105.5	16.6	 20
344	  1	51.8	9.3	 16
345	  1	58.5	7.7	 20
346	  1	250.0	36.2	 25
347	  1	49.5	7.5	 20
348	  1	59.0	9.0	 25
349	  1	58.0	7.3	 25
350	  1	55.0	10.2	 20
351	  1	50.0	7.6	 25
352	  1	67.0	10.9	 25
353	  1	105.0	12.6	 16
354	  1	47.0	7.6	 20
355	  1	102.8	12.4	 20
356	  1	64.3	11.1	 20
357	  1	165.0	29.7	 25
358	  1	65.0	6.9	 25
359	  1	58.3	8.8	 20
360	  1	209.0	29.5	 25
361	  1	57.0	8.8	 25
362	  1	59.0	9.2	 20
363	  1	67.3	8.0	 20
364	  1	66.8	11.5	 20
365	  1	50.0	10.8	 16
366	  1	139.0	19.5	 25
367	  1	105.0	17.1	 25
368	  1	77.0	13.5	 20
369	  1	62.0	11.0	 25
370	  1	52.0	8.8	 25
371	  1	45.5	8.5	 20
372	  1	83.0	12.8	 25
373	  1	73.5	11.9	 20
374	  1	114.5	9.7	 16
375	  1	103.5	17.1	 20
376	  1	82.0	12.0	 25
377	  1	83.3	10.9	 20
378	  1	62.0	9.4	 25
379	  1	236.0	27.6	 25
380	  1	97.0	16.3	 20
381	  1	161.0	25.5	 25
382	  1	87.3	10.9	 20
383	  1	322.3	33.2	 16
384	  1	398.3	53.1	 20
385	  1	485.5	46.2	 20
386	  1	135.5	17.3	 20
387	  1	281.0	50.7	 25
388	  1	350.0	40.3	 25
389	  1	53.3	8.8	 20
390	  1	53.0	8.0	 25
391	  1	48.0	6.5	 25
392	  1	84.0	8.2	 16
393	  1	44.8	6.8	 20
394	  1	44.3	6.2	 20
395	  1	70.0	9.7	 16
396	  1	44.0	8.2	 25
397	  1	47.0	7.3	 25
398	  1	48.5	8.9	 20
399	  1	435.0	48.7	 25
400	  1	193.0	30.6	 25
401	  1	622.3	55.0	 20
402	  1	1439.8	122.7	 20
403	  1	59.3	7.7	 16
404	  1	107.3	12.0	 20
405	  1	66.0	10.3	 25
406	  1	87.5	11.5	 20
407	  1	46.0	7.9	 25
408	  1	52.0	7.6	 25
409	  1	48.3	5.9	 20
410	  1	57.0	9.4	 25
411	  1	75.0	10.6	 25
412	  1	73.0	9.3	 16
413	  1	52.0	8.6	 20
414	  1	48.5	9.4	 20
415	  1	52.0	7.6	 20
416	  1	54.0	9.6	 25
417	  1	57.0	8.2	 25
418	  1	48.5	6.0	 20
419	  1	47.0	7.9	 25
420	  1	79.0	12.3	 25
421	  1	56.0	8.9	 20
422	  1	568.0	66.1	 20
423	  1	59.3	7.3	 20
424	  1	42.0	6.6	 16
425	  1	430.0	66.8	 25
426	  1	41.0	6.3	 25
427	  1	46.0	7.9	 20
428	  1	38.0	6.9	 25
429	  1	81.0	30.6	 25
430	  1	46.5	8.3	 20
431	  1	49.0	8.9	 25
432	  1	47.0	5.4	 20
433	  1	63.8	6.8	 16
434	  1	51.3	9.2	 20
435	  1	49.0	6.7	 25
436	  1	73.0	11.6	 20
437	  1	52.0	7.5	 25
438	  1	47.0	9.0	 25
439	  1	55.0	8.0	 20
440	  1	72.0	11.1	 25
441	  1	128.3	18.1	 20
442	  1	138.0	19.8	 16
443	  1	81.3	10.4	 20
444	  1	88.3	14.9	 20
445	  1	3384.0	171.1	 20
446	  1	139.0	14.9	 25
447	  1	1414.0	178.2	 25
448	  1	67.3	8.7	 20
449	  1	63.0	9.9	 25
450	  1	49.0	7.6	 25
451	  1	54.0	7.9	 16
452	  1	49.5	7.6	 20
453	  1	73.3	11.7	 20
454	  1	71.0	10.6	 16
455	  1	99.0	15.0	 25
456	  1	233.0	29.0	 25
457	  1	54.3	8.9	 20
458	  1	73.0	11.7	 25
459	  1	54.0	9.7	 25
460	  1	65.3	10.3	 20
461	  1	86.3	11.3	 20
462	  1	112.3	19.4	 20
463	  1	817.0	44.3	 16
464	  1	133.0	16.3	 25
465	  1	382.0	34.3	 25
466	  1	2686.5	169.9	 20
467	  1	68.0	7.0	 25
468	  1	53.0	7.2	 25
469	  1	48.3	7.2	 20
470	  1	58.0	7.6	 25
471	  1	101.5	13.1	 20
472	  1	51.8	9.6	 16
473	  1	65.0	9.8	 20
474	  1	162.0	23.4	 25
475	  1	80.3	12.2	 20
476	  1	88.0	9.9	 25
477	  1	94.0	14.5	 25
478	  1	843.5	74.8	 20
479	  1	52.0	7.7	 25
480	  1	56.0	10.6	 25
481	  1	87.5	7.3	 16
482	  1	64.0	10.1	 20
483	  1	119.3	12.7	 16
484	  1	173.0	13.9	 25
485	  1	89.0	12.2	 25
486	  1	130.5	18.3	 20
487	  1	213.0	20.3	 25
488	  1	93.0	12.1	 25
489	  1	51.3	7.3	 20
490	  1	56.0	7.9	 25
491	  1	60.3	6.8	 20
492	  1	296.8	44.8	 16
493	  1	55.3	10.4	 20
494	  1	48.0	9.9	 25
495	  1	56.5	8.7	 20
496	  1	131.0	23.5	 25
497	  1	56.0	9.9	 25
498	  1	49.3	8.3	 20
499	  1	112.0	11.8	 25
500	  1	382.0	39.4	 25
501	  1	55.0	6.8	 16
502	  1	55.3	10.7	 20
503	  1	63.8	9.8	 20
504	  1	652.5	65.5	 20
505	  1	193.0	26.9	 25
506	  1	322.0	35.5	 25
507	  1	48.8	7.6	 20
508	  1	53.0	8.1	 25
509	  1	47.0	7.0	 25
510	  1	54.0	9.3	 16
511	  1	52.3	7.3	 20
512	  1	230.0	24.9	 20
513	  1	47.0	6.6	 16
514	  1	46.0	7.4	 25
515	  1	51.0	7.1	 25
516	  1	51.0	10.5	 20
517	  1	47.0	7.9	 25
518	  1	49.0	8.6	 25
519	  1	64.5	7.4	 20
520	  1	44.8	7.4	 20
521	  1	96.8	13.3	 20
522	  1	201.3	18.8	 16
523	  1	48.8	7.1	 20
524	  1	49.0	7.3	 25
525	  1	52.3	8.5	 20
526	  1	53.0	9.1	 25
527	  1	180.0	20.9	 25
528	  1	52.3	6.9	 20
529	  1	51.0	7.3	 25
530	  1	51.3	9.8	 20
531	  1	58.3	9.9	 16
532	  1	46.0	7.3	 20
533	  1	49.0	10.3	 25
534	  1	49.3	7.5	 20
535	  1	50.0	8.5	 25
536	  1	55.0	8.3	 25
537	  1	67.8	15.0	 20
538	  1	137.0	18.3	 25
539	  1	61.0	9.2	 25
540	  1	91.3	17.6	 16
541	  1	48.3	7.7	 20
542	  1	53.3	9.2	 20
543	  1	142.3	18.0	 20
544	  1	65.0	12.3	 25
545	  1	61.0	9.0	 25
546	  1	107.8	16.0	 20
547	  1	952.0	109.6	 25
548	  1	1052.0	94.6	 25
549	  1	450.3	46.9	 20
550	  1	61.3	9.6	 20
551	  1	93.5	8.3	 20
552	  1	76.3	9.9	 16
553	  1	49.0	8.1	 25
554	  1	53.0	8.4	 25
555	  1	70.3	11.0	 20
556	  1	50.0	8.4	 25
557	  1	47.0	9.1	 25
558	  1	45.3	7.9	 20
559	  1	60.0	8.2	 25
560	  1	71.8	8.4	 20
561	  1	54.5	8.8	 16
562	  1	160.3	20.2	 20
563	  1	49.0	9.2	 20
564	  1	57.0	8.0	 25
565	  1	62.0	8.3	 25
566	  1	148.5	22.0	 20
567	  1	259.0	24.0	 25
568	  1	89.0	10.8	 25
569	  1	234.0	16.2	 16
570	  1	405.0	23.7	 20
571	  1	2153.3	249.1	 20
572	  1	70.5	9.1	 16
573	  1	99.0	13.8	 25
574	  1	50.0	6.5	 25
575	  1	54.5	7.5	 20
576	  1	54.0	8.9	 25
577	  1	65.0	12.5	 25
578	  1	80.0	11.9	 20
579	  1	774.3	75.7	 20
580	  1	303.0	21.3	 20
581	  1	84.3	9.3	 16
582	  1	200.8	23.1	 20
583	  1	156.0	27.8	 25
584	  1	131.0	15.2	 20
585	  1	162.0	24.2	 25
586	  1	215.0	27.3	 25
587	  1	186.3	18.7	 20
588	  1	49.0	7.6	 25
589	  1	61.5	13.8	 20
590	  1	108.0	16.2	 16
591	  1	70.0	9.8	 20
592	  1	270.0	23.1	 25
593	  1	119.5	12.6	 20
594	  1	79.0	11.1	 25
595	  1	77.0	10.9	 25
596	  1	52.5	8.0	 20
597	  1	376.0	32.7	 25
598	  1	58.0	9.8	 25
599	  1	116.5	13.7	 16
600	  1	66.3	12.1	 20
601	  1	74.3	9.2	 20
602	  1	98.3	17.7	 20
603	  1	84.0	13.1	 25
604	  1	56.0	11.2	 25
605	  1	51.5	9.6	 20
606	  1	186.0	17.3	 25
607	  1	187.0	25.0	 25
608	  1	92.3	10.6	 20
609	  1	97.3	17.0	 20
610	  1	121.3	15.0	 20
611	  1	45.3	6.9	 16
612	  1	66.0	10.1	 25
613	  1	54.0	8.4	 25
614	  1	48.3	6.6	 20
615	  1	125.0	150.9	 25
616	  1	93.0	10.8	 25
617	  1	91.0	18.3	 20
618	  1	192.0	21.8	 25
619	  1	193.3	19.5	 20
620	  1	1217.8	69.9	 16
621	  1	134.3	15.0	 20
622	  1	155.0	23.6	 25
623	  1	111.0	14.4	 20
624	  1	590.0	51.4	 25
625	  1	219.0	32.6	 25
626	  1	53.8	7.6	 20
627	  1	48.0	8.1	 25
628	  1	46.0	8.6	 25
629	  1	92.8	15.1	 16
630	  1	87.8	14.1	 20
631	  1	58.0	9.5	 20
632	  1	47.5	7.8	 20
633	  1	54.0	11.2	 25
634	  1	211.0	47.1	 25
635	  1	44.0	6.6	 20
636	  1	1431.0	278.2	 25
637	  1	59.0	8.3	 25
638	  1	1559.5	190.2	 16
639	  1	45.0	4.7	 20
  0	  2	56.0	9.3	 20
  1	  2	1730.0	389.5	 25
  2	  2	61.3	9.4	 20
  3	  2	1714.0	132.3	 16
  4	  2	40.0	7.7	 20
  5	  2	197.0	23.7	 25
  6	  2	117.0	19.3	 20
  7	  2	177.0	16.4	 25
  8	  2	71.0	203.6	 25
  9	  2	151.3	21.7	 20
 10	  2	52.0	6.7	 25
 11	  2	44.0	6.5	 25
 12	  2	45.3	8.1	 16
 13	  2	49.3	7.7	 20
 14	  2	140.0	14.8	 20
 15	  2	45.0	6.2	 20
 16	  2	41.0	6.7	 25
 17	  2	48.0	9.4	 25
 18	  2	157.0	21.6	 20
 19	  2	51.0	13.6	 25
 20	  2	45.0	6.1	 25
 21	  2	44.0	6.8	 16
 22	  2	47.0	7.6	 20
 23	  2	42.3	9.1	 20
 24	  2	56.0	9.6	 16
 25	  2	54.0	8.9	 25
 26	  2	55.0	8.9	 25
 27	  2	90.8	11.4	 20
 28	  2	129.0	18.9	 25
 29	  2	56.0	9.0	 25
 30	  2	62.3	10.5	 20
 31	  2	68.3	7.9	 20
 32	  2	629.5	41.1	 20
 33	  2	78.0	12.6	 16
 34	  2	48.0	8.2	 25
 35	  2	55.0	8.8	 25
 36	  2	55.0	10.2	 20
 37	  2	159.0	24.6	 25
 38	  2	52.0	8.3	 25
 39	  2	1359.3	104.8	 20
 40	  2	56.0	15.3	 25
 41	  2	45.3	8.7	 20
 42	  2	62.0	9.0	 16
 43	  2	45.5	6.4	 20
 44	  2	44.0	8.3	 25
 45	  2	43.3	6.2	 20
 46	  2	46.0	7.6	 25
 47	  2	43.0	9.6	 25
 48	  2	43.0	7.3	 20
 49	  2	42.0	8.2	 25
 50	  2	45.0	7.1	 25
 51	  2	45.0	8.1	 16
 52	  2	41.0	4.5	 20
 53	  2	57.5	9.2	 20
 54	  2	58.5	8.9	 20
 55	  2	92.0	17.1	 25
 56	  2	49.0	8.4	 25
 57	  2	44.0	8.4	 20
 58	  2	46.0	8.2	 25
 59	  2	43.0	7.0	 20
 60	  2	80.0	12.2	 25
 61	  2	42.3	6.7	 20
 62	  2	1455.0	125.2	 16
 63	  2	60.3	12.1	 20
 64	  2	52.0	6.9	 25
 65	  2	53.0	7.8	 20
 66	  2	1269.0	251.9	 25
 67	  2	43.0	4.9	 25
 68	  2	53.8	12.9	 20
 69	  2	53.0	11.3	 25
 70	  2	54.0	9.2	 25
 71	  2	51.0	7.6	 16
 72	  2	52.0	8.3	 20
 73	  2	39.5	7.5	 20
 74	  2	56.0	12.6	 20
 75	  2	52.0	8.2	 25
 76	  2	53.0	8.0	 25
 77	  2	45.3	6.8	 20
 78	  2	54.0	15.4	 25
 79	  2	40.0	6.5	 25
 80	  2	51.8	7.6	 16
 81	  2	56.0	9.6	 20
 82	  2	54.0	8.5	 20
 83	  2	52.8	7.3	 16
 84	  2	50.0	7.7	 25
 85	  2	41.0	8.3	 25
 86	  2	1553.5	133.1	 20
 87	  2	53.0	7.8	 25
 88	  2	58.0	9.7	 25
 89	  2	54.0	7.5	 20
 90	  2	1286.8	202.3	 20
 91	  2	47.0	8.4	 20
 92	  2	1553.5	56.2	 16
 93	  2	59.3	7.9	 20
 94	  2	56.0	8.9	 25
 95	  2	56.3	10.7	 20
 96	  2	51.0	8.8	 25
 97	  2	42.0	9.5	 25
 98	  2	48.0	6.8	 20
 99	  2	51.0	8.7	 25
100	  2	53.0	8.0	 20
101	  2	51.8	9.4	 16
102	  2	54.3	8.7	 20
103	  2	40.0	6.6	 25
104	  2	52.3	6.9	 20
105	  2	54.0	7.9	 25
106	  2	55.0	7.6	 25
107	  2	53.8	9.1	 20
108	  2	46.0	6.8	 25
109	  2	37.0	6.8	 25
110	  2	37.3	4.2	 16
111	  2	83.0	15.1	 20
112	  2	140.0	19.0	 20
113	  2	83.0	14.4	 20
114	  2	114.0	14.5	 25
115	  2	48.0	8.1	 25
116	  2	1434.0	51.4	 20
117	  2	57.0	9.6	 25
118	  2	57.0	8.1	 25
119	  2	59.8	9.6	 20
120	  2	1292.0	131.6	 20
121	  2	46.0	6.7	 20
122	  2	1696.0	145.6	 16
123	  2	60.0	9.2	 25
124	  2	54.0	7.6	 25
125	  2	51.3	8.7	 20
126	  2	1201.0	146.7	 25
127	  2	39.0	8.3	 25
128	  2	39.3	5.6	 20
129	  2	58.0	7.3	 25
130	  2	269.5	30.7	 20
131	  2	187.5	17.5	 16
132	  2	167.3	20.9	 20
133	  2	47.0	8.1	 25
134	  2	1343.3	54.5	 20
135	  2	53.0	7.9	 25
136	  2	54.0	10.1	 25
137	  2	57.3	9.3	 20
138	  2	1182.0	142.0	 25
139	  2	54.3	6.4	 20
140	  2	1547.5	228.4	 20
141	  2	60.3	11.0	 20
142	  2	59.3	6.7	 16
143	  2	58.0	8.8	 25
144	  2	1267.0	143.6	 25
145	  2	46.0	5.1	 20
146	  2	1446.0	191.0	 25
147	  2	58.0	8.2	 25
148	  2	60.0	7.7	 20
149	  2	60.0	11.4	 20
150	  2	56.0	10.6	 20
151	  2	40.5	8.1	 16
152	  2	58.3	6.9	 20
153	  2	1393.0	132.6	 25
154	  2	1476.8	62.0	 20
155	  2	1441.0	111.6	 25
156	  2	60.0	9.3	 25
157	  2	38.3	7.7	 20
158	  2	37.0	7.1	 25
159	  2	46.3	8.4	 20
160	  2	63.5	11.3	 16
161	  2	462.0	55.8	 20
162	  2	238.0	21.2	 25
163	  2	60.3	8.3	 20
164	  2	52.0	7.7	 25
165	  2	65.0	8.5	 25
166	  2	56.5	8.5	 20
167	  2	54.0	7.9	 25
168	  2	47.0	7.0	 25
169	  2	43.3	7.2	 16
170	  2	47.3	7.7	 20
171	  2	46.0	6.1	 20
172	  2	42.0	5.4	 20
173	  2	53.0	10.1	 25
174	  2	49.0	8.1	 25
175	  2	117.0	17.5	 20
176	  2	73.0	10.3	 25
177	  2	99.0	13.4	 25
178	  2	61.8	7.3	 20
179	  2	47.5	5.7	 20
180	  2	45.3	6.8	 20
181	  2	40.3	7.3	 16
182	  2	45.0	7.4	 25
183	  2	55.0	9.3	 25
184	  2	44.3	7.3	 20
185	  2	42.0	6.9	 25
186	  2	48.0	6.8	 25
187	  2	74.0	10.6	 20
188	  2	108.0	11.1	 25
189	  2	213.8	25.2	 20
190	  2	58.5	10.1	 16
191	  2	87.5	11.2	 20
192	  2	75.0	12.0	 25
193	  2	120.0	16.6	 20
194	  2	392.0	37.7	 25
195	  2	102.0	15.3	 25
196	  2	87.5	11.3	 20
197	  2	175.0	18.9	 25
198	  2	57.0	9.9	 25
199	  2	72.3	12.5	 16
200	  2	60.5	9.8	 20
201	  2	70.8	10.2	 20
202	  2	48.3	5.4	 20
203	  2	51.0	7.5	 25
204	  2	82.0	9.7	 25
205	  2	55.3	9.3	 20
206	  2	52.0	8.1	 25
207	  2	61.0	8.6	 25
208	  2	63.0	11.8	 16
209	  2	214.8	26.3	 20
210	  2	295.3	21.5	 20
211	  2	41.3	7.3	 16
212	  2	134.0	25.6	 25
213	  2	40.0	7.8	 25
214	  2	47.8	8.1	 20
215	  2	36.0	5.0	 25
216	  2	63.0	11.1	 25
217	  2	83.3	11.0	 20
218	  2	106.5	10.2	 20
219	  2	56.0	12.2	 16
220	  2	66.5	10.4	 20
221	  2	68.0	8.8	 20
222	  2	157.5	19.1	 20
223	  2	67.0	10.1	 25
224	  2	177.0	21.8	 25
225	  2	59.0	8.2	 20
226	  2	48.0	7.6	 25
227	  2	48.0	6.8	 25
228	  2	43.0	6.6	 16
229	  2	57.3	10.7	 20
230	  2	50.0	6.3	 20
231	  2	61.5	11.4	 20
232	  2	143.0	29.1	 25
233	  2	149.0	16.3	 25
234	  2	48.0	8.9	 20
235	  2	44.0	6.3	 25
236	  2	58.0	7.7	 25
237	  2	47.5	7.9	 20
238	  2	50.5	11.1	 20
239	  2	42.0	5.9	 20
240	  2	47.3	7.0	 16
241	  2	44.0	7.6	 25
242	  2	51.0	8.6	 25
243	  2	46.0	8.7	 20
244	  2	62.0	9.5	 25
245	  2	66.0	10.6	 25
246	  2	53.3	10.9	 20
247	  2	49.0	7.1	 25
248	  2	51.3	9.0	 20
249	  2	46.0	7.7	 16
250	  2	44.3	6.0	 20
251	  2	48.0	5.4	 25
252	  2	42.3	7.4	 20
253	  2	47.0	7.1	 25
254	  2	48.0	8.0	 25
255	  2	50.0	8.1	 20
256	  2	48.0	8.2	 25
257	  2	49.0	9.1	 25
258	  2	45.5	9.5	 16
259	  2	48.0	7.9	 20
260	  2	51.0	7.2	 20
261	  2	50.3	7.2	 20
262	  2	59.0	7.9	 25
263	  2	217.0	24.7	 25
264	  2	109.5	13.3	 20
265	  2	192.0	24.7	 25
266	  2	49.0	7.7	 25
267	  2	47.8	10.8	 20
268	  2	67.5	8.7	 20
269	  2	51.3	7.9	 20
270	  2	54.0	16.3	 16
271	  2	54.0	7.7	 25
272	  2	44.0	7.8	 25
273	  2	62.3	11.8	 20
274	  2	94.0	14.5	 25
275	  2	90.0	10.9	 25
276	  2	48.0	7.6	 20
277	  2	50.0	8.9	 20
278	  2	65.8	10.2	 20
279	  2	87.3	12.1	 16
280	  2	50.0	8.9	 20
281	  2	46.0	6.3	 25
282	  2	55.3	8.4	 20
283	  2	145.0	24.1	 25
284	  2	70.0	12.6	 25
285	  2	92.5	13.5	 20
286	  2	119.0	16.3	 25
287	  2	53.0	8.3	 20
288	  2	64.3	7.0	 16
289	  2	56.8	8.7	 20
290	  2	63.0	7.2	 25
291	  2	48.0	8.5	 20
292	  2	46.0	7.7	 25
293	  2	44.0	7.3	 25
294	  2	52.0	8.4	 20
295	  2	82.0	10.0	 25
296	  2	220.0	27.1	 25
297	  2	53.3	10.1	 16
298	  2	57.3	9.5	 20
299	  2	56.8	10.4	 16
300	  2	62.0	10.4	 25
301	  2	135.0	17.7	 25
302	  2	103.3	15.4	 20
303	  2	48.0	7.5	 25
304	  2	106.0	16.4	 25
305	  2	45.0	7.9	 20
306	  2	49.0	6.9	 25
307	  2	45.3	7.0	 20
308	  2	46.3	7.9	 16
309	  2	45.8	7.2	 20
310	  2	53.0	7.3	 25
311	  2	49.8	9.4	 20
312	  2	53.0	8.2	 25
313	  2	57.0	7.8	 25
314	  2	69.5	10.5	 20
315	  2	58.0	9.4	 25
316	  2	65.0	8.9	 25
317	  2	53.0	17.1	 16
318	  2	42.0	7.0	 20
319	  2	53.3	7.2	 20
320	  2	67.0	10.5	 20
321	  2	105.0	13.5	 25
322	  2	70.0	11.3	 25
323	  2	139.8	14.7	 20
324	  2	76.0	11.1	 25
325	  2	107.0	13.9	 25
326	  2	70.5	8.4	 20
327	  2	51.0	8.0	 20
328	  2	43.8	7.8	 20
329	  2	48.8	6.9	 16
330	  2	52.0	9.5	 25
331	  2	48.0	7.4	 25
332	  2	46.8	8.7	 20
333	  2	55.0	7.7	 25
334	  2	46.0	8.9	 25
335	  2	50.5	6.7	 20
336	  2	55.0	8.3	 20
337	  2	45.3	8.2	 20
338	  2	64.8	11.9	 16
339	  2	56.0	8.8	 20
340	  2	47.0	10.3	 25
341	  2	48.5	8.0	 20
342	  2	45.0	7.5	 25
343	  2	59.0	8.8	 25
344	  2	46.5	8.1	 20
345	  2	51.0	7.8	 25
346	  2	88.0	15.4	 20
347	  2	50.0	7.7	 16
348	  2	53.0	6.9	 20
349	  2	49.0	7.5	 20
350	  2	43.0	6.8	 20
351	  2	49.0	8.2	 25
352	  2	53.0	9.3	 25
353	  2	55.0	7.7	 20
354	  2	50.0	7.4	 25
355	  2	65.0	10.2	 25
356	  2	46.3	6.7	 16
357	  2	51.3	8.2	 20
358	  2	58.3	9.9	 20
359	  2	65.3	10.0	 20
360	  2	99.0	16.1	 25
361	  2	50.0	7.8	 25
362	  2	47.3	6.5	 20
363	  2	58.0	9.0	 25
364	  2	75.0	10.6	 25
365	  2	51.3	7.1	 20
366	  2	116.3	20.0	 20
367	  2	60.3	11.0	 20
368	  2	61.5	7.5	 16
369	  2	56.0	8.5	 25
370	  2	47.0	8.3	 25
371	  2	52.0	7.0	 20
372	  2	51.0	10.0	 25
373	  2	95.0	14.9	 25
374	  2	210.0	23.2	 20
375	  2	92.0	13.4	 25
376	  2	59.3	9.1	 20
377	  2	69.0	8.4	 16
378	  2	58.8	11.4	 20
379	  2	98.5	16.7	 20
380	  2	150.0	20.0	 25
381	  2	138.0	12.7	 25
382	  2	69.0	8.3	 20
383	  2	73.0	11.1	 25
384	  2	196.0	27.7	 25
385	  2	120.5	20.0	 20
386	  2	46.5	6.5	 20
387	  2	49.3	7.1	 20
388	  2	67.3	10.9	 16
389	  2	48.0	6.8	 25
390	  2	48.0	6.9	 25
391	  2	52.0	9.5	 20
392	  2	46.0	6.9	 25
393	  2	46.0	6.5	 25
394	  2	45.3	7.9	 20
395	  2	44.0	6.5	 25
396	  2	49.3	8.4	 20
397	  2	44.3	6.4	 16
398	  2	50.0	6.4	 20
399	  2	184.0	32.5	 25
400	  2	316.0	37.7	 20
401	  2	735.0	77.5	 25
402	  2	165.0	22.0	 25
403	  2	75.5	7.3	 20
404	  2	91.0	13.4	 25
405	  2	54.3	7.9	 20
406	  2	65.3	8.6	 16
407	  2	56.3	7.9	 20
408	  2	65.8	9.5	 20
409	  2	48.3	7.4	 20
410	  2	46.0	6.0	 25
411	  2	55.0	9.3	 25
412	  2	54.5	8.4	 20
413	  2	55.0	7.9	 25
414	  2	50.0	7.4	 25
415	  2	46.0	7.0	 16
416	  2	68.3	13.7	 20
417	  2	50.8	6.9	 20
418	  2	52.3	8.0	 20
419	  2	50.0	8.4	 25
420	  2	56.0	8.2	 25
421	  2	56.3	10.9	 20
422	  2	97.0	11.6	 25
423	  2	51.0	7.7	 25
424	  2	39.0	6.1	 20
425	  2	247.3	37.8	 20
426	  2	38.5	5.8	 20
427	  2	47.0	9.6	 16
428	  2	41.0	6.8	 25
429	  2	54.0	8.8	 25
430	  2	49.3	7.6	 20
431	  2	40.0	8.7	 25
432	  2	47.0	7.1	 25
433	  2	47.3	7.3	 20
434	  2	45.0	8.2	 25
435	  2	48.3	8.3	 20
436	  2	52.3	6.1	 16
437	  2	48.3	9.4	 20
438	  2	49.0	9.7	 25
439	  2	55.3	6.8	 20
440	  2	55.0	7.9	 25
441	  2	62.0	7.3	 25
442	  2	74.0	8.4	 20
443	  2	62.0	10.1	 25
444	  2	55.0	9.6	 25
445	  2	1304.5	72.3	 16
446	  2	58.3	9.7	 20
447	  2	288.5	43.0	 20
448	  2	76.0	11.3	 20
449	  2	73.0	9.1	 25
450	  2	52.0	7.9	 25
451	  2	45.0	5.6	 20
452	  2	50.0	7.4	 25
453	  2	56.0	8.5	 25
454	  2	61.8	9.9	 20
455	  2	103.3	17.4	 20
456	  2	59.0	10.5	 20
457	  2	48.0	10.1	 16
458	  2	49.0	8.2	 25
459	  2	49.0	6.4	 20
460	  2	61.0	8.8	 25
461	  2	55.0	9.2	 25
462	  2	137.0	13.1	 20
463	  2	133.0	19.6	 25
464	  2	74.5	8.7	 20
465	  2	229.8	22.5	 16
466	  2	925.3	153.7	 20
467	  2	56.0	8.7	 20
468	  2	48.3	7.2	 20
469	  2	44.0	4.8	 25
470	  2	62.0	9.9	 25
471	  2	63.0	9.6	 20
472	  2	46.0	6.9	 25
473	  2	50.0	7.6	 25
474	  2	70.3	8.9	 16
475	  2	60.3	9.0	 20
476	  2	49.0	8.5	 20
477	  2	51.8	8.6	 16
478	  2	146.0	32.8	 25
479	  2	48.0	8.5	 25
480	  2	47.8	9.5	 20
481	  2	52.0	7.8	 25
482	  2	50.0	7.0	 25
483	  2	53.3	8.6	 20
484	  2	82.3	12.1	 20
485	  2	71.3	10.5	 20
486	  2	178.0	22.8	 16
487	  2	217.0	24.1	 25
488	  2	85.0	9.4	 25
489	  2	56.0	10.0	 20
490	  2	54.0	9.2	 25
491	  2	48.0	6.4	 25
492	  2	62.0	8.6	 20
493	  2	44.0	9.7	 25
494	  2	45.5	6.9	 20
495	  2	57.3	7.6	 16
496	  2	54.0	8.4	 20
497	  2	56.0	9.0	 25
498	  2	69.0	35.2	 20
499	  2	82.0	13.6	 25
500	  2	93.0	13.2	 25
501	  2	55.8	8.2	 20
502	  2	57.0	8.7	 25
503	  2	68.0	11.8	 25
504	  2	115.5	13.9	 16
505	  2	69.0	8.4	 20
506	  2	134.0	18.0	 20
507	  2	55.0	7.0	 20
508	  2	52.0	8.0	 25
509	  2	49.0	10.4	 25
510	  2	47.5	8.2	 20
511	  2	49.0	7.0	 25
512	  2	65.0	12.7	 25
513	  2	45.5	8.7	 20
514	  2	48.5	7.7	 20
515	  2	47.3	5.3	 20
516	  2	48.8	6.9	 16
517	  2	52.0	11.2	 25
518	  2	46.0	7.6	 25
519	  2	53.0	12.5	 20
520	  2	48.0	6.9	 25
521	  2	55.0	9.1	 25
522	  2	59.3	8.9	 20
523	  2	47.0	7.9	 25
524	  2	49.5	8.4	 20
525	  2	50.3	8.3	 16
526	  2	47.8	7.4	 20
527	  2	122.0	15.9	 25
528	  2	46.3	6.8	 20
529	  2	48.0	8.1	 25
530	  2	43.0	6.6	 25
531	  2	46.3	7.6	 20
532	  2	43.0	6.3	 25
533	  2	46.3	8.3	 20
534	  2	46.5	7.8	 16
535	  2	48.3	7.6	 20
536	  2	45.3	6.6	 20
537	  2	89.3	14.9	 20
538	  2	74.0	9.6	 25
539	  2	54.5	11.2	 20
540	  2	55.0	8.7	 25
541	  2	56.0	7.9	 25
542	  2	50.0	7.8	 20
543	  2	56.0	7.8	 20
544	  2	51.0	8.1	 20
545	  2	59.3	8.6	 16
546	  2	57.0	8.8	 25
547	  2	306.0	46.7	 25
548	  2	649.8	89.3	 20
549	  2	256.0	26.4	 25
550	  2	67.0	10.6	 25
551	  2	74.8	16.7	 20
552	  2	50.0	8.9	 25
553	  2	46.5	7.4	 20
554	  2	43.3	7.5	 16
555	  2	43.5	9.0	 20
556	  2	43.0	6.8	 25
557	  2	42.3	6.2	 20
558	  2	44.0	6.2	 25
559	  2	50.0	7.1	 25
560	  2	95.3	11.6	 20
561	  2	45.0	7.2	 25
562	  2	56.0	9.4	 25
563	  2	46.5	6.7	 16
564	  2	67.0	8.6	 20
565	  2	84.8	12.1	 20
566	  2	79.0	11.0	 20
567	  2	125.0	17.8	 25
568	  2	109.0	15.2	 25
569	  2	87.3	13.1	 20
570	  2	201.0	23.2	 25
571	  2	868.0	137.1	 25
572	  2	56.3	8.2	 20
573	  2	57.8	9.2	 20
574	  2	54.3	7.7	 20
575	  2	52.0	7.3	 16
576	  2	58.0	9.1	 25
577	  2	54.0	8.2	 25
578	  2	97.8	13.3	 20
579	  2	215.0	34.3	 25
580	  2	141.0	26.0	 25
581	  2	68.3	12.6	 20
582	  2	80.0	13.5	 25
583	  2	135.0	24.7	 20
584	  2	86.0	11.7	 16
585	  2	403.8	23.1	 20
586	  2	133.0	24.4	 25
587	  2	75.0	8.1	 20
588	  2	43.0	6.8	 25
589	  2	47.0	8.5	 25
590	  2	54.0	9.0	 20
591	  2	88.0	12.7	 25
592	  2	165.5	20.9	 20
593	  2	114.8	11.9	 16
594	  2	110.5	16.7	 20
595	  2	126.5	17.4	 20
596	  2	51.0	6.3	 20
597	  2	133.0	19.8	 25
598	  2	57.0	9.5	 25
599	  2	92.3	13.2	 20
600	  2	94.0	11.6	 25
601	  2	56.0	9.2	 25
602	  2	50.5	8.8	 16
603	  2	57.5	9.8	 20
604	  2	42.0	7.3	 20
605	  2	47.3	7.8	 16
606	  2	119.0	18.9	 25
607	  2	70.0	8.7	 25
608	  2	50.3	7.0	 20
609	  2	54.0	8.1	 25
610	  2	47.0	7.5	 25
611	  2	49.3	7.4	 20
612	  2	43.0	7.2	 20
613	  2	54.0	8.0	 20
614	  2	41.8	4.7	 16
615	  2	51.0	10.4	 25
616	  2	93.0	17.9	 25
617	  2	68.5	9.1	 20
618	  2	85.0	12.9	 25
619	  2	103.3	15.4	 20
620	  2	811.0	101.5	 25
621	  2	166.0	21.8	 25
622	  2	138.3	14.8	 16
623	  2	161.3	18.3	 20
624	  2	175.8	19.5	 20
625	  2	74.0	12.4	 20
626	  2	52.0	9.5	 25
627	  2	42.0	6.6	 25
628	  2	46.0	6.5	 20
629	  2	58.0	9.0	 25
630	  2	69.0	11.3	 25
631	  2	47.0	7.0	 20
632	  2	45.5	8.1	 20
633	  2	49.3	7.1	 20
634	  2	70.0	9.6	 16
635	  2	42.0	8.0	 25
636	  2	65.0	11.7	 25
637	  2	1460.3	228.5	 20
638	  2	64.0	10.1	 25
639	  2	1575.0	335.1	 25
  0	  3	1856.5	197.9	 20
  1	  3	61.0	9.7	 25
  2	  3	1702.0	197.1	 25
  3	  3	49.3	7.3	 20
  4	  3	39.0	7.2	 25
  5	  3	238.0	19.1	 20
  6	  3	76.3	13.5	 16
  7	  3	63.3	11.9	 20
  8	  3	90.0	57.2	 25
  9	  3	140.0	18.9	 20
 10	  3	129.0	17.7	 25
 11	  3	241.0	25.3	 25
 12	  3	143.3	21.7	 20
 13	  3	228.0	28.6	 25
 14	  3	87.0	14.6	 25
 15	  3	92.5	13.0	 16
 16	  3	46.3	6.7	 20
 17	  3	63.3	9.7	 20
 18	  3	58.5	7.2	 20
 19	  3	64.0	6.9	 25
 20	  3	131.0	16.0	 25
 21	  3	46.0	6.8	 20
 22	  3	48.0	7.2	 25
 23	  3	46.0	8.3	 25
 24	  3	58.3	9.1	 20
 25	  3	50.0	6.9	 20
 26	  3	133.3	16.9	 20
 27	  3	49.0	8.7	 16
 28	  3	52.0	8.8	 25
 29	  3	79.0	11.7	 25
 30	  3	123.5	13.0	 20
 31	  3	117.0	25.3	 25
 32	  3	305.0	35.9	 25
 33	  3	102.8	16.7	 20
 34	  3	166.5	26.0	 20
 35	  3	56.5	12.1	 16
 36	  3	63.3	7.0	 20
 37	  3	184.3	12.7	 20
 38	  3	142.5	23.5	 20
 39	  3	358.0	76.8	 25
 40	  3	80.0	12.1	 25
 41	  3	86.3	12.7	 20
 42	  3	60.0	9.6	 25
 43	  3	63.0	10.4	 25
 44	  3	53.0	9.7	 16
 45	  3	410.0	92.0	 20
 46	  3	63.3	7.0	 20
 47	  3	46.3	10.6	 16
 48	  3	48.0	6.5	 25
 49	  3	45.0	8.7	 25
 50	  3	44.8	8.5	 20
 51	  3	39.0	5.3	 25
 52	  3	85.0	16.3	 25
 53	  3	45.0	7.1	 20
 54	  3	42.8	6.5	 20
 55	  3	64.5	10.2	 20
 56	  3	112.3	14.1	 16
 57	  3	49.0	7.9	 25
 58	  3	52.0	6.8	 25
 59	  3	74.3	9.4	 20
 60	  3	102.0	14.1	 25
 61	  3	43.0	7.1	 25
 62	  3	1467.8	108.6	 20
 63	  3	58.0	7.4	 25
 64	  3	49.5	10.1	 20
 65	  3	53.0	7.3	 16
 66	  3	55.0	10.0	 20
 67	  3	42.0	6.0	 25
 68	  3	59.3	9.7	 20
 69	  3	1568.0	277.1	 25
 70	  3	1551.0	165.6	 25
 71	  3	1480.5	156.9	 20
 72	  3	55.0	9.0	 25
 73	  3	42.0	4.6	 25
 74	  3	1670.8	94.9	 16
 75	  3	59.0	7.2	 20
 76	  3	1507.0	123.6	 20
 77	  3	1380.5	167.9	 20
 78	  3	53.0	10.5	 25
 79	  3	39.0	7.3	 25
 80	  3	57.3	10.6	 20
 81	  3	1579.0	238.6	 25
 82	  3	1524.0	191.8	 25
 83	  3	1485.8	225.7	 20
 84	  3	60.5	9.7	 20
 85	  3	42.3	8.1	 20
 86	  3	1617.3	69.3	 16
 87	  3	56.0	6.9	 25
 88	  3	54.0	8.3	 25
 89	  3	57.5	9.7	 20
 90	  3	55.0	9.4	 25
 91	  3	42.0	6.1	 25
 92	  3	1596.5	61.3	 20
 93	  3	61.0	10.3	 25
 94	  3	1503.8	78.4	 20
 95	  3	1390.3	71.6	 16
 96	  3	52.3	6.2	 20
 97	  3	40.0	8.4	 25
 98	  3	51.3	7.7	 20
 99	  3	55.0	9.5	 25
100	  3	1132.0	168.3	 25
101	  3	55.3	7.1	 20
102	  3	52.0	8.0	 25
103	  3	46.0	10.2	 20
104	  3	1512.8	60.6	 16
105	  3	1547.5	51.2	 20
106	  3	1545.5	246.1	 20
107	  3	51.8	8.0	 20
108	  3	56.0	9.0	 25
109	  3	37.0	6.5	 25
110	  3	39.0	6.8	 20
111	  3	99.0	34.1	 25
112	  3	229.0	27.1	 25
113	  3	132.8	13.5	 16
114	  3	630.3	50.3	 20
115	  3	41.3	5.2	 16
116	  3	1447.3	173.7	 20
117	  3	61.0	9.5	 25
118	  3	55.8	10.1	 20
119	  3	58.0	8.5	 25
120	  3	1351.0	130.7	 25
121	  3	49.0	8.5	 20
122	  3	1617.0	168.9	 25
123	  3	60.3	7.7	 20
124	  3	55.5	6.4	 16
125	  3	57.0	10.0	 20
126	  3	52.0	8.6	 25
127	  3	41.8	8.3	 20
128	  3	37.0	7.3	 25
129	  3	143.0	18.9	 25
130	  3	97.5	12.3	 20
131	  3	2171.0	221.3	 25
132	  3	95.0	16.5	 25
133	  3	41.0	6.8	 16
134	  3	1329.3	177.1	 20
135	  3	54.5	12.0	 20
136	  3	51.0	10.7	 20
137	  3	64.0	10.5	 25
138	  3	1179.0	134.0	 25
139	  3	57.3	7.3	 20
140	  3	1465.0	190.8	 25
141	  3	65.0	12.8	 25
142	  3	55.8	9.2	 20
143	  3	59.3	7.3	 20
144	  3	1273.3	112.1	 20
145	  3	41.3	7.0	 16
146	  3	1401.0	219.1	 25
147	  3	59.0	9.8	 25
148	  3	58.5	9.2	 20
149	  3	54.0	7.3	 25
150	  3	53.0	8.3	 25
151	  3	38.8	7.7	 20
152	  3	55.0	9.1	 25
153	  3	1367.5	75.6	 20
154	  3	1482.8	67.7	 16
155	  3	1525.8	94.9	 20
156	  3	60.0	10.6	 25
157	  3	42.3	6.6	 20
158	  3	34.0	5.1	 25
159	  3	46.0	8.3	 25
160	  3	46.3	6.8	 20
161	  3	324.0	35.1	 25
162	  3	322.5	30.9	 20
163	  3	56.3	6.5	 16
164	  3	58.3	8.3	 20
165	  3	54.8	9.4	 20
166	  3	52.0	8.1	 20
167	  3	252.0	22.2	 25
168	  3	47.0	7.4	 25
169	  3	50.3	6.6	 20
170	  3	72.0	13.0	 25
171	  3	65.0	11.2	 25
172	  3	47.8	10.3	 16
173	  3	54.0	8.4	 20
174	  3	55.8	10.3	 20
175	  3	68.3	9.1	 16
176	  3	68.0	12.7	 25
177	  3	119.0	14.8	 25
178	  3	504.0	52.3	 20
179	  3	590.0	61.6	 25
180	  3	85.0	10.5	 25
181	  3	59.3	6.2	 20
182	  3	45.3	9.2	 20
183	  3	47.5	8.4	 20
184	  3	57.5	8.0	 16
185	  3	46.0	5.8	 25
186	  3	49.0	6.9	 25
187	  3	136.0	13.7	 20
188	  3	158.0	17.8	 25
189	  3	255.0	37.5	 25
190	  3	118.0	15.6	 20
191	  3	49.0	9.0	 25
192	  3	90.3	9.0	 20
193	  3	736.5	50.2	 16
194	  3	1693.0	113.1	 20
195	  3	2437.0	164.5	 20
196	  3	165.0	22.1	 25
197	  3	73.0	7.0	 25
198	  3	52.0	9.0	 20
199	  3	168.0	26.1	 25
200	  3	61.0	10.3	 25
201	  3	74.3	8.1	 20
202	  3	89.5	15.1	 20
203	  3	145.8	20.5	 20
204	  3	65.5	12.4	 16
205	  3	48.0	8.8	 25
206	  3	61.0	9.9	 25
207	  3	92.0	11.6	 20
208	  3	112.0	20.4	 25
209	  3	167.0	14.7	 25
210	  3	227.3	28.9	 20
211	  3	39.0	7.2	 25
212	  3	37.5	5.6	 20
213	  3	37.0	5.4	 16
214	  3	34.3	4.5	 20
215	  3	39.0	7.2	 25
216	  3	187.0	22.5	 20
217	  3	68.0	11.3	 25
218	  3	61.0	9.6	 25
219	  3	64.0	5.4	 20
220	  3	198.0	28.8	 25
221	  3	505.0	59.1	 25
222	  3	375.0	38.3	 16
223	  3	231.5	38.0	 20
224	  3	63.8	22.2	 20
225	  3	138.5	19.4	 20
226	  3	49.0	8.3	 25
227	  3	102.0	15.4	 25
228	  3	115.0	19.9	 20
229	  3	57.0	8.8	 25
230	  3	55.0	8.3	 25
231	  3	55.0	9.0	 16
232	  3	66.3	8.1	 20
233	  3	48.0	6.5	 20
234	  3	45.8	6.8	 16
235	  3	46.0	7.2	 25
236	  3	46.0	8.5	 25
237	  3	47.0	9.8	 20
238	  3	44.0	6.4	 25
239	  3	49.0	5.5	 25
240	  3	54.8	7.3	 20
241	  3	82.5	17.9	 20
242	  3	46.0	6.5	 20
243	  3	75.5	14.5	 16
244	  3	75.3	10.2	 20
245	  3	210.0	23.5	 25
246	  3	110.8	18.7	 20
247	  3	122.0	17.4	 25
248	  3	51.0	7.0	 25
249	  3	52.5	14.7	 20
250	  3	44.0	8.0	 25
251	  3	50.0	10.1	 20
252	  3	48.8	7.1	 16
253	  3	48.3	6.5	 20
254	  3	63.0	9.9	 25
255	  3	55.3	9.8	 20
256	  3	47.0	8.4	 25
257	  3	52.0	7.8	 25
258	  3	151.5	24.1	 20
259	  3	209.0	25.5	 25
260	  3	84.0	13.1	 25
261	  3	52.5	9.4	 16
262	  3	49.0	5.2	 20
263	  3	43.0	7.7	 20
264	  3	48.0	6.6	 20
265	  3	62.0	8.5	 25
266	  3	69.0	12.8	 25
267	  3	51.3	9.0	 20
268	  3	46.0	5.3	 25
269	  3	127.0	23.5	 25
270	  3	55.0	10.4	 20
271	  3	49.3	6.7	 20
272	  3	87.3	14.5	 20
273	  3	55.3	9.5	 16
274	  3	55.0	8.9	 25
275	  3	52.3	9.3	 20
276	  3	56.0	9.9	 25
277	  3	94.0	18.6	 25
278	  3	44.3	7.5	 20
279	  3	50.0	6.3	 25
280	  3	59.0	10.2	 25
281	  3	68.3	12.4	 16
282	  3	51.5	8.6	 20
283	  3	49.3	6.1	 20
284	  3	51.3	9.7	 20
285	  3	54.0	9.0	 25
286	  3	60.0	8.8	 25
287	  3	78.0	19.7	 20
288	  3	96.0	18.2	 25
289	  3	83.0	12.2	 25
290	  3	80.8	11.3	 16
291	  3	45.3	6.6	 20
292	  3	46.3	7.8	 20
293	  3	51.5	6.9	 16
294	  3	53.0	8.9	 25
295	  3	49.0	7.5	 25
296	  3	47.0	9.2	 20
297	  3	49.0	7.3	 25
298	  3	45.0	7.2	 25
299	  3	45.3	7.5	 20
300	  3	47.3	7.1	 20
301	  3	72.3	11.1	 20
302	  3	48.0	9.3	 16
303	  3	59.0	7.9	 20
304	  3	62.0	11.2	 25
305	  3	74.3	11.0	 20
306	  3	52.0	6.2	 25
307	  3	46.0	7.0	 25
308	  3	49.5	7.2	 20
309	  3	61.0	8.2	 25
310	  3	63.3	9.6	 20
311	  3	1909.3	99.7	 16
312	  3	420.8	38.9	 20
313	  3	67.0	9.6	 25
314	  3	49.0	9.6	 20
315	  3	60.0	10.8	 25
316	  3	62.0	7.5	 25
317	  3	95.5	11.5	 20
318	  3	104.0	11.3	 25
319	  3	84.0	14.1	 25
320	  3	101.8	14.0	 16
321	  3	442.3	58.4	 20
322	  3	64.3	7.9	 20
323	  3	625.0	63.7	 20
324	  3	793.0	48.0	 25
325	  3	117.0	17.9	 25
326	  3	58.3	6.3	 20
327	  3	46.0	7.1	 25
328	  3	103.0	17.3	 25
329	  3	60.8	11.2	 20
330	  3	48.3	8.1	 20
331	  3	48.3	9.2	 20
332	  3	58.5	5.6	 16
333	  3	47.0	6.3	 25
334	  3	70.0	12.7	 25
335	  3	49.5	8.3	 20
336	  3	43.0	9.9	 25
337	  3	57.0	9.5	 25
338	  3	87.3	10.5	 20
339	  3	56.0	8.9	 25
340	  3	91.0	13.6	 20
341	  3	97.3	13.8	 16
342	  3	45.3	4.4	 20
343	  3	46.0	6.9	 25
344	  3	383.0	34.1	 20
345	  3	51.0	7.5	 25
346	  3	94.0	15.5	 25
347	  3	45.0	6.8	 20
348	  3	76.0	11.7	 25
349	  3	49.0	8.7	 25
350	  3	454.5	40.0	 16
351	  3	477.0	37.8	 20
352	  3	46.8	7.8	 20
353	  3	65.3	7.5	 20
354	  3	46.0	7.5	 25
355	  3	43.8	7.2	 20
356	  3	51.0	9.4	 25
357	  3	48.0	8.9	 25
358	  3	48.0	8.4	 20
359	  3	44.0	6.9	 20
360	  3	46.5	7.3	 20
361	  3	49.0	8.0	 16
362	  3	128.3	18.4	 20
363	  3	144.0	17.9	 25
364	  3	104.0	11.0	 20
365	  3	282.0	47.1	 25
366	  3	161.0	26.6	 25
367	  3	79.3	10.1	 20
368	  3	81.0	12.2	 25
369	  3	66.5	12.2	 20
370	  3	53.3	7.9	 16
371	  3	43.3	8.7	 20
372	  3	49.0	6.8	 20
373	  3	95.3	14.0	 20
374	  3	62.0	10.3	 25
375	  3	221.0	24.0	 25
376	  3	199.3	22.2	 20
377	  3	81.0	11.7	 25
378	  3	78.0	11.1	 25
379	  3	121.5	18.5	 16
380	  3	63.5	9.6	 20
381	  3	54.3	8.8	 20
382	  3	47.0	8.5	 20
383	  3	57.0	8.4	 25
384	  3	77.0	10.7	 25
385	  3	47.5	7.6	 20
386	  3	64.0	10.2	 25
387	  3	70.0	11.7	 25
388	  3	59.0	7.2	 20
389	  3	54.5	8.9	 20
390	  3	48.0	7.4	 20
391	  3	120.3	17.3	 16
392	  3	47.0	7.4	 25
393	  3	50.0	8.1	 25
394	  3	299.3	40.5	 20
395	  3	379.0	46.4	 25
396	  3	48.0	8.0	 25
397	  3	46.0	5.7	 20
398	  3	51.0	7.7	 25
399	  3	47.5	7.5	 20
400	  3	172.0	20.8	 16
401	  3	562.0	69.6	 20
402	  3	227.0	26.7	 25
403	  3	209.3	23.2	 20
404	  3	2097.0	198.8	 25
405	  3	94.0	14.2	 25
406	  3	92.3	11.3	 20
407	  3	72.0	12.3	 25
408	  3	53.0	7.3	 25
409	  3	52.5	8.2	 16
410	  3	43.3	7.0	 20
411	  3	56.3	8.8	 20
412	  3	49.3	7.8	 20
413	  3	47.0	6.5	 25
414	  3	46.0	8.3	 25
415	  3	47.0	8.0	 20
416	  3	46.0	8.9	 25
417	  3	46.0	5.7	 25
418	  3	50.3	9.1	 16
419	  3	167.5	19.0	 20
420	  3	201.3	27.5	 20
421	  3	93.5	18.0	 16
422	  3	53.0	8.5	 25
423	  3	126.0	20.6	 25
424	  3	44.0	8.0	 20
425	  3	40.0	7.1	 25
426	  3	38.0	6.4	 25
427	  3	40.0	6.1	 20
428	  3	38.0	6.7	 20
429	  3	53.3	8.9	 20
430	  3	47.3	7.8	 16
431	  3	63.3	10.8	 20
432	  3	45.0	7.5	 25
433	  3	47.0	7.3	 20
434	  3	51.0	8.2	 25
435	  3	90.5	12.5	 20
436	  3	56.0	9.6	 25
437	  3	648.0	89.2	 25
438	  3	512.0	62.1	 16
439	  3	600.5	47.2	 20
440	  3	96.5	14.5	 20
441	  3	166.0	19.5	 20
442	  3	83.0	9.9	 25
443	  3	51.0	6.8	 25
444	  3	53.3	8.8	 20
445	  3	119.0	16.0	 25
446	  3	75.0	13.6	 25
447	  3	100.0	10.1	 20
448	  3	52.0	9.3	 20
449	  3	50.3	6.8	 20
450	  3	70.3	9.4	 16
451	  3	153.0	24.4	 25
452	  3	44.0	7.1	 25
453	  3	90.0	12.1	 20
454	  3	50.0	7.3	 25
455	  3	53.0	10.9	 25
456	  3	47.0	5.4	 20
457	  3	48.0	7.2	 25
458	  3	62.0	10.3	 20
459	  3	89.8	13.0	 16
460	  3	244.0	30.0	 20
461	  3	208.0	36.2	 25
462	  3	397.8	34.8	 20
463	  3	137.0	14.7	 25
464	  3	2102.0	246.6	 25
465	  3	58.8	9.9	 20
466	  3	75.0	10.6	 25
467	  3	57.0	9.8	 25
468	  3	76.3	12.3	 16
469	  3	52.3	7.0	 20
470	  3	50.3	6.9	 20
471	  3	51.3	8.4	 20
472	  3	56.0	8.1	 25
473	  3	47.0	7.0	 25
474	  3	47.0	5.9	 20
475	  3	498.0	81.6	 25
476	  3	52.0	9.9	 25
477	  3	51.5	9.9	 20
478	  3	49.3	8.4	 20
479	  3	51.0	8.0	 20
480	  3	63.5	10.3	 16
481	  3	44.0	4.8	 25
482	  3	65.0	10.4	 25
483	  3	209.3	25.8	 20
484	  3	269.0	23.9	 25
485	  3	52.0	8.5	 25
486	  3	47.0	8.0	 20
487	  3	47.3	6.5	 20
488	  3	47.5	6.8	 20
489	  3	207.5	27.7	 16
490	  3	71.3	9.8	 20
491	  3	51.0	7.9	 25
492	  3	93.3	13.8	 20
493	  3	59.0	13.5	 25
494	  3	84.0	11.3	 25
495	  3	43.3	5.9	 20
496	  3	47.0	7.7	 25
497	  3	80.0	9.1	 20
498	  3	126.5	20.8	 16
499	  3	282.0	18.9	 20
500	  3	211.3	24.9	 20
501	  3	87.0	33.8	 20
502	  3	2095.0	206.9	 25
503	  3	71.0	14.4	 25
504	  3	67.0	11.9	 20
505	  3	286.0	29.3	 25
506	  3	1063.0	101.0	 25
507	  3	393.5	34.8	 16
508	  3	253.8	27.8	 20
509	  3	240.0	24.9	 20
510	  3	652.0	42.9	 20
511	  3	59.0	13.7	 25
512	  3	62.0	10.8	 25
513	  3	73.0	8.9	 20
514	  3	45.0	7.8	 25
515	  3	43.0	4.3	 20
516	  3	43.0	8.4	 25
517	  3	50.3	6.7	 20
518	  3	208.5	29.3	 16
519	  3	387.3	63.5	 20
520	  3	306.0	35.7	 25
521	  3	205.0	22.5	 20
522	  3	268.0	32.2	 25
523	  3	150.0	24.4	 25
524	  3	104.8	16.3	 20
525	  3	66.0	11.9	 25
526	  3	85.0	12.7	 25
527	  3	130.8	11.9	 16
528	  3	228.0	28.2	 20
529	  3	71.5	10.8	 20
530	  3	43.3	7.0	 20
531	  3	57.0	8.6	 25
532	  3	52.0	8.9	 25
533	  3	42.8	6.4	 20
534	  3	233.0	44.5	 25
535	  3	51.0	6.4	 25
536	  3	45.0	8.8	 20
537	  3	67.8	6.2	 20
538	  3	67.0	9.6	 20
539	  3	49.3	8.4	 16
540	  3	49.0	9.4	 25
541	  3	74.0	10.8	 25
542	  3	56.3	5.4	 20
543	  3	53.0	9.9	 25
544	  3	80.0	11.9	 25
545	  3	71.0	20.7	 20
546	  3	60.5	8.4	 20
547	  3	80.0	9.2	 20
548	  3	69.8	7.4	 16
549	  3	104.8	14.1	 20
550	  3	140.0	13.8	 25
551	  3	2099.8	162.0	 20
552	  3	49.0	8.3	 25
553	  3	61.0	9.1	 25
554	  3	97.8	16.2	 20
555	  3	50.0	6.3	 25
556	  3	48.3	7.2	 20
557	  3	43.0	4.4	 16
558	  3	51.0	10.8	 20
559	  3	53.3	13.3	 20
560	  3	135.0	19.7	 20
561	  3	68.0	11.7	 25
562	  3	249.0	36.2	 25
563	  3	64.8	10.2	 20
564	  3	49.0	8.5	 25
565	  3	53.0	9.2	 25
566	  3	51.5	8.4	 16
567	  3	54.0	8.5	 20
568	  3	279.8	27.7	 20
569	  3	230.5	26.3	 20
570	  3	88.0	15.9	 25
571	  3	48.0	7.3	 25
572	  3	122.3	18.6	 20
573	  3	532.0	80.4	 25
574	  3	87.0	12.5	 25
575	  3	65.8	12.7	 20
576	  3	56.0	7.7	 20
577	  3	52.3	8.5	 20
578	  3	92.5	11.9	 16
579	  3	56.0	8.2	 25
580	  3	124.0	17.3	 25
581	  3	192.0	20.7	 20
582	  3	628.0	74.3	 25
583	  3	126.0	18.5	 25
584	  3	124.8	15.1	 20
585	  3	71.0	10.9	 25
586	  3	90.0	11.4	 20
587	  3	127.8	18.4	 16
588	  3	48.0	10.2	 20
589	  3	67.0	10.6	 25
590	  3	72.0	11.0	 20
591	  3	81.0	14.5	 25
592	  3	55.0	8.4	 25
593	  3	50.0	8.9	 20
594	  3	60.0	11.2	 25
595	  3	491.0	35.0	 20
596	  3	163.5	16.9	 20
597	  3	95.3	13.3	 20
598	  3	104.3	14.4	 16
599	  3	182.0	18.3	 25
600	  3	81.0	12.7	 25
601	  3	112.0	15.4	 20
602	  3	93.0	11.9	 25
603	  3	84.0	15.0	 25
604	  3	68.5	9.5	 20
605	  3	62.0	8.8	 25
606	  3	92.0	8.8	 20
607	  3	150.5	19.4	 16
608	  3	70.0	8.8	 20
609	  3	79.0	13.1	 25
610	  3	96.0	13.8	 20
611	  3	45.0	7.1	 25
612	  3	46.0	7.5	 25
613	  3	113.3	15.2	 20
614	  3	77.0	13.2	 25
615	  3	57.0	8.6	 20
616	  3	62.5	12.0	 16
617	  3	54.3	10.3	 20
618	  3	46.3	6.8	 20
619	  3	55.3	7.6	 20
620	  3	59.0	9.9	 25
621	  3	147.0	22.9	 25
622	  3	223.3	24.0	 20
623	  3	59.0	9.1	 25
624	  3	132.0	21.6	 25
625	  3	90.3	12.6	 16
626	  3	207.8	24.2	 20
627	  3	53.5	7.2	 20
628	  3	103.5	13.9	 16
629	  3	64.0	11.9	 25
630	  3	285.0	30.1	 25
631	  3	274.8	33.6	 20
632	  3	47.0	7.5	 25
633	  3	41.0	6.1	 25
634	  3	51.5	7.8	 20
635	  3	42.0	6.6	 20
636	  3	1359.3	287.8	 20
637	  3	58.8	9.1	 16
638	  3	1466.0	296.1	 25
639	  3	56.0	13.2	 25
  0	  4	34.5	6.6	 16
  1	  4	39.0	7.5	 20
  2	  4	44.0	7.3	 25
  3	  4	41.0	7.9	 20
  4	  4	41.0	7.1	 25
  5	  4	97.0	16.2	 25
  6	  4	52.0	11.8	 20
  7	  4	47.0	5.9	 25
  8	  4	60.3	11.4	 20
  9	  4	59.3	9.3	 16
 10	  4	55.0	7.6	 20
 11	  4	102.5	16.3	 16
 12	  4	190.0	34.2	 25
 13	  4	184.0	22.9	 25
 14	  4	112.5	17.8	 20
 15	  4	92.0	13.6	 25
 16	  4	44.0	6.4	 25
 17	  4	59.0	13.1	 20
 18	  4	49.5	9.5	 20
 19	  4	54.5	9.3	 20
 20	  4	72.0	8.9	 16
 21	  4	53.0	9.4	 25
 22	  4	47.0	7.1	 25
 23	  4	51.3	9.0	 20
 24	  4	49.0	8.4	 25
 25	  4	43.0	7.4	 25
 26	  4	58.0	11.0	 20
 27	  4	51.0	7.6	 25
 28	  4	62.3	6.6	 20
 29	  4	90.3	17.5	 16
 30	  4	130.3	20.3	 20
 31	  4	91.0	12.2	 25
 32	  4	170.8	21.9	 20
 33	  4	79.0	11.8	 25
 34	  4	103.0	15.4	 25
 35	  4	66.8	9.4	 20
 36	  4	92.0	15.4	 25
 37	  4	298.0	30.2	 25
 38	  4	95.0	15.6	 16
 39	  4	69.3	10.0	 20
 40	  4	51.0	6.4	 20
 41	  4	54.5	7.1	 20
 42	  4	48.0	7.0	 25
 43	  4	65.0	9.2	 25
 44	  4	73.0	9.8	 20
 45	  4	64.0	10.0	 25
 46	  4	66.0	11.4	 25
 47	  4	50.5	8.2	 20
 48	  4	52.3	12.6	 20
 49	  4	40.3	7.3	 20
 50	  4	40.5	5.5	 16
 51	  4	42.0	7.5	 25
 52	  4	44.0	8.2	 25
 53	  4	45.3	8.0	 20
 54	  4	44.0	7.4	 25
 55	  4	48.0	8.7	 25
 56	  4	60.0	10.4	 20
 57	  4	51.0	8.4	 20
 58	  4	59.0	7.5	 20
 59	  4	67.0	8.5	 16
 60	  4	70.5	10.6	 20
 61	  4	41.0	6.7	 25
 62	  4	1542.0	101.5	 20
 63	  4	55.0	7.3	 25
 64	  4	53.0	9.0	 25
 65	  4	1232.5	145.2	 20
 66	  4	1433.0	203.0	 25
 67	  4	45.5	7.5	 20
 68	  4	1703.5	76.4	 16
 69	  4	66.3	9.0	 20
 70	  4	60.0	8.4	 20
 71	  4	69.3	9.6	 20
 72	  4	1450.0	206.7	 25
 73	  4	47.0	9.9	 25
 74	  4	1683.0	66.9	 20
 75	  4	1659.0	194.6	 25
 76	  4	58.0	7.6	 25
 77	  4	61.3	7.0	 16
 78	  4	1399.3	160.6	 20
 79	  4	46.0	6.1	 20
 80	  4	1720.5	102.8	 20
 81	  4	60.0	10.4	 25
 82	  4	63.0	13.6	 25
 83	  4	60.0	8.8	 20
 84	  4	1492.0	213.7	 25
 85	  4	44.0	8.1	 25
 86	  4	1592.3	48.2	 20
 87	  4	57.0	6.4	 20
 88	  4	51.8	8.0	 20
 89	  4	59.0	9.7	 16
 90	  4	52.0	10.3	 25
 91	  4	45.0	7.8	 20
 92	  4	1565.0	262.1	 25
 93	  4	1563.0	169.6	 25
 94	  4	59.0	7.8	 20
 95	  4	59.0	9.6	 25
 96	  4	1351.0	223.2	 25
 97	  4	39.8	5.9	 16
 98	  4	48.5	7.2	 20
 99	  4	55.0	6.9	 20
100	  4	53.3	7.9	 20
101	  4	52.0	7.4	 25
102	  4	49.0	7.5	 25
103	  4	44.3	7.6	 20
104	  4	1460.0	149.1	 25
105	  4	61.0	8.6	 25
106	  4	57.3	6.6	 20
107	  4	1422.5	139.4	 20
108	  4	48.3	7.7	 20
109	  4	36.8	6.9	 16
110	  4	41.0	7.6	 25
111	  4	133.0	23.4	 25
112	  4	223.8	15.9	 20
113	  4	94.0	18.3	 25
114	  4	296.0	43.6	 25
115	  4	46.5	8.1	 20
116	  4	1461.0	203.0	 25
117	  4	1493.3	53.9	 20
118	  4	1414.3	60.6	 16
119	  4	1342.3	49.4	 20
120	  4	1456.0	185.8	 25
121	  4	48.3	6.2	 20
122	  4	1624.0	141.4	 25
123	  4	52.0	7.3	 25
124	  4	55.8	10.4	 20
125	  4	1159.0	178.4	 25
126	  4	1344.0	179.6	 20
127	  4	42.3	7.0	 16
128	  4	38.3	6.0	 20
129	  4	67.0	8.6	 20
130	  4	70.3	12.2	 20
131	  4	585.0	94.8	 25
132	  4	120.0	14.4	 25
133	  4	49.0	7.6	 20
134	  4	1328.0	129.8	 25
135	  4	49.0	9.6	 25
136	  4	56.0	9.6	 16
137	  4	58.3	7.4	 20
138	  4	1237.3	191.3	 20
139	  4	50.3	6.9	 16
140	  4	59.0	8.3	 25
141	  4	1306.0	145.9	 25
142	  4	1260.8	123.4	 20
143	  4	1271.0	140.7	 25
144	  4	54.0	7.7	 25
145	  4	42.3	5.4	 20
146	  4	49.5	6.9	 20
147	  4	1305.8	69.0	 20
148	  4	1265.5	56.3	 16
149	  4	1182.0	150.6	 25
150	  4	54.0	10.4	 25
151	  4	41.0	7.0	 20
152	  4	59.0	9.7	 25
153	  4	1435.0	106.0	 25
154	  4	1406.8	99.8	 20
155	  4	1362.0	110.8	 25
156	  4	54.0	6.0	 20
157	  4	41.5	6.7	 16
158	  4	36.0	7.3	 20
159	  4	46.0	8.7	 25
160	  4	48.0	7.2	 20
161	  4	142.0	19.6	 25
162	  4	139.0	15.4	 25
163	  4	61.3	8.0	 20
164	  4	51.0	9.8	 25
165	  4	50.0	8.4	 25
166	  4	50.5	7.7	 16
167	  4	101.0	13.9	 20
168	  4	60.3	8.1	 20
169	  4	54.8	7.4	 20
170	  4	51.0	8.0	 25
171	  4	60.0	8.0	 20
172	  4	47.0	5.6	 25
173	  4	50.0	8.8	 25
174	  4	48.5	6.1	 20
175	  4	64.0	10.5	 25
176	  4	55.5	8.3	 20
177	  4	85.3	10.5	 16
178	  4	562.0	75.9	 20
179	  4	464.0	38.8	 25
180	  4	115.0	11.6	 20
181	  4	52.0	8.6	 25
182	  4	46.0	8.9	 25
183	  4	48.0	9.8	 20
184	  4	49.0	9.6	 25
185	  4	50.3	6.8	 20
186	  4	52.0	6.3	 16
187	  4	230.8	42.1	 20
188	  4	202.5	28.3	 20
189	  4	134.3	27.5	 20
190	  4	67.0	13.1	 25
191	  4	55.0	10.3	 25
192	  4	59.3	8.2	 20
193	  4	379.0	67.5	 25
194	  4	1245.0	90.1	 25
195	  4	1712.0	105.4	 16
196	  4	136.5	13.9	 20
197	  4	78.3	12.4	 20
198	  4	48.5	7.9	 16
199	  4	51.0	6.8	 25
200	  4	47.0	8.2	 25
201	  4	64.3	10.5	 20
202	  4	66.0	10.9	 25
203	  4	68.0	9.8	 25
204	  4	46.0	7.7	 20
205	  4	43.0	8.0	 20
206	  4	61.8	9.5	 20
207	  4	162.3	18.6	 16
208	  4	109.0	10.4	 25
209	  4	89.0	14.8	 25
210	  4	116.0	21.8	 20
211	  4	41.0	7.9	 25
212	  4	37.0	6.9	 25
213	  4	38.0	4.3	 20
214	  4	42.0	10.6	 25
215	  4	40.3	6.8	 20
216	  4	105.5	16.4	 16
217	  4	73.3	10.1	 20
218	  4	56.0	10.2	 25
219	  4	59.3	8.7	 20
220	  4	380.0	46.6	 25
221	  4	427.0	49.8	 25
222	  4	110.3	11.5	 20
223	  4	82.0	13.2	 25
224	  4	89.0	11.5	 25
225	  4	54.3	7.0	 16
226	  4	54.5	9.0	 20
227	  4	71.0	9.3	 20
228	  4	58.5	8.3	 20
229	  4	54.0	8.9	 25
230	  4	46.0	8.6	 25
231	  4	62.3	10.5	 20
232	  4	62.0	8.6	 25
233	  4	52.0	6.5	 25
234	  4	49.8	9.2	 20
235	  4	46.3	5.9	 20
236	  4	45.0	10.2	 20
237	  4	52.0	9.4	 16
238	  4	47.0	6.5	 25
239	  4	49.0	6.6	 25
240	  4	67.0	10.7	 20
241	  4	80.0	11.8	 25
242	  4	45.0	7.9	 25
243	  4	55.3	10.7	 20
244	  4	58.0	10.3	 25
245	  4	130.5	15.0	 20
246	  4	70.3	10.5	 16
247	  4	144.5	18.5	 20
248	  4	49.0	7.4	 25
249	  4	45.8	7.4	 20
250	  4	46.0	7.0	 25
251	  4	71.0	9.0	 20
252	  4	43.0	8.4	 25
253	  4	47.0	6.6	 25
254	  4	54.5	9.9	 16
255	  4	46.0	9.1	 20
256	  4	51.0	8.2	 20
257	  4	46.0	6.7	 16
258	  4	54.0	7.2	 25
259	  4	64.0	12.5	 25
260	  4	79.0	7.7	 20
261	  4	52.0	7.5	 25
262	  4	46.0	8.4	 25
263	  4	41.3	8.7	 20
264	  4	47.0	9.4	 20
265	  4	48.5	8.0	 20
266	  4	46.3	6.1	 16
267	  4	48.3	9.7	 20
268	  4	46.0	7.2	 25
269	  4	57.5	11.8	 20
270	  4	49.0	7.3	 25
271	  4	60.0	11.0	 25
272	  4	64.0	10.0	 20
273	  4	52.0	6.4	 25
274	  4	49.3	6.3	 20
275	  4	94.0	11.6	 16
276	  4	50.3	9.5	 20
277	  4	52.0	8.8	 25
278	  4	45.3	8.0	 20
279	  4	48.0	7.1	 25
280	  4	46.0	7.8	 25
281	  4	48.5	9.0	 20
282	  4	46.0	6.2	 25
283	  4	46.0	5.4	 25
284	  4	49.3	8.5	 16
285	  4	58.3	9.4	 20
286	  4	71.5	11.2	 20
287	  4	113.5	21.1	 20
288	  4	59.0	8.8	 25
289	  4	153.0	18.2	 25
290	  4	72.0	12.8	 20
291	  4	45.0	8.5	 25
292	  4	48.0	6.6	 25
293	  4	59.8	12.2	 20
294	  4	60.3	7.7	 20
295	  4	46.0	3.9	 20
296	  4	47.3	6.1	 16
297	  4	44.0	8.0	 25
298	  4	49.0	9.0	 25
299	  4	52.3	8.4	 20
300	  4	41.0	4.9	 25
301	  4	69.0	10.9	 25
302	  4	45.8	6.9	 20
303	  4	58.0	7.9	 25
304	  4	51.0	7.8	 20
305	  4	51.3	8.5	 16
306	  4	53.0	8.8	 20
307	  4	50.0	6.8	 25
308	  4	47.0	5.9	 20
309	  4	73.0	11.5	 25
310	  4	55.0	9.9	 25
311	  4	751.0	53.7	 20
312	  4	101.0	12.5	 25
313	  4	56.3	9.6	 20
314	  4	57.0	7.7	 16
315	  4	88.5	12.6	 20
316	  4	74.0	10.1	 20
317	  4	125.8	18.4	 20
318	  4	173.0	24.3	 25
319	  4	55.0	8.4	 25
320	  4	56.3	7.7	 20
321	  4	143.0	19.6	 25
322	  4	77.0	14.7	 25
323	  4	315.8	24.5	 16
324	  4	341.5	30.8	 20
325	  4	72.0	11.1	 20
326	  4	53.3	9.0	 16
327	  4	45.0	8.5	 25
328	  4	53.0	9.2	 25
329	  4	58.5	8.6	 20
330	  4	45.0	6.7	 25
331	  4	45.8	9.2	 20
332	  4	77.0	11.4	 25
333	  4	44.0	7.2	 20
334	  4	46.5	10.3	 16
335	  4	45.8	7.7	 20
336	  4	43.0	5.6	 25
337	  4	47.8	8.6	 20
338	  4	82.0	9.1	 25
339	  4	55.0	8.8	 25
340	  4	121.0	20.2	 20
341	  4	109.0	15.4	 25
342	  4	50.0	9.0	 25
343	  4	48.5	7.6	 16
344	  4	89.3	13.3	 20
345	  4	55.3	9.7	 20
346	  4	57.3	8.8	 20
347	  4	43.0	7.8	 25
348	  4	46.0	8.8	 25
349	  4	51.3	8.5	 20
350	  4	64.0	11.1	 25
351	  4	57.0	7.9	 25
352	  4	45.5	8.8	 20
353	  4	46.0	7.0	 20
354	  4	44.3	8.0	 20
355	  4	49.3	7.6	 16
356	  4	48.0	7.6	 25
357	  4	49.0	9.0	 25
358	  4	51.0	8.7	 20
359	  4	45.0	6.8	 25
360	  4	47.0	9.0	 25
361	  4	49.3	8.5	 20
362	  4	61.0	10.2	 25
363	  4	251.5	32.6	 20
364	  4	161.0	20.2	 16
365	  4	312.8	29.3	 20
366	  4	188.0	26.0	 25
367	  4	75.0	10.2	 20
368	  4	57.0	9.5	 25
369	  4	52.0	8.0	 25
370	  4	51.0	7.9	 20
371	  4	51.0	6.9	 25
372	  4	49.0	8.6	 25
373	  4	67.3	7.3	 16
374	  4	55.0	8.7	 20
375	  4	87.3	15.6	 20
376	  4	312.8	42.8	 20
377	  4	51.0	8.8	 25
378	  4	62.0	6.8	 25
379	  4	87.8	15.5	 20
380	  4	78.0	11.5	 25
381	  4	51.0	7.3	 25
382	  4	46.3	9.7	 16
383	  4	46.5	6.8	 20
384	  4	54.0	7.6	 20
385	  4	46.0	11.1	 16
386	  4	83.0	15.3	 25
387	  4	51.0	9.0	 25
388	  4	50.8	7.5	 20
389	  4	50.0	6.4	 25
390	  4	49.0	9.4	 25
391	  4	55.8	8.8	 20
392	  4	50.3	7.1	 20
393	  4	49.0	6.4	 20
394	  4	75.3	11.5	 16
395	  4	81.3	16.4	 20
396	  4	48.0	7.6	 25
397	  4	44.3	6.0	 20
398	  4	46.0	6.1	 25
399	  4	48.0	8.5	 25
400	  4	54.3	8.3	 20
401	  4	230.0	27.7	 25
402	  4	112.3	14.4	 20
403	  4	109.5	15.3	 16
404	  4	516.3	72.2	 20
405	  4	52.0	9.2	 25
406	  4	55.3	7.6	 20
407	  4	51.0	9.6	 25
408	  4	49.0	10.0	 25
409	  4	44.8	7.3	 20
410	  4	44.0	7.2	 25
411	  4	48.0	8.8	 20
412	  4	45.3	6.4	 20
413	  4	57.5	10.2	 20
414	  4	53.8	10.7	 16
415	  4	49.0	7.0	 25
416	  4	49.0	7.0	 25
417	  4	54.5	8.0	 20
418	  4	49.0	7.7	 25
419	  4	78.0	9.8	 25
420	  4	103.3	13.9	 20
421	  4	71.0	11.6	 25
422	  4	47.0	7.4	 20
423	  4	66.5	11.9	 16
424	  4	39.0	7.4	 20
425	  4	37.0	6.3	 25
426	  4	40.3	7.4	 20
427	  4	40.0	6.4	 25
428	  4	41.0	6.9	 25
429	  4	52.3	7.4	 20
430	  4	44.0	7.7	 25
431	  4	48.0	10.1	 25
432	  4	47.8	8.5	 16
433	  4	46.0	7.0	 20
434	  4	47.5	6.1	 20
435	  4	49.5	6.2	 20
436	  4	46.0	8.5	 25
437	  4	250.0	34.4	 25
438	  4	88.5	12.4	 20
439	  4	105.0	20.9	 25
440	  4	86.0	10.3	 25
441	  4	76.0	12.6	 16
442	  4	63.0	12.0	 20
443	  4	48.3	7.8	 20
444	  4	47.3	5.6	 16
445	  4	60.0	7.6	 25
446	  4	55.0	9.0	 25
447	  4	56.0	8.4	 20
448	  4	47.0	7.9	 25
449	  4	47.0	8.6	 25
450	  4	59.0	8.5	 20
451	  4	49.3	6.9	 20
452	  4	49.0	7.8	 20
453	  4	48.8	9.3	 16
454	  4	51.8	9.0	 20
455	  4	42.0	6.5	 25
456	  4	48.5	9.5	 20
457	  4	46.0	6.1	 25
458	  4	50.0	8.5	 25
459	  4	60.3	10.7	 20
460	  4	376.0	43.6	 25
461	  4	48.3	7.1	 20
462	  4	148.3	17.7	 16
463	  4	63.0	11.2	 20
464	  4	837.0	177.8	 25
465	  4	58.5	9.2	 20
466	  4	54.0	8.5	 25
467	  4	45.0	7.4	 25
468	  4	44.8	7.0	 20
469	  4	43.0	6.3	 25
470	  4	47.0	8.5	 25
471	  4	46.3	7.2	 16
472	  4	46.3	7.9	 20
473	  4	45.0	9.1	 20
474	  4	46.3	6.2	 20
475	  4	61.0	9.2	 25
476	  4	50.0	7.3	 25
477	  4	45.3	7.7	 20
478	  4	51.0	7.3	 25
479	  4	52.0	7.8	 25
480	  4	43.3	7.3	 20
481	  4	57.3	9.5	 20
482	  4	83.5	10.6	 20
483	  4	83.3	9.4	 16
484	  4	91.0	14.1	 25
485	  4	48.0	8.0	 25
486	  4	47.0	7.3	 20
487	  4	48.0	6.7	 25
488	  4	46.0	7.1	 25
489	  4	62.3	8.8	 20
490	  4	52.0	6.7	 25
491	  4	52.3	8.5	 16
492	  4	67.8	10.6	 20
493	  4	50.5	7.9	 20
494	  4	47.8	7.5	 20
495	  4	48.0	7.2	 25
496	  4	46.0	7.3	 25
497	  4	69.0	10.3	 20
498	  4	96.0	11.8	 25
499	  4	180.0	20.9	 25
500	  4	152.8	13.4	 20
501	  4	46.0	5.8	 20
502	  4	334.3	51.8	 20
503	  4	60.0	11.1	 16
504	  4	74.0	8.3	 25
505	  4	323.0	27.4	 25
506	  4	1124.5	77.8	 20
507	  4	186.0	18.2	 25
508	  4	154.0	16.0	 25
509	  4	376.3	26.5	 20
510	  4	896.0	56.4	 20
511	  4	67.5	8.4	 20
512	  4	65.5	9.2	 16
513	  4	53.5	5.3	 20
514	  4	46.0	6.7	 25
515	  4	42.3	6.7	 20
516	  4	45.0	7.2	 25
517	  4	54.0	9.0	 25
518	  4	77.5	9.7	 20
519	  4	158.0	25.7	 25
520	  4	247.0	26.0	 20
521	  4	90.3	11.7	 16
522	  4	118.3	13.1	 20
523	  4	69.3	11.0	 20
524	  4	52.0	6.4	 20
525	  4	46.0	8.9	 25
526	  4	66.0	11.8	 25
527	  4	84.0	12.3	 20
528	  4	109.0	17.5	 25
529	  4	50.0	7.8	 25
530	  4	51.8	7.9	 16
531	  4	55.3	10.1	 20
532	  4	47.0	8.6	 20
533	  4	43.0	5.2	 20
534	  4	76.0	13.0	 25
535	  4	44.0	7.1	 25
536	  4	48.3	7.6	 20
537	  4	66.0	9.1	 25
538	  4	54.0	10.6	 25
539	  4	52.0	7.9	 20
540	  4	45.3	9.0	 20
541	  4	59.3	10.8	 20
542	  4	51.0	6.9	 16
543	  4	50.0	8.1	 25
544	  4	47.0	6.5	 25
545	  4	49.3	7.2	 20
546	  4	92.0	15.6	 25
547	  4	73.0	10.2	 25
548	  4	103.0	12.2	 20
549	  4	93.0	10.8	 25
550	  4	77.3	7.7	 20
551	  4	606.8	48.3	 16
552	  4	52.0	7.0	 20
553	  4	57.0	8.9	 25
554	  4	45.5	5.4	 20
555	  4	56.0	6.5	 25
556	  4	50.0	8.1	 25
557	  4	48.0	5.9	 20
558	  4	46.0	7.4	 25
559	  4	58.0	10.0	 25
560	  4	142.3	14.4	 16
561	  4	58.5	9.7	 20
562	  4	88.0	16.2	 20
563	  4	57.3	9.4	 20
564	  4	42.0	5.1	 25
565	  4	43.0	7.8	 25
566	  4	46.5	6.7	 20
567	  4	48.0	7.8	 25
568	  4	325.0	44.1	 25
569	  4	463.3	31.0	 16
570	  4	81.5	9.1	 20
571	  4	54.0	8.4	 16
572	  4	52.3	8.6	 20
573	  4	104.0	17.3	 25
574	  4	54.3	8.9	 20
575	  4	59.0	7.9	 25
576	  4	55.0	13.7	 25
577	  4	54.3	9.5	 20
578	  4	59.0	9.5	 25
579	  4	50.5	9.4	 20
580	  4	91.5	9.6	 16
581	  4	185.5	22.1	 20
582	  4	121.0	22.9	 20
583	  4	56.3	7.1	 20
584	  4	223.0	27.7	 25
585	  4	147.0	21.8	 25
586	  4	65.8	12.2	 20
587	  4	138.0	15.7	 25
588	  4	51.0	9.8	 25
589	  4	47.5	6.2	 16
590	  4	44.0	8.4	 20
591	  4	48.3	9.7	 20
592	  4	44.3	6.7	 20
593	  4	47.0	8.0	 25
594	  4	59.0	8.4	 25
595	  4	156.8	17.2	 20
596	  4	93.0	13.4	 25
597	  4	122.0	14.0	 25
598	  4	121.0	13.0	 20
599	  4	113.3	15.4	 20
600	  4	94.0	11.3	 20
601	  4	89.3	15.5	 16
602	  4	53.0	8.1	 25
603	  4	48.0	7.2	 25
604	  4	45.0	8.8	 20
605	  4	46.0	6.3	 25
606	  4	130.0	25.1	 25
607	  4	307.8	34.6	 20
608	  4	120.0	16.8	 25
609	  4	54.3	9.2	 20
610	  4	53.5	10.2	 16
611	  4	49.3	8.8	 20
612	  4	49.0	7.4	 25
613	  4	56.0	9.2	 20
614	  4	82.0	13.6	 25
615	  4	58.0	8.9	 25
616	  4	46.5	6.9	 20
617	  4	46.0	6.0	 25
618	  4	53.0	9.0	 25
619	  4	55.3	9.2	 16
620	  4	58.3	9.5	 20
621	  4	161.8	11.0	 20
622	  4	269.3	44.2	 20
623	  4	50.0	7.9	 25
624	  4	57.0	6.3	 25
625	  4	64.8	20.3	 20
626	  4	130.0	20.0	 25
627	  4	48.0	5.5	 25
628	  4	46.0	8.8	 20
629	  4	47.8	7.7	 20
630	  4	59.0	7.2	 20
631	  4	54.3	10.2	 16
632	  4	43.0	7.4	 25
633	  4	47.0	8.7	 25
634	  4	53.3	9.3	 20
635	  4	37.0	8.1	 25
636	  4	40.0	8.1	 25
637	  4	38.5	4.7	 20
638	  4	38.5	4.1	 20
639	  4	38.0	6.5	 20
  0	  5	45.0	8.3	 25
  1	  5	61.0	10.4	 25
  2	  5	56.0	8.9	 16
  3	  5	244.5	46.3	 20
  4	  5	943.3	70.2	 20
  5	  5	67.8	18.8	 20
  6	  5	55.0	7.2	 25
  7	  5	47.0	6.7	 25
  8	  5	41.3	6.2	 20
  9	  5	41.0	7.1	 25
 10	  5	54.0	9.9	 25
 11	  5	53.0	12.9	 20
 12	  5	51.8	7.8	 20
 13	  5	48.0	7.4	 20
 14	  5	109.0	16.0	 16
 15	  5	75.0	9.6	 25
 16	  5	47.0	8.7	 25
 17	  5	74.8	11.0	 20
 18	  5	49.0	7.2	 25
 19	  5	105.0	16.7	 25
 20	  5	74.3	13.2	 20
 21	  5	65.3	8.5	 20
 22	  5	52.3	7.0	 20
 23	  5	155.3	18.4	 16
 24	  5	96.3	13.8	 20
 25	  5	86.0	9.1	 25
 26	  5	349.5	26.6	 20
 27	  5	97.0	14.4	 25
 28	  5	1021.0	112.0	 25
 29	  5	109.8	15.5	 20
 30	  5	53.0	9.2	 25
 31	  5	137.3	18.4	 20
 32	  5	338.5	24.1	 16
 33	  5	261.3	22.6	 20
 34	  5	60.5	8.5	 20
 35	  5	2496.5	137.2	 20
 36	  5	97.0	52.7	 25
 37	  5	282.0	34.4	 25
 38	  5	133.3	15.6	 20
 39	  5	58.0	9.6	 25
 40	  5	194.0	33.8	 25
 41	  5	63.8	9.3	 16
 42	  5	232.8	40.8	 20
 43	  5	115.8	14.7	 20
 44	  5	61.0	10.3	 20
 45	  5	156.0	22.5	 25
 46	  5	53.0	9.7	 25
 47	  5	53.3	9.5	 20
 48	  5	42.0	4.9	 25
 49	  5	47.0	8.6	 25
 50	  5	49.0	7.5	 20
 51	  5	53.3	7.4	 20
 52	  5	77.0	10.3	 20
 53	  5	42.8	6.6	 16
 54	  5	51.0	5.8	 25
 55	  5	53.0	8.1	 25
 56	  5	53.0	7.8	 20
 57	  5	45.0	7.0	 25
 58	  5	77.0	11.2	 25
 59	  5	58.5	11.8	 20
 60	  5	49.0	8.2	 25
 61	  5	41.5	6.0	 20
 62	  5	1465.3	60.0	 16
 63	  5	59.8	9.8	 20
 64	  5	59.0	9.6	 25
 65	  5	57.3	9.0	 20
 66	  5	1438.0	163.9	 25
 67	  5	46.0	7.9	 20
 68	  5	1785.0	341.0	 25
 69	  5	1729.0	224.0	 25
 70	  5	1589.5	240.8	 20
 71	  5	1554.8	90.3	 20
 72	  5	59.0	11.4	 20
 73	  5	44.5	7.0	 16
 74	  5	1652.0	273.0	 25
 75	  5	63.0	8.7	 25
 76	  5	53.3	7.6	 20
 77	  5	58.0	9.1	 25
 78	  5	1354.0	142.8	 25
 79	  5	43.3	5.6	 20
 80	  5	1699.3	296.8	 20
 81	  5	1719.0	78.2	 20
 82	  5	1610.0	52.8	 16
 83	  5	1527.8	74.4	 20
 84	  5	59.0	8.6	 25
 85	  5	42.0	7.5	 20
 86	  5	1573.0	260.9	 25
 87	  5	58.0	9.9	 25
 88	  5	54.0	9.1	 20
 89	  5	55.0	10.9	 25
 90	  5	53.3	5.6	 20
 91	  5	42.8	5.5	 16
 92	  5	1573.5	198.9	 20
 93	  5	53.3	7.5	 20
 94	  5	59.3	9.8	 20
 95	  5	56.0	8.9	 25
 96	  5	1297.0	142.1	 25
 97	  5	39.0	4.9	 20
 98	  5	52.0	8.0	 25
 99	  5	58.0	10.5	 25
100	  5	1323.8	82.1	 16
101	  5	48.0	6.2	 20
102	  5	54.0	7.6	 20
103	  5	38.5	5.5	 20
104	  5	1529.0	119.1	 25
105	  5	1557.0	112.9	 25
106	  5	1459.5	101.8	 20
107	  5	57.0	10.0	 25
108	  5	53.0	8.2	 25
109	  5	38.0	5.8	 20
110	  5	35.5	7.9	 20
111	  5	167.3	18.3	 20
112	  5	552.8	23.1	 16
113	  5	164.0	20.5	 25
114	  5	48.0	7.3	 25
115	  5	40.5	6.6	 20
116	  5	1328.0	119.0	 25
117	  5	61.0	11.4	 25
118	  5	60.8	10.7	 20
119	  5	61.0	8.9	 25
120	  5	1273.0	167.6	 20
121	  5	50.3	8.6	 16
122	  5	1556.5	115.0	 20
123	  5	55.0	7.4	 25
124	  5	48.3	8.3	 20
125	  5	57.0	6.6	 25
126	  5	1359.0	220.7	 25
127	  5	42.0	8.1	 20
128	  5	41.0	6.4	 25
129	  5	95.0	52.5	 25
130	  5	67.5	17.0	 16
131	  5	152.3	19.3	 20
132	  5	154.0	20.1	 20
133	  5	42.8	7.8	 20
134	  5	1334.0	129.9	 25
135	  5	53.0	8.2	 25
136	  5	53.3	7.8	 20
137	  5	56.0	10.2	 25
138	  5	1265.0	168.7	 25
139	  5	44.3	7.1	 20
140	  5	55.5	11.5	 20
141	  5	58.5	7.7	 20
142	  5	52.5	6.8	 16
143	  5	1226.0	205.6	 25
144	  5	57.0	11.7	 25
145	  5	47.0	9.0	 20
146	  5	53.0	6.7	 25
147	  5	50.3	7.5	 20
148	  5	56.0	9.0	 25
149	  5	57.8	10.2	 20
150	  5	1305.3	87.4	 16
151	  5	44.0	6.3	 20
152	  5	1440.5	125.1	 20
153	  5	61.0	9.0	 20
154	  5	51.0	8.1	 25
155	  5	57.0	8.3	 25
156	  5	1223.0	114.8	 20
157	  5	41.0	6.5	 25
158	  5	35.0	5.3	 25
159	  5	48.0	7.0	 16
160	  5	62.5	9.3	 20
161	  5	87.3	12.2	 20
162	  5	465.5	44.6	 16
163	  5	77.0	12.5	 25
164	  5	140.0	24.5	 25
165	  5	268.0	37.3	 20
166	  5	253.0	19.8	 25
167	  5	161.0	21.7	 25
168	  5	269.3	28.7	 20
169	  5	105.0	12.9	 20
170	  5	99.8	15.6	 20
171	  5	85.5	11.4	 16
172	  5	106.0	13.5	 25
173	  5	69.0	10.2	 25
174	  5	145.5	15.8	 20
175	  5	74.0	12.1	 25
176	  5	97.0	12.6	 25
177	  5	103.0	12.6	 20
178	  5	125.0	16.3	 25
179	  5	102.5	16.2	 20
180	  5	61.0	10.2	 16
181	  5	68.3	9.2	 20
182	  5	46.0	7.0	 25
183	  5	45.3	7.4	 20
184	  5	68.0	14.8	 25
185	  5	46.0	7.0	 25
186	  5	46.5	8.5	 20
187	  5	46.0	8.5	 25
188	  5	48.0	8.6	 25
189	  5	174.3	19.0	 16
190	  5	53.0	8.1	 20
191	  5	56.0	9.0	 20
192	  5	56.8	8.4	 20
193	  5	418.0	48.0	 25
194	  5	1131.0	79.7	 25
195	  5	205.3	21.1	 20
196	  5	170.0	16.8	 25
197	  5	119.0	17.0	 25
198	  5	203.3	30.2	 20
199	  5	319.8	39.2	 20
200	  5	57.3	9.9	 20
201	  5	67.3	8.1	 16
202	  5	169.0	21.7	 25
203	  5	116.0	12.6	 25
204	  5	133.3	17.5	 20
205	  5	80.0	12.2	 25
206	  5	156.0	18.1	 25
207	  5	104.5	12.5	 20
208	  5	50.0	7.8	 20
209	  5	50.0	8.9	 20
210	  5	51.3	9.4	 16
211	  5	62.3	15.9	 20
212	  5	72.0	11.9	 25
213	  5	49.3	7.5	 20
214	  5	80.0	13.5	 25
215	  5	60.0	7.4	 25
216	  5	85.3	12.5	 20
217	  5	3127.0	464.8	 25
218	  5	117.0	13.0	 20
219	  5	101.5	14.4	 16
220	  5	1115.0	119.2	 20
221	  5	572.0	48.5	 20
222	  5	327.0	30.7	 20
223	  5	411.0	49.6	 25
224	  5	876.0	68.1	 25
225	  5	537.8	40.0	 20
226	  5	210.0	25.2	 25
227	  5	85.5	11.8	 20
228	  5	88.3	45.5	 20
229	  5	54.0	8.0	 20
230	  5	65.5	10.8	 16
231	  5	49.0	7.8	 25
232	  5	42.0	6.7	 25
233	  5	48.3	6.3	 20
234	  5	50.0	5.7	 25
235	  5	52.0	8.7	 25
236	  5	69.0	10.9	 20
237	  5	59.0	9.3	 25
238	  5	50.3	7.6	 20
239	  5	58.8	8.7	 16
240	  5	82.3	10.1	 20
241	  5	51.0	8.9	 25
242	  5	100.3	9.6	 20
243	  5	139.0	19.5	 25
244	  5	60.0	7.0	 25
245	  5	65.5	7.3	 20
246	  5	140.0	17.4	 25
247	  5	107.0	12.3	 25
248	  5	55.5	13.6	 16
249	  5	72.0	10.3	 20
250	  5	272.3	31.7	 20
251	  5	59.0	8.3	 20
252	  5	51.0	6.7	 25
253	  5	60.0	9.2	 25
254	  5	92.5	10.3	 20
255	  5	80.0	13.8	 25
256	  5	105.0	14.1	 25
257	  5	48.5	6.9	 20
258	  5	46.0	7.5	 20
259	  5	63.3	10.3	 20
260	  5	52.3	7.0	 16
261	  5	334.0	43.4	 25
262	  5	62.0	9.6	 25
263	  5	149.3	21.4	 20
264	  5	47.0	6.2	 25
265	  5	206.0	30.9	 25
266	  5	159.5	31.0	 20
267	  5	233.0	53.8	 25
268	  5	56.3	8.8	 20
269	  5	80.3	10.0	 16
270	  5	100.5	13.7	 20
271	  5	115.0	13.5	 25
272	  5	126.0	14.2	 20
273	  5	115.0	11.6	 25
274	  5	135.0	16.5	 25
275	  5	134.8	13.4	 20
276	  5	65.0	10.7	 25
277	  5	83.3	12.4	 20
278	  5	260.5	37.4	 16
279	  5	56.5	9.6	 20
280	  5	46.5	8.6	 20
281	  5	46.3	8.1	 20
282	  5	45.0	6.1	 25
283	  5	79.0	12.4	 25
284	  5	61.3	10.1	 20
285	  5	199.0	24.5	 25
286	  5	276.0	23.5	 25
287	  5	228.3	20.6	 16
288	  5	328.0	34.6	 20
289	  5	61.3	10.4	 20
290	  5	105.0	15.2	 16
291	  5	64.0	11.4	 25
292	  5	100.0	11.7	 25
293	  5	108.0	11.3	 20
294	  5	112.0	13.0	 25
295	  5	104.0	16.2	 25
296	  5	45.3	7.2	 20
297	  5	47.0	8.0	 20
298	  5	45.5	6.7	 20
299	  5	49.3	8.5	 16
300	  5	266.0	34.0	 25
301	  5	161.0	24.5	 25
302	  5	47.3	7.3	 20
303	  5	935.0	102.2	 25
304	  5	46.0	6.1	 25
305	  5	52.8	8.8	 20
306	  5	56.0	8.1	 25
307	  5	67.5	11.1	 16
308	  5	149.5	30.4	 20
309	  5	63.0	11.9	 20
310	  5	299.5	36.9	 20
311	  5	55.0	7.2	 25
312	  5	63.0	11.2	 25
313	  5	126.3	22.2	 20
314	  5	83.0	16.2	 25
315	  5	70.0	12.1	 25
316	  5	62.0	19.8	 20
317	  5	54.3	8.9	 20
318	  5	56.5	7.4	 20
319	  5	72.5	10.2	 16
320	  5	89.0	11.3	 25
321	  5	272.0	44.5	 25
322	  5	128.8	16.7	 20
323	  5	412.0	24.6	 25
324	  5	144.0	16.8	 25
325	  5	1745.3	204.6	 20
326	  5	60.0	7.9	 25
327	  5	61.0	10.5	 20
328	  5	45.0	5.9	 16
329	  5	69.5	10.8	 20
330	  5	53.0	10.2	 25
331	  5	49.0	8.7	 20
332	  5	50.0	8.1	 25
333	  5	97.0	13.7	 25
334	  5	50.5	5.9	 20
335	  5	45.0	6.8	 25
336	  5	85.0	11.9	 20
337	  5	50.3	7.3	 16
338	  5	43.0	5.2	 20
339	  5	84.0	12.6	 20
340	  5	70.5	9.3	 20
341	  5	51.0	9.6	 25
342	  5	45.0	8.7	 25
343	  5	47.3	5.6	 20
344	  5	50.0	9.6	 25
345	  5	62.0	9.6	 25
346	  5	54.3	8.0	 16
347	  5	46.3	6.6	 20
348	  5	76.3	11.7	 20
349	  5	52.0	10.4	 16
350	  5	329.0	65.0	 25
351	  5	50.0	10.1	 25
352	  5	47.0	8.2	 20
353	  5	50.0	7.2	 25
354	  5	63.0	11.6	 25
355	  5	73.3	14.3	 20
356	  5	50.8	8.6	 20
357	  5	54.0	8.6	 20
358	  5	53.0	8.8	 16
359	  5	46.0	6.7	 25
360	  5	55.0	7.7	 25
361	  5	164.3	18.7	 20
362	  5	186.0	27.4	 25
363	  5	48.0	6.5	 25
364	  5	53.0	8.1	 20
365	  5	55.0	9.5	 25
366	  5	55.8	8.3	 20
367	  5	67.8	7.6	 16
368	  5	316.0	29.7	 20
369	  5	126.0	32.9	 25
370	  5	159.3	21.3	 20
371	  5	200.0	24.0	 25
372	  5	260.0	26.0	 25
373	  5	143.0	13.6	 20
374	  5	98.0	12.7	 25
375	  5	103.0	19.7	 25
376	  5	59.0	8.7	 16
377	  5	50.3	8.2	 20
378	  5	52.3	7.2	 20
379	  5	51.3	7.5	 20
380	  5	68.0	9.4	 25
381	  5	56.0	9.8	 25
382	  5	69.3	9.8	 20
383	  5	69.0	8.5	 25
384	  5	58.0	11.0	 25
385	  5	47.5	7.7	 20
386	  5	47.3	8.0	 20
387	  5	51.0	7.2	 16
388	  5	60.5	10.0	 20
389	  5	60.0	10.1	 25
390	  5	53.0	10.3	 20
391	  5	71.0	13.1	 25
392	  5	176.0	25.4	 25
393	  5	96.5	14.2	 20
394	  5	72.0	11.0	 25
395	  5	468.0	64.7	 25
396	  5	65.0	13.2	 16
397	  5	72.0	8.9	 20
398	  5	47.5	6.2	 20
399	  5	44.3	8.3	 20
400	  5	76.0	9.7	 25
401	  5	63.0	10.5	 25
402	  5	100.0	11.7	 20
403	  5	439.0	69.7	 25
404	  5	102.0	20.4	 25
405	  5	236.3	30.3	 16
406	  5	49.5	5.4	 20
407	  5	49.3	8.7	 20
408	  5	88.0	13.4	 16
409	  5	48.0	6.7	 25
410	  5	122.0	18.8	 25
411	  5	158.3	16.5	 20
412	  5	141.0	20.4	 25
413	  5	51.0	10.0	 25
414	  5	1627.3	194.9	 20
415	  5	119.5	15.8	 20
416	  5	259.8	23.8	 20
417	  5	201.5	24.8	 16
418	  5	579.5	50.6	 20
419	  5	602.0	37.0	 25
420	  5	101.0	16.1	 20
421	  5	127.0	16.9	 25
422	  5	57.0	7.8	 25
423	  5	126.3	19.1	 20
424	  5	109.0	16.9	 25
425	  5	79.5	14.6	 20
426	  5	51.3	9.4	 16
427	  5	52.3	8.7	 20
428	  5	386.0	35.5	 25
429	  5	196.3	17.6	 20
430	  5	85.0	13.4	 25
431	  5	56.0	32.6	 25
432	  5	51.0	8.9	 20
433	  5	49.0	8.7	 25
434	  5	51.0	10.2	 25
435	  5	53.3	9.9	 16
436	  5	47.5	4.5	 20
437	  5	44.3	7.0	 20
438	  5	52.0	6.5	 20
439	  5	49.0	8.3	 25
440	  5	48.0	8.6	 25
441	  5	54.5	7.1	 20
442	  5	124.0	21.2	 25
443	  5	73.0	9.6	 25
444	  5	104.5	19.4	 20
445	  5	85.3	14.6	 20
446	  5	103.0	14.4	 20
447	  5	73.0	7.6	 16
448	  5	156.0	14.3	 25
449	  5	1771.0	217.0	 25
450	  5	168.5	46.7	 20
451	  5	58.0	8.2	 25
452	  5	143.0	16.3	 25
453	  5	84.5	12.9	 20
454	  5	187.0	27.4	 25
455	  5	55.3	7.5	 20
456	  5	50.3	9.4	 16
457	  5	88.0	10.3	 20
458	  5	54.0	10.2	 25
459	  5	52.3	6.9	 20
460	  5	54.0	7.0	 25
461	  5	42.0	5.5	 25
462	  5	58.0	8.2	 20
463	  5	70.0	9.2	 25
464	  5	66.3	10.0	 20
465	  5	303.0	35.1	 16
466	  5	90.5	10.4	 20
467	  5	120.3	17.1	 16
468	  5	75.0	12.4	 25
469	  5	48.0	8.4	 25
470	  5	90.0	16.1	 20
471	  5	44.0	8.7	 25
472	  5	42.0	4.4	 25
473	  5	45.0	7.9	 20
474	  5	44.0	6.4	 20
475	  5	76.0	10.6	 20
476	  5	1085.0	64.1	 16
477	  5	52.5	9.2	 20
478	  5	64.0	10.7	 25
479	  5	91.0	11.1	 20
480	  5	48.0	6.2	 25
481	  5	53.0	9.7	 25
482	  5	109.3	12.2	 20
483	  5	91.0	16.2	 25
484	  5	107.3	15.6	 20
485	  5	63.3	9.3	 16
486	  5	46.3	8.4	 20
487	  5	603.0	63.4	 25
488	  5	318.0	38.0	 20
489	  5	138.0	20.8	 25
490	  5	81.0	15.0	 25
491	  5	304.3	41.7	 20
492	  5	62.0	10.0	 25
493	  5	147.0	23.5	 25
494	  5	213.5	14.1	 16
495	  5	49.3	6.5	 20
496	  5	163.0	20.7	 20
497	  5	67.3	10.9	 20
498	  5	65.0	10.0	 25
499	  5	189.0	28.6	 25
500	  5	147.3	18.2	 20
501	  5	67.0	10.5	 25
502	  5	265.0	28.8	 25
503	  5	198.0	31.5	 20
504	  5	216.5	25.3	 20
505	  5	168.0	21.7	 20
506	  5	507.0	39.8	 16
507	  5	164.0	17.7	 25
508	  5	86.0	15.3	 25
509	  5	77.3	11.9	 20
510	  5	156.0	17.3	 25
511	  5	49.0	5.4	 25
512	  5	97.8	15.8	 20
513	  5	46.0	7.1	 25
514	  5	43.8	7.0	 20
515	  5	58.5	46.0	 16
516	  5	127.0	15.4	 20
517	  5	51.0	8.6	 25
518	  5	98.0	8.5	 20
519	  5	72.0	12.1	 25
520	  5	134.0	17.5	 25
521	  5	129.0	13.6	 20
522	  5	93.0	14.2	 25
523	  5	124.0	14.5	 25
524	  5	119.8	15.0	 16
525	  5	55.5	9.7	 20
526	  5	207.8	28.9	 20
527	  5	53.5	6.7	 20
528	  5	50.0	7.3	 25
529	  5	89.0	13.6	 25
530	  5	68.5	5.9	 20
531	  5	45.0	6.6	 25
532	  5	46.0	8.9	 25
533	  5	60.0	7.9	 16
534	  5	133.8	16.2	 20
535	  5	153.5	15.3	 20
536	  5	50.0	6.2	 16
537	  5	55.0	8.5	 25
538	  5	46.0	8.8	 25
539	  5	44.0	6.3	 20
540	  5	52.0	10.0	 25
541	  5	177.0	31.2	 25
542	  5	120.3	19.2	 20
543	  5	127.8	18.5	 20
544	  5	86.3	12.2	 20
545	  5	52.5	6.7	 16
546	  5	485.5	51.2	 20
547	  5	47.5	8.7	 20
548	  5	242.0	44.1	 25
549	  5	798.0	97.4	 25
550	  5	209.0	17.4	 20
551	  5	427.0	56.9	 25
552	  5	107.0	15.0	 25
553	  5	81.8	11.7	 16
554	  5	256.8	43.5	 20
555	  5	92.0	12.5	 20
556	  5	1217.8	118.7	 20
557	  5	104.0	14.5	 25
558	  5	240.0	30.7	 25
559	  5	396.8	33.1	 20
560	  5	89.0	8.9	 25
561	  5	140.0	18.7	 25
562	  5	67.0	11.4	 20
563	  5	50.3	9.1	 20
564	  5	195.0	29.8	 20
565	  5	256.8	29.5	 16
566	  5	166.0	16.2	 25
567	  5	60.0	7.2	 25
568	  5	83.0	9.9	 20
569	  5	418.0	38.0	 25
570	  5	173.0	18.4	 25
571	  5	130.8	15.9	 20
572	  5	559.0	49.0	 25
573	  5	102.8	17.8	 20
574	  5	71.5	9.8	 16
575	  5	98.5	16.1	 20
576	  5	47.0	7.6	 25
577	  5	54.3	8.7	 20
578	  5	55.0	8.1	 25
579	  5	50.0	8.4	 25
580	  5	46.0	8.4	 20
581	  5	77.0	9.3	 25
582	  5	156.0	27.4	 25
583	  5	89.0	13.1	 16
584	  5	208.0	24.9	 20
585	  5	84.0	13.1	 20
586	  5	62.3	9.0	 20
587	  5	60.0	7.4	 25
588	  5	67.0	10.5	 25
589	  5	48.3	6.8	 20
590	  5	44.0	6.6	 25
591	  5	136.0	34.0	 25
592	  5	65.3	8.7	 16
593	  5	70.0	12.0	 20
594	  5	59.3	9.5	 20
595	  5	56.0	8.3	 16
596	  5	65.0	9.0	 25
597	  5	173.0	30.7	 25
598	  5	50.0	10.4	 20
599	  5	74.0	10.7	 25
600	  5	107.0	17.9	 25
601	  5	169.3	20.8	 20
602	  5	66.0	11.5	 20
603	  5	51.5	6.8	 20
604	  5	76.8	8.4	 16
605	  5	69.3	12.5	 20
606	  5	57.0	8.7	 25
607	  5	374.3	36.3	 20
608	  5	142.0	20.2	 25
609	  5	68.0	9.1	 25
610	  5	96.5	11.7	 20
611	  5	410.0	38.5	 25
612	  5	286.0	36.7	 20
613	  5	993.5	65.2	 16
614	  5	55.8	11.1	 20
615	  5	121.0	15.5	 25
616	  5	66.0	8.3	 20
617	  5	409.0	43.9	 25
618	  5	48.0	7.8	 25
619	  5	79.0	10.4	 20
620	  5	52.0	6.2	 25
621	  5	96.0	17.4	 25
622	  5	58.3	10.9	 16
623	  5	49.0	7.0	 20
624	  5	53.5	10.5	 20
625	  5	147.3	11.5	 20
626	  5	167.0	19.8	 25
627	  5	52.3	7.5	 20
628	  5	72.0	12.7	 25
629	  5	54.0	9.4	 25
630	  5	97.5	13.0	 20
631	  5	64.0	10.2	 25
632	  5	51.0	8.4	 20
633	  5	53.5	7.8	 16
634	  5	66.3	10.1	 20
635	  5	80.0	11.1	 25
636	  5	703.0	67.6	 20
637	  5	76.0	9.4	 25
638	  5	169.0	20.5	 25
639	  5	52.3	8.4	 20
  0	  6	1844.0	366.1	 25
  1	  6	60.0	8.5	 25
  2	  6	61.3	9.0	 20
  3	  6	86.0	10.5	 25
  4	  6	425.0	61.8	 25
  5	  6	45.5	6.9	 16
  6	  6	50.3	7.9	 20
  7	  6	53.3	7.6	 20
  8	  6	49.0	6.8	 20
  9	  6	43.0	6.4	 25
 10	  6	55.0	9.5	 25
 11	  6	51.0	7.1	 20
 12	  6	47.0	7.4	 25
 13	  6	46.0	5.9	 25
 14	  6	75.5	15.9	 20
 15	  6	57.0	9.8	 20
 16	  6	44.0	6.9	 20
 17	  6	44.0	9.4	 16
 18	  6	49.0	7.3	 25
 19	  6	49.0	8.3	 25
 20	  6	61.3	6.8	 20
 21	  6	59.0	22.2	 25
 22	  6	49.0	8.9	 25
 23	  6	88.3	12.6	 20
 24	  6	63.0	12.4	 25
 25	  6	137.3	17.9	 20
 26	  6	74.3	7.0	 16
 27	  6	68.8	9.8	 20
 28	  6	602.0	89.2	 25
 29	  6	72.0	11.6	 20
 30	  6	49.0	8.5	 25
 31	  6	109.0	10.0	 25
 32	  6	476.0	49.1	 20
 33	  6	417.0	30.2	 25
 34	  6	69.0	9.0	 25
 35	  6	812.0	72.6	 16
 36	  6	83.5	11.5	 20
 37	  6	65.3	9.6	 20
 38	  6	57.0	8.8	 20
 39	  6	53.0	8.3	 25
 40	  6	90.0	14.1	 25
 41	  6	52.0	8.5	 20
 42	  6	122.0	15.1	 25
 43	  6	131.3	12.8	 20
 44	  6	43.3	8.8	 20
 45	  6	66.8	10.5	 20
 46	  6	51.5	8.5	 16
 47	  6	48.3	7.5	 20
 48	  6	45.0	5.9	 25
 49	  6	43.3	5.6	 20
 50	  6	45.0	7.0	 25
 51	  6	54.0	10.1	 25
 52	  6	47.5	6.9	 20
 53	  6	56.0	8.4	 25
 54	  6	61.3	9.7	 20
 55	  6	43.3	4.6	 16
 56	  6	59.5	9.6	 20
 57	  6	46.0	7.3	 20
 58	  6	65.3	9.0	 20
 59	  6	45.0	6.9	 25
 60	  6	54.0	9.2	 25
 61	  6	35.8	6.9	 20
 62	  6	1413.0	280.5	 25
 63	  6	54.0	7.2	 25
 64	  6	55.5	6.8	 16
 65	  6	58.5	9.1	 20
 66	  6	1525.5	155.5	 20
 67	  6	44.0	5.5	 20
 68	  6	1694.0	338.5	 25
 69	  6	71.0	10.5	 25
 70	  6	61.3	8.9	 20
 71	  6	55.0	8.3	 25
 72	  6	53.0	6.9	 25
 73	  6	45.5	9.3	 20
 74	  6	1619.0	218.8	 20
 75	  6	52.3	8.6	 20
 76	  6	59.3	10.6	 16
 77	  6	58.0	10.6	 25
 78	  6	1373.0	129.5	 25
 79	  6	46.0	8.8	 20
 80	  6	1689.0	263.7	 25
 81	  6	58.0	8.4	 25
 82	  6	57.5	6.2	 20
 83	  6	60.0	7.9	 25
 84	  6	54.0	8.5	 20
 85	  6	41.3	7.2	 16
 86	  6	1538.8	194.9	 20
 87	  6	65.0	8.9	 25
 88	  6	59.3	7.9	 20
 89	  6	60.0	12.1	 25
 90	  6	1399.0	175.4	 25
 91	  6	44.5	8.1	 20
 92	  6	1627.0	202.6	 25
 93	  6	54.0	10.0	 25
 94	  6	49.8	7.3	 16
 95	  6	56.5	7.3	 20
 96	  6	1320.8	122.9	 20
 97	  6	41.5	6.9	 20
 98	  6	53.0	9.5	 25
 99	  6	54.0	8.8	 25
100	  6	1387.8	70.9	 20
101	  6	59.0	9.8	 25
102	  6	54.0	9.5	 25
103	  6	44.5	5.4	 16
104	  6	1514.5	112.6	 20
105	  6	59.0	6.8	 20
106	  6	56.5	8.7	 16
107	  6	53.0	8.2	 25
108	  6	51.0	9.0	 25
109	  6	37.3	6.7	 20
110	  6	36.0	5.7	 25
111	  6	142.0	19.6	 25
112	  6	299.8	28.4	 20
113	  6	187.5	19.1	 20
114	  6	52.3	10.4	 20
115	  6	41.5	5.2	 16
116	  6	1328.8	134.0	 20
117	  6	54.0	7.8	 25
118	  6	55.0	9.7	 20
119	  6	58.0	9.4	 25
120	  6	1288.0	215.1	 25
121	  6	46.0	9.9	 20
122	  6	1555.0	138.9	 25
123	  6	55.3	6.6	 16
124	  6	59.0	6.2	 20
125	  6	54.5	10.0	 20
126	  6	1452.0	234.4	 20
127	  6	44.0	8.8	 25
128	  6	41.0	7.0	 25
129	  6	49.3	9.2	 20
130	  6	48.0	7.7	 25
131	  6	190.0	22.1	 25
132	  6	205.5	30.9	 20
133	  6	42.3	8.7	 20
134	  6	1271.5	119.1	 20
135	  6	59.5	11.6	 16
136	  6	55.0	7.1	 25
137	  6	55.0	8.2	 25
138	  6	1320.5	130.1	 20
139	  6	47.0	8.1	 25
140	  6	54.0	8.8	 25
141	  6	50.0	8.0	 20
142	  6	1200.0	172.0	 25
143	  6	52.5	8.1	 20
144	  6	51.0	8.0	 16
145	  6	42.0	8.9	 20
146	  6	1298.0	181.2	 25
147	  6	55.5	7.0	 20
148	  6	53.0	7.6	 25
149	  6	60.0	8.8	 25
150	  6	1333.3	77.0	 20
151	  6	47.0	7.2	 25
152	  6	1523.0	161.1	 25
153	  6	56.3	9.3	 16
154	  6	49.3	5.4	 20
155	  6	49.3	7.9	 20
156	  6	1321.5	79.1	 20
157	  6	40.0	6.4	 25
158	  6	38.0	5.5	 25
159	  6	41.5	8.7	 20
160	  6	49.0	7.7	 25
161	  6	59.0	11.2	 25
162	  6	293.8	31.8	 20
163	  6	59.0	8.7	 20
164	  6	85.0	13.3	 20
165	  6	151.3	15.9	 16
166	  6	87.0	12.7	 25
167	  6	96.0	16.8	 25
168	  6	94.3	14.8	 20
169	  6	80.0	11.0	 25
170	  6	109.0	14.0	 25
171	  6	101.0	17.1	 20
172	  6	73.3	8.1	 20
173	  6	53.3	8.8	 20
174	  6	99.8	16.3	 16
175	  6	56.5	8.8	 20
176	  6	131.0	13.2	 25
177	  6	141.8	16.2	 20
178	  6	138.0	11.9	 25
179	  6	77.0	14.0	 25
180	  6	64.0	7.9	 20
181	  6	76.0	9.7	 25
182	  6	49.3	5.4	 20
183	  6	48.3	7.7	 16
184	  6	101.3	16.1	 20
185	  6	48.3	8.1	 20
186	  6	47.3	7.7	 20
187	  6	52.0	9.3	 25
188	  6	47.0	7.5	 25
189	  6	51.8	10.5	 20
190	  6	47.0	7.4	 25
191	  6	52.0	8.7	 25
192	  6	52.3	8.5	 16
193	  6	302.8	33.0	 20
194	  6	617.5	41.4	 20
195	  6	347.3	30.0	 20
196	  6	283.0	26.8	 25
197	  6	389.0	31.3	 25
198	  6	243.5	20.1	 20
199	  6	268.0	25.1	 25
200	  6	62.0	8.6	 25
201	  6	68.5	9.4	 20
202	  6	210.8	23.1	 20
203	  6	102.0	12.5	 16
204	  6	165.3	18.5	 20
205	  6	48.0	7.8	 25
206	  6	67.0	9.3	 20
207	  6	86.0	11.3	 25
208	  6	46.0	6.5	 25
209	  6	47.3	8.8	 20
210	  6	50.0	8.1	 25
211	  6	66.0	7.5	 25
212	  6	41.0	7.9	 16
213	  6	56.3	6.8	 20
214	  6	63.5	8.2	 20
215	  6	55.3	7.3	 20
216	  6	89.0	12.7	 25
217	  6	1365.0	1197.8	 25
218	  6	191.0	19.5	 20
219	  6	69.0	11.9	 25
220	  6	741.0	69.0	 25
221	  6	654.5	43.6	 20
222	  6	405.5	33.1	 20
223	  6	376.0	32.0	 20
224	  6	805.8	51.3	 16
225	  6	586.0	62.7	 25
226	  6	250.0	24.8	 25
227	  6	163.3	13.1	 20
228	  6	116.0	13.7	 25
229	  6	51.0	8.1	 25
230	  6	50.0	8.9	 20
231	  6	42.5	6.2	 20
232	  6	41.5	5.4	 20
233	  6	45.3	5.7	 16
234	  6	52.3	8.6	 20
235	  6	48.0	4.6	 25
236	  6	47.0	8.4	 20
237	  6	52.0	11.5	 25
238	  6	56.0	10.0	 25
239	  6	55.3	12.8	 20
240	  6	53.0	10.4	 25
241	  6	58.3	8.2	 20
242	  6	66.3	6.8	 16
243	  6	243.8	23.5	 20
244	  6	67.0	6.8	 20
245	  6	110.3	19.0	 20
246	  6	73.0	11.4	 25
247	  6	70.0	8.0	 25
248	  6	71.0	13.0	 20
249	  6	113.0	13.7	 25
250	  6	82.0	12.2	 25
251	  6	45.8	7.9	 16
252	  6	49.0	8.4	 20
253	  6	58.0	7.9	 20
254	  6	46.3	5.5	 20
255	  6	60.0	9.4	 25
256	  6	60.0	8.1	 25
257	  6	56.8	9.7	 20
258	  6	47.0	7.8	 25
259	  6	51.0	7.9	 25
260	  6	61.0	18.8	 20
261	  6	85.0	12.1	 20
262	  6	82.0	14.4	 20
263	  6	44.0	5.2	 16
264	  6	46.0	7.1	 25
265	  6	57.0	7.8	 25
266	  6	52.8	8.1	 20
267	  6	55.0	9.3	 25
268	  6	64.0	9.7	 25
269	  6	57.3	8.0	 20
270	  6	84.0	12.5	 25
271	  6	119.0	14.8	 20
272	  6	129.3	17.9	 16
273	  6	124.3	14.6	 20
274	  6	64.0	12.8	 25
275	  6	122.0	10.2	 20
276	  6	63.0	9.1	 25
277	  6	85.0	12.9	 25
278	  6	200.0	17.0	 20
279	  6	58.0	8.4	 25
280	  6	50.0	8.2	 25
281	  6	49.0	5.6	 16
282	  6	48.0	9.5	 20
283	  6	54.3	9.9	 16
284	  6	54.0	22.9	 25
285	  6	102.0	15.2	 25
286	  6	139.0	13.7	 20
287	  6	134.0	21.0	 25
288	  6	162.0	29.0	 25
289	  6	58.5	5.6	 20
290	  6	95.0	14.7	 25
291	  6	69.3	10.5	 20
292	  6	119.3	18.3	 16
293	  6	136.0	17.1	 20
294	  6	66.0	9.3	 25
295	  6	53.3	8.1	 20
296	  6	44.0	5.9	 25
297	  6	47.0	7.0	 25
298	  6	42.5	7.6	 20
299	  6	47.0	7.1	 25
300	  6	50.3	7.8	 20
301	  6	67.5	10.5	 16
302	  6	49.0	8.4	 20
303	  6	260.3	26.7	 20
304	  6	45.3	6.4	 20
305	  6	56.0	11.4	 25
306	  6	51.0	9.0	 25
307	  6	64.3	6.9	 20
308	  6	62.0	10.0	 25
309	  6	48.0	7.4	 25
310	  6	65.5	10.8	 16
311	  6	52.3	8.2	 20
312	  6	111.3	21.7	 20
313	  6	300.8	23.6	 16
314	  6	119.0	13.0	 25
315	  6	64.0	11.3	 25
316	  6	56.0	12.3	 20
317	  6	95.0	12.8	 25
318	  6	54.0	9.6	 25
319	  6	71.5	11.1	 20
320	  6	65.0	10.2	 20
321	  6	405.3	41.3	 20
322	  6	157.3	17.3	 16
323	  6	253.0	45.0	 25
324	  6	96.0	10.4	 25
325	  6	224.0	45.6	 20
326	  6	57.0	10.5	 25
327	  6	46.0	5.8	 25
328	  6	48.5	8.4	 20
329	  6	46.0	6.0	 25
330	  6	48.0	7.5	 20
331	  6	45.0	5.3	 16
332	  6	42.3	5.6	 20
333	  6	43.0	5.6	 25
334	  6	45.3	6.2	 20
335	  6	48.0	16.5	 25
336	  6	55.0	8.7	 25
337	  6	50.3	8.6	 20
338	  6	44.0	7.7	 25
339	  6	52.0	7.0	 25
340	  6	68.0	13.8	 16
341	  6	94.8	11.0	 20
342	  6	54.0	6.5	 20
343	  6	52.3	6.1	 20
344	  6	52.0	9.1	 25
345	  6	43.0	6.9	 25
346	  6	47.0	8.0	 20
347	  6	46.0	9.6	 25
348	  6	52.0	8.9	 25
349	  6	42.0	6.9	 20
350	  6	52.3	7.3	 20
351	  6	43.3	7.5	 20
352	  6	48.0	9.1	 16
353	  6	45.0	5.2	 25
354	  6	55.0	9.0	 25
355	  6	57.3	7.6	 20
356	  6	50.0	6.8	 25
357	  6	55.0	10.2	 25
358	  6	48.3	6.3	 20
359	  6	49.5	9.2	 20
360	  6	44.8	7.3	 20
361	  6	54.5	4.9	 16
362	  6	56.3	9.5	 20
363	  6	46.0	6.3	 20
364	  6	47.0	8.7	 25
365	  6	51.0	5.7	 25
366	  6	51.5	8.9	 20
367	  6	64.0	9.5	 25
368	  6	166.0	18.1	 25
369	  6	58.5	6.9	 16
370	  6	70.5	11.2	 20
371	  6	91.5	14.6	 20
372	  6	229.8	22.8	 16
373	  6	75.0	17.9	 25
374	  6	51.0	8.4	 25
375	  6	61.5	8.3	 20
376	  6	48.0	8.0	 25
377	  6	48.0	9.2	 25
378	  6	51.8	10.5	 20
379	  6	54.5	8.6	 20
380	  6	52.3	7.3	 20
381	  6	71.3	11.5	 16
382	  6	69.0	8.3	 25
383	  6	84.0	19.5	 25
384	  6	56.3	8.1	 20
385	  6	46.0	7.2	 25
386	  6	108.0	17.2	 25
387	  6	54.3	9.0	 20
388	  6	59.0	9.0	 25
389	  6	52.3	8.3	 20
390	  6	52.3	9.9	 16
391	  6	82.5	12.1	 20
392	  6	96.0	12.7	 25
393	  6	81.8	12.8	 20
394	  6	83.0	12.4	 25
395	  6	160.0	26.5	 25
396	  6	58.0	9.3	 20
397	  6	54.0	9.7	 25
398	  6	46.0	7.5	 25
399	  6	47.3	6.4	 16
400	  6	48.0	8.0	 20
401	  6	47.0	6.1	 20
402	  6	86.5	10.9	 20
403	  6	677.0	81.4	 25
404	  6	168.0	22.1	 25
405	  6	62.5	9.0	 20
406	  6	43.0	7.9	 25
407	  6	44.0	7.7	 25
408	  6	51.3	9.5	 20
409	  6	44.3	7.4	 20
410	  6	73.0	11.1	 20
411	  6	141.0	9.6	 16
412	  6	50.0	6.2	 25
413	  6	53.0	9.2	 25
414	  6	163.5	18.9	 20
415	  6	61.0	10.7	 25
416	  6	94.0	11.9	 25
417	  6	74.5	11.5	 20
418	  6	185.0	26.4	 25
419	  6	1145.5	73.3	 20
420	  6	142.3	14.3	 16
421	  6	76.3	10.6	 20
422	  6	69.0	11.9	 25
423	  6	197.8	23.9	 20
424	  6	178.0	20.7	 25
425	  6	102.0	12.4	 25
426	  6	52.3	5.8	 20
427	  6	55.0	9.7	 25
428	  6	289.0	28.9	 20
429	  6	98.0	16.3	 16
430	  6	58.3	9.4	 20
431	  6	48.3	8.3	 20
432	  6	43.3	6.1	 20
433	  6	44.0	7.0	 25
434	  6	51.0	7.3	 25
435	  6	47.3	6.8	 20
436	  6	45.0	10.1	 25
437	  6	45.0	7.2	 25
438	  6	43.0	6.5	 16
439	  6	47.0	7.1	 20
440	  6	53.3	11.5	 20
441	  6	57.0	9.8	 16
442	  6	135.0	26.0	 25
443	  6	69.0	7.8	 20
444	  6	64.0	11.2	 25
445	  6	58.0	10.1	 25
446	  6	60.8	10.2	 20
447	  6	104.0	15.4	 25
448	  6	103.5	11.3	 20
449	  6	212.3	21.5	 16
450	  6	100.0	15.7	 20
451	  6	58.0	9.0	 25
452	  6	83.5	11.8	 20
453	  6	56.0	8.8	 25
454	  6	70.0	11.0	 25
455	  6	51.3	7.6	 20
456	  6	49.0	7.5	 25
457	  6	74.0	11.6	 25
458	  6	55.0	8.7	 16
459	  6	43.3	5.5	 20
460	  6	49.0	6.9	 20
461	  6	43.0	7.1	 20
462	  6	51.0	8.3	 25
463	  6	89.0	10.0	 25
464	  6	74.3	9.7	 20
465	  6	90.0	13.4	 25
466	  6	127.0	22.1	 25
467	  6	162.3	17.4	 20
468	  6	188.8	21.9	 20
469	  6	53.3	6.7	 20
470	  6	49.3	6.8	 16
471	  6	45.0	7.2	 25
472	  6	46.0	8.7	 25
473	  6	48.0	10.0	 20
474	  6	46.0	8.1	 25
475	  6	47.0	9.3	 25
476	  6	76.3	14.0	 20
477	  6	53.0	10.5	 25
478	  6	46.8	7.0	 20
479	  6	120.0	19.5	 16
480	  6	55.5	7.0	 20
481	  6	59.0	8.7	 25
482	  6	96.0	14.4	 20
483	  6	137.0	19.0	 25
484	  6	147.0	19.4	 25
485	  6	65.5	7.8	 20
486	  6	54.0	7.0	 25
487	  6	147.5	21.5	 20
488	  6	67.3	13.7	 16
489	  6	199.5	25.4	 20
490	  6	81.5	9.5	 20
491	  6	133.8	15.9	 20
492	  6	49.0	6.3	 25
493	  6	98.0	16.6	 25
494	  6	340.0	20.1	 20
495	  6	48.0	6.3	 25
496	  6	78.0	10.3	 25
497	  6	84.3	14.3	 16
498	  6	60.3	9.9	 20
499	  6	78.5	12.1	 20
500	  6	87.0	10.4	 16
501	  6	61.0	8.0	 25
502	  6	109.0	12.5	 25
503	  6	230.3	21.4	 20
504	  6	177.0	19.0	 25
505	  6	109.0	28.2	 25
506	  6	251.0	23.4	 20
507	  6	314.5	22.5	 20
508	  6	69.3	10.3	 20
509	  6	66.5	11.6	 16
510	  6	78.0	10.1	 25
511	  6	54.0	8.6	 25
512	  6	56.8	13.7	 20
513	  6	49.0	8.0	 25
514	  6	45.0	6.4	 25
515	  6	46.5	6.3	 20
516	  6	51.0	6.3	 25
517	  6	49.0	5.4	 20
518	  6	99.3	12.8	 16
519	  6	62.3	10.8	 20
520	  6	71.0	9.4	 25
521	  6	74.0	12.5	 20
522	  6	77.0	10.9	 25
523	  6	79.0	10.8	 20
524	  6	83.0	12.4	 25
525	  6	56.0	9.0	 25
526	  6	92.3	10.9	 20
527	  6	47.3	7.0	 20
528	  6	45.0	7.5	 20
529	  6	51.8	8.6	 16
530	  6	59.0	7.6	 25
531	  6	45.0	7.1	 25
532	  6	44.3	8.9	 20
533	  6	46.0	8.4	 25
534	  6	64.0	9.8	 25
535	  6	98.0	8.6	 20
536	  6	49.0	6.5	 25
537	  6	47.3	6.1	 20
538	  6	43.3	6.0	 16
539	  6	49.3	5.6	 20
540	  6	47.0	6.8	 25
541	  6	49.5	6.9	 20
542	  6	114.0	14.6	 25
543	  6	64.0	9.9	 25
544	  6	49.3	8.4	 20
545	  6	52.0	7.5	 25
546	  6	119.0	19.8	 25
547	  6	47.0	9.2	 16
548	  6	108.3	16.4	 20
549	  6	314.5	38.9	 20
550	  6	112.5	14.6	 20
551	  6	178.0	18.8	 25
552	  6	73.0	12.3	 25
553	  6	56.3	6.4	 20
554	  6	135.0	21.1	 25
555	  6	78.0	8.9	 25
556	  6	568.0	35.8	 16
557	  6	85.3	12.4	 20
558	  6	157.3	22.5	 20
559	  6	217.3	23.3	 16
560	  6	66.0	9.6	 25
561	  6	149.0	17.9	 25
562	  6	61.0	10.9	 20
563	  6	55.0	9.1	 25
564	  6	59.0	11.1	 25
565	  6	74.0	12.2	 20
566	  6	61.3	8.8	 20
567	  6	71.0	11.3	 20
568	  6	123.3	11.0	 16
569	  6	152.8	16.2	 20
570	  6	319.0	38.5	 25
571	  6	213.5	16.0	 20
572	  6	222.0	27.0	 25
573	  6	73.0	12.0	 25
574	  6	63.3	10.8	 20
575	  6	64.0	8.3	 25
576	  6	50.8	9.4	 20
577	  6	48.0	6.4	 16
578	  6	39.8	6.4	 20
579	  6	48.0	7.9	 25
580	  6	43.3	6.8	 20
581	  6	59.0	10.1	 25
582	  6	61.0	10.0	 25
583	  6	53.0	6.9	 20
584	  6	98.0	12.0	 25
585	  6	59.0	11.7	 25
586	  6	53.0	8.6	 16
587	  6	60.0	10.1	 20
588	  6	52.5	7.4	 20
589	  6	46.0	6.7	 20
590	  6	44.0	5.1	 25
591	  6	115.0	17.8	 25
592	  6	86.8	14.4	 20
593	  6	66.0	14.2	 25
594	  6	51.0	6.9	 25
595	  6	46.5	8.8	 20
596	  6	61.0	9.3	 20
597	  6	77.8	14.2	 20
598	  6	58.8	10.9	 16
599	  6	72.0	12.6	 25
600	  6	227.0	29.4	 25
601	  6	92.3	12.4	 20
602	  6	85.0	11.0	 25
603	  6	45.0	6.1	 20
604	  6	46.0	8.0	 25
605	  6	44.0	7.6	 25
606	  6	46.0	8.0	 16
607	  6	107.0	15.7	 20
608	  6	336.3	33.2	 20
609	  6	79.3	10.2	 20
610	  6	108.0	12.9	 25
611	  6	761.0	62.7	 25
612	  6	226.8	17.2	 20
613	  6	311.0	39.4	 25
614	  6	66.0	9.2	 25
615	  6	63.8	9.5	 16
616	  6	51.3	9.2	 20
617	  6	135.3	26.3	 20
618	  6	45.3	7.0	 16
619	  6	52.0	9.2	 25
620	  6	55.0	8.3	 25
621	  6	69.3	11.9	 20
622	  6	69.0	12.9	 25
623	  6	48.0	7.5	 25
624	  6	47.3	6.0	 20
625	  6	92.0	10.7	 20
626	  6	116.3	13.0	 20
627	  6	67.3	9.9	 16
628	  6	273.5	32.5	 20
629	  6	60.0	8.6	 25
630	  6	65.0	9.3	 20
631	  6	61.0	9.6	 25
632	  6	45.0	6.8	 25
633	  6	51.3	8.6	 20
634	  6	65.0	8.3	 25
635	  6	67.8	10.2	 20
636	  6	215.5	32.3	 16
637	  6	90.0	15.8	 20
638	  6	119.0	18.6	 25
639	  6	1157.0	226.9	 20
  0	  7	50.0	7.8	 20
  1	  7	112.0	15.1	 20
  2	  7	54.3	6.6	 20
  3	  7	42.0	6.9	 25
  4	  7	47.0	7.8	 25
  5	  7	44.5	6.6	 20
  6	  7	56.0	8.9	 25
  7	  7	59.0	9.0	 25
  8	  7	41.0	6.2	 16
  9	  7	40.3	6.3	 20
 10	  7	63.5	10.2	 20
 11	  7	48.3	8.4	 16
 12	  7	43.0	7.7	 25
 13	  7	50.0	8.7	 25
 14	  7	43.3	6.5	 20
 15	  7	43.0	5.8	 25
 16	  7	43.0	7.4	 25
 17	  7	42.0	7.7	 20
 18	  7	521.3	91.3	 20
 19	  7	53.0	6.5	 16
 20	  7	2052.8	486.6	 20
 21	  7	63.0	7.2	 25
 22	  7	70.3	12.2	 20
 23	  7	68.0	11.8	 25
 24	  7	89.0	11.5	 25
 25	  7	97.5	13.2	 20
 26	  7	46.0	8.3	 25
 27	  7	188.0	25.1	 25
 28	  7	81.3	13.2	 16
 29	  7	509.0	104.9	 20
 30	  7	405.3	25.2	 20
 31	  7	539.5	35.6	 20
 32	  7	85.0	17.1	 25
 33	  7	153.0	18.9	 25
 34	  7	170.3	22.4	 20
 35	  7	166.0	15.3	 25
 36	  7	52.0	8.9	 25
 37	  7	82.8	9.4	 20
 38	  7	121.8	16.0	 20
 39	  7	56.5	8.3	 20
 40	  7	93.5	16.3	 16
 41	  7	212.0	31.9	 25
 42	  7	143.0	17.9	 25
 43	  7	78.0	11.0	 20
 44	  7	55.0	8.4	 25
 45	  7	57.0	9.7	 25
 46	  7	294.0	28.7	 20
 47	  7	45.0	8.4	 25
 48	  7	46.0	8.7	 20
 49	  7	73.0	10.7	 16
 50	  7	44.0	7.9	 20
 51	  7	44.0	8.3	 25
 52	  7	46.3	8.8	 20
 53	  7	45.0	8.4	 25
 54	  7	49.0	6.8	 25
 55	  7	50.3	6.4	 20
 56	  7	53.0	10.6	 25
 57	  7	105.0	15.3	 25
 58	  7	59.8	7.7	 16
 59	  7	61.0	9.5	 20
 60	  7	57.0	9.4	 20
 61	  7	43.5	6.7	 20
 62	  7	51.0	7.4	 25
 63	  7	1447.0	212.2	 25
 64	  7	1572.0	191.1	 20
 65	  7	1531.0	160.8	 25
 66	  7	55.0	7.5	 25
 67	  7	41.0	4.3	 16
 68	  7	51.5	7.6	 20
 69	  7	1551.5	147.2	 20
 70	  7	1615.3	66.3	 16
 71	  7	1529.0	223.3	 25
 72	  7	55.0	10.3	 25
 73	  7	41.3	6.6	 20
 74	  7	1544.0	235.2	 25
 75	  7	55.0	7.8	 25
 76	  7	50.8	7.2	 20
 77	  7	53.3	9.9	 20
 78	  7	1377.3	119.1	 20
 79	  7	42.0	6.5	 16
 80	  7	58.0	10.9	 25
 81	  7	1502.0	206.1	 25
 82	  7	1538.0	196.9	 20
 83	  7	1503.0	147.3	 25
 84	  7	56.0	10.1	 25
 85	  7	43.3	8.1	 20
 86	  7	54.0	9.2	 25
 87	  7	1560.3	84.8	 20
 88	  7	1615.8	97.7	 16
 89	  7	1581.8	98.3	 20
 90	  7	54.0	7.6	 25
 91	  7	42.0	7.1	 20
 92	  7	1553.0	181.9	 25
 93	  7	55.0	7.0	 25
 94	  7	49.5	8.9	 20
 95	  7	54.0	8.2	 25
 96	  7	1353.0	181.4	 25
 97	  7	40.0	8.0	 16
 98	  7	51.0	9.6	 20
 99	  7	44.3	5.4	 16
100	  7	1348.0	276.2	 25
101	  7	53.0	10.6	 25
102	  7	52.3	8.4	 20
103	  7	38.0	4.8	 25
104	  7	1438.0	160.4	 25
105	  7	57.3	10.7	 20
106	  7	54.0	9.3	 25
107	  7	52.3	7.8	 20
108	  7	52.0	10.5	 16
109	  7	34.0	7.6	 20
110	  7	35.0	5.7	 25
111	  7	73.0	11.1	 20
112	  7	63.0	9.3	 25
113	  7	66.0	9.4	 25
114	  7	101.3	15.4	 20
115	  7	41.0	7.0	 25
116	  7	1190.0	107.5	 25
117	  7	54.3	10.4	 16
118	  7	55.3	8.4	 20
119	  7	57.5	10.0	 20
120	  7	1351.5	244.5	 20
121	  7	56.0	9.4	 25
122	  7	72.0	10.6	 25
123	  7	1477.5	129.9	 20
124	  7	1435.0	116.1	 25
125	  7	1381.0	192.9	 25
126	  7	50.3	7.8	 16
127	  7	38.3	6.8	 20
128	  7	38.3	7.0	 20
129	  7	45.0	6.6	 16
130	  7	49.0	7.3	 25
131	  7	53.0	10.4	 25
132	  7	49.3	8.1	 20
133	  7	41.0	5.7	 25
134	  7	51.0	7.7	 25
135	  7	1292.5	210.9	 20
136	  7	1408.0	71.7	 20
137	  7	1400.3	156.4	 20
138	  7	56.3	9.2	 16
139	  7	40.0	5.9	 20
140	  7	51.0	10.4	 25
141	  7	1276.3	134.1	 20
142	  7	50.0	8.4	 25
143	  7	51.0	10.2	 25
144	  7	49.5	8.6	 20
145	  7	38.0	6.2	 25
146	  7	58.3	11.0	 20
147	  7	1412.0	94.1	 16
148	  7	1453.8	77.4	 20
149	  7	1393.0	212.8	 25
150	  7	50.5	8.7	 20
151	  7	40.0	6.7	 25
152	  7	1533.0	201.0	 25
153	  7	57.0	10.3	 20
154	  7	52.0	7.5	 25
155	  7	48.0	7.8	 25
156	  7	1300.0	68.0	 16
157	  7	37.3	6.9	 20
158	  7	38.0	7.6	 20
159	  7	40.5	4.6	 20
160	  7	42.0	5.5	 25
161	  7	44.0	5.9	 25
162	  7	48.3	9.9	 20
163	  7	44.0	5.6	 25
164	  7	70.0	9.5	 25
165	  7	54.5	9.3	 20
166	  7	55.3	10.7	 20
167	  7	1745.8	104.4	 20
168	  7	1561.0	71.5	 16
169	  7	60.0	9.8	 25
170	  7	50.0	8.7	 25
171	  7	43.3	6.4	 20
172	  7	47.0	6.8	 25
173	  7	64.0	10.9	 25
174	  7	60.5	10.3	 20
175	  7	78.0	11.3	 25
176	  7	115.3	11.8	 20
177	  7	98.3	9.2	 16
178	  7	128.3	22.4	 20
179	  7	62.5	7.6	 20
180	  7	65.0	10.9	 25
181	  7	66.0	9.4	 25
182	  7	48.3	9.0	 20
183	  7	78.0	11.5	 25
184	  7	90.0	12.5	 25
185	  7	100.3	12.5	 20
186	  7	79.5	15.8	 20
187	  7	94.3	17.8	 20
188	  7	45.5	7.8	 16
189	  7	44.0	5.5	 25
190	  7	46.0	7.9	 25
191	  7	56.0	8.7	 20
192	  7	111.0	19.2	 25
193	  7	110.0	16.4	 25
194	  7	193.8	22.1	 20
195	  7	76.5	16.0	 20
196	  7	116.0	12.8	 20
197	  7	359.3	25.7	 16
198	  7	429.3	53.4	 20
199	  7	407.0	42.6	 25
200	  7	70.5	10.5	 20
201	  7	81.0	16.2	 25
202	  7	231.0	26.2	 25
203	  7	62.3	11.2	 20
204	  7	54.0	7.3	 25
205	  7	53.5	9.8	 20
206	  7	66.8	8.4	 16
207	  7	51.0	6.8	 20
208	  7	53.0	9.6	 25
209	  7	56.5	9.4	 20
210	  7	54.0	8.6	 25
211	  7	45.0	5.9	 25
212	  7	50.8	9.2	 20
213	  7	54.0	9.6	 25
214	  7	81.0	13.4	 25
215	  7	83.3	12.6	 16
216	  7	81.0	11.9	 20
217	  7	121.3	19.4	 20
218	  7	97.5	9.8	 20
219	  7	142.0	19.7	 25
220	  7	62.0	7.6	 25
221	  7	71.5	8.7	 20
222	  7	236.0	25.5	 25
223	  7	374.0	44.7	 25
224	  7	524.3	36.8	 20
225	  7	1324.5	171.8	 20
226	  7	100.3	12.0	 20
227	  7	1384.5	92.0	 16
228	  7	267.0	33.6	 25
229	  7	78.0	11.6	 25
230	  7	59.5	9.3	 20
231	  7	101.0	24.3	 25
232	  7	100.0	18.8	 25
233	  7	125.0	14.9	 20
234	  7	47.0	7.0	 25
235	  7	246.3	26.8	 20
236	  7	52.0	9.4	 16
237	  7	87.8	13.0	 20
238	  7	45.0	9.1	 25
239	  7	41.3	7.5	 20
240	  7	48.0	7.4	 25
241	  7	48.0	7.0	 25
242	  7	51.3	8.6	 20
243	  7	50.0	6.7	 25
244	  7	105.0	14.0	 25
245	  7	116.5	16.1	 16
246	  7	147.3	17.6	 20
247	  7	170.3	24.7	 20
248	  7	447.0	26.2	 20
249	  7	273.0	21.6	 25
250	  7	263.0	28.2	 25
251	  7	121.0	18.3	 20
252	  7	53.0	8.8	 25
253	  7	79.0	15.2	 25
254	  7	71.5	13.0	 16
255	  7	85.3	8.1	 20
256	  7	77.8	14.9	 20
257	  7	63.0	14.1	 16
258	  7	49.0	7.7	 25
259	  7	48.5	8.4	 20
260	  7	81.0	12.7	 25
261	  7	51.0	8.0	 25
262	  7	56.0	6.3	 20
263	  7	124.0	19.1	 25
264	  7	45.0	6.3	 20
265	  7	58.0	10.1	 16
266	  7	43.5	8.6	 20
267	  7	53.3	7.9	 20
268	  7	602.3	54.6	 20
269	  7	910.0	107.7	 25
270	  7	106.0	18.8	 25
271	  7	126.3	17.3	 20
272	  7	969.0	140.4	 25
273	  7	254.0	28.7	 25
274	  7	223.8	27.3	 16
275	  7	180.5	20.2	 20
276	  7	1176.8	121.2	 20
277	  7	94.3	14.4	 20
278	  7	857.0	85.7	 25
279	  7	759.0	52.8	 25
280	  7	970.5	49.5	 20
281	  7	163.0	15.5	 25
282	  7	131.0	17.4	 25
283	  7	78.0	10.4	 20
284	  7	42.0	6.4	 20
285	  7	80.5	13.9	 20
286	  7	55.3	9.3	 16
287	  7	70.0	10.2	 25
288	  7	99.0	10.5	 25
289	  7	1490.3	126.8	 20
290	  7	717.0	71.7	 25
291	  7	52.0	8.0	 25
292	  7	46.8	8.2	 20
293	  7	57.0	8.8	 25
294	  7	54.3	8.3	 20
295	  7	350.8	40.5	 16
296	  7	210.0	22.0	 20
297	  7	172.0	20.4	 25
298	  7	192.3	21.9	 20
299	  7	92.0	13.4	 25
300	  7	151.0	17.3	 25
301	  7	51.5	8.5	 20
302	  7	50.0	7.2	 25
303	  7	50.0	6.4	 25
304	  7	71.8	11.4	 16
305	  7	72.0	11.2	 20
306	  7	52.0	8.7	 20
307	  7	73.3	9.7	 20
308	  7	98.0	15.4	 25
309	  7	54.0	12.3	 25
310	  7	67.0	11.2	 20
311	  7	49.0	9.7	 25
312	  7	54.0	7.5	 25
313	  7	139.3	21.0	 20
314	  7	125.8	21.0	 20
315	  7	178.8	21.0	 20
316	  7	60.5	8.0	 16
317	  7	56.0	7.1	 25
318	  7	47.0	7.8	 25
319	  7	55.3	10.1	 20
320	  7	45.0	7.1	 25
321	  7	200.0	22.6	 25
322	  7	56.5	9.5	 20
323	  7	91.3	16.7	 20
324	  7	142.5	23.3	 20
325	  7	52.0	7.0	 16
326	  7	260.0	36.0	 20
327	  7	53.0	7.6	 25
328	  7	54.0	9.7	 20
329	  7	52.0	7.9	 25
330	  7	55.0	8.6	 25
331	  7	48.3	6.7	 20
332	  7	47.0	12.2	 25
333	  7	57.0	10.6	 20
334	  7	49.5	11.9	 16
335	  7	49.0	7.8	 20
336	  7	46.0	5.9	 25
337	  7	63.0	8.7	 20
338	  7	105.0	13.4	 25
339	  7	137.3	21.8	 20
340	  7	83.0	14.8	 25
341	  7	47.0	7.4	 25
342	  7	49.0	7.8	 20
343	  7	46.0	7.3	 20
344	  7	47.3	7.4	 20
345	  7	47.0	6.6	 16
346	  7	46.0	9.6	 25
347	  7	56.0	8.6	 25
348	  7	134.0	12.4	 20
349	  7	89.0	14.3	 25
350	  7	173.0	24.9	 25
351	  7	65.0	12.4	 20
352	  7	78.0	11.0	 25
353	  7	63.0	7.8	 20
354	  7	112.5	13.1	 16
355	  7	89.3	12.3	 20
356	  7	45.0	9.1	 25
357	  7	53.0	10.7	 20
358	  7	51.0	7.1	 25
359	  7	95.0	15.8	 25
360	  7	83.3	13.8	 20
361	  7	46.0	6.5	 25
362	  7	50.0	8.2	 25
363	  7	43.0	8.4	 16
364	  7	459.0	70.7	 20
365	  7	87.8	17.4	 20
366	  7	74.0	11.1	 20
367	  7	62.0	10.0	 25
368	  7	77.0	15.7	 25
369	  7	417.0	38.1	 20
370	  7	538.0	46.2	 25
371	  7	266.0	27.9	 25
372	  7	131.3	14.0	 20
373	  7	147.3	24.2	 20
374	  7	64.3	13.3	 20
375	  7	65.3	8.7	 16
376	  7	53.0	8.6	 25
377	  7	42.0	6.5	 25
378	  7	49.8	8.1	 20
379	  7	86.0	13.0	 25
380	  7	53.0	10.5	 25
381	  7	65.3	9.6	 20
382	  7	56.0	8.0	 20
383	  7	59.0	11.5	 20
384	  7	59.3	7.7	 16
385	  7	123.8	20.5	 20
386	  7	51.0	8.3	 25
387	  7	51.3	8.9	 20
388	  7	50.0	8.3	 25
389	  7	49.0	8.4	 25
390	  7	55.8	8.6	 20
391	  7	55.0	9.9	 25
392	  7	56.8	7.8	 20
393	  7	59.0	8.5	 16
394	  7	66.0	9.3	 20
395	  7	45.0	7.4	 20
396	  7	47.3	8.7	 20
397	  7	288.0	44.4	 25
398	  7	46.0	6.4	 25
399	  7	55.0	8.6	 20
400	  7	58.0	9.8	 25
401	  7	139.0	22.2	 25
402	  7	115.5	11.1	 16
403	  7	219.0	31.8	 20
404	  7	127.3	20.1	 20
405	  7	141.3	17.8	 20
406	  7	57.0	7.7	 25
407	  7	50.0	7.6	 25
408	  7	51.0	8.0	 20
409	  7	70.0	11.6	 25
410	  7	54.0	8.0	 25
411	  7	119.0	21.2	 20
412	  7	78.0	11.2	 20
413	  7	299.5	27.8	 20
414	  7	154.5	19.8	 16
415	  7	99.0	13.3	 25
416	  7	65.0	10.1	 25
417	  7	81.5	11.9	 20
418	  7	185.0	14.8	 25
419	  7	1676.8	168.5	 20
420	  7	235.0	28.3	 25
421	  7	128.0	18.7	 25
422	  7	54.3	7.2	 16
423	  7	76.8	9.4	 20
424	  7	112.8	19.4	 20
425	  7	126.5	15.9	 20
426	  7	66.0	9.4	 25
427	  7	70.0	11.2	 25
428	  7	110.3	13.0	 20
429	  7	211.0	34.7	 25
430	  7	60.0	10.1	 25
431	  7	102.3	20.5	 20
432	  7	64.3	9.3	 20
433	  7	45.5	5.4	 20
434	  7	55.5	32.7	 16
435	  7	80.0	11.5	 25
436	  7	56.0	6.5	 25
437	  7	46.3	7.5	 20
438	  7	45.0	6.2	 25
439	  7	55.0	8.3	 25
440	  7	59.3	9.3	 20
441	  7	59.0	9.6	 25
442	  7	52.0	6.6	 20
443	  7	149.3	21.8	 16
444	  7	48.0	7.8	 20
445	  7	63.0	10.7	 25
446	  7	59.0	8.3	 20
447	  7	50.0	8.4	 25
448	  7	167.0	23.0	 25
449	  7	134.0	13.1	 20
450	  7	176.0	18.4	 25
451	  7	270.3	23.1	 20
452	  7	220.0	19.8	 16
453	  7	56.8	12.2	 20
454	  7	51.0	5.8	 20
455	  7	47.0	22.7	 20
456	  7	381.0	63.5	 25
457	  7	66.0	11.4	 25
458	  7	46.0	8.6	 20
459	  7	44.0	9.1	 25
460	  7	46.0	8.1	 25
461	  7	53.0	7.3	 16
462	  7	53.3	11.4	 20
463	  7	465.3	60.1	 20
464	  7	512.3	36.0	 20
465	  7	65.0	11.0	 25
466	  7	516.0	37.1	 25
467	  7	619.3	40.9	 20
468	  7	188.0	19.9	 25
469	  7	68.0	10.8	 25
470	  7	43.8	6.4	 20
471	  7	73.5	12.0	 20
472	  7	45.3	7.6	 20
473	  7	61.3	9.4	 16
474	  7	382.0	59.3	 25
475	  7	65.0	11.1	 25
476	  7	136.5	18.9	 20
477	  7	65.0	10.0	 25
478	  7	115.0	17.5	 25
479	  7	69.3	13.9	 20
480	  7	40.0	7.1	 25
481	  7	44.5	8.6	 20
482	  7	86.8	13.8	 16
483	  7	311.3	49.3	 20
484	  7	89.0	12.5	 25
485	  7	77.3	10.5	 20
486	  7	55.0	9.6	 25
487	  7	614.0	45.8	 25
488	  7	92.3	18.0	 20
489	  7	232.0	20.1	 25
490	  7	72.0	10.8	 25
491	  7	100.8	18.8	 16
492	  7	166.5	21.9	 20
493	  7	187.3	20.5	 20
494	  7	189.3	16.2	 20
495	  7	206.0	29.4	 25
496	  7	395.0	49.0	 25
497	  7	128.0	15.1	 20
498	  7	651.0	79.3	 25
499	  7	86.3	11.4	 20
500	  7	93.0	11.3	 25
501	  7	312.0	22.5	 20
502	  7	264.8	21.7	 16
503	  7	142.0	19.5	 20
504	  7	76.0	13.0	 25
505	  7	78.0	11.0	 20
506	  7	215.0	25.0	 25
507	  7	301.0	26.2	 25
508	  7	77.0	11.2	 20
509	  7	159.0	16.9	 25
510	  7	195.5	19.7	 20
511	  7	59.0	7.0	 16
512	  7	50.0	7.5	 20
513	  7	48.0	7.0	 20
514	  7	191.5	24.8	 20
515	  7	55.0	7.1	 25
516	  7	116.0	15.6	 25
517	  7	51.3	7.4	 20
518	  7	265.0	46.9	 25
519	  7	69.0	11.4	 25
520	  7	76.5	10.7	 16
521	  7	285.8	44.9	 20
522	  7	99.5	17.5	 20
523	  7	736.3	56.4	 16
524	  7	3157.0	362.6	 25
525	  7	79.0	12.5	 25
526	  7	81.8	13.0	 20
527	  7	202.0	33.2	 25
528	  7	1123.0	157.4	 25
529	  7	72.5	11.5	 20
530	  7	52.0	8.5	 20
531	  7	48.3	10.2	 20
532	  7	127.3	15.5	 16
533	  7	292.0	38.5	 25
534	  7	140.0	17.8	 25
535	  7	106.5	14.6	 20
536	  7	52.0	10.8	 25
537	  7	45.0	5.9	 25
538	  7	588.3	67.4	 20
539	  7	56.0	7.8	 25
540	  7	103.0	15.7	 20
541	  7	172.3	19.7	 16
542	  7	327.8	42.2	 20
543	  7	315.0	38.3	 25
544	  7	131.8	21.0	 20
545	  7	153.0	23.6	 25
546	  7	51.0	8.2	 25
547	  7	51.5	7.5	 20
548	  7	131.0	16.7	 25
549	  7	64.0	10.3	 25
550	  7	491.8	24.3	 16
551	  7	61.0	8.6	 20
552	  7	144.3	18.8	 20
553	  7	55.0	7.6	 20
554	  7	313.0	28.9	 25
555	  7	90.0	15.7	 25
556	  7	65.3	9.9	 20
557	  7	112.0	14.3	 25
558	  7	3157.0	378.4	 25
559	  7	117.5	14.4	 20
560	  7	89.0	11.8	 20
561	  7	174.5	15.4	 20
562	  7	85.0	16.4	 16
563	  7	177.0	25.2	 25
564	  7	52.0	7.0	 25
565	  7	46.0	6.1	 20
566	  7	110.0	21.1	 25
567	  7	81.0	15.6	 25
568	  7	68.5	9.6	 20
569	  7	111.0	14.2	 25
570	  7	53.3	7.3	 20
571	  7	97.3	11.2	 16
572	  7	85.3	18.6	 20
573	  7	85.0	14.5	 25
574	  7	101.3	9.9	 20
575	  7	162.0	27.5	 25
576	  7	49.0	8.8	 25
577	  7	48.3	6.3	 20
578	  7	42.0	8.2	 25
579	  7	45.0	7.2	 16
580	  7	50.3	9.9	 20
581	  7	45.3	7.2	 20
582	  7	110.3	12.1	 16
583	  7	48.0	7.5	 25
584	  7	59.0	8.3	 25
585	  7	54.0	8.1	 20
586	  7	178.0	29.1	 25
587	  7	154.0	29.2	 25
588	  7	98.3	14.4	 20
589	  7	73.3	7.5	 20
590	  7	111.0	22.9	 20
591	  7	55.5	7.5	 16
592	  7	252.0	30.7	 25
593	  7	440.0	35.8	 25
594	  7	108.3	20.4	 20
595	  7	55.0	9.1	 25
596	  7	62.0	9.2	 25
597	  7	273.5	40.8	 20
598	  7	66.0	10.6	 25
599	  7	58.5	10.8	 20
600	  7	46.5	7.5	 16
601	  7	66.5	10.2	 20
602	  7	69.0	11.2	 25
603	  7	71.3	9.6	 20
604	  7	45.0	7.3	 25
605	  7	60.0	7.2	 25
606	  7	62.5	8.6	 20
607	  7	59.0	9.5	 25
608	  7	226.0	31.4	 25
609	  7	161.3	21.7	 16
610	  7	108.3	16.0	 20
611	  7	546.0	29.6	 20
612	  7	546.5	32.6	 20
613	  7	120.0	19.0	 25
614	  7	61.0	7.0	 25
615	  7	306.3	25.4	 20
616	  7	87.0	12.7	 25
617	  7	52.0	7.8	 25
618	  7	49.0	6.4	 20
619	  7	70.0	11.1	 20
620	  7	216.0	15.9	 20
621	  7	56.5	9.1	 16
622	  7	187.0	30.3	 25
623	  7	185.0	26.1	 25
624	  7	426.3	60.8	 20
625	  7	116.0	15.7	 25
626	  7	48.0	7.0	 25
627	  7	53.0	7.7	 20
628	  7	60.0	9.1	 25
629	  7	53.0	7.2	 20
630	  7	108.5	12.3	 16
631	  7	125.0	18.0	 20
632	  7	58.0	8.5	 25
633	  7	41.0	6.6	 20
634	  7	55.0	9.0	 25
635	  7	46.0	8.0	 25
636	  7	46.3	8.7	 20
637	  7	54.0	7.8	 25
638	  7	83.5	19.5	 20
639	  7	58.0	11.1	 16
  0	  8	1848.0	255.5	 25
  1	  8	60.3	7.0	 20
  2	  8	47.3	9.8	 20
  3	  8	48.3	7.8	 20
  4	  8	42.8	6.4	 16
  5	  8	50.0	9.7	 25
  6	  8	42.0	7.8	 25
  7	  8	45.5	9.1	 20
  8	  8	44.0	6.9	 25
  9	  8	45.0	8.7	 25
 10	  8	44.5	6.8	 20
 11	  8	42.0	6.3	 25
 12	  8	43.0	5.4	 20
 13	  8	49.0	10.0	 16
 14	  8	46.8	8.2	 20
 15	  8	44.0	5.7	 25
 16	  8	44.5	6.7	 20
 17	  8	43.0	7.5	 25
 18	  8	55.0	8.0	 25
 19	  8	45.3	8.0	 20
 20	  8	594.0	134.0	 25
 21	  8	61.0	9.9	 20
 22	  8	45.3	5.8	 16
 23	  8	42.3	7.5	 20
 24	  8	61.3	10.9	 20
 25	  8	52.0	7.1	 20
 26	  8	45.0	7.3	 25
 27	  8	67.0	7.2	 25
 28	  8	47.3	4.3	 20
 29	  8	394.0	80.9	 25
 30	  8	182.0	20.2	 25
 31	  8	493.3	29.1	 16
 32	  8	81.5	19.3	 20
 33	  8	87.5	14.0	 20
 34	  8	107.5	14.4	 16
 35	  8	126.0	15.0	 25
 36	  8	42.0	8.7	 25
 37	  8	71.3	10.0	 20
 38	  8	61.0	9.1	 25
 39	  8	63.0	7.5	 25
 40	  8	228.5	24.8	 20
 41	  8	189.5	21.4	 20
 42	  8	130.3	16.5	 20
 43	  8	93.8	12.6	 16
 44	  8	56.0	9.2	 25
 45	  8	47.0	7.7	 25
 46	  8	57.3	8.0	 20
 47	  8	47.0	6.9	 25
 48	  8	44.0	7.1	 25
 49	  8	44.3	6.9	 20
 50	  8	43.0	5.9	 25
 51	  8	42.0	7.8	 20
 52	  8	44.3	8.6	 16
 53	  8	45.3	7.3	 20
 54	  8	43.0	6.7	 25
 55	  8	44.5	7.9	 20
 56	  8	51.0	8.7	 25
 57	  8	67.0	10.7	 25
 58	  8	51.5	8.6	 20
 59	  8	76.0	11.2	 25
 60	  8	76.0	13.6	 25
 61	  8	36.5	6.4	 16
 62	  8	42.5	10.6	 20
 63	  8	37.0	6.3	 20
 64	  8	37.0	5.0	 20
 65	  8	38.0	6.2	 25
 66	  8	37.0	7.1	 25
 67	  8	39.3	6.2	 20
 68	  8	39.0	6.3	 25
 69	  8	42.0	7.3	 25
 70	  8	43.3	6.7	 20
 71	  8	42.0	8.9	 20
 72	  8	43.8	7.9	 20
 73	  8	41.3	6.3	 16
 74	  8	41.0	7.7	 25
 75	  8	34.3	4.5	 20
 76	  8	38.0	6.9	 25
 77	  8	38.0	8.1	 25
 78	  8	41.3	8.7	 20
 79	  8	38.0	7.6	 25
 80	  8	39.5	6.2	 20
 81	  8	40.3	5.4	 16
 82	  8	41.0	7.4	 20
 83	  8	37.3	4.7	 20
 84	  8	41.0	6.4	 20
 85	  8	38.0	7.0	 25
 86	  8	40.0	8.0	 25
 87	  8	38.0	6.2	 20
 88	  8	43.0	7.2	 25
 89	  8	35.0	7.6	 25
 90	  8	41.3	6.7	 16
 91	  8	37.0	5.6	 20
 92	  8	38.0	5.7	 20
 93	  8	36.5	6.7	 16
 94	  8	38.0	7.8	 25
 95	  8	38.0	5.2	 25
 96	  8	33.5	6.1	 20
 97	  8	37.0	7.0	 25
 98	  8	36.0	5.0	 25
 99	  8	38.5	5.6	 20
100	  8	38.8	7.6	 20
101	  8	36.3	6.7	 20
102	  8	40.3	6.4	 16
103	  8	36.0	7.8	 25
104	  8	38.0	6.2	 25
105	  8	37.3	5.7	 20
106	  8	38.0	8.0	 25
107	  8	38.0	5.9	 25
108	  8	37.3	5.6	 20
109	  8	37.0	5.8	 25
110	  8	33.5	7.4	 20
111	  8	63.8	8.6	 16
112	  8	62.0	10.0	 20
113	  8	94.0	22.0	 25
114	  8	243.8	27.0	 20
115	  8	38.0	7.7	 25
116	  8	39.0	5.7	 25
117	  8	37.3	6.8	 20
118	  8	39.0	8.2	 25
119	  8	50.0	22.9	 25
120	  8	48.0	6.3	 16
121	  8	56.0	7.6	 20
122	  8	59.3	8.4	 20
123	  8	51.3	8.5	 20
124	  8	41.0	6.1	 25
125	  8	38.0	7.6	 25
126	  8	38.3	6.3	 20
127	  8	38.0	6.1	 25
128	  8	36.0	5.7	 25
129	  8	50.8	8.5	 20
130	  8	46.5	6.6	 20
131	  8	45.8	8.8	 20
132	  8	45.8	7.1	 16
133	  8	37.0	6.7	 25
134	  8	38.0	5.7	 25
135	  8	39.0	7.9	 20
136	  8	40.0	7.9	 25
137	  8	38.0	5.4	 25
138	  8	39.0	4.9	 20
139	  8	39.0	6.4	 25
140	  8	42.8	9.5	 20
141	  8	44.3	8.8	 16
142	  8	40.5	7.8	 20
143	  8	35.0	5.0	 25
144	  8	38.8	8.8	 20
145	  8	40.0	6.7	 25
146	  8	40.0	7.0	 25
147	  8	45.0	6.9	 20
148	  8	43.0	6.9	 25
149	  8	38.5	6.7	 20
150	  8	41.3	7.5	 16
151	  8	38.3	7.1	 20
152	  8	39.3	6.0	 20
153	  8	39.3	6.1	 20
154	  8	40.0	7.2	 25
155	  8	37.0	7.9	 20
156	  8	36.0	5.6	 25
157	  8	36.0	7.5	 25
158	  8	42.5	7.7	 20
159	  8	42.5	7.2	 20
160	  8	45.0	7.1	 20
161	  8	44.0	5.3	 16
162	  8	46.3	6.5	 20
163	  8	46.0	6.7	 25
164	  8	46.3	7.9	 20
165	  8	49.0	9.2	 25
166	  8	123.0	14.2	 25
167	  8	579.0	65.7	 20
168	  8	275.0	46.1	 25
169	  8	54.3	9.7	 20
170	  8	55.0	9.5	 16
171	  8	49.5	8.1	 20
172	  8	48.0	8.4	 25
173	  8	56.0	6.6	 20
174	  8	66.0	9.2	 25
175	  8	100.0	15.1	 25
176	  8	87.3	11.7	 20
177	  8	78.0	13.5	 25
178	  8	70.0	11.2	 25
179	  8	48.0	6.4	 16
180	  8	53.0	8.5	 20
181	  8	60.0	9.0	 20
182	  8	46.5	6.8	 20
183	  8	80.0	13.0	 25
184	  8	67.0	10.8	 25
185	  8	76.0	11.3	 20
186	  8	53.0	7.6	 25
187	  8	53.0	8.1	 25
188	  8	43.5	5.6	 20
189	  8	43.3	5.8	 20
190	  8	43.0	6.2	 20
191	  8	45.3	6.9	 16
192	  8	59.0	10.4	 25
193	  8	76.0	10.6	 25
194	  8	112.8	15.2	 20
195	  8	51.0	7.8	 25
196	  8	211.0	27.3	 25
197	  8	257.3	26.6	 20
198	  8	115.0	15.0	 25
199	  8	87.5	16.1	 20
200	  8	44.0	6.3	 16
201	  8	45.0	8.3	 20
202	  8	127.0	24.5	 25
203	  8	58.5	8.3	 20
204	  8	42.0	7.5	 25
205	  8	44.0	10.2	 25
206	  8	56.5	10.8	 20
207	  8	46.0	5.3	 25
208	  8	50.3	9.5	 20
209	  8	42.3	9.0	 16
210	  8	42.5	5.8	 20
211	  8	44.0	9.1	 20
212	  8	43.5	8.6	 20
213	  8	57.0	8.5	 25
214	  8	95.0	12.5	 25
215	  8	83.0	11.6	 20
216	  8	66.0	8.7	 25
217	  8	173.0	20.5	 25
218	  8	151.8	26.9	 16
219	  8	149.5	15.0	 20
220	  8	76.5	12.5	 20
221	  8	63.5	8.9	 16
222	  8	452.0	39.4	 25
223	  8	871.0	74.8	 25
224	  8	412.5	35.4	 20
225	  8	441.0	68.8	 25
226	  8	72.0	11.4	 25
227	  8	452.8	49.1	 20
228	  8	121.5	13.5	 20
229	  8	61.3	11.2	 20
230	  8	52.5	11.4	 16
231	  8	74.0	33.9	 25
232	  8	54.0	8.7	 25
233	  8	54.0	8.8	 20
234	  8	47.0	11.0	 25
235	  8	91.3	8.9	 20
236	  8	50.0	8.6	 25
237	  8	66.0	8.4	 25
238	  8	46.3	7.3	 16
239	  8	46.0	8.4	 20
240	  8	56.3	10.0	 20
241	  8	50.3	8.5	 20
242	  8	51.0	9.8	 25
243	  8	47.0	6.5	 25
244	  8	80.3	11.7	 20
245	  8	75.0	12.5	 25
246	  8	81.0	15.4	 25
247	  8	77.3	11.6	 20
248	  8	180.0	26.9	 20
249	  8	111.5	18.2	 20
250	  8	196.0	22.5	 16
251	  8	67.0	8.2	 25
252	  8	50.0	7.1	 25
253	  8	67.5	10.0	 20
254	  8	72.0	9.0	 25
255	  8	54.0	8.1	 25
256	  8	66.8	10.2	 20
257	  8	52.0	8.1	 25
258	  8	47.0	8.3	 20
259	  8	51.0	6.9	 16
260	  8	60.8	10.5	 20
261	  8	49.0	7.9	 25
262	  8	47.5	7.8	 20
263	  8	46.0	8.2	 25
264	  8	45.0	5.4	 25
265	  8	44.8	7.4	 20
266	  8	47.0	7.3	 25
267	  8	44.0	4.8	 25
268	  8	144.8	22.8	 16
269	  8	219.0	26.6	 20
270	  8	116.8	17.0	 20
271	  8	71.8	10.3	 20
272	  8	132.0	23.4	 25
273	  8	79.0	10.9	 25
274	  8	230.0	27.1	 20
275	  8	133.0	15.5	 25
276	  8	194.0	29.7	 25
277	  8	112.8	10.7	 16
278	  8	441.3	33.6	 20
279	  8	240.0	35.1	 20
280	  8	331.3	19.8	 16
281	  8	118.0	12.0	 25
282	  8	86.0	10.5	 25
283	  8	77.0	12.1	 20
284	  8	50.0	8.4	 25
285	  8	49.0	9.3	 25
286	  8	48.3	8.5	 20
287	  8	49.0	7.9	 20
288	  8	88.5	28.1	 20
289	  8	402.5	33.1	 16
290	  8	362.8	34.0	 20
291	  8	51.0	7.3	 25
292	  8	52.8	8.8	 20
293	  8	49.0	5.0	 25
294	  8	55.0	8.8	 25
295	  8	307.3	24.6	 20
296	  8	227.0	27.4	 25
297	  8	60.5	8.9	 20
298	  8	162.0	16.0	 16
299	  8	60.5	7.9	 20
300	  8	49.0	6.9	 25
301	  8	48.3	7.8	 20
302	  8	44.0	7.4	 25
303	  8	47.0	7.2	 25
304	  8	47.0	9.1	 20
305	  8	102.0	14.1	 25
306	  8	58.0	9.3	 25
307	  8	50.3	7.6	 16
308	  8	70.5	10.7	 20
309	  8	45.3	4.8	 20
310	  8	62.3	7.8	 20
311	  8	49.0	7.7	 25
312	  8	62.0	8.4	 25
313	  8	57.3	9.9	 20
314	  8	81.0	12.5	 25
315	  8	85.0	18.3	 20
316	  8	52.0	8.5	 25
317	  8	47.0	6.6	 20
318	  8	43.5	6.8	 16
319	  8	48.0	8.5	 20
320	  8	44.0	7.8	 25
321	  8	131.0	11.0	 20
322	  8	63.0	6.3	 25
323	  8	54.0	9.3	 25
324	  8	53.8	9.6	 20
325	  8	59.0	8.2	 25
326	  8	116.0	15.1	 25
327	  8	44.3	6.9	 16
328	  8	56.0	9.7	 20
329	  8	48.5	6.4	 20
330	  8	52.8	11.1	 20
331	  8	41.0	6.7	 25
332	  8	51.0	7.3	 25
333	  8	43.3	6.2	 20
334	  8	44.0	8.4	 25
335	  8	48.0	7.8	 25
336	  8	47.3	6.2	 16
337	  8	43.0	5.5	 20
338	  8	53.3	6.1	 20
339	  8	51.3	8.3	 16
340	  8	47.0	8.8	 25
341	  8	46.0	7.8	 25
342	  8	52.8	9.1	 20
343	  8	48.0	7.7	 25
344	  8	47.0	7.9	 25
345	  8	48.0	8.4	 20
346	  8	44.5	6.8	 20
347	  8	47.5	10.9	 20
348	  8	82.0	9.2	 16
349	  8	85.3	9.5	 20
350	  8	89.0	11.5	 25
351	  8	54.3	8.6	 20
352	  8	121.0	19.4	 25
353	  8	68.0	8.9	 25
354	  8	174.3	17.4	 20
355	  8	56.0	6.8	 25
356	  8	45.0	8.0	 20
357	  8	42.5	5.6	 16
358	  8	48.5	7.0	 20
359	  8	83.0	11.5	 25
360	  8	74.3	11.6	 20
361	  8	49.0	9.0	 25
362	  8	48.0	7.7	 25
363	  8	49.0	6.9	 20
364	  8	62.0	12.6	 25
365	  8	58.0	9.4	 25
366	  8	72.8	12.9	 16
367	  8	85.5	12.4	 20
368	  8	68.0	10.3	 20
369	  8	235.3	32.2	 20
370	  8	337.0	41.2	 25
371	  8	307.0	34.1	 25
372	  8	101.5	13.1	 20
373	  8	101.0	12.8	 25
374	  8	72.0	8.4	 25
375	  8	80.0	11.1	 20
376	  8	48.5	9.0	 20
377	  8	43.5	7.6	 20
378	  8	47.0	8.6	 16
379	  8	57.0	7.2	 25
380	  8	46.0	7.7	 25
381	  8	61.0	8.6	 20
382	  8	49.0	7.7	 25
383	  8	49.0	8.8	 25
384	  8	60.0	8.2	 20
385	  8	69.0	8.9	 25
386	  8	48.5	9.4	 20
387	  8	39.0	4.0	 16
388	  8	49.3	7.6	 20
389	  8	46.0	7.6	 25
390	  8	53.3	9.1	 20
391	  8	56.0	10.4	 25
392	  8	52.0	8.2	 25
393	  8	47.0	9.0	 20
394	  8	45.0	6.1	 25
395	  8	49.3	7.5	 20
396	  8	54.0	8.7	 20
397	  8	495.0	32.6	 20
398	  8	51.3	5.2	 16
399	  8	45.0	8.2	 25
400	  8	49.0	7.0	 25
401	  8	91.5	12.7	 20
402	  8	67.0	11.3	 25
403	  8	68.0	13.7	 25
404	  8	71.8	10.9	 20
405	  8	94.0	11.4	 20
406	  8	51.3	6.5	 20
407	  8	52.5	7.9	 16
408	  8	49.3	8.4	 20
409	  8	50.0	8.6	 25
410	  8	53.8	10.6	 20
411	  8	105.0	15.8	 25
412	  8	122.0	17.4	 25
413	  8	310.8	33.6	 20
414	  8	187.0	21.3	 25
415	  8	65.3	9.3	 20
416	  8	89.8	13.1	 16
417	  8	140.0	13.0	 20
418	  8	124.3	18.2	 20
419	  8	1165.8	133.6	 20
420	  8	131.0	22.7	 25
421	  8	74.0	11.8	 25
422	  8	62.3	11.1	 20
423	  8	109.0	9.9	 25
424	  8	108.0	12.8	 25
425	  8	184.5	16.4	 16
426	  8	58.8	10.0	 20
427	  8	58.0	7.1	 20
428	  8	73.0	10.3	 20
429	  8	58.0	7.0	 25
430	  8	54.0	9.5	 25
431	  8	65.0	10.0	 20
432	  8	69.0	16.6	 25
433	  8	44.0	7.8	 25
434	  8	46.3	8.1	 20
435	  8	53.3	7.9	 20
436	  8	55.3	8.9	 20
437	  8	46.0	8.4	 16
438	  8	41.0	5.5	 25
439	  8	43.0	8.9	 25
440	  8	45.3	7.4	 20
441	  8	50.0	7.1	 25
442	  8	48.0	8.2	 25
443	  8	88.5	12.0	 20
444	  8	48.0	6.8	 25
445	  8	48.3	6.9	 20
446	  8	50.3	6.0	 16
447	  8	43.3	6.3	 20
448	  8	49.0	8.8	 25
449	  8	87.3	8.6	 20
450	  8	119.0	12.9	 25
451	  8	155.0	21.9	 25
452	  8	99.3	14.7	 20
453	  8	53.0	7.0	 25
454	  8	51.0	8.6	 25
455	  8	55.3	11.7	 16
456	  8	61.3	8.3	 20
457	  8	52.3	8.8	 20
458	  8	48.3	7.1	 20
459	  8	46.0	6.6	 25
460	  8	48.0	7.9	 25
461	  8	49.0	6.5	 20
462	  8	48.0	7.8	 25
463	  8	79.0	10.8	 25
464	  8	74.3	11.6	 16
465	  8	74.5	12.2	 20
466	  8	241.8	23.9	 20
467	  8	345.3	23.2	 16
468	  8	209.0	22.3	 25
469	  8	75.0	9.3	 25
470	  8	46.0	7.2	 20
471	  8	49.0	8.7	 25
472	  8	45.0	7.2	 25
473	  8	58.8	9.9	 20
474	  8	75.3	11.3	 20
475	  8	56.0	8.8	 16
476	  8	71.3	7.7	 20
477	  8	74.3	12.8	 20
478	  8	50.5	8.9	 20
479	  8	46.0	7.4	 25
480	  8	48.0	7.8	 25
481	  8	50.8	10.4	 20
482	  8	52.0	8.1	 25
483	  8	83.0	12.8	 25
484	  8	61.3	6.4	 16
485	  8	67.0	12.1	 20
486	  8	57.0	6.2	 20
487	  8	190.8	18.7	 20
488	  8	134.0	18.1	 25
489	  8	83.0	12.7	 25
490	  8	79.5	9.9	 20
491	  8	131.0	17.6	 25
492	  8	67.0	10.6	 25
493	  8	118.8	25.2	 20
494	  8	160.0	16.3	 20
495	  8	133.5	14.2	 20
496	  8	249.5	24.7	 16
497	  8	308.0	25.8	 25
498	  8	195.0	25.1	 25
499	  8	105.5	13.8	 20
500	  8	55.0	8.1	 25
501	  8	241.0	19.0	 25
502	  8	137.0	13.4	 20
503	  8	119.0	14.0	 25
504	  8	64.0	11.3	 20
505	  8	55.3	6.0	 16
506	  8	109.5	16.2	 20
507	  8	152.0	20.3	 25
508	  8	97.3	8.8	 20
509	  8	118.0	16.6	 25
510	  8	135.0	17.0	 25
511	  8	54.3	7.8	 20
512	  8	46.0	5.7	 25
513	  8	45.0	8.6	 25
514	  8	52.5	9.0	 16
515	  8	57.0	9.2	 20
516	  8	65.3	9.8	 20
517	  8	51.5	8.9	 20
518	  8	110.0	20.7	 25
519	  8	73.0	9.0	 25
520	  8	103.3	15.3	 20
521	  8	179.0	17.4	 25
522	  8	168.0	16.4	 25
523	  8	433.3	28.9	 20
524	  8	1379.8	150.2	 20
525	  8	138.0	16.5	 20
526	  8	72.5	8.0	 16
527	  8	80.0	14.7	 25
528	  8	350.0	70.8	 25
529	  8	58.3	10.9	 20
530	  8	50.0	7.8	 25
531	  8	50.0	6.6	 25
532	  8	94.8	12.9	 20
533	  8	141.3	17.3	 20
534	  8	214.5	32.2	 20
535	  8	66.5	8.2	 16
536	  8	57.5	8.8	 20
537	  8	48.0	6.9	 25
538	  8	204.5	37.1	 20
539	  8	53.0	7.0	 25
540	  8	71.0	9.4	 25
541	  8	73.0	11.2	 20
542	  8	154.0	20.8	 25
543	  8	89.5	10.5	 20
544	  8	55.5	7.8	 16
545	  8	50.3	7.1	 20
546	  8	59.0	8.5	 20
547	  8	43.0	6.5	 20
548	  8	197.0	33.0	 25
549	  8	73.0	9.9	 25
550	  8	237.0	28.0	 20
551	  8	52.0	8.5	 25
552	  8	119.0	15.9	 25
553	  8	79.0	15.2	 16
554	  8	297.3	25.6	 20
555	  8	61.5	9.9	 16
556	  8	57.0	9.8	 25
557	  8	86.0	18.5	 25
558	  8	1544.3	189.1	 20
559	  8	122.0	21.3	 25
560	  8	64.0	14.0	 25
561	  8	257.3	22.5	 20
562	  8	75.0	12.5	 25
563	  8	83.5	11.3	 20
564	  8	52.3	7.6	 16
565	  8	48.0	7.3	 20
566	  8	54.0	8.5	 25
567	  8	71.0	12.1	 20
568	  8	51.0	6.9	 25
569	  8	53.0	10.2	 25
570	  8	50.3	7.3	 20
571	  8	136.0	16.9	 25
572	  8	50.0	8.5	 25
573	  8	53.0	7.1	 16
574	  8	49.0	7.2	 20
575	  8	58.0	8.2	 20
576	  8	51.0	7.3	 20
577	  8	49.0	8.4	 25
578	  8	43.0	5.8	 25
579	  8	43.8	7.8	 20
580	  8	47.0	7.6	 25
581	  8	54.0	10.6	 25
582	  8	55.3	8.1	 20
583	  8	52.0	7.9	 20
584	  8	51.8	7.4	 20
585	  8	52.3	10.1	 16
586	  8	56.0	7.3	 25
587	  8	56.0	9.4	 25
588	  8	52.8	10.0	 20
589	  8	61.0	8.6	 25
590	  8	66.0	9.7	 25
591	  8	81.0	12.1	 20
592	  8	216.3	24.9	 20
593	  8	239.0	27.2	 20
594	  8	61.3	6.7	 16
595	  8	49.8	6.2	 20
596	  8	52.0	6.9	 25
597	  8	127.3	17.8	 20
598	  8	65.0	10.4	 25
599	  8	58.0	7.9	 25
600	  8	41.0	4.6	 20
601	  8	61.0	9.5	 25
602	  8	92.5	14.9	 20
603	  8	47.3	6.4	 16
604	  8	47.3	7.3	 20
605	  8	45.0	4.4	 20
606	  8	48.3	10.2	 20
607	  8	66.0	10.4	 25
608	  8	67.0	10.3	 25
609	  8	86.3	11.9	 20
610	  8	75.0	10.0	 25
611	  8	309.0	30.3	 25
612	  8	427.0	29.6	 16
613	  8	58.0	10.7	 20
614	  8	43.0	7.6	 20
615	  8	112.3	19.6	 20
616	  8	94.0	15.0	 25
617	  8	62.0	8.1	 25
618	  8	50.5	9.0	 20
619	  8	66.0	11.2	 25
620	  8	154.0	26.1	 25
621	  8	48.0	8.6	 20
622	  8	65.0	9.5	 20
623	  8	63.5	9.0	 20
624	  8	115.5	16.3	 16
625	  8	60.0	9.0	 25
626	  8	47.0	9.5	 25
627	  8	46.0	8.0	 20
628	  8	52.0	6.4	 25
629	  8	57.0	10.1	 25
630	  8	117.8	15.9	 20
631	  8	128.0	14.8	 25
632	  8	48.5	7.1	 16
633	  8	47.0	8.6	 20
634	  8	42.3	5.1	 20
635	  8	44.3	6.3	 20
636	  8	49.0	9.4	 25
637	  8	64.0	25.6	 25
638	  8	58.0	15.0	 20
639	  8	1192.0	171.0	 25
  0	  9	52.0	10.0	 25
  1	  9	246.3	29.3	 20
  2	  9	47.0	7.1	 25
  3	  9	48.0	6.6	 25
  4	  9	49.0	9.2	 20
  5	  9	282.5	47.1	 20
  6	  9	57.3	10.0	 20
  7	  9	47.8	8.4	 16
  8	  9	49.0	7.0	 25
  9	  9	46.0	7.3	 25
 10	  9	79.5	12.1	 20
 11	  9	46.0	6.0	 25
 12	  9	43.0	6.2	 25
 13	  9	52.0	11.6	 20
 14	  9	44.0	7.8	 25
 15	  9	45.3	9.1	 20
 16	  9	86.3	18.6	 16
 17	  9	46.0	7.2	 20
 18	  9	41.0	7.1	 25
 19	  9	43.3	7.4	 20
 20	  9	124.0	24.4	 25
 21	  9	75.0	11.6	 25
 22	  9	47.0	8.1	 20
 23	  9	46.0	7.1	 25
 24	  9	47.0	8.8	 25
 25	  9	42.0	4.3	 16
 26	  9	47.5	7.1	 20
 27	  9	60.3	10.3	 20
 28	  9	56.3	8.8	 20
 29	  9	800.0	137.4	 25
 30	  9	171.0	22.6	 25
 31	  9	130.5	17.6	 20
 32	  9	53.0	9.4	 25
 33	  9	52.0	8.0	 25
 34	  9	49.3	9.9	 20
 35	  9	46.5	7.7	 20
 36	  9	46.3	7.4	 20
 37	  9	175.3	20.0	 16
 38	  9	156.0	25.6	 25
 39	  9	45.0	7.9	 25
 40	  9	135.8	17.8	 20
 41	  9	53.0	6.6	 25
 42	  9	49.0	9.2	 25
 43	  9	100.3	15.5	 20
 44	  9	46.3	6.9	 20
 45	  9	46.3	9.1	 20
 46	  9	89.0	9.0	 16
 47	  9	96.0	18.3	 20
 48	  9	46.0	8.9	 25
 49	  9	43.0	6.6	 20
 50	  9	39.0	6.6	 25
 51	  9	42.0	7.4	 20
 52	  9	94.0	17.0	 25
 53	  9	325.0	43.6	 25
 54	  9	91.3	11.5	 16
 55	  9	218.0	26.8	 20
 56	  9	50.3	7.1	 20
 57	  9	595.5	51.9	 16
 58	  9	598.0	50.2	 25
 59	  9	957.0	93.2	 25
 60	  9	53.0	9.1	 20
 61	  9	66.0	11.1	 25
 62	  9	46.0	6.9	 25
 63	  9	285.3	44.8	 20
 64	  9	47.3	6.0	 20
 65	  9	50.0	7.3	 20
 66	  9	57.5	7.0	 16
 67	  9	304.0	55.4	 25
 68	  9	66.0	9.6	 25
 69	  9	161.5	24.5	 20
 70	  9	66.0	11.5	 25
 71	  9	922.0	110.5	 25
 72	  9	60.3	11.4	 20
 73	  9	54.0	9.8	 25
 74	  9	130.0	17.2	 20
 75	  9	52.0	5.1	 16
 76	  9	43.0	6.4	 20
 77	  9	45.0	8.4	 25
 78	  9	65.0	11.3	 20
 79	  9	78.0	11.6	 25
 80	  9	56.0	7.4	 25
 81	  9	65.3	11.7	 20
 82	  9	233.0	28.7	 25
 83	  9	786.0	76.1	 25
 84	  9	75.3	13.0	 16
 85	  9	2470.3	287.4	 20
 86	  9	342.3	31.4	 20
 87	  9	147.0	15.6	 20
 88	  9	87.0	11.2	 25
 89	  9	49.0	6.8	 25
 90	  9	43.0	6.8	 20
 91	  9	44.0	7.2	 25
 92	  9	41.0	7.9	 25
 93	  9	44.3	6.4	 20
 94	  9	46.3	7.0	 20
 95	  9	43.0	7.4	 20
 96	  9	159.5	14.1	 16
 97	  9	54.0	10.5	 25
 98	  9	81.0	13.1	 25
 99	  9	67.3	11.2	 20
100	  9	67.0	9.3	 25
101	  9	65.0	8.8	 25
102	  9	63.0	8.5	 20
103	  9	185.5	24.2	 20
104	  9	660.3	62.7	 20
105	  9	178.5	15.5	 16
106	  9	61.0	8.6	 20
107	  9	42.0	6.8	 25
108	  9	44.0	6.8	 20
109	  9	100.0	19.1	 25
110	  9	72.0	11.6	 25
111	  9	218.0	31.4	 20
112	  9	46.0	9.2	 25
113	  9	48.3	9.6	 20
114	  9	47.0	8.0	 16
115	  9	96.5	12.5	 20
116	  9	117.0	18.0	 20
117	  9	78.3	12.9	 20
118	  9	130.0	15.9	 25
119	  9	490.0	62.8	 25
120	  9	69.0	9.0	 20
121	  9	104.0	20.7	 25
122	  9	363.0	44.9	 25
123	  9	160.3	21.1	 16
124	  9	59.0	8.0	 20
125	  9	59.5	9.4	 20
126	  9	209.5	22.9	 20
127	  9	79.0	9.9	 25
128	  9	191.0	23.5	 25
129	  9	99.5	13.4	 20
130	  9	58.0	9.3	 25
131	  9	45.0	6.6	 20
132	  9	51.0	7.5	 25
133	  9	48.0	8.0	 20
134	  9	44.3	6.4	 16
135	  9	49.3	8.4	 20
136	  9	44.0	6.6	 25
137	  9	48.0	7.8	 20
138	  9	59.0	9.4	 25
139	  9	50.0	8.5	 25
140	  9	2097.3	197.3	 20
141	  9	50.0	9.1	 25
142	  9	47.0	7.7	 25
143	  9	44.0	8.4	 16
144	  9	620.0	76.4	 20
145	  9	48.5	10.3	 20
146	  9	45.3	7.0	 20
147	  9	58.0	10.1	 25
148	  9	48.0	8.9	 25
149	  9	47.0	7.1	 20
150	  9	44.0	7.1	 25
151	  9	53.0	8.9	 25
152	  9	49.0	6.7	 20
153	  9	46.0	6.7	 20
154	  9	47.3	8.4	 20
155	  9	57.3	8.0	 16
156	  9	49.0	7.6	 25
157	  9	44.0	6.7	 25
158	  9	42.3	5.5	 20
159	  9	356.0	55.2	 25
160	  9	210.0	24.8	 25
161	  9	727.3	104.2	 20
162	  9	195.0	28.7	 25
163	  9	67.8	8.0	 20
164	  9	49.3	11.8	 16
165	  9	52.5	8.0	 20
166	  9	48.0	6.9	 25
167	  9	48.0	8.2	 20
168	  9	48.0	8.6	 25
169	  9	51.0	9.4	 25
170	  9	132.3	16.3	 20
171	  9	221.0	26.7	 25
172	  9	164.8	19.5	 20
173	  9	243.0	20.9	 16
174	  9	295.0	28.2	 20
175	  9	80.3	10.9	 20
176	  9	119.3	15.7	 20
177	  9	104.0	11.3	 25
178	  9	558.0	59.5	 25
179	  9	61.3	9.4	 20
180	  9	72.0	11.1	 25
181	  9	155.0	17.6	 25
182	  9	87.8	12.5	 16
183	  9	486.5	51.1	 20
184	  9	153.5	24.5	 20
185	  9	166.3	17.6	 16
186	  9	114.0	14.4	 25
187	  9	115.0	14.1	 25
188	  9	67.5	11.1	 20
189	  9	46.0	8.5	 25
190	  9	44.0	6.2	 25
191	  9	46.3	8.8	 20
192	  9	50.3	7.7	 20
193	  9	76.8	11.7	 20
194	  9	49.0	8.5	 16
195	  9	43.0	5.6	 25
196	  9	49.0	7.8	 25
197	  9	48.5	9.6	 20
198	  9	302.0	51.2	 25
199	  9	251.0	39.1	 25
200	  9	59.5	9.5	 20
201	  9	48.0	6.6	 25
202	  9	52.3	7.6	 20
203	  9	180.0	25.9	 16
204	  9	53.3	7.3	 20
205	  9	153.0	16.0	 25
206	  9	48.8	7.0	 20
207	  9	46.0	6.8	 25
208	  9	47.0	5.4	 25
209	  9	46.3	6.9	 20
210	  9	47.0	7.5	 25
211	  9	47.5	7.4	 20
212	  9	269.5	45.9	 20
213	  9	47.0	7.7	 20
214	  9	64.0	7.8	 16
215	  9	47.0	7.9	 25
216	  9	216.0	31.4	 25
217	  9	92.3	17.4	 20
218	  9	398.0	48.0	 25
219	  9	140.0	18.9	 25
220	  9	130.5	16.1	 20
221	  9	53.0	6.5	 25
222	  9	47.0	6.9	 20
223	  9	118.5	15.1	 16
224	  9	201.0	46.4	 20
225	  9	318.0	34.4	 25
226	  9	196.0	16.7	 20
227	  9	66.0	9.3	 25
228	  9	68.0	9.8	 25
229	  9	90.3	10.4	 20
230	  9	118.0	15.6	 25
231	  9	67.5	12.4	 20
232	  9	57.0	7.8	 16
233	  9	65.3	10.0	 20
234	  9	54.5	8.2	 20
235	  9	43.5	6.4	 20
236	  9	51.0	9.6	 25
237	  9	51.0	7.4	 25
238	  9	76.5	11.0	 20
239	  9	77.0	10.0	 25
240	  9	47.0	7.9	 25
241	  9	52.5	10.3	 16
242	  9	48.5	8.8	 20
243	  9	50.0	9.2	 20
244	  9	43.0	5.2	 16
245	  9	45.0	8.0	 25
246	  9	60.0	10.1	 25
247	  9	48.0	10.5	 20
248	  9	127.0	18.3	 25
249	  9	49.0	8.5	 25
250	  9	55.5	9.0	 20
251	  9	50.8	7.9	 20
252	  9	51.5	9.4	 20
253	  9	61.0	8.0	 16
254	  9	60.0	8.3	 25
255	  9	54.0	7.8	 25
256	  9	43.3	6.6	 20
257	  9	61.0	8.0	 25
258	  9	54.0	8.9	 25
259	  9	278.0	46.8	 20
260	  9	52.0	9.5	 25
261	  9	52.0	8.0	 20
262	  9	68.5	9.8	 16
263	  9	74.3	11.4	 20
264	  9	120.0	20.1	 25
265	  9	42.5	7.1	 20
266	  9	44.0	6.7	 25
267	  9	43.0	7.7	 25
268	  9	46.0	7.7	 20
269	  9	79.0	12.9	 25
270	  9	52.0	6.8	 25
271	  9	59.3	10.0	 16
272	  9	74.0	10.4	 20
273	  9	108.3	12.7	 20
274	  9	181.3	20.3	 20
275	  9	61.0	9.8	 25
276	  9	350.0	57.5	 25
277	  9	414.3	50.5	 20
278	  9	415.0	63.0	 25
279	  9	95.0	13.2	 25
280	  9	66.0	9.5	 20
281	  9	58.8	9.1	 20
282	  9	49.5	9.9	 20
283	  9	48.3	7.6	 16
284	  9	96.0	15.3	 25
285	  9	74.0	10.2	 25
286	  9	46.5	7.5	 20
287	  9	61.0	11.5	 25
288	  9	59.0	9.8	 25
289	  9	54.0	7.1	 20
290	  9	45.0	6.3	 25
291	  9	203.8	30.6	 16
292	  9	91.3	14.7	 20
293	  9	62.0	9.9	 20
294	  9	54.3	8.0	 20
295	  9	121.0	18.6	 25
296	  9	60.0	8.2	 25
297	  9	365.5	59.9	 20
298	  9	682.0	122.1	 25
299	  9	55.0	8.5	 25
300	  9	134.8	36.1	 16
301	  9	46.3	8.0	 20
302	  9	50.5	7.9	 20
303	  9	60.3	10.2	 16
304	  9	145.0	28.1	 25
305	  9	123.0	22.0	 25
306	  9	145.3	19.5	 20
307	  9	102.0	16.7	 25
308	  9	93.0	13.3	 25
309	  9	220.5	19.4	 20
310	  9	60.3	13.0	 20
311	  9	139.3	20.5	 20
312	  9	64.3	10.2	 16
313	  9	55.5	8.9	 20
314	  9	50.0	8.9	 25
315	  9	43.5	7.0	 20
316	  9	81.0	12.4	 25
317	  9	49.0	7.8	 25
318	  9	54.3	8.6	 20
319	  9	282.0	51.8	 25
320	  9	46.0	7.3	 20
321	  9	154.3	18.7	 16
322	  9	345.5	55.4	 20
323	  9	52.0	11.2	 25
324	  9	83.8	9.7	 20
325	  9	292.0	51.8	 25
326	  9	112.0	12.7	 25
327	  9	105.8	14.9	 20
328	  9	48.0	8.0	 25
329	  9	53.0	9.4	 25
330	  9	45.3	9.8	 16
331	  9	51.0	5.2	 20
332	  9	60.3	12.0	 20
333	  9	56.5	10.5	 20
334	  9	47.0	6.3	 25
335	  9	49.0	6.7	 25
336	  9	52.0	7.4	 20
337	  9	45.0	7.2	 25
338	  9	45.0	7.5	 25
339	  9	41.3	8.9	 20
340	  9	47.5	8.3	 20
341	  9	46.0	7.7	 20
342	  9	47.0	7.6	 16
343	  9	46.0	9.1	 25
344	  9	45.0	6.7	 25
345	  9	80.5	13.2	 20
346	  9	101.0	16.6	 25
347	  9	130.0	18.0	 25
348	  9	376.0	43.6	 20
349	  9	160.0	18.8	 25
350	  9	310.0	32.4	 20
351	  9	46.3	6.6	 16
352	  9	163.5	16.9	 20
353	  9	98.0	13.8	 25
354	  9	133.3	20.5	 20
355	  9	56.0	8.1	 25
356	  9	105.0	15.1	 25
357	  9	45.5	4.6	 20
358	  9	47.0	7.9	 25
359	  9	50.5	8.9	 20
360	  9	46.5	8.4	 16
361	  9	50.5	7.2	 20
362	  9	63.5	11.1	 20
363	  9	51.5	7.3	 20
364	  9	46.0	6.3	 25
365	  9	62.0	8.2	 25
366	  9	65.0	9.6	 20
367	  9	50.0	9.1	 25
368	  9	61.0	9.0	 25
369	  9	47.3	8.0	 16
370	  9	373.8	58.2	 20
371	  9	51.0	9.1	 16
372	  9	59.5	9.2	 20
373	  9	139.0	23.1	 25
374	  9	47.0	6.2	 20
375	  9	95.0	19.7	 25
376	  9	59.0	8.9	 25
377	  9	87.5	11.0	 20
378	  9	53.0	8.2	 25
379	  9	101.3	12.6	 20
380	  9	62.3	11.5	 16
381	  9	82.3	12.6	 20
382	  9	61.0	9.4	 25
383	  9	60.3	9.3	 20
384	  9	83.0	13.1	 25
385	  9	47.0	7.3	 25
386	  9	416.3	56.2	 20
387	  9	54.0	10.5	 25
388	  9	81.0	15.5	 25
389	  9	73.5	9.8	 16
390	  9	50.0	9.2	 20
391	  9	57.3	9.7	 20
392	  9	45.0	6.8	 20
393	  9	44.0	7.7	 25
394	  9	122.0	22.2	 25
395	  9	203.0	33.9	 20
396	  9	52.0	7.4	 25
397	  9	214.0	34.7	 25
398	  9	45.0	7.4	 20
399	  9	48.0	7.9	 20
400	  9	74.0	7.5	 20
401	  9	49.3	8.7	 16
402	  9	47.0	8.7	 25
403	  9	45.0	8.5	 25
404	  9	50.3	9.9	 20
405	  9	182.0	25.3	 25
406	  9	74.0	8.9	 25
407	  9	76.3	11.9	 20
408	  9	74.0	11.3	 25
409	  9	64.3	10.0	 20
410	  9	62.3	11.3	 16
411	  9	56.0	8.5	 20
412	  9	142.0	10.0	 25
413	  9	111.5	13.3	 20
414	  9	62.0	10.1	 25
415	  9	55.0	9.1	 25
416	  9	175.0	28.6	 20
417	  9	155.0	23.5	 25
418	  9	110.0	17.5	 25
419	  9	373.0	33.2	 16
420	  9	194.0	27.7	 20
421	  9	93.8	12.1	 20
422	  9	91.3	7.0	 20
423	  9	69.0	9.3	 25
424	  9	82.0	11.4	 25
425	  9	346.3	33.0	 20
426	  9	86.0	12.8	 25
427	  9	78.0	12.4	 25
428	  9	69.3	10.5	 16
429	  9	50.5	8.9	 20
430	  9	74.0	9.3	 20
431	  9	300.3	31.0	 16
432	  9	115.0	13.3	 25
433	  9	317.0	23.3	 25
434	  9	169.8	23.8	 20
435	  9	99.0	11.4	 25
436	  9	122.0	14.6	 25
437	  9	637.8	100.6	 20
438	  9	60.8	9.3	 20
439	  9	48.0	5.0	 20
440	  9	44.3	7.6	 16
441	  9	57.0	9.8	 20
442	  9	49.0	9.6	 25
443	  9	47.0	6.9	 20
444	  9	47.0	8.1	 25
445	  9	48.0	8.5	 25
446	  9	54.3	8.0	 20
447	  9	47.0	7.2	 25
448	  9	42.3	5.4	 20
449	  9	122.3	15.8	 16
450	  9	305.0	29.6	 20
451	  9	52.3	9.4	 20
452	  9	67.0	14.1	 25
453	  9	112.0	15.4	 25
454	  9	351.3	29.2	 20
455	  9	479.0	37.0	 25
456	  9	92.0	12.6	 25
457	  9	188.0	24.6	 20
458	  9	47.3	8.0	 20
459	  9	50.3	7.2	 20
460	  9	45.5	8.1	 16
461	  9	48.0	8.8	 25
462	  9	49.0	8.0	 25
463	  9	61.5	10.9	 20
464	  9	51.0	6.7	 25
465	  9	169.0	24.6	 25
466	  9	224.3	36.0	 20
467	  9	172.0	26.3	 25
468	  9	105.3	13.0	 20
469	  9	71.0	11.4	 16
470	  9	44.0	6.9	 20
471	  9	53.0	8.2	 25
472	  9	57.3	10.5	 20
473	  9	71.0	14.2	 25
474	  9	64.0	13.6	 25
475	  9	60.5	7.5	 20
476	  9	67.0	10.8	 25
477	  9	72.0	12.2	 25
478	  9	145.5	16.6	 16
479	  9	63.0	6.5	 20
480	  9	48.3	7.8	 20
481	  9	45.3	7.4	 20
482	  9	59.0	8.2	 25
483	  9	107.0	18.3	 25
484	  9	46.0	7.2	 20
485	  9	55.0	8.4	 25
486	  9	54.0	9.3	 25
487	  9	88.0	11.3	 16
488	  9	53.5	8.5	 20
489	  9	218.8	24.5	 20
490	  9	433.3	34.3	 16
491	  9	195.0	26.3	 25
492	  9	56.0	10.9	 25
493	  9	117.8	14.3	 20
494	  9	451.0	45.2	 25
495	  9	693.0	104.3	 25
496	  9	61.8	9.3	 20
497	  9	586.5	64.5	 20
498	  9	338.8	31.1	 20
499	  9	69.3	9.7	 16
500	  9	75.3	7.2	 20
501	  9	128.0	19.1	 25
502	  9	103.3	13.9	 20
503	  9	74.0	12.5	 25
504	  9	120.0	16.2	 25
505	  9	99.8	16.8	 20
506	  9	397.0	40.0	 25
507	  9	473.3	41.4	 20
508	  9	350.5	24.0	 16
509	  9	1120.5	101.3	 20
510	  9	118.0	16.0	 25
511	  9	260.8	30.3	 20
512	  9	117.0	16.9	 25
513	  9	53.0	9.9	 25
514	  9	51.0	7.3	 20
515	  9	159.0	20.6	 25
516	  9	303.0	41.2	 25
517	  9	87.5	11.0	 16
518	  9	53.0	7.6	 20
519	  9	104.0	19.6	 20
520	  9	48.3	8.5	 20
521	  9	335.0	32.8	 25
522	  9	284.0	21.0	 25
523	  9	473.3	27.4	 20
524	  9	135.0	13.4	 25
525	  9	203.0	25.5	 25
526	  9	281.0	44.0	 20
527	  9	50.3	6.6	 20
528	  9	67.0	8.6	 20
529	  9	223.3	31.9	 16
530	  9	447.0	71.0	 25
531	  9	1122.8	89.2	 20
532	  9	383.0	47.8	 25
533	  9	79.0	11.8	 25
534	  9	60.3	9.3	 20
535	  9	242.0	41.9	 25
536	  9	50.0	6.2	 25
537	  9	44.0	8.8	 16
538	  9	48.0	6.9	 20
539	  9	128.5	18.5	 20
540	  9	47.0	8.9	 20
541	  9	50.0	7.8	 25
542	  9	118.0	15.2	 25
543	  9	140.8	17.9	 20
544	  9	97.0	11.2	 25
545	  9	122.0	17.9	 25
546	  9	328.5	35.8	 20
547	  9	130.5	16.3	 20
548	  9	79.0	9.7	 20
549	  9	58.0	7.0	 16
550	  9	97.0	11.9	 25
551	  9	50.0	8.5	 25
552	  9	85.3	15.0	 20
553	  9	103.0	12.8	 25
554	  9	50.0	5.1	 25
555	  9	50.3	7.9	 20
556	  9	1698.5	217.2	 20
557	  9	701.0	40.5	 20
558	  9	411.3	30.8	 16
559	  9	276.3	18.2	 20
560	  9	527.0	43.0	 25
561	  9	99.3	11.7	 20
562	  9	217.0	19.7	 25
563	  9	115.0	13.4	 25
564	  9	54.3	9.3	 20
565	  9	370.0	40.4	 25
566	  9	130.8	22.7	 20
567	  9	53.5	9.6	 16
568	  9	69.3	10.9	 20
569	  9	61.5	6.4	 20
570	  9	404.5	41.1	 20
571	  9	67.0	11.6	 25
572	  9	79.0	14.6	 25
573	  9	119.5	13.2	 20
574	  9	204.0	31.1	 25
575	  9	209.0	31.4	 25
576	  9	45.5	6.9	 16
577	  9	47.3	6.9	 20
578	  9	45.8	7.2	 20
579	  9	44.5	9.3	 20
580	  9	51.0	8.8	 25
581	  9	77.0	17.1	 25
582	  9	67.3	12.9	 20
583	  9	65.0	18.3	 25
584	  9	3676.0	737.4	 25
585	  9	178.8	22.5	 20
586	  9	345.5	41.3	 20
587	  9	80.3	10.9	 20
588	  9	114.3	12.3	 16
589	  9	58.0	10.6	 25
590	  9	64.0	7.9	 25
591	  9	276.0	23.6	 20
592	  9	309.0	32.3	 25
593	  9	573.0	84.7	 25
594	  9	63.3	10.2	 20
595	  9	51.0	6.7	 25
596	  9	64.0	9.4	 20
597	  9	133.3	17.3	 16
598	  9	208.5	26.8	 20
599	  9	157.0	24.5	 25
600	  9	105.8	16.8	 20
601	  9	85.0	12.3	 25
602	  9	235.0	45.8	 25
603	  9	46.0	6.4	 20
604	  9	57.0	11.4	 25
605	  9	909.0	193.1	 25
606	  9	56.3	7.2	 16
607	  9	50.3	9.1	 20
608	  9	50.0	10.3	 16
609	  9	50.0	9.5	 25
610	  9	51.0	8.9	 25
611	  9	52.5	7.5	 20
612	  9	72.0	9.3	 25
613	  9	188.0	34.0	 25
614	  9	113.3	16.3	 20
615	  9	56.5	7.9	 20
616	  9	57.5	10.0	 20
617	  9	87.8	15.7	 16
618	  9	196.3	18.9	 20
619	  9	399.0	44.9	 25
620	  9	87.0	9.9	 20
621	  9	58.0	10.0	 25
622	  9	62.0	7.7	 25
623	  9	76.3	11.7	 20
624	  9	60.0	8.5	 25
625	  9	98.3	13.7	 20
626	  9	45.3	5.7	 16
627	  9	219.8	33.2	 20
628	  9	77.3	11.5	 20
629	  9	46.3	6.5	 20
630	  9	153.0	22.5	 25
631	  9	141.0	15.0	 25
632	  9	880.3	121.9	 20
633	  9	60.0	9.3	 25
634	  9	56.0	7.8	 25
635	  9	64.0	8.0	 16
636	  9	48.0	7.9	 20
637	  9	47.0	8.7	 20
638	  9	49.3	8.4	 20
639	  9	58.0	10.6	 25
  0	 10	1889.0	180.5	 20
  1	 10	48.0	6.4	 16
  2	 10	44.0	7.4	 25
  3	 10	51.0	8.9	 25
  4	 10	48.8	6.4	 20
  5	 10	84.0	20.7	 25
  6	 10	62.0	9.8	 25
  7	 10	50.3	6.4	 20
  8	 10	44.0	9.8	 20
  9	 10	41.0	5.4	 20
 10	 10	46.0	6.7	 16
 11	 10	46.5	7.8	 20
 12	 10	39.0	6.0	 25
 13	 10	46.0	9.2	 20
 14	 10	42.0	8.4	 25
 15	 10	43.0	6.7	 25
 16	 10	59.3	10.6	 20
 17	 10	43.0	7.2	 25
 18	 10	42.0	7.8	 20
 19	 10	42.3	6.1	 16
 20	 10	46.3	6.0	 20
 21	 10	50.0	6.9	 25
 22	 10	46.3	9.5	 20
 23	 10	41.0	6.2	 25
 24	 10	43.0	6.3	 25
 25	 10	44.8	8.0	 20
 26	 10	55.0	11.3	 25
 27	 10	49.0	6.2	 20
 28	 10	45.8	8.7	 20
 29	 10	133.0	18.3	 20
 30	 10	65.0	7.3	 16
 31	 10	78.0	12.2	 25
 32	 10	59.0	10.6	 25
 33	 10	58.5	14.3	 20
 34	 10	45.0	7.2	 25
 35	 10	51.0	7.5	 25
 36	 10	45.5	7.7	 20
 37	 10	97.0	18.0	 25
 38	 10	74.3	10.5	 20
 39	 10	45.5	4.1	 16
 40	 10	57.3	9.5	 20
 41	 10	49.0	8.4	 25
 42	 10	43.5	7.4	 20
 43	 10	49.0	9.4	 25
 44	 10	44.0	5.5	 25
 45	 10	43.0	5.1	 20
 46	 10	49.0	9.5	 25
 47	 10	54.0	9.7	 25
 48	 10	46.8	8.6	 16
 49	 10	45.5	8.6	 20
 50	 10	40.3	6.4	 20
 51	 10	44.3	7.1	 20
 52	 10	63.0	10.7	 25
 53	 10	74.0	9.1	 25
 54	 10	79.5	9.9	 20
 55	 10	111.0	20.4	 25
 56	 10	64.0	8.9	 25
 57	 10	112.8	14.4	 20
 58	 10	98.5	12.0	 20
 59	 10	447.3	53.3	 20
 60	 10	52.3	8.0	 16
 61	 10	138.0	27.1	 25
 62	 10	54.0	8.8	 25
 63	 10	66.3	9.9	 20
 64	 10	44.0	7.6	 25
 65	 10	44.0	7.5	 25
 66	 10	42.3	7.3	 20
 67	 10	59.5	6.9	 20
 68	 10	52.3	9.6	 20
 69	 10	43.8	9.1	 16
 70	 10	47.5	8.3	 20
 71	 10	180.0	34.4	 25
 72	 10	41.5	9.6	 20
 73	 10	46.0	8.1	 25
 74	 10	56.0	10.7	 25
 75	 10	47.0	5.3	 20
 76	 10	44.0	8.3	 25
 77	 10	42.3	6.3	 20
 78	 10	51.3	11.1	 16
 79	 10	53.5	8.8	 20
 80	 10	61.8	9.4	 20
 81	 10	48.5	6.3	 20
 82	 10	103.0	13.3	 25
 83	 10	474.0	60.5	 25
 84	 10	79.0	8.1	 20
 85	 10	1225.0	131.9	 25
 86	 10	225.0	26.1	 25
 87	 10	76.0	17.4	 16
 88	 10	61.0	9.9	 20
 89	 10	43.3	7.0	 20
 90	 10	44.3	8.1	 20
 91	 10	42.0	7.0	 25
 92	 10	43.0	8.7	 25
 93	 10	45.3	8.2	 20
 94	 10	45.0	7.9	 25
 95	 10	50.0	8.7	 25
 96	 10	90.3	13.3	 20
 97	 10	104.8	13.5	 20
 98	 10	205.3	24.3	 20
 99	 10	146.3	16.0	 16
100	 10	87.0	12.0	 25
101	 10	92.0	18.1	 25
102	 10	56.5	11.8	 20
103	 10	65.0	9.5	 25
104	 10	401.0	56.1	 25
105	 10	79.5	8.9	 20
106	 10	47.0	6.6	 25
107	 10	45.5	10.6	 16
108	 10	42.3	7.8	 20
109	 10	65.3	11.8	 20
110	 10	69.8	12.2	 20
111	 10	48.0	5.9	 25
112	 10	44.0	7.6	 25
113	 10	50.0	7.6	 20
114	 10	45.0	6.8	 25
115	 10	49.0	6.1	 25
116	 10	70.0	11.0	 20
117	 10	52.0	8.6	 20
118	 10	59.5	10.7	 20
119	 10	229.0	27.2	 16
120	 10	70.0	10.5	 25
121	 10	70.0	13.7	 25
122	 10	188.5	24.1	 20
123	 10	99.0	10.9	 25
124	 10	57.0	8.5	 25
125	 10	109.3	14.4	 20
126	 10	82.3	9.9	 20
127	 10	107.3	12.4	 20
128	 10	318.8	24.3	 16
129	 10	60.5	12.8	 20
130	 10	45.0	8.4	 25
131	 10	43.3	9.3	 20
132	 10	48.0	8.2	 25
133	 10	45.0	6.9	 25
134	 10	44.0	5.9	 20
135	 10	49.0	10.7	 25
136	 10	44.0	9.0	 20
137	 10	46.0	7.6	 16
138	 10	49.0	8.3	 20
139	 10	50.0	9.2	 20
140	 10	804.8	85.6	 20
141	 10	49.0	9.2	 25
142	 10	49.0	6.7	 25
143	 10	41.3	7.3	 20
144	 10	109.0	16.9	 25
145	 10	54.0	8.4	 25
146	 10	49.0	7.4	 16
147	 10	56.0	9.8	 20
148	 10	48.0	7.7	 20
149	 10	41.3	4.8	 20
150	 10	51.0	8.4	 25
151	 10	56.0	9.2	 25
152	 10	45.5	9.2	 20
153	 10	45.0	5.1	 25
154	 10	42.0	6.1	 25
155	 10	49.5	7.9	 20
156	 10	44.5	7.4	 20
157	 10	47.3	6.3	 20
158	 10	41.0	7.0	 16
159	 10	62.0	8.2	 25
160	 10	350.0	25.7	 25
161	 10	950.8	67.3	 20
162	 10	453.0	39.2	 25
163	 10	81.0	10.7	 25
164	 10	44.8	7.4	 20
165	 10	57.0	6.8	 25
166	 10	51.0	6.4	 20
167	 10	57.0	8.5	 16
168	 10	49.5	9.8	 20
169	 10	48.0	6.5	 25
170	 10	66.5	13.4	 20
171	 10	132.0	14.4	 25
172	 10	157.0	13.6	 25
173	 10	167.3	13.8	 20
174	 10	437.0	35.9	 25
175	 10	64.0	10.9	 25
176	 10	91.5	12.6	 16
177	 10	73.3	8.7	 20
178	 10	190.0	28.5	 20
179	 10	54.5	10.1	 20
180	 10	76.0	9.8	 25
181	 10	292.0	18.4	 25
182	 10	262.3	26.2	 20
183	 10	190.0	24.5	 25
184	 10	78.0	12.0	 25
185	 10	100.0	13.0	 20
186	 10	80.5	9.8	 20
187	 10	90.5	12.4	 16
188	 10	53.5	7.1	 20
189	 10	47.0	7.9	 25
190	 10	46.0	5.1	 20
191	 10	43.0	7.7	 25
192	 10	41.0	6.2	 25
193	 10	57.0	11.3	 20
194	 10	49.0	7.9	 25
195	 10	38.0	6.0	 20
196	 10	40.3	4.8	 16
197	 10	46.0	8.5	 20
198	 10	85.3	15.8	 20
199	 10	84.8	14.2	 20
200	 10	47.0	6.9	 25
201	 10	46.0	7.4	 25
202	 10	50.3	8.5	 20
203	 10	184.0	27.7	 25
204	 10	48.0	8.1	 25
205	 10	43.3	4.8	 16
206	 10	49.0	8.5	 20
207	 10	46.0	7.9	 20
208	 10	45.5	6.6	 16
209	 10	45.0	8.4	 25
210	 10	44.0	7.9	 25
211	 10	47.3	7.8	 20
212	 10	93.0	13.3	 25
213	 10	46.0	5.9	 25
214	 10	52.3	5.4	 20
215	 10	47.5	8.3	 20
216	 10	118.0	19.6	 20
217	 10	76.8	9.6	 16
218	 10	159.0	20.8	 25
219	 10	234.0	21.6	 25
220	 10	79.3	18.7	 20
221	 10	56.0	7.4	 25
222	 10	51.0	6.6	 25
223	 10	303.3	30.8	 20
224	 10	129.0	26.1	 25
225	 10	102.5	15.6	 20
226	 10	87.5	9.5	 16
227	 10	80.3	9.5	 20
228	 10	87.0	13.0	 25
229	 10	98.5	12.7	 20
230	 10	81.0	9.3	 25
231	 10	46.0	6.9	 25
232	 10	53.3	6.7	 20
233	 10	87.0	11.6	 25
234	 10	52.0	9.2	 25
235	 10	45.0	6.0	 16
236	 10	48.5	7.8	 20
237	 10	50.0	7.5	 20
238	 10	53.0	6.3	 20
239	 10	46.0	9.3	 25
240	 10	50.0	8.8	 25
241	 10	49.3	8.1	 20
242	 10	52.0	8.9	 25
243	 10	43.0	4.7	 25
244	 10	43.3	4.9	 20
245	 10	49.3	9.1	 20
246	 10	50.0	7.3	 20
247	 10	47.5	11.0	 16
248	 10	77.0	8.9	 25
249	 10	52.0	9.4	 25
250	 10	51.0	9.6	 20
251	 10	49.0	9.1	 25
252	 10	45.0	7.7	 25
253	 10	53.3	7.8	 20
254	 10	49.0	8.7	 20
255	 10	46.3	6.8	 20
256	 10	49.3	6.8	 16
257	 10	56.0	9.2	 20
258	 10	59.0	12.0	 25
259	 10	90.3	11.1	 20
260	 10	52.0	8.9	 25
261	 10	56.0	8.7	 25
262	 10	81.3	8.2	 20
263	 10	66.0	10.2	 25
264	 10	48.3	7.9	 20
265	 10	47.8	8.1	 16
266	 10	45.0	7.6	 20
267	 10	46.3	7.8	 16
268	 10	48.0	9.6	 25
269	 10	48.0	9.4	 25
270	 10	52.0	8.8	 20
271	 10	56.0	11.3	 25
272	 10	61.0	9.5	 25
273	 10	199.0	18.0	 20
274	 10	337.8	19.5	 20
275	 10	67.5	10.9	 20
276	 10	71.3	10.0	 16
277	 10	107.0	17.0	 25
278	 10	89.0	9.9	 25
279	 10	66.0	10.5	 20
280	 10	59.0	10.1	 25
281	 10	47.0	7.8	 25
282	 10	51.3	7.3	 20
283	 10	51.0	9.1	 25
284	 10	70.3	10.6	 20
285	 10	54.0	7.2	 16
286	 10	47.3	8.7	 20
287	 10	57.0	10.4	 25
288	 10	60.5	12.3	 20
289	 10	51.0	9.8	 25
290	 10	46.0	8.1	 25
291	 10	48.0	6.8	 20
292	 10	60.0	11.6	 25
293	 10	47.0	5.9	 25
294	 10	48.5	8.1	 16
295	 10	64.5	7.0	 20
296	 10	78.3	12.9	 20
297	 10	395.3	42.5	 20
298	 10	204.0	35.9	 25
299	 10	54.0	10.3	 25
300	 10	54.0	8.1	 20
301	 10	45.0	5.7	 25
302	 10	56.0	8.5	 25
303	 10	46.0	6.4	 20
304	 10	115.0	15.0	 20
305	 10	68.0	13.0	 20
306	 10	65.3	8.1	 16
307	 10	52.0	8.0	 25
308	 10	67.0	8.5	 25
309	 10	138.3	27.7	 20
310	 10	64.0	10.3	 25
311	 10	66.0	8.6	 25
312	 10	64.0	9.8	 20
313	 10	57.0	11.0	 25
314	 10	51.3	13.4	 20
315	 10	46.0	7.6	 16
316	 10	51.8	10.2	 20
317	 10	45.0	7.1	 25
318	 10	47.0	7.3	 20
319	 10	178.0	28.3	 25
320	 10	44.0	6.5	 25
321	 10	53.3	6.5	 20
322	 10	116.0	16.9	 25
323	 10	46.3	8.0	 20
324	 10	69.8	12.5	 16
325	 10	44.5	6.1	 20
326	 10	65.3	10.6	 20
327	 10	59.3	9.4	 20
328	 10	48.0	8.2	 25
329	 10	54.0	9.0	 25
330	 10	43.3	8.1	 20
331	 10	49.0	6.5	 25
332	 10	41.0	5.9	 25
333	 10	64.8	8.4	 16
334	 10	50.3	8.6	 20
335	 10	46.0	6.3	 20
336	 10	47.8	7.8	 16
337	 10	44.0	6.9	 25
338	 10	47.0	6.4	 25
339	 10	44.3	5.5	 20
340	 10	48.0	8.5	 25
341	 10	46.0	7.6	 25
342	 10	43.3	6.2	 20
343	 10	41.8	6.4	 20
344	 10	52.0	7.9	 20
345	 10	57.5	9.2	 16
346	 10	52.0	7.9	 25
347	 10	91.3	14.4	 20
348	 10	483.0	84.8	 25
349	 10	78.0	14.1	 25
350	 10	161.0	19.2	 20
351	 10	54.0	10.2	 25
352	 10	132.0	18.2	 25
353	 10	60.0	10.4	 16
354	 10	146.8	21.9	 20
355	 10	50.5	8.8	 20
356	 10	70.5	12.5	 20
357	 10	48.0	6.8	 25
358	 10	50.0	8.0	 25
359	 10	52.0	9.5	 20
360	 10	47.0	7.2	 25
361	 10	51.0	8.7	 25
362	 10	52.3	8.7	 20
363	 10	43.0	6.8	 20
364	 10	44.3	8.3	 20
365	 10	45.3	8.2	 16
366	 10	77.0	9.4	 25
367	 10	46.0	7.4	 25
368	 10	51.0	7.8	 20
369	 10	49.0	9.3	 25
370	 10	82.0	13.2	 25
371	 10	47.8	8.4	 20
372	 10	47.0	8.6	 25
373	 10	68.0	12.2	 20
374	 10	53.0	10.2	 16
375	 10	79.5	9.0	 20
376	 10	50.0	8.4	 25
377	 10	49.0	7.2	 20
378	 10	56.0	9.7	 25
379	 10	64.0	10.1	 25
380	 10	52.3	6.2	 20
381	 10	62.0	10.9	 25
382	 10	48.0	5.7	 20
383	 10	55.0	6.3	 16
384	 10	52.8	8.6	 20
385	 10	49.3	9.6	 20
386	 10	80.3	12.0	 20
387	 10	55.0	9.2	 25
388	 10	50.0	7.8	 25
389	 10	55.8	9.4	 20
390	 10	49.0	9.0	 25
391	 10	70.0	13.2	 25
392	 10	47.5	7.2	 16
393	 10	49.3	8.5	 20
394	 10	47.0	5.1	 20
395	 10	57.3	10.1	 16
396	 10	48.0	7.4	 25
397	 10	60.0	8.4	 25
398	 10	46.8	7.9	 20
399	 10	48.0	8.3	 25
400	 10	57.0	9.1	 25
401	 10	45.3	6.6	 20
402	 10	45.3	6.9	 20
403	 10	41.3	7.3	 20
404	 10	52.3	6.2	 16
405	 10	88.0	14.3	 25
406	 10	71.0	9.9	 25
407	 10	62.0	7.8	 20
408	 10	56.0	8.9	 25
409	 10	72.0	12.3	 25
410	 10	57.3	8.8	 20
411	 10	55.0	9.9	 25
412	 10	264.8	32.2	 20
413	 10	263.8	19.5	 16
414	 10	98.0	14.2	 20
415	 10	48.0	6.5	 25
416	 10	72.3	11.8	 20
417	 10	62.0	9.3	 25
418	 10	89.0	12.6	 25
419	 10	145.5	23.9	 20
420	 10	251.0	23.4	 25
421	 10	68.0	11.0	 25
422	 10	72.3	9.0	 16
423	 10	57.5	10.9	 20
424	 10	74.3	10.9	 20
425	 10	183.3	28.2	 20
426	 10	72.0	17.8	 25
427	 10	82.0	10.7	 20
428	 10	61.0	8.2	 25
429	 10	50.0	10.1	 25
430	 10	60.5	10.5	 20
431	 10	99.0	15.8	 25
432	 10	84.0	11.7	 20
433	 10	104.3	9.9	 16
434	 10	89.8	12.1	 20
435	 10	50.0	9.1	 25
436	 10	49.0	7.9	 20
437	 10	348.0	49.8	 25
438	 10	57.0	10.1	 25
439	 10	49.0	6.0	 20
440	 10	59.0	7.9	 25
441	 10	50.0	7.5	 25
442	 10	52.5	8.6	 16
443	 10	45.5	6.8	 20
444	 10	43.3	7.2	 20
445	 10	42.0	7.2	 20
446	 10	50.0	7.9	 25
447	 10	45.0	6.3	 25
448	 10	50.3	8.1	 20
449	 10	47.0	6.2	 25
450	 10	70.0	10.0	 25
451	 10	48.3	6.7	 16
452	 10	54.0	9.3	 20
453	 10	84.5	12.3	 20
454	 10	131.0	14.6	 16
455	 10	345.0	54.8	 25
456	 10	83.0	12.7	 25
457	 10	57.3	9.5	 20
458	 10	42.0	6.7	 25
459	 10	44.0	6.3	 25
460	 10	52.8	11.7	 20
461	 10	42.3	6.9	 20
462	 10	46.3	12.0	 20
463	 10	77.0	9.2	 16
464	 10	63.0	10.0	 20
465	 10	246.0	48.5	 25
466	 10	544.5	79.1	 20
467	 10	184.0	38.8	 25
468	 10	122.0	16.1	 25
469	 10	57.5	7.5	 20
470	 10	43.0	7.5	 25
471	 10	49.3	6.7	 20
472	 10	49.5	6.4	 16
473	 10	54.3	7.0	 20
474	 10	65.0	10.2	 25
475	 10	49.3	7.9	 20
476	 10	78.0	9.6	 25
477	 10	53.0	6.7	 25
478	 10	57.5	9.0	 20
479	 10	45.0	5.9	 25
480	 10	48.0	8.1	 25
481	 10	46.0	8.9	 16
482	 10	71.0	10.3	 20
483	 10	54.5	6.7	 20
484	 10	44.3	8.0	 20
485	 10	55.0	9.3	 25
486	 10	46.0	6.8	 25
487	 10	68.5	9.0	 20
488	 10	55.0	7.9	 25
489	 10	302.0	23.5	 25
490	 10	361.0	35.3	 20
491	 10	98.8	14.1	 20
492	 10	53.3	8.1	 20
493	 10	84.3	13.8	 16
494	 10	176.0	28.9	 25
495	 10	103.0	17.2	 25
496	 10	59.0	7.4	 20
497	 10	380.0	57.1	 25
498	 10	624.0	65.9	 25
499	 10	92.0	13.2	 20
500	 10	97.0	23.6	 25
501	 10	66.5	10.2	 20
502	 10	51.0	7.6	 16
503	 10	85.3	13.7	 20
504	 10	52.5	7.8	 20
505	 10	70.0	11.4	 25
506	 10	470.0	55.5	 25
507	 10	569.3	37.7	 20
508	 10	214.0	25.7	 25
509	 10	827.0	65.2	 25
510	 10	71.0	10.8	 16
511	 10	150.0	25.6	 20
512	 10	53.0	9.2	 20
513	 10	44.5	6.7	 16
514	 10	43.0	7.4	 25
515	 10	89.0	12.9	 25
516	 10	118.0	22.6	 20
517	 10	54.0	7.7	 25
518	 10	43.0	7.0	 25
519	 10	53.3	8.3	 20
520	 10	50.3	7.9	 20
521	 10	283.3	29.1	 20
522	 10	135.5	13.6	 16
523	 10	278.0	26.5	 20
524	 10	64.0	13.2	 25
525	 10	99.3	10.2	 20
526	 10	75.0	13.0	 25
527	 10	48.0	7.5	 25
528	 10	47.0	5.6	 20
529	 10	97.0	18.2	 25
530	 10	68.3	10.9	 20
531	 10	225.8	27.3	 16
532	 10	230.3	23.2	 20
533	 10	74.0	10.8	 25
534	 10	54.3	9.2	 20
535	 10	100.0	13.8	 25
536	 10	47.0	7.5	 25
537	 10	49.0	4.9	 20
538	 10	46.0	10.8	 25
539	 10	50.0	5.3	 25
540	 10	42.3	6.9	 16
541	 10	115.5	82.7	 20
542	 10	73.5	11.2	 20
543	 10	74.5	15.4	 20
544	 10	70.0	9.1	 25
545	 10	77.0	13.1	 25
546	 10	185.0	24.9	 20
547	 10	81.0	12.2	 25
548	 10	57.0	7.9	 25
549	 10	68.3	9.9	 20
550	 10	110.3	14.6	 20
551	 10	51.3	10.1	 20
552	 10	82.3	9.1	 16
553	 10	101.0	15.9	 25
554	 10	56.0	9.7	 25
555	 10	54.3	7.1	 20
556	 10	829.0	110.7	 25
557	 10	297.0	30.1	 25
558	 10	186.3	20.6	 20
559	 10	192.0	21.8	 25
560	 10	285.0	46.6	 20
561	 10	164.0	20.2	 16
562	 10	88.0	10.3	 20
563	 10	57.0	9.1	 25
564	 10	56.5	8.6	 20
565	 10	200.0	26.2	 25
566	 10	110.0	18.8	 25
567	 10	60.8	10.4	 20
568	 10	85.0	10.9	 25
569	 10	50.0	7.0	 25
570	 10	111.5	15.1	 16
571	 10	51.5	7.3	 20
572	 10	78.0	11.9	 20
573	 10	69.0	10.0	 20
574	 10	118.0	24.3	 25
575	 10	208.0	44.1	 25
576	 10	44.5	7.5	 20
577	 10	47.0	8.6	 25
578	 10	43.0	6.0	 25
579	 10	46.0	6.1	 16
580	 10	44.5	3.9	 20
581	 10	59.5	8.6	 20
582	 10	50.0	6.2	 16
583	 10	55.0	9.5	 25
584	 10	1096.0	220.0	 20
585	 10	84.0	11.1	 25
586	 10	236.0	27.9	 25
587	 10	81.3	11.7	 20
588	 10	53.0	8.0	 25
589	 10	50.5	9.0	 20
590	 10	55.5	9.3	 16
591	 10	225.5	21.4	 20
592	 10	474.8	30.5	 20
593	 10	783.5	171.8	 20
594	 10	57.0	8.8	 25
595	 10	49.0	7.9	 25
596	 10	60.3	9.1	 20
597	 10	102.0	19.8	 25
598	 10	153.0	16.8	 25
599	 10	156.0	19.2	 16
600	 10	77.0	12.0	 20
601	 10	129.0	15.4	 20
602	 10	60.8	10.0	 20
603	 10	43.0	7.7	 25
604	 10	46.0	6.3	 25
605	 10	154.0	29.1	 20
606	 10	60.0	7.9	 25
607	 10	48.0	8.8	 25
608	 10	49.3	7.3	 20
609	 10	48.3	7.9	 20
610	 10	52.0	7.9	 20
611	 10	50.5	7.6	 16
612	 10	55.0	8.8	 25
613	 10	62.0	10.1	 25
614	 10	50.0	6.2	 20
615	 10	50.0	6.5	 25
616	 10	57.0	9.2	 25
617	 10	92.8	16.9	 20
618	 10	92.0	14.1	 25
619	 10	102.0	12.8	 20
620	 10	63.3	10.0	 16
621	 10	50.0	7.0	 20
622	 10	48.0	6.8	 25
623	 10	64.0	8.0	 20
624	 10	51.0	8.5	 25
625	 10	52.0	7.6	 25
626	 10	44.0	7.6	 20
627	 10	71.0	11.4	 25
628	 10	55.0	9.1	 25
629	 10	50.3	7.7	 16
630	 10	61.3	8.4	 20
631	 10	62.3	11.0	 20
632	 10	222.5	55.4	 20
633	 10	53.0	7.2	 25
634	 10	62.0	9.3	 25
635	 10	54.3	6.5	 20
636	 10	48.0	7.2	 25
637	 10	51.0	9.5	 25
638	 10	50.8	9.0	 16
639	 10	1359.8	222.2	 20
  0	 11	55.0	8.5	 25
  1	 11	38.3	8.6	 20
  2	 11	37.3	8.2	 20
  3	 11	35.3	3.9	 16
  4	 11	34.5	5.8	 20
  5	 11	40.0	8.6	 25
  6	 11	37.0	7.1	 20
  7	 11	36.0	6.8	 25
  8	 11	36.0	6.0	 25
  9	 11	35.5	5.6	 20
 10	 11	36.0	6.8	 25
 11	 11	34.0	7.4	 25
 12	 11	38.5	7.6	 16
 13	 11	33.5	6.4	 20
 14	 11	32.5	6.0	 20
 15	 11	33.3	6.5	 20
 16	 11	32.0	5.1	 25
 17	 11	35.0	6.3	 25
 18	 11	31.3	7.5	 20
 19	 11	38.0	6.9	 25
 20	 11	32.0	4.8	 25
 21	 11	37.0	6.1	 16
 22	 11	31.8	12.8	 20
 23	 11	34.0	5.1	 20
 24	 11	34.3	6.7	 16
 25	 11	35.0	7.1	 25
 26	 11	35.0	6.0	 25
 27	 11	33.0	5.3	 20
 28	 11	40.0	8.3	 25
 29	 11	35.0	7.9	 25
 30	 11	37.5	6.7	 20
 31	 11	34.5	5.2	 20
 32	 11	36.3	6.5	 20
 33	 11	34.0	4.8	 16
 34	 11	35.5	7.4	 20
 35	 11	35.0	5.5	 25
 36	 11	38.3	7.1	 20
 37	 11	34.0	6.1	 25
 38	 11	37.0	5.9	 25
 39	 11	36.3	7.3	 20
 40	 11	34.0	6.6	 25
 41	 11	35.3	6.7	 20
 42	 11	31.3	4.0	 16
 43	 11	35.0	6.7	 20
 44	 11	34.0	5.9	 25
 45	 11	36.0	5.0	 20
 46	 11	37.0	5.3	 25
 47	 11	35.0	5.5	 25
 48	 11	37.3	8.8	 20
 49	 11	38.0	5.4	 25
 50	 11	35.0	5.6	 25
 51	 11	43.3	10.5	 16
 52	 11	38.0	6.8	 20
 53	 11	33.3	4.2	 20
 54	 11	38.0	6.8	 20
 55	 11	35.0	8.2	 25
 56	 11	37.0	8.2	 25
 57	 11	40.0	9.3	 20
 58	 11	38.0	6.8	 25
 59	 11	38.0	6.2	 25
 60	 11	37.3	5.5	 20
 61	 11	39.3	6.9	 20
 62	 11	36.3	8.1	 20
 63	 11	38.0	6.8	 16
 64	 11	35.0	7.2	 25
 65	 11	36.0	6.0	 25
 66	 11	40.3	7.0	 20
 67	 11	34.0	5.8	 25
 68	 11	37.0	4.9	 25
 69	 11	35.3	5.9	 20
 70	 11	42.0	6.9	 25
 71	 11	37.0	6.6	 20
 72	 11	36.3	6.7	 16
 73	 11	37.3	5.6	 20
 74	 11	36.0	6.2	 25
 75	 11	37.5	6.5	 20
 76	 11	38.0	6.3	 25
 77	 11	33.0	6.8	 25
 78	 11	36.5	6.9	 20
 79	 11	36.0	6.6	 25
 80	 11	38.0	7.9	 25
 81	 11	37.3	8.4	 16
 82	 11	38.0	6.6	 20
 83	 11	41.0	7.2	 16
 84	 11	38.0	7.1	 25
 85	 11	39.0	6.0	 25
 86	 11	38.3	6.4	 20
 87	 11	38.0	6.2	 25
 88	 11	38.0	7.3	 25
 89	 11	36.0	6.1	 20
 90	 11	33.5	5.1	 20
 91	 11	40.0	7.0	 20
 92	 11	34.0	5.8	 16
 93	 11	34.3	4.7	 20
 94	 11	36.0	6.2	 25
 95	 11	36.0	7.4	 20
 96	 11	37.0	5.7	 25
 97	 11	36.0	8.4	 25
 98	 11	34.3	5.5	 20
 99	 11	37.0	5.5	 25
100	 11	38.0	7.6	 20
101	 11	37.8	8.3	 16
102	 11	38.3	7.7	 20
103	 11	37.5	6.2	 20
104	 11	42.0	8.0	 20
105	 11	37.0	6.3	 25
106	 11	40.0	8.3	 25
107	 11	35.3	4.5	 20
108	 11	37.0	4.9	 25
109	 11	38.0	5.7	 25
110	 11	35.5	6.3	 16
111	 11	37.3	4.6	 20
112	 11	35.3	6.8	 20
113	 11	34.8	5.9	 20
114	 11	34.0	7.1	 25
115	 11	39.0	7.0	 25
116	 11	43.3	8.3	 20
117	 11	38.0	6.4	 25
118	 11	38.0	6.1	 25
119	 11	35.3	7.3	 20
120	 11	40.3	7.1	 20
121	 11	34.8	6.8	 20
122	 11	39.0	7.3	 16
123	 11	38.0	5.9	 25
124	 11	38.0	7.1	 25
125	 11	38.8	6.1	 20
126	 11	36.0	5.5	 25
127	 11	38.0	6.3	 25
128	 11	40.0	6.3	 20
129	 11	37.0	5.4	 25
130	 11	42.3	9.6	 20
131	 11	41.5	6.8	 16
132	 11	42.0	8.1	 20
133	 11	41.0	5.9	 25
134	 11	38.0	8.7	 20
135	 11	42.0	6.2	 25
136	 11	40.0	7.0	 25
137	 11	44.0	7.7	 20
138	 11	38.0	7.2	 25
139	 11	42.0	5.7	 25
140	 11	42.8	6.8	 16
141	 11	41.0	5.3	 20
142	 11	43.5	8.2	 20
143	 11	44.0	10.2	 20
144	 11	42.0	6.8	 25
145	 11	62.0	14.5	 25
146	 11	105.5	30.7	 20
147	 11	106.0	29.4	 25
148	 11	62.0	13.0	 25
149	 11	42.0	10.6	 16
150	 11	40.3	6.5	 20
151	 11	41.3	7.2	 20
152	 11	44.0	9.0	 16
153	 11	41.0	7.4	 25
154	 11	40.0	5.5	 25
155	 11	41.3	5.7	 20
156	 11	38.0	7.1	 25
157	 11	38.0	6.0	 25
158	 11	34.3	5.9	 20
159	 11	40.8	6.2	 20
160	 11	40.0	6.8	 20
161	 11	41.0	8.7	 16
162	 11	41.3	6.7	 20
163	 11	42.5	6.8	 20
164	 11	48.0	6.8	 25
165	 11	46.0	7.6	 25
166	 11	47.0	8.7	 20
167	 11	43.0	7.9	 25
168	 11	41.0	7.1	 25
169	 11	36.5	6.8	 16
170	 11	43.0	6.9	 20
171	 11	43.5	6.2	 20
172	 11	48.8	9.2	 20
173	 11	52.0	6.5	 25
174	 11	64.0	30.1	 25
175	 11	80.8	19.7	 20
176	 11	164.0	58.2	 25
177	 11	112.0	36.3	 25
178	 11	46.8	11.2	 20
179	 11	48.3	6.4	 20
180	 11	39.5	7.2	 20
181	 11	42.8	9.0	 16
182	 11	40.0	7.8	 25
183	 11	35.0	5.6	 25
184	 11	35.0	5.9	 20
185	 11	37.0	6.5	 25
186	 11	36.0	5.7	 25
187	 11	43.0	7.9	 20
188	 11	36.0	5.9	 25
189	 11	35.5	6.5	 20
190	 11	37.5	6.9	 16
191	 11	39.3	8.3	 20
192	 11	35.0	7.2	 25
193	 11	39.0	6.7	 20
194	 11	37.0	6.7	 25
195	 11	38.0	6.9	 25
196	 11	33.3	5.7	 20
197	 11	33.0	5.9	 25
198	 11	39.0	6.3	 25
199	 11	36.3	8.7	 16
200	 11	41.0	8.4	 20
201	 11	39.0	6.3	 20
202	 11	34.8	5.9	 20
203	 11	37.0	6.0	 25
204	 11	36.0	5.5	 25
205	 11	39.3	6.6	 20
206	 11	36.0	6.4	 25
207	 11	38.0	7.5	 25
208	 11	35.0	6.2	 20
209	 11	38.3	4.2	 20
210	 11	35.0	6.1	 20
211	 11	40.3	6.8	 16
212	 11	40.0	7.5	 25
213	 11	36.0	6.4	 25
214	 11	39.3	7.1	 20
215	 11	43.0	7.1	 25
216	 11	40.0	5.7	 25
217	 11	39.8	6.8	 20
218	 11	46.5	8.5	 20
219	 11	45.0	6.8	 20
220	 11	41.3	6.2	 16
221	 11	37.3	6.4	 20
222	 11	37.0	5.6	 25
223	 11	37.0	6.1	 20
224	 11	34.0	5.1	 25
225	 11	38.0	4.8	 25
226	 11	34.0	5.7	 20
227	 11	38.0	5.6	 25
228	 11	37.0	5.9	 20
229	 11	35.5	4.3	 16
230	 11	37.0	7.2	 20
231	 11	33.3	5.4	 20
232	 11	34.0	4.4	 20
233	 11	35.0	5.7	 25
234	 11	40.0	6.4	 25
235	 11	40.0	5.8	 20
236	 11	36.0	5.9	 25
237	 11	40.0	6.9	 25
238	 11	33.3	4.5	 16
239	 11	37.0	5.6	 20
240	 11	37.5	6.8	 20
241	 11	38.5	7.3	 20
242	 11	37.0	7.4	 25
243	 11	37.5	6.7	 20
244	 11	37.0	7.5	 25
245	 11	36.0	6.3	 25
246	 11	36.3	5.4	 20
247	 11	37.0	5.8	 25
248	 11	36.0	7.1	 20
249	 11	37.8	5.4	 16
250	 11	39.3	8.1	 20
251	 11	39.0	7.0	 25
252	 11	37.5	6.9	 20
253	 11	39.0	6.5	 25
254	 11	36.0	6.1	 25
255	 11	34.0	5.5	 20
256	 11	38.0	7.4	 25
257	 11	38.0	5.7	 25
258	 11	42.5	9.6	 16
259	 11	40.0	7.5	 20
260	 11	35.3	6.3	 20
261	 11	38.0	7.1	 20
262	 11	41.0	8.6	 25
263	 11	39.0	7.4	 25
264	 11	35.3	4.8	 20
265	 11	39.0	5.5	 25
266	 11	38.0	7.8	 25
267	 11	44.3	8.7	 20
268	 11	40.5	9.8	 20
269	 11	40.0	8.2	 20
270	 11	38.0	7.4	 16
271	 11	40.0	7.2	 25
272	 11	37.0	6.5	 25
273	 11	36.0	5.6	 20
274	 11	36.0	5.1	 25
275	 11	41.0	8.4	 25
276	 11	40.0	5.6	 20
277	 11	39.0	7.3	 20
278	 11	37.3	5.1	 20
279	 11	41.3	7.9	 16
280	 11	37.0	6.2	 20
281	 11	37.0	6.1	 25
282	 11	40.3	6.3	 20
283	 11	36.0	5.6	 25
284	 11	38.0	6.0	 25
285	 11	39.3	7.7	 20
286	 11	39.0	6.9	 25
287	 11	34.5	5.6	 20
288	 11	37.5	6.7	 16
289	 11	36.3	5.3	 20
290	 11	39.3	8.6	 20
291	 11	41.5	8.1	 20
292	 11	33.0	5.0	 25
293	 11	39.0	6.4	 25
294	 11	38.5	6.2	 20
295	 11	39.0	5.3	 25
296	 11	37.0	7.0	 25
297	 11	34.0	6.2	 16
298	 11	38.0	4.7	 20
299	 11	40.0	6.9	 20
300	 11	36.3	6.8	 20
301	 11	38.0	5.4	 25
302	 11	40.0	7.2	 25
303	 11	38.0	4.3	 20
304	 11	40.0	6.5	 25
305	 11	39.0	6.7	 25
306	 11	38.3	6.4	 20
307	 11	39.3	6.1	 20
308	 11	38.3	6.8	 20
309	 11	36.0	7.0	 16
310	 11	39.0	6.7	 25
311	 11	37.0	5.8	 25
312	 11	39.3	7.0	 20
313	 11	36.0	6.7	 25
314	 11	43.0	6.2	 25
315	 11	37.5	7.3	 20
316	 11	39.0	5.0	 25
317	 11	37.3	7.0	 20
318	 11	43.0	6.7	 16
319	 11	35.3	8.1	 20
320	 11	39.0	6.0	 25
321	 11	39.3	6.0	 20
322	 11	40.0	5.4	 25
323	 11	40.0	6.4	 20
324	 11	35.0	6.0	 25
325	 11	37.0	6.5	 25
326	 11	36.5	6.9	 20
327	 11	41.8	7.0	 20
328	 11	40.5	6.7	 20
329	 11	40.0	4.9	 16
330	 11	40.0	5.9	 25
331	 11	36.0	5.5	 25
332	 11	34.3	4.4	 20
333	 11	44.0	7.2	 25
334	 11	42.0	6.2	 25
335	 11	42.3	7.5	 20
336	 11	39.0	5.5	 25
337	 11	40.0	5.9	 20
338	 11	37.5	5.5	 16
339	 11	37.0	4.4	 20
340	 11	38.0	7.0	 25
341	 11	37.5	5.2	 20
342	 11	38.0	5.7	 25
343	 11	37.0	7.8	 25
344	 11	35.0	7.5	 20
345	 11	42.0	6.4	 25
346	 11	37.3	4.8	 20
347	 11	40.3	8.7	 16
348	 11	39.0	6.3	 20
349	 11	40.0	7.9	 20
350	 11	38.0	5.8	 20
351	 11	37.0	7.1	 25
352	 11	41.0	7.6	 25
353	 11	44.0	8.9	 20
354	 11	40.0	8.3	 25
355	 11	42.0	6.8	 25
356	 11	37.5	7.2	 16
357	 11	38.3	9.0	 20
358	 11	36.8	7.3	 20
359	 11	36.3	5.9	 16
360	 11	39.0	5.8	 25
361	 11	37.0	6.4	 25
362	 11	40.0	9.1	 20
363	 11	39.0	7.8	 25
364	 11	40.0	6.1	 25
365	 11	38.3	5.9	 20
366	 11	40.8	7.9	 20
367	 11	37.3	7.1	 20
368	 11	35.3	6.2	 16
369	 11	40.0	7.0	 25
370	 11	37.0	6.3	 25
371	 11	38.8	5.6	 20
372	 11	37.0	7.2	 25
373	 11	38.0	6.3	 25
374	 11	36.3	6.8	 20
375	 11	36.0	7.1	 25
376	 11	35.0	5.8	 20
377	 11	37.0	6.1	 16
378	 11	38.5	6.5	 20
379	 11	37.0	5.5	 25
380	 11	38.3	6.7	 20
381	 11	39.0	7.4	 25
382	 11	37.0	6.5	 25
383	 11	40.3	8.2	 20
384	 11	42.0	7.0	 25
385	 11	39.0	6.4	 25
386	 11	38.0	4.9	 16
387	 11	39.0	7.7	 20
388	 11	38.5	6.4	 20
389	 11	36.3	6.6	 20
390	 11	40.0	5.9	 25
391	 11	39.0	4.6	 25
392	 11	37.3	6.2	 20
393	 11	37.0	6.5	 25
394	 11	36.0	7.2	 25
395	 11	40.0	7.1	 20
396	 11	39.0	7.0	 20
397	 11	41.0	6.6	 20
398	 11	39.3	6.9	 16
399	 11	39.0	6.9	 25
400	 11	37.0	5.3	 25
401	 11	37.5	6.4	 20
402	 11	40.0	6.4	 25
403	 11	37.5	8.2	 20
404	 11	43.0	11.3	 25
405	 11	40.8	7.4	 20
406	 11	36.0	5.3	 16
407	 11	36.3	6.9	 20
408	 11	38.0	7.2	 20
409	 11	42.5	6.7	 20
410	 11	43.0	7.4	 25
411	 11	39.0	7.0	 25
412	 11	38.5	7.2	 20
413	 11	37.0	6.5	 25
414	 11	37.0	5.4	 25
415	 11	38.5	4.4	 16
416	 11	35.3	5.6	 20
417	 11	35.3	5.6	 20
418	 11	39.3	6.4	 16
419	 11	39.0	6.8	 25
420	 11	39.0	8.5	 25
421	 11	39.0	5.9	 20
422	 11	38.0	9.8	 25
423	 11	39.0	7.7	 25
424	 11	39.0	6.7	 20
425	 11	37.0	6.1	 20
426	 11	35.3	5.6	 20
427	 11	37.3	6.6	 16
428	 11	40.0	7.6	 25
429	 11	39.0	7.0	 25
430	 11	36.0	4.7	 20
431	 11	37.0	5.6	 25
432	 11	37.0	6.4	 25
433	 11	38.5	7.2	 20
434	 11	38.0	7.3	 25
435	 11	36.3	4.9	 20
436	 11	35.8	7.9	 16
437	 11	37.0	6.1	 20
438	 11	41.0	9.3	 25
439	 11	39.3	6.0	 20
440	 11	37.0	6.5	 25
441	 11	38.0	8.4	 25
442	 11	36.0	5.3	 20
443	 11	37.0	7.9	 25
444	 11	38.0	6.1	 25
445	 11	37.0	6.6	 16
446	 11	39.3	6.0	 20
447	 11	40.0	7.8	 20
448	 11	37.5	6.2	 20
449	 11	40.0	8.7	 25
450	 11	41.0	6.4	 25
451	 11	41.5	6.9	 20
452	 11	38.0	4.9	 25
453	 11	39.0	6.8	 25
454	 11	42.3	8.4	 20
455	 11	37.3	8.4	 20
456	 11	37.3	5.2	 20
457	 11	37.0	5.9	 16
458	 11	41.0	6.7	 25
459	 11	39.0	5.9	 25
460	 11	37.5	8.7	 20
461	 11	35.0	5.1	 25
462	 11	33.0	6.9	 25
463	 11	38.3	6.6	 20
464	 11	38.0	6.5	 25
465	 11	38.3	5.9	 20
466	 11	39.3	6.6	 16
467	 11	37.0	6.5	 20
468	 11	44.0	8.4	 25
469	 11	36.3	4.5	 20
470	 11	38.0	7.5	 25
471	 11	36.0	5.6	 25
472	 11	36.3	6.2	 20
473	 11	40.0	6.4	 25
474	 11	35.3	5.7	 20
475	 11	39.0	7.1	 16
476	 11	37.8	5.7	 20
477	 11	37.3	7.5	 20
478	 11	39.0	7.2	 20
479	 11	39.0	8.6	 25
480	 11	41.0	7.7	 20
481	 11	39.0	6.4	 25
482	 11	39.0	7.1	 25
483	 11	36.0	5.6	 20
484	 11	40.0	6.8	 20
485	 11	39.3	5.7	 20
486	 11	38.3	6.8	 16
487	 11	39.5	6.4	 20
488	 11	40.0	5.4	 25
489	 11	38.0	6.8	 20
490	 11	40.0	7.4	 25
491	 11	40.0	6.6	 25
492	 11	37.3	6.5	 20
493	 11	41.0	6.7	 25
494	 11	37.3	6.5	 20
495	 11	36.0	5.6	 16
496	 11	38.3	5.2	 20
497	 11	40.0	6.6	 25
498	 11	37.3	7.1	 20
499	 11	36.0	7.0	 25
500	 11	35.0	5.2	 25
501	 11	40.3	7.8	 20
502	 11	34.0	5.3	 25
503	 11	40.0	6.2	 25
504	 11	34.8	4.2	 16
505	 11	39.3	7.0	 20
506	 11	38.3	6.9	 20
507	 11	40.0	7.6	 20
508	 11	40.0	6.9	 25
509	 11	37.0	6.6	 25
510	 11	36.3	6.0	 20
511	 11	37.0	7.5	 25
512	 11	41.0	7.6	 25
513	 11	35.8	5.2	 20
514	 11	41.3	8.6	 20
515	 11	40.3	7.2	 20
516	 11	43.0	5.8	 16
517	 11	37.0	6.5	 25
518	 11	40.0	6.1	 25
519	 11	36.0	5.3	 20
520	 11	36.0	6.4	 25
521	 11	36.0	6.9	 25
522	 11	39.5	7.5	 20
523	 11	40.0	6.5	 25
524	 11	38.3	5.5	 20
525	 11	38.5	5.3	 16
526	 11	39.0	5.9	 20
527	 11	40.0	6.5	 25
528	 11	39.8	7.0	 20
529	 11	38.0	6.5	 25
530	 11	37.0	4.8	 25
531	 11	34.5	5.8	 20
532	 11	38.0	6.9	 25
533	 11	35.0	7.8	 20
534	 11	36.0	4.3	 16
535	 11	38.3	8.6	 20
536	 11	231.8	504.6	 20
537	 11	39.0	7.0	 20
538	 11	35.0	5.5	 25
539	 11	39.0	6.3	 25
540	 11	38.0	6.4	 20
541	 11	41.0	8.5	 25
542	 11	38.0	6.5	 25
543	 11	40.0	4.3	 16
544	 11	40.0	7.4	 20
545	 11	37.5	5.5	 20
546	 11	36.3	7.8	 16
547	 11	41.0	7.9	 25
548	 11	38.0	5.0	 25
549	 11	36.5	6.1	 20
550	 11	40.0	7.8	 25
551	 11	38.0	6.8	 25
552	 11	40.3	7.9	 20
553	 11	38.8	5.5	 20
554	 11	35.0	4.6	 20
555	 11	39.8	6.1	 16
556	 11	38.0	7.6	 25
557	 11	39.0	8.4	 25
558	 11	37.5	5.8	 20
559	 11	37.0	6.9	 25
560	 11	39.0	4.5	 20
561	 11	39.0	4.3	 25
562	 11	39.0	6.6	 25
563	 11	37.0	7.1	 16
564	 11	36.3	5.0	 20
565	 11	41.3	6.1	 20
566	 11	33.5	6.7	 20
567	 11	42.0	7.0	 25
568	 11	39.0	7.1	 25
569	 11	37.3	6.9	 20
570	 11	37.0	5.6	 25
571	 11	40.0	8.7	 25
572	 11	39.3	6.8	 20
573	 11	42.3	9.0	 20
574	 11	34.3	6.6	 20
575	 11	45.3	8.5	 16
576	 11	37.0	6.4	 25
577	 11	36.0	6.1	 25
578	 11	35.5	6.3	 20
579	 11	36.0	6.8	 25
580	 11	41.0	7.5	 25
581	 11	38.3	8.4	 20
582	 11	37.0	5.3	 25
583	 11	39.3	9.4	 20
584	 11	37.5	7.4	 16
585	 11	40.3	5.5	 20
586	 11	38.0	7.6	 25
587	 11	37.5	6.8	 20
588	 11	38.0	6.3	 25
589	 11	39.0	7.4	 25
590	 11	38.3	8.2	 20
591	 11	36.0	7.4	 25
592	 11	38.0	7.3	 25
593	 11	39.3	8.0	 16
594	 11	41.0	8.2	 20
595	 11	38.3	6.6	 20
596	 11	35.5	6.4	 20
597	 11	39.0	7.7	 25
598	 11	37.0	6.2	 25
599	 11	39.5	6.8	 20
600	 11	38.0	7.1	 25
601	 11	37.0	6.7	 25
602	 11	38.3	6.7	 16
603	 11	38.3	7.4	 20
604	 11	39.0	5.8	 20
605	 11	40.5	5.9	 16
606	 11	39.0	7.6	 25
607	 11	39.0	7.8	 25
608	 11	37.3	6.7	 20
609	 11	37.0	6.8	 25
610	 11	37.0	4.4	 25
611	 11	36.0	7.2	 20
612	 11	36.5	7.6	 20
613	 11	38.0	6.6	 20
614	 11	33.3	5.5	 16
615	 11	39.3	8.1	 20
616	 11	39.0	7.8	 25
617	 11	40.0	8.3	 20
618	 11	38.0	6.3	 25
619	 11	38.0	6.2	 25
620	 11	31.3	4.6	 20
621	 11	37.0	5.7	 25
622	 11	39.0	7.8	 20
623	 11	40.3	5.6	 16
624	 11	41.8	7.6	 20
625	 11	39.0	6.3	 25
626	 11	35.3	5.5	 20
627	 11	38.0	6.3	 25
628	 11	37.0	7.0	 25
629	 11	35.0	4.5	 20
630	 11	40.0	9.6	 25
631	 11	37.0	7.0	 25
632	 11	37.3	6.9	 16
633	 11	40.0	6.7	 20
634	 11	38.0	4.8	 20
635	 11	38.0	6.3	 20
636	 11	36.0	6.1	 25
637	 11	39.0	6.4	 25
638	 11	36.0	5.4	 20
639	 11	55.0	8.5	 25
  0	 12	1850.8	204.9	 20
  1	 12	111.0	14.0	 25
  2	 12	72.0	11.3	 25
  3	 12	131.5	21.2	 20
  4	 12	45.0	7.8	 25
  5	 12	92.3	15.6	 20
  6	 12	117.5	14.5	 16
  7	 12	236.0	43.9	 20
  8	 12	172.0	24.5	 25
  9	 12	199.0	30.0	 20
 10	 12	91.0	17.3	 25
 11	 12	82.0	12.4	 25
 12	 12	62.5	9.8	 20
 13	 12	54.0	10.5	 25
 14	 12	47.0	6.3	 25
 15	 12	112.0	18.1	 16
 16	 12	64.3	11.1	 20
 17	 12	77.3	11.2	 20
 18	 12	45.0	7.1	 20
 19	 12	43.0	8.0	 25
 20	 12	91.0	11.4	 25
 21	 12	52.5	9.9	 20
 22	 12	82.0	14.0	 25
 23	 12	231.0	32.1	 25
 24	 12	167.0	20.6	 20
 25	 12	135.5	23.0	 20
 26	 12	43.5	6.3	 20
 27	 12	52.8	6.3	 16
 28	 12	81.0	14.6	 25
 29	 12	181.0	27.1	 25
 30	 12	141.3	17.9	 20
 31	 12	127.0	25.1	 25
 32	 12	98.0	18.6	 25
 33	 12	92.5	11.8	 20
 34	 12	66.0	11.3	 25
 35	 12	98.0	17.9	 20
 36	 12	52.8	11.2	 16
 37	 12	63.5	12.0	 20
 38	 12	199.0	39.2	 25
 39	 12	123.5	16.9	 20
 40	 12	183.0	42.7	 25
 41	 12	90.0	13.1	 25
 42	 12	177.5	21.4	 20
 43	 12	208.0	36.3	 25
 44	 12	132.5	18.8	 20
 45	 12	46.3	8.3	 16
 46	 12	56.3	8.9	 20
 47	 12	67.8	11.1	 20
 48	 12	91.5	15.7	 20
 49	 12	71.0	9.2	 25
 50	 12	67.0	12.4	 25
 51	 12	84.8	13.8	 20
 52	 12	74.0	13.4	 25
 53	 12	185.0	29.8	 25
 54	 12	284.3	33.6	 16
 55	 12	105.8	18.6	 20
 56	 12	51.5	7.1	 20
 57	 12	53.3	7.9	 16
 58	 12	47.0	5.9	 25
 59	 12	116.5	17.5	 20
 60	 12	51.0	7.3	 25
 61	 12	93.0	19.8	 25
 62	 12	172.3	24.8	 20
 63	 12	119.0	26.2	 25
 64	 12	135.8	20.4	 20
 65	 12	47.5	7.8	 16
 66	 12	95.3	17.3	 20
 67	 12	201.0	28.2	 25
 68	 12	203.3	29.2	 20
 69	 12	62.0	10.4	 25
 70	 12	91.0	20.2	 25
 71	 12	601.8	77.7	 20
 72	 12	264.0	40.2	 25
 73	 12	85.0	12.8	 25
 74	 12	110.3	21.5	 16
 75	 12	64.3	13.6	 20
 76	 12	161.3	25.5	 20
 77	 12	239.3	30.5	 20
 78	 12	57.0	7.6	 25
 79	 12	58.0	9.2	 25
 80	 12	187.3	15.4	 20
 81	 12	47.0	7.2	 25
 82	 12	114.0	18.2	 25
 83	 12	371.8	70.7	 20
 84	 12	85.3	16.8	 20
 85	 12	78.0	11.6	 20
 86	 12	190.0	27.7	 16
 87	 12	379.0	41.9	 25
 88	 12	217.0	31.7	 25
 89	 12	97.5	11.4	 20
 90	 12	208.0	29.8	 25
 91	 12	338.0	45.5	 25
 92	 12	318.5	38.6	 20
 93	 12	78.0	10.9	 25
 94	 12	95.3	22.4	 20
 95	 12	265.3	23.7	 16
 96	 12	68.5	11.8	 20
 97	 12	48.0	6.3	 25
 98	 12	67.0	9.3	 20
 99	 12	69.0	12.2	 25
100	 12	50.0	8.6	 25
101	 12	313.8	44.5	 20
102	 12	447.0	80.8	 25
103	 12	66.0	14.0	 25
104	 12	79.8	9.2	 16
105	 12	144.3	19.0	 20
106	 12	92.3	12.9	 20
107	 12	112.0	14.8	 20
108	 12	67.0	9.0	 25
109	 12	49.0	6.5	 25
110	 12	139.0	13.0	 20
111	 12	119.0	18.6	 25
112	 12	164.0	39.4	 25
113	 12	259.5	23.2	 16
114	 12	101.5	16.1	 20
115	 12	106.5	18.4	 20
116	 12	269.5	24.1	 16
117	 12	68.0	13.2	 25
118	 12	144.0	24.8	 25
119	 12	111.3	15.2	 20
120	 12	71.0	9.8	 25
121	 12	246.0	36.1	 25
122	 12	467.8	70.5	 20
123	 12	341.5	51.1	 20
124	 12	212.3	46.1	 20
125	 12	103.3	13.8	 16
126	 12	205.0	30.4	 25
127	 12	558.0	96.4	 25
128	 12	502.3	39.7	 20
129	 12	759.0	86.3	 25
130	 12	1042.0	90.1	 25
131	 12	1153.3	104.7	 20
132	 12	655.0	110.8	 25
133	 12	579.8	70.9	 20
134	 12	326.3	31.3	 16
135	 12	345.3	39.9	 20
136	 12	367.0	40.7	 25
137	 12	612.0	43.8	 20
138	 12	589.0	69.7	 25
139	 12	637.8	62.9	 20
140	 12	446.0	71.1	 25
141	 12	2782.0	369.2	 25
142	 12	890.3	137.1	 20
143	 12	182.3	34.9	 20
144	 12	288.0	34.1	 20
145	 12	1937.5	134.1	 16
146	 12	1318.0	224.7	 25
147	 12	803.0	101.6	 25
148	 12	311.8	33.5	 20
149	 12	871.0	141.9	 25
150	 12	660.0	111.3	 25
151	 12	1735.8	314.5	 20
152	 12	721.0	156.5	 25
153	 12	117.8	22.6	 20
154	 12	1240.5	79.6	 16
155	 12	1048.5	165.0	 20
156	 12	1310.0	194.2	 25
157	 12	205.3	23.1	 20
158	 12	302.0	50.9	 25
159	 12	352.0	52.7	 25
160	 12	386.5	45.8	 20
161	 12	1061.0	193.9	 25
162	 12	231.0	39.4	 25
163	 12	2446.8	139.8	 16
164	 12	2948.3	429.4	 20
165	 12	2884.8	372.2	 20
166	 12	922.5	75.3	 20
167	 12	2522.0	345.9	 25
168	 12	1041.0	147.2	 25
169	 12	499.5	64.5	 20
170	 12	356.0	50.0	 25
171	 12	607.0	100.0	 25
172	 12	1367.3	119.9	 16
173	 12	1766.0	225.1	 20
174	 12	584.0	70.9	 20
175	 12	1301.0	100.6	 16
176	 12	2175.0	257.3	 25
177	 12	1170.0	140.9	 25
178	 12	89.3	12.6	 20
179	 12	826.0	152.0	 25
180	 12	144.0	26.7	 25
181	 12	50.0	7.4	 20
182	 12	59.8	9.5	 20
183	 12	64.5	8.9	 20
184	 12	46.3	8.8	 16
185	 12	44.0	7.0	 20
186	 12	52.0	9.2	 25
187	 12	56.3	7.1	 20
188	 12	41.0	6.9	 25
189	 12	70.0	11.0	 25
190	 12	107.0	15.9	 20
191	 12	47.0	9.6	 25
192	 12	53.0	9.0	 20
193	 12	46.5	5.7	 16
194	 12	43.3	6.8	 20
195	 12	43.0	6.4	 25
196	 12	43.0	7.0	 20
197	 12	46.0	10.1	 25
198	 12	47.0	8.0	 25
199	 12	43.0	9.4	 20
200	 12	47.0	11.1	 25
201	 12	48.0	9.8	 25
202	 12	46.3	7.7	 16
203	 12	44.3	6.5	 20
204	 12	39.3	6.0	 20
205	 12	45.0	4.3	 20
206	 12	44.0	6.6	 25
207	 12	52.0	9.8	 25
208	 12	67.3	19.4	 20
209	 12	118.0	17.3	 25
210	 12	76.0	12.9	 25
211	 12	109.8	17.3	 20
212	 12	53.3	9.1	 20
213	 12	45.0	6.0	 20
214	 12	102.5	11.3	 16
215	 12	46.0	6.9	 25
216	 12	45.0	6.9	 25
217	 12	52.3	8.7	 20
218	 12	58.0	9.1	 25
219	 12	70.8	12.9	 20
220	 12	45.0	8.2	 25
221	 12	53.0	8.8	 25
222	 12	63.3	11.9	 16
223	 12	52.5	9.5	 20
224	 12	45.8	9.6	 20
225	 12	47.0	7.4	 20
226	 12	48.0	10.7	 25
227	 12	47.0	8.7	 25
228	 12	48.0	8.8	 20
229	 12	49.0	8.4	 25
230	 12	49.0	8.8	 25
231	 12	42.5	6.1	 20
232	 12	56.8	9.7	 20
233	 12	48.0	7.6	 20
234	 12	67.3	8.7	 16
235	 12	89.0	11.3	 25
236	 12	49.0	8.5	 25
237	 12	48.0	8.3	 20
238	 12	43.0	6.5	 25
239	 12	56.0	9.6	 25
240	 12	42.0	6.2	 20
241	 12	46.8	9.6	 20
242	 12	56.5	8.7	 20
243	 12	78.5	12.7	 16
244	 12	47.0	8.0	 20
245	 12	51.0	7.1	 25
246	 12	47.0	7.3	 20
247	 12	44.0	7.0	 25
248	 12	43.0	7.9	 25
249	 12	58.0	11.0	 20
250	 12	48.0	7.0	 25
251	 12	48.5	8.4	 20
252	 12	46.0	7.8	 16
253	 12	44.3	7.7	 20
254	 12	50.0	7.1	 25
255	 12	48.3	9.7	 20
256	 12	48.0	11.1	 25
257	 12	47.0	7.0	 25
258	 12	48.3	8.6	 20
259	 12	47.0	6.9	 25
260	 12	47.0	8.7	 25
261	 12	54.3	10.2	 16
262	 12	64.3	11.7	 20
263	 12	55.3	10.6	 20
264	 12	75.5	11.4	 20
265	 12	47.0	6.6	 25
266	 12	46.0	5.8	 25
267	 12	49.0	9.6	 20
268	 12	51.0	8.8	 25
269	 12	68.0	9.6	 25
270	 12	61.5	9.4	 20
271	 12	56.5	9.3	 20
272	 12	45.3	5.5	 20
273	 12	47.0	9.7	 16
274	 12	48.0	9.4	 25
275	 12	44.0	7.4	 25
276	 12	45.0	6.6	 20
277	 12	51.0	8.7	 25
278	 12	67.0	10.3	 25
279	 12	124.8	14.7	 20
280	 12	300.0	38.8	 25
281	 12	47.0	7.6	 20
282	 12	46.3	5.5	 16
283	 12	48.3	8.9	 20
284	 12	49.0	8.2	 25
285	 12	50.0	8.7	 20
286	 12	44.0	6.3	 25
287	 12	45.0	7.4	 25
288	 12	65.0	9.9	 20
289	 12	70.0	12.4	 25
290	 12	92.0	12.8	 25
291	 12	75.3	9.0	 16
292	 12	62.3	13.2	 20
293	 12	58.3	7.4	 20
294	 12	48.0	7.0	 20
295	 12	47.0	7.3	 25
296	 12	48.0	6.9	 25
297	 12	46.5	7.8	 20
298	 12	51.0	9.7	 25
299	 12	51.0	9.8	 20
300	 12	59.3	10.7	 20
301	 12	50.3	7.3	 20
302	 12	43.5	5.5	 16
303	 12	45.8	6.7	 20
304	 12	49.0	8.0	 25
305	 12	45.3	7.3	 20
306	 12	43.0	7.2	 25
307	 12	60.0	9.2	 25
308	 12	58.8	9.9	 20
309	 12	54.0	7.7	 25
310	 12	61.3	8.3	 20
311	 12	51.3	6.3	 16
312	 12	47.3	6.2	 20
313	 12	52.3	8.2	 20
314	 12	44.0	7.0	 20
315	 12	76.0	10.7	 25
316	 12	85.0	13.9	 25
317	 12	50.3	7.7	 20
318	 12	45.0	6.1	 25
319	 12	44.0	6.4	 25
320	 12	45.0	7.5	 16
321	 12	45.0	6.2	 20
322	 12	52.3	8.8	 20
323	 12	67.0	10.0	 20
324	 12	45.0	11.0	 25
325	 12	47.0	10.2	 25
326	 12	45.0	6.6	 20
327	 12	66.0	9.3	 25
328	 12	59.0	7.9	 25
329	 12	50.3	8.7	 20
330	 12	45.0	5.6	 20
331	 12	46.0	7.7	 20
332	 12	75.5	7.3	 16
333	 12	57.0	9.6	 25
334	 12	80.0	12.9	 25
335	 12	312.5	27.6	 20
336	 12	57.0	12.1	 25
337	 12	51.0	9.6	 25
338	 12	48.3	7.6	 20
339	 12	49.0	8.1	 25
340	 12	47.0	6.5	 20
341	 12	83.5	13.3	 16
342	 12	104.5	16.3	 20
343	 12	58.0	10.6	 25
344	 12	68.0	9.2	 20
345	 12	65.0	8.9	 25
346	 12	50.0	8.7	 25
347	 12	52.3	5.9	 20
348	 12	80.0	15.7	 25
349	 12	47.0	6.3	 25
350	 12	60.8	11.7	 16
351	 12	50.8	10.0	 20
352	 12	72.8	11.7	 20
353	 12	73.0	10.3	 20
354	 12	64.0	9.6	 25
355	 12	97.0	16.2	 25
356	 12	54.3	7.3	 20
357	 12	61.0	8.0	 25
358	 12	84.0	11.2	 25
359	 12	98.5	13.1	 20
360	 12	53.0	8.2	 20
361	 12	46.5	8.8	 20
362	 12	123.3	12.6	 16
363	 12	47.0	8.7	 25
364	 12	46.0	6.8	 25
365	 12	42.3	6.3	 20
366	 12	49.0	7.2	 25
367	 12	55.0	7.5	 25
368	 12	59.3	8.6	 20
369	 12	57.5	8.8	 20
370	 12	62.5	9.7	 20
371	 12	78.8	12.2	 16
372	 12	51.0	5.8	 20
373	 12	95.0	12.7	 25
374	 12	51.0	8.6	 20
375	 12	89.0	12.5	 25
376	 12	82.0	10.7	 25
377	 12	49.0	8.0	 20
378	 12	51.0	10.1	 25
379	 12	51.0	9.4	 16
380	 12	46.3	7.2	 20
381	 12	47.0	7.0	 20
382	 12	49.3	5.6	 20
383	 12	47.0	9.0	 25
384	 12	79.0	11.7	 25
385	 12	53.8	9.5	 20
386	 12	47.0	7.5	 25
387	 12	53.0	9.3	 25
388	 12	47.0	6.7	 20
389	 12	45.0	6.8	 20
390	 12	53.5	8.8	 20
391	 12	57.3	8.4	 16
392	 12	44.0	6.8	 25
393	 12	57.0	8.3	 25
394	 12	246.3	14.0	 20
395	 12	45.0	5.7	 25
396	 12	49.0	8.9	 25
397	 12	47.3	7.5	 20
398	 12	43.0	8.8	 25
399	 12	46.3	9.0	 20
400	 12	57.8	10.0	 16
401	 12	53.5	9.2	 20
402	 12	69.0	6.3	 25
403	 12	66.3	7.5	 20
404	 12	49.0	6.0	 25
405	 12	157.0	19.7	 25
406	 12	43.8	6.3	 20
407	 12	48.0	7.5	 25
408	 12	44.0	7.4	 25
409	 12	53.3	8.1	 16
410	 12	48.3	8.5	 20
411	 12	51.0	8.8	 20
412	 12	49.5	7.1	 20
413	 12	64.0	10.3	 25
414	 12	59.0	7.2	 25
415	 12	68.3	11.3	 20
416	 12	105.0	18.4	 25
417	 12	57.0	14.0	 25
418	 12	51.3	8.3	 20
419	 12	64.0	11.4	 20
420	 12	246.8	22.5	 20
421	 12	40.3	4.1	 16
422	 12	46.0	7.3	 25
423	 12	54.0	9.9	 25
424	 12	63.3	9.3	 20
425	 12	75.0	13.4	 25
426	 12	65.0	11.1	 25
427	 12	41.3	6.2	 20
428	 12	48.0	9.6	 20
429	 12	49.0	9.9	 20
430	 12	45.3	6.8	 16
431	 12	47.5	9.1	 20
432	 12	47.0	8.7	 25
433	 12	59.0	7.3	 20
434	 12	61.0	8.6	 25
435	 12	54.0	6.0	 25
436	 12	62.0	8.6	 20
437	 12	56.0	7.5	 25
438	 12	98.3	15.7	 20
439	 12	51.5	9.3	 16
440	 12	112.0	13.3	 20
441	 12	50.0	7.8	 20
442	 12	44.3	8.0	 20
443	 12	49.0	8.6	 25
444	 12	54.0	9.5	 25
445	 12	52.5	5.5	 20
446	 12	64.0	9.1	 25
447	 12	62.0	9.0	 25
448	 12	48.0	6.9	 16
449	 12	44.5	6.3	 20
450	 12	48.5	8.1	 20
451	 12	50.3	8.8	 20
452	 12	52.0	9.6	 25
453	 12	56.0	8.8	 25
454	 12	52.5	8.9	 20
455	 12	52.0	7.1	 25
456	 12	62.5	9.1	 20
457	 12	65.0	8.8	 25
458	 12	45.5	7.9	 20
459	 12	45.0	7.0	 16
460	 12	46.3	7.9	 20
461	 12	51.0	9.9	 25
462	 12	45.3	7.6	 20
463	 12	43.0	5.7	 25
464	 12	45.0	8.3	 25
465	 12	45.3	6.8	 20
466	 12	48.0	9.0	 25
467	 12	53.0	8.3	 25
468	 12	42.0	6.6	 16
469	 12	53.5	9.5	 20
470	 12	47.5	8.3	 20
471	 12	45.3	7.2	 20
472	 12	54.0	7.6	 25
473	 12	47.0	8.7	 25
474	 12	195.0	20.4	 20
475	 12	47.0	6.9	 25
476	 12	70.0	11.8	 25
477	 12	54.5	7.9	 20
478	 12	45.3	8.1	 20
479	 12	55.3	8.9	 20
480	 12	47.5	7.6	 16
481	 12	128.0	18.1	 25
482	 12	75.0	10.5	 25
483	 12	54.0	7.6	 20
484	 12	97.0	13.3	 25
485	 12	99.0	13.7	 25
486	 12	126.3	18.0	 20
487	 12	53.0	8.3	 25
488	 12	57.0	8.9	 20
489	 12	89.5	9.9	 16
490	 12	106.0	16.5	 20
491	 12	45.0	7.8	 25
492	 12	47.0	6.8	 20
493	 12	43.0	6.5	 25
494	 12	48.0	9.3	 25
495	 12	43.3	7.6	 20
496	 12	47.0	5.8	 25
497	 12	52.0	5.9	 20
498	 12	50.3	11.8	 16
499	 12	43.3	5.3	 20
500	 12	58.0	7.0	 20
501	 12	75.8	12.0	 20
502	 12	51.0	8.7	 25
503	 12	75.0	8.4	 25
504	 12	85.0	10.5	 20
505	 12	79.0	14.2	 25
506	 12	50.0	6.3	 25
507	 12	99.0	9.4	 16
508	 12	50.0	7.1	 20
509	 12	55.0	8.2	 20
510	 12	63.0	11.8	 20
511	 12	47.0	7.4	 25
512	 12	60.0	9.4	 25
513	 12	59.5	8.4	 20
514	 12	54.0	8.4	 25
515	 12	52.0	7.2	 25
516	 12	55.5	8.4	 20
517	 12	65.3	11.0	 20
518	 12	54.8	10.3	 20
519	 12	54.3	9.1	 16
520	 12	43.0	7.7	 25
521	 12	46.0	7.4	 25
522	 12	44.3	6.5	 20
523	 12	50.0	9.1	 25
524	 12	47.0	6.2	 25
525	 12	43.0	6.9	 20
526	 12	46.0	6.2	 25
527	 12	93.5	14.1	 20
528	 12	47.8	10.4	 16
529	 12	46.0	6.0	 20
530	 12	62.0	11.5	 25
531	 12	47.0	6.7	 20
532	 12	51.0	8.8	 25
533	 12	49.0	7.2	 25
534	 12	51.0	10.0	 20
535	 12	47.0	7.8	 25
536	 12	51.3	8.7	 20
537	 12	72.0	10.5	 20
538	 12	57.5	8.1	 20
539	 12	45.0	7.6	 16
540	 12	46.0	6.8	 25
541	 12	45.0	5.5	 25
542	 12	67.0	9.7	 20
543	 12	53.0	11.4	 25
544	 12	460.0	66.0	 25
545	 12	47.8	8.0	 20
546	 12	57.0	8.6	 25
547	 12	184.0	15.7	 20
548	 12	94.8	13.0	 16
549	 12	46.3	6.4	 20
550	 12	43.0	7.7	 25
551	 12	50.3	8.4	 20
552	 12	54.0	7.7	 25
553	 12	86.0	13.7	 25
554	 12	49.0	7.6	 20
555	 12	51.0	5.8	 25
556	 12	44.3	7.1	 20
557	 12	53.3	9.8	 16
558	 12	43.3	7.3	 20
559	 12	44.0	6.5	 20
560	 12	51.0	8.2	 20
561	 12	48.0	8.4	 25
562	 12	46.0	5.7	 25
563	 12	53.0	8.1	 20
564	 12	53.0	11.8	 25
565	 12	44.0	7.2	 25
566	 12	49.8	8.4	 16
567	 12	51.8	9.7	 20
568	 12	114.5	15.8	 20
569	 12	53.0	6.1	 16
570	 12	44.0	6.0	 25
571	 12	50.0	8.1	 25
572	 12	41.3	7.5	 20
573	 12	45.0	8.0	 25
574	 12	56.0	11.0	 25
575	 12	46.3	9.2	 20
576	 12	78.5	13.7	 20
577	 12	45.3	8.4	 20
578	 12	53.3	9.0	 16
579	 12	64.0	12.7	 25
580	 12	61.0	10.0	 25
581	 12	46.0	9.5	 20
582	 12	44.0	6.8	 25
583	 12	49.0	8.0	 25
584	 12	49.3	6.3	 20
585	 12	53.0	9.1	 25
586	 12	50.8	7.9	 20
587	 12	47.0	7.6	 16
588	 12	48.0	6.1	 20
589	 12	45.0	7.7	 25
590	 12	44.3	6.3	 20
591	 12	61.0	10.3	 25
592	 12	62.0	9.7	 25
593	 12	50.0	7.5	 20
594	 12	49.0	7.1	 25
595	 12	60.0	9.1	 25
596	 12	50.3	7.6	 16
597	 12	48.3	6.9	 20
598	 12	44.3	8.4	 20
599	 12	43.5	7.0	 20
600	 12	46.0	8.8	 25
601	 12	68.0	11.0	 25
602	 12	45.5	7.4	 20
603	 12	46.0	8.1	 25
604	 12	49.0	7.4	 25
605	 12	54.0	9.3	 20
606	 12	56.3	9.4	 20
607	 12	57.3	6.4	 20
608	 12	85.3	12.2	 16
609	 12	47.0	9.3	 25
610	 12	45.0	7.8	 25
611	 12	48.3	6.3	 20
612	 12	51.0	6.7	 25
613	 12	45.0	5.4	 25
614	 12	46.0	6.3	 20
615	 12	46.0	6.9	 25
616	 12	45.3	7.4	 16
617	 12	222.5	32.7	 20
618	 12	101.0	15.3	 20
619	 12	42.5	5.9	 20
620	 12	45.0	7.9	 25
621	 12	126.0	18.0	 25
622	 12	147.5	15.9	 20
623	 12	139.0	15.8	 25
624	 12	45.0	6.3	 25
625	 12	45.3	4.4	 16
626	 12	46.3	7.6	 20
627	 12	45.3	6.3	 20
628	 12	54.0	12.4	 16
629	 12	44.0	4.9	 25
630	 12	46.0	8.4	 25
631	 12	43.0	5.4	 20
632	 12	50.0	10.9	 25
633	 12	114.0	16.0	 25
634	 12	47.0	8.0	 20
635	 12	44.3	7.7	 20
636	 12	44.0	6.2	 20
637	 12	43.8	9.2	 16
638	 12	52.0	7.9	 25
639	 12	1205.0	352.4	 25
  0	 13	56.3	10.7	 16
  1	 13	55.0	9.3	 20
  2	 13	46.0	7.8	 25
  3	 13	112.3	12.7	 20
  4	 13	45.0	7.7	 25
  5	 13	64.0	9.2	 25
  6	 13	55.8	7.6	 20
  7	 13	114.0	17.9	 25
  8	 13	68.3	10.0	 20
  9	 13	71.3	9.2	 16
 10	 13	47.0	9.8	 20
 11	 13	67.8	19.7	 20
 12	 13	52.8	8.6	 20
 13	 13	45.0	7.6	 25
 14	 13	45.0	7.4	 25
 15	 13	46.0	6.0	 20
 16	 13	213.0	38.7	 25
 17	 13	48.0	9.8	 25
 18	 13	49.5	9.2	 16
 19	 13	45.0	7.4	 20
 20	 13	92.3	15.8	 20
 21	 13	51.0	9.5	 20
 22	 13	47.0	8.6	 25
 23	 13	71.0	11.1	 25
 24	 13	87.8	12.6	 20
 25	 13	74.0	10.4	 25
 26	 13	45.0	7.3	 25
 27	 13	46.3	6.2	 20
 28	 13	59.0	4.2	 20
 29	 13	66.3	9.4	 20
 30	 13	80.8	8.8	 16
 31	 13	62.0	11.0	 25
 32	 13	52.0	9.0	 25
 33	 13	53.5	6.7	 20
 34	 13	47.0	7.7	 25
 35	 13	54.3	10.4	 20
 36	 13	48.0	8.5	 25
 37	 13	52.0	10.2	 25
 38	 13	189.8	29.3	 16
 39	 13	61.5	10.4	 20
 40	 13	83.3	13.2	 20
 41	 13	56.5	7.6	 20
 42	 13	51.0	7.1	 25
 43	 13	148.0	21.2	 25
 44	 13	62.3	8.4	 20
 45	 13	51.0	9.5	 25
 46	 13	40.0	5.6	 25
 47	 13	48.0	9.0	 20
 48	 13	66.3	11.0	 20
 49	 13	54.3	13.2	 20
 50	 13	61.0	8.3	 16
 51	 13	55.0	10.2	 25
 52	 13	50.0	6.8	 25
 53	 13	57.3	9.8	 20
 54	 13	108.0	21.1	 25
 55	 13	49.0	7.1	 25
 56	 13	51.3	8.7	 20
 57	 13	49.0	9.1	 25
 58	 13	56.3	11.9	 20
 59	 13	125.3	16.0	 16
 60	 13	50.3	8.5	 20
 61	 13	56.0	10.3	 25
 62	 13	65.5	14.1	 20
 63	 13	51.0	7.4	 25
 64	 13	70.0	10.8	 25
 65	 13	54.5	9.3	 20
 66	 13	46.0	7.2	 25
 67	 13	59.0	11.8	 20
 68	 13	66.0	10.2	 16
 69	 13	64.5	8.3	 20
 70	 13	79.8	14.2	 20
 71	 13	220.5	24.8	 20
 72	 13	93.0	17.0	 25
 73	 13	49.0	8.4	 25
 74	 13	49.0	8.0	 20
 75	 13	50.0	11.1	 25
 76	 13	76.0	15.6	 25
 77	 13	56.0	10.0	 16
 78	 13	45.8	4.7	 20
 79	 13	54.5	8.6	 20
 80	 13	71.0	11.2	 16
 81	 13	52.0	10.8	 25
 82	 13	60.0	9.4	 25
 83	 13	139.5	19.0	 20
 84	 13	44.0	7.6	 25
 85	 13	41.0	8.8	 25
 86	 13	81.3	13.9	 20
 87	 13	178.3	27.0	 20
 88	 13	57.8	9.9	 20
 89	 13	41.5	8.6	 16
 90	 13	92.0	14.6	 25
 91	 13	120.0	14.1	 25
 92	 13	120.0	12.5	 20
 93	 13	55.0	8.1	 25
 94	 13	63.0	9.3	 25
 95	 13	198.8	16.9	 20
 96	 13	44.0	6.1	 25
 97	 13	41.3	6.2	 20
 98	 13	58.0	11.3	 16
 99	 13	59.3	6.4	 20
100	 13	44.0	6.9	 25
101	 13	102.0	8.5	 20
102	 13	126.0	27.8	 25
103	 13	45.0	8.3	 25
104	 13	44.3	8.8	 20
105	 13	65.0	9.2	 25
106	 13	48.0	7.4	 25
107	 13	67.0	9.7	 16
108	 13	56.8	8.9	 20
109	 13	42.5	7.0	 20
110	 13	61.3	6.9	 20
111	 13	87.0	14.7	 25
112	 13	210.0	28.2	 25
113	 13	56.5	7.3	 20
114	 13	57.0	9.4	 25
115	 13	50.3	7.3	 20
116	 13	68.0	11.2	 25
117	 13	46.3	7.9	 20
118	 13	58.0	10.5	 16
119	 13	60.3	10.3	 20
120	 13	46.0	8.8	 25
121	 13	73.3	13.1	 20
122	 13	73.0	13.8	 25
123	 13	67.0	10.6	 25
124	 13	45.5	11.3	 20
125	 13	46.0	7.1	 25
126	 13	58.3	8.3	 20
127	 13	221.8	28.1	 16
128	 13	129.3	21.7	 20
129	 13	124.0	17.1	 20
130	 13	446.3	56.7	 20
131	 13	211.0	29.1	 25
132	 13	1220.0	125.5	 25
133	 13	832.0	62.5	 20
134	 13	137.0	19.4	 25
135	 13	195.0	22.5	 25
136	 13	329.5	34.0	 16
137	 13	212.3	25.7	 20
138	 13	160.8	21.0	 20
139	 13	176.5	17.8	 16
140	 13	345.0	44.5	 25
141	 13	990.0	137.1	 25
142	 13	99.3	14.5	 20
143	 13	51.0	9.0	 25
144	 13	56.0	10.1	 25
145	 13	238.3	56.8	 20
146	 13	184.5	29.3	 20
147	 13	129.5	19.7	 20
148	 13	68.0	11.9	 16
149	 13	106.0	18.9	 25
150	 13	92.0	15.6	 25
151	 13	238.8	41.2	 20
152	 13	262.0	30.5	 25
153	 13	56.0	8.6	 25
154	 13	194.8	26.8	 20
155	 13	84.0	18.5	 25
156	 13	72.5	9.7	 20
157	 13	158.0	21.5	 16
158	 13	46.3	6.1	 20
159	 13	101.0	14.1	 25
160	 13	80.0	13.2	 20
161	 13	131.0	23.6	 25
162	 13	59.0	9.6	 25
163	 13	334.0	53.7	 20
164	 13	616.0	85.6	 25
165	 13	664.0	118.0	 25
166	 13	78.0	11.6	 16
167	 13	845.8	94.3	 20
168	 13	205.5	29.8	 20
169	 13	51.5	7.2	 20
170	 13	49.0	10.8	 25
171	 13	106.0	17.5	 25
172	 13	362.5	45.4	 20
173	 13	589.0	68.1	 25
174	 13	84.0	15.9	 25
175	 13	158.0	32.5	 20
176	 13	729.8	97.0	 20
177	 13	135.0	30.0	 20
178	 13	53.3	8.8	 16
179	 13	171.0	40.4	 25
180	 13	51.0	8.3	 25
181	 13	52.8	9.6	 20
182	 13	62.0	15.7	 25
183	 13	81.0	13.6	 25
184	 13	50.0	8.7	 20
185	 13	47.0	6.8	 25
186	 13	48.5	8.9	 20
187	 13	57.0	7.2	 16
188	 13	43.5	8.5	 20
189	 13	41.0	4.2	 25
190	 13	59.5	10.2	 20
191	 13	45.0	9.4	 25
192	 13	59.0	8.0	 25
193	 13	48.3	7.9	 20
194	 13	44.0	8.5	 25
195	 13	46.3	9.6	 16
196	 13	46.5	7.5	 20
197	 13	43.0	6.6	 20
198	 13	41.5	6.9	 16
199	 13	48.0	8.2	 25
200	 13	48.0	7.9	 25
201	 13	42.3	7.0	 20
202	 13	58.0	10.2	 25
203	 13	44.0	5.9	 25
204	 13	40.0	8.2	 20
205	 13	47.0	6.0	 20
206	 13	43.5	4.2	 20
207	 13	47.0	10.0	 16
208	 13	50.0	8.0	 20
209	 13	100.0	14.8	 25
210	 13	50.3	6.3	 20
211	 13	1031.0	174.5	 25
212	 13	51.0	6.4	 25
213	 13	43.3	5.1	 20
214	 13	57.0	7.6	 25
215	 13	45.0	8.2	 20
216	 13	92.5	8.4	 16
217	 13	46.3	4.7	 20
218	 13	52.0	6.9	 25
219	 13	50.3	6.0	 20
220	 13	46.0	7.4	 25
221	 13	89.0	14.7	 25
222	 13	76.3	10.6	 20
223	 13	45.0	7.5	 25
224	 13	46.0	9.2	 25
225	 13	42.0	6.5	 16
226	 13	45.0	8.1	 20
227	 13	42.5	6.9	 20
228	 13	52.3	13.7	 20
229	 13	52.0	8.0	 25
230	 13	53.0	8.2	 25
231	 13	43.5	7.8	 20
232	 13	50.0	9.7	 25
233	 13	46.0	6.8	 25
234	 13	95.0	12.5	 20
235	 13	108.0	14.7	 20
236	 13	41.5	8.0	 20
237	 13	41.8	7.4	 16
238	 13	40.0	7.8	 25
239	 13	46.0	7.2	 25
240	 13	42.0	5.9	 20
241	 13	47.0	9.7	 25
242	 13	53.0	11.7	 25
243	 13	51.3	7.6	 20
244	 13	55.0	9.4	 25
245	 13	46.8	8.2	 20
246	 13	54.3	11.0	 16
247	 13	49.3	8.5	 20
248	 13	43.0	6.2	 25
249	 13	47.3	7.2	 20
250	 13	50.0	9.1	 25
251	 13	48.0	6.6	 25
252	 13	45.0	6.1	 20
253	 13	44.0	6.9	 25
254	 13	46.3	6.9	 20
255	 13	45.5	6.0	 16
256	 13	40.3	5.2	 20
257	 13	48.3	6.4	 20
258	 13	47.3	7.0	 20
259	 13	44.0	7.9	 25
260	 13	47.0	7.8	 25
261	 13	83.8	14.9	 20
262	 13	169.0	24.7	 25
263	 13	58.0	10.4	 25
264	 13	60.8	9.3	 16
265	 13	45.0	6.3	 20
266	 13	43.0	5.3	 20
267	 13	73.8	8.1	 16
268	 13	49.0	6.1	 25
269	 13	92.0	12.6	 25
270	 13	47.3	8.1	 20
271	 13	54.0	8.5	 25
272	 13	47.0	9.7	 25
273	 13	47.5	7.2	 20
274	 13	44.0	6.6	 20
275	 13	41.8	4.4	 16
276	 13	43.0	9.5	 20
277	 13	53.0	13.3	 25
278	 13	53.3	7.4	 20
279	 13	106.0	15.7	 25
280	 13	140.0	24.0	 25
281	 13	42.3	7.0	 20
282	 13	46.0	7.1	 25
283	 13	48.0	9.6	 25
284	 13	49.8	9.4	 16
285	 13	56.5	7.7	 20
286	 13	46.0	8.3	 20
287	 13	44.3	8.8	 20
288	 13	42.0	7.0	 25
289	 13	75.0	11.8	 25
290	 13	62.8	8.6	 20
291	 13	49.0	9.3	 25
292	 13	63.0	10.6	 25
293	 13	53.0	8.5	 20
294	 13	48.3	8.2	 20
295	 13	47.3	7.6	 20
296	 13	53.0	8.6	 16
297	 13	44.0	7.6	 25
298	 13	49.0	9.4	 25
299	 13	51.8	7.9	 20
300	 13	52.0	7.5	 25
301	 13	51.0	10.2	 25
302	 13	50.3	6.7	 20
303	 13	43.0	6.5	 25
304	 13	60.3	9.7	 20
305	 13	43.5	6.3	 16
306	 13	44.3	5.7	 20
307	 13	69.0	11.4	 25
308	 13	68.0	10.0	 20
309	 13	80.0	11.2	 25
310	 13	56.0	6.9	 25
311	 13	69.3	12.4	 20
312	 13	63.0	9.1	 25
313	 13	47.0	8.6	 25
314	 13	48.5	6.5	 16
315	 13	54.0	6.6	 20
316	 13	54.5	11.1	 20
317	 13	51.8	7.0	 20
318	 13	42.0	5.7	 25
319	 13	46.0	7.1	 25
320	 13	52.3	6.6	 20
321	 13	48.0	8.1	 25
322	 13	69.0	11.3	 25
323	 13	65.3	9.7	 16
324	 13	49.5	8.3	 20
325	 13	51.0	7.3	 20
326	 13	46.3	6.5	 16
327	 13	55.0	7.4	 25
328	 13	112.0	17.8	 25
329	 13	55.0	8.8	 20
330	 13	58.0	10.3	 25
331	 13	50.0	8.1	 25
332	 13	56.3	10.5	 20
333	 13	65.8	10.7	 20
334	 13	63.8	12.8	 20
335	 13	105.3	16.3	 16
336	 13	51.3	5.1	 20
337	 13	51.0	7.2	 25
338	 13	59.3	7.5	 20
339	 13	64.0	10.4	 25
340	 13	48.0	9.0	 25
341	 13	115.8	13.3	 20
342	 13	55.0	7.4	 25
343	 13	64.3	9.8	 20
344	 13	61.5	9.0	 16
345	 13	61.3	9.0	 20
346	 13	55.0	11.7	 25
347	 13	60.5	9.2	 20
348	 13	96.0	14.4	 25
349	 13	48.0	7.8	 25
350	 13	63.3	9.8	 20
351	 13	59.0	10.6	 25
352	 13	65.0	7.9	 25
353	 13	67.0	8.4	 16
354	 13	61.8	10.9	 20
355	 13	70.0	12.9	 16
356	 13	51.0	10.5	 25
357	 13	53.0	7.6	 25
358	 13	82.5	16.1	 20
359	 13	91.0	13.2	 25
360	 13	47.0	6.3	 25
361	 13	47.5	7.2	 20
362	 13	89.0	12.3	 25
363	 13	44.3	6.2	 20
364	 13	45.0	7.6	 16
365	 13	43.3	6.5	 20
366	 13	47.0	9.5	 25
367	 13	52.3	5.7	 20
368	 13	46.0	6.9	 25
369	 13	58.0	11.2	 25
370	 13	69.3	13.5	 20
371	 13	99.0	17.0	 25
372	 13	50.0	7.5	 25
373	 13	79.3	11.0	 16
374	 13	49.3	6.0	 20
375	 13	65.3	9.7	 20
376	 13	107.0	13.0	 20
377	 13	56.0	10.2	 25
378	 13	50.0	8.4	 25
379	 13	59.3	7.7	 20
380	 13	44.0	6.9	 25
381	 13	57.0	6.9	 25
382	 13	47.3	8.8	 16
383	 13	47.5	7.0	 20
384	 13	185.8	19.1	 20
385	 13	48.3	6.5	 16
386	 13	74.0	12.0	 25
387	 13	48.0	8.7	 25
388	 13	47.5	9.7	 20
389	 13	41.0	6.9	 25
390	 13	44.0	6.2	 25
391	 13	47.5	9.3	 20
392	 13	47.3	8.0	 20
393	 13	53.0	9.9	 20
394	 13	107.5	13.0	 16
395	 13	45.3	9.0	 20
396	 13	50.0	8.2	 25
397	 13	58.3	10.3	 20
398	 13	45.0	7.9	 25
399	 13	45.0	7.1	 25
400	 13	49.3	7.0	 20
401	 13	77.0	10.6	 25
402	 13	83.5	15.5	 20
403	 13	57.0	11.9	 16
404	 13	63.5	7.5	 20
405	 13	69.0	11.0	 25
406	 13	48.0	7.4	 20
407	 13	44.0	8.0	 25
408	 13	44.0	7.8	 25
409	 13	47.3	5.9	 20
410	 13	74.0	11.7	 25
411	 13	50.0	8.8	 25
412	 13	46.3	6.7	 16
413	 13	187.8	19.3	 20
414	 13	53.5	8.5	 20
415	 13	101.3	9.5	 20
416	 13	117.0	19.7	 25
417	 13	64.0	14.1	 25
418	 13	47.0	7.8	 20
419	 13	73.0	13.6	 25
420	 13	146.0	25.4	 25
421	 13	44.0	7.1	 20
422	 13	44.5	7.6	 20
423	 13	55.0	9.2	 20
424	 13	104.3	14.8	 16
425	 13	53.0	6.9	 25
426	 13	50.0	8.2	 25
427	 13	43.5	8.2	 20
428	 13	50.0	9.6	 25
429	 13	52.0	7.9	 25
430	 13	48.5	7.5	 20
431	 13	48.0	8.1	 25
432	 13	48.3	6.9	 16
433	 13	71.5	11.0	 20
434	 13	58.3	6.3	 20
435	 13	53.0	10.8	 20
436	 13	49.0	11.6	 25
437	 13	52.0	6.6	 25
438	 13	119.3	12.2	 20
439	 13	49.0	7.0	 25
440	 13	98.0	12.8	 25
441	 13	50.3	8.0	 20
442	 13	46.5	8.2	 20
443	 13	58.3	8.3	 20
444	 13	94.8	10.7	 16
445	 13	62.0	9.4	 25
446	 13	57.0	9.0	 25
447	 13	98.5	16.2	 20
448	 13	48.0	9.3	 25
449	 13	46.0	8.4	 25
450	 13	47.0	6.0	 20
451	 13	58.0	7.5	 20
452	 13	48.3	7.5	 20
453	 13	39.3	4.8	 16
454	 13	87.3	13.9	 20
455	 13	65.0	11.4	 25
456	 13	46.3	5.3	 20
457	 13	102.0	19.6	 25
458	 13	46.0	6.6	 25
459	 13	42.3	8.7	 20
460	 13	56.0	9.9	 25
461	 13	48.5	7.7	 20
462	 13	43.5	8.2	 16
463	 13	47.0	9.1	 20
464	 13	48.3	8.2	 20
465	 13	41.3	9.1	 20
466	 13	51.0	8.8	 25
467	 13	50.0	7.8	 25
468	 13	45.5	8.5	 20
469	 13	56.0	7.9	 25
470	 13	50.0	8.4	 25
471	 13	44.0	7.3	 16
472	 13	48.5	8.0	 20
473	 13	46.3	6.0	 20
474	 13	81.3	13.3	 20
475	 13	54.0	8.1	 25
476	 13	50.0	6.5	 25
477	 13	47.0	5.3	 20
478	 13	43.0	5.5	 25
479	 13	55.0	9.3	 25
480	 13	43.5	6.1	 20
481	 13	93.0	13.8	 20
482	 13	123.3	16.8	 20
483	 13	75.3	11.0	 16
484	 13	173.0	21.4	 25
485	 13	122.0	19.0	 25
486	 13	121.0	19.1	 20
487	 13	68.0	10.9	 25
488	 13	54.0	10.0	 25
489	 13	55.3	7.8	 20
490	 13	101.0	10.8	 25
491	 13	45.3	6.9	 20
492	 13	45.0	6.8	 16
493	 13	43.8	8.3	 20
494	 13	49.0	7.8	 25
495	 13	41.5	7.5	 20
496	 13	52.0	7.2	 25
497	 13	47.0	8.3	 25
498	 13	54.3	9.4	 20
499	 13	48.0	7.5	 25
500	 13	52.0	9.6	 25
501	 13	60.8	11.0	 16
502	 13	49.3	6.2	 20
503	 13	53.8	11.5	 20
504	 13	46.0	5.8	 20
505	 13	61.0	10.0	 25
506	 13	68.0	8.5	 25
507	 13	230.0	29.9	 20
508	 13	47.0	6.2	 25
509	 13	75.0	7.8	 25
510	 13	42.5	6.2	 16
511	 13	50.0	8.2	 20
512	 13	61.5	7.1	 16
513	 13	59.0	16.1	 20
514	 13	43.0	7.1	 25
515	 13	62.0	8.5	 20
516	 13	57.0	8.2	 25
517	 13	91.0	14.5	 25
518	 13	44.5	15.3	 20
519	 13	54.0	7.5	 25
520	 13	42.3	7.5	 20
521	 13	47.3	6.8	 16
522	 13	48.0	10.0	 20
523	 13	43.3	7.6	 20
524	 13	44.0	6.6	 20
525	 13	47.0	9.2	 25
526	 13	45.0	6.6	 25
527	 13	200.8	27.8	 20
528	 13	48.0	6.0	 25
529	 13	49.0	8.0	 25
530	 13	52.8	9.1	 16
531	 13	46.5	9.6	 20
532	 13	49.0	7.0	 20
533	 13	54.3	9.5	 20
534	 13	46.0	9.6	 25
535	 13	49.0	8.7	 25
536	 13	47.0	6.1	 20
537	 13	59.0	7.4	 25
538	 13	43.0	7.3	 25
539	 13	54.3	7.8	 20
540	 13	47.0	57.9	 20
541	 13	44.8	6.7	 20
542	 13	52.3	7.7	 16
543	 13	47.0	8.3	 25
544	 13	782.0	142.3	 25
545	 13	49.3	8.9	 20
546	 13	54.0	8.8	 25
547	 13	123.0	18.2	 25
548	 13	188.0	21.3	 20
549	 13	47.0	6.7	 25
550	 13	46.3	9.3	 20
551	 13	45.3	5.3	 16
552	 13	46.3	7.3	 20
553	 13	59.0	7.9	 25
554	 13	46.8	9.1	 20
555	 13	51.0	7.2	 25
556	 13	49.0	8.4	 25
557	 13	61.3	10.4	 20
558	 13	44.0	7.1	 25
559	 13	48.0	7.7	 25
560	 13	46.3	7.0	 16
561	 13	46.3	7.4	 20
562	 13	42.5	6.8	 20
563	 13	44.5	7.8	 20
564	 13	73.0	11.1	 25
565	 13	46.0	7.2	 25
566	 13	53.3	8.9	 20
567	 13	48.0	7.3	 25
568	 13	45.0	7.5	 25
569	 13	58.0	7.2	 20
570	 13	46.3	7.4	 20
571	 13	48.3	8.5	 20
572	 13	49.0	6.6	 16
573	 13	52.0	18.4	 25
574	 13	52.0	7.4	 25
575	 13	44.0	5.6	 20
576	 13	54.0	6.8	 25
577	 13	44.0	6.5	 25
578	 13	48.8	7.7	 20
579	 13	64.5	12.0	 20
580	 13	45.3	7.4	 20
581	 13	41.8	7.8	 16
582	 13	49.0	7.2	 20
583	 13	46.0	7.8	 25
584	 13	45.5	7.5	 20
585	 13	57.0	7.3	 25
586	 13	47.0	7.6	 25
587	 13	68.5	13.2	 20
588	 13	50.0	9.8	 25
589	 13	50.3	9.1	 20
590	 13	43.3	8.2	 16
591	 13	53.0	9.1	 20
592	 13	54.3	7.8	 16
593	 13	50.0	9.6	 25
594	 13	61.0	12.9	 25
595	 13	59.3	8.2	 20
596	 13	47.0	8.8	 25
597	 13	47.0	7.2	 25
598	 13	46.0	6.4	 20
599	 13	46.5	7.3	 20
600	 13	51.3	8.4	 20
601	 13	54.3	8.0	 16
602	 13	51.0	8.5	 25
603	 13	45.0	7.2	 25
604	 13	46.8	8.7	 20
605	 13	52.0	12.4	 25
606	 13	49.0	8.5	 25
607	 13	58.0	11.5	 20
608	 13	58.0	9.8	 25
609	 13	48.0	7.8	 20
610	 13	46.0	7.4	 16
611	 13	46.0	5.9	 20
612	 13	55.0	8.4	 25
613	 13	42.5	6.7	 20
614	 13	42.0	6.1	 25
615	 13	49.0	7.5	 25
616	 13	43.3	6.6	 20
617	 13	132.0	20.0	 25
618	 13	51.0	6.3	 25
619	 13	46.0	7.1	 16
620	 13	45.0	7.8	 20
621	 13	86.3	15.5	 20
622	 13	77.5	14.5	 20
623	 13	73.0	13.3	 25
624	 13	53.0	9.6	 25
625	 13	46.5	7.2	 20
626	 13	45.0	8.0	 25
627	 13	48.0	6.9	 25
628	 13	45.8	7.1	 20
629	 13	48.3	8.8	 20
630	 13	54.3	11.4	 20
631	 13	45.0	5.6	 16
632	 13	44.0	7.3	 25
633	 13	48.0	7.1	 25
634	 13	45.5	8.9	 20
635	 13	46.0	7.8	 25
636	 13	47.0	9.7	 25
637	 13	43.8	7.7	 20
638	 13	51.0	8.8	 20
639	 13	52.5	7.4	 20
  0	 14	1818.5	190.0	 20
  1	 14	61.0	8.7	 25
  2	 14	68.0	11.6	 20
  3	 14	47.8	8.0	 16
  4	 14	48.0	5.3	 20
  5	 14	47.0	9.8	 25
  6	 14	44.0	5.8	 20
  7	 14	80.0	11.4	 25
  8	 14	53.0	8.4	 25
  9	 14	43.5	8.9	 20
 10	 14	42.0	5.8	 25
 11	 14	182.8	32.0	 20
 12	 14	160.5	18.6	 20
 13	 14	54.3	10.9	 20
 14	 14	43.5	7.7	 16
 15	 14	56.0	7.5	 25
 16	 14	44.0	7.1	 25
 17	 14	51.3	10.1	 20
 18	 14	49.0	8.3	 25
 19	 14	227.0	31.4	 25
 20	 14	78.0	14.0	 20
 21	 14	233.0	21.6	 20
 22	 14	54.8	6.7	 20
 23	 14	42.0	6.8	 16
 24	 14	50.3	9.2	 20
 25	 14	63.0	8.1	 25
 26	 14	56.5	8.9	 20
 27	 14	45.0	9.3	 25
 28	 14	96.0	18.8	 25
 29	 14	119.3	13.3	 20
 30	 14	86.0	10.0	 25
 31	 14	51.3	14.7	 20
 32	 14	81.5	14.5	 16
 33	 14	46.5	7.2	 20
 34	 14	44.0	7.2	 20
 35	 14	58.0	9.3	 20
 36	 14	56.0	8.8	 25
 37	 14	44.0	6.7	 25
 38	 14	69.3	10.0	 20
 39	 14	276.0	42.9	 25
 40	 14	47.0	7.7	 25
 41	 14	50.3	9.3	 16
 42	 14	48.3	7.4	 20
 43	 14	52.0	7.0	 20
 44	 14	48.3	8.3	 20
 45	 14	44.0	8.2	 25
 46	 14	63.0	8.6	 25
 47	 14	98.0	14.0	 20
 48	 14	92.0	12.0	 25
 49	 14	143.0	23.7	 25
 50	 14	93.3	16.7	 20
 51	 14	78.5	11.5	 20
 52	 14	96.0	13.0	 20
 53	 14	88.3	15.6	 16
 54	 14	53.0	18.7	 25
 55	 14	68.0	9.8	 25
 56	 14	48.3	9.3	 20
 57	 14	49.0	8.0	 25
 58	 14	43.0	7.7	 25
 59	 14	51.3	6.4	 20
 60	 14	97.0	15.1	 25
 61	 14	111.3	16.2	 20
 62	 14	59.0	9.2	 16
 63	 14	111.0	14.5	 20
 64	 14	110.0	13.7	 25
 65	 14	48.0	6.1	 20
 66	 14	59.0	9.9	 25
 67	 14	60.0	13.7	 25
 68	 14	44.3	6.0	 20
 69	 14	43.0	7.7	 25
 70	 14	161.0	23.5	 25
 71	 14	73.5	13.0	 16
 72	 14	60.3	7.3	 20
 73	 14	44.5	5.8	 20
 74	 14	44.0	7.5	 20
 75	 14	128.0	24.3	 25
 76	 14	73.0	7.6	 25
 77	 14	59.0	6.5	 20
 78	 14	48.0	7.3	 25
 79	 14	43.0	8.5	 25
 80	 14	47.3	9.3	 20
 81	 14	883.5	141.5	 20
 82	 14	61.3	11.6	 20
 83	 14	63.3	8.9	 16
 84	 14	54.0	9.3	 25
 85	 14	40.0	6.1	 25
 86	 14	44.8	6.8	 20
 87	 14	46.0	9.5	 25
 88	 14	51.0	9.3	 25
 89	 14	47.3	8.9	 20
 90	 14	46.3	6.2	 20
 91	 14	48.3	6.8	 16
 92	 14	56.0	9.8	 20
 93	 14	52.0	8.3	 20
 94	 14	42.0	7.2	 20
 95	 14	50.0	8.5	 25
 96	 14	99.0	17.2	 25
 97	 14	62.3	36.6	 20
 98	 14	56.0	9.2	 25
 99	 14	109.0	18.0	 25
100	 14	46.3	11.3	 16
101	 14	45.3	7.9	 20
102	 14	52.3	8.0	 20
103	 14	53.3	8.3	 16
104	 14	41.0	8.0	 25
105	 14	69.0	10.8	 25
106	 14	189.3	25.7	 20
107	 14	298.0	33.4	 25
108	 14	55.0	8.6	 25
109	 14	48.0	9.5	 20
110	 14	42.3	6.5	 20
111	 14	47.5	10.0	 20
112	 14	83.3	12.5	 16
113	 14	53.0	12.5	 25
114	 14	46.0	7.3	 25
115	 14	46.3	8.0	 20
116	 14	385.0	54.5	 25
117	 14	322.0	46.8	 25
118	 14	75.0	11.1	 20
119	 14	44.0	5.4	 25
120	 14	168.5	21.7	 20
121	 14	298.3	28.8	 16
122	 14	68.3	10.0	 20
123	 14	83.0	20.9	 25
124	 14	44.0	8.3	 20
125	 14	46.0	6.0	 25
126	 14	241.0	34.4	 25
127	 14	52.0	8.7	 20
128	 14	51.0	8.6	 25
129	 14	49.0	7.4	 25
130	 14	54.3	9.3	 16
131	 14	87.8	13.0	 20
132	 14	132.5	30.5	 20
133	 14	48.3	7.1	 20
134	 14	49.0	6.8	 25
135	 14	59.0	9.0	 25
136	 14	132.0	10.8	 20
137	 14	163.0	23.2	 25
138	 14	153.0	25.2	 25
139	 14	148.3	23.5	 20
140	 14	80.0	10.1	 20
141	 14	62.0	9.2	 20
142	 14	52.8	10.6	 16
143	 14	47.0	8.1	 25
144	 14	63.0	11.3	 25
145	 14	62.0	8.2	 20
146	 14	46.0	9.8	 25
147	 14	118.0	18.0	 25
148	 14	51.0	8.4	 20
149	 14	77.8	9.9	 20
150	 14	53.5	9.9	 20
151	 14	96.8	16.6	 16
152	 14	68.5	11.5	 20
153	 14	46.0	8.6	 25
154	 14	73.8	12.5	 20
155	 14	52.0	9.4	 25
156	 14	50.0	9.7	 25
157	 14	206.0	25.5	 20
158	 14	95.0	21.2	 25
159	 14	44.5	6.8	 20
160	 14	43.5	7.5	 16
161	 14	65.3	10.5	 20
162	 14	50.3	7.1	 20
163	 14	63.5	11.6	 20
164	 14	233.0	20.3	 25
165	 14	66.0	10.6	 25
166	 14	49.0	7.4	 20
167	 14	64.0	10.2	 25
168	 14	53.0	8.7	 25
169	 14	48.5	6.5	 16
170	 14	51.0	10.3	 20
171	 14	196.8	37.0	 16
172	 14	59.0	11.4	 25
173	 14	62.0	10.2	 25
174	 14	61.5	8.4	 20
175	 14	79.0	11.2	 25
176	 14	73.0	14.0	 25
177	 14	47.3	5.9	 20
178	 14	112.0	15.0	 25
179	 14	76.0	10.6	 20
180	 14	45.0	8.8	 16
181	 14	73.3	25.9	 20
182	 14	755.0	90.8	 25
183	 14	101.3	22.6	 20
184	 14	42.0	8.5	 25
185	 14	39.0	6.5	 25
186	 14	34.0	4.6	 20
187	 14	34.0	5.0	 25
188	 14	37.0	6.2	 25
189	 14	40.5	7.8	 16
190	 14	37.0	7.6	 20
191	 14	39.0	7.2	 20
192	 14	39.0	7.2	 20
193	 14	35.0	5.8	 25
194	 14	36.0	6.0	 25
195	 14	34.5	7.3	 20
196	 14	42.0	9.1	 25
197	 14	39.0	7.2	 25
198	 14	50.0	31.4	 20
199	 14	35.0	5.2	 20
200	 14	38.5	6.6	 20
201	 14	40.8	6.5	 16
202	 14	35.0	4.8	 25
203	 14	34.0	5.6	 25
204	 14	36.3	8.5	 20
205	 14	36.0	4.9	 25
206	 14	35.0	5.0	 25
207	 14	38.0	7.0	 20
208	 14	37.0	6.2	 25
209	 14	35.8	6.2	 20
210	 14	38.0	5.7	 16
211	 14	41.0	8.6	 20
212	 14	38.0	7.7	 25
213	 14	37.3	5.3	 20
214	 14	36.0	6.7	 25
215	 14	38.0	6.8	 25
216	 14	33.3	4.0	 20
217	 14	34.0	4.7	 25
218	 14	42.3	8.4	 20
219	 14	40.3	8.5	 16
220	 14	34.8	6.0	 20
221	 14	35.5	5.7	 20
222	 14	39.0	5.9	 20
223	 14	39.0	5.5	 25
224	 14	42.0	7.1	 25
225	 14	37.5	5.1	 20
226	 14	41.0	6.5	 25
227	 14	45.0	10.0	 25
228	 14	43.0	8.0	 16
229	 14	41.3	6.4	 20
230	 14	41.0	8.8	 20
231	 14	41.3	6.2	 16
232	 14	36.0	6.8	 25
233	 14	40.0	7.5	 25
234	 14	40.3	7.7	 20
235	 14	36.0	5.6	 25
236	 14	40.0	9.2	 25
237	 14	38.0	4.9	 20
238	 14	41.0	6.5	 20
239	 14	35.3	5.2	 20
240	 14	46.0	10.6	 16
241	 14	40.0	6.9	 25
242	 14	40.0	6.9	 25
243	 14	34.3	6.5	 20
244	 14	39.0	7.8	 25
245	 14	34.0	5.1	 25
246	 14	36.3	8.8	 20
247	 14	38.0	6.8	 25
248	 14	37.3	5.7	 20
249	 14	31.3	8.9	 16
250	 14	38.3	5.2	 20
251	 14	36.0	5.7	 20
252	 14	40.0	5.8	 25
253	 14	36.0	5.5	 25
254	 14	40.0	7.7	 20
255	 14	38.0	5.8	 25
256	 14	36.0	6.6	 25
257	 14	37.5	6.2	 20
258	 14	35.5	8.6	 20
259	 14	39.0	6.0	 20
260	 14	37.8	5.8	 16
261	 14	39.0	7.0	 25
262	 14	43.0	7.2	 25
263	 14	37.3	8.8	 20
264	 14	42.0	8.3	 25
265	 14	37.0	6.4	 25
266	 14	40.0	7.5	 20
267	 14	41.0	7.2	 25
268	 14	37.0	5.1	 20
269	 14	39.3	5.9	 16
270	 14	38.5	5.3	 20
271	 14	36.0	6.6	 25
272	 14	38.3	6.7	 20
273	 14	35.0	5.3	 25
274	 14	37.0	6.8	 25
275	 14	37.0	5.2	 20
276	 14	37.0	4.8	 25
277	 14	38.3	7.5	 20
278	 14	37.5	7.2	 16
279	 14	35.8	5.9	 20
280	 14	38.3	7.3	 20
281	 14	39.3	6.2	 20
282	 14	36.0	5.0	 25
283	 14	39.0	8.0	 25
284	 14	36.0	7.0	 20
285	 14	34.0	6.1	 25
286	 14	41.0	8.6	 25
287	 14	39.3	6.6	 16
288	 14	41.3	6.6	 20
289	 14	40.3	5.8	 20
290	 14	39.3	7.9	 16
291	 14	36.0	5.7	 25
292	 14	38.0	5.8	 25
293	 14	38.3	4.8	 20
294	 14	39.0	7.0	 25
295	 14	40.0	7.0	 25
296	 14	37.0	6.6	 20
297	 14	37.3	6.1	 20
298	 14	39.0	5.4	 20
299	 14	34.0	4.5	 16
300	 14	41.0	8.2	 25
301	 14	42.0	8.2	 25
302	 14	40.0	5.2	 20
303	 14	39.0	6.9	 25
304	 14	39.0	5.5	 25
305	 14	34.5	7.2	 20
306	 14	38.0	6.4	 25
307	 14	37.3	5.7	 20
308	 14	43.3	8.2	 16
309	 14	42.5	7.1	 20
310	 14	40.0	7.3	 25
311	 14	38.8	7.3	 20
312	 14	42.0	7.0	 25
313	 14	38.0	8.0	 25
314	 14	40.0	7.1	 20
315	 14	39.0	6.1	 25
316	 14	38.0	5.8	 25
317	 14	35.8	7.1	 16
318	 14	35.0	6.4	 20
319	 14	39.3	4.6	 20
320	 14	40.3	8.1	 20
321	 14	34.0	5.7	 25
322	 14	34.0	5.3	 25
323	 14	37.3	6.6	 20
324	 14	38.0	7.1	 25
325	 14	41.0	6.2	 25
326	 14	43.0	8.7	 20
327	 14	38.0	4.5	 20
328	 14	37.3	5.2	 20
329	 14	38.3	4.6	 16
330	 14	44.0	7.4	 25
331	 14	39.0	7.5	 20
332	 14	38.0	7.3	 25
333	 14	40.0	5.9	 25
334	 14	43.3	8.1	 20
335	 14	39.0	6.5	 25
336	 14	38.0	5.0	 25
337	 14	41.8	6.8	 16
338	 14	38.5	6.6	 20
339	 14	39.3	5.4	 20
340	 14	42.0	5.7	 20
341	 14	39.0	5.8	 25
342	 14	39.0	6.6	 25
343	 14	38.8	7.2	 20
344	 14	36.0	6.8	 25
345	 14	36.0	7.8	 25
346	 14	44.3	7.9	 16
347	 14	37.3	5.7	 20
348	 14	43.3	7.8	 20
349	 14	40.0	6.2	 16
350	 14	41.0	5.5	 25
351	 14	38.0	5.7	 25
352	 14	39.3	6.9	 20
353	 14	40.0	5.9	 25
354	 14	41.0	7.2	 25
355	 14	42.3	8.4	 20
356	 14	45.5	8.9	 20
357	 14	42.3	7.3	 20
358	 14	39.3	6.8	 16
359	 14	37.0	7.2	 20
360	 14	42.0	6.9	 25
361	 14	36.3	5.6	 20
362	 14	36.0	5.5	 25
363	 14	40.0	6.3	 25
364	 14	38.3	6.2	 20
365	 14	39.0	5.8	 25
366	 14	39.3	7.2	 20
367	 14	35.3	6.2	 16
368	 14	36.5	6.2	 20
369	 14	38.0	7.0	 25
370	 14	37.0	6.5	 20
371	 14	39.0	5.6	 25
372	 14	34.0	4.8	 25
373	 14	36.5	4.4	 20
374	 14	38.0	7.0	 25
375	 14	40.0	7.1	 25
376	 14	33.3	5.8	 16
377	 14	36.5	6.7	 20
378	 14	37.8	6.1	 20
379	 14	39.5	6.3	 20
380	 14	37.0	8.4	 25
381	 14	42.0	6.3	 25
382	 14	37.8	6.5	 20
383	 14	38.0	6.3	 25
384	 14	39.0	6.2	 25
385	 14	38.3	7.9	 20
386	 14	38.0	7.4	 20
387	 14	39.8	7.1	 20
388	 14	36.3	5.0	 16
389	 14	45.0	7.0	 25
390	 14	39.0	7.6	 25
391	 14	38.3	4.7	 20
392	 14	37.0	6.0	 25
393	 14	36.0	7.4	 25
394	 14	40.3	5.9	 20
395	 14	37.0	5.7	 25
396	 14	39.0	6.3	 20
397	 14	40.3	6.5	 16
398	 14	40.3	9.6	 20
399	 14	41.0	7.5	 25
400	 14	38.0	7.1	 20
401	 14	38.0	5.3	 25
402	 14	40.0	8.1	 25
403	 14	38.3	5.0	 20
404	 14	43.0	7.1	 25
405	 14	38.5	4.5	 20
406	 14	38.0	6.3	 16
407	 14	38.0	3.8	 20
408	 14	38.8	5.2	 16
409	 14	42.0	8.5	 25
410	 14	41.0	6.1	 25
411	 14	40.3	5.4	 20
412	 14	39.0	5.5	 25
413	 14	39.0	6.8	 25
414	 14	38.3	7.4	 20
415	 14	38.3	5.9	 20
416	 14	41.3	7.6	 20
417	 14	38.0	6.2	 16
418	 14	39.0	6.0	 20
419	 14	42.0	7.8	 25
420	 14	40.3	6.9	 20
421	 14	38.0	4.5	 25
422	 14	38.0	7.9	 25
423	 14	36.0	6.1	 20
424	 14	37.0	6.3	 25
425	 14	35.0	5.7	 20
426	 14	37.0	5.0	 16
427	 14	36.0	5.8	 20
428	 14	37.0	5.4	 25
429	 14	39.0	6.4	 20
430	 14	38.0	6.2	 25
431	 14	35.0	7.3	 25
432	 14	36.0	4.1	 20
433	 14	39.0	6.9	 25
434	 14	44.0	7.3	 25
435	 14	45.5	8.9	 16
436	 14	36.0	5.2	 20
437	 14	40.0	5.9	 20
438	 14	37.0	5.2	 20
439	 14	38.0	5.8	 25
440	 14	39.0	7.1	 25
441	 14	40.3	6.0	 20
442	 14	38.0	7.9	 25
443	 14	37.0	6.4	 25
444	 14	39.3	9.0	 20
445	 14	41.3	8.8	 20
446	 14	32.5	5.6	 20
447	 14	40.8	6.6	 16
448	 14	45.0	8.6	 25
449	 14	39.0	7.1	 25
450	 14	38.3	5.9	 20
451	 14	41.0	7.0	 25
452	 14	40.0	8.7	 25
453	 14	42.5	6.9	 20
454	 14	37.0	7.2	 25
455	 14	36.3	6.6	 20
456	 14	36.8	6.2	 16
457	 14	37.8	5.3	 20
458	 14	36.0	6.0	 25
459	 14	38.3	5.8	 20
460	 14	40.0	7.1	 25
461	 14	39.0	6.6	 25
462	 14	38.0	7.4	 20
463	 14	33.0	5.5	 25
464	 14	37.0	5.9	 25
465	 14	38.3	7.9	 16
466	 14	37.0	6.1	 20
467	 14	37.8	7.0	 20
468	 14	38.3	7.3	 20
469	 14	41.0	6.8	 25
470	 14	38.0	6.9	 25
471	 14	39.3	5.1	 20
472	 14	39.0	6.6	 25
473	 14	41.0	8.2	 25
474	 14	42.3	5.4	 16
475	 14	47.0	8.7	 20
476	 14	38.3	5.6	 20
477	 14	38.8	6.7	 16
478	 14	40.0	7.1	 25
479	 14	40.0	6.0	 25
480	 14	40.3	8.2	 20
481	 14	46.0	7.8	 25
482	 14	41.0	4.5	 25
483	 14	40.3	5.6	 20
484	 14	40.3	7.2	 20
485	 14	39.3	7.2	 20
486	 14	34.3	4.3	 16
487	 14	37.0	6.9	 20
488	 14	35.5	8.9	 20
489	 14	41.0	7.6	 25
490	 14	47.0	11.3	 25
491	 14	40.5	6.8	 20
492	 14	38.0	5.3	 25
493	 14	42.0	6.1	 25
494	 14	37.3	8.6	 16
495	 14	42.3	8.2	 20
496	 14	38.8	6.6	 20
497	 14	40.0	8.5	 20
498	 14	38.0	5.1	 25
499	 14	35.0	6.3	 25
500	 14	42.0	7.1	 20
501	 14	42.0	6.3	 25
502	 14	42.0	7.2	 25
503	 14	40.5	6.1	 20
504	 14	38.5	7.2	 20
505	 14	42.5	7.4	 20
506	 14	40.8	7.9	 16
507	 14	47.0	8.6	 25
508	 14	40.0	6.4	 25
509	 14	36.5	7.8	 20
510	 14	44.0	8.0	 25
511	 14	36.0	6.8	 25
512	 14	40.8	8.0	 20
513	 14	41.0	6.6	 25
514	 14	37.3	4.4	 20
515	 14	35.3	5.3	 16
516	 14	41.5	7.9	 20
517	 14	37.0	6.0	 25
518	 14	37.0	6.3	 20
519	 14	39.0	4.9	 25
520	 14	47.0	9.0	 25
521	 14	40.0	7.0	 20
522	 14	39.0	6.8	 25
523	 14	39.0	5.5	 25
524	 14	39.0	7.4	 16
525	 14	46.3	7.2	 20
526	 14	42.8	8.2	 20
527	 14	42.0	7.2	 20
528	 14	42.0	6.9	 25
529	 14	39.0	6.4	 25
530	 14	38.5	6.5	 20
531	 14	35.0	6.1	 25
532	 14	37.0	5.2	 25
533	 14	35.0	3.9	 16
534	 14	36.5	8.6	 20
535	 14	39.3	6.3	 20
536	 14	39.0	7.0	 16
537	 14	39.0	12.7	 25
538	 14	39.0	6.0	 25
539	 14	36.5	4.6	 20
540	 14	40.0	15.3	 25
541	 14	37.0	5.6	 25
542	 14	40.0	6.8	 20
543	 14	35.5	6.1	 20
544	 14	37.0	5.4	 20
545	 14	37.3	8.1	 16
546	 14	38.0	7.3	 20
547	 14	38.0	6.8	 25
548	 14	38.0	4.8	 20
549	 14	37.0	6.8	 25
550	 14	40.0	5.8	 25
551	 14	41.5	6.8	 20
552	 14	36.0	6.8	 25
553	 14	37.8	7.4	 20
554	 14	41.5	7.6	 16
555	 14	40.3	5.5	 20
556	 14	40.0	7.3	 25
557	 14	36.3	6.4	 20
558	 14	35.0	6.4	 25
559	 14	39.0	7.6	 25
560	 14	38.3	6.8	 20
561	 14	36.0	7.3	 25
562	 14	40.0	6.7	 25
563	 14	38.0	7.7	 16
564	 14	38.0	6.0	 20
565	 14	40.3	7.6	 20
566	 14	41.3	9.3	 20
567	 14	43.0	8.1	 25
568	 14	40.3	6.1	 20
569	 14	38.0	5.9	 25
570	 14	43.0	8.3	 25
571	 14	38.0	6.9	 20
572	 14	39.0	7.2	 25
573	 14	37.3	8.2	 20
574	 14	36.5	4.7	 16
575	 14	38.0	6.5	 20
576	 14	40.0	7.5	 25
577	 14	41.0	8.5	 20
578	 14	39.0	5.3	 25
579	 14	39.0	7.5	 25
580	 14	41.5	8.2	 20
581	 14	36.0	5.8	 25
582	 14	36.0	6.3	 25
583	 14	38.0	6.4	 16
584	 14	39.8	6.3	 20
585	 14	34.5	6.7	 20
586	 14	38.5	8.8	 20
587	 14	39.0	6.4	 25
588	 14	39.0	5.4	 25
589	 14	37.0	7.1	 20
590	 14	40.0	6.9	 25
591	 14	39.0	6.8	 25
592	 14	37.3	6.5	 20
593	 14	38.3	5.8	 20
594	 14	36.0	4.9	 20
595	 14	37.5	6.6	 16
596	 14	40.0	6.5	 25
597	 14	43.0	10.5	 25
598	 14	43.0	14.1	 20
599	 14	45.0	9.0	 25
600	 14	40.0	7.0	 25
601	 14	38.0	6.5	 20
602	 14	41.5	9.0	 20
603	 14	39.0	7.0	 20
604	 14	35.3	4.7	 16
605	 14	39.5	7.0	 20
606	 14	38.0	6.2	 25
607	 14	41.3	7.6	 20
608	 14	36.0	5.3	 25
609	 14	38.0	6.2	 25
610	 14	38.3	5.5	 20
611	 14	39.0	6.4	 25
612	 14	35.5	5.9	 20
613	 14	37.0	7.3	 16
614	 14	36.0	5.9	 20
615	 14	38.3	7.3	 20
616	 14	38.3	6.1	 20
617	 14	44.0	7.6	 25
618	 14	43.0	7.5	 25
619	 14	40.0	6.6	 20
620	 14	41.0	6.4	 25
621	 14	40.0	6.9	 25
622	 14	37.3	5.6	 16
623	 14	37.3	6.2	 20
624	 14	39.0	6.0	 20
625	 14	40.0	6.6	 20
626	 14	42.0	6.8	 25
627	 14	37.0	5.7	 25
628	 14	36.0	5.9	 20
629	 14	42.0	6.8	 25
630	 14	37.0	6.0	 25
631	 14	38.0	6.6	 20
632	 14	39.0	6.6	 20
633	 14	39.0	6.1	 20
634	 14	37.0	4.7	 16
635	 14	39.0	5.8	 25
636	 14	38.0	7.4	 25
637	 14	37.5	5.8	 20
638	 14	38.0	5.3	 25
639	 14	1303.0	359.9	 25
  0	 15	52.0	7.9	 25
  1	 15	48.0	7.4	 25
  2	 15	50.0	6.7	 20
  3	 15	44.0	7.6	 25
  4	 15	43.0	5.3	 25
  5	 15	41.5	8.7	 16
  6	 15	44.3	6.2	 20
  7	 15	150.3	20.3	 20
  8	 15	85.3	20.1	 20
  9	 15	42.0	6.7	 25
 10	 15	102.0	16.5	 25
 11	 15	60.5	7.8	 20
 12	 15	49.0	7.8	 25
 13	 15	45.0	6.0	 25
 14	 15	39.3	5.2	 20
 15	 15	53.0	8.5	 20
 16	 15	41.0	8.2	 20
 17	 15	47.5	7.9	 16
 18	 15	70.0	12.2	 25
 19	 15	73.0	8.7	 25
 20	 15	195.5	26.4	 20
 21	 15	119.0	50.7	 25
 22	 15	57.0	8.6	 25
 23	 15	47.3	6.6	 20
 24	 15	53.0	10.9	 25
 25	 15	55.3	9.1	 20
 26	 15	48.8	7.5	 16
 27	 15	47.5	7.6	 20
 28	 15	54.0	9.1	 25
 29	 15	271.3	28.1	 20
 30	 15	162.0	64.8	 25
 31	 15	45.0	9.6	 25
 32	 15	43.0	5.4	 20
 33	 15	41.0	6.2	 25
 34	 15	46.0	7.8	 25
 35	 15	40.8	6.3	 16
 36	 15	78.0	10.8	 20
 37	 15	49.0	6.9	 20
 38	 15	100.5	18.1	 20
 39	 15	211.0	24.6	 25
 40	 15	45.0	8.4	 25
 41	 15	44.5	7.0	 20
 42	 15	46.0	10.0	 25
 43	 15	60.0	11.2	 25
 44	 15	46.3	6.8	 16
 45	 15	42.3	6.6	 20
 46	 15	123.8	19.0	 20
 47	 15	191.0	19.0	 16
 48	 15	181.0	21.0	 25
 49	 15	84.0	12.8	 25
 50	 15	123.0	20.6	 20
 51	 15	93.0	12.6	 25
 52	 15	52.0	10.6	 25
 53	 15	65.0	10.1	 20
 54	 15	58.0	10.1	 20
 55	 15	50.5	8.7	 20
 56	 15	43.0	7.9	 16
 57	 15	57.3	8.7	 20
 58	 15	92.0	11.2	 25
 59	 15	59.8	11.5	 20
 60	 15	137.0	52.4	 25
 61	 15	80.0	7.9	 25
 62	 15	52.0	6.6	 20
 63	 15	66.0	10.0	 25
 64	 15	200.8	23.5	 20
 65	 15	48.8	11.7	 16
 66	 15	74.3	10.6	 20
 67	 15	44.0	5.4	 20
 68	 15	44.0	6.4	 25
 69	 15	47.0	7.3	 25
 70	 15	378.5	35.2	 20
 71	 15	62.0	11.7	 25
 72	 15	57.0	7.3	 25
 73	 15	48.0	10.6	 20
 74	 15	48.5	7.6	 20
 75	 15	279.5	32.0	 20
 76	 15	131.5	18.7	 16
 77	 15	62.0	12.5	 25
 78	 15	60.0	8.5	 25
 79	 15	44.5	6.2	 20
 80	 15	57.0	8.4	 25
 81	 15	100.0	18.0	 25
 82	 15	63.3	9.7	 20
 83	 15	54.0	9.2	 25
 84	 15	95.0	14.6	 20
 85	 15	48.3	7.5	 16
 86	 15	53.5	6.6	 20
 87	 15	48.0	8.6	 25
 88	 15	52.0	9.1	 20
 89	 15	61.0	6.8	 25
 90	 15	48.0	9.6	 25
 91	 15	48.8	8.0	 20
 92	 15	77.0	13.9	 25
 93	 15	48.0	8.1	 25
 94	 15	44.5	6.1	 16
 95	 15	42.8	6.9	 20
 96	 15	56.0	8.3	 20
 97	 15	49.3	11.6	 20
 98	 15	55.0	8.2	 25
 99	 15	64.0	10.4	 25
100	 15	51.3	8.3	 20
101	 15	48.0	9.2	 25
102	 15	59.0	10.2	 25
103	 15	63.0	10.4	 20
104	 15	46.3	7.8	 20
105	 15	141.0	18.4	 20
106	 15	100.0	13.6	 16
107	 15	106.0	11.8	 25
108	 15	55.0	8.1	 25
109	 15	54.3	7.0	 20
110	 15	99.0	15.1	 25
111	 15	61.0	10.4	 25
112	 15	52.3	9.7	 20
113	 15	68.3	11.7	 20
114	 15	54.3	9.1	 20
115	 15	52.3	9.1	 16
116	 15	255.8	36.7	 20
117	 15	266.0	31.8	 25
118	 15	54.3	8.1	 20
119	 15	43.0	5.7	 25
120	 15	64.0	9.4	 25
121	 15	92.5	10.4	 20
122	 15	51.0	7.5	 25
123	 15	106.3	17.6	 20
124	 15	41.5	6.0	 16
125	 15	43.3	7.9	 20
126	 15	82.5	12.8	 20
127	 15	44.3	8.4	 20
128	 15	44.0	8.0	 25
129	 15	49.0	8.4	 25
130	 15	52.5	9.1	 20
131	 15	53.0	9.1	 25
132	 15	55.0	8.2	 25
133	 15	47.0	8.2	 16
134	 15	55.0	9.6	 20
135	 15	66.5	11.7	 20
136	 15	72.5	10.2	 20
137	 15	91.0	11.1	 25
138	 15	97.0	13.7	 25
139	 15	200.3	19.0	 20
140	 15	76.0	12.6	 25
141	 15	66.0	11.1	 25
142	 15	51.0	8.9	 20
143	 15	43.3	6.9	 20
144	 15	59.3	10.2	 20
145	 15	65.8	9.7	 16
146	 15	56.0	9.6	 25
147	 15	62.3	9.8	 20
148	 15	44.0	6.9	 25
149	 15	63.0	10.9	 25
150	 15	52.5	7.9	 20
151	 15	59.0	9.6	 25
152	 15	143.0	19.1	 25
153	 15	46.3	9.5	 16
154	 15	105.8	14.6	 20
155	 15	48.5	5.7	 20
156	 15	48.5	7.6	 20
157	 15	67.0	9.7	 25
158	 15	44.0	8.8	 25
159	 15	42.8	7.0	 20
160	 15	43.0	8.1	 25
161	 15	57.0	7.8	 25
162	 15	43.0	6.2	 20
163	 15	79.0	10.9	 20
164	 15	145.5	17.8	 20
165	 15	43.3	8.5	 16
166	 15	51.0	10.1	 25
167	 15	43.0	5.7	 25
168	 15	45.3	6.8	 20
169	 15	57.0	9.3	 25
170	 15	46.0	5.5	 25
171	 15	58.3	9.6	 20
172	 15	72.0	11.1	 20
173	 15	78.0	17.2	 20
174	 15	91.8	13.6	 16
175	 15	51.5	9.6	 20
176	 15	77.0	13.3	 25
177	 15	65.5	14.0	 20
178	 15	80.0	12.5	 25
179	 15	121.0	19.0	 25
180	 15	40.5	5.6	 20
181	 15	60.0	8.6	 25
182	 15	244.8	50.8	 20
183	 15	436.8	33.0	 16
184	 15	129.0	47.2	 20
185	 15	62.3	13.5	 20
186	 15	50.3	8.7	 20
187	 15	52.0	8.9	 25
188	 15	50.0	6.9	 25
189	 15	54.0	8.7	 20
190	 15	55.0	8.5	 25
191	 15	138.0	16.7	 25
192	 15	66.0	10.2	 16
193	 15	65.3	9.6	 20
194	 15	58.0	10.1	 20
195	 15	54.8	14.0	 20
196	 15	50.0	6.1	 25
197	 15	59.0	9.6	 25
198	 15	42.3	6.6	 20
199	 15	40.0	6.0	 25
200	 15	49.0	8.8	 25
201	 15	45.0	9.6	 20
202	 15	45.0	8.4	 20
203	 15	60.0	9.2	 20
204	 15	45.3	4.9	 16
205	 15	46.0	7.8	 25
206	 15	46.0	6.3	 25
207	 15	64.0	9.1	 20
208	 15	75.0	10.5	 25
209	 15	45.0	6.2	 25
210	 15	56.5	8.9	 20
211	 15	51.0	7.2	 25
212	 15	53.3	15.1	 20
213	 15	93.3	11.0	 16
214	 15	43.0	5.8	 20
215	 15	55.0	9.0	 25
216	 15	48.0	6.2	 20
217	 15	48.0	7.8	 25
218	 15	49.0	6.5	 25
219	 15	48.0	9.0	 20
220	 15	46.0	8.3	 25
221	 15	45.0	7.7	 25
222	 15	67.8	10.1	 16
223	 15	75.5	8.6	 20
224	 15	87.5	13.3	 20
225	 15	221.5	25.0	 20
226	 15	65.0	11.1	 25
227	 15	58.0	6.9	 20
228	 15	272.0	40.3	 25
229	 15	74.0	12.2	 25
230	 15	51.3	10.0	 20
231	 15	51.0	7.9	 25
232	 15	57.0	14.1	 20
233	 15	50.5	8.0	 16
234	 15	60.3	10.2	 20
235	 15	93.0	10.8	 25
236	 15	97.3	12.4	 20
237	 15	117.0	13.5	 25
238	 15	58.0	9.1	 25
239	 15	128.5	19.9	 20
240	 15	86.0	15.7	 25
241	 15	153.0	18.3	 20
242	 15	60.3	8.9	 16
243	 15	45.5	8.0	 20
244	 15	98.3	14.1	 20
245	 15	44.0	7.9	 20
246	 15	122.0	16.5	 25
247	 15	45.0	6.7	 25
248	 15	52.3	7.4	 20
249	 15	48.0	7.8	 25
250	 15	46.0	7.6	 25
251	 15	55.0	7.3	 16
252	 15	46.3	7.0	 20
253	 15	40.5	8.9	 20
254	 15	45.5	8.1	 16
255	 15	85.0	13.2	 25
256	 15	53.0	8.8	 25
257	 15	48.5	8.3	 20
258	 15	48.0	8.9	 25
259	 15	48.0	7.4	 25
260	 15	54.0	9.3	 20
261	 15	53.3	8.9	 20
262	 15	229.3	38.4	 20
263	 15	59.0	9.9	 16
264	 15	46.0	9.2	 25
265	 15	46.0	7.0	 25
266	 15	63.0	11.0	 20
267	 15	1146.0	154.8	 25
268	 15	60.0	8.6	 25
269	 15	49.0	6.6	 20
270	 15	54.0	8.3	 25
271	 15	55.0	8.2	 20
272	 15	53.8	9.7	 16
273	 15	45.0	6.0	 20
274	 15	52.0	10.2	 25
275	 15	48.3	7.4	 20
276	 15	472.0	67.9	 25
277	 15	52.0	6.4	 25
278	 15	78.3	9.3	 20
279	 15	50.0	7.5	 25
280	 15	45.0	5.9	 25
281	 15	63.8	9.1	 16
282	 15	89.0	12.7	 20
283	 15	45.3	8.2	 20
284	 15	48.8	6.7	 20
285	 15	66.0	11.0	 25
286	 15	53.0	10.8	 25
287	 15	253.3	32.7	 20
288	 15	350.0	37.2	 25
289	 15	195.0	20.9	 25
290	 15	65.5	12.1	 20
291	 15	86.5	15.3	 20
292	 15	70.8	12.1	 20
293	 15	87.8	13.5	 16
294	 15	81.0	14.4	 25
295	 15	76.0	12.3	 25
296	 15	127.0	16.0	 20
297	 15	75.0	12.5	 25
298	 15	80.0	15.9	 25
299	 15	133.3	13.4	 20
300	 15	112.0	13.1	 20
301	 15	157.0	18.1	 20
302	 15	66.8	9.6	 16
303	 15	46.0	5.6	 20
304	 15	90.0	10.8	 25
305	 15	70.8	9.5	 20
306	 15	174.0	20.2	 25
307	 15	295.5	27.9	 20
308	 15	321.0	34.4	 25
309	 15	161.0	20.7	 25
310	 15	139.5	16.6	 16
311	 15	115.5	20.6	 20
312	 15	102.5	14.5	 20
313	 15	148.0	24.0	 16
314	 15	352.0	47.1	 25
315	 15	310.0	23.3	 25
316	 15	125.0	14.6	 20
317	 15	88.0	12.6	 25
318	 15	83.0	14.9	 25
319	 15	111.0	19.7	 20
320	 15	71.0	9.2	 20
321	 15	64.5	9.4	 20
322	 15	67.0	11.4	 16
323	 15	54.0	7.3	 25
324	 15	117.0	13.2	 25
325	 15	139.5	17.1	 20
326	 15	117.0	18.0	 25
327	 15	243.0	27.3	 25
328	 15	281.5	24.8	 20
329	 15	314.0	27.2	 25
330	 15	352.3	30.7	 20
331	 15	202.0	24.6	 16
332	 15	455.5	66.3	 20
333	 15	71.0	13.1	 25
334	 15	63.8	8.4	 20
335	 15	248.0	34.1	 25
336	 15	51.0	8.4	 25
337	 15	62.0	10.5	 20
338	 15	112.0	15.8	 25
339	 15	78.0	13.1	 25
340	 15	65.3	8.5	 16
341	 15	52.5	6.1	 20
342	 15	69.3	11.5	 20
343	 15	72.5	10.8	 20
344	 15	65.0	9.3	 25
345	 15	137.0	18.3	 25
346	 15	731.8	50.8	 20
347	 15	176.0	24.5	 25
348	 15	171.0	21.2	 25
349	 15	149.0	23.9	 20
350	 15	220.5	29.2	 20
351	 15	621.8	69.3	 20
352	 15	718.0	73.9	 16
353	 15	181.0	19.7	 25
354	 15	90.0	12.1	 25
355	 15	657.0	39.8	 20
356	 15	107.0	13.8	 25
357	 15	58.0	8.1	 25
358	 15	47.3	7.0	 20
359	 15	45.0	6.6	 25
360	 15	82.5	11.5	 20
361	 15	52.8	10.0	 16
362	 15	71.3	10.3	 20
363	 15	143.0	24.0	 25
364	 15	205.3	25.1	 20
365	 15	254.0	33.8	 25
366	 15	101.0	16.2	 25
367	 15	272.0	40.1	 20
368	 15	408.0	34.0	 25
369	 15	52.3	8.9	 20
370	 15	46.5	7.5	 16
371	 15	57.3	7.6	 20
372	 15	50.0	9.1	 20
373	 15	48.0	7.7	 20
374	 15	51.0	7.9	 25
375	 15	47.0	7.3	 25
376	 15	47.5	7.3	 20
377	 15	55.0	7.8	 25
378	 15	96.0	12.4	 25
379	 15	50.3	7.2	 16
380	 15	47.3	3.2	 20
381	 15	49.3	8.0	 20
382	 15	47.0	7.5	 16
383	 15	48.0	8.7	 25
384	 15	48.8	5.1	 20
385	 15	103.0	17.5	 25
386	 15	164.0	15.5	 25
387	 15	285.3	31.2	 20
388	 15	393.0	46.0	 25
389	 15	222.8	23.7	 20
390	 15	164.3	21.9	 16
391	 15	47.3	7.3	 20
392	 15	51.0	9.3	 25
393	 15	60.3	10.3	 20
394	 15	57.0	7.6	 25
395	 15	55.0	8.7	 25
396	 15	57.3	7.9	 20
397	 15	154.0	29.5	 25
398	 15	77.0	12.5	 25
399	 15	51.5	6.5	 16
400	 15	61.5	9.8	 20
401	 15	46.3	5.1	 20
402	 15	155.3	58.6	 20
403	 15	153.0	22.6	 25
404	 15	45.0	9.0	 25
405	 15	43.3	6.1	 20
406	 15	45.0	7.0	 25
407	 15	92.0	13.1	 25
408	 15	59.3	10.3	 20
409	 15	61.3	7.3	 20
410	 15	62.3	9.1	 20
411	 15	239.3	18.2	 16
412	 15	118.0	14.4	 25
413	 15	150.0	16.1	 25
414	 15	181.8	18.7	 20
415	 15	1057.0	90.9	 25
416	 15	83.0	11.6	 25
417	 15	58.3	7.1	 20
418	 15	48.0	5.7	 25
419	 15	48.3	7.2	 20
420	 15	113.3	14.0	 16
421	 15	143.5	21.8	 20
422	 15	45.0	6.8	 25
423	 15	46.3	8.4	 20
424	 15	42.0	7.0	 25
425	 15	48.0	8.3	 25
426	 15	92.3	14.6	 20
427	 15	79.0	12.7	 25
428	 15	49.0	7.1	 20
429	 15	83.8	15.9	 16
430	 15	49.0	6.7	 20
431	 15	63.5	11.0	 20
432	 15	72.5	11.7	 20
433	 15	59.0	6.2	 25
434	 15	44.0	8.0	 25
435	 15	51.8	8.1	 20
436	 15	129.0	18.4	 25
437	 15	68.0	11.3	 25
438	 15	105.0	13.7	 16
439	 15	53.5	8.3	 20
440	 15	43.3	6.1	 20
441	 15	48.0	8.6	 16
442	 15	60.0	11.8	 25
443	 15	62.0	9.9	 25
444	 15	58.3	7.2	 20
445	 15	62.0	8.8	 25
446	 15	198.0	21.5	 25
447	 15	72.0	13.5	 20
448	 15	327.3	26.4	 20
449	 15	125.8	16.3	 20
450	 15	79.0	14.1	 16
451	 15	429.0	42.4	 25
452	 15	250.0	21.0	 25
453	 15	212.3	21.0	 20
454	 15	85.0	10.8	 25
455	 15	51.0	8.7	 25
456	 15	49.3	8.5	 20
457	 15	44.0	6.8	 25
458	 15	46.0	6.0	 20
459	 15	78.0	11.7	 16
460	 15	132.0	14.4	 20
461	 15	292.0	43.2	 25
462	 15	85.0	13.5	 20
463	 15	81.0	11.8	 25
464	 15	181.3	25.9	 20
465	 15	79.0	8.3	 25
466	 15	53.0	7.0	 25
467	 15	68.3	8.2	 20
468	 15	63.3	8.3	 20
469	 15	78.3	12.3	 20
470	 15	92.3	8.2	 16
471	 15	210.0	31.3	 25
472	 15	287.0	33.8	 25
473	 15	94.3	15.4	 20
474	 15	361.0	34.2	 25
475	 15	94.0	15.5	 25
476	 15	93.5	12.8	 20
477	 15	55.0	7.2	 25
478	 15	71.3	10.3	 20
479	 15	206.3	21.6	 16
480	 15	604.3	28.3	 20
481	 15	1137.0	116.5	 25
482	 15	113.3	15.5	 20
483	 15	388.0	56.5	 25
484	 15	94.0	14.4	 25
485	 15	78.0	12.2	 20
486	 15	72.0	10.7	 25
487	 15	60.0	8.9	 25
488	 15	164.3	18.9	 16
489	 15	61.3	6.5	 20
490	 15	747.3	89.4	 20
491	 15	70.5	9.7	 20
492	 15	283.0	46.0	 25
493	 15	47.0	8.3	 25
494	 15	46.3	10.1	 20
495	 15	65.0	7.7	 25
496	 15	46.0	8.2	 25
497	 15	49.8	7.4	 16
498	 15	57.3	9.2	 20
499	 15	54.0	8.4	 20
500	 15	51.5	7.6	 16
501	 15	95.0	15.7	 25
502	 15	88.0	11.0	 25
503	 15	110.0	9.1	 20
504	 15	209.0	18.2	 25
505	 15	503.0	36.5	 25
506	 15	453.0	25.0	 20
507	 15	577.5	33.0	 20
508	 15	187.0	25.6	 20
509	 15	76.3	9.0	 16
510	 15	114.3	13.2	 20
511	 15	81.0	11.2	 25
512	 15	339.5	30.6	 20
513	 15	335.0	30.8	 25
514	 15	272.0	24.9	 25
515	 15	69.3	10.4	 20
516	 15	148.0	18.0	 25
517	 15	88.0	16.3	 20
518	 15	76.0	7.7	 16
519	 15	300.0	42.6	 20
520	 15	1397.0	109.8	 25
521	 15	789.3	45.7	 20
522	 15	274.0	29.1	 25
523	 15	94.0	11.1	 25
524	 15	788.8	58.8	 20
525	 15	187.0	24.2	 25
526	 15	261.0	28.2	 25
527	 15	273.5	26.9	 16
528	 15	100.8	17.3	 20
529	 15	107.0	11.6	 20
530	 15	45.3	8.0	 20
531	 15	47.0	6.7	 25
532	 15	151.0	17.8	 25
533	 15	91.0	10.2	 20
534	 15	45.0	6.5	 25
535	 15	52.0	8.9	 25
536	 15	52.0	7.8	 20
537	 15	134.3	20.5	 20
538	 15	71.5	12.1	 20
539	 15	54.5	9.9	 16
540	 15	45.0	6.4	 25
541	 15	50.0	7.7	 25
542	 15	67.5	9.6	 20
543	 15	45.0	7.9	 25
544	 15	62.3	7.0	 20
545	 15	49.0	7.2	 25
546	 15	48.0	9.0	 25
547	 15	46.0	5.5	 16
548	 15	152.8	21.2	 20
549	 15	87.5	11.4	 20
550	 15	48.3	7.9	 20
551	 15	43.0	4.8	 25
552	 15	46.0	9.9	 25
553	 15	50.0	9.1	 20
554	 15	65.0	9.1	 25
555	 15	99.0	9.7	 25
556	 15	153.3	16.0	 16
557	 15	117.3	18.5	 20
558	 15	53.0	7.4	 20
559	 15	68.0	6.6	 16
560	 15	53.0	9.5	 25
561	 15	58.0	8.8	 25
562	 15	60.0	8.0	 20
563	 15	50.0	7.8	 25
564	 15	52.0	8.6	 25
565	 15	352.8	31.8	 20
566	 15	153.3	18.3	 20
567	 15	402.0	31.3	 20
568	 15	176.8	18.6	 16
569	 15	370.5	45.2	 20
570	 15	301.0	32.1	 25
571	 15	384.5	26.1	 20
572	 15	65.0	9.2	 25
573	 15	58.0	9.1	 25
574	 15	75.3	11.7	 20
575	 15	66.0	9.0	 25
576	 15	71.0	7.9	 20
577	 15	137.5	13.0	 16
578	 15	99.3	12.4	 20
579	 15	855.0	137.8	 25
580	 15	90.0	16.0	 20
581	 15	76.0	13.2	 25
582	 15	122.0	16.3	 25
583	 15	113.0	17.0	 20
584	 15	49.0	8.2	 25
585	 15	52.0	8.0	 25
586	 15	253.0	22.0	 16
587	 15	106.0	14.4	 20
588	 15	74.5	12.8	 20
589	 15	378.8	33.9	 20
590	 15	114.0	17.5	 25
591	 15	52.0	10.1	 25
592	 15	47.3	8.7	 20
593	 15	305.0	32.9	 25
594	 15	340.0	42.3	 25
595	 15	89.3	14.4	 20
596	 15	80.5	12.0	 20
597	 15	474.0	23.5	 20
598	 15	1289.3	56.2	 16
599	 15	929.0	78.7	 25
600	 15	158.0	19.6	 25
601	 15	64.8	9.4	 20
602	 15	65.0	9.8	 25
603	 15	51.0	6.2	 25
604	 15	46.0	7.3	 20
605	 15	48.0	8.3	 25
606	 15	53.0	7.3	 20
607	 15	42.5	5.6	 16
608	 15	43.5	6.1	 20
609	 15	45.0	6.5	 25
610	 15	47.8	8.7	 20
611	 15	93.0	11.8	 25
612	 15	57.0	8.8	 25
613	 15	124.3	19.3	 20
614	 15	75.0	12.1	 25
615	 15	59.0	7.6	 25
616	 15	54.3	11.0	 16
617	 15	109.3	15.7	 20
618	 15	163.3	16.8	 20
619	 15	169.3	17.1	 20
620	 15	723.0	48.1	 25
621	 15	724.0	63.6	 25
622	 15	211.0	15.9	 20
623	 15	54.0	6.7	 25
624	 15	141.8	17.0	 20
625	 15	48.0	7.3	 20
626	 15	106.5	13.5	 20
627	 15	116.8	16.7	 16
628	 15	163.3	16.2	 20
629	 15	62.0	9.1	 25
630	 15	109.5	13.1	 20
631	 15	44.0	7.0	 25
632	 15	46.0	7.6	 25
633	 15	51.5	7.7	 20
634	 15	90.0	12.6	 25
635	 15	69.0	7.9	 20
636	 15	114.5	16.5	 16
637	 15	99.3	7.9	 20
638	 15	99.3	19.1	 20
639	 15	56.3	9.1	 20
  0	 16	1905.0	313.5	 20
  1	 16	32.5	5.5	 20
  2	 16	36.0	4.3	 20
  3	 16	40.0	8.2	 25
  4	 16	38.0	7.3	 25
  5	 16	36.0	6.0	 20
  6	 16	34.0	5.5	 25
  7	 16	36.0	5.5	 25
  8	 16	37.0	6.7	 16
  9	 16	35.3	7.2	 20
 10	 16	34.3	4.8	 20
 11	 16	34.0	6.7	 16
 12	 16	36.0	7.1	 25
 13	 16	36.0	8.4	 25
 14	 16	34.0	5.1	 20
 15	 16	39.0	7.5	 25
 16	 16	35.0	4.7	 25
 17	 16	37.3	5.7	 20
 18	 16	35.5	6.7	 20
 19	 16	35.3	4.4	 20
 20	 16	33.5	6.5	 16
 21	 16	36.3	7.4	 20
 22	 16	38.0	8.7	 25
 23	 16	33.3	4.7	 20
 24	 16	37.0	6.9	 25
 25	 16	38.0	6.7	 25
 26	 16	38.0	6.9	 20
 27	 16	36.0	7.8	 25
 28	 16	35.0	7.4	 20
 29	 16	29.8	5.4	 16
 30	 16	36.5	5.9	 20
 31	 16	38.0	9.2	 25
 32	 16	34.0	6.3	 20
 33	 16	33.0	6.2	 25
 34	 16	37.0	7.7	 25
 35	 16	33.3	4.6	 20
 36	 16	34.0	6.6	 25
 37	 16	35.0	7.5	 25
 38	 16	37.3	6.1	 16
 39	 16	34.5	6.6	 20
 40	 16	36.0	6.8	 20
 41	 16	35.0	5.5	 20
 42	 16	34.0	5.5	 25
 43	 16	32.3	4.8	 20
 44	 16	32.0	4.1	 25
 45	 16	36.0	6.3	 25
 46	 16	33.3	5.6	 20
 47	 16	37.0	6.7	 25
 48	 16	34.0	4.7	 20
 49	 16	39.8	7.1	 16
 50	 16	36.3	7.3	 20
 51	 16	33.0	8.7	 25
 52	 16	37.3	5.9	 20
 53	 16	38.0	5.3	 25
 54	 16	37.0	7.2	 25
 55	 16	34.8	6.8	 20
 56	 16	39.0	5.9	 25
 57	 16	35.0	5.3	 25
 58	 16	34.3	4.6	 16
 59	 16	33.8	5.4	 20
 60	 16	37.3	7.0	 20
 61	 16	30.8	6.1	 20
 62	 16	40.0	7.4	 25
 63	 16	37.0	5.7	 25
 64	 16	37.3	6.0	 20
 65	 16	36.0	6.2	 25
 66	 16	38.0	6.5	 25
 67	 16	30.3	6.2	 16
 68	 16	36.0	5.1	 20
 69	 16	35.5	7.3	 20
 70	 16	34.0	5.6	 16
 71	 16	38.0	7.2	 25
 72	 16	35.0	6.6	 25
 73	 16	35.5	7.3	 20
 74	 16	35.0	5.7	 25
 75	 16	36.0	5.1	 25
 76	 16	38.0	6.1	 20
 77	 16	33.3	6.0	 20
 78	 16	35.0	6.6	 20
 79	 16	36.5	8.4	 16
 80	 16	34.3	4.8	 20
 81	 16	35.0	7.7	 25
 82	 16	36.0	6.3	 20
 83	 16	38.0	7.0	 25
 84	 16	39.0	6.9	 25
 85	 16	36.0	6.0	 20
 86	 16	34.0	5.6	 25
 87	 16	33.5	5.6	 20
 88	 16	38.3	7.2	 16
 89	 16	34.0	5.8	 20
 90	 16	38.0	6.9	 25
 91	 16	35.5	5.7	 20
 92	 16	38.0	6.4	 25
 93	 16	37.0	5.9	 25
 94	 16	32.0	5.9	 20
 95	 16	35.0	5.7	 25
 96	 16	35.0	7.7	 25
 97	 16	37.0	5.5	 16
 98	 16	32.3	6.1	 20
 99	 16	37.0	4.7	 20
100	 16	40.0	12.0	 20
101	 16	36.0	4.8	 25
102	 16	34.0	6.5	 25
103	 16	33.0	5.2	 20
104	 16	34.0	6.8	 25
105	 16	35.0	7.0	 25
106	 16	38.3	6.8	 20
107	 16	34.3	4.6	 20
108	 16	37.3	6.9	 20
109	 16	35.0	7.5	 16
110	 16	37.0	6.1	 25
111	 16	37.0	7.5	 25
112	 16	35.3	5.4	 20
113	 16	41.0	8.3	 25
114	 16	37.0	5.9	 25
115	 16	34.0	5.0	 20
116	 16	37.0	5.6	 25
117	 16	35.5	6.3	 20
118	 16	36.3	6.2	 16
119	 16	40.3	6.8	 20
120	 16	40.0	7.0	 25
121	 16	39.8	7.4	 20
122	 16	37.0	5.0	 25
123	 16	37.5	7.9	 20
124	 16	32.0	4.7	 25
125	 16	35.0	5.0	 25
126	 16	33.3	5.1	 20
127	 16	37.5	7.3	 20
128	 16	34.3	5.8	 20
129	 16	34.3	4.3	 16
130	 16	35.0	8.1	 25
131	 16	38.0	5.8	 25
132	 16	37.5	5.5	 20
133	 16	40.0	7.3	 25
134	 16	38.0	6.3	 25
135	 16	36.3	6.0	 20
136	 16	40.3	7.0	 20
137	 16	38.5	5.4	 20
138	 16	43.5	12.7	 16
139	 16	35.0	6.3	 20
140	 16	36.0	5.5	 25
141	 16	35.8	6.3	 20
142	 16	35.0	5.2	 25
143	 16	32.0	6.6	 25
144	 16	36.3	6.4	 20
145	 16	36.0	6.1	 25
146	 16	38.0	6.9	 20
147	 16	35.3	7.7	 16
148	 16	35.0	7.1	 20
149	 16	35.0	5.7	 20
150	 16	40.0	5.1	 20
151	 16	45.0	8.6	 25
152	 16	40.0	8.3	 25
153	 16	43.0	8.8	 20
154	 16	33.0	5.9	 25
155	 16	40.0	7.6	 25
156	 16	41.0	6.1	 16
157	 16	34.0	6.0	 20
158	 16	36.3	7.2	 20
159	 16	36.3	6.0	 20
160	 16	37.0	5.4	 25
161	 16	36.0	6.4	 25
162	 16	36.3	6.2	 20
163	 16	40.0	5.9	 25
164	 16	35.0	4.4	 25
165	 16	37.3	4.5	 20
166	 16	34.5	7.1	 20
167	 16	39.5	7.0	 20
168	 16	35.0	7.0	 16
169	 16	38.0	4.9	 25
170	 16	35.0	6.1	 25
171	 16	37.0	5.0	 20
172	 16	36.0	6.0	 25
173	 16	35.0	6.0	 25
174	 16	38.3	8.0	 20
175	 16	35.0	5.9	 25
176	 16	35.3	4.5	 20
177	 16	32.3	5.2	 16
178	 16	36.0	6.2	 20
179	 16	36.0	6.3	 25
180	 16	36.3	6.1	 20
181	 16	39.0	5.0	 25
182	 16	96.0	35.6	 25
183	 16	869.8	85.9	 20
184	 16	198.0	67.2	 25
185	 16	113.0	19.2	 25
186	 16	67.0	8.3	 16
187	 16	47.8	8.1	 20
188	 16	52.0	8.8	 20
189	 16	51.0	8.5	 20
190	 16	70.0	13.3	 25
191	 16	203.0	19.0	 25
192	 16	65.5	44.0	 20
193	 16	55.0	7.8	 25
194	 16	47.0	8.9	 25
195	 16	47.3	8.2	 16
196	 16	83.0	36.4	 20
197	 16	62.5	10.4	 20
198	 16	46.0	9.7	 16
199	 16	47.0	9.3	 25
200	 16	42.0	6.3	 25
201	 16	45.0	9.4	 20
202	 16	42.0	7.7	 25
203	 16	65.3	11.3	 20
204	 16	43.0	6.7	 25
205	 16	41.5	6.5	 20
206	 16	41.3	7.0	 16
207	 16	53.0	6.9	 20
208	 16	44.0	7.2	 20
209	 16	44.8	7.0	 20
210	 16	54.0	9.2	 25
211	 16	47.0	9.6	 25
212	 16	46.3	7.0	 20
213	 16	50.0	6.6	 25
214	 16	45.0	5.9	 25
215	 16	48.8	6.4	 16
216	 16	43.0	8.0	 20
217	 16	50.0	7.1	 20
218	 16	49.8	7.2	 20
219	 16	50.0	9.1	 25
220	 16	44.0	7.2	 25
221	 16	43.5	5.8	 20
222	 16	51.0	7.3	 25
223	 16	126.0	17.1	 25
224	 16	106.8	13.2	 20
225	 16	165.8	16.7	 20
226	 16	71.5	20.1	 20
227	 16	75.3	11.2	 16
228	 16	160.0	26.5	 25
229	 16	59.0	9.0	 25
230	 16	53.3	10.9	 20
231	 16	51.0	9.4	 25
232	 16	51.0	8.5	 25
233	 16	48.3	8.7	 20
234	 16	46.0	8.4	 25
235	 16	83.0	9.2	 20
236	 16	75.0	10.9	 16
237	 16	111.5	15.2	 20
238	 16	126.0	14.8	 25
239	 16	228.3	25.2	 20
240	 16	152.0	22.9	 25
241	 16	183.0	16.6	 25
242	 16	59.5	7.9	 20
243	 16	45.0	6.6	 25
244	 16	68.0	13.0	 25
245	 16	52.3	6.4	 16
246	 16	72.0	11.6	 20
247	 16	48.3	8.4	 20
248	 16	48.0	6.2	 20
249	 16	44.0	7.5	 25
250	 16	44.0	5.4	 25
251	 16	46.3	6.5	 20
252	 16	45.0	8.4	 25
253	 16	45.0	7.4	 25
254	 16	49.5	8.4	 20
255	 16	116.0	18.5	 20
256	 16	53.0	6.5	 20
257	 16	45.0	9.8	 16
258	 16	46.0	7.0	 25
259	 16	46.0	8.0	 25
260	 16	55.8	9.5	 20
261	 16	48.0	6.7	 25
262	 16	50.0	7.8	 25
263	 16	45.3	7.4	 20
264	 16	46.0	8.4	 20
265	 16	44.8	7.1	 20
266	 16	43.5	7.9	 16
267	 16	180.3	28.8	 20
268	 16	48.0	9.1	 25
269	 16	52.5	32.5	 20
270	 16	46.0	7.0	 25
271	 16	48.0	8.2	 25
272	 16	46.5	6.3	 20
273	 16	45.0	7.6	 25
274	 16	46.5	8.2	 20
275	 16	48.3	8.3	 16
276	 16	60.3	9.6	 20
277	 16	46.0	10.0	 20
278	 16	46.3	7.7	 20
279	 16	41.0	5.8	 25
280	 16	47.0	10.1	 25
281	 16	89.8	12.2	 20
282	 16	58.0	10.6	 25
283	 16	47.3	8.9	 20
284	 16	51.0	8.6	 20
285	 16	58.0	8.8	 20
286	 16	48.5	4.4	 16
287	 16	128.0	24.5	 25
288	 16	169.0	21.4	 25
289	 16	102.5	10.2	 20
290	 16	93.0	14.0	 25
291	 16	72.0	13.6	 25
292	 16	121.5	22.1	 20
293	 16	108.0	12.3	 25
294	 16	61.5	8.8	 20
295	 16	84.5	10.7	 16
296	 16	97.0	12.7	 20
297	 16	76.0	11.1	 25
298	 16	139.8	20.2	 20
299	 16	103.0	21.5	 25
300	 16	87.0	13.1	 25
301	 16	113.0	13.7	 20
302	 16	74.0	13.5	 25
303	 16	57.0	8.4	 25
304	 16	67.0	9.5	 16
305	 16	72.5	10.9	 20
306	 16	220.8	30.4	 20
307	 16	672.3	83.4	 20
308	 16	99.0	15.0	 25
309	 16	105.0	14.3	 25
310	 16	78.8	14.5	 20
311	 16	65.0	9.6	 25
312	 16	72.0	10.1	 25
313	 16	75.3	10.4	 20
314	 16	173.5	22.1	 20
315	 16	768.0	65.0	 20
316	 16	90.3	13.1	 16
317	 16	88.0	11.6	 25
318	 16	60.0	9.4	 25
319	 16	80.0	13.1	 20
320	 16	50.0	8.3	 25
321	 16	76.0	11.4	 25
322	 16	58.0	9.3	 20
323	 16	61.5	11.8	 20
324	 16	255.3	25.1	 20
325	 16	68.0	12.8	 16
326	 16	68.5	9.2	 20
327	 16	79.0	13.5	 25
328	 16	82.8	10.4	 20
329	 16	87.0	11.8	 25
330	 16	89.0	10.7	 25
331	 16	68.0	11.7	 20
332	 16	105.0	13.6	 25
333	 16	71.0	9.7	 20
334	 16	108.0	15.7	 16
335	 16	94.3	11.9	 20
336	 16	52.5	7.5	 20
337	 16	62.3	8.1	 20
338	 16	79.0	12.3	 25
339	 16	122.0	22.7	 25
340	 16	71.0	16.6	 20
341	 16	59.0	9.4	 25
342	 16	86.0	12.7	 25
343	 16	55.0	9.8	 16
344	 16	58.3	10.5	 20
345	 16	81.5	13.0	 20
346	 16	176.0	15.5	 20
347	 16	72.0	11.3	 25
348	 16	65.0	7.9	 25
349	 16	51.3	8.8	 20
350	 16	299.0	46.2	 25
351	 16	420.0	52.8	 25
352	 16	142.3	15.5	 20
353	 16	87.5	10.2	 20
354	 16	58.0	7.0	 20
355	 16	412.5	22.7	 16
356	 16	115.0	15.4	 25
357	 16	56.0	8.6	 25
358	 16	58.8	9.6	 20
359	 16	51.0	9.3	 25
360	 16	56.5	10.5	 20
361	 16	58.0	10.7	 25
362	 16	52.0	7.6	 25
363	 16	55.5	10.5	 16
364	 16	70.0	12.8	 20
365	 16	351.8	38.3	 20
366	 16	107.5	14.2	 20
367	 16	85.0	18.2	 25
368	 16	156.0	20.7	 25
369	 16	58.0	8.0	 20
370	 16	49.0	9.6	 25
371	 16	53.0	13.0	 25
372	 16	48.3	8.4	 20
373	 16	52.0	9.0	 20
374	 16	45.3	6.7	 20
375	 16	52.8	9.0	 16
376	 16	54.0	10.2	 25
377	 16	49.0	6.5	 25
378	 16	51.8	8.1	 20
379	 16	52.0	7.6	 25
380	 16	52.0	7.4	 25
381	 16	48.3	9.9	 20
382	 16	45.0	6.8	 25
383	 16	43.0	4.4	 20
384	 16	55.5	9.5	 16
385	 16	104.0	13.6	 20
386	 16	103.0	17.1	 25
387	 16	674.0	70.8	 20
388	 16	388.0	35.8	 25
389	 16	378.0	33.5	 25
390	 16	89.3	11.6	 20
391	 16	52.0	8.9	 25
392	 16	65.5	14.9	 20
393	 16	65.3	9.9	 16
394	 16	61.3	8.4	 20
395	 16	59.8	9.4	 20
396	 16	58.8	10.0	 20
397	 16	68.0	7.2	 25
398	 16	65.0	9.3	 25
399	 16	45.3	8.9	 20
400	 16	51.0	7.8	 25
401	 16	46.0	7.6	 25
402	 16	59.0	9.0	 16
403	 16	64.0	8.3	 20
404	 16	46.5	7.4	 20
405	 16	48.3	8.3	 16
406	 16	47.0	8.7	 25
407	 16	69.0	11.3	 25
408	 16	50.0	9.2	 20
409	 16	77.0	11.6	 25
410	 16	68.0	14.9	 25
411	 16	470.8	37.7	 20
412	 16	79.0	8.9	 20
413	 16	206.8	21.9	 20
414	 16	88.8	14.4	 16
415	 16	291.0	55.8	 25
416	 16	60.0	7.3	 25
417	 16	52.0	11.2	 20
418	 16	49.0	8.3	 25
419	 16	46.0	7.5	 25
420	 16	51.5	9.3	 20
421	 16	93.0	13.4	 25
422	 16	45.3	8.7	 20
423	 16	47.3	5.9	 16
424	 16	46.3	7.7	 20
425	 16	43.0	7.2	 25
426	 16	57.0	9.1	 20
427	 16	100.0	14.7	 25
428	 16	51.0	7.7	 25
429	 16	48.8	6.7	 20
430	 16	44.0	10.3	 25
431	 16	49.0	9.3	 25
432	 16	45.3	6.9	 16
433	 16	54.0	8.1	 20
434	 16	40.3	7.8	 20
435	 16	59.0	11.3	 20
436	 16	146.0	20.5	 25
437	 16	93.0	11.1	 25
438	 16	115.3	16.4	 20
439	 16	54.0	9.9	 25
440	 16	46.5	7.1	 20
441	 16	43.0	6.6	 25
442	 16	56.0	11.2	 20
443	 16	98.3	12.4	 16
444	 16	76.5	12.5	 20
445	 16	133.0	27.8	 25
446	 16	345.5	36.5	 20
447	 16	88.0	12.3	 25
448	 16	370.0	37.7	 25
449	 16	259.5	23.3	 20
450	 16	95.0	17.7	 25
451	 16	189.0	25.3	 20
452	 16	128.5	13.9	 16
453	 16	120.3	15.8	 20
454	 16	119.5	15.2	 20
455	 16	58.0	8.1	 20
456	 16	50.0	7.4	 25
457	 16	44.0	7.7	 25
458	 16	44.3	6.2	 20
459	 16	72.0	11.1	 25
460	 16	74.0	11.5	 25
461	 16	124.0	18.9	 16
462	 16	49.8	9.2	 20
463	 16	47.3	11.6	 20
464	 16	72.0	13.9	 16
465	 16	109.0	18.2	 25
466	 16	53.0	6.8	 25
467	 16	49.3	7.3	 20
468	 16	53.0	9.5	 25
469	 16	58.0	10.4	 25
470	 16	62.0	9.7	 20
471	 16	118.5	16.6	 20
472	 16	662.0	37.4	 20
473	 16	92.0	13.0	 16
474	 16	410.0	39.2	 25
475	 16	76.0	10.7	 25
476	 16	70.0	11.9	 20
477	 16	104.0	15.2	 25
478	 16	95.0	26.0	 25
479	 16	300.8	25.7	 20
480	 16	439.0	45.7	 25
481	 16	379.8	45.3	 20
482	 16	87.5	9.7	 16
483	 16	121.5	13.4	 20
484	 16	52.0	8.0	 25
485	 16	60.3	10.5	 20
486	 16	50.0	8.9	 25
487	 16	52.0	8.7	 25
488	 16	64.3	11.7	 20
489	 16	47.0	7.3	 25
490	 16	126.0	21.1	 25
491	 16	50.3	9.1	 16
492	 16	77.0	11.4	 20
493	 16	50.5	8.5	 20
494	 16	45.5	9.0	 20
495	 16	48.0	6.3	 25
496	 16	53.0	10.0	 25
497	 16	54.0	7.9	 20
498	 16	47.0	6.6	 25
499	 16	46.0	8.0	 25
500	 16	51.3	9.3	 20
501	 16	58.3	9.0	 20
502	 16	55.0	10.3	 20
503	 16	133.3	18.8	 16
504	 16	153.0	20.7	 25
505	 16	422.0	41.0	 25
506	 16	576.3	50.2	 20
507	 16	847.0	83.9	 25
508	 16	266.0	40.2	 25
509	 16	72.0	10.8	 20
510	 16	119.0	16.3	 25
511	 16	165.3	22.0	 20
512	 16	139.0	11.9	 16
513	 16	220.3	17.8	 20
514	 16	111.0	15.8	 25
515	 16	89.5	17.5	 20
516	 16	214.0	20.6	 25
517	 16	69.0	10.3	 25
518	 16	66.8	9.8	 20
519	 16	341.0	40.7	 25
520	 16	940.5	59.8	 16
521	 16	765.5	73.5	 20
522	 16	193.0	24.5	 20
523	 16	66.0	6.7	 16
524	 16	393.0	56.8	 25
525	 16	143.0	18.2	 25
526	 16	145.0	19.6	 20
527	 16	131.0	13.3	 25
528	 16	72.0	10.3	 25
529	 16	64.0	11.5	 20
530	 16	49.3	9.5	 20
531	 16	48.3	7.5	 20
532	 16	52.0	8.2	 16
533	 16	49.3	7.2	 20
534	 16	47.0	7.7	 25
535	 16	47.0	4.6	 20
536	 16	48.0	8.2	 25
537	 16	51.0	6.5	 25
538	 16	52.3	9.7	 20
539	 16	53.0	8.7	 25
540	 16	46.5	6.8	 20
541	 16	42.5	7.9	 16
542	 16	45.0	6.3	 20
543	 16	47.0	6.8	 25
544	 16	115.3	14.9	 20
545	 16	46.0	8.4	 25
546	 16	47.0	7.4	 25
547	 16	46.0	8.0	 20
548	 16	49.0	7.4	 25
549	 16	51.0	7.4	 25
550	 16	52.3	9.1	 16
551	 16	45.0	6.4	 20
552	 16	44.3	7.2	 20
553	 16	48.5	8.1	 20
554	 16	64.0	10.2	 25
555	 16	117.0	15.7	 25
556	 16	91.3	12.7	 20
557	 16	114.0	17.9	 25
558	 16	71.0	11.0	 25
559	 16	45.3	8.3	 20
560	 16	50.5	8.6	 20
561	 16	49.0	7.4	 20
562	 16	46.0	6.1	 16
563	 16	52.0	10.3	 25
564	 16	50.0	8.3	 25
565	 16	140.8	18.0	 20
566	 16	141.0	20.5	 25
567	 16	211.0	23.7	 25
568	 16	98.8	16.3	 20
569	 16	177.0	26.2	 25
570	 16	99.3	16.4	 20
571	 16	188.5	20.6	 16
572	 16	55.0	9.1	 20
573	 16	65.0	10.0	 25
574	 16	68.0	8.7	 20
575	 16	115.0	16.2	 25
576	 16	141.0	18.8	 25
577	 16	84.8	10.3	 20
578	 16	65.0	7.6	 25
579	 16	294.0	49.6	 20
580	 16	95.3	10.4	 16
581	 16	62.8	11.0	 20
582	 16	150.3	21.6	 20
583	 16	85.5	12.8	 20
584	 16	49.0	8.1	 25
585	 16	75.0	11.6	 25
586	 16	294.0	46.7	 20
587	 16	90.0	15.3	 25
588	 16	73.0	11.4	 25
589	 16	233.8	25.9	 16
590	 16	84.3	12.4	 20
591	 16	54.5	9.2	 20
592	 16	51.3	10.3	 16
593	 16	184.0	28.7	 25
594	 16	221.0	45.1	 25
595	 16	51.5	6.1	 20
596	 16	61.0	8.8	 25
597	 16	194.0	46.2	 25
598	 16	586.5	58.2	 20
599	 16	298.3	40.2	 20
600	 16	111.3	15.0	 16
601	 16	70.5	9.8	 20
602	 16	66.0	10.5	 25
603	 16	57.3	8.9	 20
604	 16	46.0	7.9	 25
605	 16	45.0	8.8	 25
606	 16	46.0	7.4	 20
607	 16	45.0	7.6	 25
608	 16	44.0	6.2	 25
609	 16	42.0	4.1	 16
610	 16	47.3	7.5	 20
611	 16	48.3	8.8	 20
612	 16	60.3	7.9	 20
613	 16	66.0	12.7	 25
614	 16	64.0	10.1	 25
615	 16	52.3	8.4	 20
616	 16	51.0	6.9	 25
617	 16	94.0	14.7	 25
618	 16	90.0	13.9	 20
619	 16	94.0	17.2	 20
620	 16	204.5	22.0	 20
621	 16	404.3	33.8	 16
622	 16	126.0	14.4	 25
623	 16	67.0	13.4	 25
624	 16	84.5	10.7	 20
625	 16	53.0	7.6	 25
626	 16	172.0	17.5	 25
627	 16	88.0	10.8	 20
628	 16	132.0	14.2	 25
629	 16	50.3	5.5	 20
630	 16	43.8	8.0	 16
631	 16	51.0	10.9	 20
632	 16	46.0	9.0	 25
633	 16	47.5	7.4	 20
634	 16	66.0	7.6	 25
635	 16	63.0	11.8	 25
636	 16	75.5	9.2	 20
637	 16	79.0	10.3	 25
638	 16	79.0	13.7	 25
639	 16	1013.5	85.0	 16
  0	 17	53.0	8.7	 25
  1	 17	55.0	8.6	 25
  2	 17	55.5	6.4	 16
  3	 17	63.0	7.7	 20
  4	 17	674.0	71.4	 20
  5	 17	47.5	6.7	 20
  6	 17	46.0	8.4	 25
  7	 17	52.0	7.4	 25
  8	 17	45.3	8.6	 20
  9	 17	41.0	6.6	 25
 10	 17	194.0	28.6	 25
 11	 17	48.0	8.8	 20
 12	 17	47.0	7.6	 20
 13	 17	49.8	7.2	 20
 14	 17	60.3	10.6	 16
 15	 17	762.0	134.4	 25
 16	 17	90.0	11.9	 25
 17	 17	115.8	11.5	 20
 18	 17	106.0	14.3	 25
 19	 17	53.3	9.9	 20
 20	 17	80.0	11.3	 25
 21	 17	76.0	14.3	 25
 22	 17	45.3	4.6	 16
 23	 17	63.3	12.4	 20
 24	 17	45.5	7.3	 20
 25	 17	69.5	15.7	 20
 26	 17	48.0	10.0	 25
 27	 17	68.0	11.0	 25
 28	 17	70.5	13.3	 20
 29	 17	83.0	13.4	 25
 30	 17	43.0	6.6	 25
 31	 17	45.3	10.1	 16
 32	 17	42.5	6.2	 20
 33	 17	65.3	10.2	 20
 34	 17	39.3	5.5	 16
 35	 17	59.0	10.3	 25
 36	 17	46.0	6.1	 25
 37	 17	41.5	5.1	 20
 38	 17	43.0	6.5	 25
 39	 17	39.0	6.1	 25
 40	 17	45.0	8.8	 20
 41	 17	49.0	10.0	 20
 42	 17	50.5	6.9	 20
 43	 17	44.8	7.3	 16
 44	 17	86.0	16.5	 25
 45	 17	40.0	6.5	 25
 46	 17	42.3	8.2	 20
 47	 17	76.0	13.9	 25
 48	 17	42.0	8.4	 25
 49	 17	48.0	6.4	 20
 50	 17	43.0	9.3	 25
 51	 17	58.0	9.4	 20
 52	 17	53.8	9.1	 16
 53	 17	78.3	13.5	 20
 54	 17	54.0	8.5	 25
 55	 17	52.0	10.1	 20
 56	 17	50.0	7.7	 25
 57	 17	41.0	4.3	 25
 58	 17	48.8	8.1	 20
 59	 17	69.0	10.1	 25
 60	 17	48.0	7.4	 25
 61	 17	48.3	7.1	 16
 62	 17	82.0	15.0	 20
 63	 17	232.5	20.8	 20
 64	 17	43.3	5.1	 20
 65	 17	51.0	6.6	 25
 66	 17	86.0	12.5	 25
 67	 17	59.3	7.6	 20
 68	 17	58.0	7.7	 25
 69	 17	46.0	7.7	 25
 70	 17	47.5	5.7	 20
 71	 17	45.5	8.7	 20
 72	 17	43.0	7.3	 20
 73	 17	50.0	8.2	 16
 74	 17	62.0	13.2	 25
 75	 17	56.0	9.0	 25
 76	 17	56.5	8.5	 20
 77	 17	87.0	14.4	 25
 78	 17	60.0	8.9	 25
 79	 17	41.3	6.8	 20
 80	 17	49.0	10.4	 25
 81	 17	47.3	6.0	 20
 82	 17	49.3	7.0	 16
 83	 17	70.0	8.6	 20
 84	 17	271.0	32.0	 25
 85	 17	54.8	7.6	 20
 86	 17	52.0	8.6	 25
 87	 17	46.0	7.2	 25
 88	 17	63.3	9.9	 20
 89	 17	214.0	31.8	 25
 90	 17	66.3	10.5	 20
 91	 17	95.0	7.8	 16
 92	 17	319.0	22.8	 20
 93	 17	156.3	17.0	 20
 94	 17	132.8	17.2	 20
 95	 17	64.0	9.5	 25
 96	 17	57.0	9.8	 25
 97	 17	50.3	9.6	 20
 98	 17	41.0	7.5	 25
 99	 17	59.0	8.5	 20
100	 17	57.3	9.6	 20
101	 17	43.3	8.9	 20
102	 17	89.3	8.1	 16
103	 17	68.3	6.8	 20
104	 17	100.0	15.6	 25
105	 17	1318.5	99.2	 20
106	 17	139.0	15.4	 25
107	 17	109.0	16.7	 25
108	 17	122.3	16.8	 20
109	 17	96.0	13.1	 25
110	 17	107.8	10.4	 20
111	 17	52.8	10.9	 16
112	 17	50.5	8.8	 20
113	 17	50.0	8.2	 25
114	 17	53.5	7.7	 20
115	 17	44.0	6.7	 25
116	 17	62.0	7.6	 25
117	 17	60.0	11.2	 20
118	 17	59.0	11.3	 25
119	 17	71.0	12.3	 25
120	 17	2125.8	88.6	 16
121	 17	1633.8	60.3	 20
122	 17	100.3	12.3	 20
123	 17	57.0	8.9	 20
124	 17	54.0	11.5	 25
125	 17	158.0	19.1	 25
126	 17	159.8	23.1	 20
127	 17	287.0	45.2	 25
128	 17	311.0	43.3	 25
129	 17	404.3	54.0	 20
130	 17	389.5	47.6	 20
131	 17	48.0	6.0	 20
132	 17	112.8	15.7	 16
133	 17	57.0	7.4	 25
134	 17	52.0	7.3	 25
135	 17	450.0	44.4	 20
136	 17	83.0	12.6	 25
137	 17	406.0	52.5	 25
138	 17	721.8	92.5	 20
139	 17	54.0	10.3	 25
140	 17	183.5	18.9	 20
141	 17	508.3	38.5	 16
142	 17	119.5	12.0	 20
143	 17	267.0	27.4	 25
144	 17	50.0	8.0	 20
145	 17	46.0	7.8	 25
146	 17	45.0	8.4	 25
147	 17	44.0	5.8	 20
148	 17	78.0	13.7	 25
149	 17	72.0	10.1	 25
150	 17	52.5	7.2	 16
151	 17	83.0	13.6	 20
152	 17	47.0	8.1	 20
153	 17	39.3	5.5	 20
154	 17	53.0	8.9	 25
155	 17	143.0	25.0	 25
156	 17	70.3	11.0	 20
157	 17	88.0	11.9	 25
158	 17	58.0	9.9	 25
159	 17	84.5	9.5	 16
160	 17	184.5	27.3	 20
161	 17	119.8	13.7	 20
162	 17	169.8	22.4	 16
163	 17	79.0	12.4	 25
164	 17	157.0	26.7	 25
165	 17	169.5	16.6	 20
166	 17	248.0	22.1	 25
167	 17	123.0	17.8	 25
168	 17	220.5	42.4	 20
169	 17	97.3	10.6	 20
170	 17	51.0	6.0	 20
171	 17	41.3	7.4	 16
172	 17	52.0	8.0	 25
173	 17	87.0	13.0	 25
174	 17	40.3	7.6	 20
175	 17	46.0	8.8	 25
176	 17	48.0	7.5	 25
177	 17	100.8	8.2	 20
178	 17	48.0	6.4	 25
179	 17	67.3	8.3	 16
180	 17	49.0	6.9	 20
181	 17	43.0	6.7	 20
182	 17	95.5	14.2	 20
183	 17	151.0	26.0	 25
184	 17	56.0	9.2	 25
185	 17	53.0	8.6	 20
186	 17	71.0	14.5	 25
187	 17	68.0	9.9	 25
188	 17	85.0	33.4	 20
189	 17	56.8	8.5	 20
190	 17	42.3	6.4	 20
191	 17	221.0	34.3	 16
192	 17	55.0	10.0	 25
193	 17	52.0	7.6	 25
194	 17	108.0	14.8	 20
195	 17	113.0	18.3	 25
196	 17	174.0	22.6	 25
197	 17	350.0	34.4	 20
198	 17	64.0	7.8	 25
199	 17	61.0	10.2	 20
200	 17	43.8	7.4	 16
201	 17	42.5	7.2	 20
202	 17	68.0	10.7	 25
203	 17	57.5	8.7	 20
204	 17	44.0	6.4	 25
205	 17	179.0	22.3	 25
206	 17	43.5	7.4	 20
207	 17	48.0	5.7	 25
208	 17	44.0	7.4	 25
209	 17	51.5	8.0	 16
210	 17	68.0	13.0	 20
211	 17	56.0	8.8	 20
212	 17	42.0	6.6	 20
213	 17	54.0	7.3	 25
214	 17	57.0	9.3	 25
215	 17	47.0	10.8	 20
216	 17	46.0	7.3	 25
217	 17	53.0	7.6	 25
218	 17	50.5	7.3	 16
219	 17	112.3	14.0	 20
220	 17	48.3	7.5	 20
221	 17	49.0	7.6	 16
222	 17	52.0	8.0	 25
223	 17	45.0	7.7	 25
224	 17	53.3	9.5	 20
225	 17	61.0	9.0	 25
226	 17	177.0	25.8	 25
227	 17	251.5	36.0	 20
228	 17	59.3	10.2	 20
229	 17	67.0	8.6	 20
230	 17	68.3	8.1	 16
231	 17	52.0	11.3	 20
232	 17	47.0	11.0	 25
233	 17	59.0	8.2	 20
234	 17	59.0	8.1	 25
235	 17	43.0	8.0	 25
236	 17	47.0	7.2	 20
237	 17	119.0	18.3	 25
238	 17	91.3	15.5	 20
239	 17	108.3	13.2	 16
240	 17	100.8	14.0	 20
241	 17	66.0	10.6	 25
242	 17	112.3	14.8	 20
243	 17	383.0	38.9	 25
244	 17	107.0	12.7	 25
245	 17	53.0	8.1	 20
246	 17	117.0	16.3	 25
247	 17	56.0	8.5	 25
248	 17	329.0	22.5	 16
249	 17	56.0	10.5	 20
250	 17	42.0	5.6	 20
251	 17	47.5	8.9	 20
252	 17	44.0	9.4	 25
253	 17	45.0	7.2	 25
254	 17	50.3	8.1	 20
255	 17	46.0	4.6	 25
256	 17	48.0	7.3	 25
257	 17	43.0	6.8	 20
258	 17	46.5	6.3	 20
259	 17	48.3	5.9	 16
260	 17	87.0	14.4	 20
261	 17	60.0	9.4	 25
262	 17	112.0	12.3	 20
263	 17	49.0	7.4	 25
264	 17	62.0	11.7	 25
265	 17	49.0	9.9	 20
266	 17	59.0	8.1	 25
267	 17	49.0	6.8	 25
268	 17	69.0	12.0	 16
269	 17	44.5	8.0	 20
270	 17	50.3	8.2	 20
271	 17	48.0	8.3	 20
272	 17	48.0	7.9	 25
273	 17	46.0	7.1	 25
274	 17	124.5	18.7	 20
275	 17	41.0	5.4	 25
276	 17	50.0	7.9	 25
277	 17	47.3	7.3	 20
278	 17	47.3	7.6	 20
279	 17	61.3	9.2	 20
280	 17	43.3	8.0	 16
281	 17	59.0	7.3	 25
282	 17	49.0	7.7	 25
283	 17	63.3	7.3	 20
284	 17	148.0	26.7	 25
285	 17	114.0	15.1	 25
286	 17	60.0	9.1	 20
287	 17	60.5	7.9	 20
288	 17	71.3	10.2	 20
289	 17	272.0	17.3	 16
290	 17	139.5	19.3	 20
291	 17	61.0	12.0	 25
292	 17	50.5	8.2	 20
293	 17	56.0	8.2	 25
294	 17	211.0	35.8	 25
295	 17	194.8	22.7	 20
296	 17	317.0	29.6	 25
297	 17	173.8	17.6	 20
298	 17	597.0	50.2	 16
299	 17	114.0	19.2	 20
300	 17	116.0	13.8	 25
301	 17	104.3	18.5	 20
302	 17	1289.0	123.1	 25
303	 17	167.0	16.8	 25
304	 17	97.8	11.1	 20
305	 17	51.0	8.8	 25
306	 17	226.0	20.1	 25
307	 17	111.8	12.8	 16
308	 17	98.0	12.8	 20
309	 17	161.3	20.9	 20
310	 17	322.3	28.6	 20
311	 17	155.0	18.2	 25
312	 17	269.0	29.5	 25
313	 17	73.3	7.7	 20
314	 17	93.0	13.0	 25
315	 17	331.0	30.9	 25
316	 17	115.3	14.0	 20
317	 17	76.3	11.8	 20
318	 17	73.3	8.9	 20
319	 17	55.8	10.1	 16
320	 17	61.0	7.6	 25
321	 17	134.0	17.3	 25
322	 17	1856.3	138.7	 20
323	 17	66.0	8.4	 25
324	 17	114.0	18.5	 25
325	 17	117.3	11.7	 20
326	 17	133.0	17.3	 25
327	 17	92.8	11.4	 20
328	 17	217.0	24.5	 16
329	 17	504.8	51.4	 20
330	 17	220.0	29.3	 25
331	 17	70.0	10.4	 20
332	 17	86.0	13.0	 25
333	 17	333.0	55.3	 25
334	 17	632.3	61.8	 20
335	 17	222.0	34.4	 25
336	 17	62.5	10.0	 20
337	 17	50.3	7.6	 20
338	 17	353.0	49.4	 20
339	 17	3244.0	229.9	 16
340	 17	759.0	73.9	 25
341	 17	271.0	34.5	 25
342	 17	1330.5	130.0	 20
343	 17	204.0	20.0	 25
344	 17	156.0	16.5	 25
345	 17	173.8	21.8	 20
346	 17	77.0	14.3	 20
347	 17	101.3	14.1	 20
348	 17	50.3	8.2	 16
349	 17	282.3	55.4	 20
350	 17	57.0	8.4	 25
351	 17	54.5	8.5	 20
352	 17	50.0	8.0	 25
353	 17	45.0	8.4	 25
354	 17	49.3	9.2	 20
355	 17	55.0	9.1	 25
356	 17	90.3	14.2	 20
357	 17	45.0	6.6	 16
358	 17	84.5	12.7	 20
359	 17	51.0	5.9	 20
360	 17	93.8	11.1	 20
361	 17	52.0	7.5	 25
362	 17	53.0	7.6	 25
363	 17	794.8	108.3	 20
364	 17	50.0	9.0	 25
365	 17	223.0	31.6	 25
366	 17	55.8	7.7	 16
367	 17	43.3	6.2	 20
368	 17	64.0	11.9	 20
369	 17	46.5	5.2	 20
370	 17	45.0	7.1	 25
371	 17	854.0	114.4	 25
372	 17	971.0	60.1	 20
373	 17	52.0	9.9	 25
374	 17	125.0	19.5	 25
375	 17	311.3	35.1	 20
376	 17	52.5	9.1	 20
377	 17	50.8	8.0	 20
378	 17	55.3	5.3	 16
379	 17	59.0	8.2	 25
380	 17	123.0	16.9	 25
381	 17	46.0	9.5	 20
382	 17	43.0	8.1	 25
383	 17	69.0	10.4	 25
384	 17	51.5	9.2	 20
385	 17	63.0	9.0	 25
386	 17	71.0	7.8	 20
387	 17	71.3	9.7	 16
388	 17	326.5	34.5	 20
389	 17	119.0	18.8	 25
390	 17	98.5	15.9	 20
391	 17	194.0	26.4	 25
392	 17	350.0	47.5	 25
393	 17	46.5	8.8	 20
394	 17	54.0	10.2	 25
395	 17	52.0	8.4	 25
396	 17	43.3	7.9	 16
397	 17	52.8	10.6	 20
398	 17	71.8	12.4	 20
399	 17	149.0	22.1	 20
400	 17	111.0	16.7	 25
401	 17	62.0	10.4	 25
402	 17	52.5	7.9	 20
403	 17	48.0	7.3	 25
404	 17	60.0	8.7	 25
405	 17	133.5	21.1	 20
406	 17	332.8	42.9	 20
407	 17	87.3	12.0	 20
408	 17	108.5	12.4	 16
409	 17	388.0	35.1	 25
410	 17	65.0	10.9	 25
411	 17	452.3	53.1	 20
412	 17	170.0	22.7	 25
413	 17	47.0	9.2	 25
414	 17	50.5	7.6	 20
415	 17	40.3	6.5	 20
416	 17	158.5	17.9	 16
417	 17	197.8	25.4	 20
418	 17	58.0	11.1	 20
419	 17	50.5	7.7	 20
420	 17	45.0	9.0	 25
421	 17	45.0	7.0	 25
422	 17	65.8	11.0	 20
423	 17	46.0	7.5	 25
424	 17	65.0	9.0	 25
425	 17	133.3	19.7	 16
426	 17	48.0	6.4	 20
427	 17	43.3	5.6	 20
428	 17	77.3	13.0	 20
429	 17	48.0	8.7	 25
430	 17	64.0	11.0	 25
431	 17	78.0	10.5	 20
432	 17	46.0	7.1	 25
433	 17	47.0	6.9	 25
434	 17	83.8	11.4	 20
435	 17	63.0	10.6	 20
436	 17	74.3	10.5	 20
437	 17	61.3	9.6	 16
438	 17	61.0	11.2	 25
439	 17	68.0	10.7	 25
440	 17	51.5	8.2	 20
441	 17	63.0	11.2	 25
442	 17	48.0	7.7	 25
443	 17	45.3	7.4	 20
444	 17	65.0	10.0	 25
445	 17	82.5	9.1	 20
446	 17	73.3	12.0	 16
447	 17	59.8	9.1	 20
448	 17	52.0	6.1	 25
449	 17	51.5	11.4	 20
450	 17	1308.0	156.3	 25
451	 17	57.0	8.5	 25
452	 17	79.5	13.8	 20
453	 17	58.0	9.5	 25
454	 17	3086.0	461.5	 25
455	 17	179.3	20.4	 16
456	 17	111.3	13.4	 20
457	 17	75.8	13.2	 20
458	 17	60.5	8.9	 20
459	 17	75.0	7.6	 25
460	 17	48.0	7.5	 25
461	 17	48.0	6.0	 20
462	 17	98.0	17.5	 25
463	 17	55.0	8.4	 25
464	 17	155.0	16.6	 20
465	 17	109.8	16.4	 20
466	 17	61.0	9.7	 20
467	 17	63.3	12.6	 16
468	 17	55.0	10.2	 25
469	 17	67.0	13.4	 25
470	 17	97.8	17.0	 20
471	 17	107.0	15.8	 25
472	 17	80.0	11.7	 25
473	 17	125.8	15.3	 20
474	 17	173.0	16.1	 20
475	 17	148.5	19.7	 20
476	 17	175.0	15.1	 16
477	 17	94.0	12.3	 20
478	 17	57.0	10.2	 25
479	 17	90.3	13.6	 20
480	 17	205.0	24.7	 25
481	 17	110.0	14.2	 25
482	 17	155.5	10.9	 20
483	 17	258.0	21.7	 25
484	 17	62.3	8.3	 20
485	 17	50.3	7.0	 16
486	 17	45.3	8.7	 20
487	 17	43.3	6.4	 20
488	 17	64.0	8.4	 20
489	 17	47.0	6.9	 25
490	 17	48.0	9.8	 25
491	 17	67.8	12.9	 20
492	 17	61.0	8.6	 25
493	 17	50.0	7.6	 25
494	 17	71.5	16.9	 16
495	 17	78.3	9.0	 20
496	 17	142.5	18.2	 16
497	 17	168.0	20.1	 25
498	 17	149.0	18.4	 25
499	 17	90.3	15.0	 20
500	 17	95.0	14.6	 25
501	 17	51.0	6.9	 25
502	 17	95.5	18.8	 20
503	 17	70.0	9.9	 25
504	 17	214.5	14.1	 20
505	 17	348.8	28.5	 16
506	 17	254.0	21.3	 20
507	 17	105.0	12.4	 25
508	 17	179.0	22.2	 20
509	 17	124.0	13.2	 25
510	 17	299.0	29.6	 25
511	 17	976.0	80.6	 20
512	 17	198.0	18.4	 25
513	 17	54.0	11.9	 25
514	 17	115.3	10.7	 16
515	 17	132.5	17.0	 20
516	 17	88.3	11.4	 20
517	 17	95.3	12.3	 20
518	 17	94.0	10.3	 25
519	 17	181.0	17.4	 25
520	 17	1875.3	158.6	 20
521	 17	152.0	29.2	 25
522	 17	91.0	13.6	 25
523	 17	97.8	14.1	 20
524	 17	58.0	8.4	 20
525	 17	69.0	12.1	 20
526	 17	122.5	11.7	 16
527	 17	159.0	21.9	 25
528	 17	129.0	15.0	 25
529	 17	149.5	11.7	 20
530	 17	60.0	9.3	 25
531	 17	79.0	10.8	 25
532	 17	130.5	18.5	 20
533	 17	71.0	12.8	 25
534	 17	50.3	7.6	 20
535	 17	59.3	9.8	 16
536	 17	51.5	7.0	 20
537	 17	49.0	8.8	 25
538	 17	44.3	6.0	 20
539	 17	46.0	7.1	 25
540	 17	85.0	38.0	 25
541	 17	147.8	15.6	 20
542	 17	53.0	8.8	 25
543	 17	50.3	5.5	 20
544	 17	780.3	60.9	 16
545	 17	73.3	11.5	 20
546	 17	61.0	11.3	 20
547	 17	52.3	8.9	 20
548	 17	49.0	7.5	 25
549	 17	44.0	7.4	 25
550	 17	48.0	8.5	 20
551	 17	54.0	8.0	 25
552	 17	56.0	9.8	 25
553	 17	45.3	4.9	 16
554	 17	60.0	8.8	 20
555	 17	74.5	8.0	 20
556	 17	108.3	12.9	 20
557	 17	100.0	11.2	 25
558	 17	53.0	8.7	 25
559	 17	107.5	15.9	 20
560	 17	103.0	14.3	 25
561	 17	197.0	34.5	 25
562	 17	53.5	6.0	 20
563	 17	259.0	27.8	 20
564	 17	94.3	12.5	 20
565	 17	104.5	12.0	 16
566	 17	788.0	56.4	 25
567	 17	70.0	10.1	 25
568	 17	101.3	15.6	 20
569	 17	51.0	7.4	 25
570	 17	460.0	89.2	 25
571	 17	58.3	9.4	 20
572	 17	147.0	14.7	 25
573	 17	179.0	28.5	 20
574	 17	332.0	27.5	 16
575	 17	90.5	14.8	 20
576	 17	62.5	9.5	 20
577	 17	100.0	11.3	 25
578	 17	81.0	12.5	 25
579	 17	49.0	7.9	 20
580	 17	85.0	11.5	 25
581	 17	47.0	7.3	 25
582	 17	150.0	16.9	 20
583	 17	221.5	23.5	 20
584	 17	77.3	10.2	 20
585	 17	87.5	11.5	 16
586	 17	51.0	6.5	 25
587	 17	47.0	7.5	 25
588	 17	228.8	21.3	 20
589	 17	51.0	8.0	 25
590	 17	151.0	16.9	 25
591	 17	50.0	5.6	 20
592	 17	51.0	7.3	 25
593	 17	49.8	7.2	 20
594	 17	286.8	24.0	 16
595	 17	58.3	12.0	 20
596	 17	70.0	11.4	 25
597	 17	49.8	9.6	 20
598	 17	72.0	10.4	 25
599	 17	205.0	21.6	 25
600	 17	592.8	39.8	 20
601	 17	199.0	28.9	 25
602	 17	50.3	8.0	 20
603	 17	46.0	9.1	 16
604	 17	47.3	7.8	 20
605	 17	479.5	51.5	 20
606	 17	113.3	13.5	 20
607	 17	123.0	17.2	 25
608	 17	48.0	6.9	 25
609	 17	176.0	26.9	 20
610	 17	71.0	9.0	 25
611	 17	76.0	9.9	 25
612	 17	593.3	38.0	 16
613	 17	57.8	8.3	 20
614	 17	50.0	7.8	 20
615	 17	44.3	7.2	 16
616	 17	40.0	6.8	 25
617	 17	51.0	8.8	 25
618	 17	53.0	9.8	 20
619	 17	58.0	7.8	 25
620	 17	141.0	25.4	 25
621	 17	767.0	28.5	 20
622	 17	1079.5	68.8	 20
623	 17	152.3	17.1	 20
624	 17	371.0	22.5	 16
625	 17	70.0	12.9	 25
626	 17	56.0	9.0	 25
627	 17	105.3	16.9	 20
628	 17	62.0	9.5	 25
629	 17	62.0	9.5	 25
630	 17	63.3	8.4	 20
631	 17	241.0	31.0	 25
632	 17	44.8	7.7	 20
633	 17	42.3	6.1	 16
634	 17	45.3	8.2	 20
635	 17	48.0	7.4	 25
636	 17	337.8	32.3	 20
637	 17	407.0	65.8	 25
638	 17	80.0	15.0	 25
639	 17	51.0	7.7	 20
  0	 18	1845.0	271.5	 25
  1	 18	47.3	7.8	 20
  2	 18	77.0	10.0	 25
  3	 18	53.0	8.8	 25
  4	 18	70.5	13.1	 20
  5	 18	44.3	6.0	 20
  6	 18	40.0	6.3	 20
  7	 18	44.3	6.4	 16
  8	 18	46.0	5.6	 25
  9	 18	43.0	6.1	 25
 10	 18	53.5	8.5	 20
 11	 18	42.0	7.6	 25
 12	 18	57.0	11.0	 25
 13	 18	44.0	8.4	 20
 14	 18	47.0	8.3	 25
 15	 18	125.0	17.5	 20
 16	 18	52.5	5.7	 16
 17	 18	58.3	9.1	 20
 18	 18	117.0	13.7	 25
 19	 18	85.3	14.2	 20
 20	 18	144.0	19.6	 25
 21	 18	83.0	10.8	 25
 22	 18	44.0	7.3	 20
 23	 18	123.0	22.4	 25
 24	 18	47.0	6.4	 25
 25	 18	45.8	7.9	 16
 26	 18	46.5	7.4	 20
 27	 18	51.5	10.0	 20
 28	 18	51.5	9.3	 20
 29	 18	60.0	11.2	 25
 30	 18	44.0	7.5	 25
 31	 18	46.8	8.3	 20
 32	 18	42.0	7.7	 25
 33	 18	50.0	7.9	 25
 34	 18	51.8	9.5	 20
 35	 18	51.5	8.3	 20
 36	 18	51.5	9.3	 20
 37	 18	36.3	5.2	 16
 38	 18	47.0	9.6	 25
 39	 18	42.0	6.7	 25
 40	 18	43.0	7.2	 20
 41	 18	44.0	6.5	 25
 42	 18	50.0	7.1	 25
 43	 18	45.8	6.7	 20
 44	 18	77.5	14.4	 20
 45	 18	40.5	6.4	 20
 46	 18	38.3	6.1	 16
 47	 18	44.0	6.7	 20
 48	 18	54.0	9.2	 25
 49	 18	45.5	8.8	 20
 50	 18	46.0	7.3	 25
 51	 18	43.0	5.8	 25
 52	 18	44.5	6.9	 20
 53	 18	55.0	13.2	 25
 54	 18	46.0	5.8	 20
 55	 18	48.3	7.8	 16
 56	 18	47.5	9.0	 20
 57	 18	42.5	6.9	 20
 58	 18	47.3	8.3	 20
 59	 18	45.0	6.9	 25
 60	 18	46.0	6.6	 25
 61	 18	49.3	8.2	 20
 62	 18	60.0	10.4	 25
 63	 18	51.0	9.2	 25
 64	 18	49.3	7.7	 16
 65	 18	53.0	9.3	 20
 66	 18	54.8	10.2	 20
 67	 18	59.3	9.1	 20
 68	 18	48.0	8.5	 25
 69	 18	46.0	7.6	 25
 70	 18	42.3	6.8	 20
 71	 18	42.0	7.2	 25
 72	 18	43.0	6.9	 25
 73	 18	47.8	10.0	 20
 74	 18	45.5	4.9	 20
 75	 18	49.5	10.0	 16
 76	 18	47.0	9.2	 20
 77	 18	63.0	11.0	 25
 78	 18	56.0	9.2	 20
 79	 18	50.0	7.9	 25
 80	 18	48.0	9.4	 25
 81	 18	49.3	11.3	 20
 82	 18	45.0	7.6	 25
 83	 18	53.0	8.0	 25
 84	 18	79.8	12.5	 16
 85	 18	48.3	8.2	 20
 86	 18	45.3	7.7	 20
 87	 18	46.3	9.7	 20
 88	 18	45.0	8.0	 25
 89	 18	79.0	10.3	 25
 90	 18	78.3	10.6	 20
 91	 18	102.0	17.3	 25
 92	 18	230.0	22.3	 25
 93	 18	146.3	19.2	 20
 94	 18	312.8	19.2	 20
 95	 18	95.8	17.8	 20
 96	 18	48.0	7.7	 16
 97	 18	49.0	7.8	 25
 98	 18	58.0	10.0	 25
 99	 18	43.0	8.6	 20
100	 18	49.0	8.4	 25
101	 18	44.0	8.2	 25
102	 18	55.0	8.8	 20
103	 18	114.0	18.0	 25
104	 18	72.3	12.3	 20
105	 18	237.8	16.0	 16
106	 18	67.3	9.0	 20
107	 18	121.0	14.1	 25
108	 18	87.8	12.3	 20
109	 18	74.0	11.3	 25
110	 18	68.0	14.1	 25
111	 18	56.0	6.1	 20
112	 18	51.0	8.6	 25
113	 18	53.0	6.4	 20
114	 18	44.5	5.4	 16
115	 18	46.0	6.7	 20
116	 18	45.5	8.9	 20
117	 18	45.8	7.1	 20
118	 18	60.0	7.6	 25
119	 18	99.0	13.4	 25
120	 18	685.0	100.9	 20
121	 18	203.0	38.4	 25
122	 18	84.0	13.9	 25
123	 18	49.0	5.6	 16
124	 18	44.0	7.6	 20
125	 18	45.3	8.6	 20
126	 18	59.0	6.7	 16
127	 18	57.0	10.5	 25
128	 18	47.0	8.4	 25
129	 18	58.0	10.4	 20
130	 18	62.0	9.2	 25
131	 18	52.0	9.2	 25
132	 18	61.8	9.4	 20
133	 18	47.0	6.4	 20
134	 18	44.8	9.4	 20
135	 18	71.3	12.2	 16
136	 18	83.0	11.9	 25
137	 18	51.0	9.5	 25
138	 18	131.0	21.9	 20
139	 18	47.0	7.2	 25
140	 18	104.0	15.3	 25
141	 18	252.3	21.8	 20
142	 18	246.0	18.9	 25
143	 18	572.0	45.5	 20
144	 18	47.5	7.3	 16
145	 18	55.3	9.4	 20
146	 18	43.0	5.5	 25
147	 18	46.3	8.4	 20
148	 18	48.0	6.2	 25
149	 18	49.0	8.2	 25
150	 18	45.0	7.8	 20
151	 18	49.0	8.2	 25
152	 18	46.0	7.4	 25
153	 18	42.3	6.0	 16
154	 18	46.0	6.2	 20
155	 18	73.5	13.1	 16
156	 18	69.0	10.9	 25
157	 18	73.0	6.5	 25
158	 18	64.8	9.4	 20
159	 18	150.0	22.3	 25
160	 18	136.0	15.4	 25
161	 18	178.3	14.7	 20
162	 18	73.0	9.4	 25
163	 18	76.8	11.8	 20
164	 18	98.0	13.4	 16
165	 18	167.5	20.4	 20
166	 18	113.0	14.8	 25
167	 18	72.3	12.9	 20
168	 18	77.0	7.5	 25
169	 18	69.0	14.4	 25
170	 18	45.5	11.0	 20
171	 18	44.0	9.3	 25
172	 18	45.3	7.1	 20
173	 18	42.3	5.1	 16
174	 18	41.3	6.5	 20
175	 18	46.0	6.9	 20
176	 18	46.3	7.5	 20
177	 18	67.0	11.5	 25
178	 18	51.0	8.2	 25
179	 18	43.3	7.3	 20
180	 18	40.0	6.1	 25
181	 18	44.0	8.5	 25
182	 18	45.3	7.4	 16
183	 18	47.3	10.2	 20
184	 18	64.0	11.5	 20
185	 18	52.8	9.5	 16
186	 18	54.0	7.8	 25
187	 18	141.0	23.4	 25
188	 18	168.8	21.5	 20
189	 18	66.0	8.5	 25
190	 18	47.0	6.8	 25
191	 18	143.3	19.4	 20
192	 18	48.0	6.5	 20
193	 18	61.3	10.8	 20
194	 18	62.0	8.9	 16
195	 18	71.0	12.6	 25
196	 18	76.0	14.5	 25
197	 18	140.5	23.0	 20
198	 18	64.0	9.3	 25
199	 18	46.0	6.1	 25
200	 18	41.5	7.2	 20
201	 18	44.0	7.0	 25
202	 18	57.0	8.5	 20
203	 18	53.3	9.7	 16
204	 18	42.3	7.5	 20
205	 18	47.0	7.5	 25
206	 18	43.3	7.4	 20
207	 18	47.0	17.1	 25
208	 18	43.0	6.0	 25
209	 18	44.0	7.7	 20
210	 18	90.0	15.9	 25
211	 18	49.0	8.1	 25
212	 18	47.0	6.1	 16
213	 18	50.8	9.2	 20
214	 18	55.0	9.1	 20
215	 18	46.3	7.4	 20
216	 18	48.0	8.3	 25
217	 18	49.0	7.8	 25
218	 18	49.3	7.0	 20
219	 18	56.0	6.6	 25
220	 18	45.0	7.7	 25
221	 18	45.0	3.9	 20
222	 18	43.5	6.7	 20
223	 18	50.0	9.3	 20
224	 18	51.5	7.2	 16
225	 18	45.0	8.5	 25
226	 18	50.0	7.5	 25
227	 18	51.0	11.3	 20
228	 18	55.0	8.7	 25
229	 18	66.0	8.1	 25
230	 18	74.5	11.4	 20
231	 18	52.0	9.4	 25
232	 18	48.3	11.7	 20
233	 18	48.3	7.4	 16
234	 18	56.0	8.0	 20
235	 18	43.0	5.7	 20
236	 18	50.0	9.5	 25
237	 18	59.0	10.5	 25
238	 18	58.3	8.2	 20
239	 18	63.0	8.0	 25
240	 18	71.0	13.6	 25
241	 18	100.5	14.1	 16
242	 18	152.8	24.6	 20
243	 18	110.3	16.8	 20
244	 18	66.5	10.7	 16
245	 18	45.0	7.8	 25
246	 18	58.0	8.0	 25
247	 18	48.5	7.1	 20
248	 18	72.0	14.2	 25
249	 18	59.0	7.9	 25
250	 18	46.5	6.7	 20
251	 18	53.0	8.4	 20
252	 18	46.5	6.4	 20
253	 18	50.0	8.6	 16
254	 18	57.0	10.1	 20
255	 18	51.0	7.3	 25
256	 18	46.5	7.7	 20
257	 18	47.0	7.0	 25
258	 18	49.0	7.8	 25
259	 18	52.3	8.7	 20
260	 18	61.0	10.4	 25
261	 18	92.0	15.0	 20
262	 18	138.0	16.7	 16
263	 18	52.3	8.8	 20
264	 18	54.0	5.7	 25
265	 18	54.8	7.8	 20
266	 18	122.0	24.6	 25
267	 18	50.0	8.7	 25
268	 18	48.0	7.8	 20
269	 18	46.0	8.4	 25
270	 18	49.0	8.2	 25
271	 18	54.5	8.5	 16
272	 18	52.8	9.7	 20
273	 18	45.0	10.6	 20
274	 18	62.5	12.0	 20
275	 18	44.0	7.5	 25
276	 18	47.0	7.8	 25
277	 18	47.0	8.0	 20
278	 18	50.0	7.3	 25
279	 18	51.0	10.1	 25
280	 18	45.8	7.5	 20
281	 18	46.3	7.7	 20
282	 18	44.8	7.5	 20
283	 18	49.5	7.0	 16
284	 18	56.0	9.0	 25
285	 18	56.0	8.6	 25
286	 18	53.3	7.3	 20
287	 18	54.0	11.0	 25
288	 18	56.0	7.1	 25
289	 18	115.5	13.7	 20
290	 18	61.0	7.5	 25
291	 18	52.3	7.0	 20
292	 18	52.3	9.6	 16
293	 18	56.0	9.0	 20
294	 18	156.0	26.3	 25
295	 18	122.0	16.6	 20
296	 18	460.0	54.0	 25
297	 18	150.0	17.8	 25
298	 18	282.5	23.3	 20
299	 18	123.0	19.9	 25
300	 18	70.0	13.7	 20
301	 18	80.5	10.9	 16
302	 18	247.3	26.8	 20
303	 18	72.0	12.3	 20
304	 18	55.5	8.7	 20
305	 18	47.0	7.2	 25
306	 18	67.0	10.3	 25
307	 18	74.0	9.5	 20
308	 18	50.0	8.6	 25
309	 18	205.0	23.8	 25
310	 18	230.8	26.6	 16
311	 18	109.3	12.0	 20
312	 18	103.5	14.2	 16
313	 18	93.3	16.1	 20
314	 18	116.0	20.2	 25
315	 18	205.5	21.5	 20
316	 18	95.0	9.4	 25
317	 18	90.0	10.8	 25
318	 18	136.3	16.6	 20
319	 18	55.0	7.8	 25
320	 18	63.3	9.8	 20
321	 18	56.3	7.0	 16
322	 18	334.8	57.7	 20
323	 18	132.0	18.5	 25
324	 18	223.3	22.2	 20
325	 18	211.0	21.5	 25
326	 18	73.0	11.8	 25
327	 18	73.5	11.1	 20
328	 18	412.0	52.6	 25
329	 18	799.0	48.6	 25
330	 18	135.5	24.9	 16
331	 18	60.5	11.1	 20
332	 18	50.3	7.6	 20
333	 18	69.3	8.0	 20
334	 18	187.0	29.8	 25
335	 18	105.0	16.8	 25
336	 18	59.3	10.2	 20
337	 18	59.0	8.2	 25
338	 18	86.0	12.3	 25
339	 18	1808.5	161.2	 20
340	 18	523.5	56.3	 20
341	 18	118.5	14.3	 20
342	 18	348.3	39.2	 16
343	 18	120.0	17.3	 25
344	 18	76.0	13.0	 25
345	 18	70.3	11.0	 20
346	 18	164.0	19.1	 25
347	 18	63.0	10.3	 25
348	 18	47.0	5.5	 20
349	 18	69.0	8.7	 25
350	 18	74.3	12.3	 20
351	 18	44.3	8.3	 16
352	 18	45.3	7.6	 20
353	 18	46.0	9.5	 25
354	 18	46.0	8.0	 20
355	 18	43.0	6.2	 25
356	 18	52.0	9.0	 25
357	 18	45.3	6.8	 20
358	 18	51.0	7.7	 25
359	 18	45.0	6.6	 25
360	 18	44.5	3.5	 16
361	 18	59.3	9.4	 20
362	 18	56.0	12.2	 20
363	 18	161.8	34.1	 20
364	 18	43.0	6.5	 25
365	 18	146.0	23.1	 25
366	 18	82.8	13.3	 20
367	 18	53.0	9.7	 25
368	 18	46.0	6.6	 25
369	 18	47.5	7.5	 16
370	 18	42.8	6.1	 20
371	 18	167.3	25.0	 20
372	 18	232.5	15.4	 16
373	 18	41.0	6.6	 25
374	 18	66.0	9.2	 25
375	 18	67.8	11.0	 20
376	 18	52.0	8.1	 25
377	 18	50.0	17.4	 25
378	 18	53.3	6.4	 20
379	 18	49.0	6.3	 20
380	 18	50.3	8.3	 20
381	 18	49.3	8.8	 16
382	 18	49.3	6.8	 20
383	 18	48.0	9.5	 25
384	 18	52.0	7.6	 20
385	 18	58.0	8.2	 25
386	 18	58.0	8.9	 25
387	 18	67.3	10.2	 20
388	 18	130.0	18.2	 25
389	 18	87.0	13.6	 20
390	 18	60.0	10.6	 16
391	 18	136.3	26.7	 20
392	 18	193.0	25.5	 20
393	 18	50.0	7.9	 25
394	 18	53.0	9.3	 25
395	 18	46.8	9.8	 20
396	 18	44.0	7.5	 25
397	 18	54.0	9.3	 25
398	 18	47.8	7.7	 20
399	 18	61.5	11.3	 20
400	 18	116.3	13.7	 20
401	 18	62.3	7.0	 16
402	 18	65.0	9.7	 25
403	 18	51.0	7.2	 25
404	 18	55.8	10.8	 20
405	 18	58.0	10.2	 25
406	 18	317.0	33.1	 25
407	 18	96.8	14.5	 20
408	 18	198.0	20.8	 25
409	 18	238.5	23.9	 20
410	 18	63.0	8.2	 16
411	 18	91.0	13.0	 20
412	 18	334.0	37.7	 25
413	 18	49.5	6.0	 20
414	 18	44.0	5.0	 25
415	 18	47.0	8.5	 25
416	 18	88.3	13.2	 20
417	 18	65.0	10.1	 25
418	 18	44.0	7.4	 25
419	 18	43.3	5.8	 16
420	 18	42.3	5.8	 20
421	 18	39.8	6.5	 20
422	 18	45.0	8.1	 20
423	 18	46.0	8.5	 25
424	 18	51.0	9.8	 25
425	 18	114.3	15.1	 20
426	 18	51.0	8.4	 25
427	 18	45.0	7.6	 25
428	 18	74.5	12.9	 16
429	 18	45.3	8.0	 20
430	 18	45.0	6.0	 20
431	 18	52.5	9.9	 16
432	 18	49.0	7.1	 25
433	 18	53.0	9.9	 25
434	 18	55.3	16.9	 20
435	 18	64.0	9.0	 25
436	 18	69.0	12.0	 25
437	 18	55.5	8.2	 20
438	 18	56.5	7.0	 20
439	 18	52.0	10.0	 20
440	 18	54.5	10.2	 16
441	 18	44.0	5.6	 20
442	 18	58.0	8.5	 25
443	 18	53.0	8.5	 20
444	 18	72.0	14.4	 25
445	 18	61.0	10.4	 25
446	 18	119.3	16.1	 20
447	 18	77.0	11.0	 25
448	 18	52.3	8.3	 20
449	 18	47.0	7.2	 16
450	 18	93.3	14.0	 20
451	 18	46.0	7.1	 25
452	 18	67.0	17.5	 20
453	 18	52.0	7.4	 25
454	 18	967.0	145.0	 25
455	 18	88.3	11.9	 20
456	 18	70.0	13.5	 25
457	 18	64.0	10.3	 25
458	 18	61.0	9.9	 16
459	 18	99.0	15.9	 20
460	 18	56.0	8.1	 20
461	 18	50.5	9.4	 20
462	 18	123.0	20.8	 25
463	 18	56.0	9.7	 25
464	 18	115.3	16.4	 20
465	 18	108.0	16.9	 25
466	 18	47.0	7.5	 25
467	 18	65.3	9.4	 20
468	 18	46.5	6.8	 20
469	 18	107.5	17.3	 20
470	 18	104.3	16.0	 16
471	 18	71.0	10.9	 25
472	 18	66.3	10.6	 20
473	 18	77.0	11.4	 25
474	 18	127.0	17.2	 25
475	 18	71.3	13.8	 20
476	 18	82.0	16.2	 25
477	 18	69.0	10.7	 25
478	 18	60.8	10.5	 16
479	 18	61.5	10.9	 20
480	 18	80.0	8.6	 20
481	 18	73.3	11.5	 20
482	 18	95.0	18.9	 25
483	 18	759.0	86.9	 25
484	 18	47.3	6.4	 20
485	 18	47.0	9.1	 25
486	 18	47.0	8.4	 25
487	 18	43.5	6.1	 20
488	 18	48.0	5.6	 20
489	 18	46.3	6.8	 20
490	 18	45.0	6.9	 16
491	 18	48.0	8.4	 25
492	 18	53.0	9.7	 25
493	 18	54.0	10.0	 20
494	 18	68.0	9.4	 25
495	 18	52.0	6.4	 25
496	 18	74.0	8.8	 20
497	 18	86.3	10.0	 20
498	 18	79.3	10.5	 20
499	 18	53.5	10.2	 16
500	 18	69.8	9.2	 20
501	 18	63.0	10.5	 25
502	 18	75.0	7.9	 20
503	 18	50.0	7.8	 25
504	 18	138.0	17.9	 25
505	 18	197.3	20.4	 20
506	 18	87.0	10.3	 25
507	 18	114.0	16.2	 20
508	 18	105.3	10.6	 16
509	 18	101.0	13.9	 20
510	 18	143.8	18.2	 20
511	 18	504.0	439.6	 20
512	 18	94.0	11.8	 25
513	 18	53.0	9.1	 25
514	 18	85.3	12.9	 20
515	 18	93.0	17.4	 25
516	 18	88.0	13.6	 25
517	 18	83.0	12.5	 16
518	 18	58.5	8.1	 20
519	 18	93.3	12.8	 20
520	 18	515.3	102.0	 20
521	 18	91.0	14.7	 25
522	 18	67.0	12.6	 25
523	 18	98.0	14.8	 20
524	 18	73.0	11.4	 25
525	 18	65.0	9.0	 25
526	 18	74.0	9.4	 20
527	 18	106.3	14.9	 20
528	 18	64.8	9.9	 20
529	 18	82.3	11.7	 16
530	 18	78.0	8.8	 25
531	 18	93.0	10.6	 25
532	 18	90.3	9.1	 20
533	 18	69.0	8.8	 25
534	 18	50.0	6.5	 25
535	 18	59.0	12.7	 20
536	 18	46.0	8.3	 25
537	 18	49.0	9.0	 20
538	 18	45.3	7.0	 16
539	 18	45.5	7.3	 20
540	 18	53.0	10.2	 25
541	 18	130.8	18.7	 20
542	 18	61.0	9.1	 25
543	 18	50.0	6.5	 25
544	 18	121.0	15.6	 20
545	 18	53.0	8.3	 25
546	 18	53.0	10.1	 25
547	 18	46.3	7.3	 16
548	 18	44.8	6.7	 20
549	 18	40.5	6.8	 20
550	 18	49.5	7.9	 20
551	 18	53.0	8.9	 25
552	 18	55.3	9.4	 20
553	 18	49.0	7.2	 25
554	 18	65.0	11.6	 25
555	 18	98.3	12.7	 20
556	 18	168.3	17.3	 20
557	 18	68.5	11.2	 20
558	 18	46.5	7.0	 16
559	 18	69.3	10.9	 20
560	 18	76.0	14.3	 25
561	 18	321.3	38.1	 20
562	 18	77.0	16.0	 25
563	 18	474.0	34.4	 25
564	 18	130.3	18.0	 20
565	 18	107.0	13.3	 25
566	 18	371.5	34.8	 20
567	 18	55.5	6.0	 16
568	 18	118.5	12.5	 20
569	 18	47.5	7.8	 20
570	 18	182.5	36.0	 20
571	 18	62.0	9.7	 25
572	 18	110.0	12.5	 25
573	 18	284.5	25.1	 20
574	 18	247.0	19.0	 25
575	 18	70.0	10.5	 25
576	 18	73.0	11.2	 16
577	 18	70.5	10.0	 20
578	 18	49.8	6.7	 20
579	 18	64.0	9.6	 20
580	 18	49.0	5.5	 25
581	 18	52.0	10.4	 25
582	 18	296.8	34.9	 20
583	 18	247.0	30.7	 25
584	 18	150.0	24.2	 25
585	 18	46.8	8.4	 20
586	 18	49.3	8.1	 20
587	 18	50.5	8.0	 20
588	 18	101.3	13.3	 16
589	 18	49.0	9.4	 25
590	 18	123.0	19.8	 25
591	 18	49.0	7.9	 20
592	 18	49.0	8.5	 25
593	 18	56.0	10.7	 25
594	 18	83.3	13.7	 20
595	 18	55.0	8.9	 25
596	 18	51.5	10.3	 20
597	 18	45.8	6.9	 16
598	 18	80.0	10.7	 20
599	 18	103.0	17.2	 25
600	 18	194.8	35.1	 20
601	 18	106.0	13.8	 25
602	 18	45.0	6.6	 25
603	 18	46.3	7.7	 20
604	 18	44.0	6.8	 25
605	 18	73.0	11.1	 25
606	 18	84.5	10.9	 16
607	 18	55.0	6.3	 20
608	 18	47.8	8.7	 20
609	 18	57.5	8.7	 20
610	 18	65.0	8.8	 25
611	 18	87.0	12.3	 25
612	 18	164.3	27.6	 20
613	 18	50.0	7.7	 25
614	 18	44.0	6.6	 25
615	 18	46.0	6.5	 20
616	 18	46.0	7.7	 20
617	 18	47.3	7.6	 20
618	 18	46.3	8.4	 16
619	 18	53.0	8.8	 25
620	 18	184.0	29.5	 25
621	 18	606.0	43.0	 20
622	 18	428.0	47.1	 25
623	 18	72.0	10.5	 25
624	 18	206.0	20.9	 20
625	 18	60.0	9.4	 20
626	 18	47.0	8.7	 20
627	 18	114.3	17.6	 16
628	 18	50.0	6.7	 20
629	 18	51.0	8.3	 20
630	 18	45.0	7.6	 25
631	 18	65.0	9.2	 25
632	 18	47.0	9.5	 20
633	 18	45.0	11.7	 25
634	 18	44.0	8.8	 25
635	 18	47.5	6.7	 16
636	 18	56.0	7.0	 20
637	 18	48.3	6.6	 20
638	 18	45.3	6.7	 16
639	 18	1098.0	242.9	 25
  0	 19	51.3	10.8	 20
  1	 19	347.3	29.4	 16
  2	 19	47.0	8.2	 25
  3	 19	64.0	7.5	 25
  4	 19	57.3	7.9	 20
  5	 19	49.0	8.5	 25
  6	 19	72.0	10.8	 25
  7	 19	46.5	7.3	 20
  8	 19	42.3	7.4	 20
  9	 19	53.3	10.0	 20
 10	 19	48.3	8.3	 16
 11	 19	47.0	8.6	 20
 12	 19	53.0	8.0	 25
 13	 19	142.5	18.7	 20
 14	 19	49.0	7.7	 25
 15	 19	50.0	8.8	 25
 16	 19	54.5	7.6	 20
 17	 19	57.0	9.6	 25
 18	 19	131.0	16.7	 20
 19	 19	52.0	7.9	 16
 20	 19	57.0	7.4	 20
 21	 19	265.8	30.4	 20
 22	 19	164.3	17.2	 20
 23	 19	103.0	11.5	 25
 24	 19	67.0	12.3	 25
 25	 19	74.3	13.9	 20
 26	 19	218.0	30.4	 25
 27	 19	85.0	14.0	 25
 28	 19	77.3	15.4	 16
 29	 19	90.8	10.0	 20
 30	 19	56.3	8.9	 20
 31	 19	44.5	6.3	 20
 32	 19	45.0	9.1	 25
 33	 19	263.0	38.4	 25
 34	 19	96.5	16.0	 20
 35	 19	63.0	8.5	 25
 36	 19	48.0	8.2	 25
 37	 19	52.0	7.1	 20
 38	 19	46.0	7.4	 20
 39	 19	40.5	7.8	 20
 40	 19	54.3	9.9	 16
 41	 19	44.0	8.9	 25
 42	 19	44.0	5.6	 25
 43	 19	45.3	6.2	 20
 44	 19	45.0	6.7	 25
 45	 19	55.0	17.4	 25
 46	 19	40.3	6.5	 20
 47	 19	43.0	5.1	 25
 48	 19	58.3	9.8	 20
 49	 19	46.0	5.0	 16
 50	 19	56.0	7.7	 20
 51	 19	62.5	6.5	 20
 52	 19	181.0	34.4	 25
 53	 19	47.0	8.0	 25
 54	 19	45.5	8.2	 20
 55	 19	58.0	12.2	 25
 56	 19	57.0	9.1	 25
 57	 19	59.0	18.2	 20
 58	 19	42.3	8.3	 20
 59	 19	211.5	35.3	 20
 60	 19	67.3	10.1	 16
 61	 19	53.0	9.6	 25
 62	 19	57.0	12.1	 25
 63	 19	42.0	6.2	 20
 64	 19	45.0	7.2	 25
 65	 19	47.0	7.9	 25
 66	 19	44.5	7.7	 20
 67	 19	44.3	6.6	 20
 68	 19	98.8	12.1	 20
 69	 19	74.5	10.2	 16
 70	 19	58.3	11.1	 20
 71	 19	46.0	9.4	 25
 72	 19	64.0	10.7	 20
 73	 19	46.0	7.6	 25
 74	 19	50.0	7.8	 25
 75	 19	193.3	25.6	 20
 76	 19	54.0	9.2	 25
 77	 19	45.3	6.4	 20
 78	 19	181.3	16.7	 16
 79	 19	240.3	28.5	 20
 80	 19	182.5	22.8	 20
 81	 19	132.3	12.1	 20
 82	 19	54.0	7.8	 25
 83	 19	80.0	9.9	 25
 84	 19	118.3	15.1	 20
 85	 19	60.0	7.1	 25
 86	 19	77.0	10.1	 25
 87	 19	62.0	9.8	 16
 88	 19	68.0	12.4	 20
 89	 19	80.8	11.6	 20
 90	 19	258.5	17.0	 20
 91	 19	462.0	25.9	 25
 92	 19	591.0	44.4	 25
 93	 19	290.0	22.8	 20
 94	 19	593.0	48.2	 25
 95	 19	553.0	35.0	 25
 96	 19	159.5	12.8	 20
 97	 19	396.5	38.2	 20
 98	 19	41.5	6.2	 20
 99	 19	42.3	8.1	 16
100	 19	43.0	6.8	 25
101	 19	48.0	8.6	 25
102	 19	827.0	60.9	 20
103	 19	56.0	8.8	 25
104	 19	60.0	9.9	 25
105	 19	57.5	8.5	 20
106	 19	62.0	9.8	 25
107	 19	48.3	8.9	 20
108	 19	42.8	8.5	 16
109	 19	43.3	7.5	 20
110	 19	49.0	8.5	 25
111	 19	56.0	8.0	 20
112	 19	80.0	13.2	 25
113	 19	48.0	9.7	 25
114	 19	67.3	12.2	 20
115	 19	47.0	5.9	 25
116	 19	73.0	11.6	 25
117	 19	169.5	19.0	 16
118	 19	364.3	29.0	 20
119	 19	96.0	12.6	 20
120	 19	149.3	14.9	 20
121	 19	62.0	9.4	 25
122	 19	174.0	25.2	 25
123	 19	60.3	9.6	 20
124	 19	65.0	8.8	 25
125	 19	207.0	32.2	 25
126	 19	55.0	8.4	 20
127	 19	622.0	67.7	 20
128	 19	48.0	8.5	 20
129	 19	43.3	6.2	 16
130	 19	72.0	13.3	 25
131	 19	66.3	12.8	 20
132	 19	145.0	19.6	 25
133	 19	49.0	7.5	 25
134	 19	49.0	8.4	 20
135	 19	115.0	17.3	 25
136	 19	235.0	31.4	 20
137	 19	43.3	7.9	 16
138	 19	61.0	10.2	 20
139	 19	46.3	6.2	 20
140	 19	80.3	11.3	 20
141	 19	272.0	32.0	 25
142	 19	171.0	18.8	 25
143	 19	388.3	33.7	 20
144	 19	539.0	35.2	 25
145	 19	459.0	51.8	 25
146	 19	83.3	11.7	 16
147	 19	42.8	5.1	 20
148	 19	50.3	6.7	 20
149	 19	49.3	8.0	 16
150	 19	51.0	8.6	 25
151	 19	76.0	12.3	 25
152	 19	211.5	27.3	 20
153	 19	71.0	9.8	 25
154	 19	46.0	7.9	 25
155	 19	48.5	8.0	 20
156	 19	80.3	10.8	 20
157	 19	84.5	11.4	 20
158	 19	69.8	10.7	 16
159	 19	46.0	6.8	 25
160	 19	141.0	16.9	 25
161	 19	166.5	21.1	 20
162	 19	239.0	26.6	 25
163	 19	584.0	34.6	 25
164	 19	665.5	58.9	 20
165	 19	91.0	13.6	 25
166	 19	124.5	21.2	 20
167	 19	299.5	19.6	 16
168	 19	227.8	19.2	 20
169	 19	96.0	12.0	 25
170	 19	56.3	6.9	 20
171	 19	61.0	7.3	 25
172	 19	58.0	8.8	 25
173	 19	44.0	8.4	 20
174	 19	82.0	10.4	 25
175	 19	270.0	37.3	 25
176	 19	633.5	38.8	 16
177	 19	103.8	16.6	 20
178	 19	49.3	7.1	 20
179	 19	48.3	9.8	 20
180	 19	119.0	18.6	 25
181	 19	56.0	8.3	 25
182	 19	43.3	8.5	 20
183	 19	52.0	9.5	 25
184	 19	97.0	14.8	 25
185	 19	62.5	11.2	 20
186	 19	74.0	11.5	 20
187	 19	54.0	7.9	 20
188	 19	132.0	19.9	 16
189	 19	51.0	8.1	 25
190	 19	56.0	9.0	 25
191	 19	56.3	9.0	 20
192	 19	101.0	14.7	 25
193	 19	1265.0	163.5	 25
194	 19	52.0	9.0	 20
195	 19	44.0	6.2	 20
196	 19	47.0	9.8	 20
197	 19	1562.0	121.4	 16
198	 19	84.0	11.1	 20
199	 19	54.0	8.1	 25
200	 19	45.0	7.3	 20
201	 19	42.0	8.4	 25
202	 19	45.0	5.8	 25
203	 19	42.5	5.9	 20
204	 19	43.0	7.6	 25
205	 19	68.5	9.8	 20
206	 19	47.5	8.1	 16
207	 19	56.3	9.6	 20
208	 19	62.5	9.7	 20
209	 19	59.0	9.5	 20
210	 19	44.0	7.4	 25
211	 19	42.3	9.2	 20
212	 19	44.0	6.1	 25
213	 19	46.0	4.9	 25
214	 19	52.0	5.6	 20
215	 19	1009.8	224.6	 20
216	 19	71.3	8.7	 20
217	 19	61.3	11.3	 16
218	 19	58.0	11.4	 25
219	 19	62.0	9.9	 25
220	 19	81.5	12.9	 20
221	 19	49.0	8.5	 25
222	 19	44.0	7.8	 25
223	 19	56.3	10.4	 20
224	 19	54.0	10.2	 25
225	 19	50.3	7.5	 20
226	 19	49.5	8.5	 16
227	 19	61.0	10.9	 20
228	 19	53.0	6.9	 25
229	 19	50.0	7.8	 20
230	 19	50.0	6.1	 25
231	 19	53.0	8.5	 25
232	 19	46.3	7.7	 20
233	 19	65.0	9.0	 25
234	 19	55.0	9.0	 25
235	 19	47.0	7.9	 16
236	 19	52.8	8.3	 20
237	 19	68.3	10.8	 20
238	 19	50.0	8.3	 20
239	 19	72.0	8.2	 25
240	 19	64.0	13.7	 25
241	 19	59.0	13.1	 20
242	 19	67.0	9.1	 25
243	 19	263.0	32.7	 25
244	 19	275.8	26.6	 20
245	 19	118.5	11.5	 20
246	 19	74.8	14.6	 20
247	 19	85.8	12.6	 16
248	 19	67.0	11.0	 25
249	 19	49.0	7.4	 25
250	 19	78.3	11.4	 20
251	 19	123.0	13.7	 25
252	 19	135.0	22.9	 25
253	 19	135.0	17.4	 20
254	 19	72.0	9.6	 25
255	 19	52.0	8.7	 20
256	 19	48.5	6.5	 16
257	 19	50.3	9.8	 20
258	 19	71.0	11.8	 25
259	 19	48.0	8.0	 20
260	 19	49.0	8.6	 25
261	 19	62.0	12.1	 25
262	 19	236.3	26.9	 20
263	 19	72.0	10.2	 25
264	 19	342.5	46.5	 20
265	 19	113.3	17.5	 16
266	 19	222.3	20.6	 20
267	 19	95.8	12.2	 20
268	 19	245.0	24.8	 20
269	 19	171.0	17.3	 25
270	 19	57.0	10.1	 25
271	 19	116.3	18.7	 20
272	 19	86.0	12.9	 25
273	 19	51.0	7.9	 25
274	 19	50.5	9.9	 16
275	 19	107.8	16.0	 20
276	 19	74.3	14.5	 20
277	 19	94.8	15.1	 16
278	 19	82.0	10.4	 25
279	 19	89.0	13.8	 25
280	 19	60.8	8.4	 20
281	 19	71.0	13.4	 25
282	 19	51.0	10.0	 25
283	 19	579.8	92.3	 20
284	 19	124.5	17.3	 20
285	 19	62.5	11.1	 20
286	 19	332.3	23.5	 16
287	 19	51.0	8.6	 25
288	 19	75.3	13.0	 20
289	 19	115.0	17.2	 25
290	 19	719.0	85.0	 25
291	 19	296.5	35.6	 20
292	 19	122.0	16.5	 25
293	 19	110.0	14.7	 25
294	 19	139.5	18.8	 16
295	 19	58.3	10.5	 20
296	 19	140.0	13.8	 20
297	 19	66.0	9.3	 20
298	 19	99.0	12.5	 25
299	 19	108.0	12.7	 25
300	 19	224.3	20.2	 20
301	 19	108.0	21.2	 25
302	 19	73.0	8.6	 25
303	 19	54.8	7.2	 20
304	 19	49.3	6.4	 20
305	 19	52.3	8.5	 20
306	 19	43.3	7.4	 16
307	 19	51.0	9.5	 25
308	 19	217.0	24.7	 25
309	 19	49.0	9.0	 20
310	 19	78.0	15.6	 25
311	 19	468.0	42.6	 25
312	 19	74.0	10.2	 20
313	 19	50.0	7.5	 25
314	 19	55.5	8.6	 20
315	 19	64.3	11.0	 16
316	 19	62.0	11.8	 20
317	 19	91.0	13.7	 25
318	 19	64.0	11.2	 20
319	 19	49.0	8.6	 25
320	 19	53.0	10.1	 25
321	 19	52.0	6.5	 20
322	 19	49.0	8.9	 25
323	 19	178.3	17.1	 20
324	 19	121.0	10.8	 16
325	 19	282.3	29.4	 20
326	 19	46.0	7.1	 20
327	 19	51.0	7.7	 20
328	 19	1211.0	211.7	 25
329	 19	266.0	39.7	 25
330	 19	154.0	18.6	 20
331	 19	82.0	12.8	 25
332	 19	44.0	6.2	 25
333	 19	96.8	9.4	 16
334	 19	126.3	14.9	 20
335	 19	66.0	8.7	 20
336	 19	178.5	21.9	 16
337	 19	71.0	10.5	 25
338	 19	64.0	10.6	 25
339	 19	55.3	9.5	 20
340	 19	74.0	12.1	 25
341	 19	48.0	6.4	 25
342	 19	53.0	8.0	 20
343	 19	57.3	10.9	 20
344	 19	47.8	6.9	 20
345	 19	358.8	35.4	 16
346	 19	1010.0	60.0	 25
347	 19	269.0	27.6	 25
348	 19	100.3	15.1	 20
349	 19	66.0	9.2	 25
350	 19	101.0	12.6	 25
351	 19	47.5	7.6	 20
352	 19	48.0	8.5	 25
353	 19	112.3	17.9	 20
354	 19	58.0	8.5	 16
355	 19	136.3	23.8	 20
356	 19	44.0	7.4	 25
357	 19	44.3	7.8	 20
358	 19	54.0	8.9	 25
359	 19	56.0	8.7	 25
360	 19	48.3	8.2	 20
361	 19	48.0	7.5	 25
362	 19	54.0	7.1	 25
363	 19	52.8	7.9	 16
364	 19	49.0	7.6	 20
365	 19	46.5	6.3	 20
366	 19	48.0	5.8	 20
367	 19	45.0	7.6	 25
368	 19	45.0	5.2	 20
369	 19	47.0	10.5	 25
370	 19	49.0	9.1	 25
371	 19	48.0	6.2	 20
372	 19	223.0	36.5	 25
373	 19	98.8	14.4	 20
374	 19	68.3	14.5	 16
375	 19	537.5	97.8	 20
376	 19	148.0	18.0	 25
377	 19	47.8	9.2	 20
378	 19	154.0	32.4	 25
379	 19	57.0	9.5	 25
380	 19	106.5	16.1	 20
381	 19	74.0	12.5	 25
382	 19	173.0	36.0	 25
383	 19	45.5	7.1	 16
384	 19	51.3	7.9	 20
385	 19	50.3	9.3	 20
386	 19	80.8	10.2	 20
387	 19	67.0	10.4	 25
388	 19	56.0	10.2	 25
389	 19	125.3	18.4	 20
390	 19	71.0	10.6	 25
391	 19	51.0	7.7	 25
392	 19	75.8	12.9	 16
393	 19	49.0	7.3	 20
394	 19	67.3	7.8	 20
395	 19	97.3	14.6	 16
396	 19	260.0	28.2	 25
397	 19	289.0	27.3	 25
398	 19	98.5	9.3	 20
399	 19	106.0	11.6	 25
400	 19	108.0	14.7	 25
401	 19	114.0	16.7	 20
402	 19	247.5	31.6	 20
403	 19	46.0	8.5	 20
404	 19	69.5	8.2	 16
405	 19	109.0	18.1	 20
406	 19	52.0	8.8	 25
407	 19	215.3	27.9	 20
408	 19	59.0	11.0	 25
409	 19	54.0	7.1	 25
410	 19	441.3	33.1	 20
411	 19	724.0	74.4	 25
412	 19	213.3	25.4	 20
413	 19	367.3	27.4	 16
414	 19	75.0	12.0	 20
415	 19	48.0	7.3	 25
416	 19	45.3	5.6	 20
417	 19	71.0	9.0	 25
418	 19	83.0	11.6	 25
419	 19	58.3	10.9	 20
420	 19	45.0	7.7	 25
421	 19	46.0	9.7	 25
422	 19	47.3	8.3	 16
423	 19	47.3	5.9	 20
424	 19	52.3	7.1	 20
425	 19	68.3	8.6	 20
426	 19	219.0	27.1	 25
427	 19	102.0	15.1	 25
428	 19	137.5	21.4	 20
429	 19	68.0	10.6	 25
430	 19	50.0	9.0	 25
431	 19	105.5	12.1	 20
432	 19	93.3	12.4	 20
433	 19	425.0	49.9	 20
434	 19	57.8	11.9	 16
435	 19	54.0	8.9	 25
436	 19	68.0	12.5	 25
437	 19	61.5	7.5	 20
438	 19	103.0	13.6	 25
439	 19	49.0	8.3	 25
440	 19	65.5	12.8	 20
441	 19	41.0	6.5	 25
442	 19	43.3	7.3	 20
443	 19	69.8	14.3	 16
444	 19	58.5	10.8	 20
445	 19	78.0	13.2	 25
446	 19	160.3	14.5	 20
447	 19	64.0	10.4	 25
448	 19	66.3	9.4	 20
449	 19	81.0	12.3	 25
450	 19	80.0	13.2	 25
451	 19	59.3	11.3	 16
452	 19	50.3	8.0	 20
453	 19	44.3	6.6	 20
454	 19	47.5	7.4	 16
455	 19	52.0	8.3	 25
456	 19	54.0	8.5	 25
457	 19	49.8	9.6	 20
458	 19	45.0	7.4	 25
459	 19	46.0	9.0	 25
460	 19	44.3	5.3	 20
461	 19	231.0	29.6	 20
462	 19	98.0	13.3	 20
463	 19	2106.3	89.7	 16
464	 19	160.3	17.7	 20
465	 19	172.0	20.3	 25
466	 19	339.3	26.3	 20
467	 19	97.0	13.2	 25
468	 19	76.0	8.9	 25
469	 19	68.0	7.9	 20
470	 19	437.0	81.9	 25
471	 19	137.8	15.3	 20
472	 19	60.0	7.8	 16
473	 19	197.5	20.7	 20
474	 19	64.0	9.2	 25
475	 19	57.0	7.4	 20
476	 19	141.0	20.0	 25
477	 19	56.0	8.4	 25
478	 19	67.8	10.3	 20
479	 19	68.0	9.1	 25
480	 19	316.0	47.9	 25
481	 19	49.3	7.2	 16
482	 19	115.8	19.3	 20
483	 19	62.3	9.5	 20
484	 19	64.5	8.0	 20
485	 19	50.0	9.8	 25
486	 19	46.0	7.7	 25
487	 19	48.3	8.1	 20
488	 19	54.0	9.0	 25
489	 19	57.0	9.2	 25
490	 19	67.0	11.1	 20
491	 19	64.3	11.3	 20
492	 19	46.8	6.5	 20
493	 19	43.0	7.2	 16
494	 19	65.0	12.0	 25
495	 19	65.0	10.7	 25
496	 19	43.5	6.7	 20
497	 19	67.0	9.3	 25
498	 19	158.0	18.4	 25
499	 19	60.8	10.9	 20
500	 19	65.0	10.8	 25
501	 19	74.0	9.3	 20
502	 19	56.8	7.8	 16
503	 19	160.0	19.7	 20
504	 19	79.0	27.6	 25
505	 19	98.5	11.3	 20
506	 19	83.0	10.2	 25
507	 19	71.0	13.1	 25
508	 19	52.8	9.2	 20
509	 19	145.0	22.3	 25
510	 19	105.0	13.8	 25
511	 19	61.0	7.9	 16
512	 19	74.3	10.1	 20
513	 19	94.3	13.6	 20
514	 19	119.3	15.6	 20
515	 19	57.0	9.1	 25
516	 19	78.0	11.4	 25
517	 19	126.5	21.9	 20
518	 19	92.0	12.3	 25
519	 19	358.0	50.7	 25
520	 19	97.5	13.8	 16
521	 19	321.8	23.8	 20
522	 19	237.3	19.0	 20
523	 19	103.3	15.2	 16
524	 19	134.0	19.3	 25
525	 19	114.0	14.4	 20
526	 19	72.0	10.3	 25
527	 19	106.0	17.3	 25
528	 19	104.8	13.4	 20
529	 19	68.0	7.9	 25
530	 19	80.8	12.6	 20
531	 19	70.0	11.7	 16
532	 19	118.8	19.2	 20
533	 19	97.8	15.5	 20
534	 19	53.5	8.6	 20
535	 19	51.0	8.3	 25
536	 19	129.0	20.1	 25
537	 19	65.0	9.0	 20
538	 19	1013.0	175.2	 25
539	 19	58.0	7.9	 25
540	 19	48.0	7.2	 16
541	 19	55.8	9.3	 20
542	 19	68.0	15.0	 20
543	 19	50.0	6.1	 20
544	 19	75.0	33.3	 25
545	 19	69.0	10.7	 25
546	 19	69.0	9.3	 20
547	 19	442.0	75.0	 25
548	 19	110.0	15.6	 25
549	 19	43.5	9.8	 20
550	 19	43.3	6.5	 20
551	 19	48.8	7.7	 20
552	 19	166.0	17.3	 16
553	 19	46.0	6.9	 25
554	 19	46.0	7.3	 25
555	 19	139.3	16.9	 20
556	 19	100.0	14.3	 25
557	 19	271.0	36.0	 25
558	 19	77.3	10.6	 20
559	 19	50.0	7.8	 25
560	 19	66.5	9.0	 20
561	 19	65.3	6.4	 16
562	 19	229.3	22.6	 20
563	 19	598.0	66.4	 25
564	 19	197.3	27.2	 20
565	 19	73.0	11.0	 25
566	 19	85.0	14.8	 25
567	 19	125.3	15.1	 20
568	 19	81.0	10.3	 25
569	 19	162.0	20.5	 25
570	 19	67.0	8.9	 16
571	 19	158.0	16.4	 20
572	 19	249.3	26.8	 20
573	 19	420.3	28.6	 20
574	 19	447.0	35.1	 25
575	 19	434.0	68.1	 25
576	 19	160.5	16.4	 20
577	 19	173.0	19.2	 25
578	 19	437.0	35.1	 25
579	 19	199.5	29.6	 16
580	 19	517.0	49.2	 20
581	 19	123.5	16.1	 20
582	 19	53.8	7.8	 16
583	 19	52.0	7.4	 25
584	 19	42.0	6.9	 25
585	 19	44.0	7.3	 20
586	 19	52.0	8.2	 25
587	 19	52.0	7.2	 25
588	 19	67.5	11.5	 20
589	 19	231.0	25.0	 20
590	 19	108.0	20.7	 20
591	 19	55.0	6.4	 16
592	 19	77.0	14.1	 20
593	 19	335.0	43.1	 25
594	 19	528.3	65.6	 20
595	 19	50.0	6.3	 25
596	 19	43.0	7.2	 25
597	 19	84.5	16.1	 20
598	 19	170.0	20.8	 25
599	 19	67.3	11.6	 20
600	 19	52.3	7.4	 16
601	 19	48.3	6.3	 20
602	 19	153.0	20.1	 25
603	 19	341.0	42.1	 20
604	 19	76.0	9.3	 25
605	 19	60.5	11.1	 20
606	 19	42.0	6.6	 25
607	 19	71.0	9.6	 25
608	 19	82.5	14.0	 20
609	 19	263.3	35.1	 20
610	 19	308.0	42.4	 20
611	 19	198.0	28.3	 16
612	 19	72.0	11.2	 25
613	 19	71.0	9.6	 25
614	 19	63.5	12.0	 20
615	 19	660.0	80.2	 25
616	 19	686.0	59.1	 25
617	 19	52.3	7.9	 20
618	 19	101.0	18.0	 25
619	 19	72.5	8.6	 20
620	 19	109.3	15.7	 16
621	 19	285.0	24.0	 20
622	 19	130.0	19.4	 25
623	 19	452.0	36.5	 20
624	 19	273.0	39.5	 25
625	 19	113.0	14.0	 25
626	 19	52.3	8.9	 20
627	 19	57.0	7.9	 25
628	 19	47.0	6.9	 25
629	 19	62.0	6.3	 16
630	 19	162.0	18.7	 20
631	 19	143.5	16.7	 20
632	 19	92.0	11.2	 20
633	 19	49.0	7.9	 25
634	 19	74.0	9.7	 25
635	 19	50.3	8.1	 20
636	 19	47.0	9.0	 25
637	 19	44.0	5.3	 25
638	 19	69.0	11.6	 20
639	 19	54.3	8.5	 20
  0	 20	1914.0	238.6	 25
  1	 20	153.8	16.0	 20
  2	 20	55.0	10.0	 20
  3	 20	81.3	11.6	 20
  4	 20	54.5	9.0	 16
  5	 20	47.0	7.4	 25
  6	 20	55.0	10.2	 25
  7	 20	42.3	9.3	 20
  8	 20	42.0	8.3	 25
  9	 20	41.0	7.2	 25
 10	 20	39.0	6.1	 20
 11	 20	46.0	7.8	 25
 12	 20	52.3	8.4	 20
 13	 20	56.0	7.8	 16
 14	 20	45.3	8.1	 20
 15	 20	49.0	8.2	 25
 16	 20	80.8	12.7	 20
 17	 20	52.0	10.8	 25
 18	 20	69.0	11.2	 25
 19	 20	45.0	8.7	 20
 20	 20	56.0	7.7	 25
 21	 20	78.0	10.8	 25
 22	 20	73.0	10.4	 16
 23	 20	77.0	13.4	 20
 24	 20	75.5	14.2	 20
 25	 20	409.5	63.0	 20
 26	 20	491.0	68.2	 25
 27	 20	65.0	13.3	 20
 28	 20	60.0	9.8	 25
 29	 20	72.0	7.8	 25
 30	 20	52.3	6.2	 20
 31	 20	43.0	7.7	 20
 32	 20	47.5	6.5	 20
 33	 20	45.0	9.5	 16
 34	 20	56.3	7.4	 20
 35	 20	49.0	7.8	 25
 36	 20	42.3	8.2	 20
 37	 20	42.0	7.1	 25
 38	 20	42.0	8.8	 25
 39	 20	39.3	7.3	 20
 40	 20	41.0	6.7	 25
 41	 20	42.0	7.6	 20
 42	 20	46.0	7.6	 16
 43	 20	46.5	7.7	 20
 44	 20	45.3	6.9	 20
 45	 20	55.5	7.3	 20
 46	 20	43.0	7.5	 25
 47	 20	48.0	8.7	 25
 48	 20	46.8	6.5	 20
 49	 20	44.0	7.8	 25
 50	 20	47.0	8.2	 25
 51	 20	43.5	7.6	 16
 52	 20	75.8	10.9	 20
 53	 20	48.3	7.0	 20
 54	 20	44.0	7.0	 20
 55	 20	48.0	10.2	 25
 56	 20	51.0	8.5	 25
 57	 20	44.0	6.7	 20
 58	 20	44.0	6.1	 25
 59	 20	69.0	9.7	 25
 60	 20	46.0	6.3	 20
 61	 20	39.8	7.2	 20
 62	 20	48.0	6.7	 20
 63	 20	46.5	6.2	 16
 64	 20	44.0	6.0	 25
 65	 20	43.0	6.7	 25
 66	 20	47.3	7.9	 20
 67	 20	49.0	8.3	 25
 68	 20	68.0	9.4	 25
 69	 20	48.3	7.3	 20
 70	 20	38.0	6.7	 25
 71	 20	39.5	8.0	 20
 72	 20	40.3	7.9	 16
 73	 20	42.3	5.4	 20
 74	 20	40.0	7.8	 25
 75	 20	54.5	9.6	 20
 76	 20	48.0	6.9	 25
 77	 20	48.0	7.7	 25
 78	 20	220.0	15.1	 20
 79	 20	145.0	13.1	 25
 80	 20	141.0	15.7	 25
 81	 20	68.5	12.8	 16
 82	 20	48.5	8.3	 20
 83	 20	92.0	14.5	 20
 84	 20	59.0	7.7	 20
 85	 20	77.0	10.0	 25
 86	 20	49.0	9.6	 25
 87	 20	56.3	7.7	 20
 88	 20	60.0	7.2	 25
 89	 20	62.0	11.3	 25
 90	 20	136.3	19.4	 16
 91	 20	197.3	23.6	 20
 92	 20	414.8	34.2	 20
 93	 20	150.3	14.9	 16
 94	 20	209.0	18.8	 25
 95	 20	210.0	26.2	 25
 96	 20	124.0	17.0	 20
 97	 20	94.0	15.5	 25
 98	 20	50.0	9.0	 25
 99	 20	46.3	8.1	 20
100	 20	45.3	7.6	 20
101	 20	40.3	5.9	 20
102	 20	85.0	5.6	 16
103	 20	43.3	6.3	 20
104	 20	46.0	8.9	 25
105	 20	46.3	9.3	 20
106	 20	48.0	6.7	 25
107	 20	47.3	7.0	 20
108	 20	46.0	7.5	 25
109	 20	47.0	8.6	 25
110	 20	52.3	10.3	 16
111	 20	44.0	6.6	 20
112	 20	105.3	13.4	 20
113	 20	66.3	10.6	 20
114	 20	69.0	8.0	 25
115	 20	50.0	6.7	 25
116	 20	42.5	8.1	 20
117	 20	228.0	23.2	 25
118	 20	534.0	56.4	 25
119	 20	79.8	11.5	 20
120	 20	118.5	15.7	 20
121	 20	44.3	6.5	 20
122	 20	62.0	10.9	 16
123	 20	49.0	8.2	 25
124	 20	54.0	6.9	 25
125	 20	104.5	18.2	 20
126	 20	47.0	6.2	 25
127	 20	108.0	17.3	 25
128	 20	45.0	7.7	 20
129	 20	42.0	6.5	 25
130	 20	48.0	6.5	 20
131	 20	46.3	8.5	 16
132	 20	72.8	10.2	 20
133	 20	43.0	6.9	 25
134	 20	51.0	7.5	 20
135	 20	61.0	11.0	 25
136	 20	57.0	8.8	 25
137	 20	44.5	6.4	 20
138	 20	44.0	5.9	 25
139	 20	46.0	5.5	 25
140	 20	105.8	16.9	 16
141	 20	177.5	27.6	 20
142	 20	132.5	16.7	 20
143	 20	185.8	18.9	 20
144	 20	162.0	18.1	 25
145	 20	256.0	24.9	 25
146	 20	59.8	7.9	 20
147	 20	49.0	9.1	 25
148	 20	50.0	7.7	 25
149	 20	41.8	8.7	 20
150	 20	62.8	9.5	 20
151	 20	86.3	12.3	 20
152	 20	100.5	10.8	 16
153	 20	48.0	7.3	 25
154	 20	46.0	6.7	 25
155	 20	46.0	6.6	 20
156	 20	48.0	6.1	 25
157	 20	64.0	11.7	 25
158	 20	53.3	8.2	 20
159	 20	48.0	11.2	 20
160	 20	90.3	12.6	 20
161	 20	247.3	19.6	 16
162	 20	225.8	26.6	 20
163	 20	559.0	45.3	 25
164	 20	385.3	50.0	 20
165	 20	154.0	16.0	 25
166	 20	299.0	40.0	 25
167	 20	327.3	21.8	 20
168	 20	366.0	53.2	 25
169	 20	150.0	16.5	 20
170	 20	57.3	9.4	 16
171	 20	46.0	5.6	 20
172	 20	49.0	7.4	 20
173	 20	50.3	8.9	 20
174	 20	43.0	5.5	 25
175	 20	133.0	20.2	 25
176	 20	127.8	17.5	 20
177	 20	52.0	8.8	 25
178	 20	52.0	8.5	 25
179	 20	48.5	8.9	 16
180	 20	48.3	9.2	 20
181	 20	45.0	9.6	 20
182	 20	41.3	6.5	 20
183	 20	46.0	8.4	 25
184	 20	75.0	10.3	 25
185	 20	71.0	13.0	 20
186	 20	70.0	11.4	 25
187	 20	51.8	9.5	 20
188	 20	80.0	13.1	 25
189	 20	75.0	9.8	 20
190	 20	82.3	14.6	 16
191	 20	91.3	15.1	 20
192	 20	104.0	25.9	 25
193	 20	109.5	18.0	 20
194	 20	46.0	5.5	 25
195	 20	52.0	9.6	 25
196	 20	53.0	9.0	 20
197	 20	950.0	180.5	 25
198	 20	77.0	12.5	 25
199	 20	64.0	7.8	 16
200	 20	48.0	7.7	 20
201	 20	48.5	9.8	 20
202	 20	41.3	6.3	 20
203	 20	46.0	11.0	 25
204	 20	42.0	5.3	 25
205	 20	52.0	9.1	 20
206	 20	43.0	8.3	 25
207	 20	45.0	7.3	 25
208	 20	44.0	8.6	 20
209	 20	46.0	7.0	 20
210	 20	44.3	6.9	 20
211	 20	47.5	8.8	 16
212	 20	43.0	8.7	 25
213	 20	48.0	8.1	 25
214	 20	47.5	7.4	 20
215	 20	161.0	28.5	 25
216	 20	69.0	9.7	 25
217	 20	55.5	10.3	 20
218	 20	51.0	7.8	 20
219	 20	46.0	8.3	 20
220	 20	49.0	7.8	 16
221	 20	47.0	8.9	 20
222	 20	44.0	8.3	 25
223	 20	48.5	10.8	 20
224	 20	54.0	7.2	 25
225	 20	44.0	4.8	 25
226	 20	47.0	7.9	 20
227	 20	63.0	10.5	 25
228	 20	57.3	8.3	 20
229	 20	47.0	6.0	 16
230	 20	49.0	8.0	 20
231	 20	66.3	8.6	 20
232	 20	51.3	8.5	 20
233	 20	61.0	8.7	 25
234	 20	55.0	8.1	 25
235	 20	52.0	8.1	 20
236	 20	58.0	8.8	 25
237	 20	81.0	14.4	 25
238	 20	57.0	8.4	 16
239	 20	84.5	12.0	 20
240	 20	61.5	9.3	 20
241	 20	55.3	10.7	 20
242	 20	54.0	8.1	 25
243	 20	84.0	12.7	 25
244	 20	62.0	10.8	 20
245	 20	86.0	13.6	 25
246	 20	99.0	14.2	 25
247	 20	60.3	7.1	 20
248	 20	65.5	9.3	 20
249	 20	55.0	7.7	 20
250	 20	72.3	9.4	 16
251	 20	129.0	16.4	 25
252	 20	159.0	16.5	 25
253	 20	97.0	15.5	 20
254	 20	56.0	10.7	 25
255	 20	47.0	5.7	 25
256	 20	55.8	10.2	 20
257	 20	52.0	6.9	 25
258	 20	57.8	8.9	 20
259	 20	49.0	7.4	 16
260	 20	47.0	8.0	 20
261	 20	47.0	7.7	 25
262	 20	76.3	12.8	 20
263	 20	55.0	9.5	 25
264	 20	89.3	16.7	 20
265	 20	53.0	10.3	 25
266	 20	151.0	27.6	 25
267	 20	71.0	8.8	 20
268	 20	111.5	10.3	 20
269	 20	260.8	22.0	 20
270	 20	53.3	8.1	 16
271	 20	66.0	13.0	 25
272	 20	49.0	5.7	 25
273	 20	56.0	11.8	 20
274	 20	49.0	7.6	 25
275	 20	60.0	8.1	 25
276	 20	46.0	7.2	 20
277	 20	61.0	10.1	 25
278	 20	50.0	6.4	 20
279	 20	50.3	6.6	 16
280	 20	54.8	9.4	 20
281	 20	54.0	9.2	 25
282	 20	60.3	9.0	 20
283	 20	267.0	36.7	 25
284	 20	68.0	11.6	 25
285	 20	89.5	11.6	 20
286	 20	137.0	23.2	 25
287	 20	55.3	10.3	 20
288	 20	54.0	7.9	 16
289	 20	81.0	11.0	 20
290	 20	121.0	20.8	 20
291	 20	355.3	43.7	 20
292	 20	178.0	26.8	 25
293	 20	68.0	9.0	 25
294	 20	66.8	13.5	 20
295	 20	89.0	11.5	 25
296	 20	285.0	31.3	 25
297	 20	63.0	9.0	 16
298	 20	63.3	7.8	 20
299	 20	80.0	9.7	 20
300	 20	98.0	11.9	 16
301	 20	205.0	20.7	 25
302	 20	79.0	11.7	 25
303	 20	57.5	10.3	 20
304	 20	49.0	7.0	 25
305	 20	46.0	8.2	 25
306	 20	45.3	8.2	 20
307	 20	56.5	7.0	 20
308	 20	83.0	14.8	 20
309	 20	50.8	7.1	 16
310	 20	57.0	10.3	 25
311	 20	135.0	22.4	 25
312	 20	112.5	14.4	 20
313	 20	51.0	6.2	 25
314	 20	50.0	7.7	 25
315	 20	67.5	9.5	 20
316	 20	52.0	8.9	 25
317	 20	111.8	16.6	 20
318	 20	68.3	8.0	 16
319	 20	59.5	10.0	 20
320	 20	53.0	9.5	 25
321	 20	49.5	8.6	 20
322	 20	43.0	7.0	 25
323	 20	85.0	13.0	 25
324	 20	165.5	21.1	 20
325	 20	528.0	38.2	 25
326	 20	51.0	8.0	 25
327	 20	60.5	16.1	 16
328	 20	256.3	38.6	 20
329	 20	164.8	20.0	 20
330	 20	110.5	16.8	 20
331	 20	77.0	12.0	 25
332	 20	44.0	8.2	 25
333	 20	67.3	10.5	 20
334	 20	79.0	12.4	 25
335	 20	53.0	8.1	 25
336	 20	73.5	14.9	 20
337	 20	51.0	6.9	 20
338	 20	50.5	7.2	 20
339	 20	43.5	5.2	 16
340	 20	46.0	7.1	 25
341	 20	45.0	6.5	 25
342	 20	46.5	5.8	 20
343	 20	51.0	8.1	 25
344	 20	49.3	8.1	 20
345	 20	161.0	32.5	 25
346	 20	483.3	47.2	 20
347	 20	477.0	44.9	 16
348	 20	127.8	20.6	 20
349	 20	83.3	12.1	 20
350	 20	63.3	9.1	 20
351	 20	52.0	8.6	 25
352	 20	43.0	6.8	 25
353	 20	72.3	13.6	 20
354	 20	45.0	7.1	 25
355	 20	53.0	9.3	 25
356	 20	44.0	4.0	 16
357	 20	44.0	7.1	 20
358	 20	42.0	6.4	 20
359	 20	47.8	7.4	 16
360	 20	44.0	6.3	 25
361	 20	47.0	7.6	 25
362	 20	57.3	9.2	 20
363	 20	57.0	7.1	 25
364	 20	63.0	11.1	 25
365	 20	45.5	8.0	 20
366	 20	45.5	8.3	 20
367	 20	42.0	6.4	 20
368	 20	46.3	7.4	 16
369	 20	50.0	9.2	 25
370	 20	46.0	7.3	 25
371	 20	51.3	12.1	 20
372	 20	72.0	11.5	 25
373	 20	54.0	8.4	 25
374	 20	47.0	5.5	 20
375	 20	355.0	49.8	 25
376	 20	74.3	10.5	 20
377	 20	46.5	9.1	 16
378	 20	61.5	9.6	 20
379	 20	54.0	6.1	 25
380	 20	66.0	11.5	 20
381	 20	46.0	6.7	 25
382	 20	45.0	9.7	 25
383	 20	45.5	8.1	 20
384	 20	53.0	9.8	 25
385	 20	59.0	9.5	 25
386	 20	57.3	6.6	 16
387	 20	57.5	9.3	 20
388	 20	48.3	6.9	 20
389	 20	73.3	11.6	 20
390	 20	53.0	8.2	 25
391	 20	50.0	7.0	 25
392	 20	60.8	8.8	 20
393	 20	47.0	6.8	 25
394	 20	55.0	9.7	 25
395	 20	126.0	21.6	 20
396	 20	169.5	19.8	 20
397	 20	111.3	14.6	 20
398	 20	68.3	9.2	 16
399	 20	88.0	10.3	 25
400	 20	90.0	14.3	 25
401	 20	56.3	9.2	 20
402	 20	87.0	10.5	 25
403	 20	55.0	9.1	 25
404	 20	114.3	17.0	 20
405	 20	63.0	10.6	 25
406	 20	47.0	7.8	 20
407	 20	65.5	9.7	 16
408	 20	52.5	10.3	 20
409	 20	46.0	7.2	 25
410	 20	88.3	14.6	 20
411	 20	354.0	36.5	 25
412	 20	139.0	22.1	 25
413	 20	162.3	16.4	 20
414	 20	61.0	9.4	 25
415	 20	59.0	8.9	 20
416	 20	60.3	9.5	 16
417	 20	55.3	6.5	 20
418	 20	64.5	9.7	 20
419	 20	68.5	8.9	 20
420	 20	45.0	7.7	 25
421	 20	43.0	6.2	 25
422	 20	50.0	8.9	 20
423	 20	44.0	6.6	 25
424	 20	46.8	8.0	 20
425	 20	46.0	5.9	 20
426	 20	132.0	17.7	 20
427	 20	44.3	5.6	 16
428	 20	56.3	6.2	 20
429	 20	45.0	9.6	 25
430	 20	47.3	6.5	 20
431	 20	83.0	11.9	 25
432	 20	64.0	10.5	 25
433	 20	178.5	24.5	 20
434	 20	50.0	9.8	 25
435	 20	69.3	8.9	 20
436	 20	50.5	11.9	 16
437	 20	50.5	7.8	 20
438	 20	53.0	8.1	 25
439	 20	43.0	6.3	 20
440	 20	49.0	8.5	 25
441	 20	45.0	7.2	 25
442	 20	43.3	7.5	 20
443	 20	44.0	6.7	 25
444	 20	52.0	8.5	 25
445	 20	55.5	9.4	 16
446	 20	74.3	12.6	 20
447	 20	103.0	15.4	 20
448	 20	69.3	12.2	 20
449	 20	62.0	9.1	 25
450	 20	103.0	14.8	 25
451	 20	46.3	5.8	 20
452	 20	48.0	6.5	 25
453	 20	49.0	8.6	 25
454	 20	47.3	5.8	 20
455	 20	53.8	12.1	 20
456	 20	51.3	7.5	 20
457	 20	49.0	9.0	 16
458	 20	44.0	6.0	 25
459	 20	49.0	7.9	 25
460	 20	47.5	7.2	 20
461	 20	122.0	17.6	 25
462	 20	89.0	14.6	 25
463	 20	534.0	77.2	 20
464	 20	313.0	34.5	 25
465	 20	91.3	11.3	 20
466	 20	172.0	19.3	 16
467	 20	161.3	17.3	 20
468	 20	152.0	19.7	 25
469	 20	148.5	16.9	 20
470	 20	360.0	51.6	 25
471	 20	100.0	15.7	 25
472	 20	98.0	14.1	 20
473	 20	140.0	24.5	 25
474	 20	62.8	10.1	 20
475	 20	64.5	7.9	 16
476	 20	65.3	8.0	 20
477	 20	54.3	9.0	 20
478	 20	66.5	12.2	 20
479	 20	63.0	10.1	 25
480	 20	94.0	13.6	 25
481	 20	48.0	7.3	 20
482	 20	59.0	8.7	 25
483	 20	55.0	6.2	 25
484	 20	55.3	8.1	 16
485	 20	51.0	7.3	 20
486	 20	46.0	7.5	 20
487	 20	43.3	5.5	 16
488	 20	50.0	7.4	 25
489	 20	44.0	5.6	 25
490	 20	48.3	8.0	 20
491	 20	45.0	6.0	 25
492	 20	48.0	7.5	 25
493	 20	45.8	8.0	 20
494	 20	49.0	7.2	 20
495	 20	51.3	8.5	 20
496	 20	49.3	9.2	 16
497	 20	56.0	10.7	 25
498	 20	177.0	22.9	 25
499	 20	104.3	16.5	 20
500	 20	121.0	14.8	 25
501	 20	58.3	7.5	 20
502	 20	60.0	11.0	 25
503	 20	83.0	11.6	 25
504	 20	51.3	7.7	 16
505	 20	111.8	13.7	 20
506	 20	71.0	10.9	 20
507	 20	61.3	11.9	 20
508	 20	59.0	11.0	 25
509	 20	185.0	21.0	 25
510	 20	74.0	10.2	 20
511	 20	69.0	9.5	 25
512	 20	79.0	12.4	 25
513	 20	89.3	11.1	 20
514	 20	117.0	12.6	 20
515	 20	49.8	8.8	 20
516	 20	56.3	6.6	 16
517	 20	244.0	41.3	 25
518	 20	89.0	11.8	 25
519	 20	136.3	21.6	 20
520	 20	87.0	10.7	 25
521	 20	172.0	17.7	 25
522	 20	130.3	16.7	 20
523	 20	80.0	12.8	 25
524	 20	83.8	12.8	 20
525	 20	118.5	13.2	 16
526	 20	89.8	17.4	 20
527	 20	102.0	14.8	 25
528	 20	93.5	15.4	 20
529	 20	67.0	9.8	 25
530	 20	67.0	9.8	 25
531	 20	73.0	12.0	 20
532	 20	77.0	9.5	 25
533	 20	76.0	10.6	 25
534	 20	62.0	11.9	 16
535	 20	52.0	7.9	 20
536	 20	53.3	10.7	 20
537	 20	57.5	8.7	 20
538	 20	136.0	26.9	 25
539	 20	51.0	10.0	 25
540	 20	47.3	7.2	 20
541	 20	51.0	7.3	 25
542	 20	47.0	6.1	 25
543	 20	49.3	10.9	 16
544	 20	49.8	7.8	 20
545	 20	45.0	5.9	 20
546	 20	52.3	7.5	 16
547	 20	85.0	15.0	 25
548	 20	66.0	12.9	 25
549	 20	46.3	5.4	 20
550	 20	49.0	9.9	 25
551	 20	45.0	8.2	 25
552	 20	52.8	8.5	 20
553	 20	47.0	4.5	 20
554	 20	46.3	11.1	 20
555	 20	204.8	24.0	 16
556	 20	104.3	17.7	 20
557	 20	335.0	61.7	 25
558	 20	87.5	13.0	 20
559	 20	49.0	10.7	 25
560	 20	60.0	9.6	 25
561	 20	67.5	9.8	 20
562	 20	123.0	18.4	 25
563	 20	226.3	26.6	 20
564	 20	91.0	9.5	 16
565	 20	84.0	11.1	 20
566	 20	69.0	10.1	 25
567	 20	67.3	9.2	 20
568	 20	62.0	11.1	 25
569	 20	79.0	14.7	 25
570	 20	51.5	8.8	 20
571	 20	63.0	9.3	 25
572	 20	145.0	21.1	 25
573	 20	246.3	26.3	 16
574	 20	258.8	24.9	 20
575	 20	166.3	22.2	 20
576	 20	72.8	11.6	 20
577	 20	157.0	29.1	 25
578	 20	950.0	142.0	 25
579	 20	253.0	24.1	 20
580	 20	191.0	29.7	 25
581	 20	77.5	9.7	 20
582	 20	65.0	10.9	 25
583	 20	58.3	8.7	 20
584	 20	47.3	8.7	 16
585	 20	40.0	7.2	 20
586	 20	46.0	7.1	 25
587	 20	49.0	9.3	 20
588	 20	53.0	8.4	 25
589	 20	159.0	31.1	 25
590	 20	69.5	9.6	 20
591	 20	56.0	8.7	 25
592	 20	62.0	10.0	 25
593	 20	55.3	11.2	 16
594	 20	78.5	12.2	 20
595	 20	47.0	8.0	 20
596	 20	42.0	4.4	 20
597	 20	48.0	5.1	 25
598	 20	70.0	14.9	 25
599	 20	57.5	8.8	 20
600	 20	42.0	8.9	 25
601	 20	50.0	9.1	 25
602	 20	303.3	33.7	 16
603	 20	875.3	68.9	 20
604	 20	53.3	9.6	 20
605	 20	44.0	9.5	 16
606	 20	44.0	7.3	 25
607	 20	40.0	5.5	 25
608	 20	43.0	7.7	 20
609	 20	61.0	5.5	 25
610	 20	60.0	8.1	 25
611	 20	60.3	12.4	 20
612	 20	49.3	6.4	 20
613	 20	69.8	12.8	 20
614	 20	58.5	6.9	 16
615	 20	237.5	38.2	 20
616	 20	384.0	67.8	 25
617	 20	58.0	11.9	 20
618	 20	60.0	9.8	 25
619	 20	60.0	8.3	 25
620	 20	102.0	11.1	 20
621	 20	193.0	16.6	 25
622	 20	92.0	15.1	 20
623	 20	155.5	14.8	 16
624	 20	139.8	17.8	 20
625	 20	81.0	14.2	 25
626	 20	50.0	8.9	 20
627	 20	44.0	7.2	 25
628	 20	50.0	9.5	 25
629	 20	69.3	8.9	 20
630	 20	71.0	11.2	 25
631	 20	72.0	8.3	 25
632	 20	58.0	10.5	 16
633	 20	49.8	7.2	 20
634	 20	71.3	10.8	 20
635	 20	50.8	7.7	 20
636	 20	43.0	6.6	 25
637	 20	43.0	6.4	 25
638	 20	63.3	9.9	 20
639	 20	1105.0	206.8	 25
  0	 21	52.0	8.4	 25
  1	 21	84.5	12.7	 20
  2	 21	47.0	8.4	 25
  3	 21	53.0	13.3	 20
  4	 21	51.0	8.4	 25
  5	 21	205.0	30.8	 20
  6	 21	49.0	8.7	 16
  7	 21	47.0	6.6	 20
  8	 21	44.0	7.6	 25
  9	 21	41.3	6.5	 20
 10	 21	41.0	6.3	 25
 11	 21	38.0	5.7	 25
 12	 21	41.3	6.1	 20
 13	 21	43.0	7.3	 25
 14	 21	43.0	6.9	 25
 15	 21	75.3	8.4	 16
 16	 21	65.0	10.4	 20
 17	 21	192.0	25.7	 20
 18	 21	206.5	22.2	 20
 19	 21	53.0	8.1	 25
 20	 21	60.0	8.0	 25
 21	 21	48.0	8.0	 20
 22	 21	147.0	25.3	 25
 23	 21	50.0	8.8	 25
 24	 21	56.5	9.2	 20
 25	 21	69.0	8.7	 20
 26	 21	318.3	45.8	 20
 27	 21	55.3	9.1	 16
 28	 21	71.0	12.4	 25
 29	 21	93.0	10.0	 25
 30	 21	46.0	7.2	 20
 31	 21	79.0	13.8	 25
 32	 21	79.0	13.6	 25
 33	 21	46.3	5.7	 20
 34	 21	52.0	8.7	 25
 35	 21	43.0	7.3	 20
 36	 21	42.0	5.9	 16
 37	 21	45.5	12.5	 20
 38	 21	48.0	7.1	 25
 39	 21	46.0	7.9	 20
 40	 21	42.0	7.5	 25
 41	 21	44.0	7.2	 25
 42	 21	53.3	8.2	 20
 43	 21	43.0	9.1	 25
 44	 21	47.0	6.9	 25
 45	 21	47.0	9.0	 16
 46	 21	40.3	5.7	 20
 47	 21	42.3	7.0	 20
 48	 21	137.8	18.8	 20
 49	 21	50.0	9.1	 25
 50	 21	69.0	8.6	 25
 51	 21	45.0	9.9	 20
 52	 21	98.0	10.4	 25
 53	 21	117.0	12.2	 25
 54	 21	118.3	15.1	 16
 55	 21	90.8	15.0	 20
 56	 21	59.8	8.7	 20
 57	 21	69.5	13.1	 16
 58	 21	44.0	6.1	 25
 59	 21	215.0	33.3	 25
 60	 21	287.3	37.0	 20
 61	 21	43.0	6.2	 25
 62	 21	53.0	10.3	 25
 63	 21	40.0	4.9	 20
 64	 21	41.3	6.4	 20
 65	 21	42.3	6.0	 20
 66	 21	50.3	9.3	 16
 67	 21	54.0	7.8	 20
 68	 21	71.0	9.8	 25
 69	 21	56.3	7.5	 20
 70	 21	49.0	8.1	 25
 71	 21	50.0	8.4	 25
 72	 21	48.0	6.7	 20
 73	 21	62.0	9.2	 25
 74	 21	62.5	7.7	 20
 75	 21	63.3	12.4	 16
 76	 21	147.5	17.5	 20
 77	 21	48.0	6.4	 25
 78	 21	47.3	7.2	 20
 79	 21	53.0	7.1	 25
 80	 21	116.0	12.8	 25
 81	 21	48.0	6.6	 20
 82	 21	47.0	7.5	 25
 83	 21	56.0	8.3	 20
 84	 21	46.0	9.1	 20
 85	 21	45.3	9.1	 20
 86	 21	49.5	8.0	 16
 87	 21	47.0	7.1	 25
 88	 21	198.0	25.6	 25
 89	 21	234.5	32.1	 20
 90	 21	128.0	16.4	 25
 91	 21	485.0	41.2	 25
 92	 21	342.0	23.3	 20
 93	 21	240.0	22.8	 25
 94	 21	169.3	22.2	 20
 95	 21	147.3	14.8	 16
 96	 21	59.3	9.2	 20
 97	 21	81.0	13.4	 25
 98	 21	63.5	8.3	 20
 99	 21	44.0	6.6	 25
100	 21	44.0	6.2	 25
101	 21	45.3	5.7	 20
102	 21	64.0	11.1	 25
103	 21	52.0	7.6	 25
104	 21	55.5	7.6	 16
105	 21	58.5	9.9	 20
106	 21	132.0	27.4	 20
107	 21	111.5	12.5	 20
108	 21	40.0	6.0	 25
109	 21	42.0	7.8	 25
110	 21	48.0	8.6	 20
111	 21	43.0	6.4	 25
112	 21	47.0	8.4	 25
113	 21	389.8	21.1	 16
114	 21	48.0	7.0	 20
115	 21	138.5	20.2	 20
116	 21	47.8	10.7	 16
117	 21	107.0	13.9	 25
118	 21	60.0	11.0	 25
119	 21	88.3	15.3	 20
120	 21	59.0	8.0	 25
121	 21	65.0	7.3	 25
122	 21	73.3	15.0	 20
123	 21	49.8	6.4	 20
124	 21	49.0	7.3	 20
125	 21	62.3	11.2	 16
126	 21	67.0	9.8	 20
127	 21	45.0	7.1	 25
128	 21	49.3	9.0	 20
129	 21	43.0	4.8	 25
130	 21	44.0	6.8	 25
131	 21	43.0	6.1	 20
132	 21	169.0	21.2	 25
133	 21	62.5	9.2	 20
134	 21	71.0	8.4	 16
135	 21	47.0	9.2	 20
136	 21	70.0	11.3	 25
137	 21	82.5	11.1	 20
138	 21	52.0	6.9	 25
139	 21	45.0	8.9	 25
140	 21	75.5	9.9	 20
141	 21	194.0	31.4	 25
142	 21	323.0	27.4	 25
143	 21	87.8	13.8	 16
144	 21	360.0	27.6	 20
145	 21	211.3	23.7	 20
146	 21	189.3	14.9	 20
147	 21	200.0	16.5	 25
148	 21	371.0	59.2	 25
149	 21	53.0	9.0	 20
150	 21	878.0	117.3	 25
151	 21	50.0	10.6	 25
152	 21	44.3	8.2	 20
153	 21	531.8	59.8	 20
154	 21	44.3	7.9	 20
155	 21	76.5	11.0	 16
156	 21	52.0	8.7	 25
157	 21	57.0	6.3	 25
158	 21	53.5	9.2	 20
159	 21	51.0	8.2	 25
160	 21	161.0	20.0	 25
161	 21	145.3	18.0	 20
162	 21	374.0	30.7	 25
163	 21	469.3	30.4	 16
164	 21	87.8	22.9	 20
165	 21	141.8	21.5	 20
166	 21	147.5	19.9	 20
167	 21	236.0	25.1	 25
168	 21	308.0	22.8	 25
169	 21	172.8	19.5	 20
170	 21	176.0	26.3	 25
171	 21	188.0	21.6	 25
172	 21	434.8	35.1	 20
173	 21	100.3	14.7	 20
174	 21	137.3	13.9	 20
175	 21	180.3	16.5	 16
176	 21	302.0	38.7	 25
177	 21	73.0	9.2	 25
178	 21	47.3	6.1	 20
179	 21	69.0	8.2	 25
180	 21	91.0	13.6	 25
181	 21	172.3	16.7	 20
182	 21	68.3	11.4	 20
183	 21	50.0	7.2	 20
184	 21	47.0	6.4	 16
185	 21	58.3	8.3	 20
186	 21	154.0	17.5	 25
187	 21	251.3	30.3	 20
188	 21	268.0	27.6	 25
189	 21	252.0	32.0	 25
190	 21	109.5	11.8	 20
191	 21	209.0	32.6	 25
192	 21	662.5	84.1	 20
193	 21	290.3	21.5	 16
194	 21	164.0	23.0	 20
195	 21	94.3	14.2	 20
196	 21	92.5	10.5	 20
197	 21	172.0	19.7	 25
198	 21	247.0	36.3	 25
199	 21	151.0	22.9	 20
200	 21	197.0	23.7	 25
201	 21	136.0	17.3	 25
202	 21	161.3	21.8	 16
203	 21	97.3	17.8	 20
204	 21	754.0	69.5	 20
205	 21	115.0	11.0	 20
206	 21	57.0	9.9	 25
207	 21	53.0	9.3	 25
208	 21	44.0	7.0	 20
209	 21	44.0	6.2	 25
210	 21	50.0	9.1	 25
211	 21	53.3	9.6	 20
212	 21	55.0	8.7	 20
213	 21	47.0	6.4	 20
214	 21	44.5	8.9	 16
215	 21	42.0	6.1	 25
216	 21	57.0	7.8	 25
217	 21	45.5	6.3	 20
218	 21	49.0	7.4	 25
219	 21	40.0	6.9	 25
220	 21	46.8	6.6	 20
221	 21	63.0	9.9	 25
222	 21	72.8	9.3	 20
223	 21	58.8	11.1	 16
224	 21	42.0	5.5	 20
225	 21	64.0	16.5	 25
226	 21	58.0	7.5	 20
227	 21	329.0	48.3	 25
228	 21	56.0	9.4	 25
229	 21	46.0	7.9	 20
230	 21	82.0	11.4	 25
231	 21	48.0	6.7	 25
232	 21	51.5	5.8	 16
233	 21	61.3	8.5	 20
234	 21	103.8	13.5	 20
235	 21	169.0	25.6	 20
236	 21	148.0	21.9	 25
237	 21	91.0	15.4	 25
238	 21	60.0	8.2	 20
239	 21	92.0	12.4	 25
240	 21	59.5	8.0	 20
241	 21	66.5	11.0	 20
242	 21	129.0	13.7	 20
243	 21	90.5	10.9	 16
244	 21	210.8	33.8	 20
245	 21	244.0	26.9	 25
246	 21	193.0	25.1	 20
247	 21	196.0	21.4	 25
248	 21	205.0	24.3	 25
249	 21	73.5	9.7	 20
250	 21	55.0	9.8	 25
251	 21	758.0	86.4	 20
252	 21	51.5	6.0	 16
253	 21	63.3	8.9	 20
254	 21	65.5	9.4	 20
255	 21	67.3	10.4	 20
256	 21	670.0	95.6	 25
257	 21	341.0	60.2	 25
258	 21	53.0	8.7	 20
259	 21	47.0	7.8	 25
260	 21	48.0	9.6	 25
261	 21	82.0	11.1	 16
262	 21	200.5	27.1	 20
263	 21	91.5	14.1	 20
264	 21	321.8	41.3	 20
265	 21	48.0	7.0	 25
266	 21	46.0	6.5	 25
267	 21	47.0	7.0	 20
268	 21	46.0	6.1	 25
269	 21	54.0	7.3	 25
270	 21	65.3	11.9	 20
271	 21	62.0	9.6	 20
272	 21	52.5	9.0	 20
273	 21	1046.3	74.6	 16
274	 21	141.0	15.1	 25
275	 21	56.0	9.8	 25
276	 21	480.0	51.6	 20
277	 21	89.0	12.4	 25
278	 21	55.0	8.6	 25
279	 21	59.0	7.7	 20
280	 21	227.0	35.7	 25
281	 21	1491.3	112.7	 20
282	 21	829.0	72.9	 16
283	 21	161.8	24.9	 20
284	 21	134.0	18.6	 25
285	 21	574.0	55.2	 20
286	 21	462.0	59.5	 25
287	 21	80.0	11.4	 25
288	 21	64.8	11.2	 20
289	 21	45.0	9.4	 25
290	 21	57.0	8.3	 25
291	 21	54.8	7.5	 16
292	 21	50.0	7.3	 20
293	 21	52.0	8.4	 20
294	 21	214.0	23.8	 20
295	 21	113.0	17.1	 25
296	 21	509.0	37.9	 25
297	 21	75.5	13.4	 20
298	 21	56.0	11.6	 25
299	 21	65.0	10.5	 25
300	 21	52.5	7.7	 20
301	 21	74.5	12.1	 20
302	 21	55.0	9.0	 20
303	 21	57.3	10.4	 16
304	 21	67.0	11.6	 25
305	 21	67.0	9.7	 25
306	 21	90.3	13.3	 20
307	 21	179.0	23.7	 25
308	 21	306.0	41.7	 25
309	 21	53.3	7.3	 20
310	 21	49.3	7.4	 20
311	 21	51.5	7.8	 20
312	 21	51.5	9.2	 16
313	 21	48.0	7.8	 20
314	 21	51.0	8.9	 25
315	 21	60.5	8.6	 20
316	 21	222.0	22.6	 25
317	 21	57.0	8.9	 25
318	 21	84.3	15.4	 20
319	 21	285.0	52.5	 25
320	 21	55.5	10.0	 16
321	 21	73.0	10.2	 20
322	 21	46.3	8.3	 20
323	 21	46.3	8.1	 16
324	 21	45.0	7.1	 25
325	 21	59.0	8.0	 25
326	 21	48.3	9.3	 20
327	 21	82.0	17.6	 25
328	 21	49.0	8.4	 25
329	 21	75.3	10.5	 20
330	 21	64.0	10.3	 20
331	 21	51.0	6.5	 20
332	 21	56.3	10.4	 16
333	 21	227.0	32.3	 25
334	 21	89.0	13.5	 25
335	 21	144.8	10.8	 20
336	 21	319.0	36.6	 25
337	 21	188.0	21.8	 25
338	 21	78.3	9.8	 20
339	 21	59.0	8.6	 25
340	 21	135.0	15.6	 20
341	 21	52.0	10.6	 16
342	 21	52.0	7.9	 20
343	 21	53.0	9.0	 25
344	 21	53.0	11.2	 20
345	 21	167.0	22.3	 25
346	 21	182.0	20.2	 25
347	 21	293.0	26.3	 20
348	 21	81.0	10.8	 25
349	 21	77.0	12.4	 25
350	 21	75.5	7.6	 16
351	 21	526.0	86.8	 20
352	 21	50.8	7.9	 20
353	 21	77.3	12.3	 20
354	 21	52.0	7.2	 25
355	 21	93.0	13.4	 25
356	 21	55.0	7.1	 20
357	 21	49.0	8.1	 25
358	 21	47.0	10.4	 25
359	 21	41.8	8.2	 20
360	 21	41.3	5.1	 20
361	 21	71.3	11.1	 20
362	 21	93.0	12.7	 16
363	 21	89.0	10.3	 25
364	 21	52.0	8.1	 25
365	 21	42.3	5.7	 20
366	 21	44.0	8.1	 25
367	 21	47.0	6.6	 25
368	 21	55.0	9.8	 20
369	 21	46.3	10.8	 20
370	 21	77.5	13.5	 20
371	 21	44.3	6.4	 16
372	 21	48.0	8.6	 20
373	 21	56.0	10.1	 25
374	 21	180.0	25.8	 20
375	 21	374.0	53.0	 25
376	 21	249.0	24.4	 25
377	 21	338.3	31.2	 20
378	 21	117.0	15.3	 25
379	 21	62.5	9.5	 20
380	 21	305.3	27.0	 16
381	 21	58.3	11.8	 20
382	 21	50.0	7.4	 20
383	 21	69.0	10.6	 20
384	 21	46.0	6.7	 25
385	 21	50.0	8.6	 25
386	 21	50.3	6.9	 20
387	 21	48.0	8.0	 25
388	 21	48.0	6.0	 25
389	 21	61.3	9.1	 16
390	 21	59.0	9.3	 20
391	 21	52.3	7.4	 20
392	 21	76.3	11.2	 20
393	 21	70.0	11.6	 25
394	 21	52.0	8.3	 25
395	 21	52.3	7.3	 20
396	 21	53.0	9.5	 25
397	 21	402.0	56.2	 25
398	 21	273.0	24.4	 20
399	 21	68.3	8.8	 20
400	 21	182.3	10.3	 16
401	 21	334.8	24.9	 20
402	 21	95.0	15.2	 25
403	 21	59.3	9.8	 20
404	 21	129.0	15.2	 25
405	 21	149.0	17.0	 25
406	 21	578.5	56.2	 20
407	 21	209.0	27.4	 25
408	 21	66.0	11.7	 25
409	 21	157.0	17.8	 16
410	 21	318.3	34.7	 20
411	 21	150.0	16.0	 20
412	 21	123.8	18.4	 20
413	 21	62.0	9.5	 25
414	 21	44.0	9.1	 25
415	 21	53.3	8.5	 20
416	 21	49.0	9.2	 25
417	 21	99.0	20.9	 25
418	 21	57.3	7.9	 20
419	 21	294.3	23.8	 20
420	 21	122.3	12.1	 20
421	 21	136.0	14.7	 16
422	 21	211.0	26.8	 25
423	 21	52.0	8.1	 25
424	 21	44.5	4.8	 20
425	 21	53.0	9.4	 25
426	 21	61.0	10.1	 25
427	 21	54.0	8.7	 20
428	 21	47.0	6.6	 25
429	 21	64.0	10.4	 20
430	 21	355.5	27.9	 16
431	 21	259.5	29.7	 20
432	 21	49.0	8.9	 25
433	 21	895.5	52.6	 20
434	 21	47.0	9.7	 25
435	 21	57.0	8.8	 25
436	 21	88.3	9.1	 20
437	 21	244.0	30.8	 25
438	 21	88.0	13.3	 20
439	 21	43.0	8.1	 16
440	 21	51.3	7.7	 20
441	 21	51.3	9.9	 20
442	 21	46.3	9.6	 20
443	 21	49.0	7.0	 25
444	 21	58.0	8.6	 25
445	 21	56.0	8.8	 20
446	 21	48.0	7.6	 25
447	 21	44.0	8.1	 25
448	 21	54.0	8.2	 16
449	 21	89.3	14.3	 20
450	 21	117.0	12.2	 20
451	 21	599.5	31.4	 16
452	 21	150.0	14.6	 25
453	 21	321.0	27.2	 25
454	 21	317.5	22.9	 20
455	 21	122.0	17.2	 25
456	 21	56.0	6.2	 25
457	 21	56.0	6.4	 20
458	 21	45.3	8.8	 20
459	 21	51.5	8.0	 20
460	 21	50.0	8.3	 16
461	 21	56.0	7.2	 25
462	 21	63.0	7.7	 25
463	 21	56.0	8.2	 20
464	 21	65.0	10.3	 25
465	 21	80.0	11.2	 25
466	 21	48.0	6.2	 20
467	 21	49.0	8.0	 25
468	 21	80.0	11.7	 20
469	 21	139.0	20.9	 16
470	 21	413.3	63.1	 20
471	 21	140.0	18.1	 25
472	 21	98.5	18.3	 20
473	 21	51.0	8.8	 25
474	 21	182.0	26.9	 25
475	 21	63.3	10.3	 20
476	 21	50.0	6.9	 25
477	 21	66.0	11.9	 20
478	 21	56.5	7.5	 20
479	 21	89.3	13.7	 20
480	 21	596.8	66.7	 16
481	 21	90.0	14.0	 25
482	 21	52.0	8.2	 25
483	 21	56.0	7.6	 20
484	 21	51.0	8.0	 25
485	 21	64.0	10.3	 25
486	 21	187.3	22.5	 20
487	 21	57.0	9.0	 25
488	 21	39.0	5.3	 20
489	 21	58.0	7.8	 16
490	 21	61.5	10.6	 20
491	 21	125.0	13.9	 25
492	 21	104.5	12.3	 20
493	 21	157.0	23.5	 25
494	 21	55.0	11.7	 25
495	 21	95.3	13.6	 20
496	 21	186.0	29.6	 25
497	 21	97.3	13.6	 20
498	 21	369.0	22.3	 16
499	 21	250.8	23.0	 20
500	 21	116.0	15.2	 20
501	 21	131.3	14.7	 20
502	 21	91.0	18.2	 25
503	 21	45.0	9.8	 25
504	 21	45.3	8.1	 20
505	 21	155.0	19.9	 25
506	 21	71.0	9.5	 25
507	 21	71.5	9.6	 16
508	 21	78.3	10.8	 20
509	 21	63.5	9.8	 20
510	 21	94.3	12.5	 16
511	 21	516.0	66.6	 25
512	 21	60.0	9.5	 25
513	 21	60.5	10.3	 20
514	 21	52.0	8.8	 25
515	 21	67.0	10.0	 25
516	 21	54.8	8.4	 20
517	 21	55.8	7.9	 20
518	 21	515.5	46.4	 20
519	 21	82.5	13.8	 16
520	 21	130.0	16.2	 25
521	 21	306.0	26.9	 25
522	 21	187.8	26.5	 20
523	 21	354.0	41.7	 25
524	 21	89.0	10.4	 25
525	 21	397.0	32.2	 20
526	 21	296.0	29.7	 25
527	 21	72.5	11.8	 20
528	 21	63.8	8.8	 16
529	 21	59.0	8.6	 20
530	 21	123.0	13.0	 25
531	 21	67.5	10.4	 20
532	 21	82.0	13.0	 25
533	 21	88.0	13.1	 25
534	 21	214.3	22.9	 20
535	 21	69.0	10.5	 25
536	 21	52.0	9.8	 25
537	 21	58.0	8.2	 16
538	 21	241.3	33.7	 20
539	 21	106.3	10.3	 20
540	 21	74.5	12.4	 20
541	 21	91.0	12.0	 25
542	 21	53.0	7.5	 25
543	 21	63.3	15.1	 20
544	 21	53.0	11.1	 25
545	 21	45.0	6.4	 25
546	 21	47.5	8.3	 20
547	 21	45.3	7.7	 20
548	 21	41.3	6.9	 20
549	 21	50.5	4.9	 16
550	 21	40.0	6.6	 25
551	 21	47.0	7.8	 25
552	 21	41.0	6.7	 20
553	 21	46.0	5.4	 25
554	 21	46.0	9.9	 25
555	 21	86.8	12.0	 20
556	 21	48.0	7.0	 25
557	 21	115.0	13.7	 16
558	 21	53.3	8.5	 20
559	 21	59.5	9.1	 20
560	 21	176.5	19.6	 20
561	 21	62.0	9.5	 25
562	 21	77.0	13.4	 25
563	 21	77.3	9.6	 20
564	 21	145.0	17.9	 25
565	 21	87.0	15.0	 25
566	 21	54.0	7.3	 16
567	 21	62.0	12.5	 20
568	 21	62.5	8.7	 20
569	 21	60.8	10.2	 16
570	 21	44.0	6.7	 25
571	 21	297.0	54.2	 25
572	 21	62.5	7.0	 20
573	 21	85.0	13.3	 25
574	 21	54.0	9.8	 25
575	 21	80.3	13.3	 20
576	 21	129.3	16.9	 20
577	 21	1154.5	171.3	 20
578	 21	70.3	9.6	 16
579	 21	152.3	22.9	 20
580	 21	74.0	10.0	 25
581	 21	57.3	8.6	 20
582	 21	104.0	15.4	 25
583	 21	90.0	13.4	 25
584	 21	84.3	9.8	 20
585	 21	62.0	7.7	 25
586	 21	268.5	54.1	 20
587	 21	45.0	7.6	 16
588	 21	44.5	6.5	 20
589	 21	131.0	22.7	 25
590	 21	141.0	16.1	 20
591	 21	81.0	10.9	 25
592	 21	267.0	40.9	 25
593	 21	58.8	8.2	 20
594	 21	54.0	8.8	 25
595	 21	52.0	8.5	 25
596	 21	46.0	8.1	 16
597	 21	51.0	7.3	 20
598	 21	42.3	4.9	 20
599	 21	68.5	7.9	 20
600	 21	52.0	8.6	 25
601	 21	69.0	12.5	 25
602	 21	46.5	9.0	 20
603	 21	51.0	6.1	 25
604	 21	56.0	8.0	 25
605	 21	46.0	6.3	 20
606	 21	42.3	6.5	 20
607	 21	47.5	8.1	 20
608	 21	50.3	10.0	 16
609	 21	45.0	8.0	 25
610	 21	85.0	17.8	 25
611	 21	48.3	7.9	 20
612	 21	48.0	7.5	 25
613	 21	113.0	15.7	 25
614	 21	77.8	14.2	 20
615	 21	109.0	13.4	 25
616	 21	94.8	14.3	 20
617	 21	78.5	9.3	 16
618	 21	62.3	9.2	 20
619	 21	290.0	35.6	 25
620	 21	604.0	61.0	 20
621	 21	67.0	10.4	 25
622	 21	214.0	30.1	 25
623	 21	238.0	20.8	 20
624	 21	165.0	21.9	 25
625	 21	231.3	17.7	 20
626	 21	101.0	12.3	 16
627	 21	57.5	9.3	 20
628	 21	127.0	18.5	 20
629	 21	75.3	10.1	 20
630	 21	66.0	6.0	 25
631	 21	67.0	11.9	 25
632	 21	186.0	20.6	 20
633	 21	291.0	31.3	 25
634	 21	63.0	10.5	 25
635	 21	99.3	13.4	 16
636	 21	57.3	9.6	 20
637	 21	75.5	10.7	 16
638	 21	50.3	8.0	 20
639	 21	50.0	8.0	 25
  0	 22	1954.5	136.5	 16
  1	 22	66.0	12.6	 20
  2	 22	52.0	13.1	 25
  3	 22	48.0	8.6	 20
  4	 22	56.0	9.8	 25
  5	 22	61.0	11.8	 25
  6	 22	45.0	8.6	 20
  7	 22	39.0	4.9	 25
  8	 22	42.3	8.9	 20
  9	 22	40.0	5.5	 16
 10	 22	42.0	7.4	 20
 11	 22	45.0	8.4	 20
 12	 22	49.3	8.6	 20
 13	 22	41.0	7.3	 25
 14	 22	42.0	5.5	 25
 15	 22	74.8	12.2	 20
 16	 22	56.0	8.2	 25
 17	 22	91.0	13.8	 25
 18	 22	75.3	8.9	 16
 19	 22	44.5	7.0	 20
 20	 22	44.5	6.8	 20
 21	 22	45.0	6.5	 16
 22	 22	54.0	7.4	 25
 23	 22	58.0	7.4	 25
 24	 22	64.8	9.9	 20
 25	 22	56.0	9.1	 25
 26	 22	89.0	11.9	 25
 27	 22	47.3	6.4	 20
 28	 22	60.3	8.5	 20
 29	 22	58.3	8.5	 20
 30	 22	49.0	9.7	 16
 31	 22	61.0	9.6	 25
 32	 22	62.0	10.5	 25
 33	 22	44.3	5.7	 20
 34	 22	45.0	9.3	 25
 35	 22	51.0	8.5	 25
 36	 22	43.5	9.3	 20
 37	 22	44.0	6.2	 25
 38	 22	46.0	7.0	 20
 39	 22	49.3	12.8	 16
 40	 22	45.0	7.4	 20
 41	 22	45.0	9.9	 25
 42	 22	41.3	6.4	 20
 43	 22	45.0	6.5	 25
 44	 22	41.0	5.2	 25
 45	 22	39.3	7.9	 20
 46	 22	41.0	8.5	 25
 47	 22	44.0	7.3	 25
 48	 22	42.3	7.6	 16
 49	 22	49.3	8.3	 20
 50	 22	41.0	8.0	 20
 51	 22	48.5	8.6	 20
 52	 22	137.0	22.3	 25
 53	 22	94.0	14.7	 25
 54	 22	241.0	24.8	 20
 55	 22	58.0	10.1	 25
 56	 22	49.0	6.5	 25
 57	 22	67.0	8.0	 20
 58	 22	44.3	7.2	 20
 59	 22	77.3	12.4	 16
 60	 22	225.0	40.2	 20
 61	 22	44.0	8.3	 25
 62	 22	49.3	9.9	 20
 63	 22	45.0	8.2	 25
 64	 22	43.0	7.0	 25
 65	 22	43.5	6.7	 20
 66	 22	56.0	10.3	 25
 67	 22	43.0	7.6	 25
 68	 22	71.0	9.6	 16
 69	 22	52.0	8.4	 20
 70	 22	67.5	11.2	 20
 71	 22	46.3	4.6	 20
 72	 22	46.0	6.9	 25
 73	 22	56.0	8.3	 25
 74	 22	83.0	11.5	 20
 75	 22	68.0	11.4	 25
 76	 22	56.0	9.0	 25
 77	 22	42.5	6.6	 16
 78	 22	44.8	6.6	 20
 79	 22	53.0	6.3	 20
 80	 22	93.5	15.1	 16
 81	 22	46.0	6.2	 25
 82	 22	44.0	8.5	 25
 83	 22	67.3	9.3	 20
 84	 22	43.0	5.6	 25
 85	 22	49.0	8.4	 25
 86	 22	54.3	9.8	 20
 87	 22	50.3	7.7	 20
 88	 22	257.5	24.5	 20
 89	 22	163.0	15.7	 16
 90	 22	86.0	12.5	 25
 91	 22	1138.0	111.4	 25
 92	 22	537.8	29.6	 20
 93	 22	373.0	43.7	 25
 94	 22	232.0	29.6	 25
 95	 22	182.3	17.1	 20
 96	 22	72.0	10.7	 25
 97	 22	62.3	9.9	 20
 98	 22	50.3	10.0	 16
 99	 22	48.0	6.9	 20
100	 22	42.0	5.9	 25
101	 22	42.5	8.1	 20
102	 22	51.0	9.6	 25
103	 22	43.0	7.5	 25
104	 22	44.5	6.7	 20
105	 22	47.0	7.6	 25
106	 22	45.0	7.6	 25
107	 22	44.8	7.8	 16
108	 22	45.0	8.3	 20
109	 22	40.3	5.6	 20
110	 22	42.3	7.2	 20
111	 22	50.0	9.6	 25
112	 22	51.0	8.7	 25
113	 22	112.5	13.4	 20
114	 22	44.0	6.2	 25
115	 22	59.0	11.3	 25
116	 22	42.0	6.3	 20
117	 22	49.5	6.0	 20
118	 22	51.3	9.1	 20
119	 22	49.3	6.6	 16
120	 22	52.0	9.1	 25
121	 22	83.0	12.0	 25
122	 22	96.0	11.7	 20
123	 22	50.0	7.9	 25
124	 22	47.0	6.9	 25
125	 22	46.5	10.0	 20
126	 22	48.0	6.3	 25
127	 22	48.8	10.3	 20
128	 22	48.5	8.2	 16
129	 22	47.3	7.1	 20
130	 22	46.0	6.7	 25
131	 22	46.0	8.5	 20
132	 22	93.0	12.3	 25
133	 22	49.0	7.6	 25
134	 22	46.0	6.9	 20
135	 22	47.0	9.1	 25
136	 22	55.3	9.0	 20
137	 22	75.3	9.9	 16
138	 22	49.5	9.2	 20
139	 22	44.3	6.1	 16
140	 22	57.0	10.7	 25
141	 22	74.0	11.8	 25
142	 22	137.0	16.8	 20
143	 22	125.0	18.3	 25
144	 22	163.0	17.9	 25
145	 22	158.3	20.6	 20
146	 22	100.3	10.5	 20
147	 22	117.3	11.4	 20
148	 22	79.0	11.7	 16
149	 22	52.0	6.7	 20
150	 22	121.0	20.2	 25
151	 22	48.3	6.6	 20
152	 22	46.0	7.9	 25
153	 22	81.0	13.5	 25
154	 22	47.3	6.6	 20
155	 22	75.0	13.2	 25
156	 22	66.3	8.5	 20
157	 22	77.3	13.1	 16
158	 22	61.8	8.9	 20
159	 22	49.0	8.8	 25
160	 22	84.3	13.7	 20
161	 22	74.0	11.2	 25
162	 22	152.0	19.1	 25
163	 22	175.0	25.6	 20
164	 22	70.0	12.4	 25
165	 22	76.0	9.8	 25
166	 22	193.5	16.5	 16
167	 22	82.5	13.6	 20
168	 22	95.5	17.3	 20
169	 22	93.3	17.1	 20
170	 22	102.0	14.1	 25
171	 22	103.0	17.9	 25
172	 22	317.5	30.7	 20
173	 22	99.0	12.4	 25
174	 22	111.0	14.0	 25
175	 22	111.0	13.5	 20
176	 22	103.5	11.8	 20
177	 22	43.5	6.3	 20
178	 22	45.3	10.7	 16
179	 22	51.0	8.7	 25
180	 22	55.0	9.4	 25
181	 22	66.0	9.6	 20
182	 22	55.0	6.1	 25
183	 22	46.0	7.1	 25
184	 22	49.0	7.6	 20
185	 22	73.0	13.4	 25
186	 22	190.0	20.9	 20
187	 22	202.5	21.6	 16
188	 22	111.0	13.9	 20
189	 22	182.0	25.4	 25
190	 22	123.0	14.4	 20
191	 22	149.0	22.0	 25
192	 22	257.0	42.9	 25
193	 22	99.3	15.6	 20
194	 22	364.0	48.2	 25
195	 22	159.0	25.7	 25
196	 22	127.0	16.8	 16
197	 22	180.5	20.0	 20
198	 22	442.3	39.5	 20
199	 22	105.3	14.1	 20
200	 22	90.0	12.3	 25
201	 22	77.0	12.2	 25
202	 22	82.5	14.4	 20
203	 22	56.0	10.1	 25
204	 22	115.0	25.6	 25
205	 22	58.0	8.4	 16
206	 22	45.5	5.6	 20
207	 22	49.8	11.2	 20
208	 22	40.0	7.7	 16
209	 22	43.0	7.9	 25
210	 22	46.0	6.8	 25
211	 22	45.3	9.5	 20
212	 22	47.0	8.5	 25
213	 22	43.0	5.9	 25
214	 22	45.0	7.2	 20
215	 22	43.0	6.9	 20
216	 22	55.3	8.4	 20
217	 22	45.0	7.2	 16
218	 22	41.0	6.1	 25
219	 22	45.5	8.2	 20
220	 22	41.0	7.0	 25
221	 22	47.0	5.7	 25
222	 22	44.5	8.0	 20
223	 22	46.0	7.7	 25
224	 22	45.0	7.0	 25
225	 22	68.5	8.4	 16
226	 22	46.3	9.0	 20
227	 22	55.0	6.6	 20
228	 22	43.3	7.5	 20
229	 22	49.0	8.5	 25
230	 22	62.0	9.7	 25
231	 22	48.8	7.8	 20
232	 22	52.0	8.8	 25
233	 22	54.0	10.7	 25
234	 22	75.5	11.4	 20
235	 22	269.8	30.3	 20
236	 22	193.3	15.3	 20
237	 22	95.5	9.2	 16
238	 22	63.0	11.2	 25
239	 22	92.0	14.2	 25
240	 22	55.3	7.3	 20
241	 22	69.0	10.6	 25
242	 22	68.0	9.4	 25
243	 22	56.0	7.0	 20
244	 22	70.0	11.3	 25
245	 22	116.5	18.6	 20
246	 22	87.0	12.2	 16
247	 22	98.3	15.0	 20
248	 22	162.0	22.7	 25
249	 22	55.8	7.8	 20
250	 22	51.0	9.2	 25
251	 22	191.0	39.7	 25
252	 22	47.3	6.8	 20
253	 22	47.0	7.3	 25
254	 22	116.0	15.5	 25
255	 22	87.8	11.7	 16
256	 22	138.3	9.4	 20
257	 22	82.3	12.8	 20
258	 22	49.3	9.2	 20
259	 22	45.0	7.0	 25
260	 22	49.0	7.9	 25
261	 22	55.0	9.4	 20
262	 22	110.0	17.3	 25
263	 22	82.0	11.7	 25
264	 22	48.3	8.7	 16
265	 22	43.0	7.5	 20
266	 22	43.3	5.0	 20
267	 22	48.0	6.1	 16
268	 22	44.0	7.6	 25
269	 22	46.0	9.1	 25
270	 22	50.3	8.5	 20
271	 22	49.0	10.0	 25
272	 22	48.0	7.5	 25
273	 22	225.5	36.3	 20
274	 22	83.3	11.9	 20
275	 22	59.5	7.6	 20
276	 22	214.0	22.0	 16
277	 22	81.3	11.3	 20
278	 22	54.0	8.8	 25
279	 22	57.0	10.1	 20
280	 22	110.0	15.7	 25
281	 22	457.0	61.6	 25
282	 22	279.5	41.2	 20
283	 22	59.0	9.4	 25
284	 22	209.5	27.0	 20
285	 22	178.8	24.5	 16
286	 22	238.5	21.7	 20
287	 22	62.0	7.7	 25
288	 22	47.0	6.2	 20
289	 22	51.0	16.3	 25
290	 22	80.0	9.9	 25
291	 22	49.3	7.7	 20
292	 22	53.0	8.4	 25
293	 22	51.0	9.8	 25
294	 22	227.0	19.8	 16
295	 22	81.5	12.5	 20
296	 22	194.5	15.1	 16
297	 22	113.0	14.0	 25
298	 22	59.0	9.6	 25
299	 22	53.3	8.6	 20
300	 22	54.0	9.4	 25
301	 22	59.0	9.5	 25
302	 22	53.5	9.4	 20
303	 22	54.0	8.0	 25
304	 22	88.3	10.3	 20
305	 22	82.0	13.8	 16
306	 22	57.8	9.3	 20
307	 22	57.0	10.5	 25
308	 22	149.0	17.5	 20
309	 22	52.0	6.6	 25
310	 22	51.0	7.6	 25
311	 22	44.0	5.0	 20
312	 22	43.0	6.0	 25
313	 22	47.0	6.9	 25
314	 22	45.0	6.5	 16
315	 22	60.8	8.2	 20
316	 22	63.3	9.8	 20
317	 22	48.3	7.8	 20
318	 22	84.0	17.3	 25
319	 22	89.0	15.4	 25
320	 22	53.0	7.7	 20
321	 22	73.0	10.2	 25
322	 22	50.0	7.5	 25
323	 22	56.3	8.7	 20
324	 22	44.8	9.0	 20
325	 22	42.3	5.8	 20
326	 22	48.5	8.6	 16
327	 22	60.0	10.0	 25
328	 22	47.0	6.4	 25
329	 22	51.5	9.2	 20
330	 22	50.0	9.1	 25
331	 22	56.0	10.2	 25
332	 22	76.8	9.2	 20
333	 22	550.3	77.4	 20
334	 22	179.3	28.4	 20
335	 22	154.3	14.5	 16
336	 22	178.3	26.2	 20
337	 22	277.0	24.5	 25
338	 22	85.3	11.7	 20
339	 22	51.0	9.7	 25
340	 22	68.0	7.8	 25
341	 22	47.5	7.4	 20
342	 22	51.0	11.0	 25
343	 22	75.0	8.1	 20
344	 22	50.3	11.6	 16
345	 22	171.5	25.6	 20
346	 22	101.0	10.1	 25
347	 22	202.5	26.9	 20
348	 22	61.0	8.7	 25
349	 22	61.0	10.5	 25
350	 22	72.0	13.7	 20
351	 22	102.0	19.0	 25
352	 22	53.0	7.5	 25
353	 22	64.8	13.7	 16
354	 22	47.0	8.1	 20
355	 22	120.3	16.9	 20
356	 22	56.3	7.7	 20
357	 22	43.0	7.1	 25
358	 22	51.0	12.0	 25
359	 22	48.0	7.9	 20
360	 22	47.0	8.3	 25
361	 22	53.0	8.7	 25
362	 22	91.3	12.2	 20
363	 22	64.3	6.7	 20
364	 22	42.0	5.9	 20
365	 22	51.3	6.7	 16
366	 22	44.0	6.8	 25
367	 22	46.0	8.1	 25
368	 22	45.0	7.9	 20
369	 22	56.0	9.2	 25
370	 22	109.0	15.8	 25
371	 22	253.3	146.7	 20
372	 22	46.0	9.1	 25
373	 22	59.0	190.7	 20
374	 22	54.8	7.2	 16
375	 22	153.0	22.7	 20
376	 22	128.8	16.0	 20
377	 22	161.0	16.3	 25
378	 22	69.0	11.2	 25
379	 22	52.0	8.9	 20
380	 22	98.0	15.3	 25
381	 22	62.0	10.7	 25
382	 22	48.3	7.0	 20
383	 22	96.5	12.9	 20
384	 22	50.0	6.9	 20
385	 22	52.0	7.9	 16
386	 22	49.0	8.6	 25
387	 22	45.0	7.3	 25
388	 22	49.3	7.5	 20
389	 22	51.0	8.9	 25
390	 22	49.0	6.3	 25
391	 22	46.0	7.3	 20
392	 22	69.3	8.7	 20
393	 22	61.5	6.2	 20
394	 22	51.3	9.8	 16
395	 22	52.0	10.0	 20
396	 22	48.0	7.2	 25
397	 22	101.8	12.4	 20
398	 22	321.0	37.9	 25
399	 22	67.0	9.8	 25
400	 22	106.3	13.0	 20
401	 22	168.0	24.2	 25
402	 22	75.0	14.8	 20
403	 22	58.3	9.5	 16
404	 22	343.8	37.1	 20
405	 22	380.3	38.0	 20
406	 22	296.5	46.1	 20
407	 22	153.0	29.8	 25
408	 22	52.0	7.8	 25
409	 22	101.0	19.1	 20
410	 22	78.0	12.5	 25
411	 22	71.0	11.0	 25
412	 22	72.0	11.4	 16
413	 22	53.5	9.1	 20
414	 22	45.0	5.2	 20
415	 22	50.0	8.8	 20
416	 22	47.0	6.9	 25
417	 22	56.0	10.6	 25
418	 22	51.5	8.1	 20
419	 22	156.0	17.8	 25
420	 22	71.0	11.8	 25
421	 22	81.5	13.2	 20
422	 22	96.3	15.6	 20
423	 22	41.0	7.5	 20
424	 22	45.8	7.7	 16
425	 22	52.0	9.1	 25
426	 22	46.0	5.9	 25
427	 22	51.0	9.6	 20
428	 22	48.0	6.5	 25
429	 22	49.0	8.2	 25
430	 22	79.0	8.5	 20
431	 22	185.0	22.7	 25
432	 22	49.0	7.7	 20
433	 22	221.0	21.0	 16
434	 22	47.0	8.0	 20
435	 22	82.0	13.8	 25
436	 22	64.5	14.3	 20
437	 22	126.0	20.4	 25
438	 22	46.0	7.1	 25
439	 22	49.3	6.1	 20
440	 22	47.0	8.5	 25
441	 22	58.0	11.1	 25
442	 22	49.3	6.7	 16
443	 22	46.0	7.2	 20
444	 22	56.3	11.1	 20
445	 22	55.3	10.3	 20
446	 22	54.0	10.8	 25
447	 22	46.0	8.7	 25
448	 22	52.0	9.5	 20
449	 22	57.0	9.8	 25
450	 22	76.0	9.9	 25
451	 22	284.5	27.7	 20
452	 22	133.8	18.1	 20
453	 22	462.5	39.2	 20
454	 22	186.5	21.9	 16
455	 22	77.0	11.7	 25
456	 22	64.5	9.6	 20
457	 22	54.0	8.4	 25
458	 22	43.0	6.2	 25
459	 22	48.0	7.2	 20
460	 22	44.0	7.3	 25
461	 22	49.0	10.0	 20
462	 22	50.3	8.5	 16
463	 22	47.5	6.0	 20
464	 22	50.3	7.6	 20
465	 22	45.3	9.4	 20
466	 22	51.0	7.4	 25
467	 22	48.0	6.6	 25
468	 22	50.3	7.7	 20
469	 22	125.0	20.4	 25
470	 22	82.0	12.2	 25
471	 22	64.3	8.7	 16
472	 22	67.3	10.2	 20
473	 22	56.3	8.5	 20
474	 22	62.5	9.2	 20
475	 22	47.0	8.4	 25
476	 22	49.0	8.8	 25
477	 22	49.0	8.4	 20
478	 22	54.0	7.9	 25
479	 22	49.0	8.5	 25
480	 22	158.0	22.4	 20
481	 22	58.3	9.1	 20
482	 22	48.0	7.2	 20
483	 22	43.8	9.1	 16
484	 22	43.0	7.4	 25
485	 22	62.0	9.0	 25
486	 22	279.0	25.5	 20
487	 22	84.0	12.7	 25
488	 22	44.0	6.5	 25
489	 22	45.0	8.3	 20
490	 22	58.0	7.6	 25
491	 22	56.5	6.3	 20
492	 22	61.0	8.5	 16
493	 22	85.0	10.0	 20
494	 22	47.0	6.2	 25
495	 22	53.0	9.1	 20
496	 22	236.0	33.5	 25
497	 22	106.0	20.7	 25
498	 22	172.5	19.7	 20
499	 22	175.0	16.7	 25
500	 22	90.0	12.8	 25
501	 22	68.8	10.9	 16
502	 22	46.3	6.3	 20
503	 22	47.3	8.6	 20
504	 22	48.5	6.8	 20
505	 22	72.0	10.3	 25
506	 22	54.0	7.8	 25
507	 22	55.3	9.3	 20
508	 22	75.0	13.8	 25
509	 22	65.0	10.9	 25
510	 22	80.5	11.2	 20
511	 22	117.3	14.9	 20
512	 22	67.3	6.3	 20
513	 22	48.3	4.4	 16
514	 22	50.0	7.6	 25
515	 22	58.0	7.4	 25
516	 22	51.3	7.1	 20
517	 22	52.0	9.7	 25
518	 22	138.0	27.1	 25
519	 22	54.8	8.6	 20
520	 22	136.0	16.5	 20
521	 22	413.3	32.9	 20
522	 22	75.3	10.7	 16
523	 22	113.0	11.5	 20
524	 22	147.0	22.9	 25
525	 22	411.3	45.2	 20
526	 22	207.0	21.3	 25
527	 22	79.0	8.7	 25
528	 22	57.3	10.6	 20
529	 22	64.0	8.8	 25
530	 22	84.3	12.6	 20
531	 22	51.8	8.3	 16
532	 22	67.3	11.4	 20
533	 22	109.3	19.0	 16
534	 22	315.0	34.3	 25
535	 22	87.0	13.0	 25
536	 22	47.0	9.3	 20
537	 22	52.0	6.4	 25
538	 22	406.0	49.5	 25
539	 22	124.5	14.9	 20
540	 22	70.0	10.2	 20
541	 22	100.3	12.2	 20
542	 22	46.0	7.3	 16
543	 22	54.0	6.6	 25
544	 22	45.0	4.9	 25
545	 22	48.3	7.1	 20
546	 22	47.0	6.9	 25
547	 22	45.0	7.6	 25
548	 22	42.8	6.5	 20
549	 22	49.0	6.9	 25
550	 22	42.5	6.1	 20
551	 22	44.5	6.2	 16
552	 22	39.3	5.3	 20
553	 22	40.0	5.1	 25
554	 22	45.5	6.3	 20
555	 22	64.0	8.5	 25
556	 22	47.0	6.8	 25
557	 22	54.3	9.3	 20
558	 22	53.0	5.9	 25
559	 22	55.0	8.8	 25
560	 22	69.5	12.1	 16
561	 22	68.3	9.5	 20
562	 22	84.3	11.5	 20
563	 22	57.3	7.4	 20
564	 22	90.0	11.4	 25
565	 22	54.0	8.6	 25
566	 22	49.5	8.2	 20
567	 22	53.0	8.4	 25
568	 22	103.0	15.4	 25
569	 22	49.5	7.7	 20
570	 22	44.0	6.9	 20
571	 22	58.8	9.5	 20
572	 22	48.3	8.2	 16
573	 22	55.0	8.1	 25
574	 22	48.0	6.7	 25
575	 22	57.8	9.3	 20
576	 22	53.0	9.2	 25
577	 22	183.0	32.6	 25
578	 22	75.5	10.2	 20
579	 22	64.0	10.0	 25
580	 22	82.0	9.3	 20
581	 22	66.5	11.7	 16
582	 22	74.5	9.7	 20
583	 22	69.0	10.9	 25
584	 22	64.0	7.8	 20
585	 22	54.0	9.1	 25
586	 22	96.0	16.9	 25
587	 22	48.0	7.8	 20
588	 22	46.0	7.1	 25
589	 22	55.5	7.7	 20
590	 22	68.3	7.3	 16
591	 22	48.0	7.8	 20
592	 22	96.3	17.9	 20
593	 22	47.0	6.7	 20
594	 22	47.0	7.0	 25
595	 22	43.0	6.1	 25
596	 22	54.0	7.0	 20
597	 22	45.0	7.9	 25
598	 22	47.0	8.8	 25
599	 22	65.5	12.0	 16
600	 22	46.5	7.1	 20
601	 22	43.0	7.5	 20
602	 22	54.3	8.7	 20
603	 22	50.0	6.2	 25
604	 22	47.0	7.0	 25
605	 22	54.5	10.6	 20
606	 22	49.0	8.4	 25
607	 22	45.0	6.8	 25
608	 22	46.5	6.9	 20
609	 22	44.3	7.7	 20
610	 22	55.3	8.0	 20
611	 22	48.0	5.8	 16
612	 22	49.0	7.9	 25
613	 22	89.0	15.2	 20
614	 22	68.0	12.0	 25
615	 22	71.0	11.5	 25
616	 22	70.5	12.1	 20
617	 22	88.0	12.2	 25
618	 22	52.0	7.9	 25
619	 22	144.0	14.6	 16
620	 22	120.0	14.2	 20
621	 22	60.0	9.6	 20
622	 22	53.5	11.3	 20
623	 22	63.0	9.4	 25
624	 22	265.0	33.3	 25
625	 22	135.3	10.4	 20
626	 22	79.0	17.9	 25
627	 22	49.0	7.9	 25
628	 22	72.3	9.0	 20
629	 22	65.0	8.9	 20
630	 22	72.8	10.8	 20
631	 22	79.3	12.2	 16
632	 22	99.0	16.1	 25
633	 22	224.0	36.1	 25
634	 22	60.3	10.4	 20
635	 22	58.0	9.0	 25
636	 22	52.0	7.1	 25
637	 22	76.8	12.3	 20
638	 22	49.0	6.8	 25
639	 22	959.0	201.4	 20
  0	 23	56.3	7.1	 20
  1	 23	73.0	10.3	 25
  2	 23	79.3	10.7	 20
  3	 23	58.3	9.7	 16
  4	 23	46.0	6.9	 20
  5	 23	162.0	24.8	 25
  6	 23	52.3	8.3	 20
  7	 23	50.0	6.9	 25
  8	 23	46.0	8.5	 25
  9	 23	40.3	5.9	 20
 10	 23	44.0	8.6	 25
 11	 23	80.0	12.9	 25
 12	 23	46.0	7.2	 16
 13	 23	46.3	9.7	 20
 14	 23	52.3	6.8	 20
 15	 23	56.3	8.1	 20
 16	 23	64.0	9.5	 25
 17	 23	142.0	24.6	 25
 18	 23	57.3	7.4	 20
 19	 23	102.0	18.8	 25
 20	 23	77.0	11.7	 25
 21	 23	45.5	7.7	 20
 22	 23	47.3	7.4	 20
 23	 23	84.3	15.1	 20
 24	 23	58.0	9.8	 16
 25	 23	119.0	14.8	 25
 26	 23	391.0	35.0	 25
 27	 23	159.3	16.8	 20
 28	 23	140.0	13.9	 25
 29	 23	77.0	9.4	 25
 30	 23	249.3	23.9	 20
 31	 23	371.3	54.3	 20
 32	 23	525.8	42.7	 20
 33	 23	127.8	15.4	 16
 34	 23	75.3	11.8	 20
 35	 23	44.5	8.4	 20
 36	 23	132.0	25.9	 25
 37	 23	511.0	79.3	 25
 38	 23	65.3	9.5	 20
 39	 23	76.0	11.0	 25
 40	 23	45.0	6.6	 25
 41	 23	49.5	8.7	 16
 42	 23	44.0	6.2	 20
 43	 23	260.0	37.8	 20
 44	 23	44.0	6.1	 16
 45	 23	54.0	11.6	 25
 46	 23	102.0	18.3	 25
 47	 23	77.0	8.8	 20
 48	 23	310.0	69.3	 25
 49	 23	44.0	7.7	 25
 50	 23	47.5	8.6	 20
 51	 23	351.5	73.3	 20
 52	 23	121.3	21.2	 20
 53	 23	137.3	23.3	 16
 54	 23	118.0	10.5	 25
 55	 23	59.0	9.3	 25
 56	 23	43.3	6.8	 20
 57	 23	142.0	25.1	 25
 58	 23	49.0	8.0	 25
 59	 23	44.5	9.2	 20
 60	 23	190.0	32.3	 25
 61	 23	54.0	7.6	 20
 62	 23	62.3	7.7	 16
 63	 23	51.0	8.2	 20
 64	 23	60.0	8.0	 25
 65	 23	66.5	10.0	 20
 66	 23	261.0	39.4	 25
 67	 23	50.0	6.1	 25
 68	 23	208.3	22.6	 20
 69	 23	154.0	18.3	 25
 70	 23	1335.0	250.3	 25
 71	 23	63.0	9.5	 16
 72	 23	60.3	7.6	 20
 73	 23	71.0	13.1	 20
 74	 23	84.0	11.9	 20
 75	 23	59.0	10.1	 25
 76	 23	73.0	9.3	 25
 77	 23	47.0	5.5	 20
 78	 23	87.0	12.9	 25
 79	 23	79.0	9.4	 25
 80	 23	89.8	12.8	 20
 81	 23	44.8	8.8	 20
 82	 23	42.3	6.9	 20
 83	 23	48.0	8.7	 16
 84	 23	79.0	19.8	 25
 85	 23	53.0	8.8	 25
 86	 23	120.8	14.6	 20
 87	 23	84.0	12.9	 25
 88	 23	54.0	6.7	 25
 89	 23	78.5	8.9	 20
 90	 23	165.3	24.7	 20
 91	 23	91.3	13.3	 20
 92	 23	287.3	20.9	 16
 93	 23	485.3	45.2	 20
 94	 23	56.0	7.0	 25
 95	 23	42.0	6.1	 20
 96	 23	99.0	15.9	 25
 97	 23	197.0	19.1	 25
 98	 23	78.3	9.2	 20
 99	 23	54.0	9.3	 25
100	 23	59.5	6.5	 20
101	 23	62.5	12.0	 16
102	 23	62.3	9.8	 20
103	 23	92.0	16.7	 20
104	 23	67.3	11.0	 20
105	 23	82.0	15.9	 25
106	 23	56.0	8.6	 25
107	 23	145.5	20.9	 20
108	 23	206.0	19.6	 25
109	 23	64.0	10.1	 25
110	 23	190.0	22.1	 16
111	 23	65.3	11.1	 20
112	 23	117.3	19.3	 20
113	 23	39.3	4.6	 20
114	 23	55.0	8.5	 25
115	 23	63.5	7.3	 20
116	 23	89.0	10.1	 25
117	 23	46.0	10.8	 25
118	 23	59.3	9.3	 20
119	 23	196.0	19.4	 25
120	 23	93.3	14.3	 20
121	 23	97.8	15.9	 16
122	 23	74.3	11.7	 20
123	 23	824.0	56.0	 25
124	 23	196.3	25.5	 20
125	 23	319.0	27.5	 25
126	 23	276.0	20.8	 25
127	 23	310.0	28.6	 20
128	 23	281.0	38.2	 25
129	 23	100.0	19.0	 25
130	 23	77.3	9.5	 16
131	 23	47.8	6.1	 20
132	 23	280.0	24.5	 20
133	 23	72.8	10.7	 20
134	 23	124.0	19.4	 25
135	 23	86.0	12.0	 25
136	 23	61.5	9.3	 20
137	 23	48.0	8.4	 25
138	 23	139.0	21.8	 25
139	 23	47.3	7.5	 20
140	 23	44.8	7.7	 20
141	 23	49.0	8.0	 20
142	 23	219.3	18.5	 16
143	 23	85.0	11.7	 25
144	 23	469.0	31.7	 25
145	 23	149.5	18.4	 20
146	 23	424.0	39.5	 25
147	 23	1327.0	139.8	 25
148	 23	1237.8	91.4	 20
149	 23	113.0	21.3	 25
150	 23	181.3	18.8	 20
151	 23	103.8	8.8	 16
152	 23	103.3	13.6	 20
153	 23	163.0	25.0	 25
154	 23	48.5	11.8	 20
155	 23	59.0	8.2	 25
156	 23	73.0	8.9	 25
157	 23	80.3	14.8	 20
158	 23	52.0	8.2	 25
159	 23	63.8	8.9	 20
160	 23	49.5	6.6	 16
161	 23	63.3	7.3	 20
162	 23	315.0	32.8	 20
163	 23	67.8	10.9	 20
164	 23	53.0	7.5	 25
165	 23	47.0	8.3	 25
166	 23	63.0	11.5	 20
167	 23	58.0	8.7	 25
168	 23	58.0	8.2	 25
169	 23	95.0	12.7	 16
170	 23	89.8	12.3	 20
171	 23	129.3	14.1	 20
172	 23	75.3	10.9	 16
173	 23	87.0	14.2	 25
174	 23	210.0	23.7	 25
175	 23	67.3	10.4	 20
176	 23	141.0	14.7	 25
177	 23	79.0	12.9	 25
178	 23	187.3	26.6	 20
179	 23	58.3	8.4	 20
180	 23	47.0	8.4	 20
181	 23	39.5	6.4	 16
182	 23	48.0	6.3	 25
183	 23	41.0	6.0	 25
184	 23	73.0	8.3	 20
185	 23	65.0	7.7	 25
186	 23	95.0	13.1	 25
187	 23	289.5	32.8	 20
188	 23	657.0	123.1	 25
189	 23	83.3	10.1	 20
190	 23	65.5	9.8	 16
191	 23	90.3	11.7	 20
192	 23	81.0	13.1	 25
193	 23	82.5	10.9	 20
194	 23	71.0	10.7	 25
195	 23	70.3	9.9	 20
196	 23	61.0	7.2	 25
197	 23	561.0	57.9	 25
198	 23	642.3	50.0	 20
199	 23	157.0	23.3	 20
200	 23	49.5	7.8	 20
201	 23	59.5	7.1	 16
202	 23	88.0	14.2	 25
203	 23	46.0	8.2	 25
204	 23	47.3	7.9	 20
205	 23	48.0	8.0	 25
206	 23	60.0	6.5	 25
207	 23	53.8	9.2	 20
208	 23	57.0	12.1	 25
209	 23	41.3	5.8	 20
210	 23	48.3	9.9	 16
211	 23	46.3	7.2	 20
212	 23	46.0	7.2	 25
213	 23	44.5	6.6	 20
214	 23	44.0	6.5	 25
215	 23	44.0	7.6	 25
216	 23	46.3	5.8	 20
217	 23	47.0	7.3	 25
218	 23	79.3	10.8	 20
219	 23	74.0	11.5	 16
220	 23	254.5	55.9	 20
221	 23	43.3	6.3	 20
222	 23	45.3	7.2	 20
223	 23	48.0	6.6	 25
224	 23	83.0	14.9	 25
225	 23	44.0	5.9	 20
226	 23	50.0	8.0	 25
227	 23	46.0	8.1	 25
228	 23	49.3	6.2	 16
229	 23	64.5	10.8	 20
230	 23	685.3	82.2	 20
231	 23	74.3	8.6	 16
232	 23	89.0	10.5	 25
233	 23	118.0	17.5	 25
234	 23	849.8	38.8	 20
235	 23	318.0	25.7	 25
236	 23	119.0	13.6	 25
237	 23	88.0	12.0	 20
238	 23	68.3	10.2	 20
239	 23	70.3	9.2	 20
240	 23	86.0	12.8	 16
241	 23	276.0	25.0	 25
242	 23	149.0	22.9	 25
243	 23	70.5	10.0	 20
244	 23	70.0	7.9	 25
245	 23	51.0	9.1	 25
246	 23	51.0	5.2	 20
247	 23	82.0	11.8	 25
248	 23	289.0	30.1	 20
249	 23	120.5	14.8	 16
250	 23	332.3	30.5	 20
251	 23	231.0	28.2	 25
252	 23	88.3	13.0	 20
253	 23	94.0	13.6	 25
254	 23	123.0	19.8	 25
255	 23	1886.5	145.6	 20
256	 23	2254.0	238.2	 25
257	 23	77.0	15.2	 25
258	 23	106.0	13.8	 16
259	 23	263.3	50.8	 20
260	 23	48.0	5.5	 20
261	 23	46.0	7.8	 20
262	 23	43.0	5.8	 25
263	 23	54.0	6.4	 25
264	 23	75.3	13.6	 20
265	 23	58.0	10.9	 25
266	 23	52.0	9.7	 25
267	 23	51.0	8.1	 20
268	 23	51.0	8.1	 20
269	 23	47.3	7.1	 20
270	 23	70.0	9.0	 16
271	 23	64.0	9.5	 25
272	 23	56.5	10.0	 20
273	 23	45.0	9.1	 25
274	 23	50.0	8.2	 25
275	 23	49.5	7.2	 20
276	 23	63.0	8.5	 25
277	 23	46.0	8.0	 25
278	 23	46.5	8.2	 16
279	 23	89.0	11.1	 20
280	 23	104.3	11.9	 20
281	 23	65.0	13.3	 20
282	 23	47.0	6.5	 25
283	 23	49.0	7.6	 25
284	 23	590.0	63.4	 20
285	 23	72.0	9.6	 25
286	 23	93.0	14.1	 25
287	 23	56.5	10.2	 16
288	 23	45.0	8.3	 20
289	 23	46.0	8.2	 20
290	 23	101.3	12.6	 16
291	 23	53.0	9.6	 25
292	 23	132.0	13.3	 25
293	 23	137.0	19.6	 20
294	 23	225.0	28.3	 25
295	 23	236.0	24.2	 25
296	 23	116.0	15.3	 20
297	 23	78.3	11.8	 20
298	 23	159.3	21.2	 20
299	 23	290.3	29.7	 16
300	 23	49.3	8.9	 20
301	 23	347.0	39.5	 25
302	 23	44.0	6.5	 20
303	 23	50.0	7.2	 25
304	 23	57.0	9.2	 25
305	 23	53.8	10.8	 20
306	 23	54.0	7.4	 25
307	 23	58.3	8.9	 20
308	 23	72.5	8.7	 16
309	 23	58.5	9.3	 20
310	 23	144.0	15.9	 25
311	 23	150.0	20.8	 20
312	 23	101.0	14.5	 25
313	 23	65.0	12.5	 25
314	 23	50.5	7.9	 20
315	 23	474.0	95.0	 25
316	 23	98.0	15.0	 25
317	 23	52.8	5.8	 16
318	 23	69.5	10.4	 20
319	 23	52.3	8.4	 20
320	 23	59.5	9.6	 20
321	 23	307.0	40.3	 25
322	 23	196.0	25.5	 25
323	 23	1447.5	128.8	 20
324	 23	57.0	9.9	 25
325	 23	47.0	9.6	 25
326	 23	45.0	5.8	 20
327	 23	55.8	9.5	 20
328	 23	49.3	11.3	 20
329	 23	49.0	5.8	 16
330	 23	183.0	33.1	 25
331	 23	80.0	16.3	 25
332	 23	133.5	19.4	 20
333	 23	117.0	10.5	 25
334	 23	242.0	28.7	 25
335	 23	279.3	20.1	 20
336	 23	630.0	59.2	 25
337	 23	563.0	43.4	 20
338	 23	930.8	64.3	 16
339	 23	127.8	22.1	 20
340	 23	165.0	14.1	 25
341	 23	89.5	11.8	 20
342	 23	116.0	14.8	 25
343	 23	85.0	10.9	 25
344	 23	106.5	17.0	 20
345	 23	106.0	12.8	 25
346	 23	79.0	8.6	 20
347	 23	64.3	10.3	 16
348	 23	96.0	18.7	 20
349	 23	476.3	44.1	 20
350	 23	695.3	50.3	 20
351	 23	221.0	24.7	 25
352	 23	67.8	11.2	 20
353	 23	69.0	9.2	 25
354	 23	143.0	23.8	 25
355	 23	202.8	25.6	 20
356	 23	91.3	12.4	 20
357	 23	42.3	6.2	 20
358	 23	60.8	6.6	 16
359	 23	76.5	10.6	 20
360	 23	247.0	36.9	 25
361	 23	227.0	28.5	 20
362	 23	499.0	74.7	 25
363	 23	740.0	66.2	 25
364	 23	98.0	14.0	 20
365	 23	47.0	8.5	 25
366	 23	42.3	8.3	 20
367	 23	47.3	7.5	 16
368	 23	680.8	127.8	 20
369	 23	149.0	16.5	 25
370	 23	137.8	15.0	 20
371	 23	144.0	22.6	 25
372	 23	210.0	27.2	 25
373	 23	89.3	9.0	 20
374	 23	67.0	9.3	 25
375	 23	146.0	20.5	 25
376	 23	113.3	15.5	 16
377	 23	115.8	14.3	 20
378	 23	94.8	14.4	 20
379	 23	57.5	8.0	 20
380	 23	68.0	10.4	 25
381	 23	63.0	11.9	 25
382	 23	84.0	9.1	 20
383	 23	202.0	29.4	 25
384	 23	71.0	9.8	 25
385	 23	53.5	8.3	 20
386	 23	44.3	8.3	 20
387	 23	45.5	5.7	 20
388	 23	50.8	7.9	 16
389	 23	164.0	30.4	 25
390	 23	57.0	8.6	 25
391	 23	59.3	9.7	 20
392	 23	49.0	9.0	 25
393	 23	158.0	25.7	 25
394	 23	51.3	7.0	 20
395	 23	52.0	9.0	 25
396	 23	68.3	11.2	 20
397	 23	164.3	16.8	 16
398	 23	129.3	12.8	 20
399	 23	114.0	16.3	 25
400	 23	81.3	8.3	 20
401	 23	63.0	9.7	 25
402	 23	66.0	9.9	 25
403	 23	96.0	13.9	 20
404	 23	410.0	36.4	 25
405	 23	282.0	27.7	 25
406	 23	393.3	30.1	 16
407	 23	244.3	26.9	 20
408	 23	233.0	25.3	 20
409	 23	51.5	9.3	 20
410	 23	49.0	6.9	 25
411	 23	86.0	11.4	 25
412	 23	300.0	29.3	 20
413	 23	380.0	38.9	 25
414	 23	420.0	66.0	 25
415	 23	231.5	20.4	 16
416	 23	117.3	14.6	 20
417	 23	102.5	13.5	 20
418	 23	57.3	11.4	 16
419	 23	49.0	6.8	 25
420	 23	47.0	8.9	 25
421	 23	51.5	6.8	 20
422	 23	53.0	7.8	 25
423	 23	43.0	6.6	 25
424	 23	54.5	8.7	 20
425	 23	51.0	9.1	 20
426	 23	49.0	7.1	 20
427	 23	55.3	7.2	 16
428	 23	47.0	7.1	 20
429	 23	49.0	6.2	 25
430	 23	51.3	6.8	 20
431	 23	51.0	8.3	 25
432	 23	111.5	12.9	 20
433	 23	71.0	7.8	 25
434	 23	186.0	27.9	 25
435	 23	66.5	9.3	 16
436	 23	283.0	27.3	 20
437	 23	51.3	6.9	 20
438	 23	87.3	15.8	 20
439	 23	96.0	17.1	 25
440	 23	908.0	111.1	 25
441	 23	102.3	13.4	 20
442	 23	206.0	29.6	 25
443	 23	122.0	12.8	 25
444	 23	831.0	125.7	 20
445	 23	62.3	9.1	 20
446	 23	137.3	15.2	 20
447	 23	416.5	34.2	 16
448	 23	502.0	39.0	 25
449	 23	102.0	15.3	 25
450	 23	188.5	17.7	 20
451	 23	46.0	8.9	 25
452	 23	519.0	76.3	 25
453	 23	254.5	22.7	 20
454	 23	114.0	15.8	 25
455	 23	94.5	14.6	 20
456	 23	262.5	23.9	 16
457	 23	52.0	6.2	 20
458	 23	52.0	7.7	 25
459	 23	59.8	9.0	 20
460	 23	50.0	7.7	 25
461	 23	52.0	10.2	 25
462	 23	47.0	9.6	 20
463	 23	57.0	7.2	 25
464	 23	76.0	14.2	 25
465	 23	67.0	8.3	 16
466	 23	108.8	16.8	 20
467	 23	145.3	19.2	 20
468	 23	80.5	14.1	 20
469	 23	149.0	16.3	 25
470	 23	90.0	12.4	 25
471	 23	72.3	9.2	 20
472	 23	66.0	6.7	 25
473	 23	71.0	18.7	 25
474	 23	111.3	17.6	 16
475	 23	60.0	7.2	 20
476	 23	51.3	8.1	 20
477	 23	65.3	8.2	 16
478	 23	47.0	8.9	 25
479	 23	46.0	7.7	 25
480	 23	46.0	6.6	 20
481	 23	60.0	7.6	 25
482	 23	59.0	9.9	 25
483	 23	59.5	8.0	 20
484	 23	67.5	10.2	 20
485	 23	109.3	15.8	 20
486	 23	121.0	17.9	 16
487	 23	265.3	28.3	 20
488	 23	55.0	6.1	 25
489	 23	191.0	21.1	 20
490	 23	66.0	8.0	 25
491	 23	108.0	13.2	 25
492	 23	72.5	12.9	 20
493	 23	48.0	8.3	 25
494	 23	94.8	16.1	 20
495	 23	72.8	11.7	 16
496	 23	69.3	10.9	 20
497	 23	72.0	10.2	 25
498	 23	49.3	6.2	 20
499	 23	157.0	16.6	 25
500	 23	109.0	14.6	 25
501	 23	75.0	13.7	 20
502	 23	62.0	9.1	 25
503	 23	82.0	10.3	 25
504	 23	110.8	13.6	 16
505	 23	689.5	483.2	 20
506	 23	677.3	57.1	 20
507	 23	195.0	34.8	 20
508	 23	653.0	69.3	 25
509	 23	68.3	10.5	 20
510	 23	120.0	16.5	 25
511	 23	99.0	9.6	 25
512	 23	938.3	103.8	 20
513	 23	104.0	19.3	 25
514	 23	471.3	46.0	 20
515	 23	220.3	18.3	 16
516	 23	86.5	11.4	 20
517	 23	47.0	6.1	 25
518	 23	62.5	10.6	 20
519	 23	233.0	27.3	 25
520	 23	250.0	27.2	 25
521	 23	2721.0	159.3	 20
522	 23	101.0	21.3	 25
523	 23	63.0	8.5	 25
524	 23	52.5	11.0	 16
525	 23	126.8	11.3	 20
526	 23	88.0	11.0	 20
527	 23	81.8	14.1	 20
528	 23	515.0	105.6	 25
529	 23	100.0	11.6	 25
530	 23	72.0	11.4	 20
531	 23	134.0	16.7	 25
532	 23	162.0	30.8	 25
533	 23	2231.0	164.6	 20
534	 23	846.3	61.8	 20
535	 23	477.5	40.5	 20
536	 23	111.8	10.7	 16
537	 23	180.0	24.8	 25
538	 23	186.0	14.6	 25
539	 23	135.0	15.3	 20
540	 23	86.0	14.9	 25
541	 23	115.0	16.6	 25
542	 23	85.3	14.9	 20
543	 23	49.5	9.4	 20
544	 23	75.0	9.9	 20
545	 23	172.8	18.3	 16
546	 23	47.0	7.5	 20
547	 23	46.0	5.4	 25
548	 23	45.0	8.3	 20
549	 23	179.0	38.1	 25
550	 23	45.0	9.6	 25
551	 23	48.3	8.7	 20
552	 23	47.0	7.0	 25
553	 23	43.5	7.5	 20
554	 23	67.5	10.7	 16
555	 23	58.8	7.9	 20
556	 23	54.0	9.3	 20
557	 23	56.0	8.8	 20
558	 23	109.0	16.5	 25
559	 23	51.0	8.8	 25
560	 23	146.0	13.2	 20
561	 23	836.0	69.1	 25
562	 23	1209.0	178.1	 25
563	 23	97.8	11.2	 16
564	 23	232.0	24.4	 20
565	 23	116.3	12.5	 20
566	 23	131.5	14.5	 20
567	 23	91.0	12.9	 25
568	 23	56.0	9.2	 25
569	 23	53.8	6.2	 20
570	 23	52.0	9.4	 25
571	 23	50.0	8.1	 25
572	 23	53.0	8.0	 20
573	 23	110.8	18.9	 20
574	 23	99.5	13.7	 20
575	 23	916.8	85.2	 16
576	 23	102.0	14.4	 25
577	 23	50.0	8.7	 25
578	 23	47.3	8.2	 20
579	 23	44.0	5.5	 25
580	 23	49.0	8.8	 25
581	 23	59.3	8.7	 20
582	 23	51.0	9.7	 25
583	 23	88.3	17.2	 20
584	 23	560.0	46.9	 16
585	 23	369.3	39.9	 20
586	 23	225.0	32.2	 25
587	 23	200.3	22.7	 20
588	 23	56.0	8.6	 25
589	 23	103.0	14.1	 20
590	 23	466.0	41.4	 25
591	 23	51.0	7.9	 25
592	 23	238.0	21.1	 20
593	 23	248.0	31.9	 20
594	 23	45.8	8.6	 20
595	 23	46.8	9.5	 16
596	 23	51.0	6.0	 25
597	 23	91.0	14.3	 25
598	 23	237.8	32.0	 20
599	 23	57.0	8.9	 25
600	 23	46.0	6.3	 25
601	 23	50.0	8.5	 20
602	 23	42.0	8.9	 20
603	 23	55.5	8.7	 20
604	 23	95.5	13.2	 16
605	 23	374.0	33.8	 20
606	 23	705.0	92.9	 25
607	 23	66.3	8.9	 20
608	 23	45.0	7.6	 25
609	 23	42.0	5.7	 25
610	 23	47.8	9.5	 20
611	 23	46.0	6.3	 25
612	 23	69.3	12.8	 20
613	 23	80.8	11.1	 16
614	 23	62.5	10.5	 20
615	 23	71.3	7.7	 20
616	 23	45.5	6.4	 20
617	 23	58.0	8.2	 25
618	 23	44.0	9.2	 25
619	 23	52.0	6.8	 20
620	 23	133.0	21.1	 25
621	 23	119.0	17.9	 25
622	 23	58.5	10.1	 16
623	 23	263.3	25.7	 20
624	 23	285.8	29.0	 20
625	 23	308.0	24.6	 20
626	 23	676.0	53.4	 25
627	 23	567.0	77.5	 25
628	 23	114.0	14.3	 20
629	 23	93.0	15.1	 25
630	 23	312.0	130.3	 25
631	 23	86.3	12.4	 20
632	 23	132.3	20.6	 20
633	 23	90.3	12.1	 20
634	 23	52.3	10.3	 16
635	 23	79.0	9.4	 25
636	 23	99.0	19.1	 25
637	 23	385.0	113.0	 20
638	 23	395.0	53.2	 25
639	 23	57.0	9.5	 25
  0	 24	1868.3	174.9	 20
  1	 24	52.0	10.6	 25
  2	 24	74.0	10.7	 25
  3	 24	58.0	10.0	 20
  4	 24	46.0	7.5	 25
  5	 24	49.0	5.1	 20
  6	 24	53.8	6.7	 16
  7	 24	50.5	9.6	 20
  8	 24	45.0	8.8	 25
  9	 24	41.3	6.2	 20
 10	 24	42.0	6.7	 25
 11	 24	43.0	8.6	 20
 12	 24	46.0	9.4	 25
 13	 24	52.0	11.8	 25
 14	 24	46.0	7.3	 20
 15	 24	49.3	7.3	 20
 16	 24	63.0	7.5	 20
 17	 24	47.3	6.6	 16
 18	 24	51.0	7.7	 25
 19	 24	59.0	9.4	 25
 20	 24	41.3	8.8	 20
 21	 24	40.0	6.1	 25
 22	 24	42.0	6.8	 25
 23	 24	53.5	8.4	 20
 24	 24	56.0	8.7	 25
 25	 24	63.5	12.9	 20
 26	 24	118.3	16.5	 16
 27	 24	220.8	30.8	 20
 28	 24	222.0	24.4	 25
 29	 24	101.8	12.6	 20
 30	 24	409.0	34.2	 25
 31	 24	125.0	20.3	 25
 32	 24	144.5	16.0	 20
 33	 24	83.0	11.6	 25
 34	 24	103.0	13.4	 25
 35	 24	53.0	11.0	 16
 36	 24	94.5	14.0	 20
 37	 24	180.3	17.0	 20
 38	 24	70.3	10.4	 20
 39	 24	67.0	9.1	 25
 40	 24	46.0	8.4	 25
 41	 24	43.8	7.9	 20
 42	 24	39.0	5.7	 25
 43	 24	71.0	9.8	 25
 44	 24	42.0	7.0	 20
 45	 24	47.3	6.4	 20
 46	 24	62.5	11.0	 20
 47	 24	49.8	7.9	 16
 48	 24	66.0	13.2	 25
 49	 24	43.0	8.4	 25
 50	 24	43.5	7.4	 20
 51	 24	128.0	22.0	 25
 52	 24	84.0	12.3	 25
 53	 24	78.8	15.1	 20
 54	 24	67.3	10.1	 20
 55	 24	53.3	7.0	 20
 56	 24	45.5	6.5	 16
 57	 24	64.0	14.1	 20
 58	 24	43.0	6.9	 25
 59	 24	41.0	7.9	 20
 60	 24	54.0	10.1	 25
 61	 24	48.0	7.6	 25
 62	 24	49.8	10.5	 20
 63	 24	43.0	7.2	 25
 64	 24	50.0	7.8	 20
 65	 24	61.0	8.3	 16
 66	 24	65.3	11.5	 20
 67	 24	45.8	7.3	 20
 68	 24	119.0	15.7	 20
 69	 24	270.0	38.2	 25
 70	 24	305.0	47.3	 25
 71	 24	57.3	9.4	 20
 72	 24	51.0	6.1	 25
 73	 24	57.0	7.3	 25
 74	 24	63.0	9.8	 16
 75	 24	51.0	8.7	 20
 76	 24	47.0	6.0	 20
 77	 24	47.8	9.6	 20
 78	 24	55.0	9.3	 25
 79	 24	167.0	25.5	 25
 80	 24	67.3	10.2	 20
 81	 24	44.0	7.6	 25
 82	 24	44.0	6.4	 25
 83	 24	42.5	7.3	 20
 84	 24	57.8	9.2	 20
 85	 24	71.8	12.4	 20
 86	 24	88.8	11.3	 16
 87	 24	57.0	8.2	 25
 88	 24	52.0	9.1	 25
 89	 24	145.3	22.7	 20
 90	 24	253.0	30.8	 25
 91	 24	149.0	21.3	 20
 92	 24	430.0	53.0	 25
 93	 24	238.0	29.1	 25
 94	 24	46.0	8.7	 16
 95	 24	47.8	7.4	 20
 96	 24	75.3	8.2	 20
 97	 24	394.0	32.8	 20
 98	 24	58.0	7.9	 25
 99	 24	52.0	9.2	 25
100	 24	66.3	7.9	 20
101	 24	53.0	7.9	 25
102	 24	51.0	8.8	 25
103	 24	46.0	5.7	 20
104	 24	57.5	7.5	 20
105	 24	66.3	12.1	 20
106	 24	50.0	7.8	 16
107	 24	52.0	5.6	 25
108	 24	56.0	9.4	 25
109	 24	44.5	6.6	 20
110	 24	56.0	10.3	 25
111	 24	54.0	6.4	 25
112	 24	62.8	12.7	 20
113	 24	44.0	5.6	 20
114	 24	77.5	8.6	 20
115	 24	50.0	8.7	 16
116	 24	65.3	7.7	 20
117	 24	46.0	8.3	 25
118	 24	55.3	8.4	 20
119	 24	128.0	21.0	 25
120	 24	74.0	10.9	 25
121	 24	79.5	8.5	 20
122	 24	80.0	18.7	 25
123	 24	330.8	30.7	 20
124	 24	148.3	14.9	 16
125	 24	237.0	18.5	 20
126	 24	275.3	26.3	 20
127	 24	174.0	24.2	 20
128	 24	162.0	26.5	 25
129	 24	57.0	9.5	 25
130	 24	51.3	6.9	 20
131	 24	52.0	9.1	 25
132	 24	123.0	20.9	 25
133	 24	48.3	7.8	 16
134	 24	61.8	11.9	 20
135	 24	51.5	8.4	 20
136	 24	44.3	5.3	 20
137	 24	45.0	6.4	 25
138	 24	70.0	9.1	 25
139	 24	44.0	5.8	 20
140	 24	48.0	7.4	 25
141	 24	50.0	8.7	 25
142	 24	330.5	22.4	 20
143	 24	114.5	17.1	 20
144	 24	187.5	25.2	 20
145	 24	214.0	32.1	 16
146	 24	801.0	95.1	 25
147	 24	440.0	59.6	 25
148	 24	614.5	68.9	 20
149	 24	178.0	31.1	 25
150	 24	234.0	35.0	 25
151	 24	112.5	12.5	 20
152	 24	65.0	13.0	 25
153	 24	188.8	27.6	 20
154	 24	49.0	8.7	 16
155	 24	62.5	9.0	 20
156	 24	79.0	12.2	 25
157	 24	149.3	23.3	 20
158	 24	48.0	6.3	 25
159	 24	49.0	9.0	 25
160	 24	59.5	10.7	 20
161	 24	51.0	8.4	 25
162	 24	208.0	24.5	 25
163	 24	49.5	4.6	 16
164	 24	49.5	7.6	 20
165	 24	53.0	9.8	 20
166	 24	68.5	8.3	 20
167	 24	50.0	8.2	 25
168	 24	49.0	8.3	 25
169	 24	60.0	7.9	 20
170	 24	114.0	16.6	 25
171	 24	228.0	19.9	 20
172	 24	66.0	9.8	 25
173	 24	79.5	14.3	 20
174	 24	105.3	12.2	 16
175	 24	116.3	15.9	 20
176	 24	119.0	15.4	 25
177	 24	60.3	8.7	 20
178	 24	62.0	9.1	 25
179	 24	51.0	7.1	 25
180	 24	41.5	7.0	 20
181	 24	43.0	7.4	 25
182	 24	47.3	10.0	 20
183	 24	45.3	7.9	 16
184	 24	89.8	14.4	 20
185	 24	70.0	11.6	 20
186	 24	102.3	16.6	 20
187	 24	97.0	17.9	 25
188	 24	159.0	29.5	 25
189	 24	58.3	8.5	 20
190	 24	57.0	8.0	 25
191	 24	71.0	11.6	 25
192	 24	54.3	11.3	 16
193	 24	67.3	9.1	 20
194	 24	51.3	10.0	 20
195	 24	45.5	6.1	 16
196	 24	46.0	8.5	 25
197	 24	329.0	37.8	 25
198	 24	366.0	40.2	 20
199	 24	73.0	14.8	 25
200	 24	47.0	7.7	 25
201	 24	56.3	8.8	 20
202	 24	67.8	10.6	 20
203	 24	41.0	6.4	 20
204	 24	40.3	6.3	 16
205	 24	46.0	8.2	 25
206	 24	44.0	6.7	 25
207	 24	44.0	6.5	 20
208	 24	45.0	8.1	 25
209	 24	42.0	6.0	 25
210	 24	42.5	7.3	 20
211	 24	44.0	5.2	 25
212	 24	45.0	7.5	 20
213	 24	42.0	4.7	 16
214	 24	40.5	7.0	 20
215	 24	44.0	5.3	 25
216	 24	46.5	8.6	 20
217	 24	49.0	9.2	 25
218	 24	49.0	9.4	 25
219	 24	47.0	8.1	 20
220	 24	60.0	10.5	 25
221	 24	44.0	8.8	 25
222	 24	45.0	4.5	 16
223	 24	43.3	7.0	 20
224	 24	49.0	8.4	 20
225	 24	40.5	6.4	 20
226	 24	44.0	6.1	 25
227	 24	47.0	11.1	 25
228	 24	51.5	10.2	 20
229	 24	52.0	9.4	 25
230	 24	117.0	32.9	 25
231	 24	60.8	8.9	 20
232	 24	184.3	22.3	 20
233	 24	159.0	22.4	 20
234	 24	471.0	32.4	 16
235	 24	571.0	62.3	 25
236	 24	205.0	21.0	 25
237	 24	77.5	9.2	 20
238	 24	59.0	9.8	 25
239	 24	60.0	9.7	 25
240	 24	68.0	8.7	 20
241	 24	107.3	11.4	 20
242	 24	67.3	9.1	 20
243	 24	59.0	9.0	 16
244	 24	54.3	9.1	 20
245	 24	46.0	7.8	 25
246	 24	52.5	9.0	 20
247	 24	63.0	9.9	 25
248	 24	251.0	27.8	 20
249	 24	164.0	13.2	 25
250	 24	142.0	16.6	 25
251	 24	147.3	17.7	 16
252	 24	58.3	9.9	 20
253	 24	175.3	18.0	 20
254	 24	324.5	21.9	 16
255	 24	855.0	122.7	 25
256	 24	906.0	133.9	 25
257	 24	84.5	11.1	 20
258	 24	74.0	11.5	 25
259	 24	73.0	11.4	 25
260	 24	52.3	8.2	 20
261	 24	46.3	7.8	 20
262	 24	43.0	7.4	 20
263	 24	57.8	8.9	 16
264	 24	53.0	7.1	 25
265	 24	54.0	8.1	 25
266	 24	46.0	8.0	 20
267	 24	51.0	6.4	 25
268	 24	61.0	8.0	 25
269	 24	51.3	9.9	 20
270	 24	85.0	12.6	 25
271	 24	54.3	7.1	 20
272	 24	46.3	6.7	 16
273	 24	47.8	8.1	 20
274	 24	45.0	6.3	 25
275	 24	44.3	7.5	 20
276	 24	50.0	7.3	 25
277	 24	46.0	7.7	 25
278	 24	52.3	8.7	 20
279	 24	60.0	8.8	 25
280	 24	61.0	10.9	 25
281	 24	47.3	8.6	 16
282	 24	47.3	5.8	 20
283	 24	46.5	6.5	 20
284	 24	100.0	14.1	 20
285	 24	49.0	8.7	 25
286	 24	62.0	9.0	 25
287	 24	48.5	7.4	 20
288	 24	48.0	7.7	 25
289	 24	45.0	5.1	 25
290	 24	87.3	14.6	 20
291	 24	51.5	9.9	 20
292	 24	83.8	12.0	 20
293	 24	61.5	10.6	 16
294	 24	118.0	22.0	 25
295	 24	256.0	30.2	 25
296	 24	187.5	20.1	 20
297	 24	162.0	17.3	 25
298	 24	189.0	22.8	 25
299	 24	170.3	17.4	 20
300	 24	54.0	8.3	 25
301	 24	141.3	14.5	 20
302	 24	52.8	8.9	 16
303	 24	50.0	8.8	 20
304	 24	55.0	10.4	 25
305	 24	54.3	10.4	 20
306	 24	48.0	8.8	 25
307	 24	58.0	9.3	 25
308	 24	57.0	7.8	 20
309	 24	48.0	7.1	 25
310	 24	93.3	11.5	 20
311	 24	62.3	10.3	 16
312	 24	73.3	14.0	 20
313	 24	60.8	8.8	 20
314	 24	48.5	8.1	 20
315	 24	51.0	5.9	 25
316	 24	45.0	6.0	 25
317	 24	46.3	9.1	 20
318	 24	43.0	6.1	 25
319	 24	46.0	6.4	 25
320	 24	52.0	6.9	 16
321	 24	79.5	13.0	 20
322	 24	75.0	10.2	 20
323	 24	283.5	37.9	 16
324	 24	50.0	7.4	 25
325	 24	46.0	6.6	 25
326	 24	49.0	7.3	 20
327	 24	58.0	9.9	 25
328	 24	48.3	6.2	 20
329	 24	48.0	6.8	 25
330	 24	54.5	7.8	 20
331	 24	54.3	9.1	 16
332	 24	144.3	28.1	 20
333	 24	96.0	10.8	 25
334	 24	84.0	12.0	 20
335	 24	131.0	18.9	 25
336	 24	204.0	30.5	 25
337	 24	302.5	27.8	 20
338	 24	1685.0	133.9	 25
339	 24	142.0	45.6	 25
340	 24	82.0	11.3	 16
341	 24	110.0	14.7	 20
342	 24	92.3	15.5	 20
343	 24	80.5	11.3	 20
344	 24	116.0	15.7	 25
345	 24	188.0	26.1	 25
346	 24	75.3	8.4	 20
347	 24	72.0	12.4	 25
348	 24	60.0	8.8	 25
349	 24	613.3	33.0	 20
350	 24	176.5	24.1	 20
351	 24	126.5	10.7	 20
352	 24	93.8	13.1	 16
353	 24	68.0	10.0	 25
354	 24	80.0	14.0	 25
355	 24	92.3	14.8	 20
356	 24	68.0	10.0	 25
357	 24	47.0	8.0	 25
358	 24	42.3	6.0	 20
359	 24	48.0	8.0	 25
360	 24	53.0	10.7	 20
361	 24	62.5	9.0	 16
362	 24	256.8	29.4	 20
363	 24	467.0	71.2	 25
364	 24	108.0	15.1	 20
365	 24	48.0	7.8	 25
366	 24	45.0	7.7	 25
367	 24	47.3	7.0	 20
368	 24	98.0	15.5	 25
369	 24	209.5	22.1	 20
370	 24	98.3	13.2	 16
371	 24	55.0	6.9	 20
372	 24	71.0	11.3	 20
373	 24	71.3	10.2	 20
374	 24	55.0	9.4	 25
375	 24	78.0	13.8	 25
376	 24	67.3	14.1	 20
377	 24	90.0	16.9	 25
378	 24	82.0	12.8	 25
379	 24	53.0	4.8	 16
380	 24	58.3	7.0	 20
381	 24	46.3	7.8	 20
382	 24	72.0	9.4	 16
383	 24	118.0	16.3	 25
384	 24	58.0	8.1	 25
385	 24	48.3	6.7	 20
386	 24	49.0	8.4	 25
387	 24	43.0	10.0	 25
388	 24	53.0	6.4	 20
389	 24	56.5	7.1	 20
390	 24	52.5	6.7	 20
391	 24	48.3	7.1	 16
392	 24	44.0	6.7	 25
393	 24	82.0	11.5	 25
394	 24	70.5	11.3	 20
395	 24	59.0	9.2	 25
396	 24	74.0	11.2	 25
397	 24	136.5	14.3	 20
398	 24	85.0	14.1	 25
399	 24	72.3	11.6	 20
400	 24	141.3	16.9	 16
401	 24	51.3	10.4	 20
402	 24	68.0	8.9	 25
403	 24	55.5	8.1	 20
404	 24	535.0	75.6	 25
405	 24	148.0	20.1	 25
406	 24	136.3	19.6	 20
407	 24	143.0	15.1	 25
408	 24	120.5	20.3	 20
409	 24	59.5	9.4	 20
410	 24	50.5	7.9	 20
411	 24	64.3	8.6	 16
412	 24	193.0	22.9	 25
413	 24	235.0	34.3	 25
414	 24	608.5	59.9	 20
415	 24	144.0	26.5	 25
416	 24	144.0	31.7	 25
417	 24	133.0	14.5	 20
418	 24	77.0	10.5	 25
419	 24	49.0	6.8	 20
420	 24	49.0	8.8	 16
421	 24	47.3	8.0	 20
422	 24	50.0	8.8	 25
423	 24	48.3	6.3	 20
424	 24	51.0	7.8	 25
425	 24	45.0	7.3	 25
426	 24	45.3	7.5	 20
427	 24	52.0	6.6	 25
428	 24	53.0	7.1	 25
429	 24	57.8	11.1	 16
430	 24	52.8	7.9	 20
431	 24	63.8	10.8	 20
432	 24	53.0	6.6	 20
433	 24	62.0	10.3	 25
434	 24	92.0	13.6	 25
435	 24	83.5	11.8	 20
436	 24	453.0	56.8	 25
437	 24	55.0	9.1	 25
438	 24	58.8	7.8	 16
439	 24	140.5	13.2	 20
440	 24	270.5	30.3	 20
441	 24	82.3	11.8	 16
442	 24	55.0	10.2	 25
443	 24	64.0	11.2	 25
444	 24	74.3	11.9	 20
445	 24	63.0	9.2	 25
446	 24	145.0	16.8	 25
447	 24	173.3	24.0	 20
448	 24	210.3	25.7	 20
449	 24	68.8	8.2	 20
450	 24	86.3	10.1	 16
451	 24	45.0	8.1	 20
452	 24	61.0	7.7	 25
453	 24	123.3	20.4	 20
454	 24	185.0	26.6	 25
455	 24	72.0	12.4	 25
456	 24	290.5	25.8	 20
457	 24	47.0	7.1	 25
458	 24	47.8	7.1	 20
459	 24	51.0	9.4	 16
460	 24	45.3	9.0	 20
461	 24	49.0	7.4	 25
462	 24	42.0	6.6	 20
463	 24	46.0	8.0	 25
464	 24	69.0	12.3	 25
465	 24	51.0	9.3	 20
466	 24	86.0	12.6	 25
467	 24	55.0	8.6	 25
468	 24	93.8	15.3	 16
469	 24	192.5	25.3	 20
470	 24	68.0	10.5	 20
471	 24	116.8	12.7	 20
472	 24	53.0	7.6	 25
473	 24	52.0	11.0	 25
474	 24	50.0	7.5	 20
475	 24	53.0	9.0	 25
476	 24	46.0	7.0	 25
477	 24	64.3	9.2	 20
478	 24	45.5	7.8	 20
479	 24	54.3	9.8	 20
480	 24	46.3	5.8	 16
481	 24	67.0	13.8	 25
482	 24	69.0	10.7	 25
483	 24	49.3	6.5	 20
484	 24	58.0	8.8	 25
485	 24	52.5	7.9	 20
486	 24	56.0	8.8	 25
487	 24	107.0	16.5	 25
488	 24	53.3	7.0	 16
489	 24	79.8	13.5	 20
490	 24	54.8	6.6	 20
491	 24	47.0	8.1	 20
492	 24	43.0	7.5	 25
493	 24	45.0	7.1	 25
494	 24	54.3	10.9	 20
495	 24	49.0	6.5	 25
496	 24	47.0	6.6	 25
497	 24	56.3	12.6	 16
498	 24	49.0	7.3	 20
499	 24	90.5	15.7	 20
500	 24	96.0	17.6	 16
501	 24	75.0	10.1	 25
502	 24	58.0	9.4	 25
503	 24	68.5	11.7	 20
504	 24	179.0	17.3	 25
505	 24	493.0	53.2	 25
506	 24	1219.0	54.9	 20
507	 24	458.0	32.8	 20
508	 24	1365.5	203.7	 20
509	 24	92.3	10.7	 16
510	 24	142.5	37.2	 20
511	 24	95.0	12.9	 25
512	 24	183.3	26.2	 20
513	 24	48.0	6.2	 25
514	 24	297.0	27.6	 25
515	 24	121.3	15.7	 20
516	 24	69.0	8.9	 25
517	 24	52.5	10.3	 20
518	 24	52.3	9.0	 16
519	 24	103.5	12.4	 20
520	 24	586.0	51.8	 25
521	 24	515.3	92.3	 20
522	 24	144.0	16.4	 25
523	 24	59.0	10.9	 25
524	 24	47.0	8.5	 20
525	 24	110.0	80.0	 25
526	 24	85.0	10.8	 25
527	 24	65.3	8.8	 16
528	 24	94.5	13.2	 20
529	 24	83.5	11.1	 20
530	 24	51.0	10.8	 20
531	 24	170.0	16.5	 25
532	 24	86.0	10.8	 25
533	 24	1122.3	122.3	 20
534	 24	381.0	48.7	 25
535	 24	181.0	17.3	 25
536	 24	143.5	18.7	 20
537	 24	108.5	15.8	 20
538	 24	150.3	18.5	 20
539	 24	96.3	14.6	 16
540	 24	91.0	13.5	 25
541	 24	89.0	12.1	 25
542	 24	61.5	10.6	 20
543	 24	50.0	7.1	 25
544	 24	61.0	8.1	 25
545	 24	71.3	9.3	 20
546	 24	42.0	5.9	 25
547	 24	42.0	6.3	 20
548	 24	40.3	6.3	 16
549	 24	49.0	8.2	 20
550	 24	43.0	8.4	 25
551	 24	45.3	7.3	 20
552	 24	51.0	10.1	 25
553	 24	47.0	8.9	 25
554	 24	54.3	7.9	 20
555	 24	49.0	7.9	 25
556	 24	51.0	9.5	 25
557	 24	72.0	7.8	 16
558	 24	63.0	9.9	 20
559	 24	54.0	8.3	 20
560	 24	119.0	21.4	 20
561	 24	533.0	69.6	 25
562	 24	994.0	103.0	 25
563	 24	232.3	20.7	 20
564	 24	425.0	39.9	 25
565	 24	227.8	28.4	 20
566	 24	133.3	17.0	 20
567	 24	73.3	8.2	 20
568	 24	59.0	8.7	 16
569	 24	65.5	8.5	 20
570	 24	53.0	8.9	 25
571	 24	63.0	10.6	 20
572	 24	56.0	10.1	 25
573	 24	62.0	9.0	 25
574	 24	65.3	9.5	 20
575	 24	187.0	27.4	 25
576	 24	58.8	8.7	 20
577	 24	43.3	6.6	 16
578	 24	43.3	5.8	 20
579	 24	40.3	7.5	 20
580	 24	47.5	10.3	 20
581	 24	55.0	7.0	 25
582	 24	49.0	7.5	 25
583	 24	67.0	12.7	 20
584	 24	242.0	27.3	 25
585	 24	368.0	38.1	 25
586	 24	92.0	14.1	 16
587	 24	135.0	16.8	 20
588	 24	52.5	9.2	 20
589	 24	74.3	7.7	 20
590	 24	159.0	24.6	 25
591	 24	61.0	11.6	 25
592	 24	152.3	16.3	 20
593	 24	124.0	19.0	 25
594	 24	47.0	5.9	 25
595	 24	45.5	7.9	 20
596	 24	49.0	11.3	 20
597	 24	46.3	6.0	 20
598	 24	45.5	8.5	 16
599	 24	46.0	7.7	 25
600	 24	47.0	7.8	 25
601	 24	48.3	9.3	 20
602	 24	46.0	7.3	 25
603	 24	58.0	9.4	 25
604	 24	57.3	10.5	 20
605	 24	456.0	43.0	 25
606	 24	91.8	17.9	 20
607	 24	92.5	12.8	 16
608	 24	50.0	8.8	 20
609	 24	49.0	7.0	 25
610	 24	46.3	8.7	 20
611	 24	46.0	10.4	 25
612	 24	44.0	9.3	 25
613	 24	47.0	6.4	 20
614	 24	50.0	7.3	 25
615	 24	50.0	8.0	 25
616	 24	49.0	8.7	 16
617	 24	50.3	8.5	 20
618	 24	45.5	6.3	 20
619	 24	45.3	5.1	 20
620	 24	86.0	14.9	 25
621	 24	64.0	7.8	 25
622	 24	63.3	11.0	 20
623	 24	381.0	47.8	 25
624	 24	443.0	36.3	 25
625	 24	236.5	25.7	 16
626	 24	213.0	22.1	 20
627	 24	251.5	39.0	 20
628	 24	113.8	13.6	 16
629	 24	112.0	17.9	 25
630	 24	109.0	21.9	 25
631	 24	89.3	15.8	 20
632	 24	209.0	21.4	 25
633	 24	86.0	13.6	 25
634	 24	61.5	12.2	 20
635	 24	53.3	7.9	 20
636	 24	67.3	9.9	 20
637	 24	435.5	35.2	 16
638	 24	121.0	14.8	 20
639	 24	875.0	244.9	 25
  0	 25	49.0	8.0	 20
  1	 25	45.0	5.0	 20
  2	 25	42.5	8.6	 20
  3	 25	47.0	8.2	 25
  4	 25	49.0	6.5	 25
  5	 25	47.3	9.5	 20
  6	 25	89.0	14.8	 25
  7	 25	62.0	9.2	 25
  8	 25	47.3	5.5	 16
  9	 25	58.0	11.0	 20
 10	 25	46.0	8.7	 20
 11	 25	44.3	8.6	 16
 12	 25	45.0	29.7	 25
 13	 25	70.0	100.0	 25
 14	 25	45.5	10.5	 20
 15	 25	44.0	7.5	 25
 16	 25	46.0	6.3	 25
 17	 25	50.0	8.0	 20
 18	 25	86.5	19.2	 20
 19	 25	54.5	9.7	 20
 20	 25	55.5	8.4	 16
 21	 25	50.0	10.0	 20
 22	 25	59.0	9.1	 25
 23	 25	43.5	7.8	 20
 24	 25	51.0	8.5	 25
 25	 25	87.0	14.2	 25
 26	 25	173.3	18.2	 20
 27	 25	114.0	14.4	 25
 28	 25	796.0	51.2	 20
 29	 25	624.5	45.3	 16
 30	 25	91.5	12.4	 20
 31	 25	145.0	15.1	 25
 32	 25	130.0	19.3	 20
 33	 25	144.0	17.3	 25
 34	 25	132.0	19.8	 25
 35	 25	70.3	9.5	 20
 36	 25	169.0	26.6	 25
 37	 25	108.0	17.5	 25
 38	 25	95.0	13.1	 16
 39	 25	95.5	9.6	 20
 40	 25	70.3	13.7	 20
 41	 25	52.0	8.4	 20
 42	 25	71.0	12.1	 25
 43	 25	71.0	10.0	 25
 44	 25	42.5	7.4	 20
 45	 25	42.0	8.1	 25
 46	 25	73.0	12.3	 25
 47	 25	45.3	8.1	 20
 48	 25	50.8	8.7	 20
 49	 25	321.3	49.1	 20
 50	 25	50.8	7.3	 16
 51	 25	47.0	4.6	 25
 52	 25	252.0	20.5	 25
 53	 25	125.0	13.2	 20
 54	 25	495.0	48.3	 25
 55	 25	54.0	9.6	 25
 56	 25	81.8	13.8	 20
 57	 25	41.0	8.9	 25
 58	 25	60.3	10.5	 20
 59	 25	49.3	7.1	 16
 60	 25	44.8	7.2	 20
 61	 25	55.0	9.3	 25
 62	 25	47.3	8.6	 20
 63	 25	57.0	9.0	 25
 64	 25	47.0	8.3	 25
 65	 25	53.5	10.1	 20
 66	 25	47.0	8.1	 25
 67	 25	44.0	8.2	 20
 68	 25	42.5	7.8	 20
 69	 25	116.0	15.4	 20
 70	 25	48.3	8.0	 16
 71	 25	268.0	48.4	 25
 72	 25	102.0	15.6	 25
 73	 25	98.3	12.7	 20
 74	 25	662.0	84.9	 25
 75	 25	731.0	70.3	 25
 76	 25	434.3	41.7	 20
 77	 25	417.5	41.5	 20
 78	 25	71.0	10.0	 20
 79	 25	89.5	10.1	 16
 80	 25	115.5	17.3	 20
 81	 25	56.0	9.6	 25
 82	 25	52.3	9.6	 20
 83	 25	47.0	7.6	 25
 84	 25	43.0	5.8	 25
 85	 25	90.5	11.0	 20
 86	 25	152.0	24.6	 25
 87	 25	59.5	9.6	 20
 88	 25	66.0	14.6	 16
 89	 25	102.0	13.4	 20
 90	 25	325.3	33.1	 20
 91	 25	508.3	26.6	 20
 92	 25	188.0	29.8	 25
 93	 25	128.0	18.2	 25
 94	 25	233.0	22.0	 20
 95	 25	114.0	15.3	 25
 96	 25	561.0	43.8	 25
 97	 25	123.3	20.4	 16
 98	 25	106.0	12.5	 20
 99	 25	128.0	19.2	 20
100	 25	60.0	6.6	 20
101	 25	61.0	9.7	 25
102	 25	87.0	13.0	 25
103	 25	113.5	12.4	 20
104	 25	232.0	19.8	 25
105	 25	49.0	8.6	 25
106	 25	360.0	44.7	 20
107	 25	67.8	9.6	 20
108	 25	141.0	16.7	 20
109	 25	164.3	17.1	 16
110	 25	44.0	6.5	 25
111	 25	47.0	8.1	 25
112	 25	125.0	14.3	 20
113	 25	160.0	24.0	 25
114	 25	46.0	7.1	 25
115	 25	71.5	12.9	 20
116	 25	70.0	10.2	 25
117	 25	102.0	10.2	 20
118	 25	87.5	13.9	 16
119	 25	534.3	37.5	 20
120	 25	458.0	31.6	 25
121	 25	557.5	33.2	 20
122	 25	254.0	25.5	 25
123	 25	321.0	34.1	 25
124	 25	181.5	18.7	 20
125	 25	167.0	20.9	 25
126	 25	120.0	19.2	 25
127	 25	142.5	19.7	 16
128	 25	245.0	29.6	 20
129	 25	156.3	19.4	 20
130	 25	646.5	45.4	 20
131	 25	50.0	7.9	 25
132	 25	88.0	16.5	 25
133	 25	46.8	12.1	 20
134	 25	57.0	9.2	 25
135	 25	44.0	6.3	 25
136	 25	86.5	11.2	 16
137	 25	60.0	9.6	 20
138	 25	644.0	47.8	 20
139	 25	149.3	18.1	 16
140	 25	53.0	7.6	 25
141	 25	82.0	11.5	 25
142	 25	45.0	6.3	 20
143	 25	52.0	8.7	 25
144	 25	48.0	7.9	 25
145	 25	46.8	8.1	 20
146	 25	48.3	10.0	 20
147	 25	46.0	8.0	 16
148	 25	42.3	8.0	 20
149	 25	43.0	5.1	 20
150	 25	47.0	7.7	 20
151	 25	67.0	11.7	 25
152	 25	71.0	8.3	 25
153	 25	49.3	10.5	 20
154	 25	61.0	10.4	 25
155	 25	93.0	12.9	 25
156	 25	60.3	9.2	 16
157	 25	177.3	18.3	 20
158	 25	57.8	8.4	 20
159	 25	146.5	16.5	 20
160	 25	357.0	32.2	 25
161	 25	71.0	11.6	 25
162	 25	70.3	10.3	 20
163	 25	55.0	8.0	 25
164	 25	82.0	13.9	 25
165	 25	126.3	16.6	 20
166	 25	65.5	10.8	 20
167	 25	129.5	32.9	 20
168	 25	54.8	10.6	 16
169	 25	95.0	12.3	 25
170	 25	134.0	15.6	 25
171	 25	716.5	42.8	 20
172	 25	80.0	14.8	 25
173	 25	54.0	7.1	 25
174	 25	59.0	8.3	 20
175	 25	1503.0	232.3	 25
176	 25	58.5	8.4	 20
177	 25	49.8	11.0	 16
178	 25	49.3	7.3	 20
179	 25	135.0	14.5	 25
180	 25	45.3	8.9	 20
181	 25	39.0	4.2	 25
182	 25	55.0	10.8	 25
183	 25	69.8	13.4	 20
184	 25	473.0	51.1	 25
185	 25	430.0	30.4	 25
186	 25	904.5	93.3	 16
187	 25	67.5	9.7	 20
188	 25	71.5	11.5	 20
189	 25	59.3	10.8	 20
190	 25	64.0	7.7	 25
191	 25	67.0	10.5	 25
192	 25	57.3	8.5	 20
193	 25	55.0	10.0	 25
194	 25	58.0	8.3	 25
195	 25	49.0	6.6	 20
196	 25	71.3	7.6	 20
197	 25	68.0	7.8	 20
198	 25	130.5	19.4	 16
199	 25	344.0	41.1	 25
200	 25	55.0	9.1	 25
201	 25	101.8	14.5	 20
202	 25	55.0	10.2	 25
203	 25	53.0	8.5	 25
204	 25	79.8	17.2	 20
205	 25	56.3	9.8	 20
206	 25	44.0	7.2	 20
207	 25	43.5	6.3	 16
208	 25	50.0	6.8	 20
209	 25	65.0	11.7	 25
210	 25	45.3	6.8	 20
211	 25	44.0	8.6	 25
212	 25	44.0	8.2	 25
213	 25	64.5	10.6	 20
214	 25	85.0	16.1	 25
215	 25	115.3	17.0	 20
216	 25	70.0	9.7	 16
217	 25	43.3	8.3	 20
218	 25	48.8	7.1	 20
219	 25	48.3	6.4	 20
220	 25	43.0	5.4	 25
221	 25	45.0	7.9	 25
222	 25	43.0	6.7	 20
223	 25	49.0	10.2	 25
224	 25	45.0	7.4	 20
225	 25	45.0	7.2	 20
226	 25	51.3	7.5	 20
227	 25	60.3	8.1	 16
228	 25	50.0	8.1	 25
229	 25	52.0	6.9	 25
230	 25	44.3	6.7	 20
231	 25	45.0	8.2	 25
232	 25	50.0	7.7	 25
233	 25	121.3	15.7	 20
234	 25	202.0	33.5	 25
235	 25	237.0	19.2	 20
236	 25	83.0	12.5	 16
237	 25	76.0	20.1	 20
238	 25	66.0	11.2	 25
239	 25	128.3	17.4	 20
240	 25	181.0	22.1	 25
241	 25	84.0	12.2	 25
242	 25	55.0	8.2	 20
243	 25	61.0	10.4	 25
244	 25	122.0	13.6	 25
245	 25	272.0	24.5	 16
246	 25	113.0	12.1	 20
247	 25	201.3	15.8	 20
248	 25	245.5	30.3	 20
249	 25	74.0	9.1	 25
250	 25	53.0	8.7	 25
251	 25	144.8	18.9	 20
252	 25	76.0	10.8	 25
253	 25	61.0	9.2	 25
254	 25	154.0	16.6	 20
255	 25	58.3	9.0	 20
256	 25	73.3	10.5	 20
257	 25	463.0	26.6	 16
258	 25	315.0	30.5	 25
259	 25	292.0	43.8	 25
260	 25	71.5	8.9	 20
261	 25	47.0	6.9	 25
262	 25	51.0	7.8	 25
263	 25	51.8	9.7	 20
264	 25	52.0	7.4	 20
265	 25	65.3	8.8	 20
266	 25	86.5	13.7	 16
267	 25	48.0	7.0	 20
268	 25	151.0	22.4	 25
269	 25	239.3	31.5	 20
270	 25	110.0	10.0	 25
271	 25	49.0	8.1	 25
272	 25	42.0	5.2	 20
273	 25	52.0	8.2	 25
274	 25	53.3	9.4	 20
275	 25	46.5	7.3	 16
276	 25	81.3	11.1	 20
277	 25	60.3	10.9	 20
278	 25	48.3	9.0	 20
279	 25	108.0	22.0	 25
280	 25	278.0	37.7	 25
281	 25	96.0	21.4	 20
282	 25	109.0	22.4	 25
283	 25	63.0	11.3	 25
284	 25	76.3	10.7	 16
285	 25	77.0	12.0	 20
286	 25	148.8	16.4	 20
287	 25	151.8	16.0	 20
288	 25	52.0	8.2	 25
289	 25	60.0	9.5	 25
290	 25	50.0	6.2	 20
291	 25	45.0	6.0	 25
292	 25	50.0	8.5	 25
293	 25	45.8	7.9	 20
294	 25	58.0	9.8	 20
295	 25	57.5	9.0	 20
296	 25	61.3	10.0	 16
297	 25	48.0	6.6	 25
298	 25	57.0	8.5	 25
299	 25	56.3	9.0	 20
300	 25	43.0	5.5	 25
301	 25	55.0	7.9	 25
302	 25	49.0	7.5	 20
303	 25	68.0	9.6	 25
304	 25	2434.8	155.5	 16
305	 25	157.3	20.2	 20
306	 25	184.8	22.5	 20
307	 25	41.3	6.4	 20
308	 25	51.0	8.2	 25
309	 25	49.0	9.5	 25
310	 25	65.0	9.4	 20
311	 25	106.0	13.2	 25
312	 25	253.0	31.9	 25
313	 25	237.0	30.0	 20
314	 25	316.8	43.0	 20
315	 25	87.5	12.0	 20
316	 25	216.0	24.2	 16
317	 25	74.0	11.4	 25
318	 25	51.0	6.9	 25
319	 25	46.3	8.0	 20
320	 25	56.0	10.0	 25
321	 25	105.0	16.4	 25
322	 25	50.5	9.0	 20
323	 25	46.0	8.6	 25
324	 25	116.0	21.9	 20
325	 25	69.0	9.6	 16
326	 25	68.5	13.8	 20
327	 25	59.0	8.4	 25
328	 25	49.0	8.3	 20
329	 25	45.0	7.6	 25
330	 25	57.0	9.3	 25
331	 25	65.5	6.8	 20
332	 25	725.0	147.5	 25
333	 25	129.0	21.7	 20
334	 25	1682.8	97.7	 16
335	 25	152.3	19.5	 20
336	 25	155.3	18.3	 20
337	 25	63.0	12.8	 20
338	 25	176.0	30.6	 25
339	 25	533.0	56.4	 25
340	 25	105.5	14.2	 20
341	 25	85.0	12.6	 25
342	 25	49.0	7.8	 25
343	 25	57.8	11.6	 16
344	 25	47.3	6.3	 20
345	 25	89.3	27.7	 20
346	 25	123.0	17.9	 16
347	 25	75.0	11.8	 25
348	 25	71.0	7.5	 25
349	 25	3731.3	228.3	 20
350	 25	139.0	17.1	 25
351	 25	107.0	13.4	 25
352	 25	308.8	55.8	 20
353	 25	132.0	17.8	 20
354	 25	154.0	17.0	 20
355	 25	159.5	26.2	 16
356	 25	49.0	5.7	 25
357	 25	45.0	6.5	 25
358	 25	84.8	11.7	 20
359	 25	49.0	7.7	 25
360	 25	50.0	9.4	 25
361	 25	58.3	8.4	 20
362	 25	50.0	9.3	 25
363	 25	48.3	8.7	 20
364	 25	65.5	9.7	 16
365	 25	190.0	24.8	 20
366	 25	59.0	8.4	 25
367	 25	44.3	7.6	 20
368	 25	331.0	35.5	 25
369	 25	140.0	19.1	 25
370	 25	252.0	26.3	 20
371	 25	91.0	11.0	 25
372	 25	173.0	17.9	 25
373	 25	57.0	12.0	 16
374	 25	58.0	6.1	 20
375	 25	99.0	16.7	 20
376	 25	56.0	8.2	 20
377	 25	168.0	18.9	 25
378	 25	131.0	16.3	 25
379	 25	69.5	12.7	 20
380	 25	73.0	11.4	 25
381	 25	51.0	7.3	 25
382	 25	68.5	8.7	 20
383	 25	166.8	27.7	 20
384	 25	147.0	10.0	 16
385	 25	66.0	11.1	 20
386	 25	57.0	17.0	 25
387	 25	55.5	10.1	 20
388	 25	58.0	7.2	 25
389	 25	51.0	10.9	 25
390	 25	60.5	10.2	 20
391	 25	48.0	6.6	 25
392	 25	58.5	11.0	 20
393	 25	69.3	9.6	 16
394	 25	73.5	12.1	 20
395	 25	350.3	37.9	 20
396	 25	650.5	66.4	 20
397	 25	164.0	26.4	 25
398	 25	181.0	21.7	 25
399	 25	353.0	26.3	 20
400	 25	66.0	15.6	 25
401	 25	93.0	11.1	 25
402	 25	101.0	9.0	 16
403	 25	144.0	18.8	 20
404	 25	53.8	10.1	 20
405	 25	77.0	9.5	 16
406	 25	59.0	10.2	 25
407	 25	56.0	8.5	 25
408	 25	47.0	6.4	 20
409	 25	471.0	44.3	 25
410	 25	122.0	15.5	 25
411	 25	107.3	9.9	 20
412	 25	132.3	15.8	 20
413	 25	319.5	24.7	 20
414	 25	869.3	46.2	 16
415	 25	267.0	30.7	 25
416	 25	1075.0	66.4	 25
417	 25	1245.0	63.3	 20
418	 25	410.0	37.7	 25
419	 25	181.0	27.7	 25
420	 25	194.5	27.8	 20
421	 25	79.0	12.1	 25
422	 25	91.3	12.0	 20
423	 25	148.8	21.4	 16
424	 25	206.5	24.4	 20
425	 25	144.0	20.2	 25
426	 25	507.8	50.4	 20
427	 25	62.0	9.0	 25
428	 25	50.0	7.2	 25
429	 25	90.5	13.2	 20
430	 25	52.0	8.2	 25
431	 25	45.0	6.5	 25
432	 25	53.0	10.2	 16
433	 25	83.3	11.2	 20
434	 25	99.3	12.7	 20
435	 25	190.8	15.2	 20
436	 25	127.0	19.9	 25
437	 25	54.0	8.4	 25
438	 25	195.8	16.7	 20
439	 25	257.0	32.6	 25
440	 25	91.0	12.1	 25
441	 25	156.3	24.1	 20
442	 25	48.0	8.2	 20
443	 25	49.0	8.5	 20
444	 25	45.0	8.2	 16
445	 25	44.0	6.4	 25
446	 25	132.0	22.8	 25
447	 25	50.8	10.0	 20
448	 25	53.0	8.5	 25
449	 25	51.0	8.6	 25
450	 25	46.3	8.1	 20
451	 25	48.0	7.9	 25
452	 25	68.0	14.2	 20
453	 25	143.5	11.6	 16
454	 25	75.0	11.5	 20
455	 25	179.0	16.5	 25
456	 25	72.0	14.4	 20
457	 25	123.0	14.6	 25
458	 25	63.0	10.5	 25
459	 25	57.0	11.5	 20
460	 25	93.0	14.5	 25
461	 25	62.0	9.0	 16
462	 25	146.5	23.9	 20
463	 25	69.5	10.5	 20
464	 25	68.3	10.7	 16
465	 25	110.0	17.8	 25
466	 25	178.0	18.4	 25
467	 25	222.3	30.5	 20
468	 25	76.0	12.4	 25
469	 25	336.0	38.8	 25
470	 25	118.8	17.9	 20
471	 25	256.3	26.1	 20
472	 25	252.0	17.5	 20
473	 25	76.3	9.9	 16
474	 25	55.5	10.1	 20
475	 25	139.0	16.9	 25
476	 25	54.3	8.0	 20
477	 25	50.0	9.6	 25
478	 25	47.0	6.3	 25
479	 25	48.0	7.4	 20
480	 25	58.0	11.6	 25
481	 25	46.5	8.8	 20
482	 25	57.0	11.0	 16
483	 25	563.3	88.0	 20
484	 25	59.0	9.4	 25
485	 25	72.0	10.0	 20
486	 25	67.0	9.4	 25
487	 25	282.0	29.6	 25
488	 25	49.3	9.6	 20
489	 25	50.0	5.2	 25
490	 25	42.0	6.9	 25
491	 25	41.5	4.4	 16
492	 25	60.3	10.2	 20
493	 25	56.3	7.8	 20
494	 25	41.5	8.0	 20
495	 25	44.0	7.0	 25
496	 25	69.0	12.2	 25
497	 25	78.8	10.9	 20
498	 25	46.0	7.4	 25
499	 25	47.0	7.7	 25
500	 25	54.3	8.3	 20
501	 25	74.0	12.6	 20
502	 25	114.3	14.0	 20
503	 25	131.5	17.7	 16
504	 25	132.0	14.7	 25
505	 25	116.0	16.9	 25
506	 25	561.8	49.1	 20
507	 25	1232.0	83.6	 25
508	 25	1144.0	94.2	 25
509	 25	101.5	18.1	 20
510	 25	148.0	16.4	 25
511	 25	649.8	48.6	 20
512	 25	85.3	10.7	 16
513	 25	127.0	16.1	 20
514	 25	87.0	11.4	 25
515	 25	49.3	8.1	 20
516	 25	435.0	35.0	 25
517	 25	62.0	11.3	 25
518	 25	58.3	7.8	 20
519	 25	343.0	36.3	 25
520	 25	359.5	30.9	 20
521	 25	285.3	24.2	 16
522	 25	74.0	10.3	 20
523	 25	98.3	14.3	 20
524	 25	102.8	9.6	 20
525	 25	95.0	12.7	 25
526	 25	55.0	6.0	 25
527	 25	73.0	8.0	 20
528	 25	77.0	10.1	 25
529	 25	243.0	26.0	 25
530	 25	309.3	28.3	 16
531	 25	52.3	9.4	 20
532	 25	262.3	24.4	 20
533	 25	117.0	14.4	 16
534	 25	87.0	10.5	 25
535	 25	97.0	17.7	 25
536	 25	678.5	62.1	 20
537	 25	488.0	57.8	 25
538	 25	137.0	15.8	 25
539	 25	58.3	9.8	 20
540	 25	124.0	18.0	 20
541	 25	156.3	22.9	 16
542	 25	74.3	10.1	 20
543	 25	151.0	23.9	 25
544	 25	159.5	16.6	 20
545	 25	381.0	50.0	 25
546	 25	347.0	30.5	 25
547	 25	74.8	11.0	 20
548	 25	69.0	13.9	 25
549	 25	42.0	6.9	 25
550	 25	46.5	8.3	 16
551	 25	361.3	58.6	 20
552	 25	52.3	9.2	 20
553	 25	78.3	13.3	 20
554	 25	115.0	13.7	 25
555	 25	91.0	12.3	 25
556	 25	142.5	22.3	 20
557	 25	80.0	11.9	 25
558	 25	46.0	8.6	 25
559	 25	50.3	7.9	 20
560	 25	72.8	12.1	 20
561	 25	105.3	21.0	 20
562	 25	352.0	24.6	 16
563	 25	304.0	31.5	 25
564	 25	120.0	21.8	 25
565	 25	91.3	12.4	 20
566	 25	132.0	17.0	 25
567	 25	136.0	23.3	 25
568	 25	143.3	15.9	 20
569	 25	74.0	11.8	 25
570	 25	150.5	19.4	 20
571	 25	90.3	10.9	 16
572	 25	69.0	10.9	 20
573	 25	54.0	8.4	 25
574	 25	122.3	13.4	 20
575	 25	90.0	10.8	 25
576	 25	76.0	11.0	 25
577	 25	48.0	7.3	 20
578	 25	44.0	7.6	 25
579	 25	42.0	7.8	 25
580	 25	134.3	11.6	 16
581	 25	83.5	13.2	 20
582	 25	52.0	6.8	 20
583	 25	49.3	7.2	 20
584	 25	83.0	10.5	 25
585	 25	136.0	15.0	 25
586	 25	975.0	51.6	 20
587	 25	69.0	11.0	 25
588	 25	91.0	12.3	 25
589	 25	90.5	11.2	 16
590	 25	606.8	86.6	 20
591	 25	160.0	15.4	 20
592	 25	160.3	18.7	 16
593	 25	88.0	12.2	 25
594	 25	93.0	16.8	 25
595	 25	99.3	14.6	 20
596	 25	61.0	9.0	 25
597	 25	91.0	17.0	 25
598	 25	280.5	35.8	 20
599	 25	201.5	30.9	 20
600	 25	342.3	38.3	 20
601	 25	102.5	15.4	 16
602	 25	49.5	8.0	 20
603	 25	65.0	11.7	 25
604	 25	59.0	9.7	 20
605	 25	152.0	18.7	 25
606	 25	57.0	8.2	 25
607	 25	93.5	11.5	 20
608	 25	48.0	7.3	 25
609	 25	52.3	8.1	 20
610	 25	47.3	4.3	 16
611	 25	67.3	8.4	 20
612	 25	51.0	7.9	 25
613	 25	50.8	7.8	 20
614	 25	129.0	17.3	 25
615	 25	47.0	8.7	 25
616	 25	48.3	6.5	 20
617	 25	51.0	7.9	 25
618	 25	75.0	10.9	 20
619	 25	47.0	8.0	 20
620	 25	51.3	9.0	 20
621	 25	43.8	8.1	 16
622	 25	61.0	10.0	 25
623	 25	177.0	19.7	 25
624	 25	57.3	9.4	 20
625	 25	86.0	11.2	 25
626	 25	63.0	10.9	 25
627	 25	61.0	8.1	 20
628	 25	429.0	50.0	 25
629	 25	72.3	8.3	 20
630	 25	79.3	9.3	 16
631	 25	81.5	13.1	 20
632	 25	49.0	7.1	 25
633	 25	55.0	9.1	 20
634	 25	76.0	8.9	 25
635	 25	119.0	13.4	 25
636	 25	68.0	7.9	 20
637	 25	166.0	12.2	 25
638	 25	86.0	11.9	 25
639	 25	51.3	6.1	 16
  0	 26	1849.0	342.9	 25
  1	 26	48.0	9.6	 25
  2	 26	47.3	8.7	 16
  3	 26	47.8	7.8	 20
  4	 26	45.3	7.7	 20
  5	 26	44.3	7.3	 20
  6	 26	57.0	9.9	 25
  7	 26	53.0	9.9	 25
  8	 26	43.3	7.4	 20
  9	 26	48.0	7.2	 25
 10	 26	42.0	6.7	 25
 11	 26	46.3	7.8	 20
 12	 26	43.0	6.7	 20
 13	 26	45.0	10.3	 20
 14	 26	42.3	7.1	 16
 15	 26	49.0	8.9	 25
 16	 26	54.0	8.3	 25
 17	 26	47.0	8.7	 20
 18	 26	56.0	11.5	 25
 19	 26	73.0	9.6	 25
 20	 26	52.3	9.2	 20
 21	 26	45.0	8.9	 25
 22	 26	43.5	5.7	 20
 23	 26	43.5	7.2	 16
 24	 26	46.0	6.7	 20
 25	 26	146.0	25.1	 25
 26	 26	304.0	38.8	 20
 27	 26	168.0	17.5	 25
 28	 26	587.0	35.4	 25
 29	 26	165.0	14.9	 20
 30	 26	63.0	9.4	 25
 31	 26	127.3	18.0	 20
 32	 26	93.5	12.7	 16
 33	 26	115.0	15.3	 20
 34	 26	93.3	13.6	 20
 35	 26	60.8	10.6	 20
 36	 26	74.0	9.0	 25
 37	 26	106.0	13.0	 25
 38	 26	182.0	14.5	 20
 39	 26	104.0	16.1	 25
 40	 26	52.0	10.4	 25
 41	 26	48.0	10.2	 16
 42	 26	45.0	7.6	 20
 43	 26	50.3	7.3	 16
 44	 26	44.3	7.6	 20
 45	 26	41.0	4.8	 25
 46	 26	45.0	7.4	 20
 47	 26	54.0	11.4	 25
 48	 26	49.0	9.3	 25
 49	 26	73.8	13.2	 20
 50	 26	52.0	8.5	 25
 51	 26	46.0	5.7	 20
 52	 26	83.8	13.0	 16
 53	 26	72.5	12.8	 20
 54	 26	142.0	16.4	 25
 55	 26	49.8	10.6	 20
 56	 26	45.0	8.0	 25
 57	 26	44.0	6.4	 25
 58	 26	42.3	6.7	 20
 59	 26	47.0	7.0	 25
 60	 26	46.0	9.4	 25
 61	 26	43.5	5.2	 16
 62	 26	41.0	7.9	 20
 63	 26	42.0	7.4	 20
 64	 26	50.3	8.7	 20
 65	 26	49.0	9.1	 25
 66	 26	49.0	10.2	 25
 67	 26	42.0	7.1	 20
 68	 26	46.0	8.4	 25
 69	 26	76.0	10.0	 25
 70	 26	60.5	10.4	 20
 71	 26	69.8	11.5	 20
 72	 26	64.0	9.2	 20
 73	 26	141.5	14.6	 16
 74	 26	416.0	47.0	 25
 75	 26	349.0	30.6	 25
 76	 26	249.5	22.8	 20
 77	 26	241.0	28.3	 25
 78	 26	109.0	17.0	 25
 79	 26	111.3	14.6	 20
 80	 26	100.0	10.0	 25
 81	 26	52.0	9.2	 20
 82	 26	42.3	8.0	 16
 83	 26	48.3	9.7	 20
 84	 26	49.0	8.1	 25
 85	 26	108.3	10.4	 20
 86	 26	179.0	22.1	 25
 87	 26	120.0	22.7	 25
 88	 26	78.5	13.0	 20
 89	 26	67.0	8.1	 25
 90	 26	105.0	20.3	 25
 91	 26	608.3	35.4	 16
 92	 26	384.5	30.9	 20
 93	 26	76.3	15.1	 20
 94	 26	99.8	14.7	 20
 95	 26	64.0	9.1	 25
 96	 26	362.0	28.9	 25
 97	 26	79.3	11.7	 20
 98	 26	62.0	8.9	 25
 99	 26	76.0	9.8	 25
100	 26	74.3	9.4	 16
101	 26	55.0	9.2	 20
102	 26	56.5	8.5	 20
103	 26	100.5	13.2	 16
104	 26	191.0	25.9	 25
105	 26	44.0	9.8	 25
106	 26	113.3	17.8	 20
107	 26	51.0	6.0	 25
108	 26	87.0	14.4	 25
109	 26	116.3	16.2	 20
110	 26	43.3	7.5	 20
111	 26	46.8	11.2	 20
112	 26	52.5	6.9	 16
113	 26	47.5	6.4	 20
114	 26	46.0	5.7	 25
115	 26	45.3	8.0	 20
116	 26	47.0	7.6	 25
117	 26	67.0	10.0	 25
118	 26	154.0	18.2	 20
119	 26	550.0	52.5	 25
120	 26	529.0	39.6	 20
121	 26	769.5	26.3	 16
122	 26	243.0	27.7	 20
123	 26	265.0	29.6	 20
124	 26	189.0	31.5	 25
125	 26	74.0	10.9	 25
126	 26	86.3	10.2	 20
127	 26	102.0	13.7	 25
128	 26	59.0	10.7	 25
129	 26	93.0	11.5	 20
130	 26	121.0	21.5	 20
131	 26	46.0	8.2	 20
132	 26	73.0	7.3	 16
133	 26	51.0	10.2	 25
134	 26	48.0	9.0	 25
135	 26	46.0	7.3	 20
136	 26	47.0	7.2	 25
137	 26	57.0	9.3	 25
138	 26	266.3	47.9	 20
139	 26	73.0	13.4	 25
140	 26	45.3	7.2	 20
141	 26	53.3	7.6	 16
142	 26	49.8	8.6	 20
143	 26	49.0	8.8	 25
144	 26	45.5	9.5	 20
145	 26	43.0	9.3	 25
146	 26	43.0	6.6	 25
147	 26	43.3	6.5	 20
148	 26	45.0	7.5	 25
149	 26	47.0	6.9	 25
150	 26	47.0	7.1	 16
151	 26	55.0	7.5	 20
152	 26	59.3	9.2	 20
153	 26	53.5	8.0	 20
154	 26	53.0	7.8	 25
155	 26	129.0	15.4	 25
156	 26	62.8	9.5	 20
157	 26	66.0	9.0	 25
158	 26	56.0	18.1	 25
159	 26	114.3	13.1	 16
160	 26	216.0	15.3	 20
161	 26	67.3	9.6	 20
162	 26	55.3	7.4	 16
163	 26	52.0	6.4	 25
164	 26	73.0	14.0	 25
165	 26	175.3	17.8	 20
166	 26	120.0	14.3	 25
167	 26	90.0	12.7	 25
168	 26	45.3	8.5	 20
169	 26	107.8	16.6	 20
170	 26	247.3	20.5	 20
171	 26	478.3	37.2	 16
172	 26	123.8	19.2	 20
173	 26	57.0	8.9	 25
174	 26	54.3	8.0	 20
175	 26	590.0	81.1	 25
176	 26	49.0	8.1	 25
177	 26	45.0	6.0	 20
178	 26	43.0	7.9	 25
179	 26	47.0	6.7	 20
180	 26	45.3	8.2	 16
181	 26	44.0	7.3	 20
182	 26	43.0	6.4	 25
183	 26	45.5	6.9	 20
184	 26	263.0	35.3	 25
185	 26	185.0	24.7	 25
186	 26	347.8	54.1	 20
187	 26	50.0	8.7	 25
188	 26	58.0	10.7	 25
189	 26	59.3	10.4	 16
190	 26	83.5	12.5	 20
191	 26	50.5	6.5	 20
192	 26	51.0	8.7	 20
193	 26	50.0	9.3	 25
194	 26	56.0	7.6	 25
195	 26	49.3	7.3	 20
196	 26	98.0	13.9	 25
197	 26	78.0	12.4	 25
198	 26	57.5	7.1	 20
199	 26	121.8	18.8	 20
200	 26	54.5	11.4	 16
201	 26	85.5	12.0	 20
202	 26	49.0	8.8	 25
203	 26	48.0	6.9	 20
204	 26	76.0	12.4	 25
205	 26	51.0	8.6	 25
206	 26	45.3	7.2	 20
207	 26	44.0	6.8	 25
208	 26	47.0	7.6	 25
209	 26	36.3	5.0	 16
210	 26	43.3	6.5	 20
211	 26	39.3	5.0	 20
212	 26	49.0	8.6	 20
213	 26	42.0	6.8	 25
214	 26	39.0	5.8	 25
215	 26	52.0	7.5	 20
216	 26	82.0	12.0	 25
217	 26	46.0	9.4	 25
218	 26	41.5	7.1	 20
219	 26	42.0	6.6	 20
220	 26	43.0	5.7	 20
221	 26	42.3	6.7	 16
222	 26	45.0	8.2	 25
223	 26	45.0	4.9	 25
224	 26	40.0	4.9	 20
225	 26	43.0	7.3	 25
226	 26	43.0	7.2	 25
227	 26	46.3	6.9	 20
228	 26	43.3	6.2	 20
229	 26	44.3	5.4	 20
230	 26	45.5	6.8	 16
231	 26	44.5	5.6	 20
232	 26	48.0	8.5	 25
233	 26	68.5	15.1	 20
234	 26	89.0	10.2	 25
235	 26	81.0	10.4	 25
236	 26	53.3	8.0	 20
237	 26	139.0	13.7	 25
238	 26	64.3	10.3	 20
239	 26	107.5	15.2	 16
240	 26	174.0	18.9	 20
241	 26	191.3	25.0	 20
242	 26	56.3	7.2	 20
243	 26	66.0	8.1	 25
244	 26	208.0	28.2	 25
245	 26	221.3	29.9	 20
246	 26	77.0	10.5	 25
247	 26	92.0	9.9	 25
248	 26	79.0	8.8	 16
249	 26	51.5	9.2	 20
250	 26	54.3	9.9	 20
251	 26	45.5	6.0	 20
252	 26	45.0	7.7	 25
253	 26	62.0	8.7	 25
254	 26	91.0	11.6	 20
255	 26	54.0	10.0	 25
256	 26	61.0	12.9	 25
257	 26	301.3	40.1	 20
258	 26	276.3	22.6	 20
259	 26	166.5	22.6	 20
260	 26	92.0	13.2	 16
261	 26	58.0	7.3	 25
262	 26	48.0	7.3	 25
263	 26	51.0	8.7	 20
264	 26	95.0	12.7	 25
265	 26	80.0	8.7	 25
266	 26	65.5	10.9	 20
267	 26	48.0	5.8	 25
268	 26	88.0	10.5	 20
269	 26	156.8	15.9	 16
270	 26	126.5	18.5	 20
271	 26	46.0	9.9	 25
272	 26	46.3	8.2	 20
273	 26	47.0	7.4	 25
274	 26	47.0	6.6	 25
275	 26	51.3	9.4	 20
276	 26	47.0	7.8	 25
277	 26	48.0	7.6	 25
278	 26	38.8	6.2	 16
279	 26	52.3	16.8	 20
280	 26	47.3	6.6	 16
281	 26	45.0	7.3	 25
282	 26	50.0	9.8	 25
283	 26	51.0	9.3	 20
284	 26	56.0	9.0	 25
285	 26	53.0	9.1	 25
286	 26	78.3	10.6	 20
287	 26	64.0	8.9	 20
288	 26	54.8	8.7	 20
289	 26	50.8	10.7	 16
290	 26	49.3	6.7	 20
291	 26	51.0	6.8	 25
292	 26	43.5	7.1	 20
293	 26	58.0	12.3	 25
294	 26	75.0	11.2	 25
295	 26	76.5	9.1	 20
296	 26	51.0	6.6	 25
297	 26	50.3	8.2	 20
298	 26	52.0	7.8	 16
299	 26	58.5	9.4	 20
300	 26	51.3	8.5	 20
301	 26	49.3	6.8	 20
302	 26	46.0	5.9	 25
303	 26	55.0	9.2	 25
304	 26	579.8	86.3	 20
305	 26	78.0	10.3	 25
306	 26	78.0	11.8	 25
307	 26	46.8	10.1	 16
308	 26	47.3	8.2	 20
309	 26	50.3	10.2	 20
310	 26	63.0	8.2	 20
311	 26	85.0	11.8	 25
312	 26	144.0	21.4	 25
313	 26	83.0	13.0	 20
314	 26	124.0	16.9	 25
315	 26	68.0	10.4	 25
316	 26	131.0	23.5	 20
317	 26	91.0	12.1	 20
318	 26	54.0	8.2	 20
319	 26	47.0	8.7	 16
320	 26	53.0	8.5	 25
321	 26	59.0	9.5	 25
322	 26	48.3	6.5	 20
323	 26	50.0	8.9	 25
324	 26	91.0	11.5	 25
325	 26	46.3	6.6	 20
326	 26	58.0	10.5	 25
327	 26	53.3	8.0	 20
328	 26	49.3	7.4	 16
329	 26	44.5	6.8	 20
330	 26	45.0	7.2	 25
331	 26	54.5	10.4	 20
332	 26	106.0	22.3	 25
333	 26	58.0	10.1	 25
334	 26	357.8	63.6	 20
335	 26	56.0	9.2	 25
336	 26	66.0	12.5	 25
337	 26	52.3	10.7	 16
338	 26	85.3	7.1	 20
339	 26	149.8	21.2	 20
340	 26	67.3	10.1	 20
341	 26	62.0	9.5	 25
342	 26	48.0	6.3	 25
343	 26	47.0	8.0	 20
344	 26	43.0	7.7	 25
345	 26	63.0	9.6	 25
346	 26	47.3	6.8	 20
347	 26	62.5	10.3	 20
348	 26	60.3	9.2	 20
349	 26	1522.8	156.9	 16
350	 26	174.0	20.3	 25
351	 26	65.0	10.3	 25
352	 26	67.3	13.1	 20
353	 26	97.0	15.1	 25
354	 26	110.0	14.7	 25
355	 26	47.0	8.3	 20
356	 26	50.3	8.0	 20
357	 26	47.0	8.1	 20
358	 26	50.0	6.4	 16
359	 26	50.0	7.9	 20
360	 26	52.5	6.8	 20
361	 26	47.0	6.6	 25
362	 26	46.0	7.8	 25
363	 26	49.3	7.2	 20
364	 26	58.0	8.1	 25
365	 26	56.0	10.7	 25
366	 26	60.3	8.3	 16
367	 26	48.5	8.5	 20
368	 26	231.5	26.3	 20
369	 26	107.5	15.6	 16
370	 26	554.0	98.5	 25
371	 26	150.0	16.1	 25
372	 26	101.8	13.6	 20
373	 26	64.0	11.2	 25
374	 26	43.0	7.1	 25
375	 26	48.5	8.2	 20
376	 26	56.3	8.4	 20
377	 26	73.0	11.7	 20
378	 26	264.3	17.9	 16
379	 26	74.0	10.5	 25
380	 26	102.0	12.6	 25
381	 26	65.0	7.9	 20
382	 26	49.0	7.0	 25
383	 26	66.0	11.1	 25
384	 26	53.3	8.6	 20
385	 26	53.0	8.1	 25
386	 26	44.0	8.9	 20
387	 26	49.5	7.9	 16
388	 26	67.8	10.1	 20
389	 26	51.0	10.4	 25
390	 26	50.0	8.5	 20
391	 26	50.0	9.7	 25
392	 26	53.0	8.7	 25
393	 26	77.3	11.4	 20
394	 26	52.0	7.7	 25
395	 26	84.0	14.2	 25
396	 26	191.0	21.1	 16
397	 26	106.0	15.2	 20
398	 26	103.3	10.9	 20
399	 26	245.0	30.6	 20
400	 26	56.0	7.1	 25
401	 26	63.0	8.4	 25
402	 26	67.3	11.5	 20
403	 26	91.0	18.6	 25
404	 26	49.0	7.4	 25
405	 26	57.3	7.8	 20
406	 26	89.8	21.2	 20
407	 26	73.5	10.0	 20
408	 26	56.0	7.8	 16
409	 26	143.0	23.0	 25
410	 26	62.0	9.2	 25
411	 26	49.5	9.5	 20
412	 26	79.0	14.8	 25
413	 26	194.0	26.2	 25
414	 26	451.8	47.4	 20
415	 26	161.0	21.1	 20
416	 26	611.0	36.6	 20
417	 26	420.8	32.9	 16
418	 26	315.8	24.8	 20
419	 26	521.0	52.9	 25
420	 26	96.5	11.9	 20
421	 26	87.0	13.5	 25
422	 26	125.0	14.6	 25
423	 26	48.3	10.7	 20
424	 26	90.0	14.7	 25
425	 26	80.3	12.0	 20
426	 26	136.5	18.8	 16
427	 26	57.3	7.1	 20
428	 26	43.3	4.5	 20
429	 26	51.3	7.6	 20
430	 26	56.0	6.6	 25
431	 26	46.0	7.0	 25
432	 26	46.3	6.8	 20
433	 26	95.0	13.8	 25
434	 26	129.0	23.4	 25
435	 26	328.5	21.8	 16
436	 26	61.3	10.0	 20
437	 26	46.3	7.7	 16
438	 26	57.0	8.7	 25
439	 26	55.0	9.7	 25
440	 26	46.5	9.2	 20
441	 26	53.0	7.3	 25
442	 26	47.0	6.2	 25
443	 26	44.8	6.6	 20
444	 26	46.0	9.3	 25
445	 26	43.8	7.0	 20
446	 26	65.3	9.6	 16
447	 26	47.3	9.4	 20
448	 26	55.0	8.7	 25
449	 26	59.0	8.3	 20
450	 26	46.0	6.5	 25
451	 26	45.0	7.4	 25
452	 26	50.0	6.3	 20
453	 26	50.0	8.1	 25
454	 26	51.0	8.2	 25
455	 26	105.8	13.8	 16
456	 26	62.0	9.5	 20
457	 26	84.3	8.0	 20
458	 26	56.3	7.9	 20
459	 26	47.0	7.0	 25
460	 26	49.0	7.7	 25
461	 26	67.3	10.3	 20
462	 26	64.0	8.3	 25
463	 26	50.0	7.3	 25
464	 26	49.0	9.2	 20
465	 26	52.3	9.5	 20
466	 26	315.0	22.6	 20
467	 26	74.3	11.4	 16
468	 26	82.0	9.4	 25
469	 26	121.0	14.1	 25
470	 26	80.0	13.4	 20
471	 26	255.0	30.5	 25
472	 26	258.0	26.6	 25
473	 26	114.5	15.6	 20
474	 26	47.0	6.9	 25
475	 26	65.3	9.2	 20
476	 26	42.0	7.2	 16
477	 26	47.3	9.1	 20
478	 26	47.0	7.7	 25
479	 26	51.3	7.9	 20
480	 26	43.0	5.4	 25
481	 26	47.0	6.2	 25
482	 26	58.0	7.5	 20
483	 26	140.0	19.4	 25
484	 26	48.8	11.2	 20
485	 26	57.3	7.2	 16
486	 26	60.8	11.3	 20
487	 26	676.0	61.5	 20
488	 26	47.5	8.1	 20
489	 26	68.0	9.7	 25
490	 26	45.0	6.7	 25
491	 26	43.0	6.2	 20
492	 26	46.0	7.2	 25
493	 26	64.0	10.8	 25
494	 26	48.0	9.0	 16
495	 26	42.0	7.5	 20
496	 26	56.0	9.5	 20
497	 26	44.3	5.4	 16
498	 26	46.0	6.7	 25
499	 26	49.0	8.8	 25
500	 26	47.5	9.1	 20
501	 26	54.0	8.2	 25
502	 26	64.0	10.1	 25
503	 26	88.3	11.1	 20
504	 26	82.3	10.6	 20
505	 26	69.8	11.6	 20
506	 26	116.3	14.4	 16
507	 26	925.0	129.8	 25
508	 26	699.0	89.1	 25
509	 26	66.0	11.7	 20
510	 26	77.0	11.3	 25
511	 26	415.0	40.8	 25
512	 26	65.3	8.9	 20
513	 26	85.0	9.6	 25
514	 26	67.3	13.1	 20
515	 26	46.8	10.7	 16
516	 26	332.3	43.9	 20
517	 26	56.5	8.0	 20
518	 26	93.0	14.6	 25
519	 26	153.0	18.7	 25
520	 26	131.3	20.2	 20
521	 26	90.0	12.8	 25
522	 26	54.0	9.0	 25
523	 26	92.3	10.4	 20
524	 26	64.0	6.4	 20
525	 26	64.3	8.0	 20
526	 26	68.3	23.5	 16
527	 26	56.0	6.9	 25
528	 26	66.0	13.1	 25
529	 26	126.3	16.4	 20
530	 26	118.0	15.8	 25
531	 26	54.0	10.9	 25
532	 26	151.3	18.3	 20
533	 26	115.0	14.0	 25
534	 26	97.5	13.6	 20
535	 26	78.0	11.8	 16
536	 26	1819.0	152.2	 20
537	 26	147.0	27.4	 25
538	 26	149.5	24.3	 20
539	 26	57.0	9.0	 25
540	 26	72.0	12.0	 25
541	 26	77.5	13.0	 20
542	 26	59.0	9.1	 25
543	 26	127.3	15.3	 20
544	 26	141.3	21.1	 16
545	 26	425.3	52.6	 20
546	 26	147.0	16.1	 20
547	 26	50.3	8.0	 20
548	 26	45.0	7.2	 25
549	 26	46.0	10.1	 25
550	 26	44.3	6.4	 20
551	 26	68.0	11.8	 25
552	 26	64.0	8.7	 25
553	 26	66.3	6.5	 16
554	 26	47.5	5.9	 20
555	 26	49.5	9.1	 20
556	 26	62.3	9.7	 16
557	 26	51.0	9.5	 25
558	 26	46.0	8.5	 25
559	 26	49.0	8.7	 20
560	 26	76.0	13.7	 25
561	 26	66.0	11.2	 25
562	 26	269.5	21.3	 20
563	 26	112.8	14.8	 20
564	 26	74.0	11.3	 20
565	 26	51.0	7.0	 16
566	 26	61.0	10.2	 25
567	 26	73.0	9.2	 25
568	 26	60.0	9.3	 20
569	 26	50.0	7.9	 25
570	 26	67.0	11.5	 25
571	 26	58.0	12.2	 20
572	 26	48.0	8.6	 25
573	 26	47.5	7.4	 20
574	 26	71.3	10.8	 16
575	 26	63.0	10.8	 20
576	 26	70.0	9.8	 25
577	 26	50.3	7.2	 20
578	 26	47.0	10.3	 25
579	 26	43.0	5.3	 25
580	 26	74.3	8.2	 20
581	 26	57.0	8.7	 25
582	 26	49.0	7.1	 25
583	 26	58.3	8.2	 16
584	 26	155.8	16.0	 20
585	 26	111.0	23.2	 20
586	 26	346.8	35.9	 20
587	 26	51.0	6.8	 25
588	 26	59.0	8.4	 25
589	 26	77.3	11.8	 20
590	 26	171.0	28.0	 25
591	 26	73.0	11.3	 25
592	 26	78.8	13.8	 20
593	 26	54.0	8.0	 20
594	 26	50.8	10.8	 16
595	 26	56.5	8.0	 20
596	 26	54.0	7.7	 25
597	 26	66.3	9.2	 20
598	 26	56.0	9.3	 25
599	 26	62.0	10.8	 25
600	 26	145.5	20.9	 20
601	 26	57.0	8.3	 25
602	 26	50.0	8.9	 25
603	 26	63.3	9.1	 16
604	 26	51.8	8.5	 20
605	 26	100.5	12.1	 20
606	 26	65.0	7.5	 20
607	 26	62.0	8.2	 25
608	 26	46.0	6.8	 25
609	 26	62.3	9.1	 20
610	 26	49.0	9.4	 25
611	 26	51.0	7.6	 25
612	 26	46.3	7.5	 16
613	 26	48.3	7.8	 20
614	 26	46.8	9.1	 20
615	 26	44.3	4.7	 16
616	 26	41.0	6.0	 25
617	 26	49.0	6.1	 25
618	 26	70.8	8.8	 20
619	 26	44.0	7.2	 25
620	 26	45.0	6.4	 25
621	 26	49.8	8.9	 20
622	 26	47.3	9.0	 20
623	 26	61.3	10.3	 20
624	 26	48.0	6.7	 16
625	 26	55.5	7.8	 20
626	 26	55.0	9.1	 25
627	 26	47.8	8.7	 20
628	 26	128.0	19.4	 25
629	 26	57.0	8.6	 25
630	 26	53.0	9.8	 20
631	 26	64.0	9.6	 25
632	 26	47.3	7.2	 20
633	 26	46.3	5.6	 16
634	 26	104.0	18.1	 20
635	 26	133.0	18.6	 25
636	 26	66.3	10.7	 20
637	 26	110.0	14.6	 25
638	 26	65.0	10.3	 25
639	 26	883.3	125.1	 20
  0	 27	53.0	7.8	 25
  1	 27	82.0	10.7	 25
  2	 27	49.0	6.9	 20
  3	 27	43.0	5.8	 25
  4	 27	50.0	6.2	 25
  5	 27	53.8	7.4	 16
  6	 27	47.3	6.4	 20
  7	 27	55.3	10.4	 20
  8	 27	56.0	8.7	 20
  9	 27	53.0	8.2	 25
 10	 27	69.0	10.4	 25
 11	 27	46.5	8.8	 20
 12	 27	66.0	9.7	 25
 13	 27	126.0	13.5	 25
 14	 27	91.3	14.9	 20
 15	 27	532.5	80.6	 20
 16	 27	67.8	12.1	 20
 17	 27	68.0	8.0	 16
 18	 27	52.0	9.2	 25
 19	 27	54.0	9.5	 20
 20	 27	54.0	7.4	 25
 21	 27	47.0	8.8	 25
 22	 27	47.3	7.7	 20
 23	 27	42.0	4.9	 25
 24	 27	45.0	9.0	 25
 25	 27	42.8	7.2	 16
 26	 27	44.3	7.9	 20
 27	 27	92.3	18.5	 20
 28	 27	119.5	15.2	 20
 29	 27	224.0	42.2	 25
 30	 27	49.0	7.4	 25
 31	 27	256.8	26.4	 20
 32	 27	200.0	21.4	 25
 33	 27	92.0	15.2	 25
 34	 27	77.3	11.0	 20
 35	 27	74.5	7.6	 20
 36	 27	84.3	12.9	 20
 37	 27	153.3	20.3	 16
 38	 27	77.0	10.6	 25
 39	 27	195.0	33.1	 25
 40	 27	478.8	66.7	 20
 41	 27	231.0	19.3	 25
 42	 27	1580.0	185.6	 25
 43	 27	54.5	8.1	 20
 44	 27	43.0	5.1	 25
 45	 27	46.0	7.4	 20
 46	 27	48.0	6.5	 16
 47	 27	51.8	8.3	 20
 48	 27	45.0	7.0	 25
 49	 27	45.3	9.8	 20
 50	 27	43.0	7.4	 25
 51	 27	47.0	8.5	 25
 52	 27	66.3	8.7	 20
 53	 27	119.0	21.8	 25
 54	 27	54.3	8.0	 20
 55	 27	43.3	7.5	 16
 56	 27	40.5	9.3	 20
 57	 27	41.8	8.3	 20
 58	 27	50.5	10.3	 20
 59	 27	43.0	6.6	 25
 60	 27	39.0	8.2	 25
 61	 27	42.3	5.1	 20
 62	 27	42.0	8.1	 25
 63	 27	43.0	7.6	 25
 64	 27	97.0	12.5	 16
 65	 27	102.5	18.3	 20
 66	 27	79.0	12.2	 20
 67	 27	50.5	10.2	 16
 68	 27	49.0	12.6	 25
 69	 27	45.0	7.0	 25
 70	 27	47.3	7.3	 20
 71	 27	238.0	40.7	 25
 72	 27	109.0	18.8	 25
 73	 27	99.0	16.8	 20
 74	 27	334.8	41.1	 20
 75	 27	65.3	10.1	 20
 76	 27	75.3	11.7	 16
 77	 27	488.0	61.6	 25
 78	 27	120.0	21.9	 25
 79	 27	261.0	24.7	 20
 80	 27	541.0	43.2	 25
 81	 27	150.0	23.6	 25
 82	 27	113.0	16.3	 20
 83	 27	73.0	17.2	 25
 84	 27	62.5	8.6	 20
 85	 27	76.3	10.2	 16
 86	 27	79.0	10.4	 20
 87	 27	111.0	17.9	 25
 88	 27	107.5	14.4	 20
 89	 27	102.0	14.3	 25
 90	 27	46.0	7.6	 25
 91	 27	300.5	43.1	 20
 92	 27	70.0	11.1	 25
 93	 27	87.0	15.3	 25
 94	 27	197.3	19.0	 16
 95	 27	465.5	33.1	 20
 96	 27	545.3	40.2	 20
 97	 27	212.3	22.5	 20
 98	 27	57.0	7.7	 25
 99	 27	96.3	16.4	 20
100	 27	262.0	25.0	 25
101	 27	81.0	11.8	 25
102	 27	95.0	13.9	 20
103	 27	521.0	50.9	 25
104	 27	147.3	14.5	 20
105	 27	69.3	13.0	 16
106	 27	71.0	11.0	 20
107	 27	107.0	14.7	 25
108	 27	46.3	8.4	 20
109	 27	50.0	7.2	 25
110	 27	46.0	8.6	 25
111	 27	48.0	12.5	 20
112	 27	40.0	7.2	 25
113	 27	42.0	5.4	 25
114	 27	43.3	4.6	 16
115	 27	51.3	6.8	 20
116	 27	102.8	13.7	 20
117	 27	61.3	11.0	 20
118	 27	46.0	7.6	 25
119	 27	142.0	23.2	 25
120	 27	164.5	23.1	 20
121	 27	74.0	18.1	 25
122	 27	51.0	8.6	 25
123	 27	52.3	10.8	 16
124	 27	108.3	15.0	 20
125	 27	90.8	12.4	 20
126	 27	101.5	15.3	 16
127	 27	138.0	19.2	 25
128	 27	50.0	7.0	 25
129	 27	46.3	8.5	 20
130	 27	48.0	7.3	 25
131	 27	56.0	9.5	 25
132	 27	385.5	66.2	 20
133	 27	47.3	7.1	 20
134	 27	91.8	13.3	 20
135	 27	72.0	9.7	 16
136	 27	70.0	11.3	 25
137	 27	267.0	25.7	 25
138	 27	309.8	38.7	 20
139	 27	269.0	22.2	 25
140	 27	119.0	15.9	 25
141	 27	48.5	5.9	 20
142	 27	86.0	13.2	 25
143	 27	73.3	10.5	 20
144	 27	222.3	18.8	 16
145	 27	83.0	11.6	 20
146	 27	144.0	18.6	 25
147	 27	56.0	8.0	 20
148	 27	50.0	9.2	 25
149	 27	643.0	95.9	 25
150	 27	49.0	7.5	 20
151	 27	43.0	5.5	 25
152	 27	90.0	17.3	 25
153	 27	218.5	23.8	 16
154	 27	117.8	18.2	 20
155	 27	255.5	25.9	 20
156	 27	1081.3	49.5	 20
157	 27	637.0	49.3	 25
158	 27	103.0	15.0	 25
159	 27	55.3	7.5	 20
160	 27	132.0	15.8	 25
161	 27	55.0	8.7	 25
162	 27	65.8	12.7	 20
163	 27	71.8	9.5	 20
164	 27	84.0	11.4	 20
165	 27	133.8	15.3	 16
166	 27	115.0	15.7	 25
167	 27	82.0	9.9	 25
168	 27	95.5	9.3	 20
169	 27	104.0	11.0	 25
170	 27	188.0	31.1	 25
171	 27	51.0	8.3	 20
172	 27	67.0	9.4	 25
173	 27	49.0	6.4	 20
174	 27	46.0	6.5	 16
175	 27	51.3	9.3	 20
176	 27	72.0	9.2	 25
177	 27	97.3	16.7	 20
178	 27	44.0	8.6	 25
179	 27	53.5	10.6	 20
180	 27	53.0	8.9	 25
181	 27	94.0	16.9	 25
182	 27	267.0	31.8	 16
183	 27	74.5	10.7	 20
184	 27	43.5	11.1	 20
185	 27	48.0	8.8	 16
186	 27	47.0	8.1	 25
187	 27	44.0	8.0	 25
188	 27	65.0	8.8	 20
189	 27	66.0	8.4	 25
190	 27	85.0	11.9	 25
191	 27	111.3	11.8	 20
192	 27	122.5	21.7	 20
193	 27	46.3	8.8	 20
194	 27	50.0	6.5	 16
195	 27	148.3	26.6	 20
196	 27	56.0	8.5	 25
197	 27	49.3	8.0	 20
198	 27	88.0	15.5	 25
199	 27	57.0	10.7	 25
200	 27	62.3	9.2	 20
201	 27	87.0	13.5	 25
202	 27	70.3	10.0	 20
203	 27	75.0	7.5	 16
204	 27	46.8	7.3	 20
205	 27	48.0	7.6	 25
206	 27	51.5	7.0	 20
207	 27	46.0	9.0	 25
208	 27	54.0	8.3	 25
209	 27	47.0	8.3	 20
210	 27	43.0	10.2	 25
211	 27	100.0	15.6	 25
212	 27	42.5	9.1	 16
213	 27	60.5	8.9	 20
214	 27	41.5	7.2	 20
215	 27	51.3	8.8	 20
216	 27	59.0	7.5	 25
217	 27	134.0	20.3	 25
218	 27	54.3	7.1	 20
219	 27	140.0	31.0	 25
220	 27	49.0	8.1	 25
221	 27	1939.5	278.3	 20
222	 27	82.0	14.9	 20
223	 27	65.5	11.7	 20
224	 27	88.5	11.9	 16
225	 27	90.0	12.3	 25
226	 27	55.0	7.7	 25
227	 27	45.0	8.0	 20
228	 27	51.0	9.2	 25
229	 27	43.0	6.9	 25
230	 27	67.0	8.0	 20
231	 27	44.0	8.1	 25
232	 27	47.3	7.2	 20
233	 27	63.5	9.2	 16
234	 27	65.0	9.4	 20
235	 27	87.0	12.6	 25
236	 27	79.0	16.0	 20
237	 27	142.0	18.9	 25
238	 27	179.0	20.6	 25
239	 27	205.3	22.1	 20
240	 27	177.0	21.6	 25
241	 27	161.0	17.3	 25
242	 27	65.3	5.8	 16
243	 27	394.3	30.3	 20
244	 27	809.3	53.6	 20
245	 27	238.3	17.7	 20
246	 27	1126.0	60.8	 25
247	 27	181.0	20.4	 25
248	 27	107.8	12.0	 20
249	 27	112.0	12.0	 25
250	 27	130.0	18.4	 25
251	 27	852.5	59.8	 16
252	 27	49.3	6.5	 20
253	 27	47.0	6.3	 20
254	 27	55.5	9.6	 16
255	 27	61.0	10.5	 25
256	 27	44.0	7.0	 20
257	 27	61.0	9.4	 25
258	 27	77.0	13.2	 25
259	 27	98.3	16.5	 20
260	 27	124.0	13.5	 25
261	 27	60.0	7.7	 20
262	 27	58.3	9.5	 16
263	 27	63.0	9.1	 20
264	 27	54.0	9.4	 25
265	 27	40.5	6.2	 20
266	 27	47.0	8.4	 25
267	 27	136.0	17.1	 25
268	 27	69.5	10.3	 20
269	 27	68.0	9.2	 25
270	 27	52.0	9.3	 25
271	 27	68.5	9.4	 16
272	 27	52.5	6.7	 20
273	 27	46.3	8.1	 20
274	 27	48.8	7.6	 20
275	 27	74.0	11.0	 25
276	 27	49.0	8.8	 25
277	 27	59.0	8.8	 20
278	 27	75.0	11.0	 25
279	 27	47.0	8.0	 25
280	 27	50.0	5.1	 20
281	 27	45.3	7.1	 20
282	 27	47.3	7.9	 20
283	 27	52.3	11.5	 16
284	 27	46.0	8.7	 25
285	 27	50.0	8.7	 25
286	 27	48.5	6.6	 20
287	 27	50.0	8.5	 25
288	 27	121.0	14.1	 25
289	 27	56.3	6.5	 20
290	 27	107.0	17.7	 25
291	 27	53.3	7.3	 20
292	 27	111.5	15.7	 16
293	 27	47.5	7.2	 20
294	 27	56.0	7.8	 25
295	 27	61.3	9.5	 20
296	 27	49.0	6.7	 25
297	 27	90.0	8.7	 25
298	 27	76.3	10.6	 20
299	 27	84.0	13.8	 25
300	 27	204.0	22.3	 25
301	 27	48.3	5.8	 16
302	 27	56.3	9.2	 20
303	 27	81.3	12.2	 20
304	 27	63.8	8.6	 20
305	 27	88.0	14.4	 25
306	 27	49.0	8.6	 25
307	 27	53.3	9.7	 20
308	 27	55.0	8.0	 25
309	 27	111.0	14.5	 25
310	 27	228.5	17.1	 16
311	 27	58.8	10.0	 20
312	 27	61.8	7.4	 20
313	 27	61.3	7.4	 16
314	 27	178.0	19.2	 25
315	 27	195.0	27.9	 25
316	 27	3024.5	121.7	 20
317	 27	523.0	58.7	 25
318	 27	55.0	9.0	 25
319	 27	69.3	10.1	 20
320	 27	58.0	10.1	 20
321	 27	44.5	7.2	 20
322	 27	47.0	7.0	 16
323	 27	51.0	7.8	 20
324	 27	52.0	7.5	 25
325	 27	47.0	6.3	 20
326	 27	163.0	26.2	 25
327	 27	53.0	11.5	 25
328	 27	49.3	9.2	 20
329	 27	87.0	13.6	 25
330	 27	43.3	8.7	 20
331	 27	53.8	10.5	 16
332	 27	48.5	6.1	 20
333	 27	82.0	16.1	 25
334	 27	121.0	13.6	 20
335	 27	67.0	9.6	 25
336	 27	162.8	22.1	 20
337	 27	89.0	14.0	 25
338	 27	74.0	9.9	 25
339	 27	312.3	26.5	 20
340	 27	192.3	15.2	 20
341	 27	170.0	17.0	 20
342	 27	130.3	12.8	 16
343	 27	278.0	35.7	 25
344	 27	116.0	15.1	 25
345	 27	68.8	7.3	 20
346	 27	48.0	6.3	 25
347	 27	48.0	8.3	 25
348	 27	51.0	8.1	 20
349	 27	50.0	6.8	 25
350	 27	46.3	9.9	 20
351	 27	47.5	8.2	 16
352	 27	59.5	9.8	 20
353	 27	56.0	6.9	 25
354	 27	96.3	8.7	 20
355	 27	109.0	19.4	 25
356	 27	70.0	12.0	 25
357	 27	48.0	7.4	 20
358	 27	50.0	10.2	 25
359	 27	69.0	10.3	 25
360	 27	64.5	9.1	 16
361	 27	83.3	10.0	 20
362	 27	58.5	8.3	 20
363	 27	69.3	10.8	 20
364	 27	90.0	15.6	 25
365	 27	47.0	7.7	 25
366	 27	45.3	7.6	 20
367	 27	143.0	28.1	 25
368	 27	51.0	7.4	 25
369	 27	54.5	10.8	 20
370	 27	285.5	42.9	 20
371	 27	701.5	49.2	 20
372	 27	377.8	28.2	 16
373	 27	381.0	33.5	 25
374	 27	68.0	8.2	 25
375	 27	55.3	6.5	 20
376	 27	271.0	38.0	 25
377	 27	215.0	26.0	 25
378	 27	139.0	16.0	 20
379	 27	69.0	10.9	 20
380	 27	85.0	13.6	 20
381	 27	63.0	10.6	 16
382	 27	393.0	54.8	 20
383	 27	96.0	14.0	 25
384	 27	77.0	14.2	 20
385	 27	244.0	23.0	 25
386	 27	156.0	24.3	 25
387	 27	70.8	10.8	 20
388	 27	76.0	13.0	 25
389	 27	68.3	11.9	 20
390	 27	63.0	10.3	 16
391	 27	61.0	6.5	 20
392	 27	51.0	7.7	 25
393	 27	49.3	8.7	 20
394	 27	90.0	15.2	 25
395	 27	60.0	9.8	 25
396	 27	108.3	11.0	 20
397	 27	46.0	6.8	 25
398	 27	48.0	7.4	 25
399	 27	87.3	14.3	 16
400	 27	144.5	15.1	 20
401	 27	54.0	10.2	 20
402	 27	140.8	17.3	 20
403	 27	159.0	18.2	 25
404	 27	56.0	10.3	 25
405	 27	115.3	11.3	 20
406	 27	141.0	17.6	 25
407	 27	46.0	7.5	 25
408	 27	49.5	11.2	 20
409	 27	44.3	5.6	 20
410	 27	52.5	9.9	 20
411	 27	86.8	11.2	 16
412	 27	66.0	10.8	 25
413	 27	1852.8	123.0	 20
414	 27	384.0	31.1	 25
415	 27	150.0	18.3	 25
416	 27	150.0	18.2	 20
417	 27	248.0	26.8	 25
418	 27	253.0	27.3	 25
419	 27	110.5	17.4	 16
420	 27	108.3	15.8	 20
421	 27	111.8	11.9	 20
422	 27	149.3	18.5	 20
423	 27	42.0	7.0	 25
424	 27	49.0	9.1	 25
425	 27	47.8	7.3	 20
426	 27	84.0	12.6	 25
427	 27	139.0	20.2	 25
428	 27	46.3	7.4	 20
429	 27	58.0	10.5	 20
430	 27	94.3	12.6	 20
431	 27	49.8	7.5	 16
432	 27	100.0	17.5	 25
433	 27	147.0	21.4	 25
434	 27	126.5	18.9	 20
435	 27	83.0	11.3	 25
436	 27	403.0	57.1	 25
437	 27	165.0	22.5	 20
438	 27	115.3	14.6	 20
439	 27	50.3	8.6	 20
440	 27	50.0	8.3	 16
441	 27	63.3	7.9	 20
442	 27	47.0	12.1	 25
443	 27	82.5	12.3	 20
444	 27	133.0	12.5	 25
445	 27	94.0	9.8	 25
446	 27	48.8	8.1	 20
447	 27	202.0	39.4	 25
448	 27	53.0	8.0	 20
449	 27	54.8	10.1	 16
450	 27	60.0	8.7	 20
451	 27	58.5	9.4	 20
452	 27	61.3	10.1	 20
453	 27	187.0	23.4	 25
454	 27	49.0	9.9	 25
455	 27	59.0	7.2	 20
456	 27	67.0	8.2	 25
457	 27	147.0	14.3	 25
458	 27	281.0	19.0	 16
459	 27	181.8	24.0	 20
460	 27	173.0	23.6	 20
461	 27	205.8	12.3	 20
462	 27	54.0	8.1	 25
463	 27	51.0	9.1	 25
464	 27	271.3	45.3	 20
465	 27	67.0	9.8	 25
466	 27	45.0	7.0	 25
467	 27	43.3	6.3	 20
468	 27	66.0	13.2	 20
469	 27	78.5	10.9	 20
470	 27	58.5	11.6	 16
471	 27	46.0	7.3	 25
472	 27	55.0	8.7	 25
473	 27	48.0	6.0	 20
474	 27	51.0	9.7	 25
475	 27	48.0	6.4	 25
476	 27	49.0	6.8	 20
477	 27	166.0	25.1	 25
478	 27	568.8	63.7	 20
479	 27	49.0	4.2	 16
480	 27	45.3	6.4	 20
481	 27	71.0	12.8	 25
482	 27	117.3	15.9	 20
483	 27	70.0	10.5	 25
484	 27	111.0	14.1	 25
485	 27	52.3	8.4	 20
486	 27	58.0	11.2	 25
487	 27	94.0	11.8	 25
488	 27	117.3	12.5	 16
489	 27	101.5	10.1	 20
490	 27	51.0	7.1	 20
491	 27	49.3	8.2	 20
492	 27	475.0	66.0	 25
493	 27	47.3	6.3	 20
494	 27	47.0	6.3	 25
495	 27	76.0	14.1	 25
496	 27	247.8	35.6	 20
497	 27	604.0	139.8	 25
498	 27	494.0	41.4	 20
499	 27	107.8	15.3	 16
500	 27	125.5	20.6	 20
501	 27	51.0	7.8	 25
502	 27	84.8	8.6	 20
503	 27	190.0	26.2	 25
504	 27	86.0	14.3	 25
505	 27	48.0	7.8	 20
506	 27	92.0	13.1	 25
507	 27	59.5	8.2	 20
508	 27	76.5	11.2	 16
509	 27	48.0	7.8	 20
510	 27	44.5	6.5	 20
511	 27	94.0	13.2	 20
512	 27	76.0	13.2	 25
513	 27	73.0	10.5	 25
514	 27	374.0	37.0	 20
515	 27	285.0	38.4	 25
516	 27	508.0	47.4	 25
517	 27	540.3	38.9	 16
518	 27	81.5	14.2	 20
519	 27	187.5	30.6	 20
520	 27	54.0	8.0	 20
521	 27	49.0	7.3	 25
522	 27	55.0	8.9	 25
523	 27	55.3	7.8	 20
524	 27	59.0	10.5	 25
525	 27	61.0	8.7	 25
526	 27	51.3	9.8	 20
527	 27	284.5	32.2	 20
528	 27	57.5	10.1	 20
529	 27	54.3	7.4	 16
530	 27	171.0	24.3	 25
531	 27	81.0	13.8	 25
532	 27	80.8	12.5	 20
533	 27	553.0	51.1	 25
534	 27	87.0	12.3	 25
535	 27	71.3	9.3	 20
536	 27	80.0	15.7	 25
537	 27	51.3	8.1	 20
538	 27	45.0	6.8	 16
539	 27	49.8	7.9	 20
540	 27	57.0	11.7	 25
541	 27	53.0	5.3	 20
542	 27	55.0	9.4	 25
543	 27	75.0	12.9	 25
544	 27	61.3	11.3	 20
545	 27	51.0	9.5	 25
546	 27	55.0	7.8	 25
547	 27	46.8	6.3	 16
548	 27	49.3	7.1	 20
549	 27	73.3	10.1	 20
550	 27	199.3	23.0	 20
551	 27	46.0	7.7	 25
552	 27	93.0	16.2	 25
553	 27	73.5	7.8	 20
554	 27	59.0	9.0	 25
555	 27	77.0	11.3	 25
556	 27	61.3	8.7	 20
557	 27	70.0	12.9	 20
558	 27	56.0	10.3	 20
559	 27	182.5	21.9	 16
560	 27	77.0	9.2	 25
561	 27	73.0	11.3	 25
562	 27	87.0	11.1	 20
563	 27	102.0	12.8	 25
564	 27	109.0	13.8	 25
565	 27	55.8	9.6	 20
566	 27	57.3	7.9	 20
567	 27	62.0	5.6	 20
568	 27	59.0	10.3	 16
569	 27	76.8	12.2	 20
570	 27	47.0	7.2	 20
571	 27	68.0	13.4	 25
572	 27	64.0	11.7	 25
573	 27	44.3	6.4	 20
574	 27	56.0	8.1	 25
575	 27	65.0	11.6	 25
576	 27	66.3	11.3	 16
577	 27	56.8	7.6	 20
578	 27	61.3	9.8	 20
579	 27	57.5	9.6	 16
580	 27	64.0	8.8	 25
581	 27	58.0	8.2	 25
582	 27	49.0	10.5	 20
583	 27	367.0	51.4	 25
584	 27	56.0	12.0	 25
585	 27	117.8	15.8	 20
586	 27	96.0	12.8	 20
587	 27	101.3	14.5	 20
588	 27	61.3	7.6	 16
589	 27	88.0	12.7	 25
590	 27	104.0	13.5	 25
591	 27	90.8	13.2	 20
592	 27	89.0	13.9	 25
593	 27	59.0	10.2	 25
594	 27	54.0	7.3	 20
595	 27	76.0	11.3	 25
596	 27	77.0	12.8	 20
597	 27	209.3	15.0	 16
598	 27	44.3	6.1	 20
599	 27	70.0	11.6	 25
600	 27	69.8	11.9	 20
601	 27	67.0	9.7	 25
602	 27	41.0	5.5	 25
603	 27	48.5	7.9	 20
604	 27	54.0	8.6	 25
605	 27	59.0	8.1	 25
606	 27	52.3	7.9	 16
607	 27	224.3	23.7	 20
608	 27	83.3	11.4	 20
609	 27	148.3	20.1	 20
610	 27	137.0	14.2	 25
611	 27	64.0	9.5	 25
612	 27	96.5	13.8	 20
613	 27	65.0	12.7	 25
614	 27	62.0	8.7	 25
615	 27	54.0	8.6	 20
616	 27	64.3	10.0	 20
617	 27	231.3	31.7	 20
618	 27	53.5	7.9	 16
619	 27	116.0	14.0	 25
620	 27	110.0	15.8	 25
621	 27	45.8	9.1	 20
622	 27	47.0	7.1	 25
623	 27	47.0	8.1	 25
624	 27	57.3	9.4	 20
625	 27	175.0	23.3	 25
626	 27	53.5	10.2	 20
627	 27	55.5	9.7	 16
628	 27	81.3	10.7	 20
629	 27	148.0	24.7	 25
630	 27	69.8	9.3	 20
631	 27	118.0	17.5	 25
632	 27	85.0	11.0	 25
633	 27	112.0	18.6	 20
634	 27	110.0	13.1	 25
635	 27	76.0	12.8	 20
636	 27	144.3	16.6	 16
637	 27	305.5	34.8	 20
638	 27	385.0	93.4	 20
639	 27	54.3	10.1	 20
  0	 28	1919.0	219.7	 20
  1	 28	56.5	12.5	 16
  2	 28	47.0	9.8	 25
  3	 28	48.0	10.3	 25
  4	 28	41.8	11.8	 20
  5	 28	45.0	6.0	 25
  6	 28	48.0	8.3	 25
  7	 28	51.5	8.1	 20
  8	 28	63.5	10.5	 20
  9	 28	47.0	6.6	 20
 10	 28	43.0	7.3	 16
 11	 28	46.3	6.3	 20
 12	 28	82.0	12.2	 25
 13	 28	163.5	20.8	 20
 14	 28	59.0	9.3	 25
 15	 28	75.0	11.4	 25
 16	 28	77.5	12.9	 20
 17	 28	63.0	8.9	 25
 18	 28	53.3	6.0	 20
 19	 28	48.3	9.6	 16
 20	 28	47.5	7.6	 20
 21	 28	47.5	8.6	 20
 22	 28	51.3	9.4	 20
 23	 28	48.0	8.0	 25
 24	 28	48.0	14.8	 25
 25	 28	44.0	8.2	 20
 26	 28	48.0	9.6	 25
 27	 28	56.0	9.8	 25
 28	 28	75.3	9.4	 16
 29	 28	74.0	9.6	 20
 30	 28	55.0	8.9	 20
 31	 28	95.8	15.0	 20
 32	 28	96.0	13.4	 25
 33	 28	59.0	8.5	 25
 34	 28	69.0	11.8	 20
 35	 28	60.0	10.0	 25
 36	 28	131.0	15.8	 25
 37	 28	145.3	18.2	 20
 38	 28	101.0	8.8	 20
 39	 28	74.3	12.5	 20
 40	 28	169.5	15.1	 16
 41	 28	134.0	16.3	 25
 42	 28	598.0	68.0	 25
 43	 28	54.3	8.1	 20
 44	 28	46.0	7.0	 25
 45	 28	42.0	6.6	 25
 46	 28	51.0	8.8	 20
 47	 28	57.0	16.5	 25
 48	 28	44.0	9.6	 20
 49	 28	42.3	4.8	 16
 50	 28	47.3	7.9	 20
 51	 28	40.0	7.8	 25
 52	 28	48.5	9.7	 20
 53	 28	71.0	11.7	 25
 54	 28	50.0	9.4	 25
 55	 28	41.0	6.3	 20
 56	 28	43.0	7.7	 25
 57	 28	48.0	8.6	 25
 58	 28	47.8	6.5	 16
 59	 28	44.0	9.0	 20
 60	 28	39.3	4.6	 20
 61	 28	42.5	9.9	 20
 62	 28	43.0	8.1	 25
 63	 28	43.0	7.9	 25
 64	 28	45.0	5.8	 20
 65	 28	50.0	7.5	 25
 66	 28	50.0	7.5	 25
 67	 28	47.3	6.0	 20
 68	 28	43.3	7.1	 20
 69	 28	43.5	5.7	 20
 70	 28	46.3	8.2	 16
 71	 28	78.0	13.2	 25
 72	 28	59.0	8.7	 25
 73	 28	48.0	6.2	 20
 74	 28	267.0	26.7	 25
 75	 28	56.3	8.2	 20
 76	 28	56.0	9.5	 25
 77	 28	129.3	15.2	 20
 78	 28	68.3	9.5	 16
 79	 28	99.8	13.5	 20
 80	 28	231.8	27.8	 20
 81	 28	88.0	14.3	 20
 82	 28	135.0	21.0	 25
 83	 28	66.0	9.8	 25
 84	 28	91.8	14.3	 20
 85	 28	74.0	9.7	 25
 86	 28	65.0	6.7	 25
 87	 28	56.0	8.4	 16
 88	 28	57.0	7.3	 20
 89	 28	49.0	6.4	 20
 90	 28	45.0	8.1	 16
 91	 28	149.0	25.0	 25
 92	 28	58.0	8.3	 25
 93	 28	94.0	9.5	 20
 94	 28	159.0	19.2	 25
 95	 28	290.0	37.7	 25
 96	 28	366.0	22.4	 20
 97	 28	159.3	16.2	 20
 98	 28	52.0	5.9	 20
 99	 28	53.0	8.3	 16
100	 28	358.0	43.1	 25
101	 28	96.0	10.5	 25
102	 28	120.0	17.6	 20
103	 28	310.0	40.5	 25
104	 28	166.0	22.6	 25
105	 28	81.3	11.5	 20
106	 28	85.0	11.4	 25
107	 28	194.5	22.5	 20
108	 28	43.8	7.5	 16
109	 28	47.0	9.0	 20
110	 28	54.0	7.7	 25
111	 28	51.8	6.6	 20
112	 28	47.0	7.3	 25
113	 28	40.0	5.3	 25
114	 28	46.0	8.4	 20
115	 28	43.0	9.8	 25
116	 28	57.0	8.7	 25
117	 28	46.3	8.8	 16
118	 28	52.8	12.1	 20
119	 28	72.0	13.4	 20
120	 28	103.3	16.1	 20
121	 28	192.0	26.9	 25
122	 28	61.0	10.7	 25
123	 28	60.3	8.1	 20
124	 28	60.0	8.4	 25
125	 28	62.0	9.8	 25
126	 28	59.3	8.1	 20
127	 28	53.3	8.1	 20
128	 28	46.0	7.6	 20
129	 28	44.8	7.0	 16
130	 28	43.0	7.6	 25
131	 28	43.0	6.6	 25
132	 28	57.3	9.7	 20
133	 28	47.0	9.8	 25
134	 28	51.0	7.9	 25
135	 28	44.8	8.7	 20
136	 28	51.0	6.9	 20
137	 28	178.8	19.9	 20
138	 28	155.5	17.0	 16
139	 28	135.8	19.3	 20
140	 28	61.0	10.6	 25
141	 28	64.8	9.9	 20
142	 28	46.0	6.7	 25
143	 28	71.0	10.0	 25
144	 28	194.8	19.0	 20
145	 28	156.0	16.1	 25
146	 28	414.3	44.0	 20
147	 28	68.0	10.8	 16
148	 28	59.0	5.1	 20
149	 28	236.0	34.5	 20
150	 28	44.5	6.1	 20
151	 28	46.0	6.3	 25
152	 28	58.0	7.9	 25
153	 28	103.0	11.5	 20
154	 28	104.0	15.3	 25
155	 28	228.0	23.5	 20
156	 28	637.8	46.5	 20
157	 28	429.3	20.9	 20
158	 28	163.3	12.6	 16
159	 28	78.0	11.1	 25
160	 28	110.0	15.5	 25
161	 28	43.3	11.0	 20
162	 28	54.0	8.6	 25
163	 28	70.0	13.0	 25
164	 28	125.8	24.4	 20
165	 28	139.0	17.2	 25
166	 28	122.0	20.9	 20
167	 28	129.5	21.5	 16
168	 28	321.0	38.8	 20
169	 28	153.0	23.0	 25
170	 28	123.5	14.7	 20
171	 28	49.0	9.3	 25
172	 28	54.0	11.0	 25
173	 28	60.3	10.7	 20
174	 28	49.0	7.3	 25
175	 28	48.0	6.0	 25
176	 28	48.5	8.7	 16
177	 28	55.3	8.1	 20
178	 28	44.0	5.5	 20
179	 28	52.3	8.5	 20
180	 28	62.0	11.0	 25
181	 28	163.0	25.5	 25
182	 28	235.0	24.6	 20
183	 28	72.0	10.9	 25
184	 28	44.0	7.6	 25
185	 28	46.0	7.9	 20
186	 28	51.5	7.5	 20
187	 28	48.5	8.5	 20
188	 28	47.0	8.6	 16
189	 28	47.0	8.2	 25
190	 28	80.0	11.2	 25
191	 28	65.3	10.7	 20
192	 28	182.0	30.1	 25
193	 28	44.0	7.2	 25
194	 28	48.5	7.6	 20
195	 28	57.0	8.3	 25
196	 28	42.3	6.4	 20
197	 28	45.3	5.9	 16
198	 28	50.3	9.5	 20
199	 28	58.0	7.6	 25
200	 28	55.3	8.3	 20
201	 28	68.0	9.4	 25
202	 28	62.0	10.6	 25
203	 28	62.5	12.0	 20
204	 28	50.0	8.6	 25
205	 28	50.0	8.8	 20
206	 28	56.8	12.3	 16
207	 28	45.3	6.2	 20
208	 28	53.3	6.0	 20
209	 28	43.8	7.5	 20
210	 28	38.0	6.8	 25
211	 28	45.0	6.3	 25
212	 28	45.0	5.7	 20
213	 28	42.0	6.8	 25
214	 28	42.0	5.8	 25
215	 28	41.5	8.2	 16
216	 28	42.5	7.6	 20
217	 28	51.0	8.2	 20
218	 28	57.3	9.7	 16
219	 28	51.0	12.7	 25
220	 28	44.0	7.9	 25
221	 28	175.8	26.5	 20
222	 28	74.0	12.8	 25
223	 28	46.0	8.1	 25
224	 28	52.0	8.0	 20
225	 28	47.0	5.9	 20
226	 28	78.5	8.9	 20
227	 28	41.3	6.9	 16
228	 28	44.0	9.9	 25
229	 28	44.0	6.7	 25
230	 28	44.0	6.1	 20
231	 28	44.0	7.6	 25
232	 28	46.3	5.8	 20
233	 28	51.0	7.9	 25
234	 28	49.0	6.7	 25
235	 28	56.5	9.7	 16
236	 28	54.3	9.2	 20
237	 28	80.3	10.8	 20
238	 28	103.5	14.4	 20
239	 28	127.0	13.8	 25
240	 28	237.0	19.1	 25
241	 28	95.3	10.3	 20
242	 28	72.0	9.7	 25
243	 28	710.0	63.9	 25
244	 28	1034.8	52.4	 20
245	 28	281.3	36.0	 20
246	 28	1105.3	68.5	 20
247	 28	157.5	17.6	 16
248	 28	77.0	10.6	 25
249	 28	53.0	8.1	 25
250	 28	59.5	7.6	 20
251	 28	106.0	19.5	 25
252	 28	57.0	9.3	 25
253	 28	47.5	7.7	 20
254	 28	48.0	6.0	 25
255	 28	45.5	8.3	 20
256	 28	44.3	4.3	 16
257	 28	52.3	7.8	 20
258	 28	58.0	8.7	 25
259	 28	84.8	12.5	 20
260	 28	84.0	14.3	 25
261	 28	48.0	7.2	 25
262	 28	52.3	6.5	 20
263	 28	48.0	8.0	 25
264	 28	48.8	8.2	 20
265	 28	41.3	6.8	 16
266	 28	51.5	9.4	 20
267	 28	194.8	27.0	 20
268	 28	68.0	11.5	 20
269	 28	66.0	9.5	 25
270	 28	52.0	6.8	 25
271	 28	56.5	9.4	 20
272	 28	51.0	8.1	 25
273	 28	47.0	9.7	 25
274	 28	49.5	10.4	 16
275	 28	52.3	8.3	 20
276	 28	56.0	8.2	 20
277	 28	51.3	9.4	 16
278	 28	52.0	8.4	 25
279	 28	41.0	5.5	 25
280	 28	51.0	6.4	 20
281	 28	43.0	6.2	 25
282	 28	42.0	7.9	 25
283	 28	46.0	6.5	 20
284	 28	51.0	11.8	 20
285	 28	47.0	7.8	 20
286	 28	41.8	7.1	 16
287	 28	50.0	7.8	 25
288	 28	63.0	9.3	 25
289	 28	71.3	27.2	 20
290	 28	75.0	9.6	 25
291	 28	47.0	7.3	 25
292	 28	47.0	6.6	 20
293	 28	51.0	9.1	 25
294	 28	53.0	9.6	 20
295	 28	73.0	11.3	 16
296	 28	59.5	9.2	 20
297	 28	52.0	7.8	 25
298	 28	64.5	11.0	 20
299	 28	61.0	7.7	 25
300	 28	67.0	11.9	 25
301	 28	49.0	7.7	 20
302	 28	54.0	6.8	 25
303	 28	65.0	9.3	 25
304	 28	57.0	8.8	 16
305	 28	79.3	15.0	 20
306	 28	46.3	6.3	 20
307	 28	45.8	6.0	 20
308	 28	46.0	6.7	 25
309	 28	92.0	12.0	 25
310	 28	58.0	10.6	 20
311	 28	49.0	8.9	 25
312	 28	52.8	8.9	 20
313	 28	64.0	12.8	 25
314	 28	104.0	12.5	 20
315	 28	102.0	12.2	 16
316	 28	960.5	162.7	 20
317	 28	253.0	34.0	 25
318	 28	60.3	10.7	 20
319	 28	59.0	10.5	 25
320	 28	55.0	11.2	 25
321	 28	52.3	8.6	 20
322	 28	47.0	8.5	 25
323	 28	54.0	6.0	 25
324	 28	45.3	3.0	 16
325	 28	48.5	7.0	 20
326	 28	56.0	7.1	 20
327	 28	48.3	10.0	 20
328	 28	47.0	8.8	 25
329	 28	44.0	8.2	 25
330	 28	43.3	6.9	 20
331	 28	53.0	9.9	 25
332	 28	50.0	6.0	 25
333	 28	75.3	15.3	 16
334	 28	88.5	13.6	 20
335	 28	101.3	13.4	 20
336	 28	291.3	21.9	 16
337	 28	134.0	22.4	 25
338	 28	88.0	9.9	 25
339	 28	691.3	46.9	 20
340	 28	216.0	22.7	 25
341	 28	204.0	24.0	 25
342	 28	192.0	17.6	 20
343	 28	171.0	19.3	 20
344	 28	162.3	17.8	 20
345	 28	80.3	12.5	 16
346	 28	46.3	9.1	 20
347	 28	47.0	6.7	 25
348	 28	51.0	8.2	 20
349	 28	43.0	6.0	 25
350	 28	41.0	5.4	 25
351	 28	47.8	8.5	 20
352	 28	49.0	7.9	 25
353	 28	55.8	8.7	 20
354	 28	83.5	11.9	 16
355	 28	60.5	11.3	 20
356	 28	49.0	6.4	 25
357	 28	41.0	7.7	 20
358	 28	50.0	9.0	 25
359	 28	72.0	12.3	 25
360	 28	51.3	8.2	 20
361	 28	103.0	14.5	 25
362	 28	53.0	10.0	 25
363	 28	69.3	10.0	 16
364	 28	51.3	8.7	 20
365	 28	45.0	6.7	 20
366	 28	46.3	5.0	 20
367	 28	50.0	8.6	 25
368	 28	48.0	6.6	 25
369	 28	52.3	9.8	 20
370	 28	257.0	29.9	 25
371	 28	842.0	65.7	 25
372	 28	328.3	26.7	 20
373	 28	78.3	10.2	 20
374	 28	58.0	10.2	 20
375	 28	48.8	9.5	 16
376	 28	113.0	15.2	 25
377	 28	64.0	12.1	 25
378	 28	203.0	20.4	 20
379	 28	61.0	10.9	 25
380	 28	186.0	25.0	 25
381	 28	62.5	8.2	 20
382	 28	84.0	15.1	 25
383	 28	144.3	14.4	 20
384	 28	47.5	7.4	 16
385	 28	140.0	18.2	 20
386	 28	98.0	14.9	 25
387	 28	61.3	7.1	 20
388	 28	57.0	8.7	 25
389	 28	59.5	8.7	 20
390	 28	49.0	9.5	 25
391	 28	54.0	7.4	 25
392	 28	64.3	12.7	 16
393	 28	63.3	10.2	 20
394	 28	49.0	6.9	 20
395	 28	44.5	6.6	 16
396	 28	55.0	8.6	 25
397	 28	45.0	6.2	 25
398	 28	56.5	9.3	 20
399	 28	58.0	6.3	 25
400	 28	79.0	15.1	 25
401	 28	46.5	8.8	 20
402	 28	64.3	12.1	 20
403	 28	70.5	7.8	 20
404	 28	55.3	11.2	 16
405	 28	85.5	13.9	 20
406	 28	55.0	9.2	 25
407	 28	45.0	7.3	 20
408	 28	49.0	5.9	 25
409	 28	45.0	5.9	 25
410	 28	47.3	8.8	 20
411	 28	72.0	9.3	 25
412	 28	73.0	15.1	 20
413	 28	664.3	47.9	 16
414	 28	194.0	15.8	 20
415	 28	177.0	17.0	 25
416	 28	188.3	22.7	 20
417	 28	112.0	17.8	 25
418	 28	294.0	26.0	 25
419	 28	368.5	26.8	 20
420	 28	73.0	12.3	 25
421	 28	71.0	9.0	 25
422	 28	90.0	8.9	 16
423	 28	48.0	7.9	 20
424	 28	49.0	10.0	 20
425	 28	49.3	7.1	 20
426	 28	77.0	30.7	 25
427	 28	94.0	12.1	 25
428	 28	43.0	6.8	 20
429	 28	47.0	9.8	 25
430	 28	56.0	6.2	 25
431	 28	53.0	9.9	 20
[truncated: 8,520,848 more chars]
